# Supplementary material for: Global-Mode Analysis of Full-Disk Data from the Michelson Doppler Imager and the Helioseismic and Magnetic Imager
Source: Sol Phys. 2018 Jan 31;293(2):29. doi: 10.1007/s11207-017-1201-5 (PMC6566312; doi:10.1007/s11207-017-1201-5)
Supplement: Supplementary file 3 — (TAR 230.0 MB) [file 11207_2017_1201_MOESM3_ESM.tar › MDI/mdifdasym.5540.18]

   0  15 2228.8389    1.0989  0.6372 10.7446  0.0000       24.6622  0.1802   0.1999   0.3183    0.4233   0.0000       12.5885     0.0000       0.00000       0.00000       0.00000       0.00000       0.00000       0.00000       0.00000       0.00000       0.00000       0.00000       0.00000       0.00000       0.00000       0.00000       0.00000       0.00000       0.00000       0.00000       0.00000       0.00000       0.00000       0.00000       0.00000       0.00000       0.00000       0.00000       0.00000       0.00000       0.00000       0.00000       0.00000       0.00000       0.00000       0.00000       0.00000
   0  19 2764.1677    3.5961  0.8535  4.2303  0.0000       2.61910  0.1744   0.5238   0.3878 1000.0000   0.0000       3.51221     0.0000       0.00000       0.00000       0.00000       0.00000       0.00000       0.00000       0.00000       0.00000       0.00000       0.00000       0.00000       0.00000       0.00000       0.00000       0.00000       0.00000       0.00000       0.00000       0.00000       0.00000       0.00000       0.00000       0.00000       0.00000       0.00000       0.00000       0.00000       0.00000       0.00000       0.00000       0.00000       0.00000       0.00000       0.00000       0.00000
   0  20 2898.9690    4.3789  0.9065  8.5521  0.0000       4.88541  0.1855   0.6045   0.4100   50.1185   0.0000       4.95188     0.0000       0.00000       0.00000       0.00000       0.00000       0.00000       0.00000       0.00000       0.00000       0.00000       0.00000       0.00000       0.00000       0.00000       0.00000       0.00000       0.00000       0.00000       0.00000       0.00000       0.00000       0.00000       0.00000       0.00000       0.00000       0.00000       0.00000       0.00000       0.00000       0.00000       0.00000       0.00000       0.00000       0.00000       0.00000       0.00000
   0  25 3574.4596    2.4548  2.7354  2.1044  0.0000      -2.40408  0.4580   0.4335   1.3688 1000.0000   0.0000       1.36968     0.0000       0.00000       0.00000       0.00000       0.00000       0.00000       0.00000       0.00000       0.00000       0.00000       0.00000       0.00000       0.00000       0.00000       0.00000       0.00000       0.00000       0.00000       0.00000       0.00000       0.00000       0.00000       0.00000       0.00000       0.00000       0.00000       0.00000       0.00000       0.00000       0.00000       0.00000       0.00000       0.00000       0.00000       0.00000       0.00000
   1  11 1749.5408    0.2696  0.2591  9.1944  0.0025       96.8557  0.0818   0.0538   0.1539    0.3145   0.0000       25.3600   681.6738       121.428       0.00000       0.00000       0.00000       0.00000       0.00000       0.00000       0.00000       0.00000       0.00000       0.00000       0.00000       0.00000       0.00000       0.00000       0.00000       0.00000       109.702       38.2668       0.00000       0.00000       0.00000       0.00000       0.00000       0.00000       0.00000       0.00000       0.00000       0.00000       0.00000       0.00000       0.00000       0.00000       0.00000       0.00000
   1  13 2020.8545    0.5962  0.6497 10.0801  0.0000       3.15313  0.1078   0.0649   0.2405    0.2796   0.0000       4.09185   442.8363       21.9958       0.00000       0.00000       0.00000       0.00000       0.00000       0.00000       0.00000       0.00000       0.00000       0.00000       0.00000       0.00000       0.00000       0.00000       0.00000       0.00000       127.489       66.9335       0.00000       0.00000       0.00000       0.00000       0.00000       0.00000       0.00000       0.00000       0.00000       0.00000       0.00000       0.00000       0.00000       0.00000       0.00000       0.00000
   1  14 2156.7577    0.8335  1.6716  9.0237  0.0497       2.98551  0.2073   0.0670   0.4205    0.6566   0.0000       2.33821   394.0944      -72.9090       0.00000       0.00000       0.00000       0.00000       0.00000       0.00000       0.00000       0.00000       0.00000       0.00000       0.00000       0.00000       0.00000       0.00000       0.00000       0.00000       203.473       99.9575       0.00000       0.00000       0.00000       0.00000       0.00000       0.00000       0.00000       0.00000       0.00000       0.00000       0.00000       0.00000       0.00000       0.00000       0.00000       0.00000
   1  15 2292.0701    1.2379  1.2001  8.4147 -0.0031       4.32502  0.1708   0.0881   0.2517    2.8961   0.0000       2.65028   408.0549      -62.3996       0.00000       0.00000       0.00000       0.00000       0.00000       0.00000       0.00000       0.00000       0.00000       0.00000       0.00000       0.00000       0.00000       0.00000       0.00000       0.00000       150.578       71.0201       0.00000       0.00000       0.00000       0.00000       0.00000       0.00000       0.00000       0.00000       0.00000       0.00000       0.00000       0.00000       0.00000       0.00000       0.00000       0.00000
   1  17 2559.1507    1.9991  0.7694 10.9108  0.0000      0.791357  0.1021   0.1769   0.2537    0.6890   0.0000       3.00479   581.5857      -86.4520       0.00000       0.00000       0.00000       0.00000       0.00000       0.00000       0.00000       0.00000       0.00000       0.00000       0.00000       0.00000       0.00000       0.00000       0.00000       0.00000       89.1467       49.0033       0.00000       0.00000       0.00000       0.00000       0.00000       0.00000       0.00000       0.00000       0.00000       0.00000       0.00000       0.00000       0.00000       0.00000       0.00000       0.00000
   1  19 2828.1944    3.1806  0.8256 11.8512  0.0000       2.24906  0.1069   0.2668   0.2112    0.8259   0.0000       2.18410   192.5515      -13.5867       0.00000       0.00000       0.00000       0.00000       0.00000       0.00000       0.00000       0.00000       0.00000       0.00000       0.00000       0.00000       0.00000       0.00000       0.00000       0.00000       101.594       57.1136       0.00000       0.00000       0.00000       0.00000       0.00000       0.00000       0.00000       0.00000       0.00000       0.00000       0.00000       0.00000       0.00000       0.00000       0.00000       0.00000
   1  21 3098.3257    4.1810  1.1263  5.5402  0.0000       1.73498  0.1837   0.4128   0.3387  960.9600   0.0000       3.91562   438.2990       53.6210       0.00000       0.00000       0.00000       0.00000       0.00000       0.00000       0.00000       0.00000       0.00000       0.00000       0.00000       0.00000       0.00000       0.00000       0.00000       0.00000       108.506       74.3518       0.00000       0.00000       0.00000       0.00000       0.00000       0.00000       0.00000       0.00000       0.00000       0.00000       0.00000       0.00000       0.00000       0.00000       0.00000       0.00000
   1  23 3368.2766    3.8248  1.4664  5.3406  0.0000      -2.35696  0.2207   0.2588   0.2886  748.0408   0.0000       2.05700   324.8037      -102.050       0.00000       0.00000       0.00000       0.00000       0.00000       0.00000       0.00000       0.00000       0.00000       0.00000       0.00000       0.00000       0.00000       0.00000       0.00000       0.00000       161.704       85.7620       0.00000       0.00000       0.00000       0.00000       0.00000       0.00000       0.00000       0.00000       0.00000       0.00000       0.00000       0.00000       0.00000       0.00000       0.00000       0.00000
   1  24 3504.2186    3.0154  3.0764 10.1186  0.0000      0.258109  0.2599   0.1326   0.5112    1.5542   0.0000      0.604758   189.1123       90.4471       0.00000       0.00000       0.00000       0.00000       0.00000       0.00000       0.00000       0.00000       0.00000       0.00000       0.00000       0.00000       0.00000       0.00000       0.00000       0.00000       254.345       120.529       0.00000       0.00000       0.00000       0.00000       0.00000       0.00000       0.00000       0.00000       0.00000       0.00000       0.00000       0.00000       0.00000       0.00000       0.00000       0.00000
   2  11 1810.3013    0.3814  0.9935  8.4871  0.0000       3.91179  0.1708   0.0279   0.2039    0.5955   0.0000       3.69090   500.8826      -1.54195      -47.2231       36.5992       0.00000       0.00000       0.00000       0.00000       0.00000       0.00000       0.00000       0.00000       0.00000       0.00000       0.00000       0.00000       0.00000       0.00000       126.951       96.5735       42.0259       12.4759       0.00000       0.00000       0.00000       0.00000       0.00000       0.00000       0.00000       0.00000       0.00000       0.00000       0.00000       0.00000       0.00000       0.00000
   2  12 1945.8664    0.5962  0.3930  9.5489  0.0000       7.38093  0.0740   0.0570   0.1033    0.3363   0.0000       3.96662   425.5361      -31.5014       11.2204       8.32298       0.00000       0.00000       0.00000       0.00000       0.00000       0.00000       0.00000       0.00000       0.00000       0.00000       0.00000       0.00000       0.00000       0.00000       58.1417       43.2756       22.3518       6.36962       0.00000       0.00000       0.00000       0.00000       0.00000       0.00000       0.00000       0.00000       0.00000       0.00000       0.00000       0.00000       0.00000       0.00000
   2  13 2082.1369    0.8381  0.8546  7.8802  0.0031       4.80515  0.1113   0.0514   0.1730    1.5093   0.0000       1.94711   421.2524      -39.5102       26.3751      -6.16177       0.00000       0.00000       0.00000       0.00000       0.00000       0.00000       0.00000       0.00000       0.00000       0.00000       0.00000       0.00000       0.00000       0.00000       77.5558       55.0144       28.6864       7.92072       0.00000       0.00000       0.00000       0.00000       0.00000       0.00000       0.00000       0.00000       0.00000       0.00000       0.00000       0.00000       0.00000       0.00000
   2  14 2217.5998    0.9799  0.7049  5.1762 -0.0021       1.87930  0.1468   0.0633   0.1387   20.1437   0.0000       2.14309   382.0639      -12.7965      0.621528       3.12129       0.00000       0.00000       0.00000       0.00000       0.00000       0.00000       0.00000       0.00000       0.00000       0.00000       0.00000       0.00000       0.00000       0.00000       77.3270       56.3313       35.5567       10.7056       0.00000       0.00000       0.00000       0.00000       0.00000       0.00000       0.00000       0.00000       0.00000       0.00000       0.00000       0.00000       0.00000       0.00000
   2  15 2352.3889    1.4129  0.9169  5.6487 -0.0018       4.24358  0.0963   0.0932   0.1825   31.4093   0.0000       1.63347   444.2414       20.8042       25.1697       5.07870       0.00000       0.00000       0.00000       0.00000       0.00000       0.00000       0.00000       0.00000       0.00000       0.00000       0.00000       0.00000       0.00000       0.00000       60.5170       43.8587       24.7838       7.97621       0.00000       0.00000       0.00000       0.00000       0.00000       0.00000       0.00000       0.00000       0.00000       0.00000       0.00000       0.00000       0.00000       0.00000
   2  16 2486.0023    1.6069  1.1949  8.9577  0.0000       3.25908  0.1162   0.0899   0.2232    2.6319   0.0000       1.90067   460.3285       59.1692      -30.8492       14.3972       0.00000       0.00000       0.00000       0.00000       0.00000       0.00000       0.00000       0.00000       0.00000       0.00000       0.00000       0.00000       0.00000       0.00000       63.8973       49.7623       26.1194       9.15550       0.00000       0.00000       0.00000       0.00000       0.00000       0.00000       0.00000       0.00000       0.00000       0.00000       0.00000       0.00000       0.00000       0.00000
   2  17 2619.7595    2.1723  1.1761  9.4845  0.0000       2.78095  0.1217   0.1220   0.1927    3.1468   0.0000       2.03193   441.8252     -0.549909       4.26792      -16.1997       0.00000       0.00000       0.00000       0.00000       0.00000       0.00000       0.00000       0.00000       0.00000       0.00000       0.00000       0.00000       0.00000       0.00000       57.6138       50.2006       24.5507       9.87518       0.00000       0.00000       0.00000       0.00000       0.00000       0.00000       0.00000       0.00000       0.00000       0.00000       0.00000       0.00000       0.00000       0.00000
   2  19 2889.5847    3.9103  0.6841 11.7821  0.0000      0.820679  0.0775   0.2722   0.1383    0.7916   0.0000       1.74092   397.8438      -3.21457      -5.05922      -4.08050       0.00000       0.00000       0.00000       0.00000       0.00000       0.00000       0.00000       0.00000       0.00000       0.00000       0.00000       0.00000       0.00000       0.00000       54.2922       42.8099       18.5040       7.45465       0.00000       0.00000       0.00000       0.00000       0.00000       0.00000       0.00000       0.00000       0.00000       0.00000       0.00000       0.00000       0.00000       0.00000
   2  20 3024.6816    4.1614  0.8920 10.2658 -0.0023      0.454610  0.1230   0.2591   0.1933    5.9093   0.0000       1.57575   456.1007       14.6898      -9.16575       6.76553       0.00000       0.00000       0.00000       0.00000       0.00000       0.00000       0.00000       0.00000       0.00000       0.00000       0.00000       0.00000       0.00000       0.00000       75.8967       68.7374       23.4448       9.02486       0.00000       0.00000       0.00000       0.00000       0.00000       0.00000       0.00000       0.00000       0.00000       0.00000       0.00000       0.00000       0.00000       0.00000
   2  22 3295.0478    4.1742  1.6754  3.5182  0.0000       1.97856  0.1477   0.1954   0.2117 1000.0000   0.0000       1.37815   458.9246       80.1311      -3.37803      -9.66293       0.00000       0.00000       0.00000       0.00000       0.00000       0.00000       0.00000       0.00000       0.00000       0.00000       0.00000       0.00000       0.00000       0.00000       60.8853       52.9039       33.5613       11.9166       0.00000       0.00000       0.00000       0.00000       0.00000       0.00000       0.00000       0.00000       0.00000       0.00000       0.00000       0.00000       0.00000       0.00000
   2  23 3430.5664    3.4031  2.1070 11.0564  0.0000    -0.0355308  0.1571   0.1454   0.2560    1.1083   0.0000      0.805192   376.4400      -41.3598      -38.7357       11.9438       0.00000       0.00000       0.00000       0.00000       0.00000       0.00000       0.00000       0.00000       0.00000       0.00000       0.00000       0.00000       0.00000       0.00000       82.0312       65.1243       41.0109       13.4264       0.00000       0.00000       0.00000       0.00000       0.00000       0.00000       0.00000       0.00000       0.00000       0.00000       0.00000       0.00000       0.00000       0.00000
   3  11 1865.2102    0.4457  0.5019  8.9358  0.0221       3.70586  0.0691   0.0378   0.1363    0.3054   0.0000       3.75735   386.2578       5.68932       20.2939       1.34822      -3.53521       5.43247       0.00000       0.00000       0.00000       0.00000       0.00000       0.00000       0.00000       0.00000       0.00000       0.00000       0.00000       0.00000       36.5625       36.3845       23.5022       12.7599       5.54157       1.28449       0.00000       0.00000       0.00000       0.00000       0.00000       0.00000       0.00000       0.00000       0.00000       0.00000       0.00000       0.00000
   3  13 2137.8168    0.7257  0.8477  9.3791 -0.0012       9.24641  0.0911   0.0485   0.1562    0.4178   0.0000       2.64567   459.8393      -29.5922      -18.4905    -0.0523890    -0.0105986      0.354358       0.00000       0.00000       0.00000       0.00000       0.00000       0.00000       0.00000       0.00000       0.00000       0.00000       0.00000       0.00000       40.6669       39.7638       26.5433       12.8599       6.44018       1.82270       0.00000       0.00000       0.00000       0.00000       0.00000       0.00000       0.00000       0.00000       0.00000       0.00000       0.00000       0.00000
   3  14 2273.5413    1.0634  1.0539  9.2490  0.0000       5.55923  0.0928   0.0589   0.1767    0.8031   0.0000       2.29663   391.7349      -38.0492       13.4502       2.93987      0.157059      0.759046       0.00000       0.00000       0.00000       0.00000       0.00000       0.00000       0.00000       0.00000       0.00000       0.00000       0.00000       0.00000       29.9561       30.9952       21.7208       13.8222       5.84887       2.06543       0.00000       0.00000       0.00000       0.00000       0.00000       0.00000       0.00000       0.00000       0.00000       0.00000       0.00000       0.00000
   3  15 2407.7218    1.4182  1.0829  9.9179  0.0032       3.47022  0.1109   0.0829   0.1797    0.8607   0.0000       2.25645   389.0239      -47.7856       43.7396       1.85189      -5.92844       1.96273       0.00000       0.00000       0.00000       0.00000       0.00000       0.00000       0.00000       0.00000       0.00000       0.00000       0.00000       0.00000       41.7245       41.5088       29.5128       14.3028       7.37071       2.23820       0.00000       0.00000       0.00000       0.00000       0.00000       0.00000       0.00000       0.00000       0.00000       0.00000       0.00000       0.00000
   3  20 3082.4420    4.2892  1.1175 11.2458  0.0000       2.77555  0.0848   0.2153   0.1708    1.7745   0.0000       1.45004   381.1519      0.696713      -25.1289       2.96471      -11.0721     -0.259265       0.00000       0.00000       0.00000       0.00000       0.00000       0.00000       0.00000       0.00000       0.00000       0.00000       0.00000       0.00000       31.6036       29.8029       21.8854       12.8591       5.23134       1.60068       0.00000       0.00000       0.00000       0.00000       0.00000       0.00000       0.00000       0.00000       0.00000       0.00000       0.00000       0.00000
   3  21 3217.7264    4.1796  1.2598 11.4582  0.0000       2.03506  0.0867   0.2096   0.2133    1.7265   0.0000       1.35427   481.8336      -23.1969      -7.35219       4.21136      -2.22355      -2.64852       0.00000       0.00000       0.00000       0.00000       0.00000       0.00000       0.00000       0.00000       0.00000       0.00000       0.00000       0.00000       33.9626       29.7295       23.1669       13.4054       6.02998       1.67647       0.00000       0.00000       0.00000       0.00000       0.00000       0.00000       0.00000       0.00000       0.00000       0.00000       0.00000       0.00000
   3  22 3353.5416    3.5477  0.9528 13.0520  0.0000       1.84102  0.1015   0.2200   0.1957    0.3808   0.0000       2.35875   418.8636       22.1619       50.1752       8.93276      -2.19223      0.651206       0.00000       0.00000       0.00000       0.00000       0.00000       0.00000       0.00000       0.00000       0.00000       0.00000       0.00000       0.00000       46.0360       46.4758       26.9535       13.6240       5.58345       1.55759       0.00000       0.00000       0.00000       0.00000       0.00000       0.00000       0.00000       0.00000       0.00000       0.00000       0.00000       0.00000
   3  23 3489.4120    3.0413  2.3028 11.6414 -0.0024      0.182859  0.1487   0.1237   0.2778    0.4420   0.0000      0.766331   508.3871       49.5356      -36.7939      -31.4656      -1.28641    0.00114019       0.00000       0.00000       0.00000       0.00000       0.00000       0.00000       0.00000       0.00000       0.00000       0.00000       0.00000       0.00000       52.1568       53.2972       32.7950       22.1719       7.81542       3.28802       0.00000       0.00000       0.00000       0.00000       0.00000       0.00000       0.00000       0.00000       0.00000       0.00000       0.00000       0.00000
   3  25 3762.6050    2.0866  6.1621 10.2943  0.0000      0.222164  0.2593   0.0560   0.4840    0.3015   0.0000      0.223737   675.3062       72.3521      -101.674      -34.8039       6.75804       9.07284       0.00000       0.00000       0.00000       0.00000       0.00000       0.00000       0.00000       0.00000       0.00000       0.00000       0.00000       0.00000       90.3453       87.8758       62.0652       37.3456       15.6612       5.01009       0.00000       0.00000       0.00000       0.00000       0.00000       0.00000       0.00000       0.00000       0.00000       0.00000       0.00000       0.00000
   4  12 2051.7497    0.5730  0.7585  9.4004 -0.0154       8.16177  0.0729   0.0329   0.1446    0.2097   0.0000       2.81145   402.5165      -11.3529      -18.6328       4.10403      -3.58576       4.16813      -1.19972      0.156510       0.00000       0.00000       0.00000       0.00000       0.00000       0.00000       0.00000       0.00000       0.00000       0.00000       18.5162       22.4038       16.8682       13.8527       7.18074       4.05740       1.38964      0.464156       0.00000       0.00000       0.00000       0.00000       0.00000       0.00000       0.00000       0.00000       0.00000       0.00000
   4  13 2188.3894    0.7702  0.6745  9.5948 -0.0084       5.54819  0.0657   0.0425   0.1099    0.2859   0.0000       2.33302   429.2884       5.80418       15.9563      -10.4584       7.71583      -2.99010      -1.03178     -0.234120       0.00000       0.00000       0.00000       0.00000       0.00000       0.00000       0.00000       0.00000       0.00000       0.00000       19.1105       21.3409       17.3899       11.7933       6.78044       3.32339       1.29096      0.363656       0.00000       0.00000       0.00000       0.00000       0.00000       0.00000       0.00000       0.00000       0.00000       0.00000
   4  14 2324.1457    1.3066  0.8908  8.1368  0.0132       5.67585  0.0873   0.0620   0.1559    1.3985   0.0000       1.75933   456.7608       45.6282      -12.2893      -9.42087      -12.0938      -4.39715     -0.388529      0.653248       0.00000       0.00000       0.00000       0.00000       0.00000       0.00000       0.00000       0.00000       0.00000       0.00000       25.1113       27.5028       20.4744       14.7314       8.53601       3.72168       1.43512      0.439089       0.00000       0.00000       0.00000       0.00000       0.00000       0.00000       0.00000       0.00000       0.00000       0.00000
   4  15 2458.6730    1.4957  0.9335 10.5976 -0.0077       3.77490  0.0978   0.0760   0.1456    0.5084   0.0000       1.83898   398.7757      -29.1501      -14.0861       11.6681       3.20215     -0.827822      0.121147      0.410081       0.00000       0.00000       0.00000       0.00000       0.00000       0.00000       0.00000       0.00000       0.00000       0.00000       33.3735       34.3877       28.8206       16.3675       8.95337       4.54621       1.84416      0.412706       0.00000       0.00000       0.00000       0.00000       0.00000       0.00000       0.00000       0.00000       0.00000       0.00000
   4  17 2728.3585    3.0673  0.9620  9.9316  0.0046      0.959880  0.1551   0.1677   0.1462    3.5734   0.0000       1.55655   427.8392      -23.8726      -3.28509       5.43284       3.98024      -2.68424    -0.0470331      0.137154       0.00000       0.00000       0.00000       0.00000       0.00000       0.00000       0.00000       0.00000       0.00000       0.00000       72.4655       77.6042       55.2615       27.4065       11.2978       3.67069       1.17718      0.294308       0.00000       0.00000       0.00000       0.00000       0.00000       0.00000       0.00000       0.00000       0.00000       0.00000
   4  18 2864.1946    3.3280  0.9998  0.6786  0.0000       1.86214  0.0685   0.1601   0.1571 1000.0000   0.0000       1.18943   428.5665       2.99386       32.9077      -1.84042      -2.67379       1.42318       0.00000       0.00000       0.00000       0.00000       0.00000       0.00000       0.00000       0.00000       0.00000       0.00000       0.00000       0.00000       18.7315       17.9385       17.9026       10.9472       6.53880       3.84542       1.54752      0.310513       0.00000       0.00000       0.00000       0.00000       0.00000       0.00000       0.00000       0.00000       0.00000       0.00000
   4  19 3000.1651    4.0587  0.6823 12.6116  0.0004       2.45846  0.0613   0.2275   0.1147    0.3866   0.0000       1.68801   418.5159       20.9065      -6.21163       11.8291       10.6715      -1.98231      0.689358      0.121432       0.00000       0.00000       0.00000       0.00000       0.00000       0.00000       0.00000       0.00000       0.00000       0.00000       15.4626       18.3447       16.2849       10.6968       6.45054       3.61712       1.39306      0.404194       0.00000       0.00000       0.00000       0.00000       0.00000       0.00000       0.00000       0.00000       0.00000       0.00000
   4  21 3271.6728    3.8422  1.4603 11.3978 -0.0034     -0.396229  0.1053   0.1677   0.1866    1.2333   0.0000       1.32916   414.4492       4.76944       30.3227      -6.23736      -2.33357      -6.41154      -1.83176      0.186576       0.00000       0.00000       0.00000       0.00000       0.00000       0.00000       0.00000       0.00000       0.00000       0.00000       28.0012       25.8280       22.3072       16.5331       9.75166       4.61876       1.66833      0.382443       0.00000       0.00000       0.00000       0.00000       0.00000       0.00000       0.00000       0.00000       0.00000       0.00000
   4  22 3407.8785    3.4941  2.0253  7.2313  0.0012      0.289401  0.1011   0.1192   0.2272   10.9074   0.0000      0.511624   457.3230       24.1638       44.4790      -23.1031       9.84714      -5.42685     -0.300708   0.000759209       0.00000       0.00000       0.00000       0.00000       0.00000       0.00000       0.00000       0.00000       0.00000       0.00000       28.6899       28.3395       23.7032       16.9120       10.5005       4.55936       1.76940      0.431451       0.00000       0.00000       0.00000       0.00000       0.00000       0.00000       0.00000       0.00000       0.00000       0.00000
   4  23 3544.8155    2.9067  2.8409 10.8895  0.0083      0.825236  0.1382   0.0928   0.2859    0.4166   0.0000      0.424012   466.0497      -14.2328       73.5320      -6.44833    -0.0963020       5.39959       4.84723     -0.549400       0.00000       0.00000       0.00000       0.00000       0.00000       0.00000       0.00000       0.00000       0.00000       0.00000       37.1631       35.8964       29.1919       23.7840       14.7313       6.25861       2.27139      0.592263       0.00000       0.00000       0.00000       0.00000       0.00000       0.00000       0.00000       0.00000       0.00000       0.00000
   4  24 3681.7815    2.4839  4.4141 10.0270  0.0023      0.701327  0.1719   0.0607   0.3368    0.4486   0.0000      0.252728   427.3829      -16.0855      -74.5234       9.70458       1.18007      -5.01871      -2.31863     -0.772993       0.00000       0.00000       0.00000       0.00000       0.00000       0.00000       0.00000       0.00000       0.00000       0.00000       46.5525       47.8560       40.2566       27.6718       15.5514       8.15494       2.92847      0.772965       0.00000       0.00000       0.00000       0.00000       0.00000       0.00000       0.00000       0.00000       0.00000       0.00000
   5  12 2098.4452    0.6518  0.5156  9.4809  0.0021       2.86334  0.0539   0.0391   0.0953    0.1755   0.0000       2.54806   432.9290      -24.5099       1.60987       2.39283       5.55734      -5.19585    -0.0316540     -0.278685     -0.351574   -0.00289493       0.00000       0.00000       0.00000       0.00000       0.00000       0.00000       0.00000       0.00000       16.2245       17.1090       17.4833       10.8553       6.35358       3.62895       2.11430      0.852856      0.282250     0.0552816       0.00000       0.00000       0.00000       0.00000       0.00000       0.00000       0.00000       0.00000
   5  14 2371.1517    1.3600  0.8442  9.7074 -0.0062       4.87297  0.0668   0.0635   0.1069    0.4681   0.0000       1.47564   405.2948      -19.7015       5.84814      -25.6380      -7.61158       1.71368      -1.64807     -0.911296      0.129333    -0.0602035       0.00000       0.00000       0.00000       0.00000       0.00000       0.00000       0.00000       0.00000       16.9153       20.6057       16.6258       11.8952       7.43367       3.78806       2.30617      0.804702      0.333903     0.0819365       0.00000       0.00000       0.00000       0.00000       0.00000       0.00000       0.00000       0.00000
   5  15 2506.1511    1.8180  0.7902 11.0148 -0.0089       6.10509  0.0785   0.0902   0.1001    0.2790   0.0000       1.83094   437.7361       18.1660      -6.19374      -4.61680       6.29462      -5.86139       4.38872      0.343882     -0.161372     0.0147120       0.00000       0.00000       0.00000       0.00000       0.00000       0.00000       0.00000       0.00000       15.4987       20.5721       15.3548       14.2657       6.69799       5.85678       2.60412       1.42485      0.297957      0.117006       0.00000       0.00000       0.00000       0.00000       0.00000       0.00000       0.00000       0.00000
   5  16 2641.1707    2.2275  1.0078 10.6725 -0.0052       2.79852  0.0697   0.0994   0.1300    0.7773   0.0000       1.79013   452.4341      -12.2611       9.56521      -20.7167      0.111747      -2.42358       2.12275     -0.719961     -0.391374     0.0343488       0.00000       0.00000       0.00000       0.00000       0.00000       0.00000       0.00000       0.00000       16.8716       18.4622       15.4600       12.1432       8.11279       4.60471       2.29666      0.954333      0.313460     0.0741668       0.00000       0.00000       0.00000       0.00000       0.00000       0.00000       0.00000       0.00000
   5  17 2777.3101    3.1755  0.7080 11.3661 -0.0016     -0.170247  0.0500   0.1632   0.1067    0.6485   0.0000       1.21707   434.1608       8.19685       1.15909       18.0521      -3.21201      -3.12971      0.552280     -0.692675     0.0917491    -0.0170642       0.00000       0.00000       0.00000       0.00000       0.00000       0.00000       0.00000       0.00000       12.0013       12.0689       11.9152       9.37525       6.79986       4.00727       2.08338      0.869744      0.302887     0.0621567       0.00000       0.00000       0.00000       0.00000       0.00000       0.00000       0.00000       0.00000
   5  19 3050.0163    4.1145  0.8631 11.9877 -0.0049       4.39298  0.0747   0.1991   0.1241    1.0357   0.0000       1.73046   451.1823      -17.4928       13.8549       3.01557     -0.673401      0.950983       2.88727       1.06042      0.441569    -0.0935798       0.00000       0.00000       0.00000       0.00000       0.00000       0.00000       0.00000       0.00000       14.4770       19.5708       14.7734       12.3093       9.52221       4.57251       2.98921      0.923790      0.430718      0.115559       0.00000       0.00000       0.00000       0.00000       0.00000       0.00000       0.00000       0.00000
   5  21 3322.4854    3.9359  1.3461 11.5974  0.0171       1.49883  0.0859   0.1767   0.1715    0.9381   0.0000       1.03426   478.2120       27.5194      -19.1207      -8.37394       12.7997      -3.21704       3.19559       2.10216      0.633914    -0.0711202       0.00000       0.00000       0.00000       0.00000       0.00000       0.00000       0.00000       0.00000       17.9707       19.4095       19.1817       13.8343       9.40328       5.43589       3.05820       1.32555      0.463383     0.0970075       0.00000       0.00000       0.00000       0.00000       0.00000       0.00000       0.00000       0.00000
   5  22 3459.4396    3.1975  2.0381 11.3649  0.0046       1.00750  0.1154   0.1121   0.2058    0.5607   0.0000      0.774138   428.9188      -43.3792       3.87591       31.9310     -0.818693       8.21909      -1.86968      0.944454     -0.690722    -0.0668312       0.00000       0.00000       0.00000       0.00000       0.00000       0.00000       0.00000       0.00000       23.0348       25.7179       22.1705       18.6192       12.2201       7.65397       3.85307       1.63095      0.520054      0.135338       0.00000       0.00000       0.00000       0.00000       0.00000       0.00000       0.00000       0.00000
   5  23 3596.4526    2.8621  3.1855 10.1555  0.0146      0.220793  0.1339   0.0804   0.2604    0.6020   0.0000      0.378054   463.1028      -37.6100       52.1085      -3.85154      -3.56611       17.6880       2.35203      -3.20184    -0.0755582    -0.0797226       0.00000       0.00000       0.00000       0.00000       0.00000       0.00000       0.00000       0.00000       26.4951       31.6702       27.3871       21.3157       14.9886       8.63648       4.47005       1.91450      0.700152      0.169939       0.00000       0.00000       0.00000       0.00000       0.00000       0.00000       0.00000       0.00000
   5  24 3733.6962    2.1750  5.0164 10.3008 -0.0012     0.0930539  0.1713   0.0468   0.3296    0.2309   0.0000      0.196994   501.3145       22.9021       56.4283       8.80438       10.5078      -22.6578      -4.84604     -0.409337      0.245765      0.178941       0.00000       0.00000       0.00000       0.00000       0.00000       0.00000       0.00000       0.00000       34.6063       40.7047       35.0010       28.4954       18.7664       11.4379       5.91245       2.54176      0.856416      0.210950       0.00000       0.00000       0.00000       0.00000       0.00000       0.00000       0.00000       0.00000
   5  25 3871.4163    1.8396  6.3917 10.0811  0.0012      0.163975  0.2085   0.0361   0.4074    0.1662   0.0000      0.157076   417.8393       15.2585      -8.99851      -25.7983      -47.7909       5.91789      -7.74904      -2.95953     -0.275292      0.289557       0.00000       0.00000       0.00000       0.00000       0.00000       0.00000       0.00000       0.00000       44.7725       49.1149       43.0461       33.7844       23.6716       13.4093       6.89820       2.79722       1.00325      0.222004       0.00000       0.00000       0.00000       0.00000       0.00000       0.00000       0.00000       0.00000
   5  26 4009.2899    1.6071  9.3271  9.6860 -0.0049      0.104658  0.2802   0.0283   0.5328    0.1475   0.0000      0.113652   489.8321      -50.9390       33.3883      -89.6083      -1.16708      -1.06279       7.59226       2.80382       1.94598     -0.278559       0.00000       0.00000       0.00000       0.00000       0.00000       0.00000       0.00000       0.00000       54.3268       64.8779       54.6050       43.4089       27.2120       16.8859       8.42039       3.83421       1.24280      0.322330       0.00000       0.00000       0.00000       0.00000       0.00000       0.00000       0.00000       0.00000
   6  16 2687.1281    2.4268  0.9642 10.9042 -0.0055       4.93545  0.0632   0.1010   0.1096    0.4274   0.0000       1.48500   448.6110       13.9830       7.92484       12.9647       2.44155       5.95052      0.869475     -0.626099     -0.569454      0.259829     0.0694173    0.00755087       0.00000       0.00000       0.00000       0.00000       0.00000       0.00000       11.1888       12.4703       11.8919       10.4439       6.92766       5.08632       2.82333       1.64416      0.702333      0.294701     0.0763570     0.0173841       0.00000       0.00000       0.00000       0.00000       0.00000       0.00000
   6  17 2823.6727    3.1390  0.6238 11.9342 -0.0071      0.431603  0.0662   0.1652   0.0937    0.2705   0.0000       1.52607   437.1883      -14.8571       10.5372       8.87330       4.36744      -3.96758     -0.192044      0.919463     -0.723123     -0.235230    -0.0496989   -0.00158953       0.00000       0.00000       0.00000       0.00000       0.00000       0.00000       18.6746       21.3863       17.8791       13.1819       8.68927       5.03786       2.81936       1.17320      0.614882      0.189416     0.0665454     0.0144740       0.00000       0.00000       0.00000       0.00000       0.00000       0.00000
   6  18 2960.6664    4.0705  0.7528 11.6354 -0.0034       2.17613  0.0510   0.1855   0.0901    0.4940   0.0000       1.13200   429.9921     -0.744670       15.4451      -9.17161      -3.64735     -0.666843     -0.650805      0.866207      -1.16332      0.172004      0.102750     0.0150685       0.00000       0.00000       0.00000       0.00000       0.00000       0.00000       10.7582       11.2309       11.0123       9.39103       6.36470       3.82108       2.57124       1.40256      0.649211      0.213871     0.0619505     0.0124916       0.00000       0.00000       0.00000       0.00000       0.00000       0.00000
   6  19 3097.1591    4.3201  0.8339 12.3968  0.0008       1.20966  0.0586   0.1807   0.1010    0.3294   0.0000       1.21688   440.1849       11.7613       28.0249       4.84043       11.4242       8.74379      0.256216     -0.603218       1.05548      0.121170     0.0221320     0.0172863       0.00000       0.00000       0.00000       0.00000       0.00000       0.00000       10.2309       13.2934       11.4912       9.93556       7.39624       4.34580       3.14744       1.37078      0.777469      0.240472     0.0931895     0.0209777       0.00000       0.00000       0.00000       0.00000       0.00000       0.00000
   6  20 3234.0459    3.9773  0.9490 12.3248 -0.0169       3.17239  0.0626   0.1666   0.1200    0.4100   0.0000       1.22964   421.3378      -11.9480       31.1974      -4.52071      -20.9109      -3.64693      0.217201       2.91441      0.720911     -0.191940    -0.0973491     0.0425411       0.00000       0.00000       0.00000       0.00000       0.00000       0.00000       14.6086       16.9021       14.8474       12.0530       7.78663       4.93314       2.79359       1.40215      0.664610      0.254481     0.0748626     0.0157015       0.00000       0.00000       0.00000       0.00000       0.00000       0.00000
   6  21 3370.9855    3.4731  1.5532 11.7408 -0.0218       1.60613  0.0931   0.1219   0.1605    0.5065   0.0000      0.942928   439.3613      0.268256       30.7762       5.39327      -28.2493       5.16649      -3.52831      -3.75984      0.417330      0.274637     -0.167584    -0.0494025       0.00000       0.00000       0.00000       0.00000       0.00000       0.00000       16.0896       18.4825       16.9716       13.2567       11.0141       7.32877       4.06446       2.41843      0.899795      0.402977      0.122584     0.0222032       0.00000       0.00000       0.00000       0.00000       0.00000       0.00000
   6  22 3508.4301    2.9725  2.3674 10.8687 -0.0072       1.31975  0.1060   0.0789   0.1973    0.4442   0.0000      0.489255   407.0297      -15.4789      -6.20667       11.1715      -18.4370       5.77663       2.82340      0.117633     -0.104313     -0.386431      0.152787     0.0233783       0.00000       0.00000       0.00000       0.00000       0.00000       0.00000       19.0075       22.1475       20.9468       16.8981       12.3105       8.27413       4.63547       2.71442       1.11410      0.486145      0.141332     0.0291044       0.00000       0.00000       0.00000       0.00000       0.00000       0.00000
   6  23 3646.1044    2.4850  3.7042 10.4400 -0.0049      0.735276  0.1411   0.0574   0.2622    0.2927   0.0000      0.314092   458.5307      -29.0731      -2.80614       18.0493       6.30322      -7.53124       6.29243       1.08938      -1.84855     -0.437098      0.438343    -0.0714471       0.00000       0.00000       0.00000       0.00000       0.00000       0.00000       23.5536       28.6016       27.6434       20.9239       16.7976       10.2226       6.46825       3.30983       1.57510      0.604424      0.213907     0.0392249       0.00000       0.00000       0.00000       0.00000       0.00000       0.00000
   6  24 3783.8791    2.0575  5.3124 10.2073 -0.0008     0.0805869  0.1792   0.0414   0.3366    0.1856   0.0000      0.194965   447.5943       36.0954    -0.0968613      -43.5049       34.3210       24.9777      -7.45279      -9.28079      0.700432      0.852190     -0.308523    -0.0292266       0.00000       0.00000       0.00000       0.00000       0.00000       0.00000       30.1623       35.5019       32.6807       27.1404       20.7820       13.3199       8.18871       4.17618       1.93806      0.723284      0.243312     0.0495408       0.00000       0.00000       0.00000       0.00000       0.00000       0.00000
   6  25 3922.1996    1.6539  7.3070 10.1304  0.0006      0.273893  0.2290   0.0305   0.4409    0.1058   0.0000      0.138727   428.4283      -23.1211       3.64347      -27.8858      -3.90882       20.3693      -7.69001      -3.07015      0.731822       1.02877     -0.119786     0.0203199       0.00000       0.00000       0.00000       0.00000       0.00000       0.00000       37.4902       45.1298       41.1733       34.5739       26.6799       17.0752       10.1515       5.55195       2.35454      0.955311      0.312160     0.0646285       0.00000       0.00000       0.00000       0.00000       0.00000       0.00000
   6  28 4338.5940    1.0692 14.7994  9.5432 -0.0014     0.0801271  0.4680   0.0182   0.8356    0.0773   0.0000      0.116656   396.9557       80.3317       83.7672      -16.8639      -20.2471       42.6738       42.9841      -28.0626      -6.78601       4.76936       1.25569     -0.343912       0.00000       0.00000       0.00000       0.00000       0.00000       0.00000       62.2366       73.6651       70.0497       58.8019       43.1999       28.5356       17.0587       9.46102       4.20069       1.68781      0.519509      0.105882       0.00000       0.00000       0.00000       0.00000       0.00000       0.00000
   7  11 2045.9087    0.5625  0.4741  9.3196  0.0001       7.93358  0.0468   0.0318   0.0834    0.1240   0.0000       2.69321   442.2878       15.4724       14.7939       5.79900       5.18050       3.29510       1.29233      0.610885     -0.495687    0.00977177   -0.00833142      0.115301     0.0212110  -0.000826442       0.00000       0.00000       0.00000       0.00000       8.32003       9.22060       9.62352       7.85719       5.88493       4.43763       2.77625       1.75038      0.920473      0.433631      0.184830     0.0666730     0.0172431    0.00291603       0.00000       0.00000       0.00000       0.00000
   7  14 2458.2398    1.6028  0.9528  9.8595 -0.0024       3.08239  0.0562   0.0617   0.1148    0.3995   0.0000       1.19011   433.5168       2.07672       13.5458      -7.96038      -7.83373      0.958474     -0.444448     -0.144989      -1.08353      0.230199    -0.0456575     0.0862381    -0.0303250   -0.00183178       0.00000       0.00000       0.00000       0.00000       9.73585       10.7210       11.1495       9.43299       7.02105       4.85941       3.25913       1.78035      0.965126      0.490595      0.209194     0.0695480     0.0183099    0.00327213       0.00000       0.00000       0.00000       0.00000
   7  15 2594.3074    2.0747  0.7861 11.0069  0.0005       4.54546  0.0618   0.0868   0.0983    0.2303   0.0000       1.71704   437.9250      0.962241       12.4033      -10.4103       5.35296       6.57341      -1.23808      -3.36372      -1.02818      0.607340    -0.0198574     0.0176410   -0.00869114    0.00247567       0.00000       0.00000       0.00000       0.00000       10.6256       10.8013       9.18856       8.46178       7.59764       6.53177       3.84085       2.16890       1.00707      0.451230      0.192454     0.0726294     0.0186023    0.00392286       0.00000       0.00000       0.00000       0.00000
   7  16 2731.1316    2.8454  0.7492 11.3773 -0.0163       1.21640  0.0480   0.1190   0.0884    0.2967   0.0000       1.12400   450.6609       11.9386      -2.49576      -9.49395      -4.38538      -4.95560      -6.45507      0.239552      -1.13261     -0.198977     -0.157954    -0.0321328     0.0138731    0.00605298       0.00000       0.00000       0.00000       0.00000       9.32315       10.7292       10.8313       8.14647       6.73907       4.74553       2.88837       1.72296      0.909418      0.386500      0.172646     0.0670796     0.0183132    0.00299900       0.00000       0.00000       0.00000       0.00000
   7  17 2868.4253    3.2435  0.8484 12.1449 -0.0013       4.59022  0.0692   0.1289   0.1083    0.1966   0.0000       1.30720   432.5540      -3.28836       11.8736      0.150938      -15.5762       2.96575      -2.03775       2.89691     -0.962737     -0.106832    -0.0194617    -0.0326913    -0.0127481  -0.000944629       0.00000       0.00000       0.00000       0.00000       9.96255       14.2200       15.1543       8.89497       11.1968       5.23646       4.63961       2.78202      0.957309      0.868215      0.198170      0.108923     0.0414520    0.00562660       0.00000       0.00000       0.00000       0.00000
   7  18 3005.6395    4.0970  0.7503 12.3024 -0.0062       1.74623  0.0496   0.1728   0.0896    0.2480   0.0000       1.34017   449.1072      -12.3355       11.7851      -14.5844      -3.03797       2.78413      -2.99941      0.250625     -0.103954     -0.753405     0.0607603    -0.0700539    0.00535777    0.00311727       0.00000       0.00000       0.00000       0.00000       9.39254       10.0715       9.27285       8.51288       7.07815       4.46125       3.04036       1.89524       1.00016      0.459365      0.162674     0.0546647     0.0167044    0.00311175       0.00000       0.00000       0.00000       0.00000
   7  19 3142.7221    4.2634  0.7758 12.5876 -0.0096       1.80817  0.0487   0.1818   0.0886    0.2648   0.0000       1.14180   440.8967      -6.41626       27.1850      -19.1748       5.49148       1.88392      0.166201      0.853487       1.55572     -0.727622     -0.146142   -0.00454176     0.0116476    0.00335107       0.00000       0.00000       0.00000       0.00000       8.80545       10.6372       10.1772       8.60238       6.32348       4.71335       2.75204       1.76264      0.903726      0.447052      0.176312     0.0679576     0.0171077    0.00359111       0.00000       0.00000       0.00000       0.00000
   7  20 3279.8729    3.8003  1.2774 12.4218 -0.0138       2.49401  0.0710   0.1330   0.1314    0.2618   0.0000       1.02029   431.6490       16.4799     -0.270717      -7.93631       9.43135      -2.79275     -0.324947       5.02228      0.220179      0.526490     -0.232659     0.0148319    -0.0116916   -0.00600769       0.00000       0.00000       0.00000       0.00000       10.8158       13.3544       12.3996       10.6306       8.17338       6.06989       4.03233       2.18688       1.24880      0.530374      0.261671     0.0819393     0.0244092    0.00505306       0.00000       0.00000       0.00000       0.00000
   7  21 3417.6486    3.2888  2.2616 10.9320 -0.0039       1.20479  0.0904   0.0829   0.1677    0.3432   0.0000      0.475433   439.8024      -19.5574      -7.36855      -9.91046       2.95749      -2.15268       2.01784       1.49395      0.137912      0.184857   -0.00914635    0.00386232    -0.0538067   -0.00433929       0.00000       0.00000       0.00000       0.00000       13.4707       15.5057       15.3589       12.9874       10.4521       7.43896       4.95655       2.87586       1.51082      0.745615      0.305462      0.108099     0.0314023    0.00575730       0.00000       0.00000       0.00000       0.00000
   7  22 3555.3438    2.7016  2.5856 11.4932  0.0028      0.811166  0.1104   0.0708   0.1943    0.1770   0.0000      0.516279   440.0635       32.4048      -6.12741       10.7082      -7.05870       10.5145      0.997845       1.83008      -4.26275      0.375636      0.122366    -0.0557989    -0.0145824   -0.00343956       0.00000       0.00000       0.00000       0.00000       16.2752       18.1176       17.5947       15.9892       12.0188       9.21525       5.80986       3.51026       1.91204      0.877558      0.371580      0.128810     0.0326844    0.00682192       0.00000       0.00000       0.00000       0.00000
   7  23 3693.3616    2.2411  4.3312 10.5557 -0.0009      0.193300  0.1395   0.0431   0.2671    0.1487   0.0000      0.233634   420.6426      -48.2499      -19.6354       17.0973       14.4274       13.9725       6.85003      -1.68210      -1.54256       2.68274      0.176609    -0.0732069   -0.00112382     0.0223310       0.00000       0.00000       0.00000       0.00000       21.7084       25.3294       24.6065       20.6029       16.1505       11.7708       7.30142       4.45013       2.36296       1.07844      0.458680      0.168742     0.0449033    0.00834831       0.00000       0.00000       0.00000       0.00000
   7  24 3831.9520    1.9868  5.5859  9.8969 -0.0036      0.407862  0.1680   0.0331   0.2998    0.1532   0.0000      0.155680   420.6043      0.204945       39.9467       30.0058      -2.81169       6.53797       1.67724      -3.33197       4.68673      -1.22694     -0.743448      0.391401      0.113990    0.00587718       0.00000       0.00000       0.00000       0.00000       25.4026       29.9433       28.9838       24.7205       18.9944       13.7686       8.84694       5.20380       2.66142       1.34749      0.542640      0.199178     0.0541170     0.0103559       0.00000       0.00000       0.00000       0.00000
   7  25 3970.7995    1.6309  7.3397  9.8550 -0.0059     0.0393663  0.2038   0.0258   0.3910    0.1044   0.0000      0.127965   413.0627       29.3090     0.0201351       13.0603      -27.5906       3.87038      -3.06250      -4.09291      -2.30798       1.02532       1.37779      0.110215    -0.0319323     0.0250804       0.00000       0.00000       0.00000       0.00000       31.2744       36.5250       35.6394       31.3983       22.6884       16.1440       10.3711       6.15769       3.29291       1.61911      0.664738      0.233131     0.0628359     0.0122928       0.00000       0.00000       0.00000       0.00000
   7  26 4109.2715    1.4432 10.3184  9.4185 -0.0009     0.0953227  0.2629   0.0202   0.4950    0.0914   0.0000     0.0928886   527.3747      -51.2045      -62.7270      -17.2422       24.4514      -24.5503      -2.77036       1.80952       2.42635      -2.61021     -0.324842     -0.323884    -0.0428116   -0.00138463       0.00000       0.00000       0.00000       0.00000       35.8698       45.8269       42.3420       37.6530       28.2614       20.9047       12.9800       7.76301       3.99397       1.95985      0.817709      0.308729     0.0861348     0.0179557       0.00000       0.00000       0.00000       0.00000
   8   9 1806.2183    0.3588  0.2445  9.2465 -0.0141       10.8723  0.0412   0.0450   0.0928    0.0818   0.0000       5.66114   424.2553     -0.429454       11.7257      -6.48408      0.348189       2.79061      -1.67432     -0.382399     -0.350897      0.172234      0.124030     0.0408297    0.00242221    -0.0110833    0.00164828  -7.82374e-05       0.00000       0.00000       6.55244       9.22964       6.05901       7.53843       6.86808       5.43214       3.86988       2.02722       1.29624      0.521709      0.287659     0.0981563     0.0446149     0.0128538    0.00391046   0.000834666       0.00000       0.00000
   8  12 2225.2246    0.9524  0.6185  9.9351 -0.0243       5.14241  0.0463   0.0449   0.0855    0.1561   0.0000       1.51350   429.8972       17.9944       18.0214       2.69052      -6.86872       1.20722      -6.00055       2.61071      0.743552     -0.238344    -0.0209798     0.0356574     -0.120783    -0.0146350   0.000910099  -0.000418416       0.00000       0.00000       6.63566       9.84786       8.33003       8.20723       6.08698       4.81604       3.38796       2.07315       1.29636      0.542824      0.390003      0.112533     0.0656457     0.0183422    0.00540876    0.00115841       0.00000       0.00000
   8  13 2362.8911    1.2179  0.8047 10.4100 -0.0173       3.52369  0.0506   0.0516   0.1000    0.1925   0.0000       1.21989   449.3297      -5.97307       13.7401       6.41818       3.49245     -0.607795       2.42812      -2.01290       2.41200     -0.879679     -0.583589     -0.100818     0.0192602    -0.0243250    0.00654846  -0.000215726       0.00000       0.00000       7.28396       9.60360       7.89341       8.66314       6.32202       5.29969       3.36938       2.24623       1.48721      0.750988      0.350399      0.148913     0.0578148     0.0191038    0.00466661    0.00117274       0.00000       0.00000
   8  14 2499.6761    1.8119  0.7495 10.6195 -0.0055       6.98504  0.0551   0.0759   0.0881    0.1917   0.0000       1.20110   422.4957       6.66072       17.5869      -11.6215     -0.935949       4.46249      -2.88354      0.893443      -1.08276      0.478888     -0.349385     -0.115097    -0.0336957     0.0386344   -0.00734021  -0.000994453       0.00000       0.00000       8.73346       9.07373       9.80018       10.0597       6.04023       5.38784       4.62846       2.77989       1.03999      0.786072      0.458784      0.221346     0.0655142     0.0210746    0.00404032    0.00100059       0.00000       0.00000
   8  16 2773.7186    2.7276  0.7581 11.7570 -0.0143      0.187618  0.0482   0.1127   0.0835    0.2014   0.0000       1.37447   431.6687      -7.53253       16.5311      -1.34974       2.54448     -0.709915     -0.111564       2.76060       3.61668      0.880878     -0.366413     0.0631118     0.0643515    -0.0189685    0.00902579   0.000666499       0.00000       0.00000       7.15627       9.11228       8.95019       7.75222       6.22437       4.49208       2.88519       2.12877       1.21171      0.615005      0.342339      0.125868     0.0526109     0.0185739    0.00462828   0.000867749       0.00000       0.00000
   8  17 2911.4893    3.6834  0.7816 12.1385 -0.0052     -0.456841  0.0474   0.1377   0.0802    0.2290   0.0000       1.46243   431.5400       9.92306       11.5260       9.98884      0.820843       1.69758     -0.795204      0.682037       1.07327      0.412241    -0.0571232     0.0187600     0.0486222     0.0200596    -0.0113849    0.00204516       0.00000       0.00000       6.92557       8.30220       8.64488       7.71855       5.65590       4.59007       3.12400       1.97128       1.12878      0.617927      0.317591      0.143953     0.0569057     0.0184082    0.00437559   0.000847433       0.00000       0.00000
   8  18 3049.0281    4.1127  0.7557 12.7616 -0.0072      -1.27385  0.0454   0.1719   0.0870    0.1920   0.0000       1.86761   440.5885       13.0140       14.7131       11.1550       7.98476      0.486794      -4.48915     -0.781321      0.710204     -0.549688     -0.326084     0.0680851    -0.0190894   -0.00203982   -0.00494979   0.000181691       0.00000       0.00000       7.21618       8.50371       8.72217       7.69491       5.90619       4.31833       2.97010       1.94572       1.09116      0.618993      0.333247      0.133718     0.0513997     0.0172055    0.00439157   0.000770526       0.00000       0.00000
   8  19 3186.8196    4.0976  1.0453 12.5869 -0.0119       4.76161  0.0575   0.1501   0.1139    0.2534   0.0000       1.86674   430.7873       9.21647       13.4372      -3.66009      -10.5662      -3.15711       1.46430      -4.22967      0.413366      -1.34370     -0.575142    -0.0802930      0.151844    -0.0294075    0.00170300  -0.000145012       0.00000       0.00000       9.04529       11.5503       10.8262       10.0923       7.41286       5.26314       3.37418       2.19231       1.33565      0.744216      0.336546      0.148870     0.0581235     0.0184646    0.00459464   0.000993946       0.00000       0.00000
   8  20 3324.1131    3.5342  1.5847 12.2091 -0.0060    -0.0615002  0.0719   0.1036   0.1613    0.1958   0.0000      0.843034   426.3490       8.54987       3.05326      -11.1077       11.5758      -5.84590     -0.750850     -0.638769      -2.42305      0.594508      0.451509     0.0199699     0.0176986    -0.0173978   0.000885088    0.00163017       0.00000       0.00000       10.6724       13.1677       12.4669       11.5417       8.88886       6.22989       4.31237       2.71530       1.62994      0.859259      0.441572      0.180745     0.0710932     0.0215140    0.00587610    0.00119025       0.00000       0.00000
   8  21 3462.4387    2.9597  2.1071 11.7024 -0.0023       1.33527  0.0904   0.0759   0.1622    0.1601   0.0000      0.512659   421.9901       13.9114       25.4261       3.09926       9.05947       3.48004      -5.98463       1.26778     -0.822592     -0.600729     -0.214865     -0.178619     0.0124771     0.0232421   -0.00517808    0.00218207       0.00000       0.00000       12.3902       15.2610       14.1846       13.1833       10.7377       8.45720       5.63326       3.83274       2.07589       1.16724      0.535905      0.242719     0.0870117     0.0323146    0.00801262    0.00159055       0.00000       0.00000
   8  22 3600.8195    2.4958  3.0213 11.3929 -0.0029     0.0800483  0.1165   0.0589   0.2047    0.1304   0.0000      0.411554   435.6440      -7.31798       46.4950       1.01274       9.96140      -16.4461       8.22178       19.2739       1.21167      -1.43675      0.412183      0.459293     0.0828877    -0.0191137  -0.000864848  -0.000627377       0.00000       0.00000       15.5633       19.3404       18.2403       16.9762       13.0815       10.3632       6.79284       4.60487       2.68058       1.41531      0.704231      0.293452      0.117804     0.0383361    0.00944384    0.00193014       0.00000       0.00000
   8  23 3739.1856    2.1326  4.8791 10.4126  0.0013     0.0150946  0.1413   0.0371   0.2648    0.1276   0.0000      0.170380   443.6132      -38.8829       4.87497       25.8476       27.4240      -14.0387       5.26175       2.57535      -3.13773     -0.883875      -1.44156    -0.0900395    -0.0988085    -0.0471314    -0.0175247   -0.00134884       0.00000       0.00000       18.5643       22.7246       21.6099       19.6430       16.2100       12.0676       8.58574       5.48463       3.18383       1.72109      0.849370      0.367786      0.138657     0.0456665     0.0123546    0.00227167       0.00000       0.00000
   8  24 3878.2392    1.8710  6.5922  9.9748 -0.0011      0.325462  0.1727   0.0278   0.3168    0.1039   0.0000      0.119398   424.9988      -69.0484       24.1106       8.88383      -15.2677       8.03755      -2.71497       8.95482      0.557985       2.27209       1.04565      0.339062      0.106516    -0.0240204     0.0162503   0.000582860       0.00000       0.00000       21.7393       26.1982       25.9586       22.6571       19.3096       14.7773       10.2379       6.74616       3.83886       2.02340       1.06567      0.430660      0.173008     0.0587586     0.0153924    0.00266059       0.00000       0.00000
   8  25 4017.7089    1.5424  8.1296  9.7707 -0.0035      0.192839  0.2028   0.0222   0.3961    0.0875   0.0000      0.110441   453.6394      -51.1509      -26.0811       25.1379       38.6549      -1.31180       8.36242       13.7036     -0.155637       2.10744       1.03386      0.206711      0.320157     0.0901320    0.00552330   -0.00716216       0.00000       0.00000       24.6883       30.5791       30.4507       27.3632       22.4461       16.7628       11.8505       7.60778       4.50747       2.50844       1.18801      0.553042      0.205962     0.0690712     0.0186285    0.00332127       0.00000       0.00000
   8  26 4156.3519    1.2981 11.4196  9.5189 -0.0020    -0.0180539  0.2818   0.0174   0.5211    0.0704   0.0000     0.0939505   467.4838      -121.189       62.5727       2.21449      -28.7805      -14.1065       3.85363       11.0935       1.42041       4.13333      0.138656      0.304331    -0.0256933      0.132203    -0.0543868    0.00106949       0.00000       0.00000       32.6346       38.5625       38.3854       35.6288       28.6686       21.7622       15.5382       10.1152       5.90919       3.30328       1.61526      0.723130      0.270091     0.0869677     0.0225569    0.00403664       0.00000       0.00000
   8  28 4434.7242    0.9516 16.4337  9.4640  0.0015     -0.345734  0.4742   0.0145   0.8335    0.0597   0.0000      0.104389   524.4009       10.2506      -1.15501       9.36643      -2.84932      -61.1643      -52.1160       3.78189      -14.3989      -10.0365      -4.97612      0.371067     -0.257651     -0.169242    -0.0359600     0.0145167       0.00000       0.00000       49.1432       61.2435       58.7472       53.3240       45.0080       33.4599       23.7472       15.4552       9.10617       5.07471       2.35093       1.08766      0.399830      0.135688     0.0358757    0.00629539       0.00000       0.00000
   9  11 2125.1613    0.7417  0.6457  9.3944  0.0036       6.91402  0.0739   0.0349   0.0989    0.1309   0.0000       2.22355   434.3192      -1.85461       24.3234       8.78551      -2.76065      -2.25681      -3.21163      -1.72549      0.403658       1.11682     -0.282017      0.101107     0.0420834     0.0347742     0.0198707   -0.00165764  -0.000121650   0.000253605       8.46424       10.0327       12.3142       9.73159       9.12900       6.27535       4.59248       3.88698       1.51650       1.26424      0.753047      0.337316      0.208429     0.0726162     0.0243002    0.00891846    0.00204165   0.000230917
   9  12 2264.7009    0.9448  0.6576  9.9938 -0.0176       8.19743  0.0430   0.0435   0.0804    0.1379   0.0000       1.83106   448.1126       10.2992       5.88383      -3.02165      0.889703       4.55681       4.34455       1.56836     -0.895661      0.928570     -0.341524     -0.166345     -0.178554   -0.00165857     0.0380578  -0.000487785   0.000356985   7.67576e-05       5.75991       7.02571       7.59175       6.39733       5.43889       4.39323       3.05175       2.18464       1.32586      0.816691      0.426254      0.216309      0.102798     0.0403542     0.0154674    0.00485783    0.00104851   0.000181823
   9  13 2402.3876    1.4101  0.7290 10.4073 -0.0007       2.18226  0.0492   0.0542   0.0784    0.1672   0.0000       1.38643   434.4150      -9.96143       13.9619      -6.56109     -0.611351       1.02042      -4.38153      -2.49968    -0.0285932      -1.79737    -0.0756901      0.298688     0.0851058     0.0439889    -0.0449348   -0.00227674    0.00248999   0.000229488       7.16512       7.26401       8.39953       8.49924       5.94873       4.48286       3.84493       2.57154       1.53235      0.827544      0.526623      0.289773      0.138429     0.0518677     0.0180587    0.00417134    0.00105428   0.000182061
   9  14 2539.5950    1.8164  0.9089 10.8939 -0.0033       1.05729  0.0549   0.0636   0.0928    0.1795   0.0000       1.26754   444.8232       1.48139       3.02460       2.96202       5.80860       2.95367     -0.816901      -3.06343      0.835126     -0.493031      0.596381     -0.251116    -0.0188168     0.0633231     0.0105314    0.00744512  -0.000489076   0.000196867       7.48756       8.54863       9.16745       8.29317       6.45141       4.89970       3.78243       2.46658       1.50131      0.848250      0.488179      0.263185      0.116033     0.0481796     0.0164556    0.00458097    0.00112088   0.000174525
   9  15 2676.9831    2.4856  0.9236 10.8923  0.0007      0.350627  0.0515   0.0826   0.0860    0.2590   0.0000      0.958046   433.0813       2.62079       15.4564      -2.29469      -6.21846       5.68306     -0.513475      -1.92221       1.00140      0.357189      0.708087     -0.358578    0.00278461     0.0548631   -0.00284578   -0.00747630    0.00190972   0.000263362       6.22395       7.66360       7.58656       7.42101       6.25974       4.85069       3.45730       2.60413       1.57595      0.937463      0.565973      0.257912      0.130283     0.0453191     0.0171612    0.00552501    0.00135890   0.000237997
   9  16 2815.2133    3.0320  0.7951 12.0115 -0.0088       2.17304  0.0482   0.1157   0.0864    0.1762   0.0000       1.16041   437.3438       3.12026       15.2584      -8.04842      -9.23781      0.164366      0.826481       1.48975      0.457367      0.993136     -0.627208     0.0319453     0.0286158     0.0761782     0.0432754    0.00268689    0.00126584   4.53475e-05       6.89522       8.74202       8.33211       7.59609       6.08564       4.69996       3.58798       2.20130       1.47082      0.773591      0.419842      0.225605     0.0900736     0.0416396     0.0153377    0.00406590    0.00112275   0.000195503
   9  17 2953.5058    3.8369  0.8210 11.6585  0.0016      0.994858  0.0634   0.1314   0.0788    0.2591   0.0000       1.12872   431.8063      -4.65454       5.81189       8.35495       2.28907      -2.08972      0.605558     -0.727326       2.25893      0.199031     -0.242633      0.136890    -0.0411296     0.0194978   -0.00681045   -0.00548163   -0.00131928   0.000188744       6.35219       9.29972       8.79910       7.35817       7.73139       4.70660       4.75187       2.32516       2.00919       1.03172      0.526163      0.312207      0.102897     0.0597203     0.0194313    0.00534772    0.00201570   0.000279048
   9  18 3091.4446    3.9711  0.8822 12.4348 -0.0047       2.57834  0.0482   0.1415   0.0954    0.2028   0.0000       1.06661   435.6607       14.4608       14.8976      -1.08275       6.50497       7.71404      -1.10554      -1.92828      -1.01610     0.0600255     -0.422349      0.235067      0.119595   -0.00546284   0.000170015    0.00219984    0.00154247   0.000148249       6.26159       8.27949       7.81729       7.14936       5.99804       4.79567       3.49694       2.29985       1.56992      0.780985      0.475889      0.238414     0.0990098     0.0397480     0.0165607    0.00458712    0.00125855   0.000232333
   9  19 3229.6202    3.9619  1.1951 12.4589 -0.0081       4.09376  0.0799   0.1236   0.1241    0.2262   0.0000       1.42910   425.2413       10.9335       8.73887      -1.27341       3.50556       3.00521       1.15688      -1.54509     -0.285128     -0.299331     -0.730306     -0.288174    -0.0523948     0.0885601     0.0147082   4.97478e-05    0.00124640  -0.000185339       10.5115       10.0389       8.29341       10.3105       10.8865       7.03772       3.72294       3.03339       2.44314       1.64139      0.878297      0.376732      0.143741     0.0478537     0.0164348    0.00523002    0.00126589   0.000217253
   9  20 3367.6980    3.4698  1.6221 12.1483  0.0033      0.728501  0.0808   0.0943   0.1305    0.1605   0.0000      0.865717   440.5562       14.4709       13.8876      -5.14521       4.70186      -1.64211       8.82860       3.00354       5.60193      -1.87211      -1.21888     -0.161252      0.266091    -0.0803633    -0.0312316   -0.00673102   0.000241931   0.000229348       8.95281       11.2776       11.1290       9.92656       8.34676       6.91774       4.91964       3.39546       2.11668       1.30883      0.646978      0.344053      0.147831     0.0673958     0.0220379    0.00731246    0.00167879   0.000307529
   9  21 3506.2253    2.9150  2.4440 11.4598 -0.0004      0.931510  0.0978   0.0654   0.1540    0.1294   0.0000      0.415468   438.2896       3.71668       35.6223      -25.3751       9.93366      -5.57109      -1.57956       2.53303      0.798762     -0.515481     -0.983955     -0.277138      0.350486     0.0865429     0.0256055   -0.00644203   -0.00103827   0.000766602       11.7967       14.6939       14.3797       12.4979       11.5990       8.42369       6.26209       4.35991       2.64542       1.61657      0.849715      0.419560      0.190294     0.0759819     0.0260273    0.00899628    0.00230092   0.000352125
   9  22 3645.1378    2.3543  3.8334 10.8928 -0.0007      0.450394  0.1171   0.0444   0.2161    0.1060   0.0000      0.250950   435.0916      -12.1613       7.48186       7.87210       4.03819      -2.42849      -10.1219       7.81287       2.87752       1.01757       2.29778     -0.407924      0.228848     -0.141352    -0.0508084   -0.00859857    0.00316507  -0.000532610       13.8640       16.6119       16.8581       15.3965       13.2561       10.2981       7.65895       5.03029       3.37995       1.95359       1.09424      0.509604      0.246547     0.0956365     0.0362725     0.0105440    0.00271000   0.000436830
   9  23 3784.4282    2.0421  5.3343 10.3034 -0.0028      0.378634  0.1443   0.0325   0.2608    0.1044   0.0000      0.156207   459.2018      -18.0503       20.4564       27.3500      -13.5512      -1.96312      -7.27568      -4.38847       4.35171      -1.81065      -1.23277     -0.793721      0.244831    -0.0842568     0.0172880     0.0193390    0.00308571  -0.000429408       17.0141       20.5535       20.5783       19.1928       16.2459       12.2758       8.84492       6.10563       3.92246       2.34577       1.28749      0.641668      0.285948      0.114636     0.0407148     0.0126391    0.00312902   0.000520832
   9  24 3923.5294    1.6870  6.4150 10.3271 -0.0041      0.437156  0.1749   0.0265   0.3209    0.0746   0.0000      0.143866   436.8895      -6.33198       10.1897      -5.89565      -1.68060      -13.7786       3.51908       5.01756       9.14755      0.528341     -0.661631      0.570996      0.418080    -0.0696329    -0.0135260    0.00139807   -0.00556830   0.000317235       19.4201       25.2461       24.5733       22.5983       19.4794       14.9288       10.7786       7.49895       4.68825       2.87943       1.48084      0.784340      0.330885      0.145106     0.0493829     0.0165464    0.00413283   0.000702645
   9  25 4063.4856    1.4637  8.8143  9.6971 -0.0005      0.294145  0.2135   0.0200   0.3908    0.0744   0.0000      0.103919   441.9188       2.31680      -13.2210       8.96042       28.7314       6.41777      -3.79869      -17.9823     -0.968910      0.505246       1.92607       1.63117     -0.793716      0.135504     0.0110241     0.0119298   4.01073e-05  -0.000593282       23.4431       29.2554       27.2001       26.9059       22.4627       18.2186       13.1740       9.36290       5.77176       3.42934       1.83814      0.947318      0.409610      0.169536     0.0585311     0.0188000    0.00453919   0.000834537
   9  27 4341.1838    1.0272 14.3363  9.4861 -0.0027     -0.399054  0.3800   0.0145   0.6636    0.0567   0.0000      0.101902   434.6017      -10.2820      -2.50758      -16.0886       29.2349       4.60378       29.3153      -19.6943       9.41119       2.61870       5.34125     -0.628104     -0.840678  -0.000842938    -0.0243958    -0.0279611   -0.00633606   -0.00142191       35.0973       44.5496       44.0876       41.4797       34.8052       27.9507       20.6583       14.3138       8.98729       5.51731       2.89957       1.51700      0.673019      0.290254     0.0997713     0.0317578    0.00760061    0.00129618
  10  10 2021.5655    0.6131  0.4323  9.1207 -0.0064       7.78698  0.0337   0.0282   0.0540    0.1149   0.0000       2.04944   436.1179      -2.59850       15.4110      -2.17207      -4.02830      -4.79751       2.15315      0.294730     -0.461839     -0.562180     -0.893618     0.0124758    -0.0624878     0.0565225     0.0183249     0.0160213   -0.00134241   -0.00150129       4.70551       6.17624       5.65968       5.50971       4.60174       4.03951       2.80340       2.03140       1.44498      0.798626      0.570389      0.261182      0.120250     0.0688160     0.0236000    0.00983644    0.00394084   0.000979426
  10  11 2163.0571    0.8324  0.6268  9.3965 -0.0111       7.46749  0.0349   0.0331   0.0759    0.1567   0.0000       1.48024   436.6201      -3.74158       10.6279      0.607568       7.90528       3.41525       2.31808      -1.86013      0.900562     -0.770005      0.101303    -0.0934525     -0.196516    -0.0284621    -0.0339420    0.00682996    0.00245258  -0.000587252       4.63136       5.65790       5.65625       5.16454       4.59663       3.57968       2.95596       2.12910       1.33572      0.824158      0.487552      0.249468      0.136560     0.0627960     0.0281896    0.00958532    0.00341434   0.000981293
  10  12 2302.8640    1.0818  0.7863  9.9968 -0.0033       3.61018  0.0452   0.0391   0.0833    0.1713   0.0000       1.35863   434.2170       3.64710       6.35770       6.81647      -3.64712      -1.41002       4.86823       2.68772       1.88761     -0.321794     -0.267847     0.0794186      0.258642     0.0451050     0.0129342    -0.0164244    0.00797473  -0.000537323       5.63052       6.13555       6.59466       6.46130       5.25811       4.30600       3.38967       2.52125       1.59808      0.962462      0.604292      0.316061      0.170649     0.0829340     0.0350100     0.0118878    0.00428315    0.00113283
  10  13 2440.8915    1.5914  0.8220 10.4129 -0.0069       3.43605  0.0500   0.0542   0.0770    0.1863   0.0000       1.18255   429.6190       3.64164       30.3149       10.5308     -0.910773      -1.26492       2.86070       2.27068     -0.306098     0.0173243      0.902043      0.372832     -0.419605    -0.0806234    0.00684462     0.0144353   -0.00453362  -0.000493076       6.90800       8.08013       6.92062       6.04281       5.74727       5.30535       4.63290       3.20980       2.13609       1.19353      0.625579      0.338398      0.168008     0.0714012     0.0294314     0.0112746    0.00376305    0.00101027
  10  14 2578.6190    1.9990  0.8814 10.9285 -0.0006       2.20461  0.0452   0.0658   0.0859    0.1834   0.0000       1.07080   443.4831       1.10349       7.56658      -6.07417       5.17914      -5.49215      0.399194      -5.65756      0.839929     -0.180852     -0.328188     -0.549881     0.0109829    -0.0576577     0.0351515   -0.00778537   -0.00240911  -0.000771524       5.66610       7.38116       7.40849       7.04076       5.71798       4.95240       3.16670       2.42995       1.52737       1.04714      0.553067      0.358750      0.154065     0.0843011     0.0290557     0.0143567    0.00403573    0.00139223
  10  16 2855.6336    3.3359  0.7158 11.9094 -0.0058      0.472301  0.0399   0.1245   0.0771    0.1728   0.0000       1.01131   434.7924       7.32916       7.92307      0.220080      -3.39328      -10.0321     0.0420358      0.877493      0.129825      -1.05132     -0.133257    -0.0432016     0.0329704     0.0425820    0.00818800   -0.00942758   -0.00511645   -0.00133490       5.09853       5.29560       6.24341       6.47018       4.20818       4.53551       3.25696       2.32016       1.58990       1.01837      0.596403      0.322422      0.165294     0.0730155     0.0365288     0.0138008    0.00492121    0.00111016
  10  17 2994.5267    3.9633  0.7297 12.3217 -0.0132       1.77215  0.0385   0.1418   0.0714    0.1830   0.0000      0.939718   432.3863       3.15548       12.2512       2.51081      -7.75980     -0.404896      -2.11969      -3.19292      -2.30208      -1.08433     -0.236491      0.730869    -0.0913068    -0.0203911    -0.0241518   -0.00395941  -0.000413750   0.000401639       4.72355       5.57907       5.84453       5.33363       5.14826       3.76501       3.07970       2.28105       1.42014      0.953013      0.544476      0.295006      0.174493     0.0626380     0.0342411     0.0112469    0.00363335    0.00129186
  10  18 3132.8290    3.9014  0.9088 12.5887  0.0023       1.65596  0.0529   0.1289   0.0927    0.1628   0.0000       1.13807   444.9563       1.80289       9.25736      -3.69638       11.8481       2.17890       5.27646      0.960052     -0.360359     -0.191863      0.509390       1.02363    -0.0448861    -0.0255818    -0.0437529    -0.0151674    0.00241533  -0.000406311       6.32630       7.08669       8.78691       6.84067       6.58885       7.00038       3.88166       3.91564       2.67115       1.13365       1.16098      0.471202      0.208777      0.163472     0.0443457     0.0179386    0.00977028    0.00205074
  10  19 3271.2838    3.6115  1.2648 12.5005  0.0015       2.21907  0.0767   0.1117   0.1088    0.1808   0.0000       1.22183   429.5727      -7.92951       23.5410       10.8453      -5.81357      -5.74018      -7.07426      -4.85610       1.23695     -0.466232     -0.371992     -0.782328      0.235197    -0.0665040     0.0308940    -0.0176678   -0.00193672   -0.00158738       8.29230       8.46638       10.3036       10.7125       6.75478       6.70292       5.92338       3.50848       2.02411       1.79218       1.01506      0.465419      0.208559      0.148105     0.0640640     0.0244554    0.00653661    0.00172959
  10  20 3409.9055    3.3648  1.6986 12.0025 -0.0055      0.164389  0.0704   0.0885   0.1285    0.1416   0.0000      0.668139   433.4330       8.14554       17.3068      -3.44314      -10.3417       1.50154       7.42474       4.10232      0.496594      -1.04724      -1.54348     -0.397800      0.390316      0.104823     0.0347312    -0.0261482     0.0101283  -0.000597467       7.76536       9.09512       9.22412       8.98282       7.71858       6.16208       4.51588       3.38019       2.20321       1.38653      0.893857      0.455598      0.236618      0.112680     0.0459417     0.0159242    0.00583619    0.00162912
  10  21 3549.3017    2.6331  2.6095 11.4246 -0.0050       1.15169  0.0949   0.0551   0.1615    0.1053   0.0000      0.361107   439.9019       8.53249       16.1330       2.73785      -6.23158       16.9618       4.03150      -2.83848      -1.22607       1.32926      0.512781      0.558028     0.0168033     -0.154610     -0.214927     0.0170520    0.00291033   0.000879058       10.0151       11.6674       12.1095       11.0192       9.63081       8.69811       6.27467       4.51762       3.22860       1.98197       1.10780      0.651409      0.317157      0.139884     0.0592590     0.0255211    0.00849153    0.00231534
  10  22 3688.6849    2.2366  4.4133 10.7419 -0.0014      0.993091  0.1193   0.0372   0.2311    0.0827   0.0000      0.199690   427.3691     -0.738642       37.8333       8.32466      -2.71714      -12.0088      -1.25016       6.36439     -0.212378     -0.791957       1.00559     -0.482431     -0.209522    -0.0970681     0.0866882     0.0538744    -0.0121078   -0.00375372       12.9592       15.7492       15.6249       14.7892       13.3448       10.4753       8.04731       5.57689       3.88213       2.46501       1.44055      0.790117      0.391256      0.178828     0.0748707     0.0291798    0.00952817    0.00280779
  10  23 3828.4238    1.8932  5.6705 10.3295 -0.0002      0.917100  0.1494   0.0285   0.2647    0.0776   0.0000      0.163918   430.1948       3.51975       3.37988      -8.30077     -0.724515      -14.0362      -4.19434     -0.925849       2.79009       2.66641       2.37248       1.24305     -0.752782      0.122319    -0.0241926    -0.0409878     0.0206904   -0.00437904       14.4026       18.4831       19.0814       17.4738       15.2362       12.8156       9.62605       6.89080       4.72310       2.86929       1.74367      0.934976      0.472984      0.228646     0.0958911     0.0377786     0.0134719    0.00383977
  10  24 3967.7800    1.5955  7.3728 10.1303  0.0008      0.364974  0.1800   0.0232   0.3321    0.0675   0.0000      0.124673   428.9656      -47.8960       51.7749      -32.3832      -7.16241      -7.09386      -9.96330      -3.68334       4.61229       1.83555      -1.05103      0.207063     -0.107189      0.344351      0.135334    -0.0898801   -0.00102679    0.00716332       18.2908       22.0013       22.6782       22.2558       18.3817       15.4849       11.2858       8.35490       5.57060       3.59249       2.13695       1.17124      0.607755      0.277488      0.121193     0.0449766     0.0152863    0.00429871
  10  25 4108.2202    1.3782  9.6912  9.7072 -0.0001      0.276966  0.2178   0.0179   0.4111    0.0616   0.0000     0.0984858   438.9720      -31.5805       26.5811      -2.82444      -20.4831       19.9914      -8.53785      -4.93135     0.0763607       13.1248      0.276382      -2.01572     -0.505235      0.457262    -0.0851842     0.0439577     0.0269616   0.000188060       20.8718       25.9741       26.5882       25.3093       21.4004       18.0636       13.7930       9.63881       6.68991       4.19060       2.52534       1.34315      0.685359      0.324125      0.139787     0.0541468     0.0184400    0.00507192
  10  26 4247.2490    1.1416 11.7704  9.6197 -0.0039     -0.179701  0.2804   0.0151   0.5177    0.0518   0.0000     0.0991370   437.1968      -11.3451       42.1918       18.3855      -13.8748      -35.1529      -30.7344       11.8314       6.68443      -9.06640       1.68155      0.337437      0.830175     -0.157357    -0.0627137    -0.0967825    -0.0145874   -0.00255600       25.4374       30.5844       32.5286       29.7390       25.6628       21.3978       16.5588       11.9337       8.19689       5.00073       2.90852       1.68372      0.860807      0.403599      0.170722     0.0682665     0.0226120    0.00631896
  11   9 1915.4639    0.4736  0.3318  9.2037 -0.0111       11.0820  0.0357   0.0290   0.0518    0.0771   0.0000       2.77149   431.7814      -5.97293       13.2489      -7.26949       5.22970      -2.51502     -0.496926       4.63128      0.173063     -0.431979     -0.392116      0.491788      0.274998    -0.0670216    -0.0179531  -0.000333292    0.00398189   0.000197137       3.60373       6.35367       5.37298       5.82823       4.75294       3.35442       3.09353       1.65036       1.55441      0.807929      0.609015      0.383078      0.203928      0.102996     0.0367097     0.0223709    0.00702285    0.00313025
  11  10 2058.1244    0.6387  0.5437  9.1210 -0.0179       10.4268  0.0445   0.0267   0.0631    0.1223   0.0000       1.65167   434.1085       1.92370       15.3195      -4.30462      -4.20037       2.28106       5.56026     -0.141555       1.35112       1.26767      0.253110     0.0428988     -0.190917     0.0721471    -0.0522843   -0.00750834     0.0205742  -0.000172000       7.00036       9.65854       10.3072       9.31485       8.10258       5.67772       4.16967       2.77547       1.78761       1.21620      0.600893      0.470333      0.215786      0.115340     0.0647689     0.0228743     0.0113733    0.00418332
  11  11 2199.8045    0.8903  0.7068  9.3369  0.0068       3.96844  0.0397   0.0319   0.0743    0.1632   0.0000       1.25086   436.9655       8.95802       10.2181      0.594110     -0.195600       1.60410      -5.81313      -1.03184       4.09996      0.345698     -0.540655     0.0764668     -0.101437      0.129019    -0.0143811    -0.0187647    0.00877136    0.00475224       4.18194       5.67104       5.89192       5.22354       4.80908       3.93487       3.03061       2.34331       1.54141       1.09671      0.639360      0.370226      0.222868      0.104983     0.0541305     0.0226673    0.00983743    0.00355921
  11  12 2340.0778    1.2876  0.7543  9.9722  0.0011       4.50851  0.0455   0.0436   0.0712    0.1841   0.0000       1.24909   438.4515      -2.99139       7.36541       2.91425     -0.863634      -4.50767      -5.29225      -1.16679      0.214568      -1.11782      0.783420     0.0536118     0.0233665    -0.0527890    -0.0272723   -0.00667913    0.00255489   -0.00417537       5.69488       5.89666       5.42018       5.41590       5.89829       5.00230       3.62706       2.49581       1.86713       1.44891      0.915260      0.545552      0.274334      0.128282     0.0559173     0.0220664    0.00913531    0.00348832
  11  13 2478.5169    1.6917  0.8395 10.3049 -0.0001       1.86526  0.0466   0.0557   0.0819    0.2173   0.0000       1.13410   442.1268       17.7465       14.4156      -7.09952      -5.18658      -1.79652      0.178429      -4.63619      -5.63809      -1.71085       1.21312     -0.137786     -0.719991   -0.00613413      0.110727    0.00696536  -1.46354e-05    0.00131717       5.22008       6.73409       6.34123       5.75301       4.73740       4.61579       3.89897       2.93199       2.01959       1.34889      0.737677      0.400001      0.230145      0.107536     0.0515494     0.0222581     0.0107964    0.00377655
  11  14 2616.8870    2.1056  0.8896 11.2407 -0.0033       1.58208  0.0471   0.0676   0.0846    0.1815   0.0000       1.05496   441.8644      0.131024       10.2437       4.54653       2.83538       2.71579       1.00762      -3.55484      0.837191     -0.961473     -0.643033      0.465912      0.162995     0.0573487     0.0278626    0.00409768   -0.00743453   -0.00363421       5.94374       7.07476       7.01051       6.27448       5.37656       4.82305       4.22444       3.22846       2.13429       1.31250      0.818421      0.437816      0.221685      0.110219     0.0620791     0.0254107     0.0102063    0.00344850
  11  15 2756.0811    2.7802  0.9496 11.5173 -0.0065       1.16573  0.0441   0.0854   0.0852    0.1811   0.0000       1.02243   436.4537       7.30822       6.24110      -13.2264       4.32896       2.98056       1.64656      -3.13701      -3.05638     -0.571775     -0.211612     -0.362233      0.180655     0.0636323    -0.0377081    -0.0199510   0.000416767  -0.000502745       4.53605       5.75998       5.64437       5.80091       4.74649       4.04734       3.38943       2.46638       1.73784       1.10046      0.727682      0.403873      0.229991      0.109837     0.0622752     0.0238741     0.0110092    0.00348456
  11  17 3034.4499    4.1421  0.8073 12.3798 -0.0054       2.73158  0.0383   0.1336   0.0726    0.1744   0.0000       1.02093   435.2815     -0.589975       17.8943     -0.656878       4.04458       6.50807       3.20677      -2.16284      0.907354       1.91823     -0.151482     -0.465427    -0.0470483    -0.0672295     0.0773908    -0.0104175   -0.00781211   -0.00285644       4.37062       5.15726       4.93486       5.09706       4.59185       3.95498       2.96724       2.19363       1.46271       1.10594      0.706971      0.410674      0.215214      0.108223     0.0504714     0.0228580    0.00897638    0.00308907
  11  18 3173.3877    4.0434  1.0524 12.7358  0.0015      0.494934  0.0534   0.1200   0.0945    0.1585   0.0000       1.17740   435.8137       10.9846      -1.01830       4.05682      -11.9308       13.3733    -0.0775286      -1.47433      0.200425       1.35626      0.303415     0.0406696     0.0961096     0.0328802     0.0214562    -0.0167727    0.00719202    0.00331720       5.39728       6.35718       6.84194       6.58134       5.58472       4.61765       3.76777       2.73867       1.80771       1.28657      0.826270      0.461211      0.254754      0.130744     0.0625558     0.0296154     0.0119223    0.00410641
  11  19 3312.2649    3.5595  1.2979 12.1935 -0.0103       1.27333  0.0606   0.0986   0.1037    0.1811   0.0000      0.822329   439.2968       12.5667       17.0939      -9.67954       10.8057      -10.5865       5.62127       2.09611      -3.22241      0.876361      -1.10934     -0.796274      0.147624      0.217683    -0.0632966     0.0191744    0.00170783    0.00523940       6.15406       7.38440       7.99695       8.01876       6.06671       5.68297       4.47890       2.99548       2.26885       1.59215      0.842907      0.514480      0.316698      0.160209     0.0674400     0.0317677     0.0156078    0.00558328
  11  20 3451.5836    3.0194  2.2813 11.6187 -0.0026      0.877696  0.0828   0.0622   0.1379    0.1107   0.0000      0.446772   439.5096      -2.97386      -4.57805     -0.800427       8.76423      0.981442       5.59471     -0.509703      -1.11852     -0.222806       1.31864      0.434389     -0.741144      0.309238    -0.0467372    0.00875226  -9.01784e-05   -0.00522795       7.37302       9.83729       9.88604       9.68350       8.12480       7.21012       5.41558       4.02270       2.88235       1.87916       1.19101      0.692619      0.391998      0.202173     0.0931709     0.0432252     0.0169161    0.00642507
  11  21 3591.1395    2.5662  3.1730 11.2393 -0.0031      0.559983  0.0973   0.0473   0.1717    0.0892   0.0000      0.269937   430.7213       5.19387      -3.37680       5.54145       17.9967       2.69568       7.97554       4.97149      0.872547      -5.59134      0.369867      0.560095      0.219335    0.00224013    -0.0322835   -0.00806914   -0.00900314    0.00463065       9.08064       11.7636       11.5831       11.3299       9.99841       8.36186       6.64739       4.90245       3.46625       2.28326       1.42947      0.824388      0.463016      0.230022      0.113426     0.0481047     0.0198909    0.00699870
  11  22 3731.1375    2.1712  4.3782 10.8036 -0.0010      0.829139  0.1209   0.0349   0.2112    0.0748   0.0000      0.194966   459.6626       10.3056      -4.68469       4.34986       6.58164      -4.48676       2.80950       9.70649       2.19497      -5.37464      -1.11172      -1.14705     -0.146326      0.243808      0.150914    -0.0222782   -0.00412499   -0.00661742       11.7042       13.9930       14.8940       14.0757       12.1527       10.4934       8.15956       6.05029       4.33463       2.83215       1.75269       1.01457      0.584942      0.294804      0.139595     0.0620274     0.0255029    0.00898907
  11  23 3871.1751    1.7988  6.1356 10.2796 -0.0009      0.625575  0.1447   0.0250   0.2858    0.0657   0.0000      0.148494   430.2098       7.43262       45.4716      -1.44355      -13.0030      -17.6612      -22.5401      -3.15002     -0.754142      -5.32593       1.04124      0.296078       1.31268     -0.218710      0.516417     0.0313748    -0.0264014     0.0118306       13.6035       16.4038       17.0593       16.5547       14.9859       12.0721       9.52677       6.89761       4.94619       3.36330       2.10849       1.24999      0.714551      0.354615      0.173319     0.0717753     0.0306301     0.0103633
  11  24 4011.0607    1.4759  7.4542 10.1158 -0.0030      0.252595  0.1755   0.0203   0.3243    0.0588   0.0000      0.121219   423.0788       13.1567       20.3713      -4.11032      -9.24724       16.7102      -7.27036      -8.73082       20.1187      0.688543      -4.02286     -0.876055      0.943828     0.0360084     -0.119994      0.103791     0.0448989   -0.00131479       16.1347       19.5305       20.3621       19.7160       17.9081       14.6723       11.5171       8.51466       6.15412       4.04217       2.62675       1.51469      0.863157      0.440738      0.207565     0.0924247     0.0361841     0.0129419
  11  25 4151.3588    1.2868 10.2640  9.8348 -0.0003      0.152717  0.2306   0.0167   0.4146    0.0510   0.0000     0.0966696   428.4790       38.8495       21.7895       35.7346       11.9010      -6.74426       4.02543      -6.01396       7.53039      -1.10329       2.01974       2.53771      0.664111     -0.645669     -0.525702   -0.00801823     0.0728934    -0.0147419       19.6686       24.4144       24.9679       24.5643       22.0802       18.3012       14.3138       11.0949       7.78750       5.14750       3.22958       1.91361       1.09486      0.563768      0.268844      0.116450     0.0455382     0.0163068
  11  27 4431.6968    0.9401 15.6555  9.5341 -0.0008     -0.257373  0.4037   0.0124   0.6680    0.0457   0.0000     0.0963411   400.9658       8.75334      -8.82933      -5.08573       10.1908       13.9873      -6.58808      -2.05855      -3.69630      -5.78548      -3.16923     -0.452258       1.05492       1.56899      0.277899     0.0831580     0.0278139     0.0461786       29.8546       37.7732       37.6235       37.7518       33.0434       28.3094       22.6011       16.4804       12.2491       8.08950       5.06305       3.07690       1.70050      0.882335      0.421651      0.181828     0.0734003     0.0268309
  12  11 2235.9293    0.9039  0.7651  9.7994 -0.0101       6.40939  0.0504   0.0311   0.0745    0.1313   0.0000       1.42527   437.8976       2.48789       14.3535      -6.27430      -7.97861       5.29587       1.66610     0.0669679      -2.18742      0.255584      -1.61721      0.320268     -0.136522     0.0885070     0.0603685    0.00824705    0.00824010   0.000852139       5.93682       7.42382       6.70388       5.92862       5.20082       4.94092       4.43202       3.65094       2.61102       1.69683       1.07558      0.615680      0.314678      0.166095     0.0780708     0.0406046     0.0185756    0.00750395
  12  12 2376.3754    1.3033  0.8611 10.1461 -0.0054       4.22142  0.0456   0.0405   0.0775    0.1829   0.0000       1.12772   441.7593       9.61920       9.07928      -1.31468       2.67323     -0.515381      -4.23449      -2.34086     -0.368043     -0.216410     -0.667422     -0.189798      0.361204     -0.232998     0.0418508     0.0175781    -0.0175041    -0.0112527       4.72631       5.48965       5.88205       5.84288       5.29197       4.35847       3.36093       2.36798       1.96722       1.31744      0.795894      0.530980      0.314867      0.190500     0.0950229     0.0452082     0.0192125    0.00772796
  12  13 2515.4900    1.7195  1.0916 10.3645 -0.0037       2.52072  0.0519   0.0479   0.0891    0.2313   0.0000      0.985775   437.2840      0.356239       10.7597     -0.550689       1.21666      -3.72610     0.0890884     -0.662364      -2.62001     -0.610477     -0.848876      0.744470    -0.0878257    -0.0887484   -0.00267031    -0.0207830    -0.0336518    0.00590887       5.00817       5.99677       6.81670       6.00454       5.56716       5.07221       3.58777       3.06983       2.06934       1.45811      0.997800      0.617137      0.328342      0.211910      0.100610     0.0438292     0.0239375     0.0100067
  12  14 2654.6516    2.3735  0.8364 11.4261 -0.0053       2.60412  0.0413   0.0767   0.0771    0.1745   0.0000       1.06474   432.7283       6.58062       12.4504       1.95626       5.07392      0.611855      -1.47900   -0.00695791       1.61993      -1.12780     0.0638692     0.0726145     0.0736230     -0.126126      0.172709   -0.00700661    -0.0378514     0.0126404       3.76567       5.14637       5.23600       5.27683       4.38009       3.85232       3.27615       2.26862       1.85514       1.18717      0.804304      0.471154      0.295139      0.157106     0.0874739     0.0394430     0.0191143    0.00780320
  12  15 2794.4972    2.8661  0.8251 11.8431 -0.0053       1.38091  0.0428   0.0901   0.0676    0.1719   0.0000      0.975408   436.3721       6.30328       13.4584       3.79700      -2.71720      -2.97427     -0.963630     -0.590412     -0.930437     -0.906960      0.587993     -0.275298      0.125955    -0.0935634   -0.00383487     0.0410416     0.0225011    -0.0193705       4.46365       5.16704       4.88527       5.40086       5.26637       4.24526       3.24409       2.37256       1.91212       1.29080      0.904213      0.543930      0.346515      0.196385     0.0987545     0.0437387     0.0198128    0.00786668
  12  16 2934.3005    3.6737  0.8984 11.8390  0.0014       2.58177  0.0418   0.1053   0.0774    0.1912   0.0000      0.870422   438.8184      0.128185       14.6427      -1.95642      -6.74643       7.56697    -0.0819624      0.572014       1.84771     0.0428333      0.844306     -0.202761     -0.589738      0.139322    -0.0259139   -0.00163094    0.00745176  -0.000608509       4.32216       5.35536       5.35133       5.13759       4.58316       4.14082       3.10181       2.66921       1.84734       1.27903      0.808103      0.483664      0.285384      0.162370     0.0832732     0.0372087     0.0180231    0.00725546
  12  17 3073.7662    3.9389  0.8380 12.5746 -0.0029       1.77298  0.0429   0.1199   0.0740    0.1467   0.0000      0.823882   434.4346      -5.67498       12.9819       4.73928       7.60477     -0.607118      -1.83594      -1.91826       1.06853    -0.0601407     -0.335307     0.0231165     0.0742701     -0.162128    0.00147509    -0.0157454    0.00859760    0.00106914       4.57971       5.60572       5.50479       5.28847       4.51776       3.96722       3.50404       2.76557       1.98338       1.24035      0.875468      0.508921      0.278550      0.143836     0.0772614     0.0417825     0.0188098    0.00794301
  12  18 3213.1160    3.8383  1.0093 12.6384  0.0008     -0.563026  0.0489   0.1112   0.0895    0.1443   0.0000      0.780568   439.6997      -3.20904       4.69147       4.02630      -5.59904     -0.159942      -2.69938       1.85453       2.10830       1.66427   -0.00912307     -0.421949     0.0424572      0.267421     0.0507090     -0.123013     0.0116061    0.00854815       4.82900       5.58994       5.19981       5.60261       5.39260       4.45714       3.44945       2.65692       2.05698       1.41903      0.902021      0.571223      0.347237      0.201297     0.0986581     0.0466060     0.0192535    0.00796886
  12  19 3352.4376    3.4501  1.7466 11.8827 -0.0028     0.0983982  0.0696   0.0766   0.1141    0.1281   0.0000      0.497674   437.7039       16.0621       13.0584      -9.16102      -3.65400      -4.18535      -3.88556      0.930892      -4.56119      0.624619     -0.242617     -0.450115     -0.256960      0.121686      0.155913     0.0313485   0.000190148    -0.0131197       6.29627       7.49310       7.73601       7.33787       6.77648       5.68940       4.65728       3.94253       2.90354       1.81619       1.18769      0.721281      0.412383      0.243827      0.122537     0.0613678     0.0279587     0.0109013
  12  20 3492.3543    3.0046  2.3081 11.5250  0.0010      0.644448  0.0752   0.0577   0.1354    0.1019   0.0000      0.349867   436.4085      -20.7241       15.2926      -5.47302      -2.67182       12.9859      -8.00925    -0.0487372       1.44679       2.97615      -1.16714     -0.101488      0.347628    -0.0654307     0.0610967     0.0291417     0.0197127    0.00930885       6.81051       8.17427       8.81588       8.63914       7.46753       6.56416       5.24817       3.96415       2.89642       2.08129       1.28001      0.831439      0.488683      0.266804      0.142961     0.0679798     0.0308933     0.0128209
  12  21 3632.2598    2.4418  3.6515 11.0845 -0.0044      0.568466  0.1011   0.0401   0.1756    0.0767   0.0000      0.212400   424.7154       4.68753       25.4637       1.46823       8.14133       4.62881       5.40448      -2.29560      -1.63368       2.69769     -0.494246       1.15705     -0.212646    -0.0834515     -0.211824     -0.232962    0.00634372    -0.0175692       8.82190       11.2833       11.3741       11.4108       9.93548       8.89281       6.96677       5.45142       3.85135       2.76008       1.80413       1.09294      0.664628      0.356344      0.187478     0.0886073     0.0406302     0.0171437
  12  22 3773.0421    2.0175  4.9490 10.6293 -0.0024      0.979560  0.1278   0.0293   0.2123    0.0658   0.0000      0.165145   424.2203      -2.96776       9.84542      -22.3212       3.67681     -0.332580      -3.34409      -6.43484       8.81930       3.36490     -0.565329      -1.40104     -0.337718     -0.495618   -0.00118664    -0.0648803    0.00938419   -0.00272970       10.8932       13.3314       13.9329       13.9159       12.1972       10.5721       8.65059       6.67090       4.63287       3.30587       2.19614       1.39996      0.767351      0.437353      0.223430      0.110808     0.0519684     0.0213924
  12  23 3913.2691    1.6852  6.7236 10.2743 -0.0027      0.597372  0.1529   0.0221   0.2835    0.0569   0.0000      0.136402   442.1348      -27.4901      -4.31515       24.5823       19.6440      -19.6865       6.35121       6.92758      -4.87988      -8.43146      -1.04343       2.38159      0.417113      0.224357     -0.132838     0.0332106     0.0341916     0.0202783       12.7571       15.9803       16.6462       15.8396       14.8011       12.6445       10.0041       7.90122       5.60996       3.94498       2.62834       1.64836      0.952543      0.525551      0.271184      0.131727     0.0595500     0.0242225
  12  26 4335.2576    1.0260 14.2277  9.6259 -0.0023   -0.00784729  0.3489   0.0127   0.5867    0.0463   0.0000     0.0939683   446.3313       32.6897       25.7090       7.52386      -11.2914       13.4676       4.91462       1.61862       9.31466       11.1175      -15.4143      -6.09640      0.938222     -0.336040     -0.495908     -0.326751      0.366159     -0.132755       25.5087       31.8488       33.4596       32.1647       29.2363       24.8646       20.3144       15.9182       11.0572       7.92529       5.31495       3.27034       1.90605       1.06547      0.543639      0.271833      0.122951     0.0520742
  13   8 1838.6788    0.4277  0.3241  9.0155 -0.0079       11.2250  0.0282   0.0249   0.0560    0.0746   0.0000       2.91324   435.6327      -5.98206       15.6889       6.88513      -1.31836     -0.492457     0.0903345       5.23271     -0.884263     -0.495281     -0.914037      0.252647     -0.256880     0.0824321    -0.0256594    -0.0282678     0.0504311    0.00314193       3.31882       3.41114       3.72773       4.40437       3.33514       2.53491       2.45919       2.28006       1.41583      0.994931      0.859715      0.507670      0.286792      0.153496      0.113239     0.0515869     0.0260491     0.0168271
  13  10 2128.5355    0.7571  0.5689  9.4392 -0.0015       7.27352  0.0390   0.0261   0.0557    0.1042   0.0000       1.58386   443.2907       1.42097       10.8653       2.26012      -1.60339      -4.85859      -3.76618      -1.40450       1.47359      -1.92736       1.23848    -0.0487878     -0.294810     0.0337158    -0.0585469   -0.00635953    -0.0291776    0.00624607       4.40399       4.70036       4.49657       4.77359       5.03131       4.52400       3.38698       2.29940       1.80360       1.44677       1.02673      0.737095      0.478464      0.254667      0.131275     0.0796234     0.0416908     0.0143319
  13  11 2271.2817    1.0112  0.8794  9.5148 -0.0043       5.00797  0.0405   0.0302   0.0826    0.1492   0.0000       1.15281   437.0085      -6.20303       13.6362       3.69263       3.46478       4.87232      -7.30585     0.0411614       2.28372      0.828812    -0.0213084     -0.809795     -0.110919      0.400560     -0.202792     -0.150518    -0.0112779   -0.00286489       3.41371       4.67782       4.40833       4.42777       4.21245       3.65265       3.35643       2.46946       1.93188       1.38076      0.955816      0.626904      0.384645      0.215083      0.120583     0.0603865     0.0282561     0.0138482
  13  12 2411.9633    1.4225  0.7973 10.4245 -0.0033       4.51530  0.0393   0.0428   0.0731    0.1344   0.0000       1.08354   438.5066      0.582254       15.2349       2.01805       3.09647      -2.33120      -3.94044       3.91859     -0.572411     0.0364212    -0.0355854       1.03851    -0.0823087     -0.212615   -0.00444666    0.00330232    0.00793545    0.00259958       4.07251       4.83716       4.41025       4.38104       4.55122       4.22900       3.29227       2.28105       1.79468       1.32408      0.984778      0.708166      0.414382      0.242072      0.127732     0.0600762     0.0278556     0.0128655
  13  13 2551.7555    1.8772  0.9956 11.0063 -0.0132       3.77122  0.0526   0.0534   0.0855    0.1629   0.0000       1.07205   429.9230      0.170178       6.68728      -1.59584      -1.60915      -3.34692       4.73154      0.425923       5.05560      -3.07267      -1.32625     0.0291931      0.492294     0.0252268     -0.274584    -0.0280834    -0.0107123     0.0134002       4.78644       5.91616       5.78364       5.87474       5.08510       4.25361       3.70913       3.46095       2.53272       1.66852       1.07626      0.776140      0.433363      0.248282      0.122337     0.0755836     0.0389219     0.0202514
  13  14 2691.6862    2.4891  0.8147 11.7197 -0.0014       2.16627  0.0407   0.0756   0.0700    0.1334   0.0000       1.09124   432.9299       3.81184       16.2743       1.59876      0.493102      0.100446      -1.47995     -0.500065       2.06346     -0.320208      0.668691     -0.103554       1.07451     0.0850509     0.0318501     0.0651833     0.0100854    -0.0168255       3.52995       4.73778       4.47059       4.86191       4.52530       3.85463       3.00059       2.31715       1.87615       1.24173      0.889205      0.586865      0.354483      0.225055      0.120312     0.0625291     0.0311916     0.0141610
  13  15 2832.1792    3.0828  0.7178 12.0560 -0.0016       2.61044  0.0352   0.1059   0.0644    0.1499   0.0000      0.994640   435.5909      -3.05441       8.13055       8.40312      -2.55762      0.282169      -3.58915     -0.715512       2.29760      -2.73069      -1.97848     -0.661992    0.00642265     0.0458824     0.0572799      0.100128    0.00219364   -0.00987218       3.65034       4.67289       4.64096       4.62456       4.20625       3.67257       2.85555       2.26774       1.74544       1.29423      0.822885      0.526797      0.318502      0.199356      0.111100     0.0574805     0.0266144     0.0124738
  13  16 2972.5676    3.7004  0.7371 12.4495  0.0009       2.77838  0.0362   0.1175   0.0648    0.1301   0.0000       1.10752   439.0684      -11.6876       12.3343     -0.866364      -3.87766      -1.78943      -1.81740       2.73539      0.436409      -1.07650      -1.80642      0.197946     -0.226807   -0.00453237    -0.0822705    -0.0134651     0.0306954   -0.00298311       3.66390       4.72546       5.15910       4.97046       4.65904       3.61019       2.96577       2.17772       1.58654       1.18294      0.725277      0.516427      0.302859      0.178020      0.109452     0.0533873     0.0261652     0.0141727
  13  17 3112.4647    4.1139  0.9800 12.5224  0.0013       1.63952  0.0485   0.1129   0.0778    0.1542   0.0000      0.921202   436.8197      0.196694       10.0399       3.00925     -0.766602       1.72654      -2.00461      -3.47658       1.35689       1.51913       1.51063     0.0639536      0.161231     0.0217691    -0.0220187    -0.0698589     0.0377966     0.0107240       3.90854       5.24276       5.28637       5.46145       4.26260       4.51742       3.30859       2.87462       1.94910       1.55050      0.952530      0.614990      0.372306      0.237838      0.121792     0.0702194     0.0310557     0.0146933
  13  18 3252.3346    3.7310  1.1906 12.7634 -0.0001       2.76399  0.0610   0.1014   0.0951    0.1423   0.0000       1.09430   440.3006       6.69435       13.9763       14.2462      -1.24763       3.31963     -0.618370      0.609593       3.01135      -1.18104     -0.590390     -0.461126     0.0268611      0.227064      0.130553     -0.192622     0.0158465     0.0176280       6.18022       8.23759       8.89224       8.76338       7.59072       6.06970       4.63495       3.40453       2.37208       1.64661       1.06515      0.689574      0.423018      0.264111      0.137856     0.0793564     0.0384874     0.0160887
  13  19 3392.3168    3.3113  1.7925 12.0909 -0.0046       1.12646  0.0666   0.0720   0.1125    0.1044   0.0000      0.627391   425.8605      -15.5299       16.5660      -8.35608      -10.8087       4.89340       7.41029       4.65466       2.53288       3.81655      -1.85455     -0.320996     -0.140616     -0.239078     0.0501500     -0.126366     0.0461656    -0.0291149       5.31747       6.50160       6.80685       7.20097       6.22558       5.37987       4.70028       3.62892       2.78167       2.00254       1.38321      0.852735      0.526269      0.328460      0.178401     0.0967245     0.0455871     0.0226219
  13  20 3532.5296    2.7422  2.7359 11.3241 -0.0016      0.275808  0.0825   0.0473   0.1388    0.0869   0.0000      0.325585   425.0720       7.61248       15.3611       14.3633     -0.603606      0.184677      -5.26410       4.47555       4.90663       3.89012      -1.65907      0.761787      0.594155      0.106143    -0.0373422     0.0534915    -0.0552141   -0.00405193       7.06109       8.60451       8.56807       9.08732       8.36506       7.20499       5.96784       4.56747       3.36827       2.39530       1.73482       1.18728      0.723824      0.403356      0.222366      0.116024     0.0575194     0.0275488
  13  21 3673.0335    2.2769  3.9617 10.9038  0.0008     0.0333431  0.1043   0.0348   0.1780    0.0689   0.0000      0.180174   437.4767      -4.60775       13.7331      -5.82147      -18.2669       7.36604      -4.04586      0.862532       4.04520       6.92184      -2.62909      0.528559     -0.467292      0.655417     -0.431840     -0.365666    -0.0107564     0.0559371       8.29150       10.5535       11.1308       11.1684       10.1447       8.67869       7.30218       5.85099       4.26664       3.10670       2.12392       1.38643      0.833397      0.503542      0.279733      0.145903     0.0721187     0.0343589
  13  22 3813.9600    1.8868  5.5605 10.5819 -0.0040      0.616253  0.1297   0.0254   0.2360    0.0571   0.0000      0.133705   444.4013       22.4794       30.1341      -5.33904      -5.57756       14.7461       7.39034     -0.640122       13.4233      -1.37472      -3.72221       1.40225      0.662923      -1.35757     0.0964476     0.0553007    0.00968059    -0.0372869       10.3839       12.8268       13.5614       13.3013       12.4958       10.7742       8.99393       6.96692       5.47126       3.82055       2.61452       1.72868       1.05790      0.632506      0.345361      0.184012     0.0907900     0.0407274
  13  23 3954.4741    1.6131  7.5570 10.1032 -0.0009      0.335539  0.1644   0.0194   0.2862    0.0540   0.0000      0.109081   415.8215      -1.97207       3.25024       25.5464       9.56920      -2.27229      -12.2502      -3.76098       6.56545      -1.65109      -1.95029       3.27076     -0.597134      0.834468    0.00439587      0.432247      0.202142   -0.00328000       12.3877       15.4762       16.6457       16.1452       14.8939       13.1436       10.8993       8.48800       6.42035       4.58756       3.15668       2.11013       1.24257      0.761272      0.417659      0.215815      0.104271     0.0500704
  13  24 4095.5583    1.3743  9.6904  9.8678 -0.0007      0.236093  0.1983   0.0160   0.3699    0.0500   0.0000     0.0921354   429.3783       24.2556       67.1109      -4.99883       7.58764       17.1933      -1.97551      -18.2423       5.82565       9.76311      -3.55925      -1.45293     -0.218352      -1.11650     -0.201529     -0.208153      0.188936     0.0380220       15.1378       19.0228       19.8581       19.4849       17.9303       15.4800       13.1152       10.2420       7.73026       5.59115       3.72315       2.46512       1.49325      0.880512      0.490662      0.255226      0.124650     0.0580503
  13  26 4377.6851    0.9939 15.7611  9.5800  0.0003     0.0355866  0.3689   0.0109   0.6074    0.0406   0.0000     0.0927558   429.2085      -11.2774      -18.7749     -0.404147       30.2511       15.4063      -3.14581       5.74211      -2.70453      -6.29230      -7.94696       4.38772       3.30684     -0.158313      -1.41784      0.486368      0.201606   -0.00421931       23.0927       29.4714       31.3966       31.4562       28.2909       24.8082       20.1400       16.1422       12.0339       8.74102       5.95423       3.99749       2.43888       1.46250      0.834436      0.428248      0.214092     0.0985179
  14   9 2017.0911    0.5747  0.5205  9.1394 -0.0022       10.6780  0.0272   0.0207   0.0559    0.0886   0.0000       1.80409   436.2875      -3.39487       17.3736       1.06069      -2.38756      -5.00478      0.393733     -0.579301     -0.336711      0.172523     -0.182467     -0.539622     0.0242974      0.102272    -0.0638090    -0.0883499   -0.00587943   -0.00109390       2.50754       3.01842       3.36827       3.26954       2.84798       2.73158       2.29097       1.85279       1.38377       1.03465      0.764860      0.496169      0.329631      0.213322      0.108750     0.0639130     0.0354292     0.0163591
  14  10 2162.6621    0.7894  0.5667  9.5081 -0.0089       8.69750  0.0307   0.0282   0.0566    0.0972   0.0000       1.45631   437.7466     -0.514689       15.4485       2.34228       7.56165       1.88382     -0.869121       2.68333      -3.97341       1.64804      0.897777     -0.290079     -0.153469     -0.457691     -0.100122      0.120686     0.0425837    -0.0587503       3.06640       3.55120       3.86790       3.79149       3.61151       3.21562       2.70886       2.13044       1.48766       1.07885      0.889662      0.567839      0.371621      0.235498      0.138727     0.0778881     0.0312942     0.0189179
  14  11 2305.7911    1.1133  0.8040  9.8883  0.0002       6.26935  0.0385   0.0314   0.0679    0.1276   0.0000       1.21670   434.2183       1.01615      -1.57288       1.82510       3.21232      -1.49028      -4.32309       1.41977    -0.0843935     -0.367555       1.07195     -0.324517      0.651184     -0.127919    -0.0807946     0.0221205    -0.0166573     0.0125065       3.63194       4.48595       4.88999       4.68226       4.27933       3.81464       3.18286       2.51097       1.82422       1.29354      0.961950      0.657889      0.426137      0.248201      0.145923     0.0773808     0.0393348     0.0211247
  14  12 2446.8182    1.5420  0.8217 10.6323  0.0026       4.10701  0.0393   0.0444   0.0711    0.1267   0.0000       1.06896   439.8563       1.93972       12.2664      0.411552      -4.80789     -0.677160      0.824878       6.92044      -1.68504      -1.50729     -0.501605     0.0764967      0.295226      0.370787      0.103087     -0.115597    -0.0511636    -0.0224470       3.42863       4.50511       4.85473       4.42413       4.21992       3.86346       2.98978       2.75903       1.96463       1.40130       1.04635      0.644439      0.463665      0.240830      0.171916     0.0834586     0.0456275     0.0222209
  14  13 2587.2647    2.0032  0.8700 11.1440 -0.0016       1.85941  0.0392   0.0565   0.0703    0.1276   0.0000       1.02794   444.8402      -15.0107       22.8981      -1.65562      0.217979      0.719694       2.04653     -0.726089      0.268132     -0.295672     -0.814116       1.22279      0.710481      0.206559     0.0675342     0.0477850    0.00739583   -0.00305451       3.84251       4.81349       5.03181       5.02784       4.66371       3.95751       3.28090       2.44137       1.86417       1.41823      0.948913      0.659550      0.396178      0.263981      0.151723     0.0871456     0.0433879     0.0203296
  14  14 2728.1462    2.6222  0.9745 11.4779 -0.0028       2.10921  0.0416   0.0714   0.0761    0.1692   0.0000      0.992944   435.1668     -0.682078       8.27157       1.64822      -3.87342       2.41695      -1.66066      -3.71851      0.492464     -0.366490     -0.876331     -0.335547      0.306960      0.390646     0.0343995    -0.0476044     0.0124995    -0.0115344       3.42297       4.52355       4.67359       4.70163       4.39717       3.69378       3.11383       2.49329       1.97448       1.32777      0.971111      0.660113      0.426124      0.263942      0.147448     0.0820893     0.0458219     0.0236010
  14  15 2869.1581    3.1956  0.8390 12.0866 -0.0021       1.05046  0.0400   0.0941   0.0752    0.1516   0.0000       1.05426   436.7483       3.00326       7.02576     -0.815962     -0.299588     -0.825582      -7.63965     -0.804489      -1.61949       2.28645     -0.849195       1.01155      0.367030     -0.460959      0.230114      0.156282     0.0321090    -0.0186767       3.42141       4.25960       4.73187       4.39112       3.83069       4.00008       3.15969       2.49244       2.02763       1.40523      0.969391      0.694770      0.410188      0.272300      0.156795     0.0936910     0.0381485     0.0224667
  14  16 3010.0631    4.1808  0.7312 12.2209  0.0020       1.54247  0.0327   0.1254   0.0592    0.1784   0.0000       1.02174   444.5304       6.57707       9.65058      -4.82466      -2.88677       4.99942      -2.81115       1.25825       2.31779     0.0444438      -1.05512    -0.0519635     -0.143499    -0.0873740     0.0269683   -0.00140693    -0.0422220    0.00312638       3.06968       3.42232       3.60192       3.79927       3.45601       2.91222       2.55293       2.13303       1.67644       1.28004      0.845240      0.555861      0.346943      0.225399      0.133395     0.0723751     0.0400808     0.0202204
  14  17 3150.4992    3.9567  1.0863 12.7274 -0.0044      0.657588  0.0492   0.1079   0.0836    0.1534   0.0000      0.996637   433.9942       1.04511       13.5086      -4.29970     -0.767750      -4.87088      0.123430       6.75540      -1.54789      -1.36422      -1.94186     -0.305134      0.408342     -0.229714    -0.0558146     0.0666441      0.109815   -0.00439117       3.66862       4.87003       5.04195       4.87591       4.76326       3.94632       3.45773       2.83720       2.11563       1.66185       1.10982      0.748011      0.483408      0.300037      0.171717     0.0981740     0.0521639     0.0248315
  14  18 3290.7842    3.7216  1.4343 12.1730 -0.0033       1.37053  0.0541   0.0830   0.0946    0.1458   0.0000      0.651250   451.7166       2.14435       5.59181       12.6318       4.55960      -2.22810      -4.63436     -0.812806     -0.380807      0.197979       1.14630       1.07183    -0.0495773      0.219304      0.324186    -0.0660547      0.103592   -0.00628375       4.21135       5.23147       5.37566       5.55129       5.14804       4.56445       3.82643       3.05095       2.44602       1.67249       1.26487      0.827289      0.554647      0.330848      0.194305      0.107372     0.0582660     0.0289492
  14  19 3431.2578    3.0291  2.0449 11.9941 -0.0014    -0.0868502  0.0715   0.0606   0.1233    0.0967   0.0000      0.491800   436.8836       8.25784       21.0365      0.612816      -9.66075       3.37369      -3.07632      -7.57634       1.85427       2.20222       2.57904    -0.0269067     -0.255006      0.399450     -0.114432     0.0328712    -0.0174668     0.0410816       5.47598       7.00758       7.45172       7.26621       6.83829       6.09969       5.18697       3.99333       3.07072       2.26959       1.67377       1.09918      0.701122      0.471427      0.246522      0.146957     0.0724475     0.0360069
  14  20 3572.0976    2.6345  3.2115 11.3142  0.0012      0.472853  0.0878   0.0422   0.1506    0.0754   0.0000      0.233341   444.0835      -4.28954       16.8084     -0.381421       1.29884      -4.31372      -4.43731       3.73799     -0.673921      -4.07404     -0.762597      0.464033      0.183150     -0.232814     -0.243309      0.299109     0.0739632    -0.0191695       6.67597       8.22445       9.02955       8.65249       8.36800       7.21056       6.08713       4.81465       3.93637       2.86789       1.98799       1.32317      0.853859      0.534126      0.321704      0.182102     0.0950219     0.0479127
  14  21 3712.9117    2.1889  4.5904 10.7916 -0.0003      0.171533  0.1092   0.0302   0.1932    0.0645   0.0000      0.156749   441.5208      -14.7446       19.6970       12.9172      -14.4819       8.49974       9.64542       8.27990      -4.30643       4.83750      0.670852      0.146217     0.0765497      0.527304      0.270700      0.157079     0.0191073    -0.0453243       8.50865       10.7934       11.2486       10.8741       10.3382       9.14824       7.70936       6.12027       4.89767       3.57274       2.51740       1.62273       1.06169      0.643357      0.382100      0.215795      0.107466     0.0541469
  14  22 3854.6330    1.7910  6.4834 10.2644 -0.0017      0.719786  0.1363   0.0217   0.2498    0.0568   0.0000      0.111050   426.0260      -22.9234      -11.7870       6.50252      -8.90612      -3.21366     -0.149388       2.48879       1.95171      -4.48401      -7.44105      -2.02754      0.172518     -0.240709     0.0251365      0.227067     0.0196997     0.0708926       9.90377       12.5402       13.4597       13.2258       12.2950       11.1353       9.25327       7.34359       5.79859       4.20283       3.08741       2.01966       1.27203      0.817487      0.491182      0.270305      0.135358     0.0681062
  14  23 3995.5055    1.5115  8.7206 10.0706 -0.0025      0.394038  0.1812   0.0174   0.3234    0.0487   0.0000      0.102448   425.0547       15.5712       15.1354      -7.69718      -6.38098      -12.3274      -5.82336      -10.6253       13.2433      -5.22654      -1.14062      -4.31108     -0.759717       2.18799     -0.944372     -0.250502     0.0378182   -0.00441491       12.5562       16.3436       16.5720       16.8461       16.1050       13.8499       11.6082       9.47013       7.43904       5.38416       3.88734       2.52272       1.65083       1.02932      0.597444      0.340714      0.173595     0.0875652
  14  24 4136.8050    1.2887 10.7808  9.7911 -0.0004      0.193737  0.2155   0.0146   0.3924    0.0482   0.0000     0.0896613   439.8983       34.6251       16.2516      -20.7327       7.26538       23.1216      -12.3918      0.173603      -18.1987       2.52648       2.70256     0.0193456     -0.561168     0.0152054      -1.53680     -0.224863     -0.142439    -0.0749084       14.6967       18.2292       19.7186       19.6050       18.3091       16.0879       13.7113       10.8833       8.45439       6.19256       4.51603       2.99576       1.93234       1.20786      0.730705      0.400816      0.207153      0.103676
  14  27 4560.7620    0.7663 18.3379  9.4344 -0.0014     -0.236745  0.4956   0.0083   0.7426    0.0345   0.0000      0.107672   472.0539      -71.7244      -9.15820       21.6166       30.0604       5.70069      -1.52913      -42.3526      -4.75082      -14.2713      -1.65515       5.28418      -5.27897      -1.31730     -0.699689     -0.255438      0.380953    -0.0345856       26.6616       33.3262       36.3361       34.7745       33.3622       29.3346       25.1641       20.3122       15.7114       11.7422       8.34770       5.72290       3.77240       2.30726       1.37526      0.766809      0.394523      0.199740
  15   8 1902.3596    0.4232  0.3851  9.0579 -0.0061       12.5502  0.0383   0.0186   0.0494    0.0705   0.0000       3.18083   437.5250       1.03603       10.5487      -1.16578       1.31363      0.517571       2.22367      -4.76236     -0.943737      0.354549      0.384552      0.395026    -0.0908439      0.390189     0.0836816    0.00507981    -0.0643809    -0.0514706       4.19006       4.96421       4.19549       5.42129       5.48172       4.79524       3.12718       2.13449       2.15367       1.81506       1.23490      0.678745      0.371034      0.321814      0.188802      0.130100     0.0747352     0.0385780
  15   9 2049.6580    0.6432  0.4725  9.3079 -0.0062       7.18837  0.0281   0.0245   0.0533    0.0853   0.0000       1.73010   435.6325      -3.83678       18.0064      -1.46411      -1.87516      -1.82801      -1.33907      0.829724      -1.25941     -0.508420     0.0136082      0.152021     -0.224463     -0.287034    -0.0575542    -0.0765448    -0.0442693     0.0539676       2.64274       3.45274       3.20630       3.41439       2.68381       2.70275       2.42615       2.02359       1.75462       1.38431      0.960176      0.574720      0.386389      0.226442      0.138818     0.0866659     0.0507759     0.0253203
  15  10 2195.8870    0.9215  0.6672  9.6242 -0.0002       6.32005  0.0326   0.0281   0.0567    0.1077   0.0000       1.18349   436.5573      -2.83743       8.59159       4.65691      -3.27231       3.55855       1.72753       1.71530       1.60357      -2.30042     -0.517396      0.263225     -0.119954      0.114295      0.314379     0.0791664     0.0585930    -0.0180943       2.82649       3.55188       3.47752       3.64453       3.72506       3.09394       2.56101       2.07461       1.76748       1.35791      0.901290      0.640839      0.400621      0.280345      0.165850     0.0986866     0.0552246     0.0293487
  15  11 2339.6261    1.2343  0.8108 10.2057 -0.0010       7.38848  0.0371   0.0345   0.0677    0.1152   0.0000       1.19145   437.9388       8.46920       12.3193      -5.64749      -16.6071     0.0974960      -2.73189       1.20227       2.85220      0.880700     -0.557401    -0.0837915     -0.254303   -0.00533706     0.0807501     0.0859071    -0.0510177     0.0497964       2.89132       3.66684       3.66363       3.90082       3.63091       3.36879       2.92749       2.17215       1.72318       1.31235       1.01103      0.703577      0.460240      0.304748      0.190827      0.115617     0.0627523     0.0314818
  15  12 2481.1927    1.5857  0.9672 10.6881 -0.0042       4.63209  0.0408   0.0419   0.0799    0.1313   0.0000       1.03666   435.2212       1.30028       13.8115       2.43893       1.33628      -10.5572     -0.988601       3.21687       1.26396      0.797689      -2.56012      0.683269      0.325449   -0.00485149     -0.175584     -0.162774     0.0377995    0.00394606       3.42101       4.17391       4.24518       4.28303       4.24388       3.83130       3.03615       2.44056       1.85162       1.54973       1.14313      0.741579      0.483130      0.311802      0.208601      0.127748     0.0750321     0.0362753
  15  13 2622.3107    2.1041  0.8909 11.3460 -0.0097       1.98209  0.0422   0.0570   0.0677    0.1195   0.0000       1.05348   429.7091      -8.88845       11.5544       3.60227       3.37707       1.94611       3.44081      -4.39292      -2.17499      0.138810     -0.826318     -0.667368     -0.642176     -0.725988      0.103978    0.00235149     0.0202963     0.0178439       3.35962       4.16475       4.84858       4.64253       4.31729       3.94011       3.07564       2.55840       1.90120       1.42741       1.01466      0.705690      0.508960      0.341826      0.185504      0.105458     0.0647885     0.0354708
  15  14 2764.1318    2.8310  0.7308 11.7672 -0.0018       2.80463  0.0335   0.0808   0.0565    0.1275   0.0000      0.906811   437.5532      -7.85970       14.7893      0.998094       7.83645       4.05671       2.28158     -0.152744       4.43994      0.788302      0.447667     -0.477734      0.333601    -0.0447966     -0.123609    -0.0792929    -0.0133991    -0.0265620       2.77576       3.82508       3.57287       3.83213       3.39715       3.28481       2.66507       2.27422       1.58260       1.31672      0.901347      0.680371      0.440929      0.309655      0.164516      0.101593     0.0520839     0.0297406
  15  15 2905.7508    3.4610  0.7785 12.1455 -0.0047       2.09700  0.0379   0.1022   0.0632    0.1533   0.0000       1.06490   437.5691      -1.06969       10.9953      -3.51823       4.06376      -3.58834       6.15083       3.35424       1.96327       2.58977      0.837819      0.136135      0.118009     -0.115145      0.199955     -0.214032    -0.0147490    0.00157788       3.62016       3.60295       3.63420       4.02244       4.19072       3.39246       2.76791       2.22229       2.00425       1.60698       1.13191      0.701037      0.457687      0.292067      0.206381      0.139799     0.0773751     0.0373248
  15  17 3187.9334    4.0112  1.1347 12.4058 -0.0077      0.442236  0.0489   0.1036   0.0856    0.2052   0.0000      0.873292   444.5458      -1.77622       18.9388      -7.75884      -5.09973      -9.70206      -2.45963     0.0171359      -2.43775       2.44438      0.101790     -0.864419     -0.179502     -0.101406     -0.292847     0.0369908    -0.0528113    -0.0113202       3.81801       4.83980       5.00907       5.14120       4.68705       4.28159       3.58636       2.69109       2.19631       1.68656       1.19366      0.848823      0.517093      0.354068      0.216020      0.137654     0.0771553     0.0346823
  15  18 3328.7281    3.5381  1.4311 12.4179 -0.0055      0.668400  0.0579   0.0817   0.0987    0.1365   0.0000      0.636947   437.4919       4.77443     -0.577964      -7.15985      -3.46036     -0.730619     -0.650814       2.02908       1.84467       3.97177      0.260564     -0.158196    -0.0441222     -0.967177      0.138846     -0.163876    -0.0248743     0.0209788       3.95315       5.27527       5.19239       5.46677       5.26559       4.40255       3.86700       3.12314       2.54636       1.91842       1.39113      0.929902      0.669096      0.399966      0.256391      0.152816     0.0828950     0.0440632
  15  19 3470.0588    2.9106  2.3115 11.8706  0.0020       1.29160  0.0739   0.0556   0.1298    0.0910   0.0000      0.415767   439.2859      -2.42337       7.29748       4.68432      -2.04677       3.91096      -1.37786     0.0958908       4.91091     -0.480365      -1.41815    -0.0565414     -0.544589      0.615676     0.0257424     0.0166856     0.0592206    -0.0522395       5.55419       7.13345       7.68682       7.12799       6.63152       6.08687       5.25743       4.35434       3.53264       2.57839       1.87689       1.26734      0.841715      0.515104      0.313387      0.184003     0.0972853     0.0517990
  15  20 3611.1395    2.4605  3.3141 11.3588 -0.0006      0.168393  0.0893   0.0390   0.1568    0.0707   0.0000      0.261944   442.6706       3.17185       20.1186       1.22439      -12.9435      -1.02037      -6.54613      -1.33866       3.90760      -2.61566      0.531137      -1.62565       1.33766     -0.493454     -0.583210      0.396260     0.0132289      0.152936       6.40905       8.35369       8.75892       8.95327       8.08879       7.51916       6.28782       5.16159       4.01072       2.98531       2.11608       1.56739       1.03370      0.662643      0.396914      0.228746      0.123933     0.0698914
  15  21 3752.6353    2.0855  4.9813 10.6805 -0.0018      0.461195  0.1098   0.0265   0.1997    0.0588   0.0000      0.137304   442.9364      -8.49603       24.6547       4.02598      -5.29736      0.964760       12.0423      -6.99149       1.38580      -2.22553       1.89125      0.913793       1.06973      0.925708      0.781898     0.0565728      0.283250     0.0317616       7.65810       9.46588       10.0766       10.2448       9.59273       8.53519       7.40840       6.20467       4.89988       3.71961       2.64247       1.88483       1.26679      0.780138      0.495447      0.292434      0.159831     0.0856616
  15  22 3894.4171    1.7704  6.6525 10.3342 -0.0025      0.646844  0.1367   0.0213   0.2501    0.0533   0.0000      0.109215   417.7041      -15.0126      -8.66181      0.817206      0.450312      -3.69291      -6.83275      -14.2823      -12.3371       4.90345      -2.32313      -3.31925      0.488932     -0.992061     -0.128614      0.750364    -0.0159992     0.0577208       9.32348       12.1259       12.8679       12.7974       12.3185       10.7545       9.29247       7.42870       6.04984       4.51013       3.25162       2.28141       1.49242      0.973751      0.590562      0.352409      0.193711      0.103901
  15  23 4035.6957    1.4988  8.9827  9.9469 -0.0015      0.389002  0.1747   0.0163   0.3079    0.0494   0.0000     0.0881077   439.9389      -17.3200       34.4034       4.50893      -27.5433     -0.846868       5.21794       2.30292      -1.86561      -11.6823      0.823849      0.452872      -2.08898     -0.792458      0.533552     -0.469429     -0.152748     0.0835090       11.4808       14.8290       15.5568       15.5602       14.7641       13.3364       11.6631       9.17726       7.26621       5.63678       4.05030       2.85799       1.90511       1.23277      0.747193      0.439577      0.238850      0.125166
  15  24 4177.6617    1.2198 11.6654  9.8289 -0.0006      0.287684  0.2359   0.0136   0.4195    0.0432   0.0000     0.0900196   461.2801      -21.0948      -36.3044      -13.2721       36.7208      -8.79386      -4.25931      -5.42750       16.7196       7.91070      -6.75400      -4.61172     -0.758740      -1.69336       1.75373      0.320286     -0.324947     -0.154693       14.3049       18.3716       19.0307       19.7054       18.7004       16.6530       14.4330       11.6806       9.31554       6.93374       5.21209       3.61701       2.47510       1.54288      0.976086      0.580921      0.310470      0.164095
  16   8 1933.1916    0.4770  0.3694  9.1599 -0.0113       12.8240  0.0290   0.0199   0.0421    0.0680   0.0000       2.41875   438.7452      -1.92723       17.9355      0.490667      -1.95825       1.35663      0.380075      -1.51037      -1.80453      -1.25554    -0.0649563      0.287639    0.00610658      0.191388     -0.156421     0.0495159      0.134678     0.0243133       3.19530       4.59621       4.97157       5.21139       4.64778       4.07612       3.04379       2.36299       1.65020       1.16687      0.778140      0.569003      0.360984      0.243212      0.137141      0.108176     0.0617084     0.0334998
  16   9 2081.7064    0.6541  0.6545  9.1294  0.0037       7.22687  0.0344   0.0199   0.0599    0.1051   0.0000       1.37646   437.6415      -4.03382       14.0362       1.85966      -9.79322     -0.974084      -1.53601       1.65645       1.88837      0.811508      0.791265      0.739219    -0.0702214    -0.0926856      0.108577      0.132365    0.00528095     0.0313876       2.86129       3.08169       3.57115       3.90731       3.17815       3.16349       2.66779       1.94006       1.71603       1.42282      0.988856      0.741144      0.496166      0.288766      0.216371      0.146343     0.0827252     0.0420408
  16  11 2372.6288    1.2696  0.8471 10.2375 -0.0003       5.38549  0.0343   0.0336   0.0694    0.1161   0.0000       1.12645   440.7374       2.59227       18.0032      -5.97574      -1.06042       1.67987      -2.00003     -0.781190      -2.16827      0.184106     -0.441197      0.395886      0.235498    -0.0705110    -0.0982053    0.00857506    0.00824610   -0.00775571       2.60073       3.12807       3.28911       3.44799       3.26078       2.89400       2.63494       2.17051       1.71497       1.30909      0.978921      0.736838      0.488471      0.331376      0.206912      0.131361     0.0713920     0.0412092
  16  12 2514.8641    1.8013  1.0723 10.6855 -0.0034       2.54385  0.0434   0.0441   0.0776    0.1427   0.0000      0.930970   439.0137      -1.55687       13.2423      -1.90104      -4.81376      -2.28741      -6.52311      -3.27238      0.415292    -0.0246522     -0.272710      0.865946       1.03662     -0.661280     0.0480646      0.217528    -0.0773657    -0.0322761       3.09800       4.08072       4.25641       4.43110       4.17318       3.54344       3.25844       2.47563       2.06228       1.56358       1.18469      0.802072      0.558908      0.372907      0.232422      0.151322     0.0810022     0.0504782
  16  13 2656.9263    2.3215  0.8798 11.3530  0.0060       2.84397  0.0364   0.0604   0.0652    0.1255   0.0000      0.923529   437.7849      0.607183       17.7696      -2.36364       4.37841      -3.62268      -5.50449      -3.37122       2.44362      -2.81049      -1.17702      0.178924      0.211643     -0.634039    -0.0230263      0.137222   -0.00131040    -0.0665780       2.69985       3.57634       3.89487       3.93151       3.90739       3.32222       2.83141       2.30843       1.87980       1.39591       1.02917      0.756529      0.468719      0.332431      0.211941      0.133382     0.0759718     0.0458994
  16  14 2799.4379    2.9248  0.8747 11.8476 -0.0015       1.32646  0.0380   0.0763   0.0642    0.1305   0.0000       1.10675   436.9767       4.08654       14.8130       1.58577       4.16454     -0.368330      -2.31351       2.42552       1.55521      0.589915     0.0628511     -0.102917     -0.620549      0.104766      0.507004    -0.0302247     0.0984440   -0.00310289       2.84706       3.23060       3.61759       3.66460       3.62372       3.04314       2.80815       2.35358       1.84290       1.43340       1.07998      0.799237      0.505315      0.338507      0.236518      0.134865     0.0808026     0.0478339
  16  15 2941.7013    3.6834  0.7546 12.2706  0.0022     -0.156934  0.0312   0.1037   0.0600    0.1263   0.0000      0.868867   437.4914      0.971003       11.3115       6.28566      -5.27761     -0.204752       1.94051      -3.89758     -0.670573      0.970148      0.381215     0.0997346      0.529472    -0.0830995     -0.296851     0.0380848    -0.0601293     0.0380849       2.62148       3.09847       3.37885       3.78354       3.32716       2.89852       2.65117       2.15009       1.54188       1.19531      0.943875      0.647337      0.438033      0.293545      0.193695      0.118839     0.0680679     0.0369039
  16  16 3083.3947    4.1310  0.8262 12.7734  0.0007       1.53937  0.0339   0.1154   0.0659    0.1309   0.0000      0.760652   438.4927      -1.98285       6.91786       2.46897      -6.07396      -3.03890     -0.545371      -1.99746     -0.512628      0.322365     -0.182296     -0.737889     -0.369456     -0.462229      0.215095     0.0865327    -0.0749049    -0.0263250       2.48101       3.31860       3.56973       3.63987       3.38230       3.08677       2.67363       2.09067       1.68268       1.22185      0.964413      0.677401      0.472066      0.325875      0.193699      0.130895     0.0726466     0.0379439
  16  17 3224.8920    3.8440  1.1377 12.7337  0.0023       1.79765  0.0505   0.0990   0.0816    0.1480   0.0000       1.08882   435.8312      -6.76318       5.47149     -0.699316       1.03764      -1.67593      -1.81965     -0.300341       1.21975      0.627694     -0.707177      -1.57664      0.349673     0.0846180     -0.159791     -0.246943     0.0732581    -0.0903284       3.36760       4.33120       4.35720       4.45556       4.02350       4.03877       3.44338       2.96959       2.15213       1.80789       1.28898      0.959608      0.647075      0.463914      0.281581      0.165311     0.0966705     0.0518153
  16  18 3366.2720    3.5039  1.6469 12.1078  0.0008      0.529141  0.0594   0.0738   0.0999    0.1426   0.0000      0.576401   440.8632      0.786171       8.66930       5.72031      -1.40742      -1.89303       1.68176      0.885538       4.60334       1.61644     -0.457280       2.06060       1.47871     0.0917988     -0.307714     -0.256324     0.0742057    0.00593488       4.42601       5.53963       5.65377       5.44235       5.30319       4.76447       4.35033       3.65166       2.96884       2.23905       1.70397       1.20427      0.804042      0.525050      0.327733      0.201451      0.114354     0.0632223
  16  19 3507.9071    2.8311  2.4615 11.6109 -0.0041      0.823079  0.0731   0.0490   0.1254    0.0964   0.0000      0.324709   433.4611       6.29901       17.2663       1.32879       2.48429       1.81758       1.67379      0.991718      -1.61985       1.62853      0.396661     -0.481240      0.673125    -0.0763797      0.429837     -0.182503      0.157133     -0.123926       4.81169       6.44220       6.58240       7.06404       6.41231       6.01430       4.74777       4.31580       3.42210       2.54689       1.96041       1.37108      0.943939      0.639125      0.385095      0.248694      0.144495     0.0778689
  16  20 3649.7992    2.3713  3.9941 10.8692 -0.0017      0.401418  0.0921   0.0325   0.1674    0.0738   0.0000      0.177027   430.9602      -13.6933       8.76514      -4.33970     -0.841200      -3.56156       1.82275       6.88389      -1.23108       4.68576       1.25310     -0.323318      0.476616      -1.13956     -0.593049     -0.275716      0.590036     -0.154054       6.15419       7.78460       8.41983       7.96024       8.09316       7.27353       6.34187       5.47742       4.20359       3.31277       2.49078       1.77880       1.22773      0.832255      0.517678      0.314232      0.181973      0.102040
  16  21 3791.8079    1.9956  5.4551 10.5083 -0.0011      0.555875  0.1155   0.0244   0.2083    0.0594   0.0000      0.123836   445.8737       19.8496       11.8976       11.6551    -0.0505291       1.46427       3.53921      -3.38984       3.00198      -4.72183      -4.81898      -1.17141      -2.78239     -0.170550      0.377357    -0.0159367    -0.0933628     0.0838388       7.59540       9.81789       9.96200       10.5094       9.73015       9.07779       7.96844       6.68734       5.30858       4.05502       3.03666       2.21175       1.53103       1.00586      0.635713      0.384966      0.217922      0.122840
  16  22 3933.6713    1.6493  7.4475 10.2333 -0.0009      0.470920  0.1435   0.0186   0.2723    0.0487   0.0000     0.0989405   440.9430       7.55280       23.2811      -1.23809      -12.2030       7.37408      -6.41690       1.67360       6.18244       2.98150      -3.00749       1.84687      0.572637      0.347812     -0.581321      -1.06735      0.369848      0.252501       9.29643       11.9828       12.8975       12.9499       12.3688       11.1423       9.64543       8.11490       6.33270       5.00893       3.68621       2.62371       1.81995       1.18789      0.755457      0.466478      0.267640      0.148232
  16  23 4075.8785    1.3644  9.3786  9.9688 -0.0036      0.411818  0.1866   0.0149   0.3222    0.0443   0.0000     0.0901792   430.8853       6.07374       2.16736      -16.9889      -30.8031       13.0953       12.4277       6.36272       14.9052       9.46732      -1.77137       3.52428     -0.705488      0.972723       3.20078       1.10250     -0.765031     -0.343103       11.2263       14.1785       14.8736       15.3078       14.7205       13.5136       11.4763       9.89631       7.97801       6.11816       4.61234       3.33103       2.24928       1.54472      0.962164      0.593059      0.340146      0.196372
  16  25 4359.5319    0.9807 14.5280  9.7108 -0.0014    -0.0552792  0.3249   0.0103   0.5250    0.0362   0.0000      0.102237   457.2644      -9.96174      -22.4961      -7.66152       46.8088      -22.2270      -20.7415      -3.39526      -7.27652      -26.0524      -5.27758       6.90007      -5.32780     -0.412667       2.36633     -0.392485     -0.177500     -0.486922       16.7950       22.3332       23.3171       23.7268       22.3456       20.2653       17.9292       14.8869       12.2760       9.39158       7.01634       5.04131       3.46906       2.29059       1.46136      0.880966      0.503719      0.284310
  17   8 1963.3410    0.5144  0.5465  8.9161 -0.0067       7.49482  0.0277   0.0168   0.0544    0.0842   0.0000       1.52661   440.9766      -5.56574       14.3176       2.88589       1.03298     -0.639093       1.95598       1.24042      -1.01829      -1.98336      0.310270     -0.235577     -0.213175     -0.462229    -0.0735051   -0.00771998    -0.0618450     0.0624097       2.14241       2.67951       2.70714       3.10728       2.97942       2.54590       2.28775       1.89104       1.55942       1.21020      0.847144      0.697772      0.473457      0.364380      0.205333      0.139981     0.0936922     0.0522687
  17   9 2113.0789    0.6579  0.8065  9.3235 -0.0028       7.54934  0.0356   0.0188   0.0733    0.0963   0.0000       1.43511   437.4323      -1.87638       15.6559       1.57612      -3.96709      -1.19776      0.852698       2.71859       1.53778       1.33725     -0.172318     -0.618570     -0.490098     -0.370040      0.155601    -0.0329492    -0.0505728    -0.0560175       2.37991       3.10497       3.13205       3.40691       3.22144       2.89586       2.69695       2.15466       1.92533       1.53780       1.10834      0.813727      0.579703      0.416123      0.249490      0.169355     0.0942757     0.0618155
  17  10 2260.3587    0.9565  0.7479  9.7922  0.0005       4.50415  0.0339   0.0266   0.0629    0.1065   0.0000       1.18089   438.4135      0.514139       14.3180       1.08706      -2.46554      -2.13163     -0.251624       2.87084       2.50862      -2.37218     -0.427998     -0.187079       1.01724     -0.119202     -0.315498      0.318472     0.0567105     0.0575194       2.43626       3.56547       3.79943       3.94767       3.61010       3.44229       2.57113       2.41318       1.71057       1.45121       1.00896      0.793924      0.504791      0.369643      0.219712      0.157371     0.0909385     0.0542503
  17  11 2404.9946    1.4456  0.9236 10.2717 -0.0023       1.85752  0.0383   0.0351   0.0675    0.1324   0.0000       1.00865   438.1182       1.40724       16.4562      -1.62179      -1.55233      0.418796       1.53355     -0.665425       1.29693      0.600644      0.795156     -0.226843    0.00364982     -0.143667      0.174585    -0.0466975     -0.172771    -0.0366771       2.63736       3.43130       3.91469       3.66942       3.61424       3.50178       2.88296       2.57286       1.82337       1.48416       1.17057      0.770609      0.632856      0.402080      0.275558      0.173785     0.0968604     0.0577615
  17  12 2548.0726    1.9508  0.8752 11.0092 -0.0010       1.31712  0.0344   0.0487   0.0684    0.1176   0.0000      0.921859   434.9198       2.98776       15.4414       1.81176     -0.881304       1.76573       2.40997      -2.21797       1.68174     -0.799839      -1.12862      0.851159     -0.476375     -0.270070     -0.141677    -0.0110524    0.00276149    -0.0368984       2.63589       3.33461       3.46015       3.60690       3.48047       3.21938       2.76656       2.28912       1.87411       1.35725       1.10156      0.734445      0.583827      0.406771      0.258850      0.157622     0.0962256     0.0533687
  17  13 2691.0569    2.4314  0.9046 11.3213 -0.0045       2.91677  0.0358   0.0596   0.0652    0.1313   0.0000      0.859275   442.1387      -5.79728       10.8780      -5.27610      0.950327      -1.15803       4.37120      0.348308     -0.207228       1.16867     -0.106361     -0.637154      -1.48333      0.633901      0.193870    0.00826654    -0.0185328    0.00100095       2.56922       3.14903       3.24120       3.30025       3.23119       2.99106       2.77707       2.30111       1.75882       1.37792       1.11492      0.814845      0.595907      0.399260      0.269469      0.161745     0.0999153     0.0589526
  17  14 2834.3261    3.1965  0.7970 11.9215 -0.0007       1.29922  0.0309   0.0828   0.0587    0.1176   0.0000      0.861558   437.4719       6.00100       15.8952       5.66168      -6.15997      -1.73703       5.57824       2.91501       1.83941       1.15887     -0.553918      -1.27643     0.0338223      0.344488      0.153746     -0.111975     0.0661594    -0.0606992       2.31805       3.01578       3.16231       3.23544       3.21737       2.89204       2.37249       2.05703       1.65857       1.33541      0.990522      0.699837      0.494867      0.332402      0.235545      0.139289     0.0823515     0.0512860
  17  15 2977.1969    3.7509  0.7400 12.3829 -0.0087       1.72029  0.0305   0.1039   0.0549    0.1164   0.0000      0.877050   438.8083       2.97852       16.4496     -0.255426      -4.79807       3.78192       3.45243      0.168634      0.802042      -1.55239      0.393327      -1.13697     -0.528205      0.545824     -0.445033     0.0400055    -0.0539428     -0.119894       2.21034       2.97686       3.13434       3.23803       2.97750       2.66795       2.42976       1.97996       1.62680       1.29260      0.963922      0.701045      0.478889      0.331692      0.205864      0.136451     0.0760306     0.0469912
  17  16 3119.3355    4.1943  0.9425 12.4262 -0.0019       1.39969  0.0370   0.1018   0.0670    0.1558   0.0000      0.786925   437.2711       3.51373       7.98272       3.46696     0.0535738       3.49381      -3.66943       1.42977       2.41974       2.29871      0.212374      0.736252      0.882394     0.0703536      0.340446     -0.141118     -0.107946     0.0363741       2.54964       3.28787       3.41947       3.58306       3.23323       3.02024       2.79412       2.32308       1.84617       1.41634       1.13656      0.839833      0.552872      0.402748      0.244265      0.165263      0.100957     0.0544367
  17  17 3261.2749    3.8378  1.3677 12.2683  0.0014       1.59547  0.0537   0.0831   0.0879    0.1506   0.0000      0.676186   438.5247       6.20321       9.61271       6.50189       4.08849       7.16734       1.19829     -0.328258     -0.144902      -1.15019      -1.17723       2.30221      0.917694     -0.984722      0.155758     0.0658073     -0.182760    -0.0172336       3.92380       5.13430       4.98426       4.56580       3.99812       3.68193       3.71652       3.53237       3.16523       2.59061       1.92879       1.34372      0.879585      0.574181      0.344668      0.208398      0.117002     0.0728941
  17  18 3403.3987    3.1747  2.1078 11.9022 -0.0040       1.28736  0.0644   0.0604   0.1191    0.1097   0.0000      0.441509   440.6923      -5.90131       22.2989       2.26656      -2.16729      -3.28143      -7.08652       6.42452      -3.95358       2.12658       3.60663    -0.0922244    -0.0158589       1.03442     0.0279638     -0.417601     -0.350360      0.140965       4.31883       5.26537       5.55269       5.60791       5.32563       5.02379       4.49027       3.90711       3.16498       2.30898       1.74977       1.36395       1.00874      0.697298      0.452469      0.272633      0.163255     0.0929616
  17  19 3545.5405    2.7204  2.9925 11.1321 -0.0012      0.861155  0.0759   0.0420   0.1355    0.0999   0.0000      0.251989   430.2243      -2.99385       13.6833      -2.21684       11.2261      -3.65765       2.46773      -2.28290      -1.43081       1.43074       2.64236       1.41815      -2.39707      0.114545     -0.317068      0.535079     0.0997716      0.162809       4.65790       6.33126       6.82704       6.89198       6.62049       5.98976       5.21953       4.40874       3.58138       2.72668       2.12632       1.53212       1.10986      0.717576      0.481452      0.309151      0.181210      0.106401
  17  20 3688.0431    2.3120  4.4749 10.7221 -0.0036      0.588156  0.0963   0.0296   0.1731    0.0704   0.0000      0.151368   427.5728      -7.92215       11.4523     -0.523776      0.715896       2.20587      -7.45583      -1.72956      -1.64898      -2.64351      0.832162       3.04196       3.54242       2.18690     -0.519659     -0.232901      0.309126      0.125173       6.02787       7.85938       8.52891       8.53980       8.27156       7.54548       6.51976       5.54444       4.60552       3.61317       2.70979       1.98584       1.39845      0.947567      0.621429      0.389935      0.231417      0.137485
  17  21 3830.0812    1.9437  6.3277 10.2445 -0.0006      0.389757  0.1209   0.0209   0.2220    0.0558   0.0000      0.103167   447.5608       1.72706      -1.71636       8.48992      -6.66188      0.813897      -14.0193       3.74511       5.11625     -0.534546      -2.12138       3.34976      0.539837       1.30501      0.413709      0.253986      0.397545     -0.147720       7.28040       9.50921       9.86297       10.4253       9.81872       8.93106       7.86632       6.82392       5.57391       4.35957       3.28791       2.45224       1.69102       1.14731      0.752014      0.475058      0.285202      0.165746
  17  22 3972.7498    1.6054  8.6100 10.0452 -0.0008      0.476384  0.1556   0.0164   0.2885    0.0450   0.0000     0.0836035   438.2234       5.48122       4.81475       20.1847       49.1925      -27.8378       8.91699       2.11459       9.47597       1.09165      -1.40623       2.31139      -1.41435     -0.353079     -0.261300       1.21215   -0.00895317     -0.157372       9.09489       11.9732       12.8081       13.0987       12.3976       11.1655       10.2014       8.40706       7.01417       5.48325       4.06929       3.02511       2.13492       1.47323      0.942988      0.594084      0.353116      0.205003
  17  23 4115.3520    1.3749 11.6541  9.7970 -0.0004      0.338647  0.2104   0.0131   0.3692    0.0416   0.0000     0.0757367   456.9280       30.7647       14.7232      -15.5471     -0.946716      0.567278       5.26521      -11.7003       14.3010       14.8476       2.22746       1.99575      -3.89200      0.980147     -0.432531      0.231259      0.615354     -0.413116       11.5078       15.1472       16.1183       16.4454       15.7915       14.5782       12.7146       10.5882       8.90140       6.85232       5.21376       3.89253       2.69956       1.84102       1.21749      0.772207      0.458345      0.271187
  17  24 4257.6013    1.1505 12.5658  9.7562 -0.0032     0.0864687  0.2452   0.0117   0.4132    0.0378   0.0000     0.0808480   447.0230       50.4053      0.474305       1.79643       14.7951      -8.21965      -11.9355       10.7037       13.0046      -24.2281      -5.69651       2.80914      -3.37030      -5.01724       1.44710       1.52017      -1.01920     0.0498477       12.9025       16.7198       18.1312       18.3138       17.0838       15.9209       14.3837       12.1655       9.81189       8.01712       5.92189       4.37010       3.12384       2.11215       1.39277      0.870967      0.511635      0.299434
  17  25 4399.5302    0.9170 15.6848  9.6981 -0.0010    -0.0538142  0.3618   0.0093   0.5695    0.0326   0.0000     0.0974770   446.5248      -54.8324       18.4822       23.7240      -35.1853      -10.3074       12.7204       1.25634      -5.92199      -12.6488      -10.0963       2.94033       4.30943       1.25198      -3.29577      -1.89349     0.0637960      0.126260       16.7031       21.9895       23.4944       23.8499       23.2731       21.0858       18.8512       16.1790       13.2186       10.5552       7.93076       5.99954       4.16226       2.87903       1.90425       1.20136      0.700407      0.413563
  18   8 1992.8909    0.5619  0.4786  9.0987 -0.0061       9.00925  0.0252   0.0187   0.0442    0.0812   0.0000       1.65478   435.5202      -3.67544       15.4978       1.15725      -5.93059      0.695401       1.66480      -1.27825       1.66056     -0.437482      0.364348     -0.335290     -0.519176     -0.337354     0.0967755    -0.0250397      0.161697     0.0771231       2.08302       2.60983       2.74584       2.87744       2.71227       2.59140       2.18623       1.70099       1.45899       1.16360      0.905194      0.729053      0.520024      0.301811      0.201884      0.153514      0.106637     0.0622323
  18  10 2291.7560    1.0984  0.7373  9.9563 -0.0027       4.98182  0.0346   0.0297   0.0541    0.1178   0.0000       1.04435   436.0710       3.45413       14.4579      0.967607      -4.57163      -6.24508      0.664488       2.07720    -0.0360393      -2.44254     -0.146297      0.628949     -0.351885     0.0103447      0.425407      0.243250     0.0975742     0.0597777       2.35191       2.82090       3.10527       3.02310       3.10407       2.70777       2.52424       2.22624       1.84897       1.55004       1.17263      0.853403      0.604754      0.452261      0.305239      0.189354      0.123039     0.0647101
  18  11 2436.8773    1.4937  0.9558 10.3681 -0.0049       2.98874  0.0391   0.0354   0.0677    0.1379   0.0000      0.890022   435.1731       2.08041       9.87035      -3.45271      -2.33309      0.379124      -4.66636      -4.52912      0.287115      0.684673      -1.42015      0.741810       1.36220      0.443048      0.261264      0.154391    -0.0926377      0.107220       2.55509       3.00475       3.25747       3.50042       3.30177       3.24621       2.75134       2.06609       1.94037       1.64039       1.19438      0.894294      0.643029      0.431739      0.297481      0.206082      0.130453     0.0805379
  18  12 2580.8885    2.0114  0.9104 11.0248 -0.0027       3.69907  0.0335   0.0494   0.0658    0.1216   0.0000      0.820504   433.5410      -8.41832       11.9854      -3.71325      -4.11765       3.04147       2.16042      -2.80126       1.75040      -1.57919      0.735680      -1.21849    -0.0984280     -0.967092      0.236991     -0.151329     0.0196029     0.0375749       2.35225       3.00791       3.24600       3.32888       3.17816       3.06467       2.63905       2.11259       1.83206       1.35597       1.02740      0.824209      0.559749      0.408830      0.282955      0.178059      0.110728     0.0710764
  18  13 2724.6979    2.5976  0.7637 11.7287 -0.0010       2.35605  0.0290   0.0665   0.0588    0.1010   0.0000      0.948684   436.4767      -1.02965       13.7386      -2.64302      -2.74160    -0.0647592      -1.04602     -0.571158      0.117403     -0.564076      0.576196      -1.55628      0.160625      0.334996      0.187054    -0.0881030     0.0131625     0.0136152       2.02567       2.52647       2.70170       2.79156       2.72250       2.68326       2.09606       1.85799       1.56597       1.22105      0.946970      0.724065      0.502354      0.349848      0.242599      0.155376      0.100910     0.0591305
  18  14 2868.6582    3.3669  0.7212 12.2297 -0.0005       2.61875  0.0272   0.0912   0.0563    0.1050   0.0000       1.09113   437.6069      -2.60588       16.0862       2.31083      -3.88097      0.942633      -2.72279     -0.717993       1.19429     -0.261182      0.189847      -1.31597      -1.02016      0.374995      0.115749     -0.198725     -0.187624    -0.0198193       2.02574       2.49435       2.58057       2.57431       2.56168       2.34036       2.10996       1.76027       1.61438       1.35165       1.00893      0.740938      0.542085      0.342381      0.230260      0.158396     0.0958386     0.0615005
  18  15 3012.0632    3.9124  0.8699 12.4021 -0.0054     -0.213159  0.0318   0.0966   0.0628    0.1253   0.0000      0.817116   440.5431      -1.87717       10.5951       3.16678      -5.33804       2.30369      0.128170      -6.98277      -2.25296      0.259110       1.21257      0.277436     -0.789192      0.702493      0.283648     -0.304015      0.107085      0.114748       2.20786       2.86873       3.01733       3.27127       3.04155       2.77892       2.52625       2.12571       1.72537       1.29005       1.05461      0.770114      0.542602      0.392684      0.263642      0.171991      0.107565     0.0662888
  18  16 3154.8029    3.9514  0.9833 12.7921 -0.0083       1.52665  0.0376   0.0968   0.0725    0.1218   0.0000      0.735748   432.1254      -1.79126       16.0050       5.18395      -1.76493      -1.15779       2.66609      0.912464       2.81629      0.910905      -1.70316     -0.755453      0.670584     -0.411183     -0.170255     -0.105442      0.151017     0.0356545       2.34845       3.28719       3.14718       3.55825       3.27551       3.16519       2.68871       2.33203       1.90175       1.52784       1.18019      0.856709      0.637929      0.439185      0.301900      0.192526      0.120988     0.0732019
  18  17 3297.4004    3.6757  1.4336 12.2534 -0.0009       1.95042  0.0489   0.0755   0.0832    0.1253   0.0000      0.580333   438.4178      -2.41263       14.4751       3.88948       3.43507     -0.972620      -6.26779     0.0467909      0.636059     -0.244517      0.303904      -2.11778     -0.699925     -0.697927     -0.313029     -0.177812    -0.0810763     0.0483384       2.96551       3.82913       3.98610       4.31704       3.87160       3.70843       3.33273       2.81374       2.35226       1.85019       1.47443       1.07889      0.798915      0.519806      0.369566      0.226349      0.156601     0.0932761
  18  18 3440.1000    3.1413  1.9534 12.0843  0.0005       2.29831  0.0616   0.0598   0.1082    0.0960   0.0000      0.495455   433.6032      -3.72696       12.3465      -3.25375      0.491356       9.00746       2.09048       9.85561       3.39726     -0.907174      -3.82361     -0.532347   -0.00567142      0.138570      0.269407     -0.652971     -0.268406    -0.0703910       3.58900       4.77648       5.02626       5.16974       4.88351       4.47954       4.18246       3.42056       2.99953       2.23190       1.88621       1.34118      0.962746      0.659982      0.457019      0.290381      0.184966      0.111274
  18  19 3582.5280    2.6318  3.1364 11.2006  0.0019      0.658298  0.0782   0.0396   0.1363    0.0915   0.0000      0.243893   435.0214      -6.40005       8.62542      -2.71299       2.34867       15.3933       1.97825      -3.03736      0.288536      -1.42688       1.91178       2.63975      0.730576       2.04525      0.274473     0.0229454     -0.466709     0.0341982       4.94198       6.34380       6.37532       6.87734       6.12929       5.89511       5.13464       4.69654       4.08319       3.31246       2.46580       1.82794       1.34766      0.904313      0.610937      0.381506      0.232862      0.145174
  18  20 3725.3288    2.1588  4.3343 10.8621  0.0001      0.538649  0.0939   0.0282   0.1786    0.0637   0.0000      0.161166   436.4548      0.844613       6.32807       10.7713       2.71013       11.2518      -8.99897       1.47108       3.32097       5.20978       9.09358      0.343131      -3.43670     -0.257570       1.43879      0.698052     -0.359063     -0.366989       5.71363       7.82562       8.15365       8.52904       8.04615       7.43296       6.65946       5.62556       4.70542       3.65315       2.86463       2.11138       1.53158       1.08317      0.711760      0.460489      0.283180      0.168962
  18  21 3868.3540    1.8876  6.7083 10.1331 -0.0007      0.417787  0.1211   0.0192   0.2218    0.0544   0.0000     0.0935589   434.2769      -16.4038       14.7874       6.57757       11.3770       7.70787      0.334370      0.638586       8.07887       7.43700       1.43948      0.569623      0.321915      0.917304      0.628829      0.514595     -0.648264     -0.253579       7.26036       9.25751       9.95069       10.1066       9.71542       9.35181       7.96763       6.95150       5.67836       4.49615       3.50669       2.63648       1.90927       1.32261      0.910061      0.597145      0.364203      0.221176
  19   7 1867.3414    0.4444  0.4068  8.9055 -0.0007       8.53043  0.0234   0.0152   0.0406    0.0648   0.0000       1.94505   437.9269      0.261278       16.0500      0.692371     -0.857908       1.94122      -1.21531     -0.460302    -0.0455000    -0.0736674     -0.120340     -0.195804     -0.758532      0.563298     -0.126462     0.0120900    -0.0761069    -0.0278966       1.80619       1.99896       2.19701       2.34016       2.21498       2.24968       2.08571       1.58875       1.24141       1.13828      0.935573      0.680667      0.529785      0.383059      0.229945      0.173716      0.116400     0.0769793
  19   8 2021.8539    0.6001  0.6817  9.0177 -0.0016       9.34070  0.0337   0.0171   0.0565    0.0896   0.0000       1.41692   440.3227      -2.60554       16.3149      -1.53981      -2.47464       6.73534      -2.32113       1.49750       1.46016       1.77701     -0.918044     -0.630337     -0.563327     -0.113489     0.0887297    -0.0739514     0.0384591    -0.0436975       2.74374       3.97022       4.37875       4.49815       4.22743       3.91687       3.46659       2.70851       2.22093       1.51413       1.23964      0.826258      0.684314      0.459842      0.324483      0.208490      0.134615     0.0817939
  19   9 2173.7622    0.8734  0.7178  9.4899 -0.0026       4.91208  0.0324   0.0227   0.0526    0.1004   0.0000       1.06352   438.5387      -2.06471       18.5442       4.20842      -6.32357       4.25251       1.65029       2.27880     -0.402223       1.06872     -0.773402      0.853464       1.34205     -0.627908      0.407854      0.133284     0.0199508      0.162721       2.14802       2.50852       2.92103       2.97053       2.77256       2.73450       2.46211       2.00078       1.59808       1.43230       1.13175      0.848628      0.598426      0.425966      0.271497      0.199765      0.133075     0.0892090
  19  11 2468.2301    1.5966  1.0206 10.6791  0.0019       5.13912  0.0368   0.0371   0.0753    0.1108   0.0000       1.00597   438.4665      -3.15441       14.9817       5.38108      -1.51253     -0.341358      -1.74879      -1.88915       1.45701       2.88228      -1.17764     -0.800717      0.280518     -0.931922    -0.0127038    -0.0152424    -0.0365759      0.163958       2.32658       2.93521       3.09710       3.12254       2.90909       2.69610       2.50749       2.24279       1.96600       1.67011       1.30405      0.946720      0.702739      0.514071      0.325163      0.226331      0.134850     0.0856272
  19  12 2613.0901    2.2064  0.9391 11.0418 -0.0003       1.56786  0.0344   0.0506   0.0616    0.1372   0.0000      0.791155   436.6324     -0.991991       9.69042      -1.16746       1.84291      -1.13661       2.25851      -2.91212       1.63767       1.95063      -1.28557     -0.183978     -0.469531     -0.734846    -0.0582556     0.0422739     -0.185995      0.208281       2.21148       2.87607       3.00346       3.05664       2.88290       2.68021       2.64211       2.22655       1.87598       1.47879       1.19801      0.858480      0.662474      0.489805      0.335617      0.228279      0.136640     0.0874527
  19  13 2757.9772    2.7481  0.8578 11.8810 -0.0042       3.05252  0.0322   0.0685   0.0623    0.1072   0.0000      0.872093   434.1783       4.42972       13.0934      -1.35528      -3.34210       2.93328      -5.26868       2.71834      0.421098      -1.05743      0.294707      0.516729      0.944138     -0.944106     0.0145527     -0.335487     0.0664270    -0.0593586       2.12758       2.86066       3.00853       3.21321       3.12344       2.91931       2.47744       2.10657       1.80139       1.35796       1.16422      0.858318      0.598663      0.423042      0.285018      0.194537      0.134487     0.0807297
  19  14 2902.4803    3.4646  0.7695 12.2508 -0.0005       1.69860  0.0317   0.0856   0.0550    0.1065   0.0000      0.961169   438.0500       2.99484       10.7762       3.65017      -1.86209     -0.470382      -1.20713      -1.16640       2.92946      0.678399    -0.0502869      0.170817      0.130571      0.325228      0.295894      0.357298    -0.0271170     0.0672588       2.58001       3.64711       4.09441       4.30030       4.08282       3.65707       3.08945       2.49847       1.90614       1.45937       1.12475      0.771605      0.591432      0.381069      0.266609      0.184381      0.121526     0.0708321
  19  15 3046.4514    4.0387  0.8067 12.3568 -0.0021      0.761590  0.0301   0.0987   0.0548    0.1217   0.0000      0.734811   438.5508      -2.34300       13.8572      0.314162      -4.22932      0.818145      -2.22360      -2.34978      -1.47648      -1.87276       1.68670      0.914135      0.357139    -0.0410547      0.616926     -0.293937     -0.101816    -0.0204723       2.01082       2.61816       2.86411       3.01437       2.89223       2.60927       2.39816       2.02543       1.61593       1.32297       1.06113      0.781423      0.546379      0.416537      0.279927      0.188879      0.120198     0.0754758
  19  16 3189.8460    3.9777  1.0433 12.6177  0.0063       2.31698  0.0421   0.0896   0.0685    0.1172   0.0000      0.844139   439.4429      -5.12482       13.8547     -0.989693      -3.87235      -1.11547      -3.47508      -3.80309       2.25095      -1.19895     -0.966514      -2.52799      0.609258      0.128296     -0.163914      0.114053    -0.0376129     0.0398087       2.52330       2.97673       3.40162       3.27430       3.45893       3.21170       2.76049       2.28570       1.93261       1.68154       1.29644      0.964934      0.704048      0.468137      0.345772      0.227461      0.151200     0.0961337
  19  17 3332.8313    3.5662  1.4034 12.3615 -0.0034       1.31057  0.0488   0.0703   0.0873    0.1084   0.0000      0.671126   436.3083      -1.27782       10.0575      0.690796      -7.24075      -4.05854      -3.60263       1.17128      -2.43500       1.93946     0.0541574     -0.780254      0.946633    -0.0161943     -0.547920      0.451095     -0.283173      0.132391       2.77930       3.79671       4.02999       4.09626       3.81081       3.73958       3.22710       2.85297       2.40855       1.99349       1.51101       1.13771      0.881118      0.581490      0.442350      0.263137      0.178344      0.106914
  19  18 3476.2430    2.9903  2.3548 11.5944 -0.0010       1.34434  0.0623   0.0482   0.1154    0.0894   0.0000      0.348533   434.2848       4.15179       11.0429     -0.794812      -1.34222     -0.418085      0.456074       4.85529       2.18211       3.15908      -1.06509     -0.368551     -0.586412     -0.719808      0.167039     -0.502454      0.112717    -0.0263949       3.38256       4.47862       4.46256       4.87538       4.81692       4.48126       3.97894       3.53851       3.00174       2.41490       1.91644       1.49126       1.09200      0.770607      0.519723      0.353040      0.232721      0.152094
  19  19 3619.3422    2.4660  3.6060 11.1454 -0.0026      0.616921  0.0825   0.0341   0.1485    0.0696   0.0000      0.205966   432.1085     -0.354517       11.7016       1.69296      -9.72993       5.88890      -2.97332      0.335385      -7.93326       6.19410      -2.03042       1.40087      -2.51349      -1.77584     -0.124317    0.00862843      0.518189     -0.418791       4.66653       6.06685       6.24667       6.57856       6.36390       5.90414       5.50416       4.78036       4.03587       3.22137       2.58453       1.95003       1.44536       1.06102      0.708634      0.477667      0.313360      0.194696
  19  20 3762.4735    2.0822  5.3602 10.4636 -0.0007      0.454668  0.1056   0.0231   0.1870    0.0578   0.0000      0.122133   444.9393      -11.3898       39.8184      -2.26145       4.96014       2.78701      -8.24206       4.33585      -1.83866      -2.63387       3.08816      -3.02853       1.12647      0.132799      0.864700     -0.498716     -0.113139     -0.357631       5.87321       7.81061       8.32773       8.31366       8.16452       7.53120       6.99419       5.99155       5.01445       4.23009       3.28514       2.48503       1.85478       1.28180      0.876671      0.578628      0.380331      0.235727
  19  21 3905.8258    1.7858  7.5654 10.0423 -0.0006      0.322522  0.1314   0.0169   0.2396    0.0466   0.0000     0.0835446   444.5049      -9.58271       16.4534      -1.70307       1.16381       7.32509      -1.88034      -10.3127       5.74637      0.257965       1.65851      -2.14638      -1.88780     -0.243279       1.89505      -1.77837     0.0232276     -0.360668       7.37462       9.15660       9.75753       10.3517       10.3408       9.47675       8.23783       7.03998       6.22278       4.97594       3.87793       2.95841       2.14654       1.53152       1.08832      0.719850      0.459752      0.287144
  19  22 4049.2493    1.4798  9.9209  9.8574 -0.0018      0.254833  0.1695   0.0133   0.3033    0.0392   0.0000     0.0790996   432.7525      -28.1442       19.2220       21.1174      -1.63376       13.6509      0.401792      -8.84787      -2.76257       11.8890      -2.10075      -5.27334      -4.78021       4.83231      0.866172     -0.724631       1.37150     -0.382913       8.62627       11.3235       12.2676       12.5132       12.1441       11.1838       10.2482       9.04356       7.44278       6.18864       4.78339       3.63343       2.69825       1.94577       1.33701      0.884682      0.558366      0.345700
  19  24 4335.6764    0.9943 14.5878  9.7126 -0.0011     0.0497549  0.3150   0.0091   0.5007    0.0329   0.0000     0.0909824   423.8709       3.57125      -1.64966      -1.97030      -3.74043       3.84616      -30.5250       1.22771       7.69182       22.0390       8.99322      -6.48636      -4.09679      -1.59143      0.462250       3.38278     -0.204317     0.0975253       13.5291       18.2730       18.8655       19.8947       19.1892       18.4433       16.3297       14.3599       11.9840       9.89094       7.69568       5.93202       4.42240       3.19358       2.16292       1.48790      0.927130      0.582590
  20   7 1893.9316    0.4341  0.4016  9.1387 -0.0088       11.3834  0.0251   0.0158   0.0445    0.0569   0.0000       2.29152   437.8858     -0.673317       14.8937       3.08442      -2.97431      0.475184       2.63684      0.791019       2.48439     -0.124436      -1.43102      0.698572     -0.160404      0.216826     -0.243695     0.0520107     0.0226525    -0.0807502       1.51479       2.06331       2.11121       2.06421       2.39812       2.01758       1.90842       1.48004       1.47775       1.29179      0.909813      0.710548      0.554354      0.424521      0.262653      0.178471      0.126992     0.0757462
  20   9 2203.2410    0.9014  0.7318  9.6129 -0.0021       6.50287  0.0304   0.0228   0.0524    0.1027   0.0000       1.12063   437.8082      -4.09998       14.0852       1.15240      -6.05153     -0.903541       1.69644      0.621891       1.97484    -0.0616865      -1.61519       1.39593     -0.239714      0.136549      0.437256     0.0515428     0.0821178    -0.0815471       2.07888       2.72599       2.78230       2.77129       2.71796       2.42734       2.27766       2.11475       1.88738       1.59986       1.23320      0.992056      0.688511      0.521079      0.348604      0.248102      0.149220     0.0979494
  20  10 2352.5522    1.2460  0.8871 10.0274 -0.0029       5.43096  0.0341   0.0287   0.0607    0.1163   0.0000      0.938208   435.5453      -1.34956       19.2419       3.86097      -6.75996      0.244342       1.01423      -1.09778      -1.54999      0.450951      -1.62397     -0.132586     -0.468332      0.110424    -0.0277196     -0.106671      0.126613     -0.227103       2.09387       2.64830       2.79217       3.07671       3.10603       2.63474       2.40065       2.04610       1.90717       1.53554       1.18144      0.893276      0.665322      0.510197      0.345424      0.229341      0.142653     0.0955814
  20  11 2498.9432    1.7543  0.9780 10.6491 -0.0031       2.46955  0.0352   0.0395   0.0656    0.1296   0.0000      0.933364   437.8127       2.08236       12.6643     0.0769754      -1.14445      -3.33791       2.75948       6.11084       1.36589       2.92997      0.172430      0.792252     -0.529171      0.226882      0.257608    -0.0369105   -0.00517325    -0.0162289       2.00890       2.76252       2.84083       2.88439       2.72362       2.57808       2.39585       2.19054       1.85391       1.54306       1.22411      0.913934      0.707552      0.508457      0.359580      0.246321      0.150931      0.100430
  20  12 2644.8071    2.1783  0.9680 11.6627 -0.0010       1.35424  0.0379   0.0516   0.0678    0.1050   0.0000      0.969368   442.4673       1.23790       11.9975      -2.57016     -0.668992     -0.307707       2.36110      -3.90683       2.48685     -0.976692      -1.29395      0.475671      0.191043      0.289374     -0.229004     0.0767927   -0.00221074      0.103012       2.38438       3.15676       3.33676       3.51841       3.28317       2.90482       2.74835       2.41817       2.20409       1.78153       1.43318       1.06493      0.799038      0.568156      0.387415      0.268324      0.169248      0.103292
  20  13 2790.7145    2.7379  0.9092 11.9916  0.0002       2.63362  0.0386   0.0639   0.0606    0.1002   0.0000      0.921394   439.6782      0.740330       11.1412     -0.524483     -0.939520      -1.19068       4.09065      -4.01828     0.0435696     -0.613130     -0.749335       1.00411      0.355716     -0.294073     -0.396395      0.508719     -0.209188     -0.115035       2.19190       2.75587       2.78358       2.98616       2.89621       2.72198       2.55910       2.31202       2.12344       1.50398       1.19446      0.904204      0.760719      0.552473      0.428813      0.285066      0.184676      0.121108
  20  14 2935.8724    3.6374  0.8252 12.5305  0.0021       2.14068  0.0343   0.0891   0.0593    0.0967   0.0000      0.909083   437.9672      0.148234       9.93536       1.29522       1.17264      -2.34653      0.819954      0.433024       1.70460      -2.09774     -0.204254     -0.971639      0.556485     -0.142199      0.353425     -0.498874     -0.186752     0.0485200       1.95930       3.12027       2.99000       3.25205       2.86763       2.73579       2.45019       2.18795       1.98186       1.62333       1.37739       1.00159      0.726226      0.505781      0.358829      0.225550      0.146043     0.0879595
  20  15 3080.3714    4.2908  0.9378 12.0544  0.0021       1.06453  0.0341   0.0940   0.0595    0.1548   0.0000      0.885030   434.8639      -1.17626       11.7193      -1.31276      -2.16222      -1.47738       2.29611      -2.00181       1.22383      -1.46910      -1.94090       1.43852      0.491383      0.318531    -0.0871604    -0.0694581     0.0149114     -0.194339       2.20797       2.55887       2.58797       2.91950       2.93717       2.76777       2.31486       1.92365       1.77978       1.52444       1.23417      0.895375      0.637230      0.463601      0.345524      0.243983      0.153086     0.0961299
  20  16 3224.3028    3.8527  1.1869 12.5539 -0.0003      0.166717  0.0454   0.0801   0.0745    0.1235   0.0000      0.829431   441.2584       2.81002       10.2257       2.12246     0.0822956       2.68342      -8.41867      0.370974      0.675440     -0.336648      -1.99231      0.543609      0.675145      0.579579     0.0391812      0.531783      0.336877    -0.0401463       2.36585       3.36183       3.65132       3.76765       3.69152       3.48693       2.97374       2.68491       2.14161       1.71911       1.45154       1.01446      0.800557      0.573264      0.401644      0.278477      0.177119      0.113520
  20  17 3367.9679    3.4342  1.5109 12.3839  0.0016      0.682236  0.0485   0.0654   0.0912    0.0905   0.0000      0.526355   438.9510       7.37944       23.0245      -3.21049       1.17568       3.03055      0.467897       2.69447     0.0207515      -1.09864      -3.11588      -2.13398     -0.702959     -0.730206     -0.658439      0.341703    0.00341190    -0.0256284       2.72424       3.46590       3.62822       4.06740       3.66864       3.42816       3.26995       2.83929       2.33638       1.97612       1.58124       1.19104      0.897195      0.655501      0.447432      0.319964      0.204081      0.131840
  20  18 3511.7863    2.8269  2.7433 11.4910 -0.0004      0.650921  0.0679   0.0402   0.1191    0.0738   0.0000      0.261335   440.9294      -3.55456       10.7164       2.68717      -7.88855       5.46399      -4.82425      -3.50977      -4.76118       1.70436      0.542684     -0.498846      -2.02462       1.76854      0.436635      0.483111     -0.528726     -0.229548       3.65663       4.69126       5.10068       5.28422       5.13883       4.78162       4.35064       3.90017       3.29489       2.67548       2.16207       1.71436       1.26796      0.915498      0.641271      0.431564      0.297117      0.183652
  20  19 3655.6883    2.2817  4.0548 11.0398 -0.0012      0.623927  0.0862   0.0291   0.1614    0.0611   0.0000      0.176538   422.5887       6.01199       14.8646       6.50432     -0.551656       4.30143      0.664605      0.615431       3.35195      -4.03021       4.35014      -1.34045   -0.00497186       1.69414     -0.186036     -0.984599      0.219499      0.172347       4.80294       6.21506       6.80733       7.13106       6.84779       6.56859       5.79141       5.02952       4.26105       3.37380       2.71206       2.10341       1.56889       1.14335      0.802847      0.568389      0.356929      0.240679
  20  20 3799.2796    1.9851  5.9812 10.3857 -0.0016      0.400297  0.1106   0.0206   0.1955    0.0531   0.0000      0.102573   433.7086       14.3285       4.08789       13.8462       6.06394       3.17710       7.22753       1.57642     -0.764503       2.82343      -11.4462      -5.15992      0.180743      0.603507      0.480515     -0.484225     -0.483476     -0.162959       5.89020       7.80270       8.31359       8.82001       8.22427       8.19356       7.22711       6.44750       5.30346       4.44406       3.50875       2.64755       2.02357       1.51986       1.06200      0.724403      0.474939      0.300865
  20  21 3943.2644    1.6882  8.8198  9.9723 -0.0009      0.281809  0.1432   0.0149   0.2652    0.0428   0.0000     0.0740069   434.4053       6.95845       10.6686      -2.18355      -11.5340      -5.14746      -3.96530      -6.72024       2.13861       3.01635      -11.5510       1.65731       6.93282     -0.142373      -1.58062      -1.19524    -0.0691571      0.689487       7.22909       9.51446       10.2346       10.6855       10.5066       9.87543       8.98676       7.71986       6.62317       5.36356       4.29628       3.39557       2.48312       1.84318       1.27499      0.891386      0.579578      0.375797
  20  22 4086.5738    1.3769  9.8642  9.9640 -0.0026     0.0808236  0.1726   0.0125   0.3056    0.0357   0.0000     0.0793532   441.1826     -0.497348       41.4397       3.45293      -19.3247       19.7046       21.8182      -3.35529       6.98955       3.03164      -6.00164       3.35949       1.62613      -2.97567      -2.51663     -0.494839      0.654814      0.350594       8.32944       10.8149       11.6898       12.1616       11.6978       11.1707       10.0106       9.10104       7.50965       6.31354       4.93035       3.95532       2.85781       2.15105       1.50099       1.02412      0.681817      0.430500
  20  23 4230.1214    1.1245 12.9449  9.8613 -0.0018     0.0291120  0.2524   0.0101   0.4214    0.0330   0.0000     0.0802472   426.7561       6.50981      -9.71315      -4.49696       28.7478       13.7605      -10.9904      -5.80690      -6.35669      -16.7669      -3.65105       6.93005      -1.25326      -2.78308       1.85146      0.661727      0.939755      0.829612       10.7618       14.1149       15.1978       15.7088       15.4925       14.6551       13.3279       11.6511       9.97893       8.29286       6.60515       5.12010       3.84108       2.84100       2.00141       1.39173      0.899355      0.568525
  20  24 4375.0303    0.9528 15.6414  9.7547 -0.0007      0.360551  0.3250   0.0086   0.5163    0.0301   0.0000     0.0949311   407.1729      -22.6634       12.3349       30.6766       12.4342       16.6560      -30.8832      -7.75221       1.49270      -16.8808      -9.44368       7.04360       2.78347       2.82075      -1.56040      -2.67785      0.546626       1.51519       13.1249       16.7524       18.7636       19.4282       18.9093       17.8011       16.2122       14.0554       12.0132       9.64956       7.96655       6.07937       4.60606       3.35624       2.41423       1.61870       1.08211      0.703523
  21   7 1919.8231    0.4835  0.5345  8.9159 -0.0028       5.60816  0.0279   0.0151   0.0457    0.0710   0.0000       1.52417   441.2671      -1.23098       16.0457      0.704509      -6.83100      -1.11602       3.55749      0.867827      -1.72727     -0.291911      0.566096      0.941184    -0.0677094     -0.426386      0.399316    0.00786384     0.0975957      0.176424       1.57347       2.18063       2.21041       2.34582       2.19293       2.27011       2.12069       1.83744       1.61025       1.11625       1.02671      0.800992      0.621785      0.457047      0.351295      0.213374      0.167669     0.0993343
  21   8 2077.7699    0.6776  0.6954  9.1252 -0.0037       5.15594  0.0324   0.0169   0.0519    0.0979   0.0000       1.20167   438.1431      -3.45483       13.7525      0.907910      -3.79990     -0.316227      -2.21458      -2.88306       1.16005      -1.32397     -0.660101     -0.872273      0.151133     -0.107270    -0.0326169   -0.00767800      0.174385     0.0534840       2.35190       3.29387       3.60032       3.87045       3.73190       3.60991       3.24264       2.64130       2.03554       1.55388       1.20872      0.868137      0.725232      0.490545      0.387445      0.270209      0.176008      0.120959
  21   9 2232.0055    0.9612  0.7897  9.7409 -0.0060       7.02524  0.0317   0.0234   0.0583    0.1018   0.0000       1.08475   439.7859       3.68306       13.0191      -1.71621      0.943888       1.00327   -0.00550357      -1.00783      -1.64426     -0.518315      -1.60275     -0.376499     -0.777828      0.351422     -0.830998     -0.376892      0.148245    -0.0119162       2.02442       2.62379       2.69535       2.71170       2.49446       2.20221       2.08395       2.06247       1.88587       1.62597       1.31027       1.06373      0.812691      0.567095      0.396370      0.248087      0.167934      0.115065
  21  10 2381.9710    1.3365  0.8867 10.2731 -0.0015       3.99862  0.0321   0.0308   0.0600    0.1024   0.0000      0.936622   434.4946      -5.86377       15.1341     -0.252915      -2.70373       3.35405       2.19759       2.75213      0.502556     -0.722905     -0.652207     -0.224817     -0.766881     -0.242321      0.391462      0.159663     -0.314892     0.0402893       1.95442       2.34360       2.52939       2.63726       2.53310       2.43644       2.17358       2.02696       1.79686       1.39300       1.21110      0.987031      0.769390      0.555638      0.369022      0.237134      0.183278      0.124321
  21  11 2529.3326    1.7376  0.9462 10.8588  0.0015       2.94207  0.0347   0.0383   0.0626    0.1095   0.0000      0.847200   438.8857     -0.181476       14.0522     -0.595256      -4.59915      -1.14247     -0.672505     -0.751543      0.761752     -0.449236      -1.86873       1.11364      0.539874     -0.294955      0.247251      0.151811     -0.113644     -0.163119       1.98518       2.50020       2.99134       2.91808       2.79458       2.82479       2.41178       2.13153       1.88010       1.47281       1.24332      0.959599      0.707316      0.532101      0.406129      0.256182      0.176167      0.125423
  21  12 2676.1761    2.3720  0.8471 11.3987 -0.0008       3.78828  0.0356   0.0557   0.0556    0.1054   0.0000      0.844392   436.3152       2.87386       13.5944      -4.27324      -1.54801      0.378652       3.94065       1.99604      -1.45196       2.78051      -1.93293      -1.77000      0.421547     -0.515365     -0.212831      0.442409    -0.0965911    -0.0697977       2.49785       3.13019       2.96734       2.47690       2.54955       3.00198       3.20526       2.74827       2.14081       1.54583       1.06425       1.00186      0.872960      0.708471      0.528644      0.335650      0.223794      0.140184
  21  13 2822.9282    3.0426  0.9126 11.9962 -0.0007       2.60027  0.0323   0.0684   0.0592    0.1080   0.0000      0.917085   434.6943      -1.47801       12.8630      -3.35870      -4.59741      -1.67612      -2.73323       1.49880       1.72620      0.902945       1.10745       1.37656      0.901052     -0.396543     0.0557661      0.443777    -0.0997523    -0.0474889       1.91912       2.47251       2.78283       2.93394       2.87842       2.44006       2.35327       2.10924       1.78871       1.48679       1.14933      0.977934      0.709946      0.502008      0.369809      0.243094      0.165372      0.110566
  21  14 2968.8532    3.8673  0.8501 12.0702  0.0014       1.06727  0.0290   0.0864   0.0538    0.1223   0.0000      0.746856   439.0873     -0.508150       11.0237       4.69431      0.150073      0.624902      -2.68409      -1.45942       2.36481       1.32177      -1.04665      0.190405     -0.209684     -0.428381     -0.282321    -0.0662800     -0.106589     0.0529207       1.66060       2.15475       2.29325       2.37190       2.26096       2.23041       1.94637       1.82420       1.51430       1.34074       1.11370      0.834671      0.666997      0.470067      0.329761      0.231473      0.151163      0.103962
  21  15 3113.8613    4.2262  1.0183 12.3591 -0.0011       1.06035  0.0343   0.0889   0.0617    0.1323   0.0000      0.714603   438.0983      -2.32819       13.7174       6.06236       4.08869     -0.304036     -0.224654     -0.878287       2.37127      -1.52670     -0.685148     0.0925680     -0.185556      0.655959     -0.259415     -0.234953      0.258201     -0.120943       2.02413       2.59997       2.79275       2.88228       2.88746       2.74027       2.51158       2.17565       1.95412       1.57288       1.20482      0.887824      0.694615      0.556832      0.437669      0.298534      0.194629      0.122699
  21  16 3258.4584    3.7673  1.3626 12.2242 -0.0091       1.22795  0.0444   0.0705   0.0770    0.1076   0.0000      0.641889   436.0150      -4.48510       17.9956       1.44274      -2.81617     -0.601049       7.75016      0.795298      -3.34409      -1.87040       2.14876     -0.631185     -0.928412     -0.779765       1.38517     0.0979177     -0.344683   -0.00858060       2.33279       2.90740       3.46526       3.50938       3.37624       3.26592       3.00067       2.57906       2.04620       1.75019       1.41783       1.10817      0.827578      0.603222      0.450599      0.300830      0.209802      0.139120
  21  17 3402.7418    3.2402  1.8343 12.0843  0.0001      0.832004  0.0560   0.0542   0.0915    0.0792   0.0000      0.463429   439.7494      0.487234       11.5817       1.40269      -1.83911      -1.05078      -1.81019      -3.95545       1.49164       2.53696     -0.326904     -0.548262     -0.844876      0.684852     0.0997978      0.149207     -0.547318     -0.174688       2.93539       3.87748       3.92879       4.23972       3.93724       3.84160       3.58834       3.21780       2.84802       2.28191       1.79381       1.38485       1.08828      0.851769      0.601709      0.445153      0.316846      0.195278
  21  18 3547.1899    2.6761  2.8376 11.4934 -0.0019      0.925288  0.0695   0.0373   0.1185    0.0638   0.0000      0.245519   439.1573       4.44889       4.08059       7.63367    -0.0806147      0.226038      -2.85651       2.96726      -2.19242       4.71687     -0.438242      -2.30301       3.53577     -0.743560      0.294266     -0.459529    -0.0339819      0.101823       3.42684       4.66428       4.92811       5.24109       5.02643       4.89231       4.46660       3.79667       3.43404       2.78524       2.23372       1.72857       1.38334      0.999915      0.718356      0.515484      0.335108      0.223049
  21  19 3691.6211    2.1926  4.5535 10.8432 -0.0030      0.657169  0.0900   0.0256   0.1655    0.0544   0.0000      0.151856   441.7647       2.52472       5.33634       4.02759      -11.8314       10.1639       3.46621     -0.437797      -4.61319       5.30122      0.269364     -0.237212      -2.16382     -0.869767       1.32333      0.936508      0.252417     -0.492510       4.56976       5.99254       6.46513       6.63221       6.64960       6.21738       5.74017       4.90866       4.47291       3.66160       2.95490       2.37857       1.76396       1.30703      0.945958      0.651505      0.436606      0.284880
  21  20 3835.7334    1.9028  6.2560 10.3880 -0.0031      0.391608  0.1143   0.0191   0.1985    0.0472   0.0000      0.102347   429.1830       8.99783       18.5954       8.38150       8.63136     -0.637101       11.2647      -6.41833      -6.58632      -5.33831      -1.28520      -2.42472      -1.31225      0.297182      -1.29684       1.51135      0.598067      0.157011       5.57638       7.30054       7.93192       8.18734       8.23088       7.74055       7.11285       6.07462       5.41670       4.42188       3.57241       2.81195       2.13252       1.61087       1.13619      0.820117      0.530838      0.357315
  21  21 3979.8280    1.5989  8.8606 10.0687 -0.0014      0.225220  0.1458   0.0143   0.2667    0.0381   0.0000     0.0767709   436.4691      -10.7399      -4.20816       22.3804      -2.28646       2.69930      -2.23943      -3.88270       6.46995      -4.79003      -14.1438      0.760920       1.83343       1.90847      0.409554      0.393757     -0.883409     -0.352782       6.96959       8.84841       9.73321       10.2187       9.94999       9.55220       8.68132       7.65865       6.59604       5.50264       4.48997       3.52304       2.67407       1.99996       1.43157       1.00847      0.671180      0.449349
  21  22 4123.9872    1.3155 10.8980  9.8753 -0.0002     0.0891735  0.1905   0.0113   0.3289    0.0345   0.0000     0.0751664   454.5006       1.23646      -4.22233       11.4053      -9.88413      -7.12789      -11.2557      -1.26435       1.09181       6.92891      -5.17303       4.93207     -0.551259      0.756684      -1.83269     -0.378894      0.911019     -0.871269       8.52442       11.4223       12.3778       12.7194       12.7466       12.0127       10.7201       9.66858       8.27683       6.91572       5.68444       4.42296       3.35504       2.49291       1.77241       1.23633      0.831628      0.536381
  21  23 4268.0576    1.1089 14.2489  9.7843 -0.0015      0.123955  0.2759   0.0091   0.4333    0.0313   0.0000     0.0800500   458.1334       9.27621       12.5945      -34.5602      -13.9180       2.53121       20.0745       12.2658      -34.3117       2.60663      -3.81550       2.24033       7.65221       7.09472      0.684471      -3.69324     -0.148769     -0.468408       11.0463       14.6380       15.8934       16.2320       16.1469       15.2328       14.1457       12.4585       10.7487       9.05050       7.33929       5.75322       4.49653       3.27016       2.36371       1.63118       1.10661      0.727816
  22   6 1781.5744    0.3631  0.3156  8.9514 -0.0049       19.3910  0.0190   0.0134   0.0362    0.0507   0.0000       3.28543   438.5522     -0.367282       16.9507     -0.816044      -2.05450      0.803281      -1.39011    -0.0738900      0.851915      0.958059      -1.23438      0.263834      0.441437     -0.120777   0.000517579     -0.341266     0.0553756    -0.0536241       1.18723       1.59985       1.71041       1.84926       1.55611       1.64179       1.33448       1.31528       1.21596       1.05867      0.805335      0.673617      0.545827      0.361998      0.268137      0.187535      0.125418     0.0804189
  22   7 1945.0995    0.5230  0.5427  9.1477  0.0003       6.36700  0.0239   0.0152   0.0455    0.0662   0.0000       1.48525   440.1648     -0.828648       15.1225       5.44787      -2.24222      -1.70530     -0.168625       3.34792       2.05541     -0.628231      0.565681       1.81259     -0.784254     0.0926182      0.441348     -0.253008     -0.207720      0.140837       1.54333       1.92160       2.10580       2.20227       2.29696       2.09265       1.85620       1.70959       1.47131       1.18538       1.01486      0.814914      0.592680      0.431420      0.331500      0.242888      0.173459      0.112376
  22   9 2260.0409    1.0297  0.9066  9.8733 -0.0037       4.27813  0.0338   0.0229   0.0596    0.1014   0.0000       1.00296   439.1065      -1.04800       11.2768      -3.59001      -3.84405       4.43409      -1.56963       2.03839       2.29781      0.649065       2.48057      0.594934      0.752149       1.24285      0.343161      0.139358      0.252763      0.101924       1.83104       2.27122       2.42758       2.57910       2.55557       2.50741       2.33205       2.11493       1.65382       1.46807       1.20269       1.03382      0.738022      0.563503      0.397256      0.290846      0.204677      0.142832
  22  10 2410.8723    1.4921  0.9566 10.3404 -0.0016       3.42995  0.0335   0.0319   0.0614    0.1166   0.0000      0.836557   438.7172      -3.28959       15.7346      -1.34064      -5.74795      -2.41913     -0.430363       2.76908      -1.65132       1.55524      -1.04502      0.310906      0.998645      0.134976     -0.201151      0.162617     -0.306790    -0.0263646       1.69571       2.22848       2.30805       2.64032       2.52757       2.40576       2.10299       1.94096       1.69446       1.40356       1.15092      0.887659      0.721975      0.513815      0.384787      0.274440      0.190114      0.121965
  22  11 2559.2355    1.9278  1.0246 10.7905  0.0004       4.35632  0.0361   0.0396   0.0605    0.1241   0.0000      0.839920   437.7934      -1.99692       10.2866      0.471671       2.17370       1.55647     -0.161324     -0.141424       2.12880      0.568646       1.11197      -1.20687     -0.497132    -0.0464730      0.301549    -0.0598758    -0.0117988     0.0403691       1.89833       2.53414       2.86064       2.82981       2.69426       2.49059       2.35404       2.06403       2.02408       1.67128       1.38730       1.11665      0.867431      0.612572      0.439587      0.320044      0.203362      0.135853
  22  12 2707.0365    2.5617  0.8829 11.6581 -0.0001      0.424134  0.0320   0.0566   0.0570    0.1018   0.0000       1.07577   439.6499     -0.282044       10.5737       7.27271      -2.75917       3.68735      0.206156     -0.664137      -1.17625      0.436928     -0.801286      -2.36224      0.766938    -0.0524326     -0.772812     -0.556007      0.143323      0.193006       1.87426       2.42840       2.85330       2.93807       2.85676       2.79233       2.45408       2.03828       1.78309       1.45707       1.14354      0.888972      0.666423      0.507469      0.377086      0.276060      0.179592      0.123137
  22  13 2854.6498    3.3143  0.9136 11.9352 -0.0034      0.186314  0.0329   0.0720   0.0567    0.1248   0.0000      0.736657   437.5733       2.39993       12.6344       4.37970      -3.61662      -1.29100      0.156268       2.95391       1.32628     -0.217098      0.422793     -0.213455       1.04537      0.724762      0.526503     -0.285995      0.314553      0.156099       1.90237       2.30915       2.46041       2.58003       2.63473       2.55530       2.31321       1.98105       1.62287       1.47652       1.22436      0.952304      0.724244      0.529272      0.388709      0.298005      0.201226      0.136366
  22  15 3146.8954    4.0565  0.9888 12.7141 -0.0017    -0.0620691  0.0359   0.0872   0.0606    0.1128   0.0000      0.899711   439.1291     0.0928692       18.0679       3.94207       1.46357       1.74970     -0.611847      -1.05990       1.59337     -0.748870     -0.285062      0.775243      0.241656     -0.781062      0.130370     0.0653502      0.286026    -0.0506831       1.85525       2.65824       2.61602       2.85449       2.48622       2.72059       2.39401       2.25277       1.85703       1.58352       1.20742      0.999522      0.751609      0.608567      0.409126      0.320261      0.227249      0.151818
  22  16 3292.0729    3.6701  1.5061 12.4255 -0.0009     -0.296119  0.0468   0.0657   0.0845    0.0912   0.0000      0.531991   436.9060      -1.59615       14.4848       6.32360     -0.978093      -5.20701       3.38755       2.01409       1.85667     0.0769272      0.426826     -0.746913      -1.30561    -0.0651327    -0.0450617    -0.0909321      0.122418     -0.103151       2.37044       3.18498       3.18465       3.51437       3.24718       3.30107       3.02155       2.82032       2.33817       1.97340       1.53817       1.18613      0.953095      0.711797      0.587085      0.405786      0.301967      0.196473
  22  17 3437.2180    3.0456  2.0992 11.9606 -0.0023      0.676514  0.0569   0.0470   0.0989    0.0685   0.0000      0.311318   439.1145     -0.338807       18.0494      -1.28998      -1.05576     -0.873603      -4.43103       6.63489      0.884259       2.77935     -0.646763       1.13739       1.69950     -0.155573     -0.685732     -0.465441      0.134500      0.351020       2.72871       3.62892       3.91809       4.04532       3.86878       3.82196       3.48083       3.10807       2.78883       2.33572       1.89156       1.51646       1.18892      0.871234      0.641043      0.479747      0.319037      0.212520
  22  18 3582.2587    2.6107  3.2639 11.3196 -0.0017       1.06746  0.0698   0.0328   0.1266    0.0543   0.0000      0.202657   437.3814       1.68923       4.25667      0.631687      -2.32782      -5.51781      -8.94488       7.28080      -1.64777      -1.01343      -3.31233      -2.87757      -4.49779      0.852667     -0.320452     -0.500213      0.340500      0.105204       3.47919       4.48843       4.93279       5.22304       5.07480       4.88279       4.44796       3.93593       3.44630       2.80510       2.35154       1.81808       1.44488       1.07979      0.789515      0.554794      0.380001      0.264100
  22  19 3727.0516    2.1476  4.8503 10.7811 -0.0016      0.579093  0.0904   0.0231   0.1654    0.0495   0.0000      0.134670   439.9040      -9.57891       24.9989      -5.53165       2.61570      -5.07227      -11.4831       1.74283      -3.97980       4.02366       1.77313     -0.288154       1.21971      -2.42202      0.360654     -0.394097     -0.831681     -0.312876       4.39669       5.73566       6.20086       6.58822       6.36004       6.14891       5.74528       5.07834       4.27231       3.77935       3.09953       2.43883       1.85551       1.45360       1.02727      0.745903      0.518098      0.343006
  22  20 3871.7166    1.8215  7.0032 10.3521 -0.0011      0.244039  0.1181   0.0171   0.2166    0.0411   0.0000     0.0944327   446.3671      0.428177       11.7259       19.0724      -2.64692      -1.99072      -6.41914       13.8478      -3.36895       2.28070      -8.21677      -1.81086      0.463141       1.72522      -1.74878      0.214863     0.0414022     0.0873712       5.66717       7.27668       7.83445       8.18609       8.01268       7.87476       7.17786       6.26872       5.61527       4.66665       3.84978       3.04305       2.40235       1.78522       1.31116      0.922353      0.634987      0.434105
  22  22 4161.1043    1.2734 12.7550  9.8628 -0.0013      0.221338  0.2233   0.0101   0.3709    0.0324   0.0000     0.0720244   427.8594      -19.0237       9.61530      -9.68848       3.05781       13.7215      -14.5824      -32.2393      0.873344      -9.38372     -0.173384      -4.35470      -5.10018      -3.77770       1.47657     -0.947778      0.791169      0.850016       8.99537       11.7793       12.9883       13.4369       13.3191       12.9753       11.4390       10.4989       8.91246       7.78238       6.28670       5.02754       3.90767       2.93862       2.12085       1.51690       1.02686      0.698852
  22  23 4305.1770    1.0663 14.7390  9.7723 -0.0013   -0.00245220  0.2780   0.0084   0.4406    0.0298   0.0000     0.0852173   427.7457       27.3928       17.0186      -31.1858       19.1048       14.7274      -8.80489      -12.2912       15.7705       7.10886      -7.91538     -0.576963      -4.89003      -1.67318      -1.60144       3.49025     -0.464710     -0.145460       10.7257       13.9811       15.2823       15.8155       15.6937       14.9568       13.7262       12.4522       10.6424       9.24769       7.26659       6.01506       4.48402       3.56320       2.51380       1.85502       1.23676      0.846590
  23   7 1969.6654    0.5467  0.5325  9.0795 -0.0046       7.26239  0.0240   0.0152   0.0448    0.0714   0.0000       1.44031   439.6454      0.558918       15.3782     -0.626447      -1.93488      -1.77532     -0.916874     0.0101876      -1.78364     -0.610071    -0.0844728      0.679351     0.0484869     -0.345142     -0.462099      0.164747      0.196697     0.0536433       1.39022       1.84461       1.98766       2.09184       1.99100       1.97551       1.89270       1.55047       1.56013       1.21883      0.968279      0.744529      0.674054      0.477172      0.355900      0.258659      0.180511      0.123612
  23   8 2131.1874    0.7561  0.6976  9.4455 -0.0043       7.91987  0.0276   0.0184   0.0511    0.0854   0.0000       1.23363   438.3717      0.537430       18.2816       1.57891      -4.12235       3.34715      -1.80485      0.468410     -0.764814      -1.57494      0.726083      0.410212      0.395697      0.906785     -0.120292      0.200285     -0.315858     -0.110157       1.56777       2.00838       2.19066       2.40212       2.30217       2.15971       2.09936       1.80223       1.59157       1.24209       1.08724      0.815185      0.633022      0.486549      0.388813      0.293291      0.211555      0.146387
  23   9 2287.5022    1.1760  0.7868  9.8928 -0.0006       4.14001  0.0281   0.0263   0.0509    0.0981   0.0000      0.896490   436.9244      -1.45285       16.6850       2.58953      -2.53499      -2.13988      -2.01398     -0.574604      0.737960      0.394227      -1.36530     0.0752209      0.172264     -0.379851      0.571928      0.462656     -0.517725      0.131824       1.59934       1.90437       2.15516       2.29554       2.14614       2.20070       2.07977       1.74635       1.44485       1.29891       1.04279      0.884000      0.690228      0.507778      0.371663      0.270964      0.188021      0.132988
  23  10 2439.2651    1.5705  0.9136 10.5660 -0.0018       3.87657  0.0345   0.0336   0.0604    0.1093   0.0000      0.888418   439.7642      -1.23507       13.5081       2.20827      -3.94500      -2.24551      0.619640     0.0600094     -0.489788     -0.587820      0.488759       1.02296     -0.376126     -0.219667    -0.0772293      0.223351     0.0793171    -0.0906945       2.24772       3.29221       3.64362       3.88105       3.82628       3.49338       3.12945       2.67912       2.22237       1.80453       1.39770       1.09640      0.849934      0.594472      0.436799      0.300611      0.217628      0.146129
  23  11 2588.6740    2.0373  0.9736 11.1343 -0.0046       2.57282  0.0341   0.0430   0.0633    0.1073   0.0000      0.828580   441.0555    -0.0649649       15.5929       5.70593      -4.94535      -3.59101       1.12088      -2.00443       2.57514      0.920741       1.29409       1.00303       1.01451      0.334243    -0.0642260      0.131335     0.0614903     -0.579592       1.89827       2.33621       2.45483       2.45405       2.53022       2.57330       2.25509       2.00307       1.73472       1.53922       1.30139       1.08176      0.857942      0.646462      0.453491      0.316767      0.218724      0.151655
  23  12 2737.5425    2.7175  0.8635 11.7497 -0.0052       1.99889  0.0314   0.0598   0.0538    0.1050   0.0000      0.807278   439.7699       1.43770       13.4137     -0.819810      -1.43557      -2.80914       4.44956      0.500692      -2.86220      0.357356     -0.131015     0.0242977      0.130949      0.401019    -0.0349639     -0.408457     -0.285286     -0.149830       1.76029       2.27752       2.34224       2.54526       2.34851       2.31704       2.20650       1.86892       1.69703       1.52654       1.29261       1.03193      0.790400      0.571342      0.447037      0.328108      0.215311      0.141280
  23  13 2886.0415    3.5621  0.7356 12.2990 -0.0027       2.39303  0.0248   0.0857   0.0513    0.0978   0.0000      0.811281   438.8720      -3.32757       13.1869       2.83807      -4.04453      -2.79362       1.28738     0.0902770      0.746800     -0.814113      0.776419       1.74815     0.0952293      0.104838      0.253221      0.498742     0.0460314      0.162685       1.40000       1.67663       1.84828       2.03713       1.99356       1.92855       1.72270       1.45093       1.40139       1.25365      0.942892      0.784501      0.618178      0.467002      0.349575      0.245325      0.167619      0.121190
  23  14 3033.3829    3.8958  0.9192 12.2796  0.0002       1.34650  0.0304   0.0818   0.0570    0.1210   0.0000      0.622816   437.3433      -4.95651       15.1073       2.97168      -4.41591     -0.524736     -0.720727      -1.35062      -1.94415      0.584204       2.28962     -0.105928     -0.707730     -0.815988     0.0268289     0.0200653     0.0619736     -0.109185       1.56477       2.06349       2.17441       2.34493       2.36425       2.17618       2.02020       1.74936       1.58357       1.35416       1.12175      0.904013      0.704099      0.521762      0.390673      0.291099      0.183850      0.133045
  23  15 3179.5767    3.8909  1.0342 12.6693 -0.0051     -0.742201  0.0348   0.0825   0.0651    0.1074   0.0000      0.531540   438.3121       1.79271       16.5510     -0.226300      -5.64843      -1.42898       2.72546    -0.0406013      -2.13918     -0.246084      -1.77924      0.327509      -1.09170       1.12952     -0.617774     -0.248167     -0.276076    -0.0327142       1.74114       2.33139       2.46218       2.57605       2.56425       2.45145       2.31681       2.06674       1.77249       1.46711       1.28105      0.980330      0.807988      0.594510      0.455032      0.311938      0.226544      0.151202
  23  16 3325.4059    3.5296  1.4693 12.2645 -0.0025      0.576002  0.0442   0.0616   0.0783    0.0940   0.0000      0.487622   438.3764       1.04953       8.99984       2.07440       4.55365      -4.04003      -1.46830      0.683952      -1.68768      -3.30829       1.85087       1.43000      -1.74799      -1.08721      0.445028      0.504741     -0.320822    -0.0915387       2.17451       2.81711       3.07698       3.04758       3.10565       2.93604       2.74881       2.51731       2.19168       1.88825       1.53271       1.24301      0.975492      0.756539      0.541718      0.407333      0.296096      0.194452
  23  17 3471.1281    2.8859  2.3932 11.8036 -0.0022      0.302554  0.0620   0.0412   0.1041    0.0605   0.0000      0.315809   437.1543      -1.11193       19.2638       4.10110      -3.49119       1.94125      -7.44496       5.93077       3.06745      -2.57936      -2.35391      0.507188      0.141272      -1.28420    -0.0201424     -0.230255      0.640822      0.421536       2.94976       3.60729       4.04073       4.47110       4.15013       3.77864       3.91068       3.37746       2.88932       2.45981       2.09777       1.66876       1.32499      0.980912      0.756413      0.524905      0.374737      0.256502
  23  18 3616.7329    2.4459  3.5285 11.0762 -0.0013      0.424114  0.0727   0.0280   0.1263    0.0516   0.0000      0.172861   441.3839     -0.186062       12.5118       5.45218      -6.97865       2.91948      -7.69760       1.58891      0.744075      0.716836      0.122006      -3.61152      -2.34963       1.92996       1.59693      0.395437      0.422760    -0.0313631       3.38338       4.31269       4.75524       4.86639       4.93977       4.69091       4.40981       4.08013       3.46989       2.89608       2.53309       1.99946       1.59923       1.24087      0.897431      0.655505      0.447541      0.313718
  23  19 3761.9869    2.0756  5.4559 10.5342  0.0001      0.394553  0.0957   0.0201   0.1731    0.0469   0.0000      0.111170   431.5175       1.58040       23.7508       2.45992      -2.51659      -6.90565      -3.58888      -2.05894     -0.881160      0.797332      -2.26337      0.375158     -0.500162       1.34294       1.59589     -0.342038     -0.978741     -0.195927       4.47594       5.85566       6.50177       6.73675       6.71945       6.43584       5.99174       5.26111       4.58409       3.95610       3.20203       2.56653       2.00808       1.56158       1.14524      0.820154      0.590259      0.399454
  23  20 3907.3549    1.7266  7.3975 10.2613 -0.0011      0.274206  0.1239   0.0158   0.2218    0.0398   0.0000     0.0846198   437.3302      -11.8241       23.3253       16.9998       3.27044      -7.75102       19.4137       8.44521       7.12583       9.50930      0.725628       1.46745      -3.22844      0.643912     -0.510833      -1.15429       1.02250     -0.267861       5.61839       7.31999       8.21523       8.43751       8.48869       8.03182       7.48396       6.77428       5.78184       4.97699       4.03525       3.27247       2.53377       1.95670       1.47295       1.04805      0.751331      0.508709
  23  21 4052.8379    1.4381 10.5115  9.9555 -0.0008      0.322180  0.1738   0.0116   0.3020    0.0336   0.0000     0.0731692   418.8403      -4.55037       9.76548      -1.10360       1.46728       13.4364      -9.13597      -14.0391       3.98842       6.93786       6.13020      -4.66767      -11.6372      -2.71895      0.585983       1.21181      0.602279      0.117913       7.19931       9.25702       10.1827       10.5954       10.7109       10.0433       9.60436       8.43748       7.52057       6.37006       5.27328       4.19435       3.37266       2.50327       1.95232       1.40938      0.975336      0.668293
  23  22 4197.6595    1.2140 12.6759  9.8565 -0.0003      0.184633  0.2226   0.0098   0.3763    0.0317   0.0000     0.0773156   446.2649      0.687515      -9.74918       21.1461       29.3288      -19.8868       4.79473       11.6127       12.1316       10.3819      -1.72680      -7.08756      -3.11663      0.858865     -0.246267      0.769778      0.331339      -1.48705       8.58504       11.4433       12.3979       12.9211       13.0013       12.2929       11.3464       10.4304       9.05261       7.76604       6.43647       5.20465       4.07497       3.12908       2.34149       1.64659       1.18417      0.802353
  23  23 4342.4518    0.9795 14.8412  9.7693 -0.0024     0.0828516  0.3071   0.0077   0.4654    0.0280   0.0000     0.0959742   448.1759       33.5701      -2.35188       5.18778       8.28432      -9.47922      -11.1934       9.96862       10.5946      -25.1783       19.4803       2.32912      -10.9944     -0.759473      -2.29702      -1.22757     -0.599144       2.14714       10.8856       14.5415       15.5692       16.5440       16.1374       15.9498       14.5727       13.4220       11.5114       9.89059       8.24541       6.63410       5.16465       4.07352       2.95853       2.17899       1.52529       1.05735
  24   5 1653.6921    0.2512  0.2335  8.9700 -0.0127       15.8630  0.0260   0.0120   0.0300    0.0397   0.0000       6.15177   439.9026      0.597417       19.7280     -0.825498      0.231652      0.252766     -0.331102       1.40082      0.808526      0.446047      -1.25392      0.559171     -0.194554     -0.380345     -0.116111    -0.0283862     -0.293558      0.142219       1.68201       2.32326       2.50714       2.03222       2.37832       1.33749       1.77264       1.72808       1.58812       1.63090       1.39586       1.16811      0.897468      0.638616      0.402616      0.282747      0.238311      0.127983
  24   6 1826.3223    0.3977  0.4140  8.9192 -0.0041       7.20154  0.0218   0.0132   0.0401    0.0544   0.0000       2.18934   439.1325      0.188124       17.5255      -2.38084      -2.40858       2.15146       1.24506       1.95069      0.176530     -0.686731       1.27666     0.0732627     -0.665750       1.00193      0.185930     -0.635190    -0.0573887     -0.196014       1.33412       1.54475       1.56414       1.94639       1.85537       1.63074       1.54178       1.43688       1.42513       1.42688       1.34967      0.917076      0.604248      0.466478      0.510013      0.500665      0.354662      0.180813
  24   7 1993.6515    0.5812  0.5466  9.1098 -0.0015       11.0999  0.0264   0.0158   0.0425    0.0715   0.0000       1.56727   439.7979       1.50389       20.3213       2.62276      -4.14156     -0.328473       2.34368     -0.714120     -0.214830      0.436694   -0.00724699    -0.0404902      0.806572     0.0634476      0.291732     -0.239691     -0.281668    -0.0641646       1.65239       2.07880       1.92132       1.98737       2.21945       2.35842       2.29636       1.76059       1.37322       1.11791       1.14528      0.954657      0.745958      0.577658      0.354317      0.255266      0.218837      0.142911
  24   8 2156.8614    0.8472  0.7564  9.4616 -0.0002       7.04614  0.0272   0.0191   0.0520    0.0861   0.0000       1.08224   441.3293      -3.04019       17.2179     0.0271975      -1.01456      0.152599       2.40251      -1.14279      -2.05365      0.467642      0.844804      0.391008    -0.0764460     -0.460619      0.305981    -0.0498040      0.115946    -0.0270113       1.48351       1.99896       2.06632       2.13514       1.97800       1.99072       1.86703       1.73293       1.55045       1.36341       1.14644      0.911772      0.768417      0.565293      0.423078      0.311994      0.211875      0.149407
  24   9 2314.4036    1.1788  0.9253 10.1262 -0.0026       4.44202  0.0336   0.0249   0.0600    0.0931   0.0000      0.960444   441.1202       2.91992       13.8793       5.42197       1.70130      -1.71328       1.70801      0.507524     -0.145984       1.96824       1.65648     -0.118805     -0.490010      0.403063    -0.0605113    -0.0292801      0.560843      0.161922       1.76730       2.24186       2.47862       2.62466       2.40100       2.36667       2.34466       2.11842       1.71561       1.47290       1.26313       1.00654      0.788000      0.645978      0.495541      0.349554      0.238582      0.163879
  24  10 2467.0941    1.6132  0.9101 10.8995 -0.0039       4.17924  0.0316   0.0355   0.0596    0.0998   0.0000      0.868728   439.7825     -0.440083       15.6365     -0.640691       2.21040       2.14605      0.976522       1.83399       2.63343      -1.30345      0.336755      0.278636      0.272433      0.329902     -0.550212      0.368272     -0.408314     -0.175091       1.65633       2.11449       2.36558       2.56158       2.56769       2.39939       2.20252       1.89009       1.80049       1.38038       1.22433      0.952402      0.756819      0.573525      0.446690      0.328454      0.220237      0.162727
  24  11 2617.7033    2.1706  0.9941 11.1385 -0.0046       3.02883  0.0337   0.0451   0.0614    0.1123   0.0000      0.770058   437.8648     -0.389573       17.7433       2.65375      -2.02857      0.350183       1.36496     -0.800141      -1.64062       1.45070      0.441446       1.21456       1.42488     -0.126012      0.359627      0.803961     -0.141579    -0.0981878       1.88755       2.71302       3.02515       3.37744       3.33439       3.10308       2.89263       2.43505       2.05361       1.60243       1.31717      0.994796      0.767429      0.609085      0.432449      0.341185      0.215378      0.163513
  24  12 2767.6987    2.8058  0.9632 11.6041 -0.0006       3.36991  0.0313   0.0568   0.0578    0.1118   0.0000      0.781211   437.7773     -0.632483       15.4319      0.981118    -0.0666648       3.64608      -2.54586       1.84166      -1.44581       1.97881      0.277251     -0.939776     -0.423307     -0.462519     0.0104312     -0.509039    -0.0607306     0.0386513       1.59834       2.10147       2.13891       2.31486       2.18294       2.22343       2.09979       1.93115       1.67642       1.37826       1.10882      0.936869      0.769564      0.606379      0.440062      0.323932      0.230953      0.170557
  24  13 2916.8876    3.4279  0.8307 12.3290 -0.0010      0.974214  0.0302   0.0748   0.0502    0.0948   0.0000      0.832178   438.8598     -0.271367       15.5266       2.06593     -0.816004    0.00100953      0.145297      0.136157      -1.92833      -1.10330     -0.323586       1.17621     -0.392758    -0.0538661      0.462322      0.182328      0.235955      0.214004       1.69808       2.40295       2.54834       2.72451       2.57776       2.44208       2.23741       2.01959       1.82679       1.52012       1.29516       1.01610      0.820521      0.599412      0.444606      0.315641      0.236792      0.155916
  24  14 3065.0164    3.9543  0.9473 12.6886 -0.0027       1.48846  0.0319   0.0815   0.0579    0.0990   0.0000      0.757607   438.1419     -0.880759       14.0517       2.37392      -4.02942     -0.943855       2.37006       2.24665      0.536308      0.303354     0.0903906     -0.585217     -0.359958     -0.946824     -0.249753    -0.0583097     -0.319576     -0.382194       1.73860       2.21491       2.28092       2.29935       2.26008       2.27884       2.29420       2.07607       1.84290       1.53315       1.27780      0.917207      0.770874      0.640970      0.497551      0.374731      0.283019      0.201417
  24  15 3211.8781    3.9343  1.1745 12.6782  0.0038       1.26366  0.0416   0.0792   0.0668    0.1150   0.0000      0.777560   436.6402       2.57246       16.2538      -1.24159      -5.17496       3.22640      -2.52865     0.0615574      0.589611       3.81832       1.75151       3.09309      -1.31489     -0.798281       1.04226     0.0670240     -0.133927     0.0350043       2.01007       2.75638       2.68966       2.85569       2.72595       2.81515       2.66167       2.50210       2.06570       1.76622       1.42230       1.17713      0.933329      0.749793      0.559917      0.406367      0.294857      0.202401
  24  16 3358.4600    3.3777  1.5689 12.4797 -0.0013       1.45179  0.0494   0.0584   0.0825    0.0790   0.0000      0.606173   439.8903      -2.96054       14.9913     -0.498067       2.96213      0.457876     -0.170654      0.190586      0.804000      0.703871      0.218292     -0.782182     -0.865935      0.158330     -0.739649     0.0552826      0.837637     -0.101877       2.27586       2.74268       3.04471       3.47125       3.16541       3.03640       2.95257       2.59544       2.35822       2.03743       1.69002       1.36544       1.10702      0.863959      0.643112      0.461545      0.315657      0.235405
  24  17 3504.9129    2.7843  2.8337 11.5884  0.0002      0.658818  0.0621   0.0350   0.1150    0.0530   0.0000      0.255145   439.0470       6.70003       11.2800       4.37412       1.15444      -3.46267      -5.39259       2.60713       3.20251      -2.69813      0.530226       1.56174       1.34462     -0.858011      0.963966     -0.365611     -0.115745    -0.0326419       2.84400       3.72878       4.14349       4.28303       4.32888       3.97789       3.73879       3.50790       3.00732       2.62167       2.22879       1.85041       1.44724       1.12368      0.815879      0.605727      0.429945      0.298990
  24  18 3651.0413    2.3587  4.0431 10.9843 -0.0020      0.691485  0.0784   0.0251   0.1370    0.0461   0.0000      0.151386   436.9539       5.96258       13.9568       5.59886      -1.26901       3.35956      -7.46616     0.0442101      -2.96690      -3.66112     -0.547864       6.22181       3.84483      -1.37111       2.82478      0.584473      0.761895     0.0439509       3.49260       4.77054       5.08929       5.39982       5.19031       4.92350       4.75290       4.24085       3.86567       3.31462       2.76178       2.25582       1.81639       1.39242       1.04632      0.746946      0.528442      0.378066
  24  19 3796.9134    1.9824  5.8749 10.5449 -0.0003      0.574891  0.1029   0.0184   0.1770    0.0410   0.0000      0.109402   437.1816     0.0587051       6.97277      -3.35862       13.1146       10.8325      0.185411      -2.48981      -7.55358      -1.18779     -0.542531      -2.20928       1.98124      0.156656      0.417471     -0.673990      0.723459     -0.653441       4.36485       5.87866       6.19078       6.69813       6.79413       6.54106       6.00660       5.38581       4.74402       4.13072       3.41363       2.81289       2.19936       1.73573       1.27513      0.961690      0.652165      0.469747
  24  20 3942.6228    1.6346  8.3881 10.1631 -0.0012      0.254308  0.1344   0.0137   0.2429    0.0360   0.0000     0.0808725   440.7773       2.82755       4.66546       23.7839      -6.54893      -16.6930      -12.2860      -2.21571       2.00428       2.86608      -9.75279      -6.09219     -0.884796       5.79862       1.93277     -0.638790     -0.435879     -0.340386       5.73171       7.28791       8.05374       8.43423       8.43346       8.22753       7.73197       6.97835       6.08778       5.19209       4.30474       3.51591       2.84634       2.21399       1.63821       1.23848      0.876130      0.609040
  24  21 4088.3837    1.3787 10.7037 10.0169 -0.0005      0.232241  0.1760   0.0112   0.3120    0.0314   0.0000     0.0735429   444.7785      -2.54223       9.31834      -1.57622       6.86048       13.5086      -3.93441       1.77272      -1.28561      -2.58137      -3.33036      -3.39730      -3.47083       5.81938       2.65200      0.401124      0.358980     -0.257814       6.90960       9.14155       9.92083       10.4728       10.3941       10.1516       9.28735       8.56935       7.42998       6.48244       5.49583       4.51432       3.56595       2.75096       2.04653       1.51381       1.09270      0.752103
  24  22 4234.1393    1.1374 14.0281  9.8505 -0.0007      0.230809  0.2589   0.0085   0.4076    0.0287   0.0000     0.0760548   423.0001      -15.9186       2.70979       4.66823      -8.89740      -8.32494     -0.614214       5.50329      -5.13888       1.59837       5.57390       7.37971      -1.00162      0.896863      -2.97733      -1.36152     -0.733769      0.795934       8.88105       11.9610       13.1733       13.3942       13.6027       13.1686       12.3204       11.2181       9.90119       8.57989       7.17083       5.75012       4.67061       3.59586       2.73039       2.01673       1.43572      0.999331
  24  23 4380.3097    0.9569 15.8840  9.7589 -0.0001      0.395011  0.3117   0.0076   0.4804    0.0267   0.0000     0.0887393   450.7940       6.40125       6.82799       7.22553      -11.0155      -19.6264      -27.8638       4.78864      0.334804       6.70291      -8.16832      -4.00878      -7.46084       3.08174       8.56671       2.48959     -0.620211       1.24746       10.2107       13.4846       15.0290       15.7638       15.5503       15.2121       14.2185       12.6839       11.3098       9.85279       8.06793       6.66123       5.30648       4.08606       3.13033       2.30922       1.61751       1.13563
  25   7 2016.9913    0.6205  0.5661  9.1857 -0.0023       8.92016  0.0270   0.0158   0.0429    0.0711   0.0000       1.47753   436.7676      0.279329       18.0939       3.28764      -4.31334      0.105964      0.462190      0.656501      -1.76329      0.790566      -1.10396       1.43383     -0.859507      0.236371      0.468658    -0.0274823     -0.271937     -0.222508       1.67641       2.14637       2.31027       2.31251       2.13998       1.94599       1.90022       1.70750       1.61174       1.54955       1.39101       1.19766      0.964193      0.682512      0.518982      0.358748      0.251171      0.164674
  25   8 2181.7950    0.9046  0.7444  9.6414 -0.0018       5.95414  0.0277   0.0200   0.0481    0.0836   0.0000       1.01191   439.8554      0.563411       18.9872     -0.771237      -4.05785      -2.16094      0.421278      0.698172      0.597711     -0.462289     -0.339889     -0.553621      0.114305     -0.179617     0.0556078      0.140941      0.164966      0.292563       1.23054       1.91591       1.89183       2.15164       2.02600       2.03347       1.87431       1.65931       1.52164       1.19355       1.13314      0.871443      0.746814      0.516550      0.430798      0.305662      0.218303      0.156283
  25   9 2340.6002    1.2557  0.8442 10.3913  0.0008       5.09542  0.0286   0.0271   0.0536    0.0834   0.0000      0.966024   439.4078       2.11344       19.1283       5.32087      -4.02485       2.81660       1.81397       1.59984     -0.183211      -1.78174     -0.364697      0.195022      0.511480      0.984994    -0.0578480     0.0928991      0.218886      0.147599       1.37720       1.80685       1.92998       2.01906       2.06654       1.90365       1.83567       1.65150       1.51337       1.32312       1.09774      0.927846      0.757068      0.553168      0.443030      0.324007      0.245226      0.162043
  25  10 2494.3868    1.7346  1.0162 10.5153  0.0011       2.59408  0.0321   0.0332   0.0584    0.1210   0.0000      0.753772   439.3199      -3.54395       15.1895       4.22902      0.532892       5.48641      -2.30503    -0.0751885      0.493871      0.408810     -0.106128      -1.35839     -0.488222    -0.0580357      0.386557     -0.392370     -0.219635      0.204712       1.51783       1.86094       2.14960       2.18739       2.22864       2.17653       2.03755       1.90022       1.68183       1.39499       1.16456      0.975401      0.743989      0.608150      0.491591      0.351311      0.267186      0.182424
  25  11 2646.2556    2.3237  0.9510 11.3867 -0.0007       2.14256  0.0300   0.0470   0.0577    0.1067   0.0000      0.763940   439.5783       2.86053       16.1166      -4.36489      -1.87929       4.59254      0.186761     -0.711953     -0.511837     -0.726310       1.15631      0.756028      0.532810      0.472267     -0.297355      0.389817    -0.0554022     -0.107731       1.51391       1.93144       2.10692       2.17741       2.19702       2.12613       2.04190       1.84852       1.61036       1.36400       1.16520      0.939389      0.775500      0.604662      0.462668      0.340758      0.244028      0.178108
  25  12 2797.3782    3.0631  0.8832 11.7419 -0.0006       2.66041  0.0283   0.0622   0.0501    0.1065   0.0000      0.700356   438.1520     -0.810872       15.4581      -3.72401    -0.0682730       2.14759      -1.73135      -1.49595      0.988485      0.977284    -0.0343480      -1.29656      0.947467       1.06983     -0.616032    -0.0185619      0.179380      0.365189       1.39378       1.90918       1.98040       2.15769       2.08349       2.08357       1.86906       1.68532       1.55303       1.33576       1.11892      0.905509      0.717072      0.559239      0.426618      0.314057      0.239643      0.164975
  25  13 2947.3980    3.8458  0.7825 12.2232 -0.0021       2.56626  0.0245   0.0835   0.0490    0.1015   0.0000      0.763470   438.8105     0.0442790       16.5304      -1.66149     -0.321313       2.06602      -1.59119      -1.26140      0.860643      -1.65335       1.66448      -1.34206     -0.381083     -0.606604     -0.495713      0.873186     0.0246400     -0.139401       1.20182       1.72612       1.70079       1.93444       1.80744       1.86088       1.69029       1.60780       1.35353       1.22287      0.964701      0.795188      0.607470      0.506225      0.378833      0.295496      0.206480      0.152690
  25  14 3096.0829    4.0513  0.8842 12.6469  0.0011       1.16256  0.0301   0.0852   0.0546    0.1000   0.0000      0.814595   437.6156      0.166349       11.7176      -5.82073      -4.44301      -3.52687      -1.93250     -0.954559     -0.642551      0.801252      -3.52194     -0.742917      0.702152     -0.347024      0.105736    -0.0444132      0.254882      0.194917       1.63344       2.12181       2.31972       2.37933       2.18265       1.98279       1.96490       1.74361       1.59984       1.55846       1.37529       1.16706      0.890857      0.706059      0.517094      0.383055      0.261258      0.177717
  25  15 3243.7996    3.8808  1.1971 12.8165 -0.0002       1.02214  0.0408   0.0762   0.0745    0.1014   0.0000      0.836633   439.2233     -0.282797       15.8471       2.27245      -1.88128       1.69328     -0.214023      -2.09000       2.45113       1.57941      0.373205      0.280543      -1.15687     -0.124366       1.18462     -0.662332     -0.157208    -0.0194291       1.67623       2.36987       2.38853       2.68712       2.60574       2.61321       2.29910       2.07762       1.96097       1.67175       1.46413       1.17185      0.932588      0.756436      0.578984      0.413133      0.287169      0.201724
  25  16 3390.9940    3.2981  1.8148 12.2337 -0.0043      0.831408  0.0480   0.0517   0.0852    0.0709   0.0000      0.421600   437.4284       1.19983       19.8294      -7.16650      -1.88276     -0.998514      -3.22983       1.82906      -3.85879       2.44119       1.77432      0.720758      -1.60036     -0.424374     0.0279879      0.359209     -0.398483     -0.242746       2.12322       2.71746       3.00048       3.17269       3.08271       3.05129       2.88963       2.52636       2.32167       2.05848       1.67187       1.36639       1.13741      0.878418      0.680767      0.498594      0.352004      0.251250
  25  17 3538.2020    2.6748  2.8202 11.5422  0.0004       1.25308  0.0624   0.0337   0.1090    0.0534   0.0000      0.238145   438.7727      -1.75885       9.50342      0.101912      -6.33455       3.38764      -5.32363       1.10581       7.58820      -1.26745      -1.86310      0.642688     -0.794333     0.0580169      0.812768     -0.207546    -0.0605860      0.281946       2.62060       3.55632       3.83373       4.13385       4.08198       4.04660       3.69940       3.43868       3.01389       2.55430       2.09186       1.82120       1.40845       1.09438      0.852017      0.637613      0.463708      0.325199
  25  18 3685.0556    2.2056  4.6495 10.9177 -0.0007      0.775438  0.0837   0.0224   0.1512    0.0421   0.0000      0.139498   438.4065      -14.0065       14.7680      0.726092       1.72677      -3.17986      -3.82496       7.96606      -5.06319      -7.27790       2.24529       3.62523      -1.23543      -3.36227     -0.493977     -0.190852     -0.713387     -0.591669       3.67728       4.80840       5.23101       5.43728       5.62589       5.34227       5.01838       4.64904       4.07067       3.52371       2.88423       2.41564       1.92348       1.51429       1.16671      0.874424      0.642410      0.452801
  25  19 3831.4502    1.8817  6.4124 10.5366 -0.0007      0.522132  0.1059   0.0167   0.1924    0.0361   0.0000     0.0999763   437.6487       1.29341       9.89506       3.83826      -3.31685       1.17540       10.1564      -11.5148      -2.67928      0.960748       2.60343      0.947136     -0.915046     0.0608240      -1.79142       1.22648      -1.17047      0.113685       4.37415       5.73887       6.15002       6.77157       6.60644       6.46263       6.03359       5.55180       4.79502       4.28386       3.54834       2.91907       2.34187       1.86714       1.41778       1.03994      0.759013      0.543909
  25  20 3977.8717    1.5482  9.1406 10.1852 -0.0008      0.440581  0.1463   0.0128   0.2603    0.0330   0.0000     0.0780501   443.9324       2.49789       29.5528       6.65190       5.26060      -11.1346      -18.6881      -4.66186     -0.690945      -5.36330      -1.56498      -4.02711       2.01443      0.614949     -0.208857     -0.945452      0.804423    -0.0589285       5.85151       7.63237       8.55006       8.96632       8.96989       8.59751       8.16910       7.42880       6.64812       5.56036       4.84395       3.96190       3.14165       2.44882       1.90222       1.41568       1.03957      0.732819
  25  21 4124.1473    1.3270 11.5497 10.0310 -0.0007      0.275492  0.1898   0.0104   0.3252    0.0294   0.0000     0.0746432   429.6680      -15.6971       20.6429     -0.361280       6.89780      -8.03624      -1.02269      -15.8623       1.73240       2.26321      -11.2838      -2.50319     -0.994557       1.48341       3.91991      0.919200      -3.24130     -0.465565       7.08580       9.09046       10.5232       10.7058       10.9136       10.5448       9.76509       9.01380       7.87442       6.78201       5.82062       4.73099       3.81516       2.99770       2.27037       1.72106       1.21556      0.874996
  25  22 4269.4181    1.0832 14.5492  9.8586 -0.0019      0.139405  0.2730   0.0078   0.4192    0.0268   0.0000     0.0846784   417.6894      -2.76788       12.1899      -1.78863      -11.3739      -8.71621       3.50719       3.46591      -43.3246      -12.8832       7.49081      -6.46670      -2.85775      -1.64124       2.45496     -0.102396       2.43520      -1.26804       8.93559       11.6700       13.1902       13.7486       13.6824       13.5192       12.4434       11.4111       10.1662       8.82271       7.38776       6.09164       4.90861       3.90058       2.94498       2.20660       1.58191       1.13892
  26   6 1869.1014    0.4526  0.4266  9.0286 -0.0019       11.3378  0.0230   0.0133   0.0370    0.0531   0.0000       2.04249   439.0268     0.0505644       19.6436       1.11348      -4.47568       2.32719     -0.981681      0.197922      -1.37188       2.91352     -0.602900     -0.607768    -0.0552413     -0.663928     -0.280972     0.0368516      0.217439      0.121596       1.33894       1.75517       2.00152       1.98551       1.96324       1.88699       1.71642       1.49507       1.38783       1.31927       1.07379      0.854407      0.697494      0.527567      0.401007      0.306899      0.226109      0.153425
  26   7 2039.8597    0.6440  0.6075  9.2530 -0.0024       8.90312  0.0231   0.0158   0.0446    0.0671   0.0000       1.37322   441.4537      -1.41943       19.0612       2.59788      -2.74533      -2.69199       2.79447      0.750061      0.101923    -0.0428181     -0.286072     -0.704054     -0.855939      0.833467     -0.169431     0.0572034    0.00894802    -0.0620046       1.23704       1.63445       1.80745       1.91058       1.95524       1.83628       1.66458       1.52871       1.40088       1.22728      0.980863      0.810957      0.668743      0.502033      0.381856      0.299831      0.219208      0.160356
  26   8 2206.1434    0.9459  0.8504  9.6217 -0.0001       4.94933  0.0304   0.0194   0.0531    0.0868   0.0000       1.02770   439.9556       3.98898       17.7641      -2.70526      0.281613      -1.42650      0.727232      0.835177      -2.51761      0.205215     0.0490015    -0.0852203     -0.586226      0.188745      0.684050     -0.337544     -0.183831    -0.0481606       1.34784       1.75259       1.83713       2.08658       2.02708       1.80560       1.84010       1.77038       1.56075       1.30840       1.08248      0.946318      0.762538      0.600333      0.440643      0.356089      0.274281      0.198345
  26   9 2366.0798    1.3699  0.8937 10.3171 -0.0007       3.60520  0.0274   0.0282   0.0553    0.0986   0.0000      0.794863   439.1705    -0.0109222       16.3964       4.39796      -2.02398       1.69144       3.48043     -0.308574       1.03869     -0.914410      -1.69723      0.355447     -0.983750     -0.216186     -0.496833     -0.370805      0.257761      0.150405       1.33636       1.71100       1.83888       1.94900       1.95350       1.94517       1.80400       1.66977       1.47761       1.23034       1.10414      0.948902      0.763270      0.607138      0.472999      0.336656      0.243695      0.186128
  26  10 2521.2618    1.8677  1.0084 11.0494 -0.0052       4.19440  0.0333   0.0368   0.0608    0.0950   0.0000      0.854676   439.2186     -0.944531       15.3615      0.996884      0.178079       1.97809       2.31249      -1.14460      -1.70120      -2.09032     -0.576863     0.0481797     -0.331711      0.550648      0.466172     -0.311154     0.0767751      0.112449       1.39744       1.96336       2.01875       2.38682       2.16610       2.21311       2.02635       1.90635       1.58989       1.49684       1.18737       1.01788      0.755356      0.632922      0.468710      0.372984      0.274589      0.209154
  26  11 2674.3427    2.4679  0.9772 11.3834 -0.0012       1.91580  0.0317   0.0480   0.0547    0.1098   0.0000      0.808698   439.8501      -1.51182       15.3427      0.729055    -0.0545914       1.39801       1.58500      0.440465      0.674016     -0.104420       2.39571      0.388473     -0.385112      0.967569     -0.453895      0.448099    -0.0321595     -0.171175       1.42658       1.93859       2.08115       2.28064       2.23575       2.13872       2.04740       1.86531       1.65371       1.33370       1.20558       1.01002      0.804990      0.626419      0.462519      0.361116      0.271577      0.189677
  26  12 2826.5359    3.3057  0.8654 11.9421  0.0000       1.42569  0.0265   0.0663   0.0505    0.0998   0.0000      0.713408   439.6226     0.0226275       14.3510       1.35721      -1.93128     -0.753722      -1.24350      0.518875       1.46846      0.844366      -1.20453      -1.16480      0.977035     -0.203094      0.200706     -0.344450      0.185770     -0.173208       1.28174       1.59600       1.74745       1.81908       1.74056       1.74614       1.62365       1.50455       1.37449       1.22458       1.08726      0.901952      0.729603      0.574165      0.435256      0.332024      0.250939      0.178204
  26  13 2977.4620    3.7551  0.8493 12.4060 -0.0008       4.09134  0.0293   0.0778   0.0486    0.0961   0.0000      0.706208   438.7571      -1.58796       14.5806      -1.02212      -1.77940     -0.997109      -1.01110      0.190186       1.25995      0.425075     -0.627510      -1.46967     0.0866433     0.0902285     0.0110914     -0.158379     -0.189702     -0.358606       1.42411       1.85389       2.00602       2.09262       2.02591       1.93620       2.00140       1.83543       1.61713       1.33843       1.14822      0.910813      0.680851      0.590152      0.469766      0.364417      0.265483      0.201519
  26  14 3126.9052    4.1477  1.0137 12.6407 -0.0010       2.74852  0.0316   0.0815   0.0584    0.1061   0.0000      0.893206   441.7239     -0.839456       15.3864       1.19021      -2.44597      -2.40177       1.36509      0.777575      0.979790       1.19587       1.29234      0.592047      -2.23702     -0.807694     -0.176905      0.368730     -0.100026     -0.254944       1.45958       1.99090       2.07986       2.20964       2.20874       2.10136       2.00316       1.83997       1.62898       1.45846       1.21001       1.01678      0.815157      0.647055      0.496424      0.366541      0.272525      0.196536
  26  15 3275.2239    3.8978  1.3172 12.5999 -0.0016      0.141392  0.0388   0.0683   0.0720    0.0955   0.0000      0.675512   440.8632       2.53932       12.4557     -0.289418      0.503223      -2.87313      -3.04548     -0.324024     -0.954323      -2.09533      0.268240     -0.946461     -0.672358      0.217394      0.431702    -0.0838099     -0.388813   -0.00285908       1.69095       2.23865       2.54603       2.66421       2.67239       2.66881       2.45761       2.18311       1.96629       1.68936       1.41678       1.11911      0.903453      0.728843      0.555138      0.436201      0.321069      0.231331
  26  16 3423.3211    3.1081  2.0665 12.0046 -0.0026      0.754907  0.0515   0.0454   0.0937    0.0690   0.0000      0.343936   441.9168      -1.30957       9.28456       1.32161      -2.38896       5.66243       2.25609     -0.689399      0.148598       2.22925     -0.785512       3.33520       2.36243      -1.23060      0.651538     -0.628575      0.313847      0.183228       2.17669       2.94886       3.19499       3.44992       3.33056       3.21421       2.99508       2.76609       2.52141       2.21402       1.87851       1.60856       1.29662       1.01273      0.767990      0.567492      0.436986      0.300554
  26  17 3570.9706    2.6175  3.2956 11.3342 -0.0014      0.637605  0.0634   0.0299   0.1223    0.0498   0.0000      0.193368   437.7623      -2.88585       8.82805       11.6745       2.37672       1.73545       2.44617      -1.60164      0.718330       5.38562      -4.44106      -1.25858      -2.66566      0.460168      -1.04050     -0.672060      -1.32820      0.380934       2.60531       3.53525       3.76156       4.09728       4.13538       3.99652       3.76505       3.33730       3.17699       2.61914       2.30911       1.84155       1.50573       1.20725      0.917987      0.714030      0.516654      0.374984
  26  18 3718.3706    2.1498  5.0980 10.8288 -0.0001      0.547376  0.0888   0.0203   0.1572    0.0393   0.0000      0.120464   430.1140      -4.48914       17.6709      -2.29750      -7.72288       1.61350      -2.97122       1.05040       1.63043       2.15435      -3.10065       2.09998      -1.89228      0.848068       1.08822      -1.75541     -0.637950      0.357311       3.74673       4.88357       5.31874       5.58365       5.50671       5.47514       5.22438       4.79613       4.21906       3.67352       3.10931       2.60551       2.15015       1.68181       1.29211      0.977996      0.726283      0.527095
  26  19 3865.4391    1.7951  7.3048 10.3347 -0.0001      0.420142  0.1144   0.0148   0.2074    0.0353   0.0000     0.0865989   432.0787      -1.38849       7.11183      -11.4979       1.10273       12.3827       2.76853      -1.62045       12.2583       2.01370       1.18063       3.49782      -3.25284      -1.60831     -0.650213       1.70633      0.844629     -0.388799       4.50098       5.90101       6.44450       6.71655       6.94251       6.55361       6.22393       5.74792       5.20361       4.56940       3.88640       3.26616       2.63293       2.09676       1.60044       1.22806      0.906421      0.648805
  26  20 4012.1514    1.5155  9.2519 10.1615 -0.0008      0.255437  0.1454   0.0121   0.2606    0.0311   0.0000     0.0821685   441.8165       2.20552       1.78796       15.5270      0.887056      0.456909       5.88710       2.92100       4.53518       4.93059     -0.745517    0.00470082      -2.69325      -1.30382      -1.50303      -2.48956     -0.343162      0.819057       5.45927       7.18008       7.90829       8.30413       8.37237       7.94827       7.72405       7.07549       6.22143       5.57384       4.78624       3.92736       3.23720       2.54451       1.99424       1.49491       1.08748      0.782842
  26  22 4305.6206    1.0470 14.7527  9.8191  0.0017      0.272292  0.2677   0.0077   0.4223    0.0260   0.0000     0.0813714   442.7596       6.24199       2.83668      -4.41435      -9.83715     -0.830042      -4.94550      -18.8987       13.7286      0.521439     -0.495212       5.90531       2.06328       1.30291      -7.86179       1.48906      -1.51474       1.11081       8.42667       10.9814       12.6059       13.1325       13.0877       12.9867       12.1591       10.8797       10.0021       8.64416       7.26487       6.10989       4.88581       3.89837       3.05306       2.31567       1.66325       1.20775
  27   6 1889.7917    0.4948  0.4963  8.9021 -0.0036       7.34026  0.0219   0.0131   0.0393    0.0647   0.0000       1.45895   439.3253     -0.235571       18.6482    0.00890079      -3.74193      0.126988      0.863556       1.35207      -1.16104     -0.160524    -0.0963302      0.465480      0.588841     -0.141796      0.141460     0.0904876     -0.177282    -0.0643167       1.02801       1.28073       1.67529       1.60871       1.75943       1.51334       1.37776       1.53157       1.22626       1.03269       1.06948      0.778653      0.691490      0.532512      0.428252      0.348095      0.220918      0.163738
  27   7 2062.1110    0.6937  0.7117  9.1371 -0.0032       7.83978  0.0256   0.0153   0.0472    0.0811   0.0000       1.09293   440.0654      -2.19720       15.7902       2.33965      0.189730      -1.31775     -0.346561       2.78637     -0.586469      0.675801      0.427235     -0.770158     -0.544806     -0.295031     -0.372089      0.242211     -0.130946     -0.177308       1.28612       1.65164       1.81768       1.79152       1.82165       1.81970       1.62044       1.51129       1.32448       1.23275       1.19975      0.985990      0.825547      0.630724      0.480724      0.383190      0.262077      0.190916
  27   8 2229.8354    1.0371  0.7859  9.7989 -0.0052       6.33199  0.0253   0.0223   0.0523    0.0858   0.0000      0.982338   439.1852      -2.24804       20.3600      0.599361      -2.33918     -0.588063       3.17515     -0.617672       1.93501     -0.358018      0.299884     -0.922389      -1.13759     -0.779465     0.0830581     0.0568845     0.0311768      0.594280       1.15742       1.51281       1.59017       1.77510       1.65788       1.69670       1.64366       1.51455       1.38273       1.23458       1.04245      0.808172      0.654037      0.579436      0.432894      0.351594      0.264579      0.183286
  27   9 2391.0214    1.4377  0.9269 10.3760 -0.0021       3.69950  0.0296   0.0281   0.0538    0.0925   0.0000      0.836673   439.6693      -2.77332       14.4521      -1.53746      -1.39463       2.70542      -4.11795       1.98919    -0.0831171      0.493087     -0.300118      0.741591      0.843650      0.291255      -1.10936      0.203238      0.388233     -0.279647       1.24845       1.71439       1.85149       2.02598       1.96203       1.94650       1.80763       1.71079       1.48981       1.36035       1.11970      0.946548      0.755119      0.614832      0.481117      0.360861      0.286907      0.199675
  27  10 2547.5529    1.9741  0.9620 10.9238 -0.0002       2.30752  0.0297   0.0381   0.0550    0.0992   0.0000      0.803154   439.2257     -0.854595       16.4712       1.06515      -3.39246       3.83400      0.981873       2.20030      0.835901      -2.29038     -0.846510       1.60371       1.76701     -0.392771     -0.325618    -0.0557178     -0.116121     -0.168642       1.23936       1.66313       1.77816       1.86050       1.95877       1.90805       1.80798       1.68691       1.43691       1.29985       1.13440      0.868924      0.763154      0.596039      0.485583      0.354466      0.265739      0.201968
  27  11 2702.0294    2.4953  0.9258 11.5151 -0.0025       2.26221  0.0285   0.0485   0.0517    0.0958   0.0000      0.759359   436.6546      0.193055       12.4174      -2.00281      -1.90478     -0.663000       2.39102      0.152272      -3.54916      0.458630      0.229620      0.952181      0.411756    -0.0606376     -0.336458     -0.101270     -0.105762     -0.141180       1.33435       1.68103       1.80875       2.01119       2.06817       1.98518       1.82447       1.67750       1.56977       1.30657       1.11399      0.898914      0.725697      0.586038      0.468792      0.356731      0.265904      0.208529
  27  12 2855.3132    3.4203  0.8683 12.1198 -0.0021       1.89029  0.0272   0.0702   0.0531    0.1036   0.0000      0.803767   439.9225      0.294941       16.0478      0.551861      -4.55379      -1.96157       1.27177       1.53169      -1.23824       1.61711       1.13944       1.03347      0.675333      -1.03081      0.370751    -0.0813957     -0.128265     -0.182743       1.32353       1.83733       2.00470       2.21571       2.13968       2.16470       2.00198       1.85612       1.53764       1.31492       1.08445      0.926816      0.721924      0.598146      0.443612      0.342921      0.244670      0.189109
  27  13 3006.8975    3.9368  0.8930 12.5107  0.0001      0.664087  0.0265   0.0785   0.0529    0.0892   0.0000      0.717747   439.8029       1.32243       14.9028     -0.653639      -2.51764     -0.775112      0.760492     -0.838262     -0.777580     -0.338392      -1.61484       2.09917     0.0613768     -0.461026     -0.474111      0.701284      0.199675      0.169941       1.19265       1.58693       1.73576       1.82550       1.76181       1.70220       1.64270       1.49686       1.40073       1.21853       1.08659      0.908119      0.745281      0.553977      0.455390      0.342224      0.260099      0.197054
  27  14 3157.1916    4.0715  0.9482 12.7633 -0.0047       2.04216  0.0300   0.0808   0.0559    0.0931   0.0000      0.703252   439.3270      0.786740       11.8877    -0.0974856       2.50366      -4.97400     -0.616653     -0.888121      -1.47042      -2.31297       2.01408      -1.13389       1.96096     -0.648455     -0.446793      0.123981      0.337763     -0.366189       1.29160       1.81201       1.85641       2.05717       2.12033       2.02664       1.99825       1.75080       1.55586       1.29365       1.17666      0.940433      0.771419      0.600277      0.464126      0.347601      0.278728      0.196785
  27  15 3306.4865    3.6422  1.4718 12.4872 -0.0002       1.06100  0.0422   0.0608   0.0727    0.0823   0.0000      0.572356   438.7276      0.163521       16.8315       2.85012      -2.03930      -2.72914      -2.80379      -2.55771      -3.04177     -0.699908      0.325360      0.705572      0.700430      0.669334      0.531116     -0.896093     -0.606081    -0.0209163       1.63736       2.10530       2.31287       2.54719       2.55760       2.46181       2.35057       2.12931       2.01429       1.69002       1.44698       1.21320      0.982170      0.784377      0.627207      0.487420      0.358551      0.263640
  27  16 3455.2612    3.0342  2.3228 11.7714 -0.0014       1.33932  0.0544   0.0403   0.0945    0.0633   0.0000      0.317961   435.3748     -0.289162       16.3446      -4.68184     -0.879687      0.170871       2.26390      -1.20278      -1.44240     -0.119525     -0.275026      -1.27685      0.608054     -0.609888     -0.435329     -0.233790      0.818849    -0.0972998       2.14330       2.74810       2.93752       3.21664       3.25590       3.22153       3.02063       2.68348       2.49158       2.15140       1.94139       1.57487       1.25207       1.01415      0.820227      0.617627      0.465059      0.338423
  27  17 3603.4807    2.4596  3.5864 11.2531 -0.0013      0.490364  0.0701   0.0270   0.1242    0.0475   0.0000      0.187546   438.4184      -1.64871       8.51532       7.47536      -4.34179      -8.57930       6.16321      -4.65054       5.07710       6.72080      -3.05186     -0.664066       5.35452      0.840768      -1.20463      0.527856      0.864220     -0.483055       2.81431       3.77269       4.00654       4.28131       4.37140       4.13994       3.99981       3.57694       3.29908       2.89756       2.54278       2.23578       1.82163       1.46064       1.11036      0.849054      0.605899      0.446509
  27  18 3751.7142    2.0632  5.3140 10.7581 -0.0006      0.549391  0.0910   0.0188   0.1591    0.0371   0.0000      0.117049   437.4207      -8.87839       21.9061      -1.42303      -4.17825      -3.86170      -4.12998       8.04024       10.0656      -3.46587       3.33284     -0.409586      -3.91719     -0.323446      0.858635       1.63805     -0.288992     -0.791115       3.56656       4.77184       5.25438       5.47434       5.54028       5.41684       5.05907       4.69363       4.22896       3.80008       3.18980       2.81914       2.23810       1.83853       1.44275       1.06188      0.779938      0.571745
  27  19 3899.1569    1.7611  7.9542 10.2523 -0.0008      0.334678  0.1187   0.0137   0.2173    0.0337   0.0000     0.0785901   439.7033       8.64590       13.1077       5.43193       3.76813      -4.21496       4.13083       4.75345      -6.55737      -6.48323      -1.56521      0.498702      -3.42548      0.449943       2.90764       1.53338     -0.312637      -1.15187       4.57578       6.10528       6.76218       7.10166       7.38745       7.07695       6.74477       6.08251       5.43113       4.81340       4.09815       3.35822       2.76396       2.22028       1.73277       1.32362      0.972883      0.733333
  27  20 4046.5356    1.4329 10.1348 10.1047 -0.0006      0.241884  0.1654   0.0111   0.2780    0.0307   0.0000     0.0813198   438.6336      -2.98196       2.54068       6.22107      -3.80548      -14.5992     -0.350797      -1.87840       14.3953     -0.342498      -2.25700      -7.26430       5.78211      -2.27739      -1.42328       2.21039      -1.11976     -0.781712       5.78266       7.71204       8.35759       8.92270       9.12557       8.62854       8.51416       7.71405       7.00846       6.01173       5.17491       4.38108       3.52646       2.90541       2.25722       1.75709       1.24541      0.929119
  27  21 4193.2461    1.1847 12.2415  9.9361 -0.0008    -0.0686444  0.2154   0.0086   0.3507    0.0277   0.0000     0.0865629   432.9554      -12.6969       10.3067      -13.4633      -10.6818       2.76064       14.0057      -9.35968      -19.1104       11.6632       9.67184      -8.53128       5.39407       6.32965     -0.149422    -0.0463211       1.55538       1.23060       7.11000       9.39558       10.3882       10.9267       10.9786       10.8965       10.3597       9.36861       8.61668       7.43103       6.52959       5.37810       4.42863       3.48039       2.80469       2.14512       1.57603       1.17545
  28   4 1546.0375    0.1744  0.1689  8.8684 -0.0135       28.4457  0.0184   0.0092   0.0241    0.0346   0.0000       11.2073   439.9807    -0.0438955       20.1834       1.30504      -1.95833      -1.03958      0.696289      0.685890     -0.294267      0.471284       1.05587      0.494285     -0.648601     -0.287768     -0.263035     -0.421092     -0.107572      0.153532      0.741718       1.13114       1.15867       1.32984       1.35955       1.17476       1.33692       1.17966       1.03881      0.839361      0.831062      0.711931      0.561208      0.478950      0.358600      0.316942      0.169506      0.145909
  28   6 1910.2278    0.5080  0.5521  8.9629 -0.0039       9.62377  0.0215   0.0127   0.0428    0.0625   0.0000       1.50685   439.5243    -0.0605709       22.5007       1.25801      -2.76815       2.81833       2.02071      -3.39228      0.101899      0.128716     -0.935021     -0.987063      0.503451     -0.285292     -0.366940     0.0742293     0.0301856      0.229179       1.03061       1.38925       1.46938       1.60179       1.58840       1.55553       1.56495       1.35558       1.26070       1.10460       1.01057      0.761844      0.660830      0.474871      0.400123      0.321559      0.260084      0.186106
  28   7 2083.9541    0.7271  0.7252  9.3656 -0.0008       6.85587  0.0257   0.0158   0.0462    0.0757   0.0000       1.12459   442.8165      0.932257       19.5777     -0.290439      -2.70906      -1.26366     -0.210827       1.44146     -0.267388     -0.298945      0.500128      0.547971     -0.263742     -0.415217     0.0284662     -0.493279     -0.129635    -0.0637221       1.22189       1.46468       1.66137       1.75840       1.75829       1.80046       1.72612       1.52370       1.40171       1.31965       1.07729      0.803650      0.731957      0.560425      0.459435      0.377568      0.295794      0.214910
  28   8 2252.8329    1.0923  0.8197  9.7950 -0.0011       5.43547  0.0263   0.0218   0.0499    0.0932   0.0000      0.943398   440.1294       3.32148       16.7041    -0.0316749      -3.80404      -2.00559      -2.21378      0.255846       3.07300      0.873073       1.04804      0.713941     -0.860846     -0.484421     -0.844808      0.168851     0.0352063     -0.242536       1.18636       1.51417       1.59334       1.69976       1.69145       1.64267       1.67342       1.53607       1.44086       1.20356       1.02949      0.853380      0.712966      0.610796      0.515698      0.368156      0.277206      0.208266
  28  10 2573.3894    2.0502  1.0565 11.1623 -0.0011       3.93446  0.0321   0.0385   0.0590    0.0983   0.0000      0.775682   441.7501      0.251505       13.4900     -0.881146      0.610380      -5.13893      0.472353       2.76001     -0.268559      -1.36983     -0.916230     -0.148455      -1.19608      0.437935      0.788400     -0.107064      0.120450      0.173790       1.33185       1.80269       1.87147       2.01803       1.99921       1.99711       1.83883       1.75049       1.60620       1.37729       1.24965       1.00953      0.866534      0.691445      0.560553      0.411739      0.322339      0.227049
  28  11 2729.3617    2.6909  1.0673 11.5410 -0.0018       2.41534  0.0324   0.0486   0.0563    0.1059   0.0000      0.737682   440.4527      0.429355       14.2182      0.323081     -0.807457      0.808128       1.64131      -3.73569    -0.0428053      0.517650     -0.406717       1.00163     -0.346122     -0.224375      0.102503      0.391646    -0.0597956     -0.122095       1.25888       1.68141       1.79152       1.99000       1.99992       1.98156       1.93483       1.68593       1.52548       1.33584       1.17522      0.969207      0.782334      0.655233      0.515797      0.389731      0.283935      0.220304
  28  12 2883.6764    3.4543  0.8802 12.2031 -0.0022       2.05921  0.0269   0.0676   0.0498    0.0990   0.0000      0.899257   438.9235      -1.22438       14.3046       1.23875      -1.11780       2.06531      -1.08975       1.56035     -0.572995      0.285357     -0.982433     -0.170988     -0.867983      0.353590      0.878693      0.108236     -0.608196     0.0862981       1.14204       1.51982       1.65647       1.73884       1.73857       1.73717       1.63573       1.53028       1.34695       1.20895       1.07923      0.909392      0.739832      0.617750      0.482280      0.373055      0.269033      0.209104
  28  13 3036.1283    4.0225  0.9049 12.5742 -0.0024     0.0391082  0.0270   0.0792   0.0525    0.0908   0.0000      0.733919   438.6737      0.305067       16.1805      0.721946      -4.66192       1.67511       5.01636     -0.688857       1.01765      -1.13084      -1.05173       1.45031     -0.133697      -1.18751      0.266277     -0.238398     0.0838951    -0.0168895       1.23289       1.68825       1.86369       2.03429       2.04059       1.96735       1.88440       1.61425       1.54471       1.27945       1.15073      0.914549      0.750899      0.606250      0.475927      0.360688      0.268650      0.201239
  28  14 3187.1527    4.1651  1.0587 12.6310  0.0035       1.75268  0.0316   0.0762   0.0580    0.1016   0.0000      0.622118   438.3274      -3.29323       12.3903      -1.40186     -0.558529     0.0896305      -3.62009      -1.13409       1.25785      -1.44015     -0.105385      -1.02515     -0.169004     0.0115486      0.166948    -0.0959978     -0.553050     -0.588403       1.34230       1.69539       1.83035       1.94459       1.84771       1.94129       1.86151       1.71537       1.56227       1.35201       1.17385      0.999446      0.842886      0.679241      0.548059      0.414550      0.310261      0.236055
  28  15 3337.1628    3.5295  1.5764 12.4139 -0.0012       1.16811  0.0418   0.0563   0.0791    0.0782   0.0000      0.546135   438.7032       3.68686       16.5906      -2.34213      0.606665       3.39861      -2.13392      -2.10224       2.04993     -0.214694      0.237159      -1.19545       1.45982      0.515358      0.462288     -0.496240     -0.163609      0.380233       1.57107       2.13556       2.28463       2.49569       2.55306       2.51820       2.35988       2.13174       1.95645       1.62822       1.51423       1.20684       1.03096      0.837136      0.632355      0.498494      0.363283      0.278444
  28  16 3486.7157    2.8898  2.6780 11.6830 -0.0032       1.01653  0.0585   0.0360   0.1017    0.0556   0.0000      0.259380   439.9624      0.508771       16.2460      -2.06041      -7.16036      -1.04825      0.948151       4.56733      -4.38311      0.830877      -1.80841       3.07550      -2.20531     -0.460258      -1.29762     -0.199562    -0.0170280      0.364911       2.19241       2.98869       3.16509       3.37235       3.35121       3.40841       3.15734       3.04269       2.70506       2.36455       2.01987       1.71287       1.42944       1.14964      0.894994      0.695935      0.540236      0.397365
  28  17 3635.7388    2.4266  3.9236 11.0834 -0.0012      0.574431  0.0682   0.0246   0.1293    0.0450   0.0000      0.155514   437.9296      0.800246       22.2082       7.60590       1.93345    0.00727996      -4.73034       5.79412       5.30602      -2.18943     -0.436148       5.57896       1.50192      -2.94356      0.913062     -0.453628     -0.112603     -0.927020       2.70043       3.54821       3.91330       4.15541       4.23139       4.04079       3.93627       3.64212       3.26717       2.94096       2.46740       2.09666       1.70774       1.41321       1.09494      0.847477      0.658232      0.487603
  28  18 3784.3072    2.0205  6.1020 10.4378 -0.0002      0.379125  0.0933   0.0164   0.1687    0.0373   0.0000     0.0933651   437.9504      -3.17708       17.8045       5.12040      0.369505     -0.372960       2.63575       11.7843      0.609072      -2.41053     -0.217248       2.51024      -1.29569     -0.611702       1.90344      0.533251       1.50207      0.750035       3.53070       4.54486       5.05868       5.32590       5.41360       5.29485       5.00783       4.66583       4.32271       3.73945       3.26412       2.78579       2.29682       1.86036       1.46853       1.12742      0.866487      0.642424
  28  19 3932.6546    1.6666  8.2123 10.2488  0.0002      0.245440  0.1251   0.0127   0.2211    0.0321   0.0000     0.0776982   442.3706      0.779993       1.21835      -6.02564      -6.11793       6.18161       6.29643      -8.09698      -1.16740     -0.231819      -3.41218      -8.01166       1.96063      -1.30667     -0.387945     -0.683376     -0.970163     -0.582889       4.52055       5.90242       6.60004       7.08576       7.09519       7.06490       6.64571       6.19046       5.57740       4.91275       4.12212       3.59041       2.95771       2.36232       1.89110       1.45168       1.09349      0.801123
  28  20 4080.4923    1.3957 11.5884 10.0680 -0.0019      0.274952  0.1877   0.0097   0.3113    0.0287   0.0000     0.0719863   439.7326       5.88634       7.00221       7.17790       5.15884       17.8539       6.48373      -2.12612       13.2892       4.87647      -1.80102       7.02697       2.14368      -4.18308       1.83825       2.69779     -0.461727      -1.45881       6.11246       8.10498       9.03944       9.34612       9.75572       9.42935       9.17738       8.36935       7.63192       6.62902       5.64462       4.84311       4.03375       3.23238       2.59693       1.99796       1.49076       1.07957
  28  21 4228.5510    1.1424 13.2923  9.9300  0.0002      0.356122  0.2370   0.0079   0.3784    0.0261   0.0000     0.0881318   441.3249      -5.90010       35.8400      -8.88714      -11.8404       14.5368       11.8344      -5.39302       10.5568       6.95814       6.20151       3.68998    -0.0883536       2.15107      -2.68261       5.79950       1.95001      -2.34771       7.33834       9.72579       10.9245       11.5116       11.6256       11.6119       10.8791       10.0123       9.22690       8.01593       6.93612       5.75116       4.88813       3.91039       3.09396       2.39169       1.79469       1.32701
  29   4 1564.1550    0.1984  0.2182  8.9273 -0.0035       21.2445  0.0223   0.0088   0.0338    0.0345   0.0000       8.58455   439.6814      -1.05514       19.7217      -1.14862      -1.53961       1.33651      -2.22499      0.992915     -0.132663     -0.559313     -0.104381     -0.375775     -0.560386     -0.424270     -0.234151      0.150538     0.0767176     -0.134333      0.855179       1.49439       1.72620       1.60606       1.33737       1.61047       1.06819       1.32035       1.05142       1.02274       1.04266      0.956786      0.593393      0.568010      0.410764      0.352007      0.306201      0.167203
  29   6 1930.2889    0.5112  0.6252  9.0002 -0.0030       11.4971  0.0237   0.0123   0.0454    0.0618   0.0000       1.49402   440.9656     0.0127545       18.9051       2.34317      -3.62653     -0.184044      0.979618       2.31974     0.0616807      -2.51732      -1.10730     -0.656999      0.367975     -0.425259     -0.374559      0.134427      0.162447     0.0633092       1.13864       1.59140       1.63685       1.62299       1.72044       1.61640       1.63558       1.60262       1.54841       1.32887       1.04758      0.819944      0.648791      0.561920      0.496375      0.426589      0.327433      0.228035
  29   7 2105.3907    0.7908  0.7299  9.3037 -0.0021       6.35316  0.0238   0.0164   0.0447    0.0819   0.0000       1.03099   439.1674      -1.51808       18.6900       1.75416      -5.06690    -0.0722976      0.427503     -0.117428     -0.163353       2.07568      0.710424      0.740312      -1.06490      0.320070      0.467246      0.346647      0.157909     0.0980373      0.969516       1.26022       1.42769       1.55652       1.48970       1.58265       1.42495       1.35046       1.20296       1.12897      0.916980      0.775521      0.681345      0.532807      0.438075      0.333835      0.253961      0.190655
  29   8 2275.4211    1.0929  0.9934  9.8953 -0.0017       5.95808  0.0298   0.0203   0.0584    0.0889   0.0000      0.921812   440.8439      -1.46038       15.7992       2.23301       2.28633      -1.29948       2.52182     -0.220816     -0.744370      0.444854     -0.698616       1.91785      0.750836      0.400725     -0.452258     -0.103590     -0.309468    -0.0504800       1.24207       1.60115       1.89759       1.92862       1.92377       1.94339       1.81705       1.67833       1.51506       1.30299       1.21100       1.00644      0.863836      0.672060      0.561619      0.432582      0.312065      0.238008
  29   9 2439.1078    1.5516  1.0830 10.6975  0.0012       3.54526  0.0333   0.0286   0.0599    0.0958   0.0000      0.835129   441.0737       1.30746       15.9255     -0.575387     -0.482636       1.49417      -2.65461      -2.28510      -1.21259       1.23117      0.604679       1.36444      0.516128      -1.11595     -0.402664      0.134570      0.174857     -0.163344       1.35645       1.74925       1.85129       2.08600       2.00712       2.03125       1.92706       1.86218       1.61959       1.49905       1.25010       1.07809      0.832975      0.705581      0.575150      0.459059      0.353802      0.263105
  29  10 2598.6478    2.1625  1.0459 11.2823  0.0017       2.34318  0.0305   0.0391   0.0583    0.0933   0.0000      0.833056   440.7213      -2.86091       17.9840       2.44013      -3.37767       1.88695       1.92116      -1.05369       2.46677      0.759647     -0.159290     -0.276477      -1.41321     -0.246868      0.666146     0.0740512     0.0577160      0.100784       1.19218       1.53135       1.69609       1.90932       1.93929       1.80412       1.70592       1.64798       1.48788       1.28366       1.12979      0.982702      0.800498      0.651732      0.514810      0.417152      0.304903      0.225246
  29  11 2756.1261    2.7306  0.9452 11.8216 -0.0027       1.17128  0.0278   0.0516   0.0521    0.0869   0.0000      0.775491   438.5191     -0.534024       16.9429       1.19489      -3.65499      0.925850       1.80598    -0.0601543      -3.13470     -0.484620      0.887376      0.317785     -0.546731      0.625696      0.611169     -0.809408     -0.478876      0.291270       1.16926       1.49841       1.67579       1.80489       1.77560       1.72226       1.70130       1.53740       1.39058       1.27789       1.12335      0.905840      0.749536      0.635611      0.501081      0.399656      0.296395      0.223574
  29  12 2911.5428    3.5601  0.8960 12.3492 -0.0045       1.52439  0.0273   0.0684   0.0503    0.0915   0.0000      0.754765   437.3919     0.0260883       15.9691       4.01397      -5.37772      -1.88896      0.885455     0.0297651       1.49980     -0.617801       2.66923      0.370344     -0.940746       1.47963     -0.167809     0.0312766     0.0640411     -0.320147       1.23853       1.69984       1.92719       2.06264       2.06214       2.06399       1.89599       1.76155       1.57463       1.35149       1.18682      0.986617      0.796954      0.667974      0.504793      0.386202      0.299933      0.220074
  29  13 3064.9170    4.1404  0.9071 12.7306 -0.0006       1.07302  0.0270   0.0798   0.0517    0.0935   0.0000      0.718840   438.0495     -0.112105       16.0144     -0.824530      0.447396      -2.39893      0.716671      0.128723      -1.47549       1.28688      -2.02589      0.955326     -0.674450     -0.323639     -0.292514     0.0746473      0.211369      0.130847       1.16236       1.48066       1.66217       1.68750       1.62282       1.82048       1.65220       1.55025       1.43963       1.17786       1.04978      0.893257      0.764882      0.636638      0.496697      0.383571      0.288644      0.215901
  29  14 3216.7193    3.9532  1.2011 12.5985  0.0012       1.85744  0.0348   0.0688   0.0637    0.1036   0.0000      0.891724   438.2372       1.13092       16.0774       1.07424      -3.67932       1.63082      -1.57375       2.42891       1.85614     -0.849342     0.0277248  -0.000119380       1.06852     -0.100816     0.0784818    -0.0675842    -0.0352670      0.218174       1.37142       1.69805       1.90543       2.00634       2.02240       1.92716       1.89729       1.76145       1.65383       1.42729       1.26083       1.06511      0.939445      0.712844      0.574714      0.449092      0.353385      0.266959
  29  15 3367.4483    3.4420  1.7606 12.1250  0.0003     -0.273803  0.0447   0.0491   0.0756    0.0731   0.0000      0.432237   439.3398      0.735687       9.13731      -3.23909      -5.66221       1.30695      0.536855      -2.26633       1.46905       2.27378       1.20747      -2.09103      0.162125       1.01368      0.666754     -0.623369     0.0386637    -0.0844609       1.68226       2.25434       2.53439       2.68686       2.73640       2.65096       2.49823       2.35104       2.05977       1.91034       1.58549       1.40273       1.12932      0.947669      0.758156      0.558368      0.439082      0.322416
  29  16 3517.9753    2.7905  2.8960 11.5483 -0.0008      0.760272  0.0598   0.0319   0.1011    0.0520   0.0000      0.195463   437.6465      -1.13916       9.66232       4.94061     -0.207997      -4.46095    -0.0471775      0.849915      -3.33920      -2.05530       1.54360      -1.23070    -0.0886982     -0.120535     -0.882900     -0.880379      0.354532     -0.257235       2.19873       2.93711       3.19146       3.54835       3.53051       3.45298       3.33229       2.97878       2.80478       2.43664       2.17324       1.80860       1.48702       1.18989      0.988792      0.759751      0.578352      0.437688
  29  17 3667.5728    2.3439  4.2732 10.9328 -0.0007      0.469545  0.0722   0.0223   0.1324    0.0442   0.0000      0.136893   436.9753       2.24670       12.7599       3.76450      -1.03869      -6.02720      0.603048     -0.176395       2.17552      -1.21899     -0.788662      0.284527      -1.02498      -1.02576      -1.68704      0.669638      -1.26870     -0.524519       2.69035       3.50907       3.97187       4.18673       4.34336       4.21929       3.98635       3.64471       3.39952       2.99664       2.63394       2.19650       1.82586       1.47947       1.17451      0.927739      0.722746      0.529622
  29  18 3816.7869    1.9112  6.6202 10.5279 -0.0006      0.405685  0.1022   0.0153   0.1829    0.0335   0.0000     0.0886873   439.1137       4.45202       19.9564      -9.41641       3.09037       13.6194      0.814292       2.60062       3.57921       4.16084       1.30149       1.57632     -0.898773      -1.30232       3.21315       2.53838      -1.03446      0.691843       3.62712       4.81917       5.32787       5.66208       5.66541       5.71352       5.42279       4.94825       4.63916       4.03125       3.55990       3.00354       2.55730       2.09015       1.66705       1.27825      0.975020      0.723603
  29  19 3965.6789    1.5943  8.7831 10.2866 -0.0005      0.332762  0.1348   0.0120   0.2340    0.0298   0.0000     0.0769976   440.1489     -0.514108       23.6387       2.88539       13.3807      -13.8223      -10.5410      -5.09708     -0.201711      -1.04175       3.56449       1.67568      -2.42575       1.38016     -0.716573      -1.34354       2.16630      0.147463       4.56205       6.10368       6.64008       7.20204       7.23195       7.23021       6.79915       6.49434       5.80304       5.15416       4.43209       3.83653       3.19246       2.59157       2.11821       1.61238       1.22272      0.929873
  29  20 4114.1379    1.3199 11.6663 10.0950 -0.0021      0.324842  0.1905   0.0092   0.3194    0.0276   0.0000     0.0759270   434.7510      -5.13224       9.79032      -1.22707      -15.7760       5.00183      -8.60600      -17.0802      -5.15730       7.24032       8.07222      -7.94876      -4.71483      -4.74383     -0.126110       2.43988     -0.866823      0.627919       6.09687       7.78523       8.74860       9.22462       9.48056       9.39555       8.81670       8.13234       7.49107       6.62757       5.88300       5.03964       4.06269       3.48053       2.69149       2.13767       1.60440       1.20472
  29  21 4263.0477    1.0988 14.3749  9.9272 -0.0008      0.506228  0.2490   0.0075   0.3851    0.0248   0.0000     0.0874630   443.9799      -5.01583       8.05980      -2.66347       13.8417       16.4444      -14.1159       9.44824       3.23907      -3.10889       19.9012      -9.76171      -3.74478      -1.23473       1.94133       2.77026      0.219114      -1.49623       6.93876       9.38196       10.3927       11.1017       11.1960       11.0357       10.5414       9.68698       8.91345       7.99551       6.97203       5.88725       4.91248       4.00518       3.22038       2.47697       1.88598       1.42982
  30   6 1949.9963    0.5512  0.5639  9.1148 -0.0010       8.18137  0.0219   0.0129   0.0379    0.0596   0.0000       1.41173   441.6183      -1.73248       21.8375      0.611222      -1.46931     -0.385032      -1.96617       3.70378      0.735287      -1.80437      0.142063     -0.621270     -0.249746    -0.0395625      0.718447    -0.0675250      0.291900     0.0570417       1.01086       1.28115       1.42982       1.37998       1.47618       1.53330       1.42840       1.36277       1.21827       1.09748      0.938742      0.812926      0.650974      0.569432      0.437666      0.343009      0.284237      0.210617
  30   7 2126.4660    0.8371  0.8071  9.2940 -0.0013       7.01019  0.0254   0.0165   0.0467    0.0852   0.0000      0.938611   441.1249      -1.58956       19.5304     -0.723301      0.216651      0.466444     -0.253176      -1.79920       1.39775       1.74026      0.984720     0.0881053     -0.584600      0.803127      0.310435    -0.0395324      0.570317     -0.131947       1.05807       1.33798       1.53877       1.71212       1.61170       1.62227       1.60737       1.46883       1.34347       1.17521       1.01259      0.865202      0.735398      0.604319      0.481435      0.387688      0.282027      0.220217
  30   8 2297.4322    1.1905  0.9450 10.0091 -0.0023       5.34048  0.0292   0.0218   0.0529    0.0898   0.0000      0.875108   438.6600       2.38351       15.8674       1.18118      -1.75407       3.72677       1.90164      -1.18944      -2.40779      0.986811       1.97086      0.646554      -1.15883     -0.576762      0.473937      0.112316    -0.0895066     -0.283108       1.25184       1.70740       1.95931       2.11810       2.05638       2.06298       2.03072       1.77636       1.63536       1.40211       1.22380      0.987263      0.841696      0.670723      0.547563      0.413035      0.344258      0.244993
  30   9 2462.2924    1.6562  1.0977 10.5578 -0.0001       2.44386  0.0311   0.0286   0.0602    0.1013   0.0000      0.758848   441.2163      0.878305       14.8603      -1.35050     -0.180035      0.618215     -0.624853     -0.355981      0.727199      0.842405     -0.821003      0.732254      0.545172      0.307952      0.411245    -0.0521806     -0.439327      0.203946       1.14335       1.56950       1.66654       1.81838       1.82764       1.79636       1.80898       1.58978       1.49275       1.29088       1.15848      0.999457      0.811763      0.724061      0.533796      0.438297      0.322171      0.251265
  30  10 2623.4871    2.2789  1.0251 11.3225 -0.0025       2.47876  0.0297   0.0406   0.0548    0.0943   0.0000      0.774804   441.1058       1.00285       20.1492    0.00406855      -1.96362       1.58890       1.77124     -0.722459      -1.55962     -0.128830       1.69951      0.155746     -0.229831      0.426823      0.474558     -0.218303     -0.394013      0.169976       1.18540       1.65174       1.76571       1.91269       1.90393       1.80269       1.76832       1.68888       1.49443       1.40792       1.16183       1.05877      0.845355      0.742213      0.571401      0.454185      0.336656      0.258494
  30  11 2782.4277    3.0557  0.9617 11.8702  0.0004       1.13215  0.0279   0.0552   0.0514    0.0931   0.0000      0.699268   439.7353      0.791294       16.5648       1.66556      -6.92500      0.356731      -1.01687       1.66954       1.27708     -0.445987       2.24352     -0.326696      0.125004       1.36869     -0.414096     -0.490965    -0.0804869      0.126024       1.11280       1.46222       1.54347       1.65712       1.68451       1.64338       1.56430       1.46897       1.40265       1.24802       1.07263      0.930197      0.749098      0.620675      0.515011      0.399982      0.311344      0.241378
  30  12 2939.0627    3.7536  0.8193 12.5217  0.0013       3.31490  0.0234   0.0742   0.0468    0.0777   0.0000      0.743188   440.5433      0.438084       14.3850     -0.155753      -2.74995       3.96113       1.28986     -0.251326     -0.200392       1.31753      -2.39829     -0.871691      0.633221    -0.0866186      0.418723    -0.0640653     -0.358792      0.231601      0.929137       1.27281       1.33795       1.50160       1.41444       1.46432       1.43458       1.32495       1.19865       1.06326      0.942882      0.781026      0.665360      0.553919      0.444798      0.333384      0.279999      0.209282
  30  13 3093.3222    4.1277  0.9854 12.5909 -0.0020       1.58424  0.0290   0.0745   0.0526    0.0981   0.0000      0.739541   439.1951       1.36597       15.7089     -0.588290      -5.14128       2.59654       2.61920      -2.15732      0.761093      0.599814      0.959214       1.04608     -0.428410     -0.236527      0.352771     -0.923962     -0.224221     -0.152262       1.13696       1.50914       1.60582       1.74127       1.77249       1.74191       1.60145       1.52398       1.34849       1.31011       1.10756      0.954773      0.785152      0.690227      0.547694      0.431881      0.317439      0.235041
  30  14 3245.9054    3.9629  1.3358 12.3973  0.0004       1.89139  0.0354   0.0635   0.0663    0.0935   0.0000      0.582190   439.4306      0.361615       17.5675      0.881521      -1.28683       1.72950     -0.102328     -0.783098      0.177646      0.983734      -2.42986     -0.768103       1.16620     -0.550894     -0.563978      0.714684     -0.278428     -0.427751       1.28943       1.72257       1.88611       2.06214       1.99905       2.05884       1.97394       1.79835       1.70666       1.48089       1.26719       1.04701      0.929774      0.742925      0.612823      0.470417      0.360279      0.280244
  30  15 3397.6256    3.2656  1.9748 12.1679  0.0007       1.34863  0.0473   0.0450   0.0836    0.0592   0.0000      0.390632   438.4506       1.04848       15.0093      -2.13527      -6.56593       5.55387       2.04568      -4.08833       2.27265      -1.87047     -0.459606      0.946912       1.80611     -0.608323      0.754500      0.137111     -0.525260      0.472249       1.75374       2.33779       2.56740       2.76184       2.79749       2.85489       2.68662       2.53427       2.25586       1.91943       1.67437       1.43087       1.21830      0.958020      0.774366      0.615906      0.468987      0.367017
  30  16 3548.8251    2.6492  2.9277 11.6167 -0.0000       1.20300  0.0603   0.0305   0.1045    0.0478   0.0000      0.241680   443.1225      -2.20927       11.4549       2.43974      -1.88363     -0.505955       2.92679      -2.37250      -3.57474       1.97532     -0.484143      -2.89957     -0.367043   -0.00183996       1.81344       1.53680     -0.360039     -0.655431       2.10406       2.93537       3.18865       3.45621       3.56059       3.43192       3.31759       2.99860       2.86208       2.47070       2.18427       1.78233       1.53895       1.27905       1.00636      0.806296      0.595241      0.465753
  30  17 3699.2258    2.2342  4.9381 10.8604  0.0001      0.640184  0.0776   0.0199   0.1466    0.0383   0.0000      0.120520   433.4090       3.17543       21.0225      -5.57124      -2.56198      -1.47354      -3.59967      -13.5276      0.896835      -2.11434      -3.78318     -0.602309     -0.661611      0.308272     -0.739365       1.10724     -0.190510     -0.615575       2.79115       3.70293       4.02371       4.34270       4.44812       4.35851       4.22694       3.87473       3.58592       3.20848       2.81393       2.40171       2.04109       1.64782       1.34377       1.05983      0.817896      0.612398
  30  18 3849.2307    1.8436  6.9688 10.4524 -0.0006      0.394781  0.1039   0.0142   0.1893    0.0322   0.0000     0.0860721   443.1169      -11.8895       20.0645      -12.5177       18.9227       12.9669       1.40821     -0.666602      -5.95774      -1.17321      -2.19005      -1.14382     -0.151565     -0.257143       3.27483      0.457707      -1.81667      -1.78380       3.63569       4.70639       5.34920       5.51164       5.75709       5.62751       5.35698       5.05483       4.72912       4.14993       3.55506       3.11110       2.61425       2.16737       1.69761       1.38263       1.04594      0.807058
  30  19 3998.6404    1.5169  8.9772 10.2051 -0.0006      0.404113  0.1374   0.0111   0.2384    0.0289   0.0000     0.0770576   446.0524      -1.94782       10.0084       10.9523       1.48551      0.719672      -13.1124      -1.86912       24.4154       1.59323      -7.67660      -3.15733       6.29316       1.00060      -1.26656      -1.38926       2.59041     -0.521246       4.41191       5.95313       6.69175       6.93009       7.22976       6.97665       6.69742       6.37490       5.75473       5.17952       4.50187       3.90882       3.26519       2.67808       2.15754       1.71033       1.30708      0.982046
  30  20 4147.7015    1.3143 12.9008 10.0161 -0.0005      0.391252  0.2039   0.0085   0.3314    0.0265   0.0000     0.0797509   445.0863       8.93642       21.5518       1.76477      -13.4069       5.11038       7.51541      -7.89336      -17.1483      -4.90630      -3.86413      -3.07313      -3.58581       3.33729       4.11445      -3.80218      -4.88823       1.00063       6.04124       8.03899       8.84388       9.33757       9.59373       9.42646       9.03692       8.54377       7.79169       6.95972       6.07909       5.33411       4.33735       3.65207       2.91224       2.28360       1.79942       1.35874
  31   3 1393.1571    0.1098  0.1005  8.9851 -0.0505       40.6939  0.0252   0.0085   0.0258    0.0283   0.0000       30.2767   441.1150     -0.575315       19.3306     -0.128571      -2.64688      -1.92554     -0.216857      0.970831       1.94331       1.60192      0.438459     -0.608629      0.210687    -0.0610806      0.120813    -0.0423521     0.0321724      0.317863      0.751941       1.58742       1.32856       1.52591       1.70914       1.31285       1.62987       1.12608       1.34426      0.909969       1.05707      0.739199      0.789856      0.576944      0.454494      0.382708      0.261421      0.217290
  31   5 1788.2612    0.3804  0.3386  8.9919 -0.0074       12.9251  0.0220   0.0125   0.0312    0.0452   0.0000       2.68768   440.0552      -1.75186       19.8815       1.75003      -4.50371      -1.07323       2.36345      0.145130       1.42540     -0.157852     -0.557500     -0.448891       1.11463       1.07192      0.289876      0.143880      0.128095    -0.0466121       1.34262       1.82032       2.00624       1.81050       1.46722       1.16699       1.23250       1.31682       1.46842       1.50876       1.37774       1.17278      0.941893      0.708600      0.508516      0.392857      0.283574      0.203487
  31   6 1969.4685    0.5647  0.5843  9.0502 -0.0014       8.33187  0.0214   0.0126   0.0376    0.0650   0.0000       1.33131   440.3807      0.472235       18.9748      -1.95975      -3.29734       2.59934       2.22277      -2.20080     0.0603509      -1.21074      0.655126     -0.289765      0.427335      0.317526      0.235052     -0.246945     -0.223227     0.0241309      0.932333       1.24725       1.39790       1.51692       1.48259       1.46246       1.36417       1.31967       1.21955       1.10051      0.983435      0.861316      0.718775      0.573298      0.433749      0.371066      0.293816      0.205318
  31   7 2147.1129    0.8920  0.7253  9.6043 -0.0013       6.74553  0.0220   0.0180   0.0438    0.0738   0.0000      0.969032   440.2124       1.27573       19.3791       1.96170      -2.49839      -2.25576     -0.232566     -0.117021       1.21747     -0.920085     -0.562688     -0.371783      0.103151      0.457277      0.567478     -0.447232    -0.0292954    -0.0492601      0.880862       1.16609       1.29428       1.33481       1.37716       1.35727       1.29005       1.30337       1.12266       1.05794      0.897344      0.796134      0.688050      0.536503      0.428098      0.356191      0.293264      0.214205
  31   8 2318.9812    1.3006  0.9888 10.0209 -0.0038       4.58383  0.0290   0.0234   0.0525    0.1004   0.0000      0.800382   438.2055      0.221729       15.6553       1.78793      -5.31207      -1.34885      -1.00174       1.95536     -0.837731      -2.05593      0.466309      0.336231      0.474763      0.563321    -0.0745786      0.208907      0.251378      0.522241       1.05310       1.44059       1.49408       1.74729       1.68985       1.68705       1.66218       1.53942       1.44042       1.27323       1.10402      0.916516      0.768669      0.680096      0.506278      0.434240      0.319120      0.258005
  31   9 2485.0067    1.7416  0.9866 10.9304 -0.0045       2.37119  0.0302   0.0320   0.0537    0.0897   0.0000      0.788998   441.2736     -0.858971       14.5330      0.831534      -2.96106      -1.83135     -0.495506     -0.757028      -3.67462      0.387986     -0.748478     -0.683842     -0.343412     -0.730543      0.256378     -0.558422      0.596154      0.511150       1.30788       1.85218       1.96088       2.07660       1.99349       1.83083       1.72207       1.61439       1.57295       1.48810       1.37569       1.26723       1.06753      0.886214      0.667083      0.532000      0.408761      0.287165
  31  10 2647.7603    2.3769  1.0403 11.3899 -0.0002       2.35749  0.0296   0.0418   0.0547    0.0963   0.0000      0.752196   441.5052      -1.58608       17.7792     -0.675925      -5.44790      -2.43237     -0.710647      0.526418     -0.833955     -0.688471       1.07213      0.551923     -0.599512     -0.955368       1.31309      0.979609     -0.168056     -0.242624       1.05432       1.41109       1.51274       1.67116       1.70808       1.68569       1.62722       1.50972       1.38308       1.20360       1.12816      0.939375      0.832065      0.644714      0.541033      0.443122      0.320351      0.252821
  31  11 2808.2403    3.1911  0.9145 12.0448 -0.0012       1.76014  0.0268   0.0580   0.0471    0.0890   0.0000      0.754634   440.9493       1.57581       14.5882      -1.58000      -2.58905      0.248772       2.59923       1.91660      -1.17723     -0.487762      0.269422       1.26271       1.03114      0.551462      0.561512    -0.0289979     -0.117336     -0.187965       1.01716       1.32449       1.47308       1.55507       1.60813       1.55935       1.54301       1.41836       1.32982       1.17520       1.00740      0.914170      0.751681      0.646764      0.513531      0.395598      0.316934      0.253507
  31  12 2966.0433    3.9171  0.8911 12.2544 -0.0022       1.24836  0.0254   0.0708   0.0454    0.1008   0.0000      0.655623   439.4646     0.0507008       13.0894    -0.0707787      -3.51127      -3.11815     -0.137431       1.18401      0.493681      0.801937       1.03613     -0.446415     0.0688278     -0.632110      0.689267      0.298217     -0.108598      0.402614       1.03162       1.35010       1.49129       1.56877       1.67743       1.55772       1.49142       1.41448       1.33134       1.20212       1.05726      0.879637      0.732844      0.611420      0.481666      0.393556      0.311469      0.239286
  31  13 3121.2783    4.1303  1.0276 12.7812 -0.0037       1.50077  0.0294   0.0738   0.0544    0.0920   0.0000      0.714972   439.9652      -1.91341       14.6181       4.18415      -4.45580       1.65196       2.42318       1.30842       1.80313      -1.56559       1.64781      0.174552      -1.25462     -0.313631     -0.107526      0.321384      0.198381   -0.00609577       1.11312       1.38171       1.61571       1.72581       1.76295       1.75347       1.61192       1.46732       1.44557       1.31898       1.10074      0.957407      0.835929      0.631950      0.546435      0.419631      0.332572      0.265903
  31  14 3274.7668    3.7278  1.4287 12.3821 -0.0032       1.22397  0.0383   0.0586   0.0687    0.0933   0.0000      0.599041   438.9539     -0.185700       17.0660      0.774633      -3.21037      0.625631       1.70423      -1.25231      0.680233       2.14186       2.36231       2.13353      0.179264     -0.261273     -0.745353      0.741268      0.578323     -0.477629       1.44081       1.87418       2.10022       2.27656       2.44205       2.36761       2.24346       2.06425       1.90375       1.68591       1.40743       1.15030      0.983446      0.804203      0.658740      0.500437      0.421112      0.308038
  31  15 3427.2492    3.1771  2.2435 11.8442 -0.0016      0.624516  0.0475   0.0385   0.0849    0.0544   0.0000      0.297848   439.6286       4.58266       17.7252      -3.16626       1.05651       2.27245       1.14049       1.65476      -2.02067       2.45282       1.01898      -2.34542      -1.07487     -0.204227      -1.47292     -0.645290      0.648538     -0.105693       1.62736       2.18941       2.36868       2.58221       2.63972       2.67062       2.54767       2.30833       2.14002       1.92284       1.70356       1.47297       1.18200       1.04085      0.805687      0.686072      0.500931      0.380460
  31  16 3579.1218    2.6099  3.4813 11.2852 -0.0007      0.608056  0.0626   0.0265   0.1118    0.0458   0.0000      0.172826   441.4987       3.34387       20.0601       2.61775      -6.59752     -0.846876     -0.516015       2.45607       1.92197      0.161780       1.35048       1.34639       3.52580      0.196844     0.0206589      -1.58347      0.780210     -0.205942       2.20331       2.93103       3.18791       3.52380       3.53796       3.49185       3.43826       3.11101       2.91246       2.59127       2.30207       1.89358       1.65938       1.32595       1.08047      0.877193      0.672079      0.529500
  31  17 3730.3330    2.1497  5.0932 10.8423 -0.0011      0.380514  0.0826   0.0187   0.1435    0.0366   0.0000      0.112343   436.8995      -3.37714       17.4401      -1.83828      -8.44812       9.05344       5.25563     0.0324421       4.03109      -4.37450       1.10473       1.97678      -1.34326     -0.251837      -3.00538     -0.808623      0.215557      0.335086       2.77289       3.80185       4.18901       4.53935       4.63758       4.57558       4.47433       3.96504       3.81169       3.33082       2.93403       2.48734       2.14134       1.75272       1.40792       1.12873      0.865337      0.663022
  31  18 3880.9758    1.7751  7.3811 10.4105 -0.0006      0.434205  0.1079   0.0133   0.1952    0.0308   0.0000     0.0817990   443.3562       5.97699       6.04540       12.8298       2.45097       5.22494       4.75652       6.45340      -1.11291      0.336067     -0.778713       4.27649      -1.50377      0.578849      0.968220       2.33395      0.312470      0.974632       3.57790       4.71045       5.35941       5.60700       5.76127       5.72319       5.48343       5.14105       4.72365       4.19269       3.80920       3.17994       2.74818       2.29034       1.82242       1.45174       1.13514      0.864116
  31  19 4030.6678    1.4880 10.4172 10.1364 -0.0007      0.244588  0.1586   0.0101   0.2686    0.0289   0.0000     0.0759806   446.5806       2.95869       17.3956     -0.124622       13.9933       11.5049      -10.7610    -0.0900401      -6.68784      -2.58001       11.7001      -4.35416      -2.72566    -0.0960177      0.379262       2.30336     -0.859711       1.77395       4.74725       6.50083       7.07642       7.62413       7.69130       7.64780       7.33657       6.94708       6.32857       5.78128       5.06887       4.45930       3.66313       3.05198       2.49983       1.98534       1.53289       1.17972
  31  20 4180.0454    1.2000 13.3142 10.0495 -0.0005     0.0907035  0.2280   0.0076   0.3579    0.0251   0.0000     0.0876103   438.0095      -8.10900       14.8781      -2.34317      -3.44862       3.36116      -10.2303       7.51328       1.02498      -6.08129       1.40877      -2.75981      -5.53788      -2.08293       2.70763     -0.179010    -0.0275970      -1.68714       6.27572       8.28865       9.24430       9.77921       10.2186       9.93896       9.74479       8.98779       8.27073       7.52067       6.55537       5.64259       4.71804       3.89107       3.18812       2.52060       2.00457       1.53028
  32   7 2167.3665    0.9155  0.8032  9.6679 -0.0039       3.89568  0.0235   0.0177   0.0481    0.0795   0.0000      0.933721   441.1305     -0.958840       19.2186      -2.81643      -1.68005      0.101112      -1.38077      0.857952      -2.85640       1.53617      -1.49125     -0.632734       1.00800      0.599050     -0.715477     -0.602834    -0.0710669     -0.577264      0.917277       1.17621       1.33774       1.41240       1.49698       1.49735       1.45682       1.30313       1.26585       1.09274      0.896633      0.845085      0.723533      0.585653      0.491876      0.384953      0.297739      0.218562
  32   8 2340.0858    1.3412  0.9421 10.2820  0.0017       3.01290  0.0269   0.0241   0.0514    0.0853   0.0000      0.814237   440.3934      -2.19388       23.0754     -0.539601      -6.93348      -1.38939     -0.311782      -1.95470       2.20147      -1.27897      -1.04274    -0.0178588     -0.510499     -0.955378      0.161451    -0.0435671     -0.379481     -0.280437      0.933379       1.33436       1.39163       1.58566       1.52295       1.60435       1.47174       1.43871       1.35662       1.15253       1.07151      0.888762      0.748975      0.619113      0.510781      0.403766      0.332175      0.248687
  32   9 2507.2613    1.8387  1.2248 10.7112 -0.0022       1.96780  0.0344   0.0295   0.0614    0.0996   0.0000      0.719423   437.7326      -2.26979       21.5578     -0.664157      -4.09971       1.10668     -0.121034      0.282588      0.578330     -0.601060       1.27913      -1.29223     -0.754824     0.0404717      0.416657    -0.0583111     -0.204262     -0.235163       1.26167       1.62275       1.73062       1.83295       1.84531       1.95619       1.92581       1.76061       1.62948       1.36793       1.23379       1.09147      0.956186      0.769743      0.634779      0.494419      0.410617      0.315026
  32  10 2671.6295    2.5344  1.0439 11.4640 -0.0005       2.53213  0.0299   0.0427   0.0526    0.0934   0.0000      0.766683   440.4223      -1.68365       16.5366       2.37276      -4.05558       2.48618     -0.158102     -0.445421      0.390277       2.17222     -0.382166      0.954735      -1.09648     -0.349625     0.0817164      0.312912      0.187559    -0.0515493       1.09094       1.33225       1.51178       1.66850       1.58993       1.59546       1.61178       1.44406       1.31432       1.26294       1.12593      0.974110      0.824189      0.720587      0.588288      0.468821      0.361893      0.281331
  32  11 2833.6421    3.2842  1.0005 11.9606 -0.0011       1.29694  0.0285   0.0571   0.0523    0.0982   0.0000      0.754780   439.7997      -1.17681       15.4113     -0.445129      -3.04940    -0.0785913      -1.56039      -3.15295       3.72079      -1.41932     -0.895232       1.05669      -1.38916     -0.239923      0.247817     -0.124614     0.0474870     -0.681724       1.01875       1.38674       1.51826       1.70001       1.69873       1.66584       1.59795       1.41512       1.39943       1.23955       1.08661      0.931550      0.807610      0.648618      0.538048      0.433098      0.325732      0.253187
  32  12 2992.6158    3.9123  0.9191 12.7284 -0.0015       1.19356  0.0269   0.0726   0.0509    0.0778   0.0000      0.770346   439.9597      -1.12296       17.2206       3.71996      -4.67540       1.13738      0.964825       1.28659      0.323122      0.737594       1.29570      -1.72240     -0.339500      0.544569     -0.905456      0.123302      0.156751    -0.0838889       1.01202       1.35064       1.42015       1.62033       1.56133       1.61822       1.52066       1.42912       1.31846       1.16575       1.05620      0.913057      0.758092      0.653373      0.505199      0.427023      0.330600      0.252540
  32  13 3148.7424    4.1489  1.0638 12.6592 -0.0018      0.500270  0.0314   0.0718   0.0534    0.0958   0.0000      0.780305   440.9922      -3.36395       17.0136      -1.16055     -0.659106      -4.30545     -0.237272     -0.495113     -0.598468      -2.37997      0.395302      -3.28734     -0.513188     -0.772890     -0.418998      0.552429     0.0868279     -0.143920       1.14074       1.52417       1.69702       1.84375       1.86634       1.89544       1.82245       1.67599       1.56486       1.27876       1.15099       1.01597      0.847918      0.712783      0.544248      0.446454      0.343308      0.272940
  32  14 3303.1585    3.6663  1.5368 12.5684 -0.0002      0.348487  0.0398   0.0550   0.0726    0.0719   0.0000      0.539687   440.0149      -2.29010       16.3567       3.29703      -2.58456      -3.62690       1.88236      0.697836       1.38758       3.37512      0.714011      0.207802     -0.979529     -0.417745      0.210248      0.590465     -0.812277      0.671420       1.33212       1.85129       1.98800       2.17674       2.29908       2.10593       2.10665       1.90156       1.83648       1.67004       1.42456       1.30921       1.04625      0.901351      0.718076      0.591718      0.449011      0.353721
  32  15 3456.6405    3.1193  2.3065 11.7982  0.0014      0.270041  0.0470   0.0370   0.0873    0.0552   0.0000      0.262655   439.2749       2.33681       12.0700      0.887626      -3.36358       3.96685      -1.15410       4.72622       3.09219     -0.991171      -2.34222       1.12326      -2.92609      -1.02979       2.04815      0.113068      -1.25949     -0.461997       1.61369       2.09181       2.37041       2.55109       2.61104       2.52457       2.52606       2.33006       2.12391       1.97474       1.65049       1.50593       1.27636       1.08738      0.872064      0.681563      0.553682      0.419739
  32  16 3609.3029    2.5521  3.7774 11.1683 -0.0001      0.671785  0.0615   0.0239   0.1156    0.0413   0.0000      0.140417   438.2734       2.47792       21.0558       1.52855      -5.45777      -2.38893      -1.39855       3.16513      -1.83401       2.13598     -0.473209     -0.617733     -0.134675      0.761037       1.30229     -0.725570     -0.369403     -0.282531       2.11256       2.81479       3.11656       3.32882       3.37130       3.42519       3.22093       3.08916       2.80072       2.51740       2.25608       1.99597       1.65831       1.41906       1.14185      0.943780      0.725158      0.557007
  32  17 3761.2430    2.0727  5.6947 10.6734 -0.0014      0.398564  0.0843   0.0167   0.1566    0.0346   0.0000     0.0974708   437.9589     -0.485990       15.5496      -2.61335       3.51295     -0.165566      -7.82909       7.53337       1.22775      -5.05741      -3.90098       1.94323     -0.116613       1.39739       1.83434      -2.58954      0.116203      0.868897       2.84062       3.82986       4.20441       4.62776       4.68971       4.70835       4.52301       4.20788       3.81282       3.51558       3.00375       2.68426       2.22102       1.88013       1.55280       1.22099      0.952252      0.722911
  32  18 3912.3442    1.7329  8.2191 10.3490 -0.0000      0.288573  0.1177   0.0123   0.2111    0.0299   0.0000     0.0761216   436.9510       4.04377       25.5088       4.20316      -17.0173     -0.784807      -5.01260       10.3886      -2.88921      -5.89301      -4.05707      -6.59176       5.09814       1.26986      -1.33853     -0.642619     0.0728241       1.08378       3.75491       4.91334       5.50195       5.84410       6.06217       5.93406       5.79312       5.43753       5.02853       4.53797       3.98552       3.44914       2.97830       2.49815       2.01576       1.61676       1.27685      0.992785
  32  19 4062.9620    1.4292 11.5293 10.1117 -0.0008      0.236297  0.1781   0.0089   0.2934    0.0272   0.0000     0.0729137   437.6887       2.60161       20.4938       11.0575       11.3904      -2.44557       1.65283       8.89447       14.7461      -13.5201      -4.21383       2.14331     -0.581180       5.27778      -3.67288      -1.97863     -0.967901      0.910407       5.04031       6.59781       7.25149       7.93913       8.09290       8.09187       7.67002       7.31920       6.76958       6.05591       5.49597       4.66614       4.00830       3.28666       2.69255       2.17436       1.73541       1.33562
  32  20 4213.5983    1.1695 13.6738 10.0163  0.0009      0.337081  0.2369   0.0073   0.3640    0.0246   0.0000     0.0881724   448.9833      -13.5033       11.6217      -6.25551      0.546941      -6.82926       23.1077      -11.5113       13.0773       11.4764      -2.50725      -4.05671       10.6216     -0.168545      -6.30558       4.97974      0.143933     -0.474436       6.26793       8.25214       9.32257       9.96139       10.2988       10.1870       9.76559       9.18396       8.54652       7.74832       6.77444       5.86294       5.02748       4.20475       3.44714       2.77244       2.13147       1.66424
  33   4 1633.2313    0.2328  0.2498  8.8866 -0.0119       23.3689  0.0154   0.0091   0.0290    0.0336   0.0000       5.58599   440.6413     -0.102333       21.3629     -0.202782      -3.28599       1.73696       2.14826      0.567772      -1.28393      0.129968     -0.734411     -0.105000      0.429920      0.530152   -0.00324983     -0.516545     -0.216597     0.0348252      0.669319      0.891092      0.936371      0.950667       1.09440       1.13288       1.10502      0.954291      0.906966      0.791019      0.743453      0.628979      0.591863      0.446779      0.386446      0.322527      0.245741      0.186889
  33   5 1823.8539    0.3967  0.4233  9.0332 -0.0047       11.2827  0.0181   0.0106   0.0333    0.0450   0.0000       2.18306   439.9013     -0.181555       19.5707       1.03818      -3.47005      -1.19491     -0.990208      0.634898       1.08455      0.907611      0.144603      -1.01043      -1.00199    -0.0228632     -0.570051     -0.401277     -0.109904      0.162294      0.783284       1.06865       1.17817       1.29092       1.30650       1.29424       1.25949       1.14460       1.11714      0.919365      0.879559      0.719424      0.655990      0.516531      0.433743      0.333330      0.270337      0.217751
  33   6 2007.6937    0.6351  0.6298  9.2435 -0.0024       6.94545  0.0199   0.0138   0.0420    0.0594   0.0000       1.21677   441.1566      0.202082       21.0109    -0.0777133      -3.16032      -1.12267     -0.588354     -0.934345      0.303066      -2.23461      -1.25042      0.436424      0.644912     -0.226285      0.928673      0.717657      0.420266    -0.0617254      0.788642       1.08111       1.18913       1.24660       1.32733       1.29398       1.30843       1.19453       1.09936       1.01449      0.806907      0.750593      0.649417      0.541650      0.429660      0.346235      0.281017      0.221092
  33   7 2187.3917    0.9648  0.8899  9.3639 -0.0016       5.64009  0.0256   0.0172   0.0468    0.0940   0.0000      0.850928   441.9268       1.47918       19.7923     -0.167976      -3.84327       1.60517       1.35180       2.02750     -0.189492     -0.536783      0.682309     -0.334982     0.0111000      0.342375      0.145987    -0.0377954      0.242062     0.0483779      0.958745       1.31574       1.38752       1.55204       1.60868       1.49540       1.48531       1.31397       1.22949       1.13265       1.03847      0.969679      0.867761      0.770596      0.601570      0.506453      0.376808      0.308072
  33   8 2360.8081    1.4335  0.9651 10.4375 -0.0023       2.88234  0.0282   0.0253   0.0517    0.0825   0.0000      0.828062   440.7245     -0.342168       21.9845      0.722063      -4.34495       1.12066      0.554912      -2.71182       1.17002      0.892100       1.34164      0.654799     -0.475893     -0.423537   -0.00202362     -0.297693      0.187445     -0.163005       1.00442       1.42213       1.52079       1.75581       1.67535       1.73667       1.57973       1.59886       1.42169       1.28449       1.09955      0.940213      0.836898      0.691170      0.577651      0.437725      0.360580      0.277828
  33   9 2529.2147    1.9364  1.1545 10.9008 -0.0015       4.11771  0.0316   0.0317   0.0582    0.0921   0.0000      0.803172   440.6278      0.944948       17.5746       2.73649      -1.05236      -1.13191       1.51436      0.926861      0.990777     -0.430667      0.851998      -1.27116     -0.368575      0.764309     -0.211918     0.0480580    -0.0199201    -0.0427133       1.05623       1.41576       1.57969       1.79030       1.76050       1.79504       1.72092       1.58500       1.45615       1.26112       1.18876       1.00230      0.841192      0.713383      0.592750      0.472007      0.369188      0.285846
  33  10 2694.9592    2.6246  0.9860 11.4887 -0.0016       1.51453  0.0267   0.0453   0.0512    0.0937   0.0000      0.816467   440.4775       2.56542       17.7980      -1.77454      -1.84661      0.694541      -1.06267     -0.930064       1.43609     -0.222142     -0.330734     -0.538083       1.72393      0.436324      0.337894      0.213874     0.0723327      0.304032      0.976848       1.25147       1.43330       1.50845       1.51390       1.56437       1.50119       1.43784       1.35815       1.16149       1.01118      0.871620      0.770459      0.645759      0.521552      0.415654      0.348047      0.258571
  33  11 2858.4803    3.3888  0.9114 12.1745 -0.0007      0.673886  0.0241   0.0598   0.0484    0.0854   0.0000      0.716496   438.8577     -0.171410       16.7528       1.01618      0.203349       2.20065      0.736406      -2.16202   -0.00479597      0.850078     -0.444257     -0.171006    -0.0430928      0.253774     0.0185383     -0.136829      0.126186      0.329563      0.920501       1.17639       1.30298       1.38790       1.45519       1.46063       1.43029       1.32691       1.19191       1.09004      0.970091      0.853112      0.701173      0.616596      0.495240      0.387027      0.313936      0.244974
  33  12 3018.7107    4.2035  0.8623 12.5547 -0.0024      0.865593  0.0246   0.0759   0.0438    0.0837   0.0000      0.698803   438.6806     -0.232503       14.2680     -0.426510      -1.81325      0.774525      -1.06158       2.25925       3.29863      0.796108      0.956151       1.09818       1.34111     -0.348847     -0.254161      0.646732      0.355568     -0.327991      0.980448       1.32734       1.48380       1.61701       1.63687       1.67607       1.57946       1.49062       1.33638       1.17505       1.04979      0.912943      0.786546      0.639260      0.495508      0.413592      0.314222      0.252088
  33  13 3175.9356    4.1272  1.2128 12.4977  0.0019      0.625248  0.0332   0.0656   0.0582    0.1047   0.0000      0.648060   439.0486      -1.42832       13.7842       3.72264      -1.17722      -3.44915      -2.20443       2.83659       1.25443      -2.63567      -1.40665      0.746166     -0.314196    -0.0958534      0.776173      0.379302      0.521048     0.0346934       1.05968       1.39957       1.55845       1.66400       1.76172       1.68926       1.68802       1.56151       1.47016       1.30386       1.16569       1.03760      0.866530      0.727709      0.599787      0.491744      0.381147      0.307011
  33  14 3331.3879    3.6322  1.6990 12.3841 -0.0042       1.18222  0.0415   0.0508   0.0720    0.0694   0.0000      0.414920   438.9134     -0.389349       18.3704      0.282883      -2.97733       1.99237       1.37925     -0.704309      0.982906      0.246888     -0.535706     -0.506382      -1.85234      0.633117     -0.553489      -1.48122    -0.0976263     -0.451261       1.34123       1.73927       1.98274       2.10816       2.12688       2.11580       2.08982       1.90029       1.82087       1.66515       1.47326       1.24167       1.11672      0.917000      0.772764      0.616881      0.496914      0.379802
  33  15 3485.7525    2.9964  2.5396 11.7417 -0.0004       1.44351  0.0510   0.0341   0.0902    0.0503   0.0000      0.290388   439.5935      -1.69267       15.8170     -0.909477      -2.47788      0.899407       1.75816      0.730799      0.358379      0.453140      0.535005      0.989931      0.374429      0.674006      0.910253      -1.46474     -0.920306     -0.830210       1.64582       2.19508       2.44908       2.65841       2.65518       2.69747       2.63856       2.47562       2.31132       2.07386       1.79999       1.54307       1.32926       1.09973      0.922545      0.753193      0.580480      0.469494
  33  16 3638.9616    2.4005  3.9922 11.0979 -0.0006    -0.0277609  0.0642   0.0219   0.1207    0.0386   0.0000      0.155094   439.2071      0.898275       18.9701      -5.93299      -6.29824      0.862502       5.26729       1.39263     -0.417738       5.37817      -1.43760     -0.897275     -0.841866       1.10422      -2.48373      0.220400      -1.37854      -1.31223       2.13485       2.81995       3.19411       3.35824       3.41761       3.33440       3.32402       3.12185       2.91726       2.66854       2.39212       2.03028       1.76618       1.45483       1.22305      0.989083      0.774441      0.617457
  33  17 3791.8145    1.9733  6.3515 10.5686 -0.0008      0.259051  0.0901   0.0149   0.1700    0.0318   0.0000     0.0810824   430.4117      -3.59422       16.2602      -1.93924      -5.60890       1.24707      -3.13156      -7.25975       7.55539       4.51032       1.14311      -3.04231      0.834247     -0.441131      -1.16818      0.274355      -1.04165      0.495488       2.95384       3.81891       4.26434       4.66470       4.74160       4.71211       4.50967       4.30355       3.94584       3.65464       3.20990       2.81779       2.39903       1.99459       1.67576       1.33442       1.06729      0.832332
  33  18 3943.8163    1.6584  8.6605 10.2568 -0.0003      0.478143  0.1248   0.0114   0.2183    0.0292   0.0000     0.0761984   436.9695      0.217404       10.0665       4.51396     -0.138001       10.9605      -1.14741      -3.78511      0.925437       4.78733     -0.649638      -2.35566    -0.0460211      -3.16678     -0.927452       1.08908     -0.790252     -0.493741       3.79350       4.97293       5.52316       5.86425       6.06195       6.02390       5.89845       5.57502       5.18704       4.74460       4.14560       3.59472       3.05261       2.61582       2.12820       1.75323       1.38453       1.08269
  33  19 4094.9413    1.3724 11.8017 10.0470 -0.0001      0.220718  0.1858   0.0082   0.2934    0.0259   0.0000     0.0750329   436.3264      -8.01781       30.4047       6.68135      -12.2459       5.06124       7.24542      -5.04900      -1.02753       3.35550       4.79082      -9.43510       3.61553       5.04252      -2.64996      0.241477       1.78131     -0.311558       4.90319       6.45995       7.26500       7.76277       7.92444       7.97504       7.62009       7.37628       6.79109       6.09104       5.52212       4.69965       4.04184       3.40748       2.84265       2.27691       1.80346       1.39482
  33  20 4246.4628    1.1395 14.5736  9.9585  0.0002      0.582067  0.2403   0.0072   0.3705    0.0235   0.0000     0.0841603   434.8272       10.6959       11.8247       26.2743       2.28190       4.53839      -1.47302       3.21272      -1.13017       2.49078      -14.2969       7.65931       4.21357       5.04417      -5.11267      -3.98596       1.07775       4.21643       5.87035       7.85145       8.83814       9.53826       9.82317       9.50599       9.45793       8.88930       8.22886       7.35059       6.69221       5.77523       5.03504       4.16738       3.43846       2.81131       2.18870       1.70639
  34   4 1649.7616    0.2505  0.2268  8.9670 -0.0087       21.0449  0.0163   0.0094   0.0252    0.0330   0.0000       5.49413   440.1796     -0.277727       21.8876      0.134675      -2.61525      0.729780      0.312793     -0.382793       1.19884      0.840588      0.265053     -0.352836      0.490731    -0.0300979     -0.271629      0.169200     0.0421794      0.101891      0.654772      0.822740      0.850969       1.16309       1.02712      0.970195      0.989578       1.01774      0.942953      0.784237      0.692312      0.630403      0.624183      0.377237      0.361099      0.278568      0.225307      0.183630
  34   5 1841.2747    0.4426  0.4622  8.9617 -0.0010       12.2715  0.0181   0.0110   0.0340    0.0462   0.0000       1.80120   439.9983      0.782758       21.0477      -2.47823      -2.15219     -0.101205      0.421407      0.986483     -0.171321     -0.370277      0.582224    -0.0369481   -0.00551653     -0.558891     -0.697360      0.725667      0.194060     -0.335790      0.736775      0.897138       1.12434       1.12037       1.08989       1.19671       1.11219       1.05028       1.05521      0.931633      0.760624      0.681088      0.575467      0.487672      0.399244      0.323734      0.261811      0.224225
  34   6 2026.3542    0.6493  0.6868  9.2310  0.0003       5.51049  0.0228   0.0131   0.0422    0.0676   0.0000       1.14554   440.7670      0.847605       20.8955      0.590148      -3.28459      0.476555     -0.987745       1.15232     -0.156077      -1.38287      -1.21588       1.11378      0.721004     -0.304181      0.151817     -0.165300     -0.195479     -0.149706      0.895016       1.19272       1.28047       1.37504       1.35121       1.39261       1.39203       1.35210       1.22140       1.07512      0.982794      0.818149      0.718693      0.636786      0.504258      0.400900      0.338048      0.246701
  34   7 2207.0785    0.9855  0.9476  9.6090 -0.0011       5.45003  0.0279   0.0174   0.0509    0.0839   0.0000      0.869138   439.0729     -0.527920       18.0597       1.81053      -2.69475      0.163197     -0.739017     0.0431283       1.07541      -2.36016     -0.463683      0.242978       1.02356      0.218227      0.341847      0.494606      0.224250      0.721835       1.17742       1.61523       1.86408       2.04707       2.03037       1.97918       1.84532       1.67354       1.50604       1.36371       1.18339       1.02600      0.913587      0.772696      0.647596      0.531863      0.418348      0.322295
  34   8 2381.2572    1.4515  1.1091 10.1969  0.0005       3.02627  0.0297   0.0234   0.0557    0.1002   0.0000      0.781317   439.9207       1.59332       21.2980      -2.39415      -2.39141     -0.872151       1.18274     -0.149146       1.51962     -0.792944     -0.224342      0.189732      0.101775       1.09289      0.530587     -0.362094     -0.508940     -0.229898       1.02094       1.30615       1.43298       1.54099       1.58640       1.54967       1.52353       1.44366       1.38453       1.22816       1.12534      0.956033      0.847824      0.698431      0.590875      0.484982      0.380657      0.310887
  34   9 2550.6584    2.0325  1.0717 11.1411  0.0001       2.49552  0.0293   0.0340   0.0549    0.0879   0.0000      0.740063   439.7053      0.365397       20.4519       2.45200      -4.24338      0.758816      0.224210      0.133361      0.394238      0.983963      -1.69214     -0.447779      0.425418      0.336929      -1.00282    -0.0549896     -0.694948      0.142001       1.00666       1.38006       1.54529       1.63059       1.76553       1.65485       1.70639       1.53239       1.41164       1.27470       1.13784      0.980209      0.855381      0.712922      0.586850      0.490171      0.379574      0.297787
  34  10 2717.9826    2.8169  1.0350 11.6203 -0.0024       2.97546  0.0283   0.0462   0.0503    0.0921   0.0000      0.750240   439.6308     -0.313067       18.8490    -0.0818522      -3.00770       1.00782      0.686809      0.175762      0.567234      -1.60899      0.230415      -1.16586     -0.399676     -0.619453      0.262927      0.542081     -0.154625      0.272136      0.980991       1.28690       1.44550       1.55104       1.61086       1.57657       1.53918       1.43020       1.31765       1.18020       1.07583      0.969185      0.861310      0.689773      0.582949      0.492766      0.381419      0.288447
  34  11 2882.8433    3.5861  0.9396 12.2827  0.0000       1.04191  0.0270   0.0611   0.0464    0.0880   0.0000      0.706513   440.9728      -2.56719       18.3405    -0.0818407     -0.463893      0.378094      0.424470     -0.849776     -0.392450     0.0393092       1.17018     -0.736070      -1.59057      0.241565     0.0299824   -0.00577088     -0.165829    -0.0547848      0.892684       1.30282       1.34520       1.54463       1.49393       1.57122       1.48756       1.43303       1.30362       1.14326       1.07508      0.925179      0.769795      0.668597      0.533763      0.418653      0.347484      0.276229
  34  12 3044.3837    4.1072  0.9834 12.5842 -0.0001       2.13415  0.0263   0.0696   0.0500    0.0873   0.0000      0.679427   440.0711      -3.71151       17.5328     -0.233615      -1.94481       1.95679      -1.71723      0.267921    -0.0926786      0.577226      0.888808     0.0985088      -1.43539      0.435865     0.0749556      0.125806   0.000736932    -0.0264579      0.906220       1.21179       1.34893       1.44900       1.45775       1.52313       1.41294       1.34498       1.23476       1.11696       1.03312      0.903242      0.752372      0.630565      0.511733      0.438152      0.352343      0.279444
  34  13 3202.7086    4.1031  1.2101 12.8203 -0.0007       1.29091  0.0338   0.0669   0.0589    0.0885   0.0000      0.731422   438.4842     -0.516944       18.7638      -2.23992      -1.67573       3.20905     -0.868028      0.115573       1.45548       1.39181      0.630818      0.103765      -1.48503     -0.497665      0.858317      -1.14729     -0.151700     -0.314140       1.10605       1.54031       1.63816       1.80815       1.72064       1.74580       1.63502       1.57823       1.50864       1.40402       1.27096       1.12572      0.963698      0.823765      0.649658      0.542895      0.445973      0.346275
  34  14 3359.1443    3.5264  1.8963 12.1008 -0.0009      0.815735  0.0419   0.0449   0.0734    0.0643   0.0000      0.356322   440.2118      0.356337       16.5463       2.65370       1.42044       1.14001      -1.21006      -1.35259      -2.78418      0.511148       2.33186      0.299292      0.920528     -0.677014     -0.520868     -0.403016      0.220234      0.163660       1.30465       1.80442       1.97344       2.11959       2.11494       2.19089       2.06884       2.01184       1.85535       1.67623       1.49244       1.29009       1.14274      0.966957      0.801825      0.639873      0.522885      0.403926
  34  15 3514.3690    2.8536  3.0462 11.4875 -0.0015      0.775339  0.0556   0.0292   0.0966    0.0477   0.0000      0.195066   438.5739       1.83979       10.9084       4.78028      -2.17103     -0.905573       1.80830       2.26010      -4.44643      0.117056       1.38472       3.14012     -0.136416      -1.22409       1.32129       1.47354     0.0731919      -1.31256       1.74327       2.35610       2.56314       2.81011       2.91825       2.85903       2.78525       2.64385       2.47180       2.22168       1.99099       1.72815       1.49693       1.28525       1.04545      0.856924      0.683366      0.522886
  34  16 3668.6877    2.3277  4.4929 10.9079  0.0002      0.462635  0.0705   0.0195   0.1254    0.0373   0.0000      0.127986   437.5988      -2.05140       4.51866      0.410360      -3.05699       3.11196      -1.72616      -3.41056      0.293477       1.51208      -1.50098       1.40408    -0.0500460       1.09765      -3.21282      -1.83175      0.315990     -0.315633       2.20129       2.96488       3.20957       3.48618       3.63580       3.53956       3.53290       3.32215       3.06809       2.81682       2.47777       2.20138       1.87815       1.61535       1.30149       1.08028      0.849601      0.674316
  34  17 3821.8768    1.9172  6.4844 10.5738  0.0006      0.379678  0.0929   0.0142   0.1693    0.0309   0.0000     0.0898563   436.4128       1.16002       17.4676      -1.97564      -1.68178       1.33590      -1.55950      -3.20441       4.58400       3.13446      0.705730       1.29969      -1.30449      0.200691     0.0103797      0.477108       1.29811     -0.944028       2.87044       3.80480       4.27914       4.62427       4.76066       4.75110       4.56038       4.38846       4.04109       3.71676       3.26560       2.84093       2.41536       2.05149       1.72491       1.38799       1.11959      0.869943
  34  18 3974.4567    1.6327  9.6146 10.2158 -0.0003      0.302769  0.1359   0.0105   0.2319    0.0276   0.0000     0.0714037   437.7321       4.11502       16.8599       2.72622    -0.0134838       6.37588      -6.81952       7.74770      -6.12109      -1.52449       6.91138       2.13809      -6.49975      0.780933      -3.41419      -5.53510       3.57589       1.62211       3.93405       5.23885       5.78227       6.16085       6.31047       6.34208       6.09055       5.99969       5.50610       4.99717       4.45187       3.89907       3.35665       2.81154       2.35395       1.89108       1.56028       1.22523
  34  19 4126.3252    1.3562 12.3945 10.0012  0.0004      0.175333  0.1891   0.0077   0.2993    0.0251   0.0000     0.0782172   438.6468       5.28322       9.53965      -10.9896      -4.01818       7.78719      -5.15827       4.67664       2.61934       11.1185       6.87051      -4.10070      -4.45051     0.0709275       4.25578      -3.03337      -1.87913      0.631068       4.94648       6.50898       7.39859       7.95499       8.07683       8.23451       7.81899       7.60192       6.86504       6.35467       5.61046       4.93642       4.22407       3.55460       2.93473       2.46664       1.91928       1.50766
  35   4 1665.9658    0.2857  0.3295  8.7949 -0.0072       13.6276  0.0213   0.0088   0.0289    0.0366   0.0000       3.67191   441.0065      0.271556       20.7583      0.608123     -0.471085    -0.0720139      0.929915     -0.828654     -0.951831      -1.49587     -0.564644    -0.0716323     -0.661991     -0.328659     -0.153828      0.529910     -0.130237      0.150392      0.992453       1.40798       1.49073       1.52171       1.39378       1.16756       1.09434       1.01128       1.09629       1.24436       1.29236       1.24676       1.09853      0.884151      0.668969      0.458741      0.295790      0.249616
  35   5 1858.4531    0.4502  0.4979  8.9871 -0.0007       8.49227  0.0200   0.0107   0.0347    0.0486   0.0000       1.66347   441.4957     -0.442911       21.0322      0.593714      -5.02417      -1.14542     -0.627480      0.625580     -0.334228      0.706994     -0.161853      0.196819      0.978233      0.427901     -0.424736      0.684418     -0.336216    -0.0988372      0.882809       1.23957       1.30820       1.35913       1.30851       1.36993       1.36926       1.33053       1.25968       1.08601      0.950511      0.779776      0.681390      0.594913      0.485201      0.419176      0.320902      0.241520
  35   6 2044.8854    0.7148  0.6999  9.2186 -0.0016       8.74884  0.0218   0.0139   0.0408    0.0673   0.0000       1.13560   441.1569    -0.0158877       22.6313     -0.558751      -4.29998       1.41192       1.35110      0.588474      -1.67117     -0.586621       1.04792     -0.266064      0.267640      0.680738     -0.385480      0.362379      0.152836     -0.541877      0.809828       1.10742       1.16611       1.23531       1.30498       1.20915       1.18695       1.11994       1.10797       1.02222      0.921593      0.811569      0.676218      0.643160      0.508319      0.440992      0.343638      0.284855
  35   7 2226.4960    1.0481  0.9185  9.7604 -0.0013       4.75683  0.0260   0.0184   0.0503    0.0787   0.0000      0.843867   440.6196     -0.616362       19.1090     -0.419674      -2.45515       1.77258      -3.38780      0.845229      -1.29150      0.234772     -0.824414     -0.387463       1.11337      0.320360      0.573393     -0.599040     0.0888384    -0.0690478      0.954321       1.21177       1.32846       1.48487       1.40478       1.52684       1.40890       1.26640       1.23751       1.15567       1.02395      0.981069      0.853960      0.723546      0.584461      0.490285      0.384886      0.298246
  35   8 2401.3982    1.5371  1.0767 10.3946 -0.0013       5.11067  0.0290   0.0251   0.0542    0.0887   0.0000      0.825885   439.4816       2.69331       22.7482      -1.09118      -4.38702      -1.06505      0.600164      -2.51004     0.0633183       1.65872       3.26683    -0.0923751      0.369211    -0.0854686      0.560885     -0.953001     -0.483228      0.698443      0.970301       1.26828       1.44317       1.60309       1.57262       1.55424       1.47447       1.47010       1.31194       1.20883       1.10968      0.983279      0.840020      0.720063      0.599829      0.490082      0.408462      0.314357
  35   9 2571.8083    2.1514  1.1315 11.1851 -0.0028       1.72764  0.0320   0.0346   0.0544    0.0895   0.0000      0.798057   441.0806       1.04298       20.1608       1.58353      -2.87080      0.161303      -2.18372      -1.88977     -0.310556      -1.34958     -0.662899       1.58060      -1.45048      0.319736      -1.39790      -1.16518    -0.0277554     -0.260922       1.01325       1.39070       1.55528       1.68917       1.72997       1.71057       1.66017       1.55773       1.46620       1.28838       1.14588       1.05020      0.907319      0.768914      0.651941      0.533751      0.413452      0.331528
  35  10 2740.4715    2.8519  1.0644 11.6300 -0.0000       2.22578  0.0283   0.0455   0.0508    0.0917   0.0000      0.707161   441.5731       2.00513       20.0849       1.66451      -4.13715      0.732592       2.07786      -2.14025       1.09422      -1.78839     -0.185826      0.610424    -0.0335342     -0.724098      0.169784      0.319480     -0.198667     0.0969565      0.920297       1.18323       1.31791       1.45518       1.48429       1.47463       1.44174       1.36692       1.30002       1.13122       1.00743      0.978269      0.817207      0.700846      0.592941      0.473282      0.397883      0.315066
  35  11 2906.7667    3.7064  0.9902 12.0968 -0.0021       1.48631  0.0264   0.0603   0.0468    0.0987   0.0000      0.686892   440.1218      0.284207       16.5054      0.618339      -2.32373      -1.54098      -2.58816       1.26382      0.269174      0.859734       1.83508      0.192482     -0.520638      0.539370      0.425428       1.40487     0.0327023    0.00538766      0.882853       1.18563       1.22602       1.35565       1.40795       1.40368       1.41889       1.30681       1.21685       1.12418       1.00140      0.891455      0.762195      0.639734      0.533922      0.465967      0.360343      0.287115
  35  12 3069.4641    4.3015  0.9836 12.5450  0.0016       1.04878  0.0252   0.0714   0.0477    0.0921   0.0000      0.678483   439.8277     -0.445418       15.5557      0.815289      -1.36726       1.14050      -2.35385      -2.34063       2.97606      -1.17447      -1.16042      0.859221      0.490452      0.508949      0.106733      0.208395     -0.517209      0.301480      0.888825       1.13424       1.28576       1.37214       1.40211       1.44078       1.34821       1.29921       1.24064       1.12085      0.988691      0.842744      0.770522      0.672604      0.567507      0.427987      0.360615      0.286397
  35  13 3229.0462    4.1742  1.3162 12.6135  0.0020      0.671041  0.0335   0.0620   0.0587    0.0791   0.0000      0.626243   439.5206      -1.90571       17.3541       1.46118      -6.83441     -0.623724      -2.82009      -1.34649       2.26985      0.422886     -0.906965      -1.05994       1.03364     -0.993614     -0.943210     -0.399329     0.0139193    -0.0241998       1.03769       1.39842       1.50612       1.64625       1.67681       1.68971       1.62082       1.55124       1.45888       1.35124       1.19916       1.05261      0.931563      0.761954      0.633306      0.514253      0.428252      0.343799
  35  14 3386.4466    3.3888  1.9201 12.1580 -0.0032      0.461779  0.0439   0.0429   0.0725    0.0588   0.0000      0.364805   438.0464     -0.644792       17.8710       2.33605     -0.346595       1.57515      -1.60319       2.49227      -1.32095      -1.11699       1.58986      -1.03844     -0.420998       1.53273     -0.374025     -0.314144      -1.29610       1.07787       1.34230       1.77474       1.96549       2.15881       2.15808       2.14728       2.07104       2.03466       1.90376       1.73821       1.51261       1.35804       1.18572      0.979603      0.815030      0.679643      0.555982      0.451501
  35  15 3542.6728    2.7867  3.0686 11.4818 -0.0012      0.626030  0.0546   0.0277   0.0987    0.0442   0.0000      0.193155   438.0889      -4.69946       11.3446       2.68980      -2.72219      -2.79373       3.15621       2.43051      -1.38976      -1.40781       3.66908       2.13425     -0.275928      -1.44593      -1.53292     -0.542857     -0.149781    -0.0894461       1.66896       2.24609       2.52306       2.68902       2.74699       2.81834       2.73529       2.60624       2.40015       2.17199       1.94200       1.72524       1.44291       1.25925       1.04441      0.848879      0.691815      0.545279
  35  16 3697.6550    2.2994  4.8152 10.7983 -0.0008      0.493357  0.0710   0.0185   0.1302    0.0366   0.0000      0.113467   439.9153       1.74412       16.7461      -5.93524      0.636451      0.132309      -5.21364      -5.97909      -4.45757       3.83130       1.13671       2.17914      0.521096      0.567790      -1.26285      -1.38809     -0.654545       1.06843       2.20059       2.92332       3.31140       3.51028       3.67937       3.65267       3.53853       3.36988       3.13165       2.90390       2.55324       2.22042       1.97714       1.66725       1.38088       1.12112      0.899206      0.724400
  35  17 3851.7852    1.8653  7.0271 10.5040 -0.0004      0.352220  0.0997   0.0133   0.1775    0.0299   0.0000     0.0868317   441.5155       3.36724       20.0569       3.02948       2.49044      -1.38027      -2.43797      0.833374      -1.53123     -0.911530      -2.12574      -4.01905      -1.36756       7.34002     0.0424423       1.06800     0.0146062      0.752714       2.96658       3.82151       4.38801       4.62469       4.88229       4.78117       4.63267       4.44043       4.14678       3.81361       3.39658       3.04465       2.60051       2.21876       1.84310       1.53572       1.23739      0.974294
  35  18 4005.2277    1.5153  9.4673 10.2398 -0.0024      0.234807  0.1394   0.0097   0.2403    0.0264   0.0000     0.0811621   442.0362      -1.22272       18.5837     -0.413970       6.18059       2.27295       10.9713      -4.95361      -5.35549       12.8186      -2.41527       5.24644       9.50404       1.12678       1.20583       3.36593       1.70377      -1.24662       3.81410       5.00603       5.70143       6.07286       6.28514       6.28988       6.08254       5.85893       5.42554       4.97819       4.50350       3.94699       3.38838       2.86750       2.43158       1.95634       1.59794       1.26999
  35  19 4157.7126    1.2580 12.6765  9.9995 -0.0019      0.147355  0.2039   0.0071   0.3163    0.0242   0.0000     0.0863746   438.9765       9.86731      -1.89064      -17.0670      -2.33460       1.44960      -27.7766      -4.01838    -0.0419983      -13.6412     -0.166720      -2.49807      -1.77877      -6.70113       7.29040      -1.23724      -2.53099      -3.21646       4.91735       6.50135       7.34347       7.92011       7.98421       8.17572       7.84412       7.47842       6.95267       6.48924       5.75665       5.15421       4.44340       3.72577       3.13447       2.60189       2.06856       1.64739
  36   5 1875.4547    0.4693  0.5008  9.0212 -0.0024       10.1803  0.0188   0.0110   0.0337    0.0507   0.0000       1.60058   441.7926      -1.94501       22.5152      0.227283      -3.46135      -2.26259      0.767808     -0.145118     0.0606643       2.10883     -0.339216     -0.542047      0.385813      0.575319     -0.738654     -0.356083      0.356363     0.0542962      0.671051      0.969446      0.978503       1.11009       1.07355       1.12190       1.04990       1.05474      0.948247      0.921785      0.811196      0.762098      0.663601      0.536005      0.445933      0.371254      0.295302      0.239558
  36   6 2063.1736    0.7042  0.7796  9.2660 -0.0021       8.46794  0.0233   0.0131   0.0439    0.0717   0.0000       1.04907   442.9381      -1.21814       21.2793      0.270854      -2.79244      -1.71240     -0.337695      -1.35333     -0.852490      0.242912       1.20437     -0.583782     -0.761277     -0.923749      0.106644      0.336311    -0.0695255      0.237496      0.850445       1.09394       1.25384       1.38082       1.38490       1.43583       1.38715       1.27769       1.23143       1.09631       1.00716      0.875365      0.714174      0.617322      0.545342      0.453298      0.345452      0.276794
  36   7 2245.5542    1.0705  0.9583  9.7858 -0.0039       3.87814  0.0255   0.0180   0.0501    0.0861   0.0000      0.820209   440.6768     -0.878197       21.2495      -1.35407      -4.77842      0.199034       1.24877      -2.13656      -2.03290     -0.214339      -2.08653      0.655686     -0.644255      -1.14346     0.0149045     -0.639779     0.0674598    0.00791169      0.828664       1.10464       1.24083       1.28342       1.38560       1.35799       1.35222       1.30460       1.20074       1.11004      0.989428      0.862996      0.735013      0.648837      0.526674      0.446533      0.368345      0.293072
  36   8 2421.1956    1.5815  1.1364 10.5686 -0.0023       4.10652  0.0304   0.0252   0.0559    0.0873   0.0000      0.752458   440.9383     -0.469532       22.9392       2.58779      -4.28761     -0.697132     -0.448179      0.964223       2.17052    -0.0843122       1.45592      0.256038     0.0311067       1.05298      0.275412      0.344155      0.344243      0.446610      0.951909       1.27904       1.39318       1.45957       1.57125       1.55480       1.50866       1.41845       1.37330       1.26191       1.14186      0.995175      0.834489      0.704903      0.602096      0.512749      0.431575      0.344690
  36   9 2592.7723    2.1504  1.0795 11.4382 -0.0035       3.81494  0.0291   0.0357   0.0553    0.0816   0.0000      0.796375   441.2063       1.73749       22.1752      -1.34384      -3.35002     -0.598849     -0.551692      -2.60157       1.12745      0.962716       1.54451     -0.228892      0.706802      0.295783      0.514736     -0.533283      -1.11102     -0.148990      0.913238       1.24683       1.36708       1.51225       1.48464       1.54389       1.48553       1.41246       1.32345       1.22541       1.09927      0.960840      0.808883      0.709232      0.593884      0.485661      0.396467      0.308584
  36  10 2762.7443    3.0016  0.9803 11.7782 -0.0020       3.15752  0.0256   0.0490   0.0478    0.0904   0.0000      0.701748   441.3499      0.257307       18.9763      -1.91034      -1.80298     0.0867441      0.575028     -0.292259      0.388479       1.12385      0.547370      0.682863      0.895699     -0.574948       1.60602      0.206875      0.708585    0.00313551      0.857129       1.13082       1.20107       1.30186       1.35831       1.36482       1.37065       1.21373       1.14960       1.06971      0.976773      0.898938      0.774126      0.671340      0.568443      0.468286      0.388805      0.307845
  36  11 2930.2067    3.6791  0.9242 12.4519 -0.0004       2.51803  0.0252   0.0621   0.0458    0.0778   0.0000      0.860686   441.0238      0.567466       20.4517       2.90352     -0.519007      0.274139      0.741008     -0.127816       1.26863     -0.805063     -0.200625      0.736367      0.590150      0.351283       1.23895   -0.00491674     -0.268146      0.178212      0.874409       1.22825       1.26122       1.37461       1.33305       1.38272       1.35904       1.37366       1.26513       1.17263       1.00093      0.866858      0.755345      0.651903      0.568705      0.461420      0.375005      0.294455
  36  12 3094.1381    4.2273  1.0640 12.6195 -0.0012    -0.0472612  0.0287   0.0670   0.0498    0.0889   0.0000      0.703715   441.7563      -1.45209       12.9064       2.08694      -2.17706      0.431642      -1.29901      -3.89469      0.122664       1.25033     -0.529988      0.379715      0.270643       1.13663      0.731524     -0.678981      0.381658    -0.0854867      0.871201       1.11486       1.27029       1.45390       1.44006       1.46778       1.43045       1.36597       1.25317       1.13968       1.07056      0.882695      0.774054      0.675095      0.574081      0.454871      0.368793      0.290984
  36  13 3255.0372    3.9855  1.4340 12.4030 -0.0032       1.43676  0.0341   0.0557   0.0611    0.0749   0.0000      0.450646   439.8823       1.03759       16.0276     0.0444445      -3.21929      -1.79465       1.62949     -0.131350       2.42758      -2.45103      -1.17702       1.07213     -0.153858      -1.17197      0.624517      -1.01234      0.826406     -0.426715       1.08306       1.45296       1.63571       1.81755       1.90292       1.92586       1.86541       1.72420       1.62901       1.44631       1.25813       1.13127      0.944941      0.812181      0.679064      0.555562      0.442129      0.353336
  36  14 3413.5859    3.2070  2.1691 12.0464 -0.0013      0.957239  0.0450   0.0378   0.0787    0.0502   0.0000      0.314013   438.2810      -3.52901       17.9093       2.25826      -5.40282     -0.846567       1.20646      0.271274      -2.68899       1.36524       1.85805       1.54445      0.930161      0.742874     -0.254268     0.0368627       1.50681     -0.355604       1.35071       1.78538       1.97832       2.06141       2.23591       2.18637       2.18737       2.01784       1.89824       1.75086       1.61677       1.39930       1.20328       1.03631      0.863520      0.733128      0.576091      0.474407
  36  15 3570.8424    2.6915  3.4067 11.2894  0.0002      0.957501  0.0567   0.0249   0.1017    0.0429   0.0000      0.167991   440.9604      -1.68032       16.5728       3.35463      -3.52583       4.23068       2.96105     -0.788052      -1.00139    -0.0264170       3.35999     -0.259109      0.162804       2.48529     -0.242466     -0.986440     -0.239720      -1.39650       1.66142       2.23174       2.48474       2.68732       2.74160       2.81313       2.73052       2.57529       2.40354       2.23006       1.97669       1.79624       1.53137       1.33274       1.11969      0.902924      0.725474      0.602165
  36  16 3726.6981    2.1433  5.3389 10.8097 -0.0006      0.727128  0.0775   0.0166   0.1425    0.0327   0.0000      0.108750   436.4258      -3.61176       20.9519       1.25386      -3.30315     -0.762874      0.278743       4.56486       2.10188       4.48764      -5.27243       1.33949       3.33604      -2.02327     -0.300625     -0.596712      -2.18370       1.15065       2.26995       3.05784       3.43700       3.65848       3.77917       3.69555       3.63364       3.48057       3.32080       3.04131       2.77108       2.40287       2.14360       1.80569       1.51258       1.27887       1.01330      0.808603
  36  17 3881.5534    1.7701  7.7780 10.4759 -0.0003      0.519743  0.1080   0.0120   0.1943    0.0283   0.0000     0.0825797   434.5489      -2.09781       7.36308      0.129859       2.75966       1.52040      -3.16697     -0.375678      0.982197       5.47322       2.42826      -4.66468       6.09209      -1.94899      0.964272       1.92749     -0.137368      0.313544       3.06847       4.04554       4.51092       4.89082       5.04335       4.99749       4.91410       4.68670       4.37295       4.03761       3.63719       3.22817       2.81955       2.43301       2.07028       1.69873       1.33627       1.06531
  36  18 4035.6156    1.5008 10.8316 10.1750  0.0003      0.472082  0.1566   0.0088   0.2616    0.0260   0.0000     0.0802659   433.6014       17.0692       15.8031      -7.84941      -11.7833      -7.20606      -3.25737      -5.63791       5.75910      -11.1617       2.20983       2.00744       7.65808      -4.91216      -5.29281       6.04473     0.0620214      -2.72360       4.03865       5.52847       6.23091       6.67980       6.82756       6.91028       6.73007       6.41872       6.01470       5.47535       4.98610       4.34132       3.84117       3.21564       2.72560       2.25467       1.78473       1.44909
  37   5 1892.2720    0.5117  0.5422  8.9755 -0.0012       9.88561  0.0180   0.0111   0.0343    0.0528   0.0000       1.39517   440.9374      -1.04636       19.8522     0.0233134      -3.18228      0.324813     -0.119877      0.895258      0.442982     -0.213120       1.63665      0.102994      0.284704    -0.0563566    -0.0684234     -0.528821      0.246550     -0.232510      0.627900      0.819794      0.921852       1.02140       1.08846       1.02583      0.979894      0.975035      0.949133      0.841526      0.784069      0.671327      0.598332      0.536139      0.416692      0.361206      0.307594      0.241078
  37   6 2081.2223    0.7558  0.7249  9.4474 -0.0049       8.02815  0.0209   0.0143   0.0407    0.0629   0.0000       1.04794   439.9540    -0.0996401       21.3560     -0.167380      -2.41353     0.0936656      0.513502     -0.493404      -2.81466       1.64189       1.23810      0.316581     -0.700617      0.427039    -0.0415735     -0.721314      0.302559     -0.409054      0.717188      0.924747       1.07719       1.18323       1.21505       1.20984       1.18192       1.14032       1.09428      0.923963      0.874284      0.760117      0.683814      0.582946      0.477578      0.404322      0.322841      0.258863
  37   7 2264.4406    1.1560  0.9224  9.9873 -0.0031       5.90245  0.0250   0.0193   0.0475    0.0801   0.0000      0.872117   442.2708    -0.0211318       19.7267      -2.42013      -2.86869       1.36283     -0.592032      0.406956      0.598675     -0.513576     -0.787429     -0.283971     -0.258026      0.613184     -0.358218     -0.113780      0.465968     -0.249267      0.843243       1.13349       1.25230       1.31050       1.43858       1.38425       1.38541       1.28232       1.19960       1.09695       1.01373      0.898708      0.764621      0.673202      0.560841      0.457805      0.382700      0.313582
  37   8 2440.6769    1.7039  1.1321 10.5450 -0.0022       2.01592  0.0278   0.0266   0.0545    0.0980   0.0000      0.693402   439.6353     -0.910898       17.8150     -0.232139      -1.29997     -0.852460       2.50212      0.246480       1.73185      -1.16204     -0.146763     -0.688647     0.0271265     -0.228796     -0.229312     -0.926242     -0.417506     -0.324784      0.881719       1.14864       1.26685       1.40123       1.42350       1.42567       1.38196       1.29736       1.26081       1.11934       1.05676      0.938901      0.843276      0.703387      0.588957      0.500231      0.417024      0.337299
  37   9 2613.3719    2.2703  0.9558 11.7029  0.0022       3.40232  0.0264   0.0389   0.0489    0.0716   0.0000      0.804047   440.0986      0.951313       21.0685     -0.296218      -2.24640     -0.468006      -2.61156      -1.66464      0.357157       1.61278     -0.237803     -0.671159    -0.0929230     0.0894106     -0.146291    -0.0380041     -0.705541     -0.273094      0.846664       1.11694       1.20996       1.41810       1.43105       1.45016       1.38312       1.36956       1.20933       1.16001      0.977658      0.930700      0.778483      0.659133      0.560963      0.461359      0.372140      0.295310
  37  10 2784.5083    3.2048  0.9961 11.9807  0.0000       2.62644  0.0265   0.0513   0.0469    0.0869   0.0000      0.763238   441.6561       1.25678       20.8341     -0.230695     -0.772779       1.43556      -1.51265      0.586409       1.84026     -0.818267     -0.221988       1.35929      0.214140      -1.25562      0.478914     -0.538375      0.146313     -0.317520      0.903126       1.24078       1.37927       1.57167       1.60876       1.62976       1.60130       1.55383       1.44536       1.28524       1.12868      0.970201      0.816025      0.681146      0.546326      0.485591      0.381472      0.306630
  37  11 2953.1883    4.0590  0.9025 12.4836 -0.0020      0.902481  0.0237   0.0676   0.0431    0.0860   0.0000      0.720651   441.0907     -0.319685       18.1419     0.0865848      -3.81793     -0.861652      0.152732       1.05326     -0.143557      0.948684      0.758422      -1.46448       1.40930      0.339098    -0.0773518      0.102236      0.279232     -0.584753      0.764079       1.02745       1.09466       1.19715       1.25557       1.29921       1.23084       1.17984       1.10446       1.02463      0.932958      0.807641      0.691568      0.612158      0.517470      0.426284      0.360493      0.277163
  37  12 3118.4236    4.2540  1.0762 12.8130 -0.0010      0.945632  0.0278   0.0672   0.0510    0.0797   0.0000      0.662844   441.0564     -0.472133       16.0085      0.423291      -1.72038      -2.94425      -1.41395      0.188107       1.06631     -0.158665     -0.711382      0.323213      0.996998     -0.238428      0.133588     -0.163547      0.681153     -0.718861      0.853854       1.11381       1.22924       1.36476       1.43077       1.40931       1.38074       1.36829       1.24089       1.10475       1.03739      0.914462      0.795102      0.667163      0.567622      0.469029      0.388281      0.311318
  37  13 3280.5604    3.8515  1.4650 12.5133 -0.0031       1.51148  0.0347   0.0537   0.0620    0.0709   0.0000      0.506708   439.1224      -3.01240       17.5772       1.36129      -2.01122       1.12610       3.63021       1.08869      -1.95178      0.503317       1.43160     -0.994174     -0.295192     -0.513695     0.0175709      -1.18193     0.0440566      0.103203       1.05022       1.43946       1.58346       1.69011       1.73613       1.71898       1.72365       1.64238       1.55388       1.37584       1.26679       1.12404       1.00247      0.864791      0.717290      0.602996      0.483711      0.391472
  37  14 3440.2372    3.2189  2.3770 11.8345 -0.0011      0.649064  0.0454   0.0350   0.0820    0.0525   0.0000      0.268997   440.9518       2.29611       14.8764     0.0870197      -5.34686      -1.11222      -1.54888     -0.101714       1.52636      0.199347       1.92946       1.55959      -1.47503       1.16527      0.764348      0.507727     -0.165090     -0.484006       1.33022       1.78094       1.95950       2.21293       2.32858       2.26330       2.17580       2.14195       1.99382       1.79971       1.63832       1.43085       1.23625       1.06184      0.890904      0.751686      0.608712      0.472919
  37  15 3598.5220    2.6190  3.8665 11.1331 -0.0008      0.769097  0.0600   0.0223   0.1060    0.0402   0.0000      0.137822   437.8379      -2.53003       21.0158      -1.94901     -0.481321       1.12242     -0.753088      -1.06504     -0.735585       1.28982      0.949633     -0.107279       3.75448     -0.972223      -1.35530      -1.54577      -1.14373      0.274282       1.76488       2.37319       2.58412       2.75267       2.81384       2.88379       2.86006       2.72297       2.58909       2.34606       2.14709       1.87720       1.67107       1.41725       1.22658       1.00762      0.830211      0.670526
  37  16 3755.1851    2.1237  6.0634 10.6865 -0.0002      0.563079  0.0832   0.0152   0.1513    0.0314   0.0000     0.0929864   440.9925       4.31049       16.9329       3.57568     -0.841373      -2.65541      0.227476      -1.09082       5.03915       6.13155      -1.21746      -1.21537      -1.16736    -0.0196437     -0.366336      0.266144       1.57940     -0.297577       2.38206       3.22672       3.48982       3.72585       3.91100       3.86471       3.86342       3.71910       3.48902       3.22461       2.88657       2.59403       2.25456       1.93454       1.65940       1.36690       1.13963      0.909115
  37  17 3910.7563    1.7735  8.5525 10.3628  0.0001      0.289628  0.1142   0.0112   0.2051    0.0283   0.0000     0.0760454   443.8890      -11.3326       10.7827       3.28782      -1.71714     -0.633848      -2.66588       10.2060      -2.07024      -1.01029      -1.69257      -2.10252    -0.0345962       3.41466      -3.43710     -0.826669      -1.85509      0.344889       3.12536       4.15173       4.62840       4.83635       5.07370       5.07116       5.06491       4.82102       4.57391       4.15891       3.81377       3.37957       2.97709       2.53766       2.12752       1.81546       1.47643       1.18538
  37  18 4065.4974    1.4587 11.1798 10.1927  0.0010      0.156408  0.1655   0.0082   0.2661    0.0248   0.0000     0.0845891   432.1467      -5.34075       17.2590      -8.05712       11.0116      -5.21056       1.99518       6.28106      -4.39923       3.93945      -3.64061      0.391702      -3.74585       6.01662      -1.51124      -2.25501      -1.95719      -1.18765       4.06727       5.34653       6.05140       6.44655       6.89956       6.73852       6.73567       6.36936       5.97507       5.44195       4.96169       4.41024       3.90516       3.30496       2.78300       2.37267       1.90485       1.53256
  38   5 1908.8430    0.5234  0.5557  9.1714 -0.0033       9.85981  0.0196   0.0114   0.0367    0.0512   0.0000       1.44795   439.9274      -2.01521       21.3113      -2.41599      -5.18466     -0.455940      -1.41082      -1.49989      -1.42470      -1.13934      0.428927     -0.150089      -1.06285      0.172459     -0.508330     -0.413554    -0.0241829     0.0307174      0.764757       1.08097       1.27323       1.36087       1.38592       1.36867       1.37510       1.31597       1.24092       1.12732       1.01574      0.871057      0.742495      0.594881      0.509974      0.396868      0.336345      0.261211
  38   6 2099.0452    0.7847  0.7984  9.4560 -0.0029       5.66349  0.0219   0.0140   0.0453    0.0665   0.0000      0.975789   440.0449      -1.53535       21.2677       1.25985      -2.97619       2.09931      0.275356     -0.633901      0.197508      0.561550     -0.702984     -0.340573     -0.156647     -0.266958      0.709999     -0.527569      0.684732      0.102268      0.679510      0.919992       1.02278       1.11912       1.12740       1.13634       1.14094       1.08312       1.03353      0.942974      0.850898      0.771291      0.667671      0.594442      0.470631      0.412117      0.335843      0.275703
  38   7 2282.9969    1.1637  1.0208  9.9301 -0.0017       5.76380  0.0263   0.0191   0.0521    0.0879   0.0000      0.877018   441.6548     -0.183729       22.7876      -1.10006      -4.88272      0.778018     -0.838446      -1.41229      0.185828      -1.27266    -0.0432125       2.61201     0.0856318      0.768846      0.490903      0.810026     -0.191470      0.434669      0.832601       1.12690       1.26786       1.36856       1.41321       1.39406       1.38640       1.32941       1.22085       1.13168       1.03178      0.919227      0.796387      0.703019      0.574423      0.503130      0.397915      0.312632
  38   8 2459.9301    1.7210  1.1284 10.9073 -0.0020       1.34632  0.0295   0.0273   0.0548    0.0815   0.0000      0.801698   440.2954      0.370007       20.2073      -1.01741      -2.54992     -0.145920       1.35186     -0.358236     -0.524711      0.964053    -0.0712304      -1.94095       1.04018     -0.907381     -0.232146     0.0667076     -0.737370     -0.423619      0.895481       1.12344       1.28767       1.40264       1.44001       1.46540       1.42775       1.34445       1.30449       1.19952       1.05828      0.950190      0.837583      0.738816      0.619174      0.520358      0.422905      0.351363
  38   9 2633.7411    2.3920  1.0920 11.4999  0.0007       2.65787  0.0288   0.0374   0.0524    0.0824   0.0000      0.768935   440.5430      0.697256       19.2752     0.0413739      -6.41662       2.21650       1.73669     -0.359107     -0.347527    -0.0211415      0.422551     -0.180736     -0.678776      0.564544     0.0541107     -0.772478      0.278641      0.476864      0.881723       1.20299       1.27826       1.44165       1.42121       1.46722       1.44511       1.43311       1.31751       1.21411       1.05282      0.940823      0.826125      0.715853      0.577185      0.490762      0.408760      0.328814
  38  10 2806.0304    3.2214  1.0587 12.0576  0.0001       1.30907  0.0269   0.0508   0.0502    0.0873   0.0000      0.753045   441.3030      0.857200       20.5766     -0.249589      -2.97601     -0.469862      0.176671      0.743556      -1.46518     -0.619692     -0.839218     -0.628322      0.680898     0.0240855     -0.442579     -0.421436       1.15173    -0.0585730      0.856073       1.10343       1.22788       1.29866       1.31669       1.33058       1.30964       1.29634       1.22350       1.14052      0.998302      0.885419      0.791293      0.712775      0.585170      0.511433      0.422678      0.331429
  38  11 2975.8613    4.0560  1.0163 12.3340 -0.0001      0.842303  0.0254   0.0636   0.0472    0.0923   0.0000      0.761277   441.9821      0.199599       19.8447     -0.396988      -3.76830      0.944057      0.858303      -2.25113      0.610592       1.00116      0.818504       1.01467       1.90354     -0.830520     0.0180063    -0.0332302     0.0690475     -0.567040      0.808151       1.10236       1.18547       1.31959       1.33948       1.35181       1.38926       1.29680       1.23148       1.12393      0.991254      0.845459      0.752019      0.647682      0.532697      0.454912      0.375937      0.296778
  38  12 3142.1917    4.2669  1.1358 12.8629 -0.0032     0.0341810  0.0293   0.0668   0.0544    0.0809   0.0000      0.689595   439.7946      0.165329       17.0537      0.104694      -2.18472      -1.47013       2.87777      -2.11684      0.714869     -0.509752      0.285698      -2.28507      0.787962     -0.356984      0.290971     0.0890958     0.0717150     -0.421776      0.892086       1.17462       1.29816       1.41096       1.39036       1.40013       1.37714       1.38197       1.27509       1.21878       1.09492      0.962237      0.836634      0.689825      0.610976      0.502857      0.416497      0.343272
  38  13 3305.6338    3.8396  1.6676 12.3992 -0.0005       1.03135  0.0362   0.0485   0.0656    0.0619   0.0000      0.364742   440.4988      0.623179       16.7927      0.506904      -3.28142     -0.442317      0.891027     -0.376914     -0.154608      0.692803      0.893441     -0.758557     -0.303218      0.329978     -0.483443      0.149082     -0.944436      0.324188       1.07228       1.43316       1.57398       1.69072       1.80770       1.78797       1.70172       1.64534       1.52201       1.47254       1.30472       1.16152       1.06221      0.915077      0.763292      0.631085      0.528670      0.424484
  38  14 3466.6430    3.1756  2.5293 11.9384 -0.0012      0.849474  0.0476   0.0332   0.0815    0.0436   0.0000      0.246424   439.1141      0.151153       17.9707       1.20894      -2.40015       3.86247     -0.187714       1.30097      0.783030      -2.49549      -1.09892    -0.0181618     -0.579362       1.20828     -0.972016     -0.889980      0.932735     -0.972237       1.34665       1.80267       1.95832       2.18741       2.23035       2.21916       2.22859       2.12971       2.02077       1.85946       1.62588       1.50562       1.30633       1.12398      0.947296      0.791462      0.654882      0.527212
  38  15 3625.7705    2.5167  4.2564 11.0267 -0.0005      0.684883  0.0620   0.0204   0.1141    0.0376   0.0000      0.127145   435.1762     0.0180187       16.3627      -2.91248       2.76952     -0.721827       6.49933      0.940565      0.617609      0.321527      -1.86654       4.70447       1.84708      -2.29890     -0.282228     -0.260015      0.263804      0.443029       1.79402       2.35289       2.58097       2.80542       2.95752       2.92299       2.87530       2.76477       2.63690       2.41590       2.21809       1.97181       1.74079       1.49702       1.24931       1.06191      0.863164      0.710872
  38  16 3783.3983    2.0391  6.2104 10.6171 -0.0008      0.426251  0.0841   0.0140   0.1531    0.0303   0.0000     0.0919768   439.3487      -2.54864       12.8689       6.32774      -2.64462       2.75231      -6.35577      -3.63557      -4.22057       4.39225      -4.04166      -1.07306       5.12965       1.64708     -0.787498     -0.398135      0.847799       1.57413       2.31953       3.03194       3.48660       3.68734       3.89240       3.87020       3.80782       3.65345       3.44664       3.19946       2.84451       2.58054       2.27516       1.95214       1.68153       1.40548       1.13558      0.935135
  38  17 3939.8830    1.6715  8.7856 10.4020 -0.0006      0.386181  0.1223   0.0104   0.2150    0.0267   0.0000     0.0804954   439.0307       7.30063       18.1800      -7.73832      -3.31832     -0.180225       2.31737      -1.26330       1.53230      -8.54960       3.44859      -3.94815       5.62054       1.91576     -0.254850      -1.81459     -0.924038      0.720990       3.13603       4.20364       4.66021       5.06387       5.26896       5.32265       5.21369       4.96747       4.69440       4.42907       3.93097       3.50367       3.06653       2.65271       2.24850       1.90762       1.52620       1.25462
  38  18 4095.1484    1.3324 11.2641 10.2153 -0.0006      0.284448  0.1792   0.0077   0.2835    0.0243   0.0000     0.0942941   438.3057      -1.00723       9.02966       15.5287       3.42135      -4.20888       5.60632      -14.2994      -1.16013      -3.13945       8.68407       3.01071     -0.885655       1.53851       3.47459     -0.715636      0.772869      -1.68466       4.12795       5.51693       6.14607       6.83527       6.84929       7.02051       6.90086       6.66523       6.15892       5.79494       5.21991       4.64300       4.08941       3.52232       3.00345       2.49389       2.05466       1.65300
  39   4 1728.2695    0.3313  0.3878  8.9559 -0.0082       16.7002  0.0163   0.0093   0.0329    0.0375   0.0000       2.73234   441.2077      -1.39203       21.4959       1.24729      -4.26236      0.443679      0.874919      -1.88641      -1.17613      0.241607      0.549221      -1.00217      0.337150      0.212648     -0.180321     0.0617436     -0.312927     -0.176986      0.620455      0.732518      0.851327      0.961135      0.963811      0.940446      0.937325      0.941508      0.911715      0.822641      0.736203      0.649641      0.591213      0.485300      0.408303      0.333149      0.287742      0.241560
  39   5 1925.2207    0.5512  0.5630  9.1569 -0.0022       8.41751  0.0180   0.0114   0.0346    0.0515   0.0000       1.35897   440.2769      -1.31563       19.5016      0.706835      -2.83224     0.0155963       1.59040     0.0776426       1.39085      0.700896       1.24185      0.208835     -0.224877     -0.309639      0.837335      0.267953     -0.112809      0.149548      0.636020      0.790112      0.883322      0.990041       1.01324      0.946671      0.951690      0.968871      0.927224      0.845568      0.748458      0.689275      0.595815      0.520281      0.441062      0.370933      0.317919      0.252307
  39   7 2301.3013    1.2451  1.0359  9.9705 -0.0016       4.52314  0.0263   0.0194   0.0502    0.0897   0.0000      0.776060   440.5175       2.10173       20.3531       1.87143      -3.19187     -0.589670    -0.0884286     -0.525974      -1.11570       1.52411    0.00718174      0.813137      0.833691     -0.108838      0.117496     -0.562007      0.256624      0.221575      0.771977       1.07213       1.18229       1.34594       1.30576       1.35730       1.28438       1.27054       1.17313       1.11672       1.00788      0.922049      0.801710      0.680976      0.565007      0.471498      0.387429      0.333747
  39   9 2653.8662    2.4588  1.1891 11.5440 -0.0010       3.13367  0.0330   0.0374   0.0522    0.0864   0.0000      0.811552   440.5345      -2.40024       20.8494      -2.97434      -2.01181       1.08086     -0.630493       1.88303     -0.935855       1.78830      -2.02074     0.0213604     -0.376497      0.106745      0.790522      -1.59133     -0.840563     0.0320807      0.889282       1.24949       1.28686       1.45277       1.45421       1.48985       1.50584       1.44365       1.37781       1.26394       1.12447       1.00188      0.866287      0.781359      0.631419      0.554259      0.455148      0.377583
  39  10 2827.2134    3.3174  0.9674 12.4060 -0.0012       1.31883  0.0255   0.0541   0.0461    0.0710   0.0000      0.835105   440.4370      -1.26678       20.4782       2.87628      -2.03442      0.632996       2.07012       1.69741      0.396965      0.826428     0.0312409     -0.424056     -0.228548      0.386342      0.594166     -0.153395     -0.518422     0.0132309      0.781665       1.01187       1.09811       1.23541       1.25431       1.23593       1.26237       1.17591       1.16482       1.04848      0.994420      0.876823      0.739494      0.643435      0.543280      0.463562      0.398934      0.317620
  39  11 2998.0177    4.1676  1.0240 12.4134 -0.0017      0.722788  0.0257   0.0642   0.0458    0.0925   0.0000      0.752338   440.2881      0.579285       17.8951       2.05310     -0.356581      -1.69648       1.15460      0.728303      -1.16820      -1.57457      0.489701    -0.0705999      -1.10276    -0.0868472      0.766062      0.781531     -0.182896     -0.277882      0.763515       1.03610       1.14351       1.25954       1.24667       1.29162       1.25674       1.18332       1.17922       1.02762      0.957309      0.845694      0.796402      0.670949      0.565550      0.491480      0.399500      0.327501
  39  12 3165.5724    4.3299  1.2117 12.8816 -0.0023    -0.0609170  0.0305   0.0655   0.0582    0.0856   0.0000      0.667227   439.7382     -0.528435       19.3277      0.832542      -1.25488      -3.54366     -0.845555      -2.52090      -1.04172      0.565514      0.419473     -0.591211       1.20723       1.16964     -0.124077     -0.399031     -0.613522      0.128758      0.863104       1.20345       1.30926       1.39898       1.46170       1.45716       1.48793       1.36236       1.31783       1.16639       1.08555      0.981285      0.866134      0.798540      0.651206      0.562397      0.468086      0.372684
  39  13 3330.3009    3.6808  1.8451 12.3902 -0.0004      0.897682  0.0390   0.0451   0.0701    0.0563   0.0000      0.345322   440.6705       3.66513       16.8936      0.224509      -1.47357       1.71062       1.94358      -1.32956       2.41040       3.32953       2.66541      -2.13805     -0.786743      0.782711       1.07484    -0.0110609     -0.647312     -0.784612       1.10670       1.43376       1.62686       1.78768       1.79406       1.82248       1.80623       1.75010       1.61691       1.51618       1.35172       1.22910       1.06728      0.956229      0.825711      0.682501      0.567582      0.463668
  39  14 3492.4683    3.0295  2.6740 11.7437  0.0001      0.662187  0.0475   0.0301   0.0845    0.0440   0.0000      0.226704   440.1131      -1.27383       15.9089       1.05862     -0.596222       3.19284       1.29932      0.316817      -1.12253      0.166073      -3.51808      0.986628       1.36177      0.312659      0.465718     0.0441751     -0.416025     -0.354904       1.34357       1.74789       2.00338       2.13839       2.28869       2.27104       2.25218       2.15069       2.00940       1.83785       1.70755       1.50727       1.33404       1.15116      0.953483      0.802794      0.674980      0.544704
  39  15 3652.7695    2.4515  4.6635 11.0659 -0.0007      0.635391  0.0668   0.0189   0.1209    0.0333   0.0000      0.116247   439.2523       1.70642       13.6552      -2.57606      -4.00519       1.11138      -5.08704      -1.91477      -3.52797      -3.51662      -1.19602      -1.37586      0.253960      -2.24659       2.52491     -0.274753    -0.0883334      0.242266       1.81679       2.44222       2.71268       2.94223       3.02011       3.01232       3.10305       2.87935       2.81690       2.56604       2.31129       2.08647       1.83173       1.63208       1.33936       1.15829      0.914636      0.770337
  39  16 3811.2865    1.9926  6.7003 10.5795 -0.0000      0.424446  0.0900   0.0133   0.1617    0.0300   0.0000     0.0884564   436.0108       3.83486       20.4660      -2.93234      -7.91091      0.480824     -0.197466       2.95788     -0.763553       1.19132      -1.67177      -2.00978      -1.16210      0.103582      -2.45305      -1.75742      -1.60447       1.88618       2.41038       3.18609       3.54288       3.84717       4.01522       4.03752       3.98293       3.88117       3.66925       3.31454       3.02963       2.74770       2.40875       2.09356       1.78781       1.50456       1.23937       1.00500
  39  17 3968.3308    1.6444  9.6983 10.3548  0.0008      0.290150  0.1348   0.0095   0.2270    0.0257   0.0000     0.0741790   439.8583      -1.01079       15.0312      -16.8601       9.39353       4.21205       6.97871      -4.99917       6.53996      -8.55510     -0.731919       1.82754       2.26252     -0.311694     -0.732568      -5.42099      -1.17725       1.61884       3.24778       4.37701       4.89798       5.31515       5.54406       5.59170       5.45849       5.26657       4.98607       4.65668       4.14180       3.76370       3.36343       2.86558       2.47895       2.10712       1.70255       1.39219
  39  18 4124.8732    1.3235 11.8830 10.1513  0.0010      0.480392  0.1835   0.0074   0.2854    0.0238   0.0000     0.0895049   430.7216      -4.77703       5.02887      -7.62796       1.52372       15.7211      -19.9023      -3.40684      0.351110       10.0788      -6.30255       2.74220      -2.44305      -2.20437       3.47460     -0.493424      -2.93577      -1.32326       4.14257       5.55753       6.25048       6.70869       7.00046       7.03496       6.91434       6.71338       6.32953       5.82313       5.33357       4.85667       4.21867       3.72557       3.12944       2.65507       2.15164       1.77240
  40   4 1743.2997    0.3369  0.3410  8.9893 -0.0036       12.1487  0.0138   0.0092   0.0284    0.0369   0.0000       2.82566   440.9591     -0.681513       21.2503      0.876354      -1.62487    -0.0818905     -0.720624      0.442627      0.819559      0.666755      0.522567      0.148564     -0.455114     -0.150512      0.218963     -0.301875     0.0341496      0.104103      0.471640      0.637450      0.742481      0.742200      0.797116      0.830739      0.804877      0.741945      0.707571      0.624244      0.658512      0.575435      0.513707      0.439600      0.387966      0.315943      0.266374      0.229591
  40   5 1941.4538    0.5878  0.6281  8.9714 -0.0009       8.61812  0.0193   0.0115   0.0358    0.0595   0.0000       1.14304   440.5614     0.0643168       21.0186      -1.73292      -5.14804       1.08191    -0.0614123      0.346278      0.107054     -0.558319      0.394195     -0.924900      0.190390     -0.790214     -0.323459     -0.696899      0.130868      0.449413      0.595420      0.827001      0.909767      0.970434      0.975758       1.02597      0.999985       1.02780      0.937338      0.871310      0.755143      0.714189      0.602469      0.527554      0.460995      0.385076      0.314606      0.261787
  40   6 2134.0436    0.8804  0.7686  9.6203 -0.0038       6.04665  0.0217   0.0157   0.0390    0.0680   0.0000      0.907403   441.1933     -0.388721       21.7274      -1.06511     -0.906918      -2.77757       1.86181     -0.742412     -0.149215      0.880422     -0.233617      0.212156     -0.309180      -1.06704      -1.06864      0.583166      0.740446      0.125527      0.681702      0.941451      0.951314       1.07418       1.13264       1.16956       1.16764       1.05639       1.00303      0.940315      0.914837      0.802580      0.693339      0.584968      0.503251      0.433296      0.365267      0.304347
  40   7 2319.3728    1.3421  1.1369 10.1349 -0.0007       3.98030  0.0294   0.0202   0.0517    0.0886   0.0000      0.775471   440.7182     -0.188443       21.4577       1.57152      -2.96690      0.737094    -0.0211053      0.709853       1.50097     -0.229252     -0.302117      -1.05705     -0.523442    -0.0571886      0.649115      0.183964      0.345431     -0.142809      0.838878       1.11239       1.13701       1.32218       1.43799       1.42545       1.34193       1.28305       1.24094       1.18178       1.02850      0.939784      0.850866      0.741031      0.607862      0.516662      0.443040      0.359652
  40   8 2497.9569    1.8450  1.2376 10.9309 -0.0009       3.38303  0.0312   0.0269   0.0552    0.0775   0.0000      0.695350   440.8394       1.75474       16.7171       1.39230      -3.59956     -0.699939      -1.50839       1.73362      0.813621      0.129723     0.0233410       1.06489      0.653119     -0.328618     -0.924834      -1.04308     -0.382907     -0.114121      0.871350       1.16364       1.27336       1.40984       1.40816       1.47978       1.39480       1.37140       1.30948       1.22639       1.10130       1.01693      0.864813      0.793649      0.659464      0.560768      0.458501      0.380616
  40   9 2673.7949    2.5948  1.2061 11.1905 -0.0008       2.88789  0.0285   0.0369   0.0536    0.1039   0.0000      0.770807   441.3126      0.764916       22.0030     -0.370443      -3.86970       1.19879      -1.66315      -1.40463     -0.593542     -0.162214      0.503897      0.801861      -1.18137      -1.18045      0.182609      0.218613     -0.298365    -0.0281984      0.779160       1.04553       1.08793       1.24065       1.31134       1.30607       1.30217       1.23623       1.19534       1.06854       1.01419      0.908901      0.811689      0.684284      0.575331      0.491487      0.415039      0.339061
  40  10 2848.1344    3.5206  0.9708 11.9429  0.0007      0.368741  0.0242   0.0536   0.0427    0.0950   0.0000      0.671599   440.7289      -2.04397       20.6491     0.0261944      -1.15491      0.451804      0.277604     -0.355470       1.13656      0.540338     0.0632469     -0.405492      -1.06053     -0.405228     -0.355798      0.276835     -0.438169     -0.444657      0.738517      0.985814       1.05955       1.15334       1.25969       1.23683       1.24120       1.14886       1.12840       1.03803      0.952823      0.845706      0.762117      0.623231      0.538062      0.461180      0.380656      0.319013
  40  11 3019.9671    4.2416  1.0251 12.7311 -0.0014      0.960831  0.0254   0.0656   0.0481    0.0767   0.0000      0.649862   440.7522    -0.0846553       20.3111     -0.586632      -3.47565     -0.429434       1.86995      0.873528      0.395003     -0.791598       1.31692      0.139564     -0.877079     -0.588869       1.00782     -0.504354     0.0358108     -0.247441      0.769925      0.986834       1.06722       1.22688       1.26392       1.27822       1.27885       1.22069       1.12964       1.03321      0.941512      0.853906      0.743146      0.672739      0.562200      0.481159      0.392349      0.335285
  40  12 3188.5808    4.2186  1.2860 12.6984  0.0005      0.902306  0.0315   0.0610   0.0572    0.0818   0.0000      0.667641   441.2792     -0.468319       19.7787     -0.410148      -5.11359       1.12568     -0.157307       1.21807     -0.270965       1.25352       1.16590     -0.306630     -0.879895     0.0508433      0.993267     -0.346969    -0.0717236    -0.0747577      0.916016       1.23858       1.40818       1.59705       1.63647       1.63755       1.62900       1.52408       1.41635       1.31928       1.17207       1.02864      0.914336      0.785503      0.681740      0.566172      0.463090      0.382236
  40  13 3354.5333    3.5468  1.7860 12.3950 -0.0014      0.385480  0.0395   0.0439   0.0670    0.0577   0.0000      0.388512   440.9289       3.13612       14.5352       1.66214     -0.199872     -0.469090      -2.05006       1.81118      0.145151     -0.570383       2.60675       2.11134      0.372005      -1.32499     -0.295537     -0.241722     -0.371786     0.0158606       1.05031       1.48035       1.54044       1.73202       1.79162       1.75407       1.81576       1.71389       1.67220       1.51286       1.36341       1.27789       1.07068      0.960319      0.818457      0.691461      0.568726      0.473245
  40  14 3518.1455    2.9394  3.1256 11.5634 -0.0000      0.959603  0.0507   0.0268   0.0912    0.0397   0.0000      0.176509   440.3384      0.324687       16.6515       1.43181      -4.72147     0.0513468     -0.348086       2.59596      0.107747      -4.29945       2.16383     -0.206358      -2.74565     -0.272592       1.10724       1.57704      0.557629      -1.59668       1.38633       1.86143       2.12837       2.22205       2.36588       2.30680       2.30156       2.25305       2.09393       1.99732       1.82107       1.61940       1.45359       1.24354       1.05238      0.907010      0.771254      0.631961
  40  15 3679.2868    2.3425  4.8696 11.0385 -0.0001      0.414172  0.0683   0.0177   0.1259    0.0308   0.0000      0.117988   446.5342       3.01728       17.4955      -3.83721      -6.00054      0.441597       2.44033       1.27708       3.15041     -0.279611       1.74364      -3.17075     -0.756616      -1.36284      0.201104       3.51791     -0.200883     -0.840828       1.87410       2.50638       2.80026       3.05444       3.19404       3.17265       3.14604       3.04768       2.82606       2.59468       2.40828       2.18136       1.95626       1.69887       1.46909       1.24465       1.02981      0.850789
  40  16 3838.8859    1.9290  7.4153 10.5240 -0.0001      0.429419  0.0982   0.0121   0.1729    0.0274   0.0000     0.0831961   436.3356      0.953065       16.3837      -5.63972       6.82473      -3.82270      -2.09616       3.50378      -2.76468     -0.654034       2.67077      -3.15395      0.353320      0.237470      -2.58499      0.114147       1.11171    0.00946579       2.48009       3.34800       3.72668       4.07059       4.20208       4.28844       4.20959       4.03757       3.83206       3.46483       3.25580       2.95910       2.60493       2.26128       1.97517       1.65171       1.36230       1.13749
  40  17 3996.6368    1.5648  9.7313 10.2626 -0.0012      0.219203  0.1397   0.0089   0.2288    0.0262   0.0000     0.0799670   438.9866       4.92032       15.7869      -2.54747      -14.1010       12.2912     0.0252672      0.511353       1.90157      -4.54145       1.93504       2.27597      0.465266      0.480815      -2.45159       3.30938    -0.0913240      -3.09787       3.30562       4.39533       4.96790       5.27556       5.64635       5.59521       5.54270       5.36240       4.98948       4.73322       4.27383       3.92966       3.39307       3.00719       2.57986       2.19574       1.78289       1.48080
  40  18 4154.1180    1.2922 13.4978 10.1114 -0.0004      0.436305  0.2065   0.0067   0.3136    0.0219   0.0000     0.0812403   437.2514      -2.20315       12.9482     -0.659769       14.4258       18.9117      -4.18074      -4.75937       3.72764      -11.9925      -1.10924     -0.508195      -1.77070      -6.93475      -1.89187      0.787333       3.77242      -2.47821       4.24693       5.66336       6.39958       6.84472       7.32034       7.30667       7.23858       6.81343       6.50936       6.05173       5.56680       5.03126       4.43987       3.88326       3.31478       2.82673       2.34083       1.93292
  41   4 1758.0757    0.3623  0.3726  8.9982 -0.0012       16.2397  0.0162   0.0091   0.0267    0.0383   0.0000       2.67346   441.3783     -0.673514       20.8255    -0.0864286      -5.36969      0.573464      0.107330      0.541693     -0.899545     0.0297431     -0.174226      0.572635    -0.0494730      0.152955     -0.237796     -0.208512      0.158190     -0.504498      0.555382      0.754365      0.861754      0.907043      0.976111      0.967999      0.992726      0.950280      0.984310      0.916562      0.799148      0.728906      0.551559      0.503549      0.412405      0.345363      0.308675      0.258485
  41   5 1957.5432    0.5937  0.5782  9.1612 -0.0009       8.54561  0.0171   0.0117   0.0341    0.0536   0.0000       1.21594   441.0969      -1.69554       21.5965     -0.112463      -2.94024     -0.413950     -0.939158       1.53589      0.477798     -0.430038       2.22143      0.718520     -0.446454     -0.585638      0.110517      0.145714     -0.440214     -0.197575      0.566949      0.780291      0.809671      0.901311      0.873615      0.915948      0.917896      0.936606      0.858150      0.799576      0.739397      0.700595      0.562830      0.509546      0.448618      0.360716      0.320386      0.263023
  41   6 2151.1482    0.8958  0.7732  9.6700 -0.0005       4.68169  0.0214   0.0154   0.0398    0.0680   0.0000      0.935988   441.2215      -1.44470       20.8163    0.00186582      -3.21402     -0.785445      0.611388       2.25395     -0.325301     -0.868125       1.22692     -0.601389      -1.49748     -0.122153      0.579824     -0.944403      0.286055      0.369012      0.664169      0.858882      0.946372       1.04259       1.06327       1.10402       1.01255       1.06660      0.998929      0.939182      0.842604      0.757772      0.667767      0.615505      0.512346      0.415120      0.353377      0.297758
  41   7 2337.2283    1.3543  1.1719 10.2016 -0.0008       3.04054  0.0298   0.0203   0.0538    0.0925   0.0000      0.747415   441.2148      0.400349       21.0250      0.821056      -2.82270     -0.678002      -1.86383      -1.19119       2.88176     -0.307672      -1.83427      -1.26366      0.618124      0.856190     -0.519065     -0.546490      0.833850     -0.570291      0.806135       1.10698       1.16909       1.28506       1.36186       1.34508       1.38262       1.30295       1.26249       1.14512       1.04749      0.936954      0.876101      0.767377      0.658382      0.551982      0.480397      0.386958
  41   8 2516.6184    1.9016  1.1369 11.2752 -0.0080       3.52750  0.0303   0.0292   0.0521    0.0750   0.0000      0.800608   439.9151     -0.402381       20.1999    -0.0293156      -1.05064       1.73981      0.644010      -2.76397     -0.692936     -0.898034      0.176630      0.976223      0.668136     -0.300926      -1.47176     -0.243665       1.28059      0.252328      0.798301       1.06396       1.18044       1.31801       1.35987       1.36959       1.34016       1.29816       1.26472       1.13122       1.07794      0.929276      0.857455      0.724606      0.663713      0.553164      0.458448      0.375181
  41   9 2693.4520    2.6038  1.0540 11.8446 -0.0011       2.16987  0.0267   0.0400   0.0502    0.0757   0.0000      0.772061   441.9780     -0.547849       21.2496       1.42050      -2.68773      0.604394      0.322834       1.97542     -0.360399       1.28859      0.257339      0.662470      0.477834     -0.435768      -1.18046     -0.138534     -0.382518      0.343961      0.774821       1.03925       1.10469       1.20281       1.22865       1.26720       1.25748       1.26028       1.20134       1.09134      0.975902      0.880308      0.769446      0.700096      0.626902      0.526624      0.437809      0.360564
  41  10 2868.9126    3.5900  0.9748 12.2364 -0.0003       2.20143  0.0239   0.0553   0.0446    0.0836   0.0000      0.694426   440.5090      -1.01318       19.3765       2.10672      -1.51434     -0.142304      -1.16321      0.311249     0.0666659       2.13333      0.692024      -1.76524    -0.0259572      0.628334      0.541467      0.336289     0.0555670     -0.152780      0.695752      0.922410       1.03087       1.17968       1.13795       1.18756       1.20004       1.14285       1.06376      0.988070      0.940829      0.802813      0.723046      0.647826      0.542743      0.469529      0.389933      0.315311
  41  11 3041.5647    4.2937  0.9366 12.9899 -0.0024       1.30985  0.0238   0.0695   0.0447    0.0706   0.0000      0.814195   440.8462       1.73854       19.9596       1.37657      -3.16211      -1.27357      -1.22249       1.07171      -1.81179     -0.157728     -0.606096     -0.271612      -1.13663     -0.291635     -0.162941     -0.459024     -0.250340     -0.828042      0.723876       1.01610       1.08420       1.20508       1.24738       1.24479       1.28629       1.22799       1.20325       1.10785      0.967231      0.860380      0.718565      0.637821      0.553990      0.456218      0.397543      0.329819
  41  12 3211.2107    4.2290  1.2980 12.8395 -0.0015      0.259707  0.0307   0.0593   0.0567    0.0692   0.0000      0.683049   442.6963      -1.15256       18.1769      0.465432      -3.65572      -2.70276      0.464758     -0.750240       1.53070       1.33018     -0.805952     -0.407262       1.99821     -0.109026     -0.540047    -0.0979708     -0.100772     -0.429000      0.850479       1.10660       1.27906       1.37271       1.42057       1.47516       1.42482       1.39621       1.30548       1.18911       1.09655      0.978251      0.896449      0.760907      0.660282      0.558893      0.468542      0.388185
  41  13 3378.3324    3.5199  2.0256 12.1780 -0.0005      0.177899  0.0405   0.0391   0.0704    0.0512   0.0000      0.309860   441.9338      0.833297       18.9722       1.63575      -1.61642     -0.484411      0.607961       1.16448      -1.32585      -1.98741      0.758681     -0.870715      0.368215      0.259008     -0.987407     -0.441779      0.464598     -0.178070       1.04841       1.41328       1.55649       1.73954       1.74318       1.81316       1.78622       1.73395       1.59762       1.53769       1.35384       1.26874       1.11062      0.986000      0.834952      0.709540      0.585794      0.496523
  41  14 3543.2939    2.8024  3.2322 11.5403 -0.0027      0.690159  0.0533   0.0254   0.0915    0.0394   0.0000      0.168701   439.3828      0.560073       16.8903      -2.48121       2.05287      -4.53566      -3.97627       3.79824       2.60827      -5.10871       2.36650     -0.739643       3.87419      0.748181    -0.0462391     0.0359334     -0.911361      0.654259       1.38406       1.85381       2.05717       2.23696       2.38195       2.39852       2.39479       2.24165       2.17531       2.01751       1.83699       1.64069       1.45997       1.27246       1.13587      0.943033      0.795152      0.643849
  41  15 3705.6226    2.2725  5.1993 10.9971 -0.0009      0.407200  0.0715   0.0165   0.1312    0.0299   0.0000      0.110094   440.1921      -2.39516       12.9214       1.62113      -4.40496      -1.17988       5.01879      -6.17551      -6.57837       1.41257      -1.69471   -0.00937176      -1.71449      -1.04990      -1.68385      -1.09903     0.0108275    -0.0336125       1.89324       2.44785       2.80347       3.04459       3.13035       3.18279       3.21153       3.06286       2.88319       2.71880       2.49300       2.21935       1.96763       1.70797       1.50438       1.27652       1.05838      0.891230
  41  16 3865.9151    1.8595  7.8033 10.5580 -0.0007      0.309181  0.1035   0.0113   0.1831    0.0266   0.0000     0.0794793   439.7595      -1.46014       27.9018      -3.65478      -4.06948      -1.93799       4.08135      -1.89239     -0.577234      0.139468       4.53394       3.70058      -4.88162       1.30974      -3.55149      -1.45324    -0.0718880      -3.31612       2.53972       3.39483       3.82835       4.03208       4.34521       4.27704       4.33119       4.10733       3.96118       3.65491       3.35572       3.07586       2.69656       2.39396       2.03626       1.73860       1.45102       1.20999
  41  17 4025.1602    1.5155 10.8566 10.2355 -0.0003      0.576161  0.1550   0.0080   0.2500    0.0250   0.0000     0.0890117   443.8358     -0.455146       13.4556      -1.88225       2.17996       8.48855      0.678875      -1.11083      -4.09119      -6.21911       6.61585      0.937204      0.453086     -0.131814       1.30044     -0.555470       1.73850     -0.307211       3.45279       4.59912       5.18445       5.65607       5.85603       5.84247       5.84395       5.56451       5.37636       5.06185       4.65409       4.13857       3.71491       3.20585       2.80523       2.37353       1.95393       1.61531
  42   2 1314.2225    0.0894  0.0811  8.9694 -0.1418      -3.52502  0.0185   0.0093   0.0308    0.0220   0.0000       44.9151   441.5174      -1.06891       22.1627      0.377147      -3.95379       1.94209    -0.0784637     -0.854251      -1.61429     -0.643436    -0.0149132     -0.548569      0.777602      0.249715    -0.0721757     -0.329844     -0.781914      0.471608      0.717245      0.745771      0.827602       1.20951      0.906887       1.53830       1.38493       1.19479      0.961517      0.924834       1.16448       1.36776      0.826618      0.569891      0.524705      0.456042      0.452140      0.510527
  42   4 1772.6701    0.3854  0.4267  8.8954 -0.0014       15.2883  0.0147   0.0092   0.0326    0.0414   0.0000       2.15700   440.7775     0.0157608       22.7172      0.613569      -4.25976     -0.724002       1.03520       1.04226     -0.528263     -0.124339      0.490365     -0.289347      0.358204      0.299727      0.192883     0.0114691     -0.252176     0.0318990      0.498752      0.645410      0.740319      0.795435      0.858611      0.822887      0.856174      0.811252      0.802832      0.721119      0.678520      0.625729      0.507386      0.468510      0.393199      0.345762      0.277057      0.234298
  42   5 1973.4026    0.6136  0.6554  9.1881 -0.0032       7.86459  0.0195   0.0114   0.0353    0.0559   0.0000       1.13796   440.2201      0.889961       20.5191      0.283050      -2.55605      -1.58380      -1.52643     -0.808605      0.191710       1.12591     -0.882465     0.0939998    0.00660960    -0.0875578      0.785602      0.416876     -0.185798     -0.358044      0.592524      0.775857      0.893033      0.984868      0.987737       1.06243       1.03247      0.971381      0.946781      0.874176      0.784963      0.738946      0.634356      0.559288      0.485390      0.406782      0.332983      0.278332
  42   7 2354.8648    1.3686  1.0712 10.4046 -0.0017       4.83298  0.0277   0.0211   0.0494    0.0793   0.0000      0.829442   441.1502     -0.317097       20.1091       1.83593      -4.35294      -1.68243       1.14153       1.29428      -1.90024     0.0990979     -0.158034      -2.21632     -0.786401   -0.00676796      0.371946     -0.438200      0.666976     0.0376793      0.736170       1.02337       1.06990       1.25901       1.24048       1.30887       1.21168       1.25339       1.16667       1.09458       1.03399      0.911974      0.816308      0.679138      0.615303      0.511048      0.431660      0.357877
  42   8 2535.0202    2.0358  1.1417 11.0132 -0.0030       1.75368  0.0280   0.0299   0.0501    0.0869   0.0000      0.713186   441.1915    -0.0667388       21.7565      0.192633      -1.53100     -0.386321       3.97122      0.159752      -1.95544     0.0837979       1.42594      0.331970     -0.524928      0.340307      0.710221     -0.923098      0.841434    -0.0941901      0.762135      0.989828       1.09832       1.20853       1.25830       1.27812       1.30036       1.22001       1.15886       1.07708      0.999479      0.918113      0.795262      0.712658      0.608033      0.514752      0.438567      0.347873
  42   9 2713.0713    2.8254  1.0312 11.7612  0.0003       3.70193  0.0251   0.0426   0.0468    0.0798   0.0000      0.722390   440.9077      0.429075       21.3261      0.216654     -0.218568      0.566967      0.128458      -1.09100     -0.500356     -0.862086      -1.46196     0.0193799      -1.00521     -0.460739      0.543275      0.305221     -0.286375     0.0239070      0.704286      0.933006       1.06392       1.17312       1.22028       1.21463       1.22590       1.19339       1.16661       1.05788      0.991530      0.868027      0.751878      0.667421      0.551732      0.469011      0.400098      0.333694
  42  10 2889.3375    3.6875  0.9954 12.3982 -0.0003       1.34949  0.0245   0.0562   0.0453    0.0771   0.0000      0.773829   441.2634     -0.992823       20.8755     -0.720096      -2.99556      0.269543     -0.336573      0.680442       1.10769      -2.27664     -0.412237      0.543965     -0.497187     -0.687164     -0.600509     0.0286091     -0.757550      0.353989      0.686578      0.981176       1.07282       1.23416       1.29915       1.34001       1.28580       1.23152       1.14433       1.10111      0.935533      0.872840      0.750641      0.660000      0.573483      0.479502      0.384857      0.321692
  42  11 3062.7986    4.3252  1.0571 12.5930  0.0007      0.566030  0.0253   0.0644   0.0465    0.0859   0.0000      0.638472   441.2524      0.613039       21.8768      -2.49544      -1.95226      -1.45193     -0.316120      0.194595       1.79779      0.235579      0.639466     -0.978609      0.228859      -1.25933     -0.377064       1.30173      0.240435     -0.468622      0.707510      0.902053      0.990680       1.14708       1.20826       1.18501       1.12937       1.11004       1.10002       1.00644      0.920485      0.854243      0.729708      0.635598      0.575275      0.473115      0.398320      0.332237
  42  12 3233.6187    4.1773  1.4564 12.4391 -0.0006       1.78167  0.0320   0.0534   0.0556    0.0724   0.0000      0.441403   441.3772      0.875625       19.3227       2.25375      -1.84338      0.321533      0.313020      -1.16498       2.15974     -0.449230     -0.261979       2.66701      -1.47970     -0.135187      0.660120       1.41913     -0.991429     -0.359640      0.819313       1.12507       1.22082       1.34308       1.40500       1.44257       1.44461       1.36948       1.34980       1.16835       1.11637       1.01466      0.899953      0.823062      0.680347      0.610192      0.489230      0.420774
  42  13 3401.9071    3.4938  2.1939 12.0112 -0.0003      0.919677  0.0412   0.0369   0.0722    0.0517   0.0000      0.307706   440.7676      -1.48702       18.8823       1.08353      -2.52159      0.735046      -1.06124       2.79720      0.413463       1.04221      0.873422       1.09028     -0.734367     0.0985515      0.334719      0.385199       1.36518     -0.512798       1.12247       1.47930       1.60064       1.73599       1.79400       1.87228       1.82976       1.81730       1.65740       1.58215       1.44359       1.32403       1.18194       1.06396      0.913445      0.756684      0.638038      0.530437
  42  14 3568.0135    2.7230  3.5498 11.4837 -0.0008      0.522683  0.0539   0.0235   0.1009    0.0360   0.0000      0.167502   441.0363     -0.425177       19.1408      0.349192       1.30608       2.86913      -5.14079     -0.400082       2.09578       1.38917      -3.05121       2.06220      0.199303      -1.85009      0.364830      0.481861       1.10249     -0.709939       1.43524       1.88089       2.10024       2.29656       2.39045       2.40433       2.39021       2.30930       2.16580       2.07014       1.91702       1.71237       1.54031       1.36090       1.14970       1.01781      0.851997      0.704069
  42  15 3731.5511    2.2349  5.7529 10.7569 -0.0001      0.418018  0.0758   0.0148   0.1385    0.0301   0.0000     0.0994316   442.1085      -1.44641       16.7131     -0.217705      -8.70663       1.77621      -3.69609       2.46037       3.21251     -0.748953      -3.60225       1.84546       1.10369      -3.16959      0.175632       1.33785       1.33700      0.283277       1.92453       2.53587       2.90165       3.09958       3.27116       3.25724       3.25861       3.20022       3.02435       2.81963       2.60492       2.32999       2.06969       1.84534       1.58910       1.36017       1.14467      0.945301
  42  16 3892.8658    1.8550  8.7059 10.4364  0.0003      0.195126  0.1132   0.0104   0.1962    0.0262   0.0000     0.0758105   438.0979      -2.84753       11.9179       7.39650       2.96904      0.266070       11.2026       1.03485       1.56746       5.73770       4.73297       1.47191       2.20387      0.649569      0.760702       1.84600       1.20632      -1.76699       2.65174       3.51919       3.99303       4.34947       4.51332       4.54803       4.54005       4.41168       4.16417       3.89005       3.56463       3.22641       2.93199       2.56815       2.20422       1.89456       1.60099       1.29697
  42  17 4052.7248    1.4909 11.4174 10.1951  0.0004      0.349405  0.1641   0.0075   0.2583    0.0240   0.0000     0.0874396   442.2337      0.353483       23.1880      -3.59082      -8.86741       7.26858      -6.30215      -1.97478      -5.99704       10.1142     -0.332505      -17.7496      0.452429      -3.69674     -0.400569      -2.59594      -1.67751     -0.669137       3.46676       4.61066       5.19874       5.70653       5.93754       6.00519       5.98337       5.69898       5.53341       5.13694       4.79726       4.25832       3.80036       3.27760       2.89483       2.46913       2.03539       1.68280
  43   3 1571.8067    0.2172  0.2240  8.9097 -0.0076       25.3083  0.0144   0.0080   0.0230    0.0284   0.0000       6.40623   442.4391     -0.563476       20.2797     -0.183874      -3.75865     -0.135685      0.237798     -0.442383      -2.28021     -0.398092       1.10009      0.313617     -0.379506    -0.0529898     -0.389776     -0.220309      0.282575     -0.185401      0.503911      0.684806      0.807464      0.892712      0.942243      0.945546      0.894341      0.817518      0.839519      0.748840      0.660738      0.587616      0.492418      0.435087      0.409217      0.323623      0.274031      0.252444
  43   4 1787.0896    0.3913  0.4321  8.9501 -0.0047       15.8314  0.0161   0.0091   0.0307    0.0412   0.0000       2.27449   441.5385      -1.91285       22.1666      0.820993      -1.84480     -0.251568     0.0208749       1.45171      0.702074     -0.228916     -0.314969      0.587646      0.120797      -1.02075    -0.0343415     -0.191732    -0.0604443     -0.240381      0.477225      0.652750      0.745675      0.798250      0.872321      0.810565      0.890692      0.809041      0.786307      0.718136      0.684195      0.610925      0.544975      0.480512      0.404434      0.322076      0.297438      0.245551
  43   6 2184.9329    0.9619  0.9529  9.7600 -0.0031       5.54519  0.0245   0.0151   0.0466    0.0731   0.0000      0.876026   440.8710     -0.153128       21.1073      0.430930      -3.59110       1.80269     -0.233217     -0.208885      0.889381       1.82246     0.0703305       1.28723      0.416500      0.161730      0.497095     -0.451915      0.212784     -0.391290      0.683317      0.887148       1.03907       1.11469       1.12426       1.18133       1.11807       1.09495       1.05422      0.991106      0.910551      0.815823      0.761851      0.683987      0.579979      0.497129      0.418328      0.360399
  43   7 2372.2798    1.4700  1.1790 10.3479  0.0000       3.91554  0.0289   0.0209   0.0524    0.0835   0.0000      0.769911   441.7960       1.03385       19.4325     -0.706431      -4.19664     -0.371597      0.720475      0.100559      0.449364      0.590092      -1.46666      -1.45881      0.525143       1.15978     -0.325453      0.131053      0.248914      0.209451      0.731941       1.01814       1.11758       1.23146       1.25555       1.29295       1.25803       1.22084       1.15224       1.08874       1.01570      0.913996      0.848082      0.713290      0.631361      0.542850      0.453296      0.379556
  43   8 2553.3977    2.1287  1.1283 11.2417 -0.0016       3.76096  0.0276   0.0309   0.0499    0.0776   0.0000      0.747401   442.0159     -0.222148       21.1667      0.685205      -3.93881       1.03796      0.395814      -1.68794     -0.386267     -0.944612     -0.601662      0.832952      0.167435     -0.431431      0.948990     -0.630620      0.321728     -0.239856      0.723974      0.972802       1.12471       1.25066       1.25949       1.32168       1.27887       1.23272       1.15255       1.08903       1.00430      0.899049      0.814600      0.704994      0.615220      0.513371      0.440803      0.360567
[truncated: 763,687 more chars]
