# Supplementary material for: Global-Mode Analysis of Full-Disk Data from the Michelson Doppler Imager and the Helioseismic and Magnetic Imager
Source: Sol Phys. 2018 Jan 31;293(2):29. doi: 10.1007/s11207-017-1201-5 (PMC6566312; doi:10.1007/s11207-017-1201-5)
Supplement: Supplementary file 3 — (TAR 230.0 MB) [file 11207_2017_1201_MOESM3_ESM.tar › MDI/mdvwfdap.1834]

   0  22 3168.7168    4.6649  1.5655 11.6284  0.0000  0.1469   0.4900   0.6495    4.6252   0.0000     0.0000       0.00000       0.00000       0.00000       0.00000       0.00000       0.00000       0.00000       0.00000       0.00000       0.00000       0.00000
   0  24 3439.1294    3.9634  1.8408 13.2445  0.0000  0.2145   0.4916   0.6309    0.8574   0.0000     0.0000       0.00000       0.00000       0.00000       0.00000       0.00000       0.00000       0.00000       0.00000       0.00000       0.00000       0.00000
   0  25 3575.2444    3.2930  3.8297 12.6723  0.0184  0.3443   0.3008   1.2945    0.5405   0.0000     0.0000       0.00000       0.00000       0.00000       0.00000       0.00000       0.00000       0.00000       0.00000       0.00000       0.00000       0.00000
   1  13 2020.8974    0.6765  0.5920 12.1995  0.0000  0.0955   0.0785   0.1896    0.1553   0.0000   431.7798       45.3191       0.00000       0.00000       0.00000       0.00000       124.778       60.0523       0.00000       0.00000       0.00000       0.00000
   1  14 2156.7409    0.9939  1.1083 12.7383  0.0000  0.1737   0.0942   0.2993    0.1710   0.0000   376.6646       31.5344       0.00000       0.00000       0.00000       0.00000       231.701       96.3624       0.00000       0.00000       0.00000       0.00000
   1  15 2291.8952    1.0124  1.1666 12.2788  0.0000  0.1641   0.0881   0.3384    0.2355   0.0000   268.0093      -84.1736       0.00000       0.00000       0.00000       0.00000       225.667       86.0773       0.00000       0.00000       0.00000       0.00000
   1  19 2828.2076    3.0603  1.2595 11.2439 -0.0116  0.0839   0.1707   0.2754    4.1580   0.0000   475.9026       57.5554       0.00000       0.00000       0.00000       0.00000       94.1996       64.9762       0.00000       0.00000       0.00000       0.00000
   1  21 3098.1084    4.1596  1.0176 12.0982  0.0000  0.0813   0.2450   0.2091    1.4402   0.0000   423.0086       98.5850       0.00000       0.00000       0.00000       0.00000       101.253       57.4301       0.00000       0.00000       0.00000       0.00000
   1  22 3233.1804    4.1027  1.5065 10.2536  0.0000  0.0961   0.2105   0.2738    7.7634   0.0000   135.0874      -157.689       0.00000       0.00000       0.00000       0.00000       103.900       74.6779       0.00000       0.00000       0.00000       0.00000
   1  24 3504.0436    3.1297  3.4490 12.0107  0.0000  0.1639   0.1056   0.4369    0.3242   0.0000   831.8444      -135.032       0.00000       0.00000       0.00000       0.00000       213.082       108.672       0.00000       0.00000       0.00000       0.00000
   1  25 3640.5591    2.7015  4.5350 12.3323  0.0000  0.1990   0.0817   0.5788    0.1765   0.0000   315.1310       60.2514       0.00000       0.00000       0.00000       0.00000       263.801       129.430       0.00000       0.00000       0.00000       0.00000
   1  26 3776.4905    2.0535  5.1233 12.3445 -0.0061  0.3033   0.0628   0.6952    0.1382   0.0000   659.8761       113.677       0.00000       0.00000       0.00000       0.00000       417.043       181.186       0.00000       0.00000       0.00000       0.00000
   2  11 1810.2595    0.3818  0.1614 11.7420  0.0000  0.0525   0.0646   0.0806    0.0821   0.0000   397.4268       7.76001      -4.04356      -3.15945       0.00000       0.00000       21.0265       34.6548       12.3192       7.99510       0.00000       0.00000
   2  12 1945.7906    0.5804  0.3975 11.0946  0.0000  0.0506   0.0503   0.1205    0.1469   0.0000   407.1588      -14.8350      -17.9270       16.2723       0.00000       0.00000       36.7303       30.0675       16.6871       7.33502       0.00000       0.00000
   2  13 2081.9724    0.7571  0.9275 11.3098  0.0000  0.0894   0.0475   0.1651    0.1804   0.0000   403.0173      -36.6085       27.7178      0.238491       0.00000       0.00000       50.3026       59.3930       22.6420       15.1366       0.00000       0.00000
   2  14 2217.5761    1.0498  0.8997 10.9363  0.0000  0.0694   0.0554   0.1377    0.2560   0.0000   459.0078       10.9735       17.4539       4.17670       0.00000       0.00000       55.1776       43.8206       23.1899       7.14284       0.00000       0.00000
   2  15 2352.1699    1.3670  1.1801 11.1450  0.0000  0.0652   0.0660   0.1925    0.3471   0.0000   460.1974      -22.3364      -5.30192      -17.2699       0.00000       0.00000       44.4168       39.5760       21.0780       9.12735       0.00000       0.00000
   2  16 2485.8521    1.9369  1.0881 10.2169  0.0000  0.0610   0.0883   0.1560    1.0614   0.0000   491.5260      -16.5074      -25.1720       2.79496       0.00000       0.00000       46.1758       37.9675       20.3684       7.49718       0.00000       0.00000
   2  17 2619.6486    2.3874  1.2088  5.3221  0.0000  0.0658   0.1054   0.1424  253.8173   0.0000   415.0230       25.0890       9.21000       1.16400       0.00000       0.00000       50.3238       41.0821       20.7371       7.25712       0.00000       0.00000
   2  18 2754.4763    2.8193  1.1611  5.9700  0.0000  0.0598   0.1263   0.1563  200.7060   0.0000   401.2921      -22.6964       14.8291      -5.10023       0.00000       0.00000       45.2637       36.7219       20.6782       7.59616       0.00000       0.00000
   2  19 2889.6269    3.5356  1.1758 -2.1843  0.0000  0.0639   0.1536   0.1491 1000.0000   0.0000   499.7732       5.99544      -25.7879      -12.1651       0.00000       0.00000       49.3050       38.9282       22.6190       7.68452       0.00000       0.00000
   2  20 3024.6891    4.2158  1.1902 11.6658  0.0000  0.0663   0.1860   0.1635    1.5758   0.0000   409.4775       25.4450       27.2848      -12.4653       0.00000       0.00000       53.1100       40.8893       23.4374       7.39749       0.00000       0.00000
   2  23 3430.7474    3.4049  2.2214 11.8711  0.0000  0.0871   0.1126   0.2312    0.5114   0.0000   390.0430      -22.0404      -51.3207     -0.376326       0.00000       0.00000       63.7991       53.8567       29.6219       10.9123       0.00000       0.00000
   2  24 3566.6774    2.9240  3.7790 -1.9528  0.0000  0.1165   0.0703   0.3017 1000.0000   0.0000   349.7562       46.7373      -46.5137     -0.277638       0.00000       0.00000       82.9782       69.2534       42.5582       15.3186       0.00000       0.00000
   3  11 1865.2740    0.4525  0.3144 10.3194  0.0000  0.0396   0.0345   0.0796    0.1076   0.0000   424.7142      -3.87709       3.00729      -8.28650       1.52256      0.260540       14.8646       18.5277       13.1797       9.05288       4.32796       1.50245
   3  12 2001.1280    0.6143  0.3277 10.2413  0.0000  0.0465   0.0550   0.0870    0.1440   0.0000   426.1983       12.8940       1.88861      -1.85311       2.24250    -0.0426686       19.5613       18.4990       17.0048       10.0344       5.89241       1.39733
   3  13 2137.6758    0.9064  0.8242  9.6918  0.0000  0.0500   0.0455   0.1438    0.4471   0.0000   416.9701       29.6729       8.11835       19.7456      -1.66662      0.184479       26.3094       26.5993       16.9136       10.2548       3.77986       1.46927
   3  14 2273.3659    1.0842  1.0736  9.1527 -0.0054  0.0572   0.0475   0.1356    1.2520   0.0000   442.8753      -60.9778      -1.81903       13.5814      -1.58428     -0.495725       30.5694       27.6811       20.9898       12.5468       5.44654       1.48141
   3  15 2407.5706    1.6794  1.1277  9.5613  0.0000  0.0563   0.0701   0.1607    1.5987   0.0000   483.3338      -17.6781       28.3802      -6.06909      -10.0650      0.833137       30.9068       28.5726       20.8965       9.83135       5.49383       1.43296
   3  16 2541.6015    1.8903  0.9703 11.4567  0.0000  0.0513   0.0961   0.1499    0.4656   0.0000   441.9895       4.53505     -0.150452      -1.31643     -0.232426      0.721820       29.7145       27.5126       18.7190       9.92871       4.90272       1.46486
   3  18 2811.3356    3.3741  1.0070  2.6140  0.0000  0.0462   0.1475   0.1319 1000.0000   0.0000   408.5890       12.2008       31.9973       10.6315      -7.13108      -1.77609       22.3540       21.8240       15.9578       10.6723       4.23839       1.42345
   3  19 2947.0199    3.7162  0.9598 12.3181  0.0000  0.0666   0.1688   0.1192    0.6838   0.0000   399.9273      -15.2280       20.9853      -9.33149      0.483857      0.350103       35.2167       24.3006       25.2762       17.8818       6.65630       1.34287
   3  20 3082.2705    4.4030  0.9830 12.0952  0.0000  0.0483   0.1862   0.1299    0.9965   0.0000   424.9750       22.3609       27.0455    0.00127086      -2.75809      -2.64485       26.4897       23.3577       18.1091       10.7973       4.56256       1.15647
   3  21 3217.7027    4.2296  1.1706 12.5239  0.0000  0.0541   0.1767   0.1547    0.7690   0.0000   424.1151       24.1688       10.1232       19.5450       6.29425      -1.23341       31.3294       29.2090       20.1468       10.6864       4.67037       1.33731
   3  22 3353.4495    3.7313  1.9012 11.6953  0.0044  0.0673   0.1288   0.2188    0.7474   0.0000   471.8344      -24.3717      -21.3268       1.10227      0.547666      -2.03603       37.3072       33.9636       25.4037       14.3332       6.24957       1.69852
   3  23 3489.4684    3.3020  2.8088  2.9338  0.0000  0.0809   0.0883   0.2294 1000.0000   0.0000   436.6401       40.7131       56.0239       7.09820       15.1981      -3.15104       44.1693       41.2867       29.9965       16.0495       7.59254       2.08857
   3  24 3625.9269    2.6759  3.9912 10.4921  0.0000  0.0990   0.0625   0.2930    0.5120   0.0000   438.5886      -78.8764       33.1599       7.00165      -18.5544      0.242042       50.8641       48.3191       36.2660       20.1553       9.67168       2.76019
   3  25 3762.7599    2.2909  5.6419 10.2770  0.0000  0.1313   0.0492   0.3691    0.4263   0.0000   638.0532       28.5331      -30.2315      -3.13713      -4.05144      -3.49640       71.7040       68.8065       47.3446       26.8901       11.4457       3.56338
   4  10 1778.0163    0.3428  0.2789 10.6556  0.0000  0.0481   0.0259   0.0636    0.0725   0.0000   428.1630       1.30287       3.49870       1.13543      -1.53723      -1.52353       21.2634       23.0073       17.2619       9.68592       4.56770       2.01820
   4  12 2051.6769    0.6425  0.6209 10.2875  0.0000  0.0394   0.0320   0.0955    0.1527   0.0000   410.6871      -26.1595       41.7259     -0.781811       3.82398       3.65058       13.8342       16.4887       13.6197       8.31276       4.96899       2.74966
   4  13 2188.3556    0.9197  0.6801 10.4907  0.0000  0.0443   0.0388   0.0859    0.2037   0.0000   401.9067       2.10962      -9.52198       16.9929      -2.90348       1.33281       14.2998       16.3098       16.0033       8.74284       6.60491       2.83630
   4  14 2324.1005    1.3255  0.9890  9.8648  0.0028  0.0477   0.0497   0.1318    0.7148   0.0000   443.1319      -17.9074       20.6274      -6.79533      0.112451      -3.35103       16.9604       18.8542       14.7210       11.6979       6.21336       3.34452
   4  15 2458.4536    1.6328  0.8318 11.1945  0.0000  0.0462   0.0628   0.1127    0.3439   0.0000   426.9953      -20.4390       3.30382      -19.4905       4.56541      -1.92190       16.2593       16.9972       16.5722       9.56716       6.52023       3.12019
   4  16 2592.9374    2.2173  1.1159  3.8879  0.0000  0.0483   0.0750   0.1262  743.0283   0.0000   413.7840      -1.28470       15.4623       10.5122      -9.01543     -0.506200       18.0945       19.8293       15.9715       11.3091       6.12222       3.38149
   4  17 2728.3851    3.0544  0.7957  9.6178  0.0019  0.0400   0.1190   0.0952    1.6112   0.0000   440.7903       4.17269       21.9341      -11.2023      -5.93002      -5.26471       14.5500       13.5068       13.3085       9.00391       5.79983       2.84314
   4  18 2864.1637    3.7010  0.8756 10.2919  0.0000  0.0417   0.1377   0.0922    3.4398   0.0000   458.3352      -6.87393       7.81434       3.68969       2.64579      0.377203       18.8909       18.7430       14.9271       9.91778       5.70721       2.53598
   4  19 3000.1495    4.4840  0.8365  6.8370  0.0000  0.0362   0.1852   0.1110  168.6146   0.0000   414.5492      -30.6917       3.33164       6.70975      -2.02853      -3.90924       14.8469       14.1366       11.7711       9.16642       5.32157       2.46146
   4  20 3135.9731    4.4106  1.2342  0.2751  0.0000  0.0468   0.1537   0.1418 1000.0000   0.0000   431.9061       2.74907       12.0494      -2.64999       1.73472      -1.09313       18.4878       19.1559       15.9968       10.9339       6.99436       2.94995
   4  21 3271.6802    4.2546  1.3317  3.8875  0.0000  0.0475   0.1426   0.1468 1000.0000   0.0000   435.3891       9.70998     0.0324960      -15.5581       8.37822      -5.30439       20.1700       20.4064       15.7964       11.6239       6.39461       3.22843
   4  22 3407.8882    3.6542  2.0557 11.9604  0.0000  0.0641   0.0993   0.1744    0.4695   0.0000   446.9649       22.9171       29.2755      -15.2104      -8.44294       2.64126       25.5752       27.1821       21.8808       14.5812       8.71976       3.96063
   4  23 3544.6967    3.1429  3.0326 10.7162 -0.0021  0.0778   0.0686   0.2087    0.6729   0.0000   437.3743       66.5767       28.7038      -14.1210      -7.38465       5.61879       31.6775       33.2009       26.6480       17.5126       10.1837       4.80903
   4  24 3681.4389    2.6207  4.4643 10.1961  0.0000  0.0965   0.0458   0.2508    0.4407   0.0000   399.6467       23.9001      -16.6852      -25.8278      -31.0791      -9.19547       37.8824       37.6918       32.3255       22.7760       13.0116       6.71937
   4  25 3818.5983    2.1663  6.5957  9.4111  0.0000  0.1231   0.0300   0.3206    0.4358   0.0000   411.7381       14.3536       35.9730      -4.45377      -7.79515       12.4467       47.1976       50.1476       40.9059       28.2122       16.5848       8.00632
   5   9 1685.8102    0.2884  0.2276  9.8620  0.0000  0.0469   0.0216   0.0523    0.0620   0.0000   435.3126      -4.23484       8.03077       7.81004      -2.37585      0.235751       14.6141       9.13744       7.47140       11.2005       8.10886       4.17875
   5  10 1823.3913    0.3968  0.3086  9.9691  0.0000  0.0248   0.0258   0.0648    0.0749   0.0000   437.9535      -1.53932       13.4363      -1.73075      -4.28305       2.04678       7.47302       7.77038       7.45678       5.59418       3.85204       2.16172
   5  11 1960.5661    0.5528  0.4617  9.8896  0.0000  0.0373   0.0291   0.0721    0.1228   0.0000   436.2169      -4.24993       22.3558      -4.22463      -4.52340      0.968038       10.8488       12.7859       9.28296       8.29258       6.31369       3.50804
   5  12 2098.4521    0.7408  0.5090 10.2170  0.0000  0.0340   0.0360   0.0713    0.1266   0.0000   431.7421      -5.87582       16.0139       15.3753      -1.39837      -5.45255       11.3591       13.6356       10.4737       7.98029       4.95162       2.96491
   5  13 2235.3959    1.0335  0.6717 10.5105  0.0000  0.0358   0.0454   0.0818    0.1772   0.0000   441.8057      -16.3262       23.8714      -12.5189      -2.81279       2.45177       11.8900       12.5820       12.0376       8.43904       4.96217       2.86084
   5  14 2371.0402    1.3561  0.8242 10.5849  0.0000  0.0380   0.0503   0.0822    0.2626   0.0000   430.9388       2.58904       6.69250       9.94323       6.10222       3.37953       12.2249       12.4317       11.5122       8.90803       6.37196       3.77906
   5  15 2506.0650    1.8966  0.8587 11.2528  0.0013  0.0358   0.0718   0.0992    0.2983   0.0000   459.2084       6.14815       11.0395       13.7921       1.62518      -2.29784       12.5708       12.6209       10.7568       8.88729       6.45512       3.80924
   5  16 2641.1650    2.3230  0.9327 11.5153  0.0000  0.0399   0.0855   0.1046    0.4052   0.0000   412.8026       21.6253       21.1332       1.12969      -10.0843      -4.20793       13.1375       14.0443       11.3550       9.74632       7.03063       3.90365
   5  17 2777.2436    3.1187  1.0455  3.0954  0.0000  0.0381   0.1055   0.1173 1000.0000   0.0000   429.8533      -7.07309      -2.13409       11.8269       14.3365      -4.85741       12.3021       13.5435       11.5056       9.36009       6.05792       3.51586
   5  18 2913.6417    3.7578  0.7596 12.6054  0.0000  0.0439   0.1532   0.0873    0.4328   0.0000   426.9269       7.67044       5.62295      -14.5995      -8.66437       1.69259       15.2882       16.6307       13.8467       10.6976       7.37162       3.77377
   5  19 3049.9474    4.5924  0.8243 11.7983  0.0000  0.0341   0.1727   0.0926    1.4690   0.0000   443.1171       12.0130       11.4792      -1.14266       1.64458     -0.426470       10.5883       11.6224       10.4134       7.89067       5.59047       3.11311
   5  20 3186.2290    4.2679  1.1400 11.9577 -0.0027  0.0509   0.1648   0.1242    1.7889   0.0000   453.1392       12.3741      -4.17050      0.296572      0.269077      -6.93380       19.2514       22.2216       18.0829       12.8389       7.63847       4.03665
   5  21 3322.4873    3.6352  1.6695 12.0660  0.0000  0.0549   0.1097   0.1589    0.5775   0.0000   457.1164       3.52591      -1.36193      -35.5568      -4.98465      -10.7994       17.1556       19.6915       17.1702       13.7566       7.96391       4.88701
   5  22 3459.3450    3.2964  2.1320 11.6239  0.0002  0.0603   0.0860   0.1645    0.5248   0.0000   423.5214      -4.95376       7.63570       6.40620       5.62171      -1.65313       19.4398       21.4179       19.0683       14.2855       9.76476       5.80549
   5  23 3596.4829    2.7819  3.2410 11.4296  0.0000  0.0795   0.0620   0.2162    0.2989   0.0000   444.3959       28.1699       3.42033       35.1118     -0.806508       5.33866       24.3064       28.7055       23.5504       18.8868       12.1779       7.18483
   5  24 3734.0756    2.3350  4.8583 10.4661  0.0000  0.0972   0.0407   0.2620    0.2770   0.0000   425.6346       30.8637      -18.0771       29.8709     -0.512582      -8.54112       30.5294       33.7340       30.1957       22.8386       15.3760       8.89014
   5  25 3871.7136    1.9215  6.4690 10.3869  0.0000  0.1166   0.0307   0.3317    0.1742   0.0000   424.8377       61.3078       58.5457      -27.2475       11.8218      -4.64034       35.5098       40.5719       35.1121       27.2498       18.9250       10.7335
   5  26 4009.7516    1.6518  8.2671 10.2093  0.0000  0.1425   0.0247   0.3920    0.1435   0.0000   438.5576      -12.3389      -33.5385      -15.4965       12.9450      -14.4000       42.2442       47.2213       43.6162       32.8259       22.9961       13.3948
   5  28 4286.1792    1.1689 12.5926 10.0965  0.0000  0.2112   0.0178   0.6124    0.1007   0.0000   428.4376       42.4346       83.8216      -24.0622       22.8167       2.33002       65.8688       74.4679       67.7044       50.0382       33.9545       19.7010
   6   9 1727.7811    0.2768  0.2493  9.7647  0.0000  0.0282   0.0178   0.0488    0.0615   0.0000   433.4377      -9.85689       14.9690       11.3164      -7.99373      -3.29272       6.47291       8.38231       6.37134       5.59158       5.61704       2.91142
   6  10 1866.0991    0.4378  0.3859  9.9414  0.0000  0.0271   0.0222   0.0581    0.0733   0.0000   425.9385      -6.53828      -1.42404      -4.18484       1.14936       3.27274       7.21133       8.99626       7.33957       6.80013       4.36191       2.66619
   6  11 2004.0173    0.6184  0.3766  9.9839  0.0000  0.0245   0.0324   0.0603    0.0897   0.0000   438.1101      -8.79321       20.2130      -4.02690       13.1914      -2.88540       6.26560       7.39451       6.20440       4.74684       4.97765       3.15333
   6  12 2142.4824    0.8231  0.6363  9.9799  0.0000  0.0294   0.0325   0.0770    0.1440   0.0000   446.5493      -12.6324      -5.34198      -2.80209       1.63798       1.05243       7.64781       9.17613       8.05185       6.82490       4.70183       3.17821
   6  13 2279.7914    1.0865  0.7661 10.6374  0.0000  0.0364   0.0405   0.0807    0.1579   0.0000   437.5236      -4.73884      -2.42197      -3.72890      -6.35193      -2.84373       11.4746       12.6263       11.3624       9.01684       6.11678       4.20761
   6  14 2415.5000    1.6041  0.9025 10.8182  0.0000  0.0359   0.0539   0.0887    0.2475   0.0000   426.9734      -8.91358       8.09611      -12.3758      -1.54799      0.905602       9.78994       10.8161       10.9949       8.06475       5.87732       3.88227
   6  15 2551.0855    2.0430  0.8386 11.4078  0.0000  0.0339   0.0700   0.0882    0.2321   0.0000   432.9380       2.47867       8.54897       8.13733      -1.78483       4.20345       7.67693       9.54268       8.44422       7.81066       5.05466       3.86202
   6  16 2687.0966    2.6449  0.9227 11.9410  0.0000  0.0337   0.0910   0.1001    0.2357   0.0000   450.6449      -6.24897       16.7932      0.187485      -6.36643       6.45430       9.11642       10.3370       9.45283       7.77886       5.50968       3.58917
   6  17 2823.7277    3.2340  0.8714 12.0870 -0.0004  0.0321   0.1098   0.0881    0.2992   0.0000   430.4188      -14.2546      0.572906       6.70402     -0.793149      -5.10532       8.41853       9.44360       8.69895       7.24683       5.36918       3.53466
   6  18 2960.7609    3.8638  0.8978 12.1717  0.0000  0.0314   0.1273   0.0917    0.3718   0.0000   428.0685       7.62609       8.68646      -14.8359      -1.34782       1.12571       7.97627       8.78263       8.48902       6.91066       5.31799       3.54943
   6  19 3097.3109    4.4760  0.8572 13.0368  0.0000  0.0316   0.1554   0.0882    0.2765   0.0000   434.0212       7.85308      -22.1585      -8.83239       5.45272      -2.31521       8.76039       9.67845       9.17104       7.57418       5.35724       3.44282
   6  20 3234.0021    4.1568  1.2108 12.4750  0.0006  0.0397   0.1323   0.1120    0.5412   0.0000   432.7720      -19.7347       32.0392      -20.0450      -8.80119      -2.65333       10.4841       11.3916       11.3027       8.92380       6.71100       4.31214
   6  21 3371.0894    3.7354  1.6456 12.2819  0.0000  0.0521   0.1097   0.1284    0.4381   0.0000   427.4836       8.49970      -3.08122      -28.1751      -4.85822   -0.00982820       14.2048       15.5526       14.7812       11.9888       8.60736       5.77848
   6  22 3508.2623    3.1820  2.5583 11.4852 -0.0010  0.0630   0.0687   0.1777    0.3523   0.0000   400.1887       1.70571       3.14334       16.1422       1.78783      -4.95894       15.7260       18.8180       17.2899       13.9777       10.4549       6.71346
   6  23 3646.1013    2.5474  3.5478 11.2378  0.0082  0.0802   0.0512   0.2121    0.2128   0.0000   432.0597      -13.8192       31.7556       5.17585      -1.03751      -3.69060       19.3488       23.8175       21.4052       18.1173       13.1714       8.97066
   6  24 3783.7957    2.1603  5.5063 10.1597  0.0000  0.0971   0.0330   0.2559    0.2379   0.0000   460.7299       55.4196      -41.5098      -15.8401       1.14780     -0.146087       26.0240       29.9293       27.9847       23.0684       16.5488       10.7592
   6  25 3922.0981    1.8446  6.8152 10.3169  0.0000  0.1141   0.0269   0.3225    0.1395   0.0000   469.3681       10.9080       15.4807      -14.6142      0.328779      -13.9418       29.4444       34.5056       31.8080       26.4672       19.3405       12.6582
   6  26 4060.6697    1.5542  8.5483 10.0390  0.0000  0.1366   0.0207   0.3779    0.1167   0.0000   433.8339       5.86063       22.6768       19.6152       29.3506      -10.0023       34.7186       40.6605       37.5910       31.1644       23.2541       15.6269
   6  27 4198.9180    1.3023 11.4199  9.8793  0.0000  0.1707   0.0163   0.4900    0.0939   0.0000   479.4283     -0.678490       19.4230      -72.0649       9.06919      -24.2634       43.9585       51.8842       48.8302       39.1522       29.0359       18.3068
   6  28 4338.0315    1.0772 13.0721  9.9650  0.0000  0.2017   0.0140   0.6112    0.0753   0.0000   487.8475      -44.3684       191.296      -58.2704       11.3235      -6.57225       52.5408       61.6697       57.6637       47.1680       34.7798       22.1202
   7   9 1767.7026    0.3037  0.2728  9.9983  0.0000  0.0219   0.0179   0.0531    0.0554   0.0000   434.6318      -5.04192       4.93031     -0.828544      -8.34289       6.15867       5.56443       6.55227       6.73224       5.22214       4.14298       2.84938
   7  10 1906.8699    0.4862  0.3687 10.0354  0.0000  0.0256   0.0231   0.0515    0.0732   0.0000   435.0981      -2.58226       14.0377      0.737240     0.0133237      0.913258       5.45521       7.25313       5.69226       5.18960       5.12479       3.70278
   7  11 2045.8438    0.6879  0.5492 10.0884  0.0000  0.0265   0.0271   0.0655    0.1059   0.0000   434.7406      -7.68722       9.24834       6.29835       2.75771       4.41158       7.07003       7.93368       7.28890       6.33408       4.89645       3.43210
   7  12 2184.5974    0.9277  0.7034 10.3353  0.0000  0.0345   0.0330   0.0771    0.1418   0.0000   438.9128       7.40992       10.8758      -3.19490       3.00444      -4.47230       7.19526       7.57954       8.76603       6.22969       5.70434       3.59974
   7  14 2458.1627    1.7340  0.9130 10.8024  0.0000  0.0313   0.0524   0.0877    0.2692   0.0000   432.5257       1.01736     -0.675837      -5.85459       4.68115      -8.01904       6.98954       7.51421       7.70464       6.80540       5.22031       3.56203
   7  15 2594.2421    2.0284  1.0149 11.7135  0.0000  0.0370   0.0622   0.0923    0.2034   0.0000   438.6409       7.60984      0.118116      -13.7935       5.63633       8.12727       8.90757       10.1486       9.82948       8.18435       6.53720       4.35233
   7  16 2731.1154    2.9735  0.8364 11.8417  0.0000  0.0293   0.0927   0.0761    0.2541   0.0000   431.2611      -2.19889       1.13888      -4.67982      -3.84487      -4.96311       6.23418       7.30316       7.30173       5.86182       4.91452       3.37526
   7  17 2868.3732    3.3524  0.9057 12.4859  0.0000  0.0359   0.1055   0.0806    0.2203   0.0000   434.7447      0.543346       6.10860       2.33503      0.925474       2.32153       8.85530       8.26272       7.92695       7.74839       6.53837       4.14908
   7  18 3005.6996    4.1079  0.8675 12.7119  0.0000  0.0291   0.1284   0.0822    0.2447   0.0000   425.1100       9.07007       7.63303       13.0879       2.50169      -9.99897       7.16302       7.77388       7.72096       6.88076       4.89757       3.60086
   7  19 3142.7712    4.0103  1.0379 13.2703  0.0000  0.0364   0.1236   0.0930    0.2007   0.0000   425.3594      -13.1096       12.1896       1.02351      -6.06906       4.24077       8.84524       9.33103       9.14047       7.86445       6.59226       4.52416
   7  20 3279.9010    4.0335  1.3330 12.5611 -0.0040  0.0410   0.1084   0.1053    0.2916   0.0000   427.6823      -3.33376       31.0477      -27.5739       6.27471      -7.99369       9.18060       11.0812       9.96808       8.90252       6.85428       4.89685
   7  21 3417.4428    3.4937  1.8104 12.3453  0.0039  0.0467   0.0831   0.1335    0.2095   0.0000   450.5482       12.7024       15.4276       17.4737      -1.34251      -7.22874       10.3079       12.0624       11.1710       10.2611       7.83793       5.44339
   7  22 3555.3316    2.9075  2.9055 11.9219  0.0000  0.0647   0.0591   0.1697    0.1692   0.0000   434.7612      -7.92344       21.7948      -2.00276      -1.77435      -9.11278       14.4591       17.8203       16.9183       14.5993       10.7622       7.66680
   7  23 3693.5809    2.4676  4.4300 10.8854  0.0000  0.0775   0.0369   0.2208    0.1612   0.0000   426.1651       21.3997     0.0718081      -6.61085       6.38441       7.47603       17.7100       20.6689       19.2930       17.3520       13.5152       9.39185
   7  24 3831.9494    2.0539  5.9829 10.5351 -0.0009  0.0961   0.0274   0.2570    0.1234   0.0000   429.0326      0.338600       22.2071      -8.09074       14.8423      -19.5751       22.3119       25.8368       24.8509       21.7345       16.4938       11.7692
   7  25 3970.6844    1.6939  7.4993 10.1879  0.0000  0.1139   0.0208   0.3209    0.1099   0.0000   374.1506      -43.6572       14.4531       67.4175       5.51982      -8.22191       24.0339       29.8788       27.7261       24.1650       19.3690       13.3292
   7  26 4109.3399    1.4846 10.1288  9.7642 -0.0000  0.1365   0.0166   0.4120    0.1059   0.0000   417.3858      -44.3647       52.7294      -6.46034       13.3233      -29.0617       29.8895       35.8416       35.1197       29.6960       23.1638       16.3656
   7  27 4248.4361    1.2225 11.7652 10.0717  0.0000  0.1676   0.0143   0.4785    0.0696   0.0000   460.5959      -22.9721       106.015       1.28022       16.6489       28.1733       37.6601       44.1130       42.3950       37.0036       29.5046       20.5211
   8   8 1665.7606    0.2609  0.1617  9.5931  0.0000  0.0168   0.0185   0.0360    0.0464   0.0000   434.6389      -5.50636       7.53193      0.678886      0.474858   -0.00425224       4.13919       5.06935       4.95101       4.48693       3.57869       2.23301
   8   9 1806.2292    0.3332  0.3153  9.5825  0.0000  0.0215   0.0171   0.0506    0.0625   0.0000   429.2859      -8.49976       10.4832      -5.29171      -1.22795      -2.04541       4.37237       5.23205       5.34910       4.46199       3.54204       2.71535
   8  10 1946.0465    0.5362  0.5176  9.6509  0.0000  0.0240   0.0209   0.0632    0.0848   0.0000   436.4839       6.62295       22.0434      -3.79919      -3.03430     -0.948206       4.98275       5.62912       5.56228       5.10879       4.11613       2.92130
   8  11 2086.1021    0.7094  0.5927  9.7817  0.0000  0.0265   0.0248   0.0602    0.1009   0.0000   433.0870      0.759488       17.5115      0.275649     -0.696657     -0.313529       4.68097       5.87080       6.01625       4.59559       4.55249       3.37900
   8  12 2225.1944    1.0563  0.6713 10.0785  0.0000  0.0252   0.0341   0.0632    0.1294   0.0000   440.2600       5.10905       4.89232       6.45472      -6.23171       2.87247       5.10428       5.78659       5.71826       5.25059       4.18103       3.22659
   8  13 2362.7960    1.3917  0.8745 10.3355  0.0000  0.0300   0.0408   0.0751    0.1766   0.0000   433.3741      -4.10061      -2.73201      -2.58862      -2.63976      -1.82592       6.19969       7.69763       7.58755       6.47338       5.03631       3.78911
   8  14 2499.4772    1.7872  0.9028 11.1929  0.0000  0.0318   0.0523   0.0774    0.1582   0.0000   446.4359      -1.54259       3.06426      0.639780       3.39211       1.87162       5.83370       7.29003       7.28275       6.28757       5.15195       3.82562
   8  15 2636.1792    2.4239  0.8362 11.5711  0.0000  0.0286   0.0728   0.0739    0.1666   0.0000   435.8280      -9.22120       8.07604      -6.66217       6.55621     -0.727743       5.56378       6.60661       5.82557       5.89855       4.65963       3.68196
   8  16 2773.8439    2.9176  0.8259 11.9531  0.0000  0.0267   0.0872   0.0748    0.1683   0.0000   424.3944       4.99904       11.5599     -0.212583       3.30981      -4.99393       5.43602       6.07480       6.25183       5.37815       4.46778       3.50565
   8  17 2911.5323    3.8332  0.7713 12.3087  0.0000  0.0254   0.1214   0.0725    0.1974   0.0000   439.0617      -5.84352       18.3844      -1.05258      -7.59080      -6.67708       5.16677       5.77662       5.52145       4.98038       4.41393       3.28795
   8  18 3049.1968    4.1787  0.9508 12.6330  0.0000  0.0314   0.1160   0.0788    0.2060   0.0000   435.6317      -7.69586       16.7420       1.05801      -5.42005      0.439637       6.16523       7.09512       6.66984       6.25725       5.29986       3.86924
   8  19 3186.7564    4.1911  1.1580 12.7390  0.0000  0.0348   0.1114   0.0967    0.2147   0.0000   433.0846      -7.61638       8.93692      -1.90940       1.11803      -8.92561       6.95076       8.56741       8.45237       7.16079       5.95756       4.18911
   8  20 3324.5398    3.7687  1.6491 12.2751  0.0000  0.0422   0.0848   0.1111    0.1812   0.0000   442.5219      -7.51748       6.55710       5.18468       9.43314      -6.67747       8.29553       10.2306       9.84978       8.93152       7.10041       5.13360
   8  21 3462.4579    3.2228  2.1611 12.2347  0.0000  0.0512   0.0689   0.1334    0.1293   0.0000   450.8179       12.0992      -3.65718       7.34079       2.82931      -2.02883       10.3098       12.9155       11.9567       11.0856       8.66457       6.48569
   8  22 3600.9177    2.8326  3.2567 10.9195  0.0000  0.0593   0.0471   0.1559    0.1787   0.0000   425.3816       4.52604       9.76263      -10.9279       3.84499      -30.0547       12.3571       13.9155       13.9198       12.5016       10.1368       7.56050
   8  23 3739.3430    2.2390  4.4757 10.6203  0.0000  0.0753   0.0328   0.1937    0.1382   0.0000   443.3299       20.1332      -34.5368      -8.53228       13.0500      -17.8327       14.4334       17.0567       17.1322       15.4060       12.3170       9.30055
   8  24 3878.1972    1.9086  6.2973 10.0616  0.0000  0.0921   0.0234   0.2506    0.1151   0.0000   427.7472      -41.0910       14.2898       21.1898      -14.2166      -27.2199       17.5421       21.2945       20.5671       18.9650       15.1914       11.3427
   8  26 4156.8480    1.3553 10.5567  9.7168  0.0000  0.1414   0.0141   0.3779    0.0718   0.0000   491.5793       12.0770       52.6880       29.4225      -13.0859       8.34967       26.1968       32.8084       30.9409       28.6232       23.3817       17.3478
   9   5 1254.3826    0.0894  0.0758  9.7173  0.0000  0.0413   0.0132   0.0317    0.0360   0.0000   434.5691      -19.5548       17.7980      -12.8497       3.12383      -8.83563       6.56816       4.45090       10.4884       6.64854       3.43364       5.06735
   9   8 1702.4051    0.2756  0.2449  9.6895  0.0000  0.0179   0.0152   0.0428    0.0473   0.0000   434.6506     -0.665340       10.9470      -2.79507      -1.54857      -1.19868       3.85107       4.13897       3.66799       3.21603       3.32276       3.01351
   9   9 1843.5953    0.4013  0.3754  9.7230  0.0000  0.0201   0.0178   0.0559    0.0601   0.0000   436.6615       2.78470       17.2694      -4.52237      -5.20486       8.19298       3.65789       4.52509       4.18580       4.41952       3.32467       2.59349
   9  10 1984.1714    0.5887  0.5677  9.6199  0.0000  0.0235   0.0207   0.0621    0.0897   0.0000   431.7039      -4.80215       11.1734      -10.4355       3.73749      -2.75512       3.87063       4.86451       4.40945       4.19612       3.88121       3.15391
   9  11 2125.1078    0.7864  0.6326 10.0096  0.0000  0.0256   0.0259   0.0634    0.1071   0.0000   433.6753      -5.89567       17.9857      -1.85637      -1.53868       3.98888       4.34798       4.93079       5.00239       4.85411       4.19325       3.07532
   9  12 2264.5375    1.0391  0.8247 10.6025  0.0000  0.0309   0.0316   0.0743    0.1166   0.0000   446.6584      -4.09358       14.7528       13.1399      0.976137      -9.39807       4.65886       6.24748       6.11208       5.31512       4.75475       3.73413
   9  13 2402.3030    1.5653  0.8190 10.8716  0.0000  0.0273   0.0453   0.0728    0.1439   0.0000   438.3769       1.58432       13.6912      -1.82503       3.29798      -1.72950       4.45413       5.57627       5.29307       5.28090       4.16384       3.30566
   9  14 2539.4911    1.9320  0.9228 11.2854  0.0000  0.0290   0.0529   0.0754    0.1654   0.0000   449.6875       5.91941       10.5286      -12.7788       3.60314       3.04315       5.18287       6.39460       6.30665       5.44728       4.71579       3.96694
   9  15 2676.9954    2.4790  0.9651 11.6919  0.0000  0.0302   0.0658   0.0729    0.1707   0.0000   427.6028      -3.27965       15.8309       1.46181       4.39755      -7.84231       5.31638       6.42402       6.56607       5.84182       4.81846       3.86139
   9  16 2815.2002    3.1030  0.8357 12.1091  0.0000  0.0258   0.0884   0.0678    0.1746   0.0000   445.7074      -6.19774       10.1151     -0.972255      0.219520       1.74706       4.61866       5.76422       5.41550       4.91508       4.20613       3.49698
   9  17 2953.5903    3.6813  0.9305 12.7232  0.0000  0.0285   0.1018   0.0786    0.1611   0.0000   434.1415      -15.5496       15.5376      -7.58200       9.31444      -4.22381       5.28847       6.58229       6.31529       6.09141       4.69703       3.65508
   9  18 3091.5265    4.2446  0.8643 12.9818  0.0000  0.0261   0.1222   0.0777    0.1641   0.0000   433.4819      -5.93549       11.7946      -1.49617      -8.28093      -1.44184       4.94438       5.97411       5.87874       5.58869       4.49884       3.47810
   9  19 3229.5358    3.9960  1.1911 12.9097  0.0000  0.0336   0.1017   0.0898    0.1788   0.0000   421.5170       12.9737       11.5568      -1.51707      -3.17191      -4.50277       6.17904       7.36640       7.60300       6.69130       5.79104       4.33210
   9  20 3367.8234    3.5843  1.7190 12.3333  0.0000  0.0405   0.0751   0.1117    0.1493   0.0000   445.8716       3.79749       8.38623       2.42100       7.09916      -8.56489       7.39800       8.87455       8.80465       8.03624       6.62427       5.14835
   9  21 3506.2887    3.0957  2.5375 11.9472  0.0000  0.0524   0.0553   0.1324    0.1114   0.0000   447.3688      -4.02930      -4.77223       9.09875       4.24676      -18.5029       8.68879       10.4865       10.7096       10.0226       8.31769       6.40756
   9  22 3645.1749    2.5331  3.4718 11.3227  0.0000  0.0611   0.0405   0.1606    0.1047   0.0000   428.4010      -13.5604       13.9297       11.0558      -8.12373      -14.4374       10.6930       12.9774       13.1005       12.0619       10.0181       7.75055
   9  23 3784.4401    2.1388  5.5193 10.4950  0.0005  0.0779   0.0262   0.2088    0.0982   0.0000   443.0397      -10.1479       24.2318      0.935179     -0.342881      -1.62766       13.8837       16.3224       16.3405       14.9418       13.3636       9.96076
   9  24 3923.4484    1.8022  7.3888 10.2790  0.0002  0.0961   0.0201   0.2676    0.0788   0.0000   415.9082      -16.8961      -8.22968      -2.50454      -4.28840       16.6941       16.8142       19.9786       20.3759       18.5479       16.1361       12.2943
   9  25 4063.2345    1.5081  9.0314  9.9888  0.0000  0.1151   0.0159   0.3174    0.0728   0.0000   494.1751      -14.9151       37.2985       5.70348       2.01607      -31.5709       19.8828       24.1250       23.9790       22.0499       19.1585       14.6696
   9  26 4202.8436    1.2684 11.2135  9.8603  0.0000  0.1382   0.0127   0.3955    0.0603   0.0000   401.6673      -32.8154       53.8653      -36.3105       18.5645      -3.13626       23.6299       29.5004       29.3802       27.1494       22.8722       17.6276
   9  27 4342.9607    1.0668 13.2026  9.8738 -0.0009  0.1760   0.0113   0.4882    0.0535   0.0000   491.6629      -114.143       56.9755      -1.02309       36.2042      -4.42962       29.1493       36.9300       36.4191       33.1129       28.9729       22.0509
  10   6 1443.4316    0.1316  0.0757  9.5482  0.0000  0.0224   0.0156   0.0271    0.0356   0.0000   437.0770       1.06903       13.7004      0.806089      -4.60107      0.268454       2.71655       2.23614       3.66476       4.08629       1.93929       3.28213
  10   7 1592.9402    0.1821  0.2204  9.5646  0.0000  0.0253   0.0122   0.0613    0.0431   0.0000   431.9431      -8.51054       16.6089      -5.17168      -7.33675       5.47176       5.10745       5.86276       8.60674       11.0886       10.6284       6.33913
  10   8 1737.8127    0.3327  0.2473  9.5196  0.0000  0.0175   0.0167   0.0356    0.0496   0.0000   435.7928      -2.29382       12.3114     -0.343179      -4.25557       1.06714       2.92162       4.22811       4.63921       4.42570       3.69687       2.64785
  10   9 1879.9579    0.4619  0.4059  9.5963  0.0000  0.0206   0.0181   0.0470    0.0647   0.0000   435.2006      -8.06090       15.2045      -1.36996     -0.643295      -1.99720       3.45553       3.80824       3.67483       3.87274       3.33898       2.51081
  10  10 2021.5134    0.6267  0.4861  9.8723  0.0000  0.0219   0.0229   0.0525    0.0781   0.0000   439.7719      -3.21886       12.5160      -1.37697      -4.38977      -2.81573       4.07962       4.58782       4.58689       4.25961       3.86013       3.28635
  10  11 2162.9336    0.8836  0.6638 10.0932  0.0000  0.0237   0.0272   0.0620    0.1031   0.0000   434.9070      -10.3922     0.0915230      0.599649      0.704102      -2.79473       3.68012       4.28839       4.19383       4.13049       3.67574       2.96991
  10  12 2302.7874    1.2452  0.7789 10.3640  0.0000  0.0258   0.0348   0.0628    0.1367   0.0000   435.6114     -0.156953       3.36935       10.3709      -4.31124       1.28236       4.06766       4.87375       4.86779       4.31988       3.93687       3.30854
  10  13 2440.7709    1.6729  0.9079 10.7825  0.0000  0.0279   0.0431   0.0666    0.1516   0.0000   435.6985      0.636427       15.7525       1.52413      -6.00602      -1.97184       4.34040       5.24765       5.16465       4.73629       4.46409       3.64610
  10  14 2578.6577    2.1152  0.9573 11.4813  0.0000  0.0280   0.0554   0.0742    0.1388   0.0000   438.1949       2.80907       2.52424       7.99644       2.86691       1.69291       4.82887       5.98079       5.82607       5.60572       4.82070       3.55412
  10  15 2717.0068    2.7947  0.7975 11.7235  0.0000  0.0247   0.0751   0.0630    0.1603   0.0000   440.7485      0.323268       12.4687      -10.7098       6.82750       2.13308       4.24861       4.93531       4.81227       4.55963       4.04972       3.22500
  10  16 2855.6942    3.3896  0.8307 12.0317  0.0000  0.0245   0.0890   0.0623    0.1647   0.0000   446.0788      -5.10156       12.2354      -3.56678      0.650415      -4.00055       4.15134       5.19766       5.23678       4.68991       3.95304       3.25395
  10  17 2994.4750    3.9706  0.9061 12.4743  0.0000  0.0271   0.0996   0.0657    0.1663   0.0000   436.5631       1.56281       13.7593      -7.08203       3.00585      -3.93595       4.16344       5.25784       4.95504       4.86450       4.17911       3.37073
  10  18 3132.9201    4.3371  0.8119 12.9460  0.0000  0.0236   0.1206   0.0683    0.1441   0.0000   431.0497       3.64867       20.4670      -6.54435      0.287526       1.69732       4.08625       4.91243       4.81377       4.69905       4.25992       3.09503
  10  19 3271.3601    4.0346  1.2951 12.6408  0.0000  0.0333   0.0924   0.0885    0.1726   0.0000   439.0498       15.5483       24.6586       2.21837      -2.87076      -9.16176       5.68352       6.83257       7.14907       6.38212       5.59406       4.51819
  10  20 3410.0279    3.4236  2.0127 12.0266 -0.0012  0.0415   0.0620   0.1115    0.1137   0.0000   441.4465      -2.28525       11.6367      -4.71316       3.14260      -7.19392       6.44136       7.88171       7.84936       7.39346       6.64600       5.43965
  10  21 3549.0853    2.8830  2.9540 11.5881  0.0000  0.0525   0.0452   0.1368    0.0930   0.0000   431.7864      0.186145       20.6489      -12.2751      -2.35704      -14.2094       8.47193       10.5851       10.4425       9.70156       8.51295       6.79055
  10  22 3688.4003    2.3876  4.0205 11.1183  0.0010  0.0627   0.0330   0.1691    0.0796   0.0000   441.8325      -1.11167       26.5044      -5.54606      -3.68704       4.25949       9.94921       12.4978       12.4211       12.0126       10.1762       8.11213
  10  23 3827.7808    1.9836  5.3298 10.7568  0.0000  0.0759   0.0252   0.2054    0.0746   0.0000   422.8644       16.0555       24.3153      -15.2027       24.3117      -6.13480       11.8798       14.6793       14.5700       13.9629       11.9900       9.79955
  10  24 3967.5791    1.7009  7.4679 10.1917  0.0000  0.0933   0.0185   0.2611    0.0721   0.0000   414.2067       8.97082       4.83657       25.4736       14.4590      -16.9165       14.6930       17.5498       17.7474       17.1627       14.7712       11.9633
  10  25 4107.7250    1.4385  8.9811  9.9916  0.0000  0.1108   0.0144   0.3010    0.0606   0.0000   415.0545       34.8689       14.3869      -20.7403      -26.0207      -1.35858       16.6647       20.8051       21.0560       19.9409       17.0910       13.9420
  10  26 4247.7717    1.2050 11.9729  9.9055  0.0000  0.1453   0.0120   0.4061    0.0517   0.0000   421.4536       15.8250       16.5151       8.77915      -9.23571      -36.9183       22.3071       27.9627       28.4176       26.4639       23.0262       18.3862
  10  27 4388.2381    1.0051 13.4025  9.8563 -0.0008  0.1768   0.0105   0.4770    0.0463   0.0000   432.5435      -8.43962       45.6834       11.3038       28.8499      -4.18588       27.1046       34.3793       34.5757       32.7235       28.3972       22.6485
  11   8 1772.2144    0.3558  0.3228  9.3386  0.0000  0.0176   0.0155   0.0459    0.0532   0.0000   436.7149      -4.59374       13.2228      -2.72570      0.204706      0.757695       2.59729       2.91266       2.71968       2.67234       2.84996       2.18735
  11   9 1915.4007    0.4982  0.4424  9.5678  0.0000  0.0215   0.0181   0.0474    0.0667   0.0000   437.8389     -0.607960       6.72596      -4.32685      0.153858       3.72337       3.27151       3.63522       3.45859       3.56761       3.30668       2.84019
  11  10 2057.9223    0.6819  0.6234  9.4673  0.0000  0.0240   0.0206   0.0577    0.0918   0.0000   432.0686      -8.67690       1.75964     -0.254381      -2.78366      -5.06627       3.27665       4.24240       4.03941       3.71963       3.61688       2.96577
  11  11 2199.8046    0.9842  0.7358  9.9692  0.0000  0.0258   0.0268   0.0564    0.1110   0.0000   433.7785       1.10297       9.75365      -3.05081      0.963152      -3.42911       3.28644       4.41708       4.44829       4.39552       3.53808       3.07594
  11  12 2340.0132    1.2699  0.9111 10.3149  0.0000  0.0269   0.0328   0.0706    0.1396   0.0000   425.2189      0.338742       10.3907       17.8073       5.89861      -1.30896       4.17532       4.71537       4.66972       4.61034       4.02926       3.58666
  11  13 2478.4701    1.7129  0.9827 10.8785  0.0000  0.0282   0.0425   0.0717    0.1472   0.0000   442.8506      0.918088       15.8868      -1.09725      -5.79903      -2.77309       4.18085       5.28833       5.55777       5.06567       4.41991       3.55451
  11  14 2616.9978    2.2106  0.8881 11.5312  0.0000  0.0269   0.0564   0.0685    0.1347   0.0000   435.9937      -3.06696       14.1911      -9.27072       3.89987      -5.19717       3.54101       4.54319       4.28158       4.66276       3.77138       3.30711
  11  15 2756.1472    2.8464  0.8798 11.6994  0.0000  0.0260   0.0697   0.0621    0.1461   0.0000   440.0045      -4.98686       11.2177     -0.760698      -7.15606       1.03584       3.37416       4.40201       4.44065       4.27394       3.65033       3.06143
  11  16 2895.4159    3.7468  0.7791 11.9009  0.0000  0.0223   0.0963   0.0578    0.1745   0.0000   439.6539      -2.06460       8.34570      -5.20732      0.471943      -3.38615       3.34648       3.95941       3.93055       3.75565       3.46979       2.89672
  11  17 3034.5144    3.9814  1.0712 12.5061  0.0000  0.0268   0.0934   0.0785    0.1477   0.0000   443.3604    -0.0520461       10.0175      -3.49455      -3.34184     -0.394252       4.03929       4.80268       5.11032       5.06944       4.41076       3.49083
  11  18 3173.4829    4.2619  1.0287 12.6303  0.0016  0.0278   0.0998   0.0698    0.1540   0.0000   441.6181      -5.17772       15.4368       2.82874      0.196529      -2.64506       4.03317       4.78927       4.76306       4.82722       4.25361       3.51179
  11  19 3312.4035    3.8957  1.4522 12.1647  0.0000  0.0330   0.0773   0.0875    0.1528   0.0000   434.3185       1.96767       6.51626      -2.89666      -10.9752      -8.70605       4.85313       5.72309       5.67919       5.75043       5.12373       4.38183
  11  20 3451.6529    3.2839  2.1449 11.8634  0.0000  0.0420   0.0551   0.1097    0.0973   0.0000   441.4602      -6.06016       6.87867      -7.57008       22.1220      -1.36094       5.98473       7.33865       7.24463       7.08324       6.38294       5.36778
  11  21 3591.2374    2.6612  3.0935 11.4255  0.0000  0.0503   0.0395   0.1434    0.0747   0.0000   439.8313       11.5823      0.821320      -3.29578      -4.77198       4.14891       7.04496       8.85862       8.73320       8.47959       7.63853       6.31999
  11  22 3730.8853    2.2943  4.5346 10.8406  0.0000  0.0638   0.0291   0.1710    0.0694   0.0000   446.9394      -1.05491       8.83042      -24.8974       9.31134       4.60097       9.35907       11.2332       11.7596       11.0436       9.59959       8.33123
  11  23 3870.7831    1.9426  6.1582 10.2022  0.0000  0.0768   0.0207   0.2044    0.0714   0.0000   439.5428      -2.32246      -20.6271       8.74414      -2.17915      -12.3603       10.8322       13.4902       13.7992       13.3580       11.8714       9.69875
  11  24 4010.7202    1.6502  8.2871  9.8616  0.0000  0.0944   0.0157   0.2610    0.0650   0.0000   419.4548      -8.56589      -16.7121      -35.0999      -1.48768       5.52155       12.9490       16.5367       16.5949       16.1420       14.3529       11.7067
  11  25 4151.3077    1.3428  9.9017  9.8827  0.0000  0.1180   0.0129   0.3196    0.0522   0.0000   423.0967       4.56745       20.7428       27.1185      -12.6209      -29.7826       16.0859       20.8080       20.6980       20.3172       17.9112       14.6213
  11  26 4291.9703    1.1422 12.6433  9.6813 -0.0006  0.1457   0.0104   0.4099    0.0478   0.0000   439.2132       4.83419      -34.2660      -45.5881       41.8134       1.63520       19.8589       25.2878       25.6181       24.5598       21.9184       18.1482
  11  28 4573.6768    0.7948 18.0292  9.6718 -0.0033  0.2386   0.0071   0.6494    0.0341   0.0000   442.9046      -37.9092      -25.8990       9.20819       22.9535      -14.4292       33.1829       41.5350       43.0306       41.0809       36.7961       30.4089
  12   7 1660.2270    0.2468  0.2526  9.4176  0.0000  0.0186   0.0120   0.0361    0.0416   0.0000   438.2624      -2.20966       13.5010       2.21263      -3.53037     0.0261207       2.41964       2.59691       2.88169       3.31270       2.54616       2.18333
  12   8 1805.7972    0.3928  0.3031  9.6352  0.0000  0.0155   0.0166   0.0405    0.0499   0.0000   437.9026      -3.47227       16.7928       1.61155      -4.58511      0.431707       2.05544       2.84400       2.72294       2.79680       2.50876       1.97736
  12   9 1949.9670    0.5593  0.4778  9.4648  0.0000  0.0196   0.0185   0.0460    0.0708   0.0000   435.6254      -10.4952       8.89324      -3.20512      0.600669      -7.45441       2.54581       3.27239       3.43018       3.27188       2.94514       2.54915
  12  10 2093.6110    0.7292  0.7256  9.7114  0.0000  0.0250   0.0200   0.0593    0.0938   0.0000   437.6047     -0.842925       11.6000      -9.41283      0.550528      -3.18809       3.10094       4.12672       4.06280       3.96833       3.47658       2.95550
  12  11 2235.8669    0.9824  0.7211 10.2834  0.0000  0.0231   0.0266   0.0568    0.0921   0.0000   434.3668      -3.13723       13.6539       3.63495     0.0229149     0.0417975       3.30102       4.28219       4.34998       4.35724       3.65763       3.08667
  12  12 2376.3019    1.4354  0.8654 10.5519  0.0000  0.0241   0.0361   0.0658    0.1343   0.0000   434.8761       1.73997       19.1064       9.20857      -6.09321       1.42365       3.24207       4.08667       3.79877       4.11724       3.84642       3.02173
  12  13 2515.4323    1.8476  0.9695 11.1993  0.0000  0.0261   0.0443   0.0758    0.1380   0.0000   438.5301      -4.00953       8.83273     -0.573296     -0.160341       3.91742       3.30333       4.39484       4.34713       4.09398       3.79153       3.24424
  12  14 2654.6013    2.4509  0.9270 11.8835  0.0000  0.0252   0.0605   0.0703    0.1277   0.0000   433.2309      -7.14049       10.5930       3.94573       4.45805      -7.39562       3.22608       3.92138       4.06149       4.01962       3.62530       3.24638
  12  15 2794.4998    3.0157  0.8241 12.1192  0.0000  0.0231   0.0734   0.0588    0.1338   0.0000   442.8519       2.36027       15.3531      -5.34625      -2.24692       1.80187       3.15312       3.80222       3.86407       3.83308       3.55491       3.00058
  12  16 2934.3581    3.6734  0.8402 12.6319  0.0000  0.0231   0.0917   0.0626    0.1224   0.0000   439.8990       3.82261       6.49459      -7.83957      -2.98682       2.34678       2.96546       3.88665       3.84759       3.73571       3.37081       2.87085
  12  17 3073.8381    4.3393  0.8687 13.0931  0.0000  0.0234   0.1073   0.0641    0.1146   0.0000   434.2448      -2.57571       18.5865      -4.89578      -1.02849       1.00446       3.18234       3.59159       3.86752       3.74232       3.57463       2.85989
  12  18 3213.2148    4.0925  1.1366 12.8477  0.0000  0.0279   0.0917   0.0776    0.1468   0.0000   443.9386       11.3559       6.28790      -3.67945      -5.34173      -4.14644       3.70251       4.64849       4.69521       4.83681       4.10805       3.49602
  12  19 3352.7025    3.6608  1.6507 12.3577  0.0000  0.0341   0.0682   0.0935    0.1125   0.0000   428.1409     -0.620831       11.1766      -9.20117       9.76961      -4.30923       4.63282       5.38414       5.79384       5.75505       5.13391       4.38125
  12  20 3492.3535    3.0436  2.4607 11.8060  0.0000  0.0429   0.0472   0.1141    0.0854   0.0000   435.7660       3.97026       5.33769       4.23426      -16.3364      -14.8210       5.73828       7.02961       7.55931       7.38912       6.62373       5.46241
  12  21 3632.4118    2.6020  3.5287 11.2694 -0.0014  0.0538   0.0341   0.1355    0.0719   0.0000   442.5348       6.80502       19.9067      -3.57575       5.85446      -18.3159       7.13391       8.92802       8.63362       8.77239       7.82459       6.96674
  12  22 3772.5421    2.1630  5.0779 10.7856  0.0000  0.0661   0.0249   0.1756    0.0635   0.0000   438.9079       1.01829      -2.64963      -17.1063      -2.44475       2.16087       8.60468       10.6461       11.1235       10.9684       9.54675       8.40432
  12  23 3912.9546    1.8154  7.0869 10.4347  0.0000  0.0829   0.0182   0.2254    0.0556   0.0000   438.1083      -13.9782      -10.5039     -0.680196      -10.3855      -6.40486       10.8114       13.5558       13.7129       13.7320       12.1966       10.5551
  12  25 4194.1754    1.2628 10.9688  9.9807  0.0004  0.1243   0.0117   0.3385    0.0473   0.0000   445.5491      -23.5452     -0.700065       25.7039      -16.2504      -7.98264       15.9945       20.3035       21.2114       19.9926       18.4283       15.5957
  12  26 4335.4247    1.0902 13.7845  9.8590  0.0016  0.1538   0.0095   0.4396    0.0417   0.0000   488.3882       8.72460      -6.47942      -29.1452       47.4263       31.0884       19.6418       24.7452       26.4374       24.8296       22.6130       19.0702
  13   5 1382.3415    0.1097  0.0412  9.3912  0.0000  0.0131   0.0176   0.0195    0.0299   0.0000   436.7516      0.994743       16.9174      0.770196      -5.02193      0.599816       1.20658       1.58505       2.29320       1.54299       2.08828       1.71972
  13   6 1541.1407    0.1775  0.1536  9.2995  0.0000  0.0127   0.0107   0.0299    0.0343   0.0000   438.9996      -1.60184       13.5265      -1.98351     -0.445005       2.60086       1.50957       1.82856       1.83931       1.93951       1.83705       1.53495
  13   7 1692.3564    0.2507  0.3134  9.3660  0.0000  0.0198   0.0109   0.0417    0.0407   0.0000   436.3464     0.0611949       14.4890      -1.32821      -2.56825     -0.854459       2.07997       3.03684       3.12320       3.16116       2.91224       2.39376
  13   8 1838.6433    0.4146  0.2769  9.5687  0.0000  0.0151   0.0175   0.0352    0.0496   0.0000   432.1979      -1.94243       14.0205      -1.61698      0.128160      0.488903       1.83644       2.54189       2.64437       2.75328       2.39139       2.12810
  13   9 1983.8086    0.5898  0.5005  9.5153  0.0000  0.0192   0.0180   0.0452    0.0694   0.0000   436.1838      -5.20236       10.7790      -2.08090      -5.57164       1.71087       2.37136       2.81116       3.18708       3.01187       2.70696       2.45570
  13  10 2128.4662    0.8438  0.6271  9.7246  0.0000  0.0229   0.0222   0.0450    0.0924   0.0000   442.3773       2.54549       9.32684      -4.21810     -0.237518       1.81986       2.91719       3.95147       3.89430       3.93669       3.44389       3.07893
  13  11 2271.0983    1.1364  0.8344 10.0018  0.0000  0.0230   0.0267   0.0574    0.1148   0.0000   445.7868      -6.12228       12.0462      -1.11291      -3.14813       2.01245       2.70789       3.48228       3.48880       3.53022       3.14948       2.80012
  13  12 2411.8497    1.5160  0.8864 10.5923  0.0000  0.0233   0.0356   0.0621    0.1176   0.0000   437.2462       2.80461       14.4767       3.34313       1.98921      -3.58010       3.00619       3.56523       3.84580       3.60255       3.22776       3.03630
  13  13 2551.7249    2.0619  0.8568 10.9294  0.0000  0.0222   0.0485   0.0592    0.1460   0.0000   441.1394       1.64700       21.4228      -5.01200      -1.54323      -7.54179       2.68511       3.28932       3.57274       3.48649       3.07189       2.58452
  13  14 2691.6725    2.7057  0.9078 11.3449  0.0000  0.0228   0.0624   0.0612    0.1852   0.0000   438.5208       1.64804       10.7053       8.12328       4.90776      -3.90481       2.89252       3.59768       3.82650       3.85283       3.36163       2.94094
  13  15 2832.1603    3.4408  0.8026 12.1306  0.0000  0.0215   0.0820   0.0542    0.1437   0.0000   440.5991      0.189732       14.8888      -3.72848      0.764199       1.18487       2.69460       3.27449       3.44288       3.62062       3.40963       2.84553
  13  16 2972.6232    4.0059  0.8886 12.4736  0.0000  0.0231   0.0908   0.0573    0.1435   0.0000   441.9517       2.93811       9.75256      -2.36972     -0.564816      -4.54936       2.75854       3.52608       3.70138       3.50246       3.14330       2.80235
  13  17 3112.4633    4.1514  0.9345 12.8431  0.0000  0.0237   0.0942   0.0628    0.1177   0.0000   438.9680       3.70165       4.57447     -0.126751      -5.27551      -5.98527       2.98096       3.50059       3.67254       3.58283       3.39592       2.85226
  13  18 3252.2763    4.0301  1.1919 12.6373  0.0000  0.0278   0.0841   0.0755    0.1485   0.0000   431.7652       8.99655       13.9699      -9.98491       4.85924      -1.88296       3.42667       4.22684       4.37528       4.36346       3.84758       3.42204
  13  19 3392.3977    3.4280  1.9147 12.2820  0.0000  0.0369   0.0577   0.0974    0.0852   0.0000   428.3704      0.146223       13.7770       3.90570      -2.01168      -3.01245       4.40912       5.45704       5.86594       5.68745       5.23227       4.40296
  13  20 3532.5564    2.8913  2.5378 11.8117  0.0000  0.0430   0.0432   0.1174    0.0747   0.0000   436.1346      -1.76948       11.2578      -6.62047      -12.9209      -3.37010       5.33787       6.79746       6.78457       6.70348       6.04892       5.46504
  13  21 3673.1115    2.4022  4.1372 11.0266  0.0000  0.0556   0.0285   0.1511    0.0610   0.0000   449.9912       4.74969      -17.1739      -2.39303       3.21229      -2.18282       6.75545       8.67202       8.98018       8.68206       7.95237       6.92596
  13  22 3813.7489    2.0496  5.6488 10.6517  0.0000  0.0677   0.0212   0.1839    0.0529   0.0000   446.7805     -0.337890      -13.2826      -8.77134       2.57512      -4.58698       8.14396       10.4096       10.6893       10.6539       9.39185       8.26811
  13  23 3954.3365    1.6859  7.2951 10.3521  0.0009  0.0852   0.0165   0.2240    0.0507   0.0000   449.9930      -11.7905       16.5003      -5.41356      -8.71031      0.639337       9.95721       13.1161       13.3332       13.3334       11.6538       10.5811
  13  24 4095.3123    1.4144  9.1436 10.0657  0.0000  0.1013   0.0129   0.2779    0.0475   0.0000   457.2485       6.17133       18.2670       6.58511      -4.66043      -12.9013       11.6789       15.0069       15.9238       15.6556       14.1031       12.1733
  13  25 4236.6143    1.2097 11.4658  9.9120  0.0012  0.1248   0.0106   0.3483    0.0425   0.0000   377.1601       3.79188       47.4909       10.4356      -2.76060      -14.0047       14.5528       19.0665       19.5236       19.1177       17.3324       15.2563
  13  26 4377.8672    0.9891 13.5234  9.8260 -0.0020  0.1588   0.0088   0.4355    0.0386   0.0000   439.5616       11.6163      -19.1921      -3.13959       11.4408      -33.2970       18.8769       24.5652       25.8847       24.7166       22.5100       19.6340
  14   5 1411.7286    0.1139  0.0616  9.3597  0.0013  0.0178   0.0131   0.0209    0.0301   0.0000   441.2486      -1.47790       13.0712     -0.638685      -3.68198      0.235564       2.49521       2.55582       3.22834       3.21349       2.34565       2.26822
  14   6 1571.5493    0.1911  0.1107  9.3963  0.0000  0.0135   0.0123   0.0198    0.0323   0.0000   435.8810    -0.0581817       13.6068      -2.60929      -4.04282       1.82836       1.22461       1.87746       1.62456       1.69675       1.78530       1.33320
  14   7 1723.5137    0.3073  0.2725  9.4239  0.0000  0.0168   0.0133   0.0369    0.0420   0.0000   437.2072      -2.18152       12.6835       4.79240      0.241078     -0.451500       1.69112       2.15912       2.43311       2.23641       2.11675       1.72055
  14   8 1870.7997    0.4880  0.4324  9.4004  0.0000  0.0229   0.0157   0.0399    0.0601   0.0000   436.3700      -2.32826       11.1844       4.33393     -0.377271      -1.24012       2.09041       2.59107       3.26472       2.62624       2.51798       2.38238
  14   9 2017.0278    0.6743  0.5550  9.5282  0.0000  0.0187   0.0190   0.0466    0.0775   0.0000   439.0872      -2.17711       14.2360    -0.0751341      -2.03339       2.51385       1.98116       2.61235       2.50037       2.77227       2.31659       2.20759
  14  10 2162.5127    0.8481  0.7066  9.9485  0.0000  0.0225   0.0214   0.0529    0.0884   0.0000   436.2230      0.827418       13.3573      -5.10706      0.613714     -0.441822       2.43968       3.13955       3.05970       3.26266       3.05409       2.70810
  14  11 2305.7424    1.2416  0.7787 10.1877  0.0000  0.0213   0.0294   0.0541    0.1015   0.0000   440.3964      0.754995       13.0676      -1.38568     -0.817388      -3.84143       2.37946       3.37096       3.25961       3.59235       3.25319       2.82291
  14  12 2446.7223    1.6706  0.9297 10.9247  0.0000  0.0244   0.0373   0.0615    0.1122   0.0000   436.7182       1.40529       13.0198       4.64299      -1.56668       6.10971       2.72696       3.41622       3.63918       3.44923       3.31315       2.96949
  14  13 2587.3498    2.1133  0.9234 11.3691  0.0000  0.0227   0.0476   0.0606    0.1146   0.0000   439.0456      -1.76896       11.8192      -1.88083      -5.26252      -2.37912       2.70655       3.23582       3.48077       3.38380       3.11970       2.75650
  14  14 2728.2015    2.7367  0.8981 11.8184  0.0000  0.0231   0.0615   0.0582    0.1308   0.0000   438.7258      -3.56085       9.50838      -2.05237      0.471660      -3.44964       2.67493       3.44835       3.60883       3.42863       3.08150       2.86890
  14  15 2869.2328    3.4791  0.9325 11.9515  0.0000  0.0236   0.0767   0.0583    0.1767   0.0000   437.6406      -2.62775       7.25014      -2.63392       2.52391      0.521004       2.83628       3.49354       3.45408       3.46718       3.31940       3.11610
  14  16 3010.1431    4.0566  0.9086 12.7011  0.0000  0.0227   0.0921   0.0603    0.1315   0.0000   433.8450       5.27740       7.37501      -5.34057       1.77839      -2.46236       2.66649       3.44631       3.51343       3.50181       3.23201       2.94488
  14  17 3150.5407    4.1829  1.0774 12.8231  0.0000  0.0263   0.0877   0.0679    0.1353   0.0000   434.7444     -0.977077       10.9760     -0.446342      -5.14421      -3.47490       2.93031       3.93243       3.73614       4.04727       3.54186       3.16758
  14  18 3290.8098    3.7509  1.4247 12.7398  0.0000  0.0312   0.0718   0.0816    0.1022   0.0000   433.8035      -1.26164       11.4917      -1.85499       3.00625      -9.68055       3.49555       4.25868       4.53096       4.72508       4.30248       3.75767
  14  19 3431.4368    3.3074  2.0687 12.0582  0.0000  0.0367   0.0512   0.0978    0.0860   0.0000   439.9063      -1.87936       5.00599      -8.96765       1.34661      -3.85167       4.26607       5.31506       5.59833       5.54272       5.15033       4.67762
  14  20 3572.1777    2.7712  3.1097 11.3729  0.0000  0.0469   0.0359   0.1179    0.0725   0.0000   434.1111       6.37001       3.33876      -8.74854       5.21509      -10.4815       5.12298       6.71107       6.85988       6.96917       6.27069       5.52339
  14  21 3713.0224    2.3118  4.7161 10.8802  0.0000  0.0584   0.0248   0.1575    0.0565   0.0000   439.5630      -5.48175       19.2926      -15.0453       5.02868      -14.7555       6.44478       8.31213       8.64395       8.52915       7.76308       6.95523
  14  22 3854.1480    1.9386  6.2675 10.4656  0.0000  0.0709   0.0187   0.1890    0.0525   0.0000   443.1361       12.7772       25.0136      -7.63989       7.30594      -7.13274       7.90358       10.0305       10.2413       10.5160       9.58750       8.57099
  14  23 3995.2481    1.6206  8.2587 10.1807  0.0000  0.0880   0.0143   0.2395    0.0485   0.0000   425.2081      -17.4529      0.342422       8.24776      -15.8923       1.66232       9.54523       12.5902       12.9534       13.1656       11.7941       10.5485
  14  24 4136.8086    1.3371  9.7728 10.0772  0.0000  0.1048   0.0119   0.2870    0.0426   0.0000   420.6578      -18.3521       9.45383      0.302747       21.0536      -13.1840       11.4955       14.8565       15.2924       15.2517       14.1922       12.4332
  14  25 4278.3281    1.1604 13.3262  9.8467  0.0000  0.1391   0.0093   0.3916    0.0397   0.0000   444.2698      -32.1522     -0.364445       7.95141       17.9127      -25.6704       15.2629       19.9452       20.9159       20.2400       19.2714       16.8227
  14  27 4561.5633    0.7942 18.5632  9.7363 -0.0003  0.2277   0.0062   0.5946    0.0292   0.0000   433.9907       8.10074       40.1239       51.6025       1.30381      -59.5399       24.6213       31.9123       33.4649       33.5965       30.5822       26.6318
  15   5 1440.0260    0.1543  0.0805  9.4580  0.0000  0.0126   0.0131   0.0228    0.0299   0.0000   437.3526     -0.784279       15.2981      0.619235      -2.12114      0.663941       1.23059       1.35000       1.84932       1.54891       1.48720       1.70874
  15   6 1601.0384    0.2045  0.1894  9.4493  0.0000  0.0179   0.0105   0.0291    0.0337   0.0000   437.0812      -2.24412       14.1248      -2.87652      -2.06808       2.28439       1.86579       1.82123       2.17738       2.44537       2.32843       2.30604
  15   7 1753.7895    0.3534  0.2773  9.4687  0.0000  0.0146   0.0137   0.0318    0.0432   0.0000   438.4732      -1.97240       14.0712       1.84459      -4.41264      0.247077       1.41605       1.92453       1.97063       2.06217       1.86638       1.62915
  15   8 1902.3371    0.4804  0.3687  9.6092  0.0000  0.0169   0.0160   0.0360    0.0531   0.0000   439.4702      -1.41676       13.0521      -1.03711      -2.54248     -0.879097       2.15157       2.87964       3.29890       3.19864       2.82795       2.40407
  15   9 2049.5837    0.6730  0.6084  9.5963  0.0000  0.0197   0.0174   0.0453    0.0773   0.0000   436.4905      0.963300       19.3823       1.51510      -1.31627    -0.0942857       2.09233       2.61536       2.69922       2.73085       2.41793       2.26413
  15  10 2195.7624    0.9576  0.7032 10.1344  0.0000  0.0211   0.0230   0.0487    0.0870   0.0000   436.6658      -2.72970       12.0167      -3.85412     -0.603289       5.26819       2.36237       2.85022       2.84020       3.16286       2.99214       2.68496
  15  11 2339.5041    1.3263  0.8826 10.4575  0.0000  0.0229   0.0288   0.0582    0.1067   0.0000   437.4859     -0.837138       11.5532       1.20644      -5.56071       1.78165       2.37207       3.08169       3.18219       3.23424       3.12287       2.73212
  15  12 2481.0578    1.7388  0.9690 10.8773  0.0000  0.0237   0.0360   0.0614    0.1171   0.0000   437.5932      -3.56405       12.3157       1.63773     -0.554838     -0.726353       2.43372       2.95733       3.08549       3.22889       2.88388       2.67906
  15  13 2622.3856    2.2697  0.9409 11.5346  0.0000  0.0229   0.0486   0.0602    0.1137   0.0000   437.1825       4.95954       9.42554       2.66485      -6.24758      -1.64482       2.56889       3.14213       3.45305       3.40779       3.15018       2.82020
  15  14 2764.1641    3.0001  0.8796 11.9203 -0.0007  0.0214   0.0648   0.0557    0.1247   0.0000   433.8181       2.95612       19.4172       1.52390    0.00852325     -0.358124       2.39838       2.95465       3.00394       3.04693       2.86278       2.71369
  15  15 2905.7603    3.6577  0.8340 12.4468 -0.0018  0.0212   0.0808   0.0531    0.1360   0.0000   433.7519       5.10584       20.3237     -0.166123      -4.17999      -3.54788       2.22740       2.76264       2.87902       3.08660       2.75044       2.46507
  15  16 3047.0905    4.2817  0.7893 12.8792  0.0000  0.0205   0.0980   0.0530    0.1219   0.0000   437.6478      -2.26965       10.9098      -4.27709      -5.02947      -3.66712       2.47279       3.00679       3.06252       2.96626       2.67982       2.61977
  15  17 3188.0756    4.1839  1.2007 12.6220  0.0000  0.0276   0.0817   0.0694    0.1778   0.0000   435.8070       5.31830       7.88588      -9.30013     -0.249682      -1.98420       2.91909       3.64132       3.95204       4.04059       3.74858       3.32490
  15  18 3328.8496    3.7081  1.5046 12.7680  0.0000  0.0311   0.0670   0.0830    0.1065   0.0000   438.2219      -1.07820       14.2455       1.79596     -0.788027      -1.60182       3.41023       4.42937       4.40670       4.67948       4.21945       3.77071
  15  19 3470.0143    3.0890  2.6044 11.9521  0.0000  0.0403   0.0431   0.1107    0.0752   0.0000   444.4071      -3.64069       10.3885      -1.86902       3.94021       4.63622       4.35322       5.55431       5.88078       5.99814       5.42654       4.96087
  15  20 3611.1935    2.6360  3.7337 11.2843  0.0000  0.0494   0.0310   0.1325    0.0666   0.0000   438.7494      -16.1896       4.35193       3.56960       2.09475     -0.334671       5.36414       6.62866       7.06361       7.36293       6.73127       6.03443
  15  21 3752.5518    2.2421  4.9289 10.8327  0.0000  0.0588   0.0229   0.1553    0.0581   0.0000   441.6057      -3.52042       8.56425       5.47233      -3.16523      -11.6310       6.20867       8.03151       8.39349       8.37695       8.04283       7.17573
  15  22 3894.0796    1.8151  6.7290 10.4373  0.0000  0.0743   0.0169   0.1977    0.0511   0.0000   447.8656      -14.4315       27.3138       6.39746       11.1343      -14.4886       7.73144       10.3614       10.4682       10.7171       9.72808       8.82793
  15  23 4035.5011    1.5426  8.6379 10.1957  0.0000  0.0896   0.0131   0.2387    0.0458   0.0000   442.3450       9.44707       8.43018      0.101588       1.94217      -10.6329       9.26171       11.8241       12.3300       12.2832       11.6282       10.2513
  15  24 4177.3445    1.3056 11.3042 10.0318  0.0003  0.1133   0.0105   0.3121    0.0409   0.0000   446.5763       27.5987       22.2399      -38.8760       16.9081       7.71817       11.5914       15.0861       15.9593       15.9522       14.8131       13.1423
  15  25 4319.1288    1.0928 13.7246  9.9327  0.0000  0.1428   0.0084   0.3947    0.0360   0.0000   433.9502       7.07224       45.3182       34.9488       32.1293      -15.4735       14.4721       19.1238       20.3086       19.7232       18.9463       16.8409
  15  26 4461.1594    0.9167 15.6661  9.8671  0.0000  0.1738   0.0071   0.4755    0.0322   0.0000   435.4903       7.99714       14.2365      -30.5608       19.6396       19.1654       17.7852       23.0253       24.7936       24.3374       23.0224       20.2995
  16   5 1467.2900    0.1484  0.0988  9.3650  0.0000  0.0156   0.0124   0.0329    0.0293   0.0000   436.0949      -2.27436       15.4852    -0.0277508      -2.19327      0.688868       1.39093       2.43769       2.39482       1.65873       1.73353       1.52481
  16   6 1629.5022    0.2447  0.2089  9.3090  0.0000  0.0132   0.0110   0.0281    0.0350   0.0000   436.9227      -1.03230       14.5478      0.104163     -0.848282       1.94477       1.36332       1.63606       1.77356       1.77897       1.55639       1.43008
  16   7 1783.2685    0.3900  0.3167  9.3993  0.0000  0.0156   0.0140   0.0336    0.0454   0.0000   437.1755      -2.22128       13.4586     0.0551550      -1.84542       1.76605       1.73215       2.27568       2.39248       2.28890       2.10722       1.98519
  16   8 1933.1089    0.5322  0.5118  9.4311  0.0000  0.0178   0.0148   0.0411    0.0615   0.0000   437.9320       1.53326       13.1825      -1.66901     -0.917995      -1.69496       1.75758       2.26064       2.41266       2.22494       2.21656       2.22119
  16   9 2081.6126    0.7484  0.5927  9.6614  0.0000  0.0187   0.0191   0.0433    0.0785   0.0000   436.5288      -5.61474       16.2280       1.93480      -5.81788      -1.12365       1.81909       2.29925       2.40595       2.49595       2.39865       2.20548
  16  10 2228.3955    1.0297  0.8452  9.9241  0.0000  0.0221   0.0220   0.0536    0.1026   0.0000   433.9497     -0.995491       12.4370       4.56106       1.38230      -3.95486       2.12519       2.79296       2.73280       2.97197       2.93126       2.57595
  16  11 2372.6034    1.4255  0.9137 10.5082  0.0000  0.0212   0.0296   0.0590    0.0996   0.0000   438.6944      -1.80379       7.39574      -3.33935      -3.09763      0.215036       2.16230       2.73387       2.74816       2.76612       2.68402       2.38209
  16  12 2514.8237    1.8754  0.9014 11.1475  0.0000  0.0211   0.0390   0.0570    0.0966   0.0000   429.3754      -5.52343       13.2866       1.37875      0.562974      -3.31766       2.29511       2.79518       2.92324       3.07532       2.79099       2.53067
  16  13 2656.9302    2.4036  0.9493 11.4263  0.0000  0.0222   0.0478   0.0578    0.1156   0.0000   437.1987      0.643839       13.9159      -3.04419      -1.62082     -0.210792       2.18076       2.90618       3.03402       3.08902       2.87002       2.65047
  16  14 2799.5308    3.2173  0.8900 11.7810  0.0000  0.0203   0.0649   0.0528    0.1214   0.0000   435.0345      -2.49180       13.3223      -2.47642      -4.02707      -5.35706       1.96574       2.53370       2.63673       2.86051       2.49976       2.27521
  16  15 2941.7931    3.7777  0.7961 12.4711  0.0000  0.0189   0.0845   0.0518    0.1081   0.0000   437.3912      0.908086       7.21367     -0.488508      -3.57532      -3.00907       1.89532       2.49738       2.60407       2.72310       2.35451       2.18217
  16  16 3083.5033    4.1660  1.0040 12.5111  0.0000  0.0221   0.0834   0.0612    0.1413   0.0000   438.9105      0.807104       11.2226      0.411784      -1.28231      -4.49449       2.18160       2.79952       2.93815       3.04589       2.86359       2.51859
  16  17 3224.9562    4.1232  1.2612 12.7617  0.0000  0.0270   0.0788   0.0726    0.1297   0.0000   438.9644      -10.0443       18.7161      -4.13839      -2.99896      -1.09051       2.64114       3.47547       3.45567       3.71676       3.33354       3.10493
  16  18 3366.3435    3.5777  1.7648 12.4230  0.0000  0.0327   0.0601   0.0883    0.1001   0.0000   442.5126      -1.30500       11.0247      -8.52528      -2.78453      -4.21613       3.21398       4.10457       4.31669       4.35345       4.06575       3.78550
  16  19 3507.9971    3.0458  2.6482 11.5380  0.0000  0.0401   0.0404   0.1048    0.0880   0.0000   433.9206      -3.94750       10.8678      -11.9292       3.38516       3.52235       3.97524       5.25791       5.56374       5.70362       5.18425       4.69471
  16  20 3649.7940    2.5441  3.9021 11.0692  0.0000  0.0493   0.0282   0.1345    0.0654   0.0000   447.5579       2.09880       14.5040      -10.8369       8.39944      -5.05873       4.87391       6.26612       6.56224       6.56887       6.32177       5.78054
  16  21 3791.5017    2.1122  5.3401 10.5584  0.0000  0.0593   0.0201   0.1631    0.0544   0.0000   428.2572      -5.60495      0.788634      -1.15011       17.7941      -21.4319       5.82036       7.48330       7.74929       8.05417       7.39980       6.83752
  16  22 3933.3495    1.7639  7.6475 10.1780  0.0000  0.0760   0.0148   0.2105    0.0483   0.0000   432.6185      -6.02127       12.9878      -4.89407      -13.5588      -7.87824       7.65863       9.62819       10.2332       10.1296       10.1163       9.00017
  16  24 4217.6348    1.2262 11.4093  9.9544 -0.0001  0.1155   0.0097   0.3160    0.0377   0.0000   405.3738       26.5287       45.8891      -21.6027       16.5089      -15.9312       11.0375       14.3113       15.0813       15.2093       14.3722       13.2692
  16  25 4359.9113    1.0233 14.4584  9.7988  0.0000  0.1520   0.0075   0.4091    0.0335   0.0000   430.6118      -4.42964       63.1274       22.0707      -34.8809       3.74207       14.2468       18.8768       19.6225       19.7244       18.9172       17.0518
  17   6 1657.0383    0.2558  0.2234  9.4324  0.0000  0.0151   0.0110   0.0274    0.0356   0.0000   440.7444      -2.84739       16.8613      -1.64077      -2.33075     -0.345632       1.54566       1.70132       1.68677       1.79669       1.78492       1.68439
  17   7 1811.9842    0.3947  0.3865  9.4462  0.0000  0.0163   0.0126   0.0363    0.0473   0.0000   438.7317      -2.53422       12.8017       1.74753      -2.70592      0.959354       1.62931       1.89941       2.11462       2.12783       2.08551       1.79040
  17   8 1963.2887    0.5580  0.4866  9.5309  0.0000  0.0161   0.0156   0.0406    0.0595   0.0000   436.7899      -1.12630       12.3747       2.52702      0.526626     -0.594452       1.56658       1.97027       2.04789       2.12955       2.01948       2.12709
  17   9 2112.9703    0.8398  0.6186  9.8037  0.0000  0.0179   0.0202   0.0431    0.0772   0.0000   439.3458      -3.69137       11.5359       2.00305      0.240192       1.23718       1.60077       2.12451       2.07782       2.29618       2.08624       1.93794
  17  10 2260.2857    1.0592  0.8155 10.0616  0.0000  0.0208   0.0221   0.0505    0.0937   0.0000   440.0862      0.714317       13.3954       3.21898      -4.71019       1.07612       1.94992       2.37261       2.45299       2.61072       2.44082       2.33256
  17  11 2405.0061    1.5659  0.9116 10.7139  0.0000  0.0221   0.0318   0.0546    0.1024   0.0000   437.5167      -2.23589       14.9105       3.67803      0.198343      -1.95372       2.08548       2.53953       2.49428       2.78740       2.59767       2.46528
  17  12 2548.1289    1.9723  0.9485 11.2414  0.0000  0.0218   0.0390   0.0561    0.1069   0.0000   438.3040      -4.48531       13.7352      -1.48520      -2.30139     0.0156799       2.10936       2.70302       2.78317       2.92348       2.65926       2.50853
  17  13 2691.0010    2.6100  1.0066 11.5687  0.0000  0.0227   0.0494   0.0567    0.1229   0.0000   435.2063     -0.973668       10.2367      -1.30330      -6.91255       1.87016       2.17579       2.78891       2.79877       2.87253       2.74671       2.64393
  17  14 2834.3705    3.2378  0.9052 12.1622  0.0000  0.0213   0.0639   0.0524    0.1094   0.0000   439.4227      -1.68288       14.9731      -1.23439      -5.29646      -4.18170       2.00453       2.43149       2.58809       2.62383       2.60878       2.29752
  17  15 2977.2453    3.7280  0.8719 12.6829  0.0000  0.0207   0.0760   0.0527    0.1019   0.0000   440.6094       1.02817       13.0155      -3.06991      -3.78769      -4.38179       1.94870       2.50305       2.63230       2.78526       2.44921       2.26129
  17  16 3119.4069    4.0454  1.0389 12.8694  0.0000  0.0228   0.0778   0.0612    0.1113   0.0000   438.7314       2.56837       10.5403      -3.10985      -1.09989      -7.13097       2.13780       2.80369       2.83940       3.03981       2.76153       2.56050
  17  17 3261.4225    4.0991  1.3162 12.4629  0.0000  0.0267   0.0737   0.0679    0.1459   0.0000   438.3730       1.57467       13.8395      -6.52445     0.0982836       3.04638       2.42843       3.24532       3.40094       3.46715       3.18533       3.03969
  17  18 3403.4277    3.4869  2.0997 12.1243  0.0000  0.0349   0.0519   0.0904    0.1017   0.0000   440.8786     -0.711264       10.3255       4.08675     -0.123835      -2.97686       3.17471       4.19840       4.32329       4.61878       4.21041       3.95254
  17  19 3545.4604    2.8704  3.0065 11.6929 -0.0001  0.0428   0.0368   0.1131    0.0752   0.0000   432.4190       3.93987       4.41285      -3.71360       6.51999      -1.23915       4.00041       5.11375       5.52198       5.65956       5.39714       4.87853
  17  20 3687.8300    2.4749  4.3417 10.8361 -0.0013  0.0507   0.0254   0.1336    0.0705   0.0000   435.2863      0.370780       19.0233      -3.10904       3.39039      -11.8440       4.79771       6.11270       6.53769       6.62773       6.39791       5.80746
  17  21 3830.0664    2.0165  5.8480 10.5807  0.0000  0.0620   0.0185   0.1704    0.0518   0.0000   433.1732       19.2977       17.5366      -8.79913      -7.34661      -7.97996       5.72926       7.46934       7.87443       8.24506       7.76112       7.03889
  17  22 3972.4233    1.7239  7.8908 10.1167  0.0000  0.0765   0.0138   0.2059    0.0481   0.0000   430.4496      -19.5396       9.91868      -2.43422       3.04404      -5.67029       7.05806       9.03833       9.42929       9.69387       9.49552       8.58872
  17  23 4114.6051    1.3876  9.9424 10.0729 -0.0000  0.0977   0.0107   0.2636    0.0391   0.0000   441.1900       33.6340       10.5687      -2.52300       21.0615      0.110347       8.66758       11.7169       12.1611       12.5436       12.0094       10.8487
  18   6 1683.6639    0.3004  0.2252  9.3962  0.0000  0.0132   0.0121   0.0276    0.0368   0.0000   437.3997      -4.00916       15.3646       1.40654      -2.08955      -1.89893       1.20372       1.49422       1.37271       1.40088       1.57055       1.40557
  18   7 1839.9847    0.4499  0.4042  9.4670  0.0000  0.0162   0.0131   0.0330    0.0501   0.0000   436.7945      -3.28647       15.6198      0.496024     -0.957324     -0.469754       1.43850       1.82851       2.03225       2.01651       2.10062       1.75922
  18   8 1992.8349    0.6085  0.5562  9.4719  0.0000  0.0174   0.0152   0.0406    0.0661   0.0000   436.9614       1.88542       13.1563     -0.695633      0.733931      -2.35742       1.49130       1.87767       1.87315       2.16623       2.03314       1.92849
  18   9 2143.7277    0.8326  0.6751  9.8636  0.0000  0.0181   0.0189   0.0450    0.0748   0.0000   439.6766      -2.03127       15.0772     -0.487934      -4.00111       1.58042       1.57641       2.01674       2.07045       2.28326       2.03722       1.89570
  18  10 2291.6117    1.1808  0.9283 10.0632  0.0000  0.0209   0.0231   0.0532    0.1091   0.0000   438.7351     -0.173659       11.5486       2.33195       2.58530      0.528728       1.92843       2.44349       2.61321       2.62657       2.69120       2.34963
  18  11 2436.8122    1.5913  1.0485 10.7113  0.0000  0.0234   0.0295   0.0588    0.1095   0.0000   435.6016      -1.21343       10.2849      -1.68903       2.57889     0.0970115       2.13264       2.66389       3.21186       3.18994       2.97707       2.76555
  18  12 2580.8500    2.0868  1.0047 11.2400  0.0000  0.0216   0.0389   0.0554    0.1027   0.0000   435.4307     0.0691577       14.6069       1.37383     -0.779527     -0.102807       2.07357       2.54719       2.77392       2.86838       2.75219       2.51556
  18  13 2724.7223    2.7952  0.9366 11.8043  0.0003  0.0207   0.0532   0.0535    0.1062   0.0000   436.1053      -1.24510       17.5014     -0.718393      -2.39672     -0.656101       1.79734       2.45154       2.44708       2.60892       2.46235       2.30752
  18  14 2868.6222    3.4931  0.8431 12.2952  0.0000  0.0194   0.0691   0.0486    0.1035   0.0000   441.8313      -2.81078       16.3717      -4.47400      -3.47169      -3.01163       1.77194       2.33890       2.39814       2.62387       2.33205       2.26795
  18  15 3012.1993    4.1603  0.8349 12.8080  0.0000  0.0192   0.0838   0.0488    0.0972   0.0000   438.7870      -2.80762       16.3217       2.26558       1.55556      -2.55420       1.84855       2.44108       2.64366       2.69100       2.63783       2.48595
  18  16 3154.8837    4.1423  1.1212 12.7248  0.0000  0.0231   0.0750   0.0620    0.1175   0.0000   440.1173       5.18961       7.14770      -1.91528      -1.42347      -9.37379       1.98181       2.65756       2.63882       2.93964       2.68028       2.70016
  18  17 3297.3806    3.8108  1.4473 12.7332  0.0000  0.0276   0.0647   0.0743    0.1015   0.0000   435.5373      -2.79825       8.99516      0.633619      -1.28010      -5.72272       2.40586       3.13839       3.13133       3.39315       3.21691       3.03167
  18  18 3439.9928    3.3576  2.1700 11.7950  0.0000  0.0329   0.0463   0.0907    0.1023   0.0000   434.2262       3.58714       17.7283       4.33851      -2.70830      -7.51520       2.89338       3.75642       3.92227       4.07725       3.92361       3.62429
  18  19 3582.6114    2.7902  3.2038 11.5561  0.0000  0.0429   0.0334   0.1163    0.0702   0.0000   442.1871       9.42829       8.97418      -3.13816      -4.65251       1.77505       3.68255       4.86257       5.00163       5.26709       5.09415       4.66847
  18  20 3725.3867    2.3223  4.7762 10.8910  0.0000  0.0538   0.0227   0.1435    0.0583   0.0000   443.9592      0.354428      0.814014      -7.19888       8.91816      -6.92402       4.79239       6.01346       6.41205       6.68415       6.35655       5.88406
  18  21 3868.1308    1.9350  6.2938 10.4827  0.0000  0.0644   0.0166   0.1722    0.0484   0.0000   442.6273       7.80315       4.75171      -15.2505       5.97674      -7.52158       5.68381       7.22268       7.86727       8.05192       7.69887       7.22416
  18  22 4010.8560    1.5928  8.7537 10.0667  0.0000  0.0815   0.0118   0.2203    0.0424   0.0000   437.6205       3.58310       24.4909      -11.1185      0.150381      -4.54380       7.12183       9.16893       9.84285       10.1560       9.85854       9.23875
  18  24 4296.7777    1.1096 13.0947  9.9906  0.0000  0.1276   0.0079   0.3549    0.0316   0.0000   444.2074       19.2627       30.9808      -16.2003      -18.6189       10.9608       10.7097       14.2818       15.0364       15.2664       14.8861       13.7827
  18  26 4582.7923    0.7824 19.2900  9.7617  0.0000  0.2140   0.0051   0.5460    0.0242   0.0000   443.4697       24.5570       8.49731      -2.65025       22.1571      -8.37062       17.4914       24.0476       24.9796       26.2660       24.6665       22.6564
  19   3 1173.3310    0.0688  0.0283  9.4241  0.0000  0.0145   0.0138   0.0173    0.0244   0.0000   436.5080       1.25896       13.0207       2.83481      -1.60302       7.18310       1.41998       1.65468       2.09565       2.02150       2.03987       1.37829
  19   6 1709.3553    0.2890  0.2561  9.4304  0.0000  0.0141   0.0107   0.0272    0.0354   0.0000   437.3354     -0.525694       15.0016      -2.46770      -4.02141       1.12762       1.14453       1.45156       1.73416       1.77400       1.63120       1.59811
  19   7 1867.2805    0.4684  0.4299  9.4838  0.0000  0.0161   0.0129   0.0340    0.0498   0.0000   440.0484    -0.0306450       14.4862     0.0918705      -1.46487      0.511791       1.34625       1.73963       1.92594       2.02392       1.84372       1.74229
  19   8 2021.7281    0.6667  0.6202  9.4557  0.0000  0.0189   0.0153   0.0395    0.0738   0.0000   440.2693      -2.55956       15.8812      0.239006      -1.72932     -0.516220       1.56812       2.14020       2.13614       2.37729       2.31868       2.20856
  19   9 2173.7433    0.9448  0.7025  9.8434  0.0000  0.0176   0.0201   0.0433    0.0791   0.0000   437.1133       2.78091       9.35789      -2.76180      -6.21567      -1.09723       1.52429       1.95368       2.13170       2.21997       2.06858       1.97643
  19  10 2322.3229    1.2863  0.8604 10.2271  0.0000  0.0195   0.0251   0.0493    0.0943   0.0000   440.1923      0.809894       17.2123       1.30175      0.939283      -1.97124       1.65570       2.10588       2.19133       2.43932       2.34331       2.13173
  19  11 2468.1480    1.7254  0.9758 11.0239  0.0000  0.0222   0.0322   0.0542    0.0921   0.0000   436.8854      -3.16410       12.2033      -1.06676      -1.65920     -0.496653       1.69421       2.40454       2.31774       2.56017       2.42762       2.26164
  19  12 2613.0672    2.3060  0.9631 11.3707  0.0000  0.0203   0.0433   0.0531    0.1092   0.0000   437.6014      -2.35431       9.79028      -2.04673     -0.976277     -0.476837       1.76086       2.21348       2.35743       2.48552       2.33697       2.22623
  19  13 2757.9168    2.8978  0.9423 11.7973  0.0000  0.0198   0.0539   0.0524    0.1064   0.0000   437.6945       1.44312       12.4886     0.0492476     -0.712665      -2.02464       1.66959       2.16022       2.36959       2.33550       2.38977       2.21398
  19  14 2902.5011    3.6248  0.8287 12.3470  0.0000  0.0188   0.0702   0.0462    0.1044   0.0000   441.6896      0.698726       11.6677      -3.33874      -2.77753      -2.81947       1.67817       2.22153       2.36014       2.50479       2.20627       2.09949
  19  15 3046.5654    4.1335  0.9514 12.6167  0.0000  0.0202   0.0757   0.0534    0.1080   0.0000   438.0842      -3.65623       9.58281      -2.06506       3.04194      -4.51734       1.75517       2.22168       2.30557       2.30466       2.32737       2.23942
  19  16 3189.8617    4.0744  1.2786 12.7233  0.0000  0.0251   0.0673   0.0647    0.0992   0.0000   437.7100       7.61335       11.6830      -2.88165     0.0241940      -8.60158       2.13285       2.65286       2.78117       2.96336       2.90607       2.65048
  19  17 3332.9107    3.6053  1.7493 12.4897  0.0000  0.0295   0.0531   0.0815    0.0755   0.0000   438.3292       1.80192       16.9558      -6.14327    -0.0764492      -1.42533       2.42074       3.23904       3.26852       3.52160       3.28187       3.15713
  19  18 3476.1899    3.1691  2.5201 11.7554 -0.0022  0.0359   0.0394   0.0948    0.0800   0.0000   444.6100     -0.991848       12.5567      -1.98904      -2.20262     -0.829099       2.97357       3.89986       4.06153       4.27042       4.11959       3.75655
  19  19 3619.3573    2.6224  3.6286 11.2544  0.0000  0.0451   0.0279   0.1174    0.0635   0.0000   437.0042      0.638921       6.03910      -6.11577      -2.99204      -4.53454       3.58534       4.75088       5.01856       5.23915       4.97162       4.74598
  19  20 3762.4788    2.2080  5.2257 10.5856  0.0000  0.0550   0.0198   0.1465    0.0574   0.0000   447.7272      -1.44769       17.1507     -0.648947       1.29049      -9.79539       4.62108       5.98244       6.23861       6.48408       6.46919       5.92086
  19  21 3905.7741    1.8570  7.3227 10.1846  0.0000  0.0690   0.0141   0.1852    0.0460   0.0000   432.7765       11.1922       7.99589       15.2322      -5.44964      -19.5563       5.62791       7.61521       7.89512       8.18648       7.92609       7.48210
  19  23 4192.0770    1.2899 11.8116  9.9841 -0.0004  0.1069   0.0087   0.3009    0.0338   0.0000   425.0408       8.96340       27.4341       2.13959       8.50850       7.12403       8.61733       11.6301       12.0990       12.7382       12.2815       11.3148
  19  24 4335.8567    1.0631 14.7046  9.9094  0.0002  0.1428   0.0068   0.3826    0.0296   0.0000   434.0848      -47.2829       18.2838       8.29535       10.6459       20.6741       11.2636       15.4397       16.2643       16.8656       16.2469       14.9129
  19  25 4479.2972    0.8740 16.7380  9.8320 -0.0016  0.1711   0.0057   0.4591    0.0264   0.0000   444.8182      -10.6924      -1.03405       15.6066       1.88033      -26.7103       13.5229       18.0350       19.3720       19.7984       18.9153       18.0107
  20   4 1386.4941    0.1094  0.0928  9.3966  0.0000  0.0108   0.0086   0.0262    0.0256   0.0000   438.9967     -0.304620       17.0659      -1.13148     -0.716495       1.59094      0.880443       1.10708       1.19002       1.33853       1.36638       1.20049
  20   5 1566.5348    0.2018  0.1518  9.3744  0.0000  0.0097   0.0100   0.0240    0.0288   0.0000   439.3469     -0.602740       17.0175     -0.405243      -2.16556      -2.01295      0.815354       1.29274       1.35945       1.51984       1.46300       1.32982
  20   6 1734.1784    0.3404  0.3365  9.3273  0.0000  0.0143   0.0107   0.0318    0.0401   0.0000   437.8351     -0.775849       16.8604     -0.332878      -2.52844      0.301349       1.14305       1.42161       1.60690       1.65161       1.60808       1.39378
  20   7 1893.8776    0.5073  0.4926  9.4085  0.0000  0.0165   0.0130   0.0374    0.0540   0.0000   437.0969      -3.15622       11.7247       2.10527      -1.37565       2.51536       1.21661       1.59480       1.66164       1.67131       1.59126       1.60632
  20   8 2050.0271    0.6984  0.5724  9.7751  0.0000  0.0162   0.0165   0.0416    0.0607   0.0000   438.5171      -2.72700       17.3913       3.07860      -1.62075      -3.50462       1.17581       1.61234       1.69737       1.85718       1.72668       1.67620
  20   9 2203.0812    0.9553  0.8227 10.0372  0.0000  0.0200   0.0192   0.0470    0.0823   0.0000   437.0850      -2.43535       18.9500       1.33500      -1.28325      0.440502       1.52145       1.97459       2.10018       2.19048       2.13879       2.04779
  20  10 2352.4453    1.3670  0.8809 10.4530  0.0000  0.0198   0.0253   0.0467    0.0916   0.0000   434.7675      -3.53622       16.4432     0.0583325     -0.519208     -0.431003       1.55774       1.95734       2.08277       2.25015       2.23003       1.98508
  20  11 2498.9899    1.8250  0.9229 10.9849  0.0000  0.0187   0.0342   0.0531    0.0956   0.0000   436.1120       1.37558       13.6091      0.350282     -0.583784      0.570984       1.54324       1.95445       2.09385       2.06397       2.12583       1.99565
  20  12 2644.8197    2.4049  0.9576 11.5053  0.0000  0.0208   0.0436   0.0513    0.1097   0.0000   440.0031      0.175389       15.6843     -0.177645      0.151180      -1.01380       1.59696       2.13684       2.11800       2.30715       2.21334       2.16298
  20  13 2790.6891    3.0407  0.9572 12.1699  0.0000  0.0192   0.0555   0.0543    0.0898   0.0000   439.8100     -0.194994       11.0303       4.01090      -3.00220      -4.38760       1.55507       1.96866       2.17895       2.24340       2.17676       2.00567
  20  14 2935.9594    3.7736  0.8096 12.6698  0.0000  0.0180   0.0729   0.0460    0.0882   0.0000   440.7926       1.51936       10.6861      -1.53299      -1.48077      -4.51557       1.37625       1.88213       1.90385       2.06882       1.99404       1.80360
  20  15 3080.4540    4.1762  0.9364 12.8016  0.0000  0.0193   0.0755   0.0516    0.0987   0.0000   436.4714       1.23878       11.2925      -1.12254      -1.73089      -1.15607       1.51461       1.99776       2.09632       2.23378       2.08889       2.05902
  20  16 3224.4151    4.0781  1.2072 12.9439  0.0000  0.0242   0.0687   0.0614    0.0979   0.0000   434.6403       2.74532       18.5072      -4.91000      -2.05736      -2.73937       1.90827       2.47936       2.65054       2.91437       2.66347       2.51984
  20  17 3368.0701    3.5354  1.8782 12.1948  0.0000  0.0298   0.0465   0.0765    0.0712   0.0000   443.3489       1.10479       9.40443      -4.37410       2.22479      -7.55542       2.36868       3.15949       3.32791       3.54360       3.45225       3.19641
  20  18 3511.8165    2.9525  2.7340 11.8257  0.0000  0.0381   0.0348   0.0959    0.0625   0.0000   441.2570      0.216637       13.9060      -3.77029       2.57312      -1.66071       3.00346       3.97154       4.18430       4.47672       4.29293       4.01020
  20  19 3655.5467    2.4893  4.0253 11.1495  0.0007  0.0475   0.0247   0.1210    0.0563   0.0000   439.7367       4.78154       13.5809      -5.32301       5.43267      -6.23477       3.75672       5.03826       5.29612       5.45341       5.45025       4.89251
  20  20 3799.3149    2.1178  5.5747 10.5670  0.0000  0.0561   0.0181   0.1510    0.0522   0.0000   427.2513      -6.07729       17.8704       3.50050       8.56774      -14.3438       4.50275       5.85124       6.11093       6.44092       6.23006       5.88096
  20  21 3942.9146    1.7507  7.6384 10.3105  0.0000  0.0716   0.0132   0.1918    0.0404   0.0000   435.4872       9.51638       5.95824     -0.324009      -11.0241      -1.17148       5.62668       7.49786       7.82859       8.22440       8.08621       7.55966
  20  22 4086.8661    1.4638  9.9555 10.0032 -0.0009  0.0884   0.0098   0.2417    0.0362   0.0000   423.5483       25.1208       6.58829      -2.95181       4.99979      -17.3809       6.79227       9.10481       9.68854       10.1128       9.64179       9.11572
  20  23 4230.3497    1.2136 13.0002  9.9811  0.0000  0.1180   0.0077   0.3236    0.0310   0.0000   426.9843      -1.21022       11.8755       7.04306       4.70341      -14.9948       9.16752       12.1571       13.1321       13.4750       13.2156       12.3062
  20  24 4374.3420    1.0287 14.6208  9.8939  0.0000  0.1384   0.0064   0.3735    0.0282   0.0000   444.1967      -16.8286       19.0528      -10.3444       7.67529       8.36767       10.4446       14.2968       15.1005       15.6516       15.1281       14.1491
  20  25 4518.0128    0.8504 18.1385  9.7900  0.0021  0.1843   0.0052   0.4778    0.0245   0.0000   416.6834       2.07636      -20.0457      -42.4355       26.6344       6.43105       13.6798       18.4739       19.9504       20.5362       19.8771       18.7898
  21   3 1213.6186    0.0720  0.0700  9.4532  0.0000  0.0196   0.0088   0.0374    0.0238   0.0000   440.5651       1.69676       17.4660      -3.89633      -6.15515     -0.736346       1.59280       1.41012       1.48738       2.16493       1.70894       2.52781
  21   4 1408.0678    0.1478  0.0801  9.3901  0.0000  0.0151   0.0108   0.0178    0.0250   0.0000   438.9408     -0.154246       18.5753       1.00809      -2.23767      0.894148       1.19272       1.82407       1.24848       1.79061       2.24133       1.63773
  21   5 1589.2469    0.2185  0.2549  9.3067  0.0000  0.0133   0.0085   0.0308    0.0310   0.0000   439.4166     -0.589158       20.0692       1.83821      -4.00318     -0.942288       1.06905       1.26155       1.53893       1.69421       1.63922       1.43409
  21   6 1758.2149    0.3616  0.3256  9.4295  0.0000  0.0140   0.0115   0.0311    0.0390   0.0000   439.0489      -1.23525       19.1554      0.441120      -2.25273       1.37549       1.03595       1.44173       1.49645       1.69882       1.56363       1.48052
  21   7 1919.8029    0.5421  0.4940  9.4561  0.0000  0.0153   0.0134   0.0368    0.0549   0.0000   438.6871     -0.724933       15.2445      -2.01894      -1.42172       2.63154       1.16977       1.63229       1.71060       1.89851       1.90625       1.70287
  21   8 2077.6996    0.7429  0.6660  9.7178  0.0000  0.0173   0.0156   0.0411    0.0658   0.0000   436.6841     -0.566226       15.2173       4.70244      -1.15624      -4.19285       1.31883       1.64741       1.95798       2.04057       1.92886       1.85872
  21   9 2231.8232    1.0620  0.9213  9.8303  0.0000  0.0198   0.0196   0.0508    0.0975   0.0000   438.6831      -1.33288       14.1720       7.28716      -4.00473     -0.524549       1.49236       1.95760       2.01776       2.15821       2.12511       2.10062
  21  10 2381.8945    1.4884  0.9230 10.5202  0.0000  0.0188   0.0269   0.0498    0.0884   0.0000   438.7821     -0.212071       13.6070       2.35900      0.468841      -1.88419       1.40954       1.80384       1.90052       2.07693       2.06952       2.01414
  21  11 2529.3195    1.9547  0.9356 11.2465  0.0000  0.0195   0.0354   0.0491    0.0892   0.0000   437.4308     -0.505067       12.4145      0.399561      0.291769      -2.91369       1.48411       1.91955       2.03127       2.17225       2.13211       2.02791
  21  12 2676.1688    2.5175  0.9078 11.7893  0.0000  0.0186   0.0460   0.0503    0.0879   0.0000   440.6763      -3.03458       13.0903      -3.24323      -3.13975     -0.184448       1.46427       1.86930       2.01571       2.13543       1.99102       1.91418
  21  13 2822.9303    3.3086  0.8405 12.1197  0.0000  0.0174   0.0616   0.0466    0.1007   0.0000   440.7995     -0.934715       13.5043     -0.310287      -1.75733      0.511113       1.42404       1.86110       1.98370       2.02234       1.89749       1.77503
  21  14 2968.8975    3.9606  0.8517 12.7214  0.0000  0.0179   0.0736   0.0464    0.0872   0.0000   437.5585       5.79537       14.6258       1.56585      -2.18445      -3.91768       1.40115       1.72064       1.93899       2.04736       1.97859       1.85295
  21  15 3113.9725    4.2390  0.9973 12.7395  0.0000  0.0199   0.0730   0.0508    0.0994   0.0000   439.6705    -0.0273155       15.4479     -0.313290      0.116683      -5.48061       1.51403       2.00193       2.09166       2.22790       2.09714       2.03589
  21  16 3258.5735    3.8453  1.3726 12.5881  0.0006  0.0252   0.0586   0.0630    0.0899   0.0000   439.0746      0.725013       10.4032      -1.52634      -1.33696      -10.5449       1.85692       2.48838       2.60546       2.77517       2.65733       2.55929
  21  17 3402.8530    3.4164  1.9730 12.2594  0.0000  0.0301   0.0445   0.0808    0.0631   0.0000   438.9076       5.41384       11.1867      -4.95996     -0.134946      -3.35584       2.26892       3.00710       3.14730       3.33076       3.21619       3.03043
  21  18 3547.1255    2.8477  3.0058 11.6400  0.0000  0.0377   0.0310   0.1003    0.0545   0.0000   442.5074     -0.707389       19.7770     0.0687561      -4.97796      -6.80552       2.92122       3.79733       4.02306       4.35087       4.23189       3.92097
  21  19 3691.4601    2.3793  4.6284 10.9136  0.0000  0.0494   0.0212   0.1292    0.0499   0.0000   437.5316      0.672073       15.0517       5.38879       1.32088      -5.88373       3.72189       4.89357       5.27081       5.67943       5.50694       5.02940
  21  20 3835.6372    2.0125  6.2896 10.3543  0.0000  0.0593   0.0154   0.1556    0.0459   0.0000   436.3493      -16.4175       20.4071      -8.99461      -3.67793      -14.4592       4.46258       5.86738       6.28167       6.63094       6.51397       6.11107
  21  21 3979.7593    1.6861  8.4557 10.1414  0.0000  0.0746   0.0116   0.2011    0.0374   0.0000   430.0911      0.561557       11.5856       4.97351      0.377998       3.38502       5.56167       7.45234       7.85800       8.16548       8.04383       7.43648
  21  23 4268.3497    1.1594 12.9971  9.9314  0.0000  0.1172   0.0072   0.3170    0.0293   0.0000   444.5411      -14.2150       20.2511      0.984863       12.5863      -18.2202       8.66925       11.2471       12.2276       12.8073       12.5209       11.9770
  21  25 4556.8538    0.7996 18.2149  9.7424 -0.0001  0.1845   0.0048   0.4840    0.0228   0.0000   435.6531      -12.2715       15.4434       16.1009      -11.2518      -6.91140       12.9813       17.5695       18.6323       19.7843       19.0988       18.2124
  22   3 1233.1081    0.0760  0.0769  9.4068  0.0000  0.0163   0.0079   0.0283    0.0232   0.0000   438.2088      -2.06439       16.9293      -1.93600      -3.10310     -0.959971      0.826452       1.58812       1.30612       1.35329       1.23157       1.24383
  22   5 1611.3322    0.2261  0.2270  9.3716  0.0000  0.0116   0.0088   0.0280    0.0297   0.0000   439.5198      -1.26112       20.0062      -1.05051      -2.13796     -0.136535      0.936271       1.14547       1.33025       1.44481       1.30594       1.19672
  22   6 1781.5015    0.4117  0.3751  9.3846  0.0000  0.0142   0.0116   0.0311    0.0418   0.0000   439.0577      -1.61447       14.1640      -1.58150    -0.0477206      0.560420      0.970382       1.38100       1.40194       1.38891       1.33508       1.51457
  22   7 1945.0189    0.5765  0.5186  9.4609  0.0000  0.0164   0.0136   0.0360    0.0547   0.0000   440.2652      0.358049       17.1105      0.744603      -1.10229      -1.18988       1.14874       1.41900       1.56471       1.60985       1.57543       1.51371
  22   8 2104.7185    0.7615  0.7520  9.7987  0.0000  0.0188   0.0151   0.0445    0.0672   0.0000   439.4114       3.10265       17.4149       3.58983      -3.93105     -0.399164       1.34657       1.74841       1.85068       1.87383       2.01366       1.76837
  22   9 2259.9817    1.0946  0.9007  9.9856  0.0000  0.0191   0.0191   0.0473    0.0858   0.0000   441.6371       2.01481       13.6987    -0.0897252      0.521526      -1.87669       1.32737       1.81015       1.92050       1.97557       2.04580       1.96611
  22  10 2410.7941    1.5150  0.9393 10.8291  0.0000  0.0194   0.0271   0.0511    0.0850   0.0000   440.0219     -0.576790       13.4877     -0.455101       2.52900     -0.485688       1.40059       1.83736       2.00775       2.13281       2.09465       1.93761
  22  11 2559.1700    2.1112  0.9681 11.2092  0.0000  0.0190   0.0361   0.0489    0.0926   0.0000   439.5161      0.162974       11.9358      -2.27603     -0.874208     -0.572041       1.41038       1.87969       1.97912       2.04530       2.04965       1.94038
  22  12 2707.0987    2.6280  0.9217 11.9221  0.0000  0.0186   0.0466   0.0489    0.0859   0.0000   437.3318      -3.11225       12.0204      0.200518       1.20929      -5.62634       1.36213       1.75314       1.85819       2.01347       1.87156       1.95266
  22  13 2854.7013    3.4256  0.8103 12.3100  0.0000  0.0173   0.0624   0.0426    0.0926   0.0000   440.6934       3.37343       11.2392       3.87799      -2.06409     -0.640459       1.28323       1.64769       1.78034       1.86872       1.85103       1.81679
  22  14 3001.4174    4.0255  0.8562 12.6641  0.0000  0.0181   0.0711   0.0434    0.0941   0.0000   435.8777     -0.191092       14.4912      -1.05596      -1.72494      -8.10081       1.30237       1.66516       1.71902       1.97468       1.75858       1.73686
  22  15 3147.0068    4.1793  1.0923 12.7199  0.0000  0.0207   0.0693   0.0553    0.1075   0.0000   438.9046       1.40345       11.0297      0.378452      -1.78265      -5.34717       1.46201       1.98442       2.01371       2.16708       2.01782       2.03656
  22  16 3292.2123    3.8913  1.4834 12.4920  0.0000  0.0252   0.0550   0.0628    0.0815   0.0000   437.4889     -0.171578       15.0818      -4.50931    -0.0851309      -2.33900       1.78893       2.37125       2.45383       2.71249       2.61328       2.47887
  22  17 3437.2329    3.2672  2.0876 12.1012  0.0000  0.0306   0.0400   0.0785    0.0602   0.0000   438.8006      0.993638       15.7865      -1.91242      -2.69174      -4.14533       2.15866       2.87100       3.03675       3.19837       3.08458       2.84950
  22  18 3582.1396    2.7667  3.2939 11.4359  0.0000  0.0393   0.0277   0.0986    0.0509   0.0000   434.0136       3.66307       11.7159      -5.31085     -0.133127       2.12226       2.88969       3.86575       4.05016       4.44486       4.16010       4.09509
  22  19 3726.8521    2.2787  4.7702 10.8717 -0.0001  0.0487   0.0199   0.1286    0.0469   0.0000   435.0204      -7.05610       9.48877      0.429269       5.21129      -9.80849       3.55698       4.68296       5.08278       5.28439       5.17240       4.95300
  22  20 3871.6911    1.8911  6.5021 10.4746  0.0000  0.0620   0.0143   0.1599    0.0397   0.0000   443.4004      0.890294       4.28190       5.42239      -4.70773      -5.88318       4.34289       5.77867       6.27525       6.58740       6.34817       6.05205
  22  21 4016.3011    1.5932  9.1766 10.1421  0.0000  0.0781   0.0105   0.2122    0.0339   0.0000   436.3110       8.25067       15.6663       4.65548      -15.5837      -6.36856       5.61545       7.31959       7.84625       8.41718       8.17205       7.82230
  22  22 4161.1592    1.3273 11.3378 10.0353 -0.0005  0.0977   0.0082   0.2705    0.0301   0.0000   431.3810      -7.54427       14.1677    -0.0965848      -5.21907      -14.9919       6.92245       9.17896       9.96865       10.3389       10.2185       9.68277
  22  23 4305.5658    1.1023 13.7089  9.9551 -0.0001  0.1249   0.0066   0.3352    0.0273   0.0000   438.1313       1.75910       5.39726      -14.5337       6.39264      -13.4778       8.52168       11.5207       12.2869       12.9052       12.4066       11.9242
  22  24 4450.1249    0.9043 16.2499  9.8629 -0.0009  0.1573   0.0053   0.4171    0.0245   0.0000   408.7193       17.3888       6.65168      -1.90297       7.55770      -24.7831       10.6049       14.4793       15.5887       16.3453       15.8562       15.0234
  23   3 1252.2320    0.0832  0.0489  9.4209  0.0000  0.0171   0.0097   0.0197    0.0225   0.0000   439.0967      -1.38107       18.3130      -1.70969      -7.53093      -1.01624       1.35077       1.17050       1.23575       2.23555       2.20167       2.14061
  23   4 1449.6792    0.1528  0.1288  9.3646  0.0000  0.0131   0.0080   0.0201    0.0250   0.0000   439.6480      0.122254       19.3721     -0.480036      -2.43396     -0.601429      0.779207       1.06436       1.15766       1.21703       1.30232       1.17609
  23   5 1632.7830    0.2470  0.2632  9.3216  0.0000  0.0125   0.0086   0.0282    0.0301   0.0000   439.1195     -0.547816       18.4134      0.442904      -1.99985      0.335517      0.990468       1.19273       1.33368       1.41812       1.41529       1.21338
  23   6 1804.1948    0.4072  0.4384  9.3188  0.0000  0.0139   0.0105   0.0346    0.0429   0.0000   440.1769      -2.88095       17.0570     -0.705567      -4.27153      -1.69311      0.963586       1.23518       1.33469       1.36171       1.35438       1.23371
  23   7 1969.6253    0.5986  0.5847  9.5142  0.0000  0.0159   0.0132   0.0381    0.0572   0.0000   438.4718     -0.642087       15.5950       1.26592      0.542776       1.99415       1.12246       1.46006       1.54680       1.64754       1.63596       1.56873
  23   8 2131.0845    0.8489  0.7346  9.8417  0.0000  0.0172   0.0165   0.0426    0.0627   0.0000   438.1168      -3.81577       16.5193       1.84482      -2.55590      0.286378       1.08047       1.54244       1.58473       1.75603       1.63838       1.58392
  23   9 2287.4562    1.2294  0.8546 10.2032  0.0000  0.0182   0.0215   0.0431    0.0856   0.0000   440.2766     -0.911621       9.61741     -0.889854      -1.40504      -2.07953       1.26735       1.71343       1.75055       1.97231       1.85002       1.81907
  23  10 2439.1602    1.6243  0.9922 10.7489  0.0000  0.0196   0.0272   0.0485    0.0935   0.0000   439.5267      -3.36861       14.2604      0.594303       1.45833     -0.410789       1.42644       1.79649       1.95003       2.03953       2.01228       1.97620
  23  11 2588.6148    2.1330  0.9991 11.4485  0.0000  0.0200   0.0362   0.0500    0.0915   0.0000   437.5808       2.71615       15.6536      -4.16226      -1.19735      0.456933       1.39317       1.80627       1.82435       2.03804       1.94487       1.94149
  23  12 2737.5903    2.8013  0.9766 11.7034  0.0003  0.0184   0.0463   0.0476    0.0957   0.0000   439.4823     -0.231149       16.9416      -4.92307     -0.929679      -2.25021       1.30991       1.69623       1.85938       1.97106       1.89215       1.86785
  23  13 2886.0978    3.7040  0.8184 12.3772 -0.0004  0.0162   0.0669   0.0434    0.0924   0.0000   439.3778      0.888533       12.6565      -1.60062      -1.80019      0.268903       1.18394       1.47361       1.58428       1.71215       1.65510       1.64406
  23  14 3033.4050    4.0584  0.9169 12.7634  0.0000  0.0182   0.0700   0.0458    0.0902   0.0000   438.8645       2.86283       11.8912     -0.718910     -0.440611      -3.83399       1.26002       1.58760       1.82981       1.85951       1.87996       1.85443
  23  15 3179.7179    4.1325  1.1546 12.7473  0.0000  0.0215   0.0649   0.0553    0.0999   0.0000   437.9144       2.79054       13.0867     -0.501657     0.0767129      -4.73435       1.47621       1.96091       2.11178       2.19334       2.17094       2.01794
  23  16 3325.5300    3.6977  1.5298 12.5783  0.0000  0.0253   0.0517   0.0655    0.0725   0.0000   439.1873       1.11648       16.6774      0.702558      0.556386      -4.56529       1.66307       2.28072       2.31170       2.53393       2.47037       2.31062
  23  17 3471.2731    3.1077  2.5070 11.7894  0.0000  0.0321   0.0338   0.0849    0.0534   0.0000   438.8896      -4.78285       16.9688      0.987754      -3.67671     -0.565963       2.25420       2.93185       3.14610       3.38504       3.30889       3.21139
  23  18 3616.7997    2.5704  3.7053 11.3536  0.0000  0.0415   0.0241   0.1057    0.0440   0.0000   432.4075      -4.40602       19.4118      -4.32162     -0.874416      -3.35150       2.90751       3.76158       4.01838       4.31948       4.23689       4.01147
  23  19 3762.0680    2.1873  5.1981 10.8025  0.0000  0.0505   0.0174   0.1352    0.0401   0.0000   430.7786       4.88620       5.70568      -8.62462       2.58431      -13.0557       3.35539       4.54161       4.81529       5.02816       5.03198       4.77982
  23  20 3907.3191    1.8107  7.1231 10.4743  0.0000  0.0633   0.0129   0.1715    0.0346   0.0000   442.1748      -5.49980       7.36567       4.10405       9.41912      -2.82357       4.34004       5.75982       6.23083       6.51805       6.49961       6.17209
  23  21 4052.5378    1.4884  9.2957 10.2180 -0.0000  0.0813   0.0098   0.2187    0.0313   0.0000   440.7405       2.59377       10.1020       2.52521      -1.78726      -14.5330       5.60036       7.46199       7.99740       8.37464       8.30410       7.95090
  23  22 4197.6079    1.2786 12.3411 10.0499  0.0000  0.1051   0.0075   0.2906    0.0280   0.0000   434.7522       2.58937       12.8026      -1.30492       22.3634      -8.82220       6.99450       9.43094       9.97371       10.5452       10.4765       10.0332
  23  23 4342.7188    1.0761 14.5769  9.9350  0.0007  0.1279   0.0061   0.3448    0.0256   0.0000   443.8428       20.5513       14.9524       13.3341      -10.4084       8.02782       8.56906       11.4202       12.0252       13.0527       12.8320       12.1713
  24   4 1469.7858    0.1522  0.1165  9.3567  0.0000  0.0093   0.0083   0.0206    0.0243   0.0000   440.6549     -0.456908       20.2214      0.226474      -5.48845     -0.475258      0.668409      0.742678      0.936230       1.07102       1.16428       1.18449
  24   5 1653.6949    0.2637  0.2063  9.3522  0.0000  0.0113   0.0095   0.0214    0.0296   0.0000   441.3503      -2.37931       20.2285       3.13725      -2.86493     -0.511548      0.640180      0.949836      0.945625       1.02927       1.03615      0.949619
  24   6 1826.2956    0.4432  0.3980  9.4034  0.0000  0.0133   0.0114   0.0297    0.0421   0.0000   440.4111      -2.41046       18.5123      0.400719      -1.68471      -1.77587      0.894323       1.17181       1.24097       1.34411       1.42961       1.32780
  24   7 1993.5683    0.6413  0.5702  9.4643  0.0000  0.0155   0.0134   0.0341    0.0584   0.0000   440.3327      0.895460       14.7152       1.27500      -5.40128      -1.35725      0.964104       1.28495       1.32437       1.47016       1.37919       1.37512
  24   8 2156.7402    0.9109  0.7605  9.7997  0.0000  0.0169   0.0169   0.0399    0.0736   0.0000   439.5535      -2.41679       16.9626      0.393299      -2.35019      -1.04274       1.17504       1.50597       1.62135       1.65649       1.69832       1.64529
  24   9 2314.2809    1.3070  0.9921 10.2413  0.0000  0.0187   0.0215   0.0495    0.0894   0.0000   437.0543      -3.47124       13.1662      -3.05899      -2.20824      -3.14782       1.24923       1.60692       1.77519       1.79524       1.82912       1.69636
  24  10 2467.0506    1.7254  1.1087 11.0204  0.0000  0.0207   0.0281   0.0569    0.0934   0.0000   438.8876      -5.91277       12.5349      -4.50498       1.33293     -0.963853       1.34517       1.86664       1.90823       2.07310       1.98900       1.95155
  24  11 2617.6763    2.3222  0.9880 11.4605  0.0000  0.0182   0.0387   0.0506    0.0911   0.0000   438.6852     -0.220682       17.6562     -0.974211      -5.11829       3.55005       1.23105       1.55916       1.66781       1.85233       1.80287       1.77336
  24  12 2767.6702    2.9763  0.9392 11.8720  0.0000  0.0183   0.0490   0.0448    0.0965   0.0000   439.9404      -1.74439       15.6316      -4.20368      -4.47791      -2.31691       1.19755       1.60914       1.64438       1.87048       1.87211       1.72373
  24  13 2916.9743    3.6520  0.9368 12.5357  0.0000  0.0177   0.0622   0.0471    0.0860   0.0000   439.9420     -0.345455       12.2202      -2.30767      -1.59287      -2.07674       1.20889       1.61037       1.68814       1.89741       1.83112       1.76805
  24  14 3064.9762    4.2051  1.0197 12.8350  0.0000  0.0189   0.0692   0.0521    0.0904   0.0000   439.0555       2.71960       11.8491      0.173425      -5.12952      -3.47258       1.25557       1.67288       1.72788       1.91122       1.79938       1.75598
  24  15 3211.9491    4.1058  1.2101 12.9878  0.0000  0.0225   0.0627   0.0555    0.0844   0.0000   436.4027       2.45085       15.0819      -4.86765      -1.15372      -6.73544       1.43560       1.96684       2.06062       2.09527       2.20172       2.11630
  24  16 3358.4679    3.5987  1.7659 12.4056  0.0000  0.0266   0.0455   0.0672    0.0617   0.0000   440.1632      -1.64087       10.9634      -2.92742      0.924334      -4.27740       1.75313       2.30019       2.50454       2.67025       2.70343       2.60942
  24  17 3504.8767    2.9966  2.7172 11.8890  0.0014  0.0344   0.0313   0.0873    0.0473   0.0000   438.8445      0.229801       18.2682      -4.68739       5.63888      -3.40962       2.24779       2.98749       3.15091       3.43663       3.26678       3.26076
  24  18 3650.9186    2.5004  4.1390 11.1516  0.0009  0.0427   0.0213   0.1119    0.0406   0.0000   442.3083       9.21363       11.0919      -8.11026      -2.67255       1.08900       2.76687       3.68460       3.85994       4.10420       4.17245       4.05264
  24  19 3796.8254    2.0522  5.7783 10.7481  0.0000  0.0544   0.0155   0.1426    0.0366   0.0000   440.6304       2.62141       6.48354       1.23819      -8.02132      -9.97597       3.67661       4.99423       5.40148       5.59343       5.51210       5.25184
  24  20 3942.5215    1.7428  7.9326 10.3546  0.0003  0.0681   0.0116   0.1827    0.0331   0.0000   435.0385      -3.08743       8.47861     -0.168885       4.82292      -8.57403       4.35544       5.93936       6.17849       6.71485       6.59453       6.45693
  24  21 4088.1518    1.4595 10.3490 10.0994  0.0000  0.0853   0.0088   0.2348    0.0299   0.0000   440.1403      -7.29272       15.8976      0.661484      -17.9194      -1.28221       5.43314       7.40790       7.67884       8.38363       8.30150       7.93683
  24  22 4233.8220    1.2131 12.6259 10.0395 -0.0005  0.1092   0.0069   0.2946    0.0263   0.0000   428.7136       2.72415       19.8824       13.6891       11.6094      -9.35790       6.89024       9.32555       10.2145       10.6627       10.6455       10.1194
  24  23 4379.3276    0.9874 15.4946  9.9525 -0.0008  0.1389   0.0054   0.3780    0.0236   0.0000   431.5154      -1.01282       23.5714      -8.56617      -3.17376      -7.28245       8.79153       12.0597       12.8373       13.6288       13.6035       12.9444
  25   3 1289.3962    0.0721  0.0550  9.3797  0.0000  0.0135   0.0076   0.0176    0.0217   0.0000   438.9829      -1.13639       19.7650      0.666658      -2.74748       1.36293      0.913923       1.14791       1.02409       1.32751       1.23854       1.21096
  25   4 1489.4408    0.1654  0.1282  9.3466  0.0000  0.0087   0.0084   0.0243    0.0242   0.0000   439.1766     -0.246517       19.6406      -1.58078      -1.14796     -0.345599      0.470705      0.729132      0.733292      0.839215      0.812563      0.818363
  25   5 1674.0699    0.2875  0.2713  9.3146  0.0000  0.0111   0.0092   0.0268    0.0313   0.0000   440.2712      -1.06490       19.0563       1.23452      -1.91048      0.454055      0.750551      0.904773       1.07422       1.12390       1.09436       1.09274
  25   6 1847.8546    0.4481  0.5496  9.2448  0.0000  0.0176   0.0099   0.0348    0.0479   0.0000   440.3096    -0.0429525       15.8779    -0.0884491      -2.33451       1.33398       1.00925       1.41556       1.40001       1.56116       1.53570       1.48121
  25   7 2016.8974    0.6849  0.5428  9.5662  0.0000  0.0145   0.0144   0.0331    0.0558   0.0000   438.9558      -1.61887       16.4512      -1.17066      -2.17756       2.38166      0.900918       1.22816       1.27693       1.42666       1.43195       1.39137
  25   8 2181.7464    0.9812  0.8032 10.0413  0.0000  0.0170   0.0176   0.0432    0.0673   0.0000   440.6743      -1.27089       17.5599       2.39305      -1.39038     -0.893176       1.07267       1.45231       1.53442       1.70119       1.62500       1.66308
  25   9 2340.4739    1.3495  0.9890 10.4089  0.0000  0.0184   0.0221   0.0492    0.0845   0.0000   440.0760     -0.980789       16.2183      -3.90305      -1.39512      -4.39576       1.22648       1.60759       1.70193       1.79667       1.80480       1.75718
  25  10 2494.3572    1.8127  0.9633 10.8890  0.0000  0.0184   0.0291   0.0453    0.0863   0.0000   441.2134       1.29413       14.7061      0.748189     -0.175480      0.964581       1.12753       1.53625       1.67182       1.78724       1.74057       1.71738
  25  11 2646.2409    2.4643  0.9985 11.3190  0.0000  0.0184   0.0387   0.0470    0.1032   0.0000   438.4666     -0.177477       12.4794      0.560594     -0.207148     -0.109623       1.15367       1.53601       1.62925       1.71431       1.74207       1.70535
  25  12 2797.3511    3.2070  0.9501 11.9236  0.0000  0.0172   0.0520   0.0456    0.0980   0.0000   439.6289     -0.290047       16.4934     -0.647510      -4.02532      -2.26344       1.14243       1.42416       1.51335       1.69945       1.67020       1.61084
  25  13 2947.3934    3.7869  0.8585 12.5920  0.0000  0.0167   0.0642   0.0423    0.0823   0.0000   438.3760      0.545661       15.6889      -1.47888       3.26038      -3.88059       1.11228       1.49604       1.60136       1.75766       1.67056       1.63718
  25  14 3096.1533    4.2341  1.0525 12.6910  0.0000  0.0192   0.0658   0.0489    0.0968   0.0000   438.7162      -1.94530       15.8613      -2.20431     -0.832923      -3.19391       1.20265       1.64991       1.67454       1.87207       1.78664       1.71899
  25  15 3243.8750    4.0720  1.3028 12.7768 -0.0015  0.0223   0.0587   0.0578    0.0831   0.0000   439.1214      -1.60746       13.3800      -1.63189     -0.879632     -0.408512       1.43189       1.88580       2.04960       2.20104       2.12138       2.07230
  25  16 3391.1121    3.5303  1.8436 12.4526  0.0000  0.0271   0.0437   0.0706    0.0602   0.0000   439.2023       1.35805       11.8673      -3.41931      0.274536      -5.99625       1.63987       2.20855       2.32774       2.52597       2.44638       2.43178
  25  17 3538.0727    2.9440  2.8893 11.6830  0.0000  0.0338   0.0291   0.0895    0.0464   0.0000   443.9099      -1.00320       15.4424      -7.24480       1.54305      -4.41542       2.09707       2.80876       2.89607       3.20667       3.16186       3.05148
  25  18 3684.8840    2.4074  4.4883 11.0180  0.0003  0.0445   0.0192   0.1134    0.0382   0.0000   437.8549       1.78891       11.7996       4.36362      -8.40806      -2.30560       2.81050       3.75301       4.08564       4.24119       4.25883       4.14407
  25  19 3831.2169    1.9913  6.3398 10.5922  0.0000  0.0558   0.0139   0.1494    0.0343   0.0000   436.7306       1.86681       7.97175      -2.26364       2.52747       4.62099       3.42760       4.64809       4.98190       5.35151       5.20912       5.15050
  25  20 3977.4120    1.6403  8.6229 10.3215  0.0000  0.0714   0.0105   0.1963    0.0303   0.0000   431.5719      -4.88741       13.7896       7.95284      -4.89945      -12.3504       4.39417       5.98964       6.32950       6.76173       6.75038       6.52657
  25  21 4123.6728    1.3945 10.5965 10.0865  0.0000  0.0862   0.0082   0.2377    0.0284   0.0000   445.8360       8.45947      -3.07165      -3.53379      -2.90576      -9.01561       5.36947       7.19733       7.76705       8.28402       8.25931       8.00202
  25  22 4269.7559    1.1654 13.5396 10.0360  0.0003  0.1149   0.0064   0.3090    0.0243   0.0000   429.6564      -15.0074       20.1832      -3.32640      -1.28438       6.16559       7.05074       9.56164       10.2943       10.9381       10.7531       10.4309
  26   3 1307.4720    0.0898  0.1091  9.3493  0.0000  0.0175   0.0069   0.0237    0.0221   0.0000   439.0670     -0.293570       19.4771     -0.837261      -2.77177      0.620259      0.960313       1.53625       1.33773       1.55170       1.83897       1.59697
  26   4 1508.7075    0.1694  0.1497  9.3029  0.0000  0.0085   0.0076   0.0219    0.0242   0.0000   440.0877      0.227720       20.2410     -0.169373      -3.10844     0.0362631      0.549000      0.670498      0.772564      0.873343      0.791935      0.858176
  26   5 1694.0517    0.3260  0.2868  9.3389  0.0000  0.0122   0.0097   0.0249    0.0320   0.0000   440.0026      -1.07774       19.3775     -0.361625      -3.29859      0.856442      0.692179      0.983102      0.928220       1.11244       1.05134       1.17813
  26   6 1869.0183    0.4884  0.4693  9.3424  0.0000  0.0144   0.0112   0.0307    0.0461   0.0000   440.2419     -0.181793       18.3314      0.479549      -1.46140     -0.371051      0.850883       1.14801       1.29580       1.36494       1.32665       1.32127
  26   7 2039.7303    0.7262  0.6962  9.4619  0.0000  0.0161   0.0136   0.0381    0.0655   0.0000   440.2399     -0.796007       18.9173      0.753057      -3.08700      -2.30936      0.980910       1.29093       1.39657       1.51598       1.52770       1.54031
  26   8 2206.0558    1.0333  0.7934 10.0312  0.0000  0.0167   0.0179   0.0408    0.0719   0.0000   440.8945       1.03328       16.7027      -2.95060      -3.89842      -5.18825       1.02480       1.39442       1.42793       1.59797       1.52694       1.50390
  26   9 2366.0576    1.4461  0.9333 10.6387  0.0000  0.0176   0.0237   0.0450    0.0757   0.0000   438.9239     -0.589944       18.7763       1.45854      -4.30336     -0.386677       1.07508       1.36587       1.51430       1.61487       1.64103       1.63016
  26  10 2521.2053    1.9263  1.0061 11.2074  0.0000  0.0179   0.0309   0.0483    0.0797   0.0000   438.9732     -0.878814       13.1247      -2.15949       1.39767      -3.48389       1.13254       1.41908       1.58227       1.69001       1.69880       1.74342
  26  11 2674.3208    2.6395  1.0175 11.5461  0.0000  0.0176   0.0413   0.0487    0.0972   0.0000   439.3035      -2.10192       13.9962      -1.83012     -0.341211      -2.89979       1.09429       1.44458       1.54319       1.69240       1.73114       1.67710
  26  12 2826.5327    3.2945  0.9196 12.3590  0.0000  0.0172   0.0532   0.0445    0.0772   0.0000   439.2039      0.375417       16.8356      -1.18829      -2.60895      -2.70767       1.08683       1.34575       1.45708       1.58624       1.53572       1.53130
  26  13 2977.4645    4.0434  0.8509 12.6263  0.0000  0.0161   0.0665   0.0402    0.0812   0.0000   439.0822       1.55234       16.5362       1.29983      -1.13581     -0.556092       1.00064       1.27531       1.42969       1.53449       1.49194       1.47007
  26  14 3126.8942    4.2828  1.0616 12.7517  0.0000  0.0186   0.0656   0.0491    0.0944   0.0000   437.3461       1.82218       14.0935      -4.91056     0.0616565      -4.25469       1.14908       1.53728       1.65724       1.74099       1.64528       1.70328
  26  15 3275.3881    3.9955  1.4042 12.6184  0.0000  0.0226   0.0542   0.0600    0.0833   0.0000   436.7160       4.97996       14.8716      -2.75283      -2.21289      -7.75370       1.34405       1.79851       1.93071       1.99154       2.04454       1.93765
  26  16 3423.3428    3.2656  2.1684 12.1652  0.0000  0.0287   0.0367   0.0765    0.0539   0.0000   441.1212      0.284236       7.80919      -3.97678       1.57160      -10.0233       1.69918       2.27024       2.41918       2.65443       2.59524       2.51557
  26  17 3570.9663    2.7467  3.3111 11.5750  0.0000  0.0371   0.0251   0.0936    0.0420   0.0000   443.4577      -1.77600       7.74994      -7.77634      -1.38529      -1.14256       2.21292       3.01745       3.18765       3.39074       3.47805       3.33793
  26  18 3718.3468    2.2783  4.8386 11.0116  0.0000  0.0462   0.0175   0.1202    0.0350   0.0000   440.8748     -0.241435       8.15625      0.931037       1.57164      -4.00357       2.74522       3.62001       3.98679       4.19867       4.17230       4.04414
  26  19 3865.3680    1.9059  6.6646 10.5217  0.0000  0.0572   0.0127   0.1517    0.0324   0.0000   437.0777       2.20470       8.61671      -7.01522       7.13088      -10.7432       3.39490       4.64396       4.87702       5.25135       5.21975       5.12793
  26  20 4012.1919    1.5679  8.8869 10.2777 -0.0004  0.0737   0.0097   0.1993    0.0293   0.0000   440.7380       14.6672       10.6882   -0.00989652      -2.52298      -3.64168       4.35154       5.99348       6.35496       6.89866       6.81043       6.56810
  26  21 4158.7857    1.3247 11.4999 10.1310  0.0003  0.0947   0.0075   0.2578    0.0261   0.0000   435.0133      -10.6421       16.3467      -4.96511       4.95507      -10.4210       5.60494       7.46948       8.13652       8.58980       8.55126       8.40054
  26  22 4305.5370    1.0899 14.1619 10.0407 -0.0000  0.1233   0.0059   0.3236    0.0231   0.0000   432.0816       3.03402       16.0551      -11.7546      -11.1436      -2.13017       7.16132       9.75480       10.5273       11.2962       10.9884       10.8980
  27   4 1527.5552    0.1967  0.1833  9.3089  0.0000  0.0105   0.0077   0.0218    0.0254   0.0000   440.0448      0.266219       19.3654     -0.224960      -3.17875      0.277606      0.632771      0.781575      0.965550      0.900914       1.06482       1.02529
  27   5 1713.5870    0.3407  0.3299  9.3191  0.0000  0.0128   0.0094   0.0272    0.0340   0.0000   440.7953     0.0287366       18.1012       1.35043      -2.56477     -0.522538      0.653708       1.01447      0.983662       1.15316       1.04963       1.01792
  27   6 1889.7428    0.5254  0.5063  9.4161  0.0000  0.0144   0.0114   0.0317    0.0476   0.0000   440.2272      0.260397       18.4720      0.280417      -3.42919      -1.46445      0.799229       1.10120       1.19745       1.27344       1.19375       1.15382
  27   7 2062.0254    0.7580  0.6850  9.6408  0.0000  0.0155   0.0141   0.0387    0.0603   0.0000   439.0064      -1.00047       19.0593       1.46892      -1.22973    -0.0542885      0.929686       1.24079       1.34486       1.44430       1.46883       1.45673
  27   8 2229.6905    1.0871  0.8958  9.9737  0.0000  0.0171   0.0175   0.0432    0.0775   0.0000   440.0137      0.776092       18.2534      -1.59194      -5.28097      0.377781       1.02281       1.34246       1.43771       1.57535       1.52394       1.44256
  27   9 2390.9577    1.5313  0.9505 10.6999  0.0000  0.0176   0.0239   0.0447    0.0764   0.0000   438.0595      -1.14719       13.4672      0.653074      -2.21613      -2.90251       1.04856       1.35655       1.46281       1.59590       1.57387       1.55087
  27  10 2547.5310    2.0896  1.0247 11.3829  0.0000  0.0184   0.0323   0.0468    0.0793   0.0000   439.2785     -0.152566       16.6567      -1.64038      -1.53337     -0.811042       1.09522       1.45203       1.58654       1.71995       1.73321       1.70899
  27  11 2702.0778    2.6528  1.0610 11.9447  0.0000  0.0188   0.0408   0.0486    0.0797   0.0000   437.8216     -0.247834       14.8317       1.01932      -4.21701      -3.98280       1.11063       1.42192       1.53938       1.68289       1.66963       1.63279
  27  12 2855.3819    3.3711  0.9691 12.1693  0.0000  0.0176   0.0519   0.0433    0.0926   0.0000   438.7817      -2.25338       16.9819     -0.778850      0.328010      -5.43336       1.04787       1.38801       1.47563       1.62246       1.59514       1.57870
  27  13 3007.0376    4.1509  0.8736 12.8041  0.0000  0.0160   0.0678   0.0422    0.0775   0.0000   438.9346      0.571994       14.7461      0.330450      -3.79731      -2.45353      0.969378       1.27421       1.31942       1.47506       1.39336       1.39703
  27  14 3157.2334    4.1879  1.0795 12.8399 -0.0012  0.0189   0.0629   0.0481    0.0861   0.0000   439.6948       2.98225       14.5404     -0.172497      -2.14831      -6.99508       1.08577       1.46590       1.52567       1.68774       1.68097       1.67566
  27  15 3306.5191    3.8375  1.6062 12.6989  0.0028  0.0246   0.0492   0.0624    0.0634   0.0000   436.6863       3.83379       15.7513      -4.53823      -3.27008      -2.35189       1.45497       1.93997       2.04808       2.23557       2.20368       2.16729
  27  16 3455.2472    3.1209  2.3501 12.1716  0.0000  0.0302   0.0342   0.0799    0.0503   0.0000   436.7415      -1.76434       11.4507      -2.97960       2.13028       1.44244       1.77688       2.35204       2.50878       2.74732       2.74328       2.72378
  27  17 3603.5039    2.6774  3.5234 11.3858  0.0000  0.0365   0.0233   0.0970    0.0415   0.0000   440.8806      -2.86929       14.1761      -5.35655     -0.452255      -5.69295       2.11670       2.76514       3.03114       3.23629       3.23670       3.13250
  27  18 3751.4802    2.1888  5.4500 10.8205 -0.0000  0.0481   0.0155   0.1269    0.0335   0.0000   438.1895       3.19335       15.5163      -7.12668      -3.54466       7.51888       2.84342       3.78132       4.10392       4.38175       4.42533       4.29168
  27  19 3899.1010    1.8200  7.0736 10.6162  0.0000  0.0593   0.0119   0.1594    0.0291   0.0000   435.6376       3.07006       16.9616      -2.25284      -11.9607      -11.8547       3.44933       4.59290       4.98367       5.34237       5.23160       5.24436
  27  20 4046.5136    1.5168  9.7892 10.3060  0.0001  0.0789   0.0088   0.2152    0.0268   0.0000   449.6801      -21.0161       22.1799      0.734422      -1.56544      -11.2191       4.49679       6.08506       6.60115       7.01649       7.13850       6.85093
  27  21 4193.6092    1.2738 12.1525 10.1473  0.0000  0.0997   0.0069   0.2722    0.0243   0.0000   436.2002      -3.86971       21.7927       5.95487      -19.6452       9.22709       5.58878       7.67258       8.19405       8.78611       8.82127       8.62664
  27  22 4340.4095    1.0325 15.1436 10.0101  0.0000  0.1306   0.0052   0.3493    0.0219   0.0000   421.1394      0.861838       20.2494      -10.1874       2.65710      -21.5128       7.41642       10.0597       10.9289       11.6992       11.6920       11.4174
  28   3 1342.6489    0.1124  0.1116  9.3472  0.0000  0.0100   0.0070   0.0276    0.0216   0.0000   440.1971     -0.570926       20.5750     -0.398582      -2.19865     -0.271882      0.554665      0.669644      0.954533      0.842046      0.905931       1.02098
  28   4 1546.0339    0.1963  0.1808  9.3364  0.0000  0.0100   0.0077   0.0209    0.0248   0.0000   440.0764     -0.811424       20.8869      0.959017      -3.05159     -0.791994      0.641429      0.831629      0.873563      0.826497      0.900700      0.861716
  28   5 1732.7482    0.3460  0.3317  9.4230  0.0000  0.0133   0.0094   0.0267    0.0333   0.0000   439.9382      -1.85650       20.5606     -0.968212      -2.12446      -1.84958      0.909080       1.22403       1.27847       1.22446       1.08826       1.17560
  28   6 1910.1379    0.5328  0.4906  9.5179  0.0000  0.0131   0.0115   0.0307    0.0446   0.0000   440.9671      0.322855       20.3978       1.58980      -1.42982     -0.886426      0.759092      0.958772       1.06693       1.20838       1.11566       1.13422
  28   7 2083.8798    0.8086  0.6914  9.7799  0.0000  0.0146   0.0145   0.0368    0.0575   0.0000   439.4658      0.917987       19.6446      -2.43187      -3.20349      0.393683      0.821188       1.12633       1.21313       1.37062       1.32793       1.32168
  28   8 2252.8089    1.1541  0.8925 10.2416  0.0000  0.0169   0.0185   0.0423    0.0703   0.0000   438.6819       1.06514       18.5283       1.78957      -4.67995     -0.252492       1.00897       1.31313       1.36571       1.48723       1.43108       1.47152
  28   9 2415.2629    1.6040  1.0265 10.8560  0.0000  0.0183   0.0243   0.0469    0.0759   0.0000   441.4137       1.51175       16.5526      0.448054      -5.28923     -0.508465       1.01115       1.38505       1.46341       1.58989       1.58161       1.53243
  28  10 2573.3521    2.1613  1.0471 11.2857  0.0000  0.0185   0.0319   0.0449    0.0883   0.0000   439.2823       1.21839       12.1629      0.760409     -0.335186     -0.116623       1.10329       1.44446       1.53813       1.73056       1.77490       1.67900
  28  11 2729.3583    2.8668  0.9178 11.7743  0.0000  0.0163   0.0445   0.0411    0.0874   0.0000   439.1590     -0.642407       15.0096     0.0775773      0.722386      0.213357      0.988398       1.26896       1.37416       1.41887       1.48213       1.40770
  28  12 2883.7303    3.6713  0.9043 12.3852  0.0001  0.0160   0.0571   0.0413    0.0829   0.0000   438.8320      0.784041       15.5132     0.0976285      -4.84748      -4.18259      0.943865       1.22995       1.31034       1.41169       1.41718       1.39571
  28  13 3036.2158    4.1789  0.8659 12.9469  0.0000  0.0162   0.0672   0.0412    0.0738   0.0000   437.8310       1.68297       17.3086      0.484896      -1.20841     -0.868985      0.920798       1.23228       1.25670       1.43520       1.36609       1.40227
  28  14 3187.2485    4.0635  1.2402 12.9762  0.0000  0.0204   0.0585   0.0556    0.0784   0.0000   436.8569       1.51227       16.1209     -0.244435      -1.41226      -6.48156       1.15544       1.56032       1.63570       1.80599       1.81902       1.71986
  28  15 3337.2564    3.7040  1.6651 12.5680  0.0000  0.0238   0.0453   0.0637    0.0628   0.0000   436.8661     0.0744559       15.3978      -4.79341      -2.81209      -3.51420       1.35409       1.76769       1.86161       2.06864       2.00472       1.98273
  28  16 3486.7341    3.1105  2.5861 11.9146  0.0000  0.0307   0.0310   0.0801    0.0488   0.0000   439.4173      -2.31018       16.2811      -4.74889       1.94154      -4.72210       1.70366       2.28250       2.37281       2.65526       2.61518       2.58612
  28  17 3635.7604    2.5569  3.9047 11.2786  0.0000  0.0390   0.0209   0.0989    0.0388   0.0000   439.3678      -3.91368       22.6463      -4.19406       1.46506      -7.76357       2.17221       2.88745       3.17842       3.40926       3.41250       3.32116
  28  19 3932.5421    1.7340  7.7730 10.5485  0.0000  0.0634   0.0108   0.1712    0.0276   0.0000   435.0414      -6.41180       15.8056      -7.60529       2.42983      -9.79644       3.53158       4.79177       5.06600       5.56978       5.57542       5.46317
  28  20 4080.3405    1.4529 10.5208 10.2991  0.0000  0.0832   0.0081   0.2258    0.0257   0.0000   429.3453     -0.419750       17.8930     -0.894687      -1.58054      -5.84963       4.59857       6.21048       6.66440       7.12261       7.08920       6.87901
  28  21 4227.9756    1.2160 13.1365 10.1249 -0.0005  0.1073   0.0061   0.2874    0.0234   0.0000   433.7180      -1.57447       23.2740       2.71819      -2.35356      -17.3722       5.87446       8.02873       8.71206       9.22458       9.25416       8.94990
  29   3 1359.7724    0.1204  0.0844  9.3613  0.0000  0.0098   0.0082   0.0208    0.0209   0.0000   440.9371     -0.677690       21.2110     -0.390056      -2.91934     -0.371053      0.436151      0.672448      0.643024      0.789109      0.710689      0.727550
  29   4 1564.1263    0.2001  0.2148  9.2951  0.0000  0.0114   0.0072   0.0236    0.0252   0.0000   439.4018      -1.13131       20.5193      0.157512      -2.30001      0.777552      0.614336      0.713412      0.807118      0.919604      0.903414       1.00821
  29   5 1751.5514    0.3684  0.3579  9.3702  0.0000  0.0121   0.0094   0.0279    0.0339   0.0000   440.2057      -1.90745       21.5402      0.824749      -2.70159      -2.08710      0.716598      0.902851      0.934716       1.07387       1.04244       1.00727
  29   6 1930.1844    0.5693  0.5615  9.4594  0.0000  0.0137   0.0114   0.0338    0.0480   0.0000   440.6557     -0.350281       19.7420       1.53260      -1.40783     -0.786533      0.727241      0.972141       1.08859       1.08679       1.20108       1.11593
  29   7 2105.2969    0.8451  0.7360  9.8080  0.0000  0.0148   0.0149   0.0400    0.0605   0.0000   441.5461      0.101646       22.7764       3.66510      -6.49106     -0.204071      0.859539       1.06947       1.20990       1.34904       1.33614       1.38886
  29   8 2275.3346    1.1957  0.9511 10.2016  0.0000  0.0170   0.0183   0.0434    0.0763   0.0000   440.9422     -0.805338       18.7268      0.926810      -3.38819      -2.03479      0.959183       1.20338       1.35093       1.44032       1.44224       1.42476
  29   9 2439.0305    1.6964  1.0619 10.9215  0.0000  0.0181   0.0248   0.0467    0.0773   0.0000   440.0069      -1.02861       17.4731     -0.608235      0.111162      -2.35571      0.991648       1.28215       1.40364       1.50688       1.47763       1.50629
  29  10 2598.6885    2.2868  1.0487 11.6270  0.0000  0.0181   0.0336   0.0469    0.0760   0.0000   439.2108     -0.537509       16.6270      -2.97414      -3.32999     -0.601696       1.00933       1.32431       1.37760       1.52395       1.56162       1.51624
  29  11 2756.1315    3.0072  0.9066 12.0805  0.0000  0.0158   0.0462   0.0414    0.0759   0.0000   438.9885     0.0140444       14.7481      -2.31846     -0.653932      -2.81837      0.888833       1.11884       1.21137       1.31450       1.29970       1.27348
  29  12 2911.6131    3.7579  1.0030 12.4092  0.0000  0.0166   0.0562   0.0457    0.0873   0.0000   439.6839      -1.56822       14.9181     -0.297235      -3.68043      -3.12073      0.929206       1.22786       1.27858       1.43975       1.40599       1.39758
  29  13 3064.9802    4.2479  1.0239 12.7493  0.0000  0.0173   0.0621   0.0466    0.0871   0.0000   438.8242       2.33967       15.5837       1.15401      -3.92553    -0.0953362      0.947644       1.26898       1.36750       1.48632       1.46065       1.46041
  29  14 3216.7243    4.2116  1.2212 12.9383  0.0000  0.0200   0.0593   0.0520    0.0829   0.0000   438.8222     -0.161749       17.0225      -1.59144      -1.77357      -2.44715       1.06886       1.41055       1.51129       1.72295       1.60435       1.64612
  29  15 3367.6437    3.5997  1.8387 12.3861  0.0002  0.0252   0.0411   0.0642    0.0579   0.0000   437.6578       2.45481       13.8961      -7.60411      -2.71526      -2.64627       1.35213       1.83814       1.94588       2.11079       2.20042       2.06846
  29  16 3517.9135    2.9693  2.8211 11.8072 -0.0000  0.0317   0.0279   0.0825    0.0446   0.0000   438.9148       1.99061       17.7104      -6.32636      -2.22513      -3.12516       1.72203       2.29581       2.48023       2.65691       2.63597       2.69487
  29  17 3667.6062    2.4513  4.1337 11.2019 -0.0000  0.0400   0.0193   0.1012    0.0375   0.0000   440.0791       6.48722       17.0125      -9.88941      -2.63764      -2.47059       2.17624       2.88032       3.16622       3.40585       3.39896       3.33753
  29  18 3816.7928    2.0234  5.9017 10.7905  0.0000  0.0504   0.0137   0.1340    0.0309   0.0000   437.0977      -2.16559       16.7186      0.206009       8.64585      -13.2723       2.70631       3.54258       3.98625       4.23220       4.21573       4.14121
  29  19 3965.7195    1.6567  8.4742 10.4436  0.0000  0.0670   0.0097   0.1817    0.0268   0.0000   438.7408     -0.314768       19.9583       4.94806       4.07675      -2.34155       3.63999       4.85967       5.26111       5.68614       5.72567       5.58616
  29  20 4114.1155    1.3961 11.1477 10.2417  0.0000  0.0884   0.0074   0.2361    0.0245   0.0000   445.4806      -3.05561       30.4853      -5.66831     -0.226149      -9.17104       4.65937       6.43423       6.77280       7.49479       7.39185       7.27038
  29  21 4262.0302    1.1806 13.6997 10.0622  0.0002  0.1095   0.0057   0.2924    0.0225   0.0000   438.6855       2.38734       13.7411     0.0345684      -10.1330      -1.26234       5.79145       7.82885       8.45533       9.16949       9.22008       9.06642
  30   3 1376.6125    0.1172  0.1141  9.3510  0.0000  0.0087   0.0067   0.0267    0.0212   0.0000   440.8584     -0.507563       19.9544       1.75031      -3.35044     -0.671017      0.500504      0.685624      0.688325      0.812426      0.744639      0.834778
  30   4 1581.8940    0.2276  0.1917  9.3380  0.0000  0.0087   0.0080   0.0210    0.0247   0.0000   440.3953      -1.84323       19.4208       1.37894      -2.27195      0.207996      0.443717      0.599717      0.670708      0.690531      0.739263      0.639691
  30   5 1770.0333    0.3825  0.4206  9.3161  0.0000  0.0135   0.0089   0.0290    0.0371   0.0000   440.4011      -1.34288       21.0095      0.765069      -2.88889      0.706721      0.662831      0.884201      0.950310       1.08402      0.986053       1.04371
  30   6 1949.9509    0.6056  0.5847  9.4673  0.0000  0.0138   0.0116   0.0335    0.0500   0.0000   440.2997      -1.08970       19.0245      -1.05951      -2.80475      0.463138      0.732921      0.977650       1.08090       1.14465       1.19201       1.16034
  30   7 2126.3231    0.8884  0.8586  9.6596  0.0000  0.0165   0.0138   0.0395    0.0683   0.0000   440.7146     -0.986774       18.7908      0.362774      0.507357     -0.821914      0.852533       1.13015       1.25149       1.29980       1.38111       1.35168
  30   8 2297.3616    1.2434  0.9496 10.4421  0.0000  0.0173   0.0190   0.0433    0.0719   0.0000   441.1429      -3.46983       17.6244       2.06703      -3.91844      -2.45962      0.926051       1.28523       1.36124       1.50236       1.48399       1.42530
  30   9 2462.2649    1.7791  1.0874 10.8904  0.0000  0.0184   0.0251   0.0460    0.0825   0.0000   438.7278     0.0100143       19.1726    -0.0263185      0.319298      0.405703      0.964890       1.29850       1.39517       1.50964       1.56506       1.55326
  30  10 2623.4650    2.3257  1.1218 11.6739  0.0000  0.0186   0.0333   0.0490    0.0753   0.0000   440.6800      0.656799       15.9236       1.21911      -1.46284     0.0151207       1.02400       1.37540       1.45710       1.58801       1.60659       1.63332
  30  11 2782.4518    3.1615  1.0512 11.9676  0.0000  0.0174   0.0446   0.0444    0.0856   0.0000   438.6194       1.00775       14.3860      -3.00677      -1.43371      -1.11887      0.896714       1.25322       1.32906       1.41122       1.45070       1.39563
  30  12 2939.0944    3.8165  0.9838 12.4712  0.0000  0.0166   0.0556   0.0419    0.0833   0.0000   437.8363      0.278697       13.8400      -3.12395      0.692490      -3.05706      0.886228       1.18776       1.26671       1.35946       1.40805       1.34513
  30  13 3093.3608    4.3459  1.0500 12.9149  0.0000  0.0175   0.0626   0.0454    0.0834   0.0000   438.9354     -0.332803       17.4981      -2.67779      -3.15100     -0.391928      0.950575       1.27443       1.36114       1.52372       1.53843       1.51243
  30  14 3245.9872    4.0026  1.3790 12.9249  0.0000  0.0208   0.0530   0.0581    0.0664   0.0000   442.0940      -1.31068       15.5957      0.619420      -2.37797      -3.63657       1.08520       1.43782       1.49969       1.67575       1.68044       1.67571
  30  15 3397.6397    3.4908  1.9735 12.3995  0.0000  0.0249   0.0380   0.0676    0.0492   0.0000   438.2022       1.91212       16.0454      -2.60226      -1.49180       2.23477       1.34732       1.78332       1.95602       2.10262       2.10286       2.11010
  30  16 3548.7039    2.8637  3.0610 11.7173  0.0000  0.0326   0.0256   0.0873    0.0408   0.0000   441.6884       3.33722       14.6122      -3.07404      -1.06396      -4.18786       1.64387       2.24615       2.42469       2.62805       2.57381       2.56146
  30  17 3699.0318    2.3715  4.6415 10.9739  0.0001  0.0420   0.0172   0.1069    0.0353   0.0000   436.2253      -4.83795       10.1384      -10.2534     -0.324013       1.44551       2.16068       2.94481       3.09993       3.39352       3.42393       3.39320
  30  18 3848.8768    1.9725  6.8003 10.5939  0.0000  0.0541   0.0120   0.1433    0.0291   0.0000   438.0587      -1.94910       16.7270      -3.60944      -10.2837      -8.16531       2.84876       3.86544       4.17582       4.56328       4.58293       4.55776
  30  19 3998.3859    1.6189  9.1315 10.3595  0.0000  0.0705   0.0089   0.1895    0.0260   0.0000   442.7276      -11.4389       12.5928       4.76383       4.49661      -9.82907       3.63135       4.88771       5.34629       5.83117       5.90739       5.75414
  30  20 4147.5134    1.3554 11.2823 10.2171  0.0000  0.0893   0.0070   0.2374    0.0240   0.0000   446.0886       9.58616       14.7345      -13.5181       6.30010      -9.39740       4.62535       6.20960       6.84183       7.33594       7.50191       7.33722
  30  21 4296.2604    1.1015 14.2312 10.0620 -0.0001  0.1169   0.0052   0.3058    0.0212   0.0000   430.1513      -1.04921       18.7590      -17.0296       6.87145      -24.2212       5.80518       7.98605       8.67956       9.44332       9.43140       9.29081
  31   2 1164.9850    0.0554  0.0323  9.4283  0.0000  0.0117   0.0070   0.0125    0.0191   0.0000   439.9903      0.486007       19.6366      -1.41347      -3.13951     -0.865576      0.671041      0.745645      0.805919      0.912423       1.12831      0.979953
  31   3 1393.1583    0.1279  0.0913  9.2952  0.0000  0.0081   0.0068   0.0144    0.0206   0.0000   441.1760   -0.00583104       20.6574      0.491268      -3.38476     0.0430114      0.400792      0.523717      0.620536      0.713281      0.682598      0.607842
  31   4 1599.3172    0.2339  0.2235  9.3126  0.0000  0.0098   0.0076   0.0230    0.0248   0.0000   440.2357     -0.875689       20.0002      -1.00200      -2.30681     -0.646252      0.458707      0.641031      0.713395      0.770844      0.781174      0.776359
  31   5 1788.2231    0.4155  0.4390  9.3509  0.0000  0.0136   0.0093   0.0289    0.0369   0.0000   440.8215      -1.36185       20.9011      0.649244      -3.27240       1.05196      0.637202      0.895889      0.861713       1.04832      0.996629       1.00502
  31   6 1969.4162    0.6347  0.6288  9.3688  0.0000  0.0144   0.0113   0.0321    0.0530   0.0000   439.9258     -0.158045       18.3252      0.947009      -3.97717     -0.933180      0.756496       1.02926       1.13195       1.24322       1.28087       1.20548
  31   7 2146.9898    0.9254  0.7544  9.8827  0.0000  0.0146   0.0151   0.0372    0.0613   0.0000   440.9886     -0.994320       20.2704      -1.98758      -2.86750      -1.19545      0.747023      0.998357       1.06949       1.19320       1.15796       1.17102
  31   8 2318.9296    1.3546  0.9793 10.4865  0.0000  0.0170   0.0197   0.0430    0.0694   0.0000   440.7395      -2.18974       18.8263       1.10930      -2.03462       2.06976      0.874111       1.15951       1.26305       1.34976       1.32724       1.38685
  31   9 2484.9749    1.9172  1.0712 11.0508  0.0000  0.0182   0.0273   0.0446    0.0825   0.0000   441.1000     -0.127131       20.0122      -1.39315     -0.392188      0.349589      0.916093       1.27565       1.28171       1.47204       1.43910       1.43318
  31  10 2647.7811    2.5338  1.0423 11.7524 -0.0009  0.0171   0.0364   0.0447    0.0762   0.0000   439.9835     -0.773725       17.6627      -2.14430      -1.30258      0.646263      0.907646       1.14005       1.23543       1.39376       1.36663       1.35975
  31  11 2808.3440    3.3144  0.9312 12.2081  0.0000  0.0161   0.0487   0.0396    0.0784   0.0000   440.1756      -1.41700       15.8642      -2.42520      -2.16012     -0.705935      0.832306       1.12393       1.13352       1.29889       1.31590       1.29955
  31  12 2966.1158    3.9818  0.9930 12.4278 -0.0004  0.0160   0.0569   0.0432    0.0866   0.0000   440.8693     0.0741867       12.4883      0.738283     -0.898388      -3.40198      0.815850       1.08962       1.16872       1.35159       1.27729       1.28877
  31  13 3121.3713    4.2682  1.0200 13.1629  0.0000  0.0183   0.0627   0.0440    0.0738   0.0000   440.4275     -0.255789       16.5383      -1.94658      -4.36222      -3.14237      0.902655       1.27745       1.29364       1.45319       1.47752       1.46124
  31  14 3274.8244    4.0053  1.4715 12.5671  0.0000  0.0213   0.0489   0.0547    0.0695   0.0000   440.0679     -0.155624       14.7590      -4.19907      0.162535      -3.06951       1.07591       1.46772       1.56302       1.68415       1.70100       1.73763
  31  15 3427.4115    3.3700  2.2537 12.1633  0.0000  0.0267   0.0336   0.0705    0.0470   0.0000   440.0564      0.980562       15.8763      -2.80207      -2.54377      -3.15131       1.38930       1.81844       1.96277       2.13706       2.18743       2.21800
  31  16 3579.2080    2.8285  3.2601 11.5972  0.0000  0.0329   0.0238   0.0864    0.0390   0.0000   435.9516       3.76118       12.7178      -2.09593      -3.62922     -0.644255       1.69506       2.26426       2.47430       2.71408       2.76978       2.73517
  31  17 3730.2931    2.2943  4.9117 11.0466  0.0000  0.0424   0.0163   0.1164    0.0320   0.0000   438.7573     -0.184580       17.1859      -2.78483      -3.62017      -3.85382       2.13789       2.83871       3.10374       3.35942       3.38646       3.38271
  31  18 3880.7050    1.8692  7.4903 10.5003  0.0000  0.0569   0.0108   0.1576    0.0275   0.0000   437.8564       6.30825       15.0668      -8.09071      -4.52361      -9.12540       2.90549       3.88857       4.20513       4.53876       4.59367       4.56091
  31  19 4030.7055    1.5683  9.7798 10.3257  0.0003  0.0739   0.0082   0.1999    0.0249   0.0000   445.3780      0.395329       26.3970      -7.34222      0.354995      -6.38291       3.76598       5.05579       5.56888       5.96678       6.06151       6.00727
  31  20 4180.3225    1.2794 12.2636 10.2082 -0.0005  0.0967   0.0063   0.2600    0.0227   0.0000   443.0077       12.3938       11.4526      -1.52098      -1.01807      -4.41177       4.72268       6.55745       7.07193       7.71124       7.72072       7.72162
  31  21 4329.5539    1.0608 15.0773  9.9998  0.0000  0.1213   0.0048   0.3262    0.0206   0.0000   441.0503      -3.05589       11.9315      -17.2889       3.97168      -14.0264       5.92411       8.29444       8.86257       9.77726       9.63402       9.62271
  32   2 1179.5268    0.0655  0.0458  9.3983  0.0000  0.0112   0.0067   0.0145    0.0190   0.0000   439.5496      0.955167       22.0104      -1.02721      -2.99780      0.952486      0.510529      0.610735      0.833787      0.843730      0.774502      0.879068
  32   3 1409.4234    0.1449  0.1027  9.3201  0.0000  0.0079   0.0071   0.0158    0.0207   0.0000   440.2810    -0.0516809       20.8339    0.00908155      -2.58436     -0.671768      0.367672      0.463194      0.819033      0.847772       1.06168       1.01446
  32   4 1616.4218    0.2417  0.2293  9.3188  0.0000  0.0101   0.0075   0.0211    0.0250   0.0000   440.1732      0.449625       19.3669     -0.567727      -3.26946     0.0233847      0.516309      0.752504      0.813604      0.894957      0.899614      0.845715
  32   5 1806.1662    0.4118  0.4624  9.3797  0.0000  0.0127   0.0091   0.0311    0.0380   0.0000   439.9038      -1.51802       19.8823     -0.233517      -1.89510      0.298285      0.707048      0.947473       1.05696       1.14577       1.15574       1.12950
  32   6 1988.6446    0.6621  0.6038  9.6396  0.0000  0.0139   0.0121   0.0329    0.0500   0.0000   440.2302     -0.361877       19.0797     -0.455348      -1.70129     -0.251564      0.681272      0.916472      0.936797       1.06095       1.06302       1.16129
  32   7 2167.3334    0.9792  0.8422  9.8304  0.0000  0.0152   0.0150   0.0381    0.0671   0.0000   440.2610     -0.739581       19.7225      -1.62560      -2.24255       1.04600      0.771353       1.00307       1.12005       1.23038       1.16360       1.18922
  32   8 2340.0380    1.3723  1.0752 10.5409  0.0000  0.0178   0.0193   0.0456    0.0729   0.0000   440.3794     -0.905587       21.1593     0.0753747      -1.75624       2.15510      0.894046       1.18697       1.26588       1.41674       1.41324       1.38241
  32   9 2507.2643    1.9819  1.0390 11.2645  0.0000  0.0171   0.0281   0.0450    0.0745   0.0000   440.5749      -1.36978       18.7560       1.31436      -1.63089      -1.09305      0.835105       1.12548       1.18627       1.33780       1.27733       1.32976
  32  10 2671.6420    2.6560  1.0142 11.8375  0.0000  0.0168   0.0373   0.0424    0.0755   0.0000   440.1680      0.872053       18.9854       2.56574      -2.87462      -1.75224      0.879806       1.14732       1.28246       1.42926       1.44789       1.40862
  32  11 2833.6835    3.3645  0.9981 12.3877  0.0000  0.0166   0.0476   0.0424    0.0721   0.0000   438.6238       1.24260       20.0918     -0.477432      -2.97717      -2.65049      0.792827       1.09844       1.16027       1.30481       1.27108       1.24081
  32  12 2992.7169    4.1156  0.9804 12.8123  0.0000  0.0157   0.0592   0.0428    0.0725   0.0000   439.6991      0.280774       15.9218    -0.0888814      -2.47647      -1.18457      0.794396       1.04289       1.12383       1.24737       1.26443       1.25957
  32  13 3148.8620    4.2724  1.0466 13.2377  0.0000  0.0169   0.0617   0.0458    0.0660   0.0000   439.0704       1.83428       16.5854      0.382675      0.370627      -1.00398      0.876663       1.14203       1.27730       1.36345       1.37299       1.42775
  32  14 3303.2984    3.8926  1.6248 12.6143 -0.0000  0.0224   0.0452   0.0580    0.0628   0.0000   439.1326       1.81462       14.9971      -1.20080      -1.42451      -3.93221       1.06762       1.43707       1.56491       1.71631       1.69722       1.71005
  32  15 3456.6524    3.2673  2.4704 11.8867  0.0000  0.0278   0.0301   0.0710    0.0464   0.0000   439.3657       1.53059       16.4767      -3.83490      0.955249      -4.42506       1.34845       1.85622       1.94275       2.15816       2.18519       2.10182
  32  16 3609.3079    2.6380  3.6848 11.4256  0.0000  0.0349   0.0204   0.0918    0.0350   0.0000   439.2911     -0.275922       14.9029      -7.87587       1.12298      -1.99138       1.72396       2.30381       2.50776       2.71895       2.68369       2.68094
  32  17 3761.1291    2.1754  5.4194 10.9225  0.0000  0.0454   0.0143   0.1194    0.0301   0.0000   433.2484       6.56922       16.2881      -3.54060     -0.888784      -3.84108       2.21365       2.94973       3.25329       3.51019       3.48176       3.49181
  32  18 3912.2983    1.8255  7.8428 10.4371  0.0000  0.0586   0.0100   0.1574    0.0270   0.0000   440.2225       8.38033       6.90530      -4.55357      -4.86422       1.94197       2.88985       3.87438       4.19031       4.59662       4.61404       4.59919
  32  19 4062.9045    1.4916 10.3195 10.3053  0.0000  0.0773   0.0075   0.2114    0.0239   0.0000   442.1492      -4.72186       3.22539       2.14658     -0.328531      -8.06488       3.72883       5.05837       5.49196       5.94712       5.98659       6.00238
  32  20 4213.1670    1.2449 12.8521 10.1993  0.0000  0.0998   0.0059   0.2712    0.0219   0.0000   432.8452      -2.04774       10.8362       13.4469      -3.61598     0.0614924       4.83264       6.57108       7.17159       7.75468       7.93123       7.92974
  33   2 1193.8769    0.0648  0.0543  9.3598  0.0000  0.0126   0.0065   0.0165    0.0188   0.0000   440.7094      -1.76231       20.3885     -0.178431      -3.63971      0.430042      0.560463      0.738993      0.987341      0.748912      0.937436      0.896031
  33   3 1425.4132    0.1337  0.1090  9.2527  0.0000  0.0083   0.0069   0.0193    0.0204   0.0000   441.3660      -1.00416       21.1080    -0.0996216      -3.03667     -0.148268      0.525759      0.729949      0.906421      0.898708      0.757884      0.636461
  33   4 1633.2164    0.2658  0.2265  9.3209  0.0000  0.0094   0.0080   0.0197    0.0253   0.0000   440.8750     -0.835017       21.6321     -0.194021      -4.32498      0.774819      0.492123      0.588999      0.654739      0.733124      0.756507      0.730359
  33   5 1823.8194    0.4537  0.4355  9.4360  0.0000  0.0123   0.0097   0.0275    0.0368   0.0000   441.1573      0.494471       20.2962     -0.389060      -2.12487     -0.558839      0.563391      0.745973      0.850677      0.890031      0.930891      0.986781
  33   6 2007.5904    0.7048  0.6610  9.5663  0.0000  0.0138   0.0120   0.0326    0.0515   0.0000   440.4874     -0.848712       19.4088      -3.62794      -1.95270     -0.562993      0.671795      0.875873      0.947561       1.05048       1.05687       1.06075
  33   7 2187.2976    1.0175  0.9051  9.8951  0.0000  0.0159   0.0150   0.0400    0.0677   0.0000   441.9855      -2.24448       20.8625      0.202526      -1.26341     -0.672771      0.748640       1.00031       1.08450       1.15729       1.19914       1.25266
  33   8 2360.7868    1.4793  1.0685 10.5760  0.0000  0.0174   0.0204   0.0447    0.0729   0.0000   441.3489      0.709193       20.8456     -0.432400      -1.21076      -5.02319      0.825047       1.15591       1.19272       1.33329       1.37955       1.38119
  33   9 2529.1436    2.0804  1.1249 11.1447  0.0000  0.0181   0.0278   0.0441    0.0844   0.0000   441.0522       1.15800       17.6583     -0.795016      -2.50997      0.740685      0.853577       1.17305       1.24598       1.47412       1.33837       1.43825
  33  10 2694.9970    2.7158  1.0414 12.0506  0.0000  0.0172   0.0380   0.0435    0.0688   0.0000   438.7573      -1.14953       18.9938       1.56450      -1.30842      -1.33326      0.859944       1.12876       1.19041       1.35810       1.38133       1.36481
  33  11 2858.5817    3.4868  1.0210 12.3834  0.0002  0.0164   0.0486   0.0422    0.0743   0.0000   440.1216     -0.105864       17.2251      0.257434      -3.38024      -1.43588      0.809789       1.03593       1.10103       1.26803       1.23489       1.25605
  33  12 3018.7974    4.1872  0.9852 12.8776  0.0000  0.0163   0.0590   0.0410    0.0716   0.0000   441.8137     -0.298932       13.9749      -1.34186      -1.87991      -1.99201      0.785614       1.05355       1.09655       1.25540       1.20802       1.22468
  33  13 3176.0386    4.3038  1.1979 12.8806  0.0000  0.0182   0.0566   0.0488    0.0820   0.0000   440.2639     0.0922686       16.6113      -1.73231       1.05007      -4.29165      0.904487       1.21864       1.28904       1.46373       1.45131       1.43349
  33  14 3331.3564    3.7654  1.8826 12.4666 -0.0000  0.0236   0.0399   0.0630    0.0513   0.0000   440.0113       2.80098       15.8094      0.144848       1.53870      0.351138       1.15186       1.63207       1.70886       1.87473       1.90160       1.89246
  33  15 3485.6896    3.1426  2.6580 11.8713  0.0000  0.0287   0.0281   0.0740    0.0432   0.0000   438.2562     -0.267939       17.0854      -2.72513      -1.97626      -4.60250       1.37539       1.82198       2.00076       2.17315       2.20978       2.19167
  33  16 3639.1834    2.5665  4.1606 11.2121  0.0000  0.0369   0.0184   0.0970    0.0331   0.0000   437.3185      -1.35615       13.3585      -4.93887      -7.70702      -4.08438       1.76594       2.39932       2.57997       2.84251       2.92246       2.93616
  33  17 3791.7521    2.1109  5.7971 10.8459  0.0000  0.0464   0.0133   0.1260    0.0283   0.0000   441.3217      -3.22049       15.1248      -9.91536       1.82374      -4.03335       2.20059       2.94430       3.19728       3.42706       3.46163       3.50831
  33  18 3943.7106    1.7528  8.2774 10.3927  0.0000  0.0607   0.0094   0.1676    0.0260   0.0000   431.0027      -3.84917       7.86354      -2.01753      0.796286      -3.43489       2.88697       3.85071       4.20229       4.58281       4.66329       4.63328
  33  20 4245.3864    1.2093 13.9651 10.0969 -0.0006  0.1060   0.0053   0.2845    0.0211   0.0000   440.2978      -5.67927       1.20374      -1.44104       6.48075       3.16978       4.92105       6.74167       7.33313       8.05056       7.99916       8.05553
  34   2 1208.0101    0.0719  0.0932  9.3780  0.0000  0.0139   0.0062   0.0274    0.0190   0.0000   440.9952     -0.681532       20.6765     -0.336280      -4.50256       1.33017      0.612161      0.695086       1.06260       1.01781      0.909389       1.03202
  34   3 1441.1554    0.1529  0.1117  9.3092  0.0000  0.0075   0.0072   0.0172    0.0205   0.0000   440.9808     -0.304565       20.6816      0.120036      -2.70853     -0.490402      0.362598      0.440748      0.588797      0.552363      0.614729      0.587479
  34   4 1649.7248    0.2768  0.2384  9.3489  0.0000  0.0087   0.0081   0.0222    0.0254   0.0000   440.4814     -0.415952       20.3554      0.624892      -3.67324     -0.438289      0.466421      0.644809      0.738392      0.853538      0.815948      0.891591
  34   5 1841.2339    0.4708  0.5034  9.3467  0.0000  0.0137   0.0093   0.0285    0.0403   0.0000   440.1546     -0.988122       19.5117     -0.534382      -2.70259     -0.630189      0.585694      0.833454      0.868870      0.956840      0.990078      0.961353
  34   6 2026.3181    0.7274  0.7110  9.6080  0.0000  0.0145   0.0119   0.0347    0.0521   0.0000   441.7214      -1.88687       19.9356      0.647560      -2.35826     -0.857910      0.621161      0.865288      0.918012       1.01255      0.987541       1.00532
  34   7 2207.0210    1.0586  0.8318 10.1355  0.0000  0.0148   0.0162   0.0393    0.0619   0.0000   442.2988      0.843936       19.3953     -0.462053      -2.49482      -2.22213      0.674158      0.918634      0.961290       1.12282       1.11686       1.07693
  34   8 2381.2183    1.5658  1.0661 10.6130  0.0000  0.0169   0.0211   0.0421    0.0767   0.0000   440.0097     -0.388587       19.8061      -2.27852      -3.16722     -0.534399      0.787949       1.02872       1.14446       1.27304       1.22628       1.26077
  34   9 2550.6565    2.1660  1.0678 11.2826  0.0000  0.0168   0.0289   0.0430    0.0779   0.0000   440.7694       1.49016       19.8268      -1.94099      -2.86180      -1.48221      0.783063       1.03999       1.13923       1.21740       1.26898       1.24072
  34  10 2717.9781    2.8791  1.0840 11.8761  0.0000  0.0169   0.0380   0.0432    0.0769   0.0000   439.9528     -0.813518       17.4174     -0.301609      -2.73113      -2.41576      0.781930       1.09103       1.15739       1.24274       1.26387       1.28416
  34  11 2882.9077    3.5831  1.0281 12.3947  0.0000  0.0163   0.0482   0.0408    0.0767   0.0000   440.0595       1.46930       18.2223      -2.26359      -1.51792      -5.51297      0.761222      0.992107       1.08904       1.20185       1.16521       1.21864
  34  12 3044.4427    4.3698  0.9755 12.9111  0.0000  0.0157   0.0610   0.0402    0.0735   0.0000   441.0862      0.209582       18.6673      -2.89397      -3.09323      -4.07599      0.776006       1.06995       1.13616       1.27312       1.25677       1.23149
  34  13 3202.8256    4.2128  1.2261 13.1011 -0.0002  0.0184   0.0562   0.0498    0.0700   0.0000   440.0845      0.471683       12.7663      0.602885       1.19416      -4.57855      0.863137       1.16955       1.27106       1.41468       1.40093       1.41649
  34  14 3359.2455    3.6974  1.9032 12.4063  0.0000  0.0234   0.0382   0.0620    0.0528   0.0000   439.9115      0.991924       11.9382      0.451682      -1.77102      -2.55680       1.08319       1.50565       1.60923       1.73213       1.75451       1.76047
  34  15 3514.3771    3.0048  2.9450 11.8247  0.0000  0.0302   0.0254   0.0783    0.0388   0.0000   437.4260      -1.47854       16.2682      0.312622      -1.50925      -1.31217       1.40399       1.92168       2.09164       2.22294       2.23496       2.23332
  34  16 3668.6486    2.5119  4.4299 11.1333  0.0000  0.0375   0.0171   0.0983    0.0316   0.0000   441.1223       3.76198       10.4583       1.45649     -0.808795      -3.39841       1.73095       2.27833       2.55680       2.76590       2.75933       2.73289
  34  17 3821.8613    2.0595  6.5377 10.6675  0.0000  0.0495   0.0118   0.1310    0.0276   0.0000   438.5693       6.44904       7.99761      -3.34000       2.42446      -6.18287       2.27040       3.07283       3.34382       3.61990       3.62527       3.65710
  34  18 3974.3792    1.6641  8.7045 10.4405  0.0001  0.0639   0.0087   0.1751    0.0241   0.0000   439.1405       9.10960       18.8435      -9.91612      -3.11486      -4.51383       2.96006       3.96323       4.38919       4.73172       4.79488       4.74676
  34  19 4126.2495    1.3817 11.1829 10.2377 -0.0009  0.0837   0.0064   0.2264    0.0223   0.0000   431.4219      -2.43305       13.1693       3.72269      -2.10245      -16.9766       3.81698       5.13605       5.58382       6.12907       6.22846       6.17539
  34  20 4277.6504    1.1635 14.4223 10.0444 -0.0000  0.1106   0.0049   0.2928    0.0206   0.0000   433.8778       3.70372       1.15369       2.79601      -4.88564      -12.2270       4.94471       6.83294       7.35612       8.07384       8.14518       8.18356
  35   2 1221.9200    0.0728  0.0491  9.2981  0.0000  0.0115   0.0063   0.0184    0.0182   0.0000   441.3870     -0.783141       21.2511      -1.00887      -3.37357       1.53201      0.647864      0.613513      0.663022      0.745207      0.853320      0.867969
  35   3 1456.6224    0.1591  0.1401  9.2367  0.0000  0.0079   0.0066   0.0190    0.0207   0.0000   440.9345     -0.169889       20.6501     0.0130864      -3.08979      0.168986      0.395887      0.576579      0.598901      0.654196      0.653541      0.715535
  35   4 1665.9272    0.2988  0.2697  9.2770  0.0000  0.0095   0.0080   0.0213    0.0267   0.0000   439.9784     -0.529923       21.2021     -0.881996      -3.53921      0.715950      0.449925      0.612870      0.696857      0.774355      0.767415      0.725750
  35   5 1858.4372    0.4977  0.4941  9.3516  0.0000  0.0126   0.0097   0.0295    0.0400   0.0000   440.5164      -1.08798       20.5510     -0.439378      -4.21666      0.486750      0.537709      0.764511      0.755391      0.859230      0.841368      0.888919
  35   6 2044.8122    0.7408  0.7780  9.3742  0.0000  0.0148   0.0113   0.0346    0.0618   0.0000   440.0029      0.479388       21.7666      -1.27806      -3.78773       1.30181      0.679502      0.913767      0.977902       1.09770       1.16803       1.13894
  35   7 2226.4035    1.1051  0.9397 10.0909  0.0000  0.0155   0.0155   0.0406    0.0624   0.0000   442.1636     -0.866735       19.9386       1.81931      -4.97735      -1.81559      0.706050      0.946181       1.02468       1.10894       1.11338       1.18208
  35   8 2401.3233    1.6124  1.1379 10.6243  0.0000  0.0173   0.0208   0.0449    0.0776   0.0000   442.1175     0.0141665       18.5147       1.02977      -2.64403    -0.0851198      0.787745       1.04470       1.16822       1.29903       1.28688       1.29730
  35   9 2571.8451    2.2356  1.1644 11.3211  0.0000  0.0179   0.0288   0.0444    0.0820   0.0000   439.9450    -0.0689781       16.2615      0.971389      -4.74051     -0.291551      0.795557       1.07283       1.16251       1.26692       1.30346       1.28943
  35  10 2740.5088    2.9752  1.0299 11.9894  0.0000  0.0163   0.0399   0.0408    0.0735   0.0000   440.2646      0.699675       18.3971      -1.66655      -1.17476      -3.78631      0.742519       1.00029       1.06075       1.18411       1.20553       1.24097
  35  11 2906.8124    3.8165  0.9473 12.5153  0.0000  0.0150   0.0522   0.0383    0.0727   0.0000   439.8564      0.689782       18.7609      -1.70957      0.146252      -3.60976      0.713594      0.916156      0.989324       1.12052       1.08734       1.10090
  35  12 3069.5814    4.4549  1.0230 12.8855  0.0000  0.0160   0.0594   0.0406    0.0740   0.0000   440.3941      0.589195       16.9629      -4.55506      -2.37284      -2.29537      0.741490      0.961904       1.05274       1.14518       1.18049       1.20099
  35  13 3229.1355    4.1382  1.3763 12.8676  0.0000  0.0190   0.0498   0.0527    0.0614   0.0000   441.0930       4.37434       12.3355      -2.44716      -1.70484      -3.49238      0.855144       1.15999       1.25860       1.38474       1.37012       1.35095
  35  14 3386.6332    3.6156  2.0914 12.1752  0.0000  0.0243   0.0347   0.0616    0.0484   0.0000   440.0285     -0.908924       14.9980     -0.618586      -4.70229     0.0259913       1.07835       1.48764       1.58356       1.75546       1.76129       1.80664
  35  15 3542.7014    2.8802  3.2009 11.6728  0.0000  0.0314   0.0230   0.0816    0.0360   0.0000   440.6037      -1.02045       17.5935      -1.04944     0.0271981      -1.66314       1.37713       1.88518       2.01429       2.23158       2.23870       2.25146
  35  16 3697.7548    2.4041  4.6949 11.0024  0.0000  0.0386   0.0158   0.1025    0.0309   0.0000   438.0513      -3.71225       15.4540       2.89281      -4.91842      -7.18023       1.72973       2.34705       2.58667       2.76843       2.83498       2.88175
  35  17 3851.7629    1.9530  6.8090 10.6060  0.0000  0.0515   0.0109   0.1354    0.0264   0.0000   436.0147      -4.53275       16.2150      -8.61507      -5.50587      -4.90872       2.27100       3.13212       3.38927       3.65402       3.72432       3.77442
  35  18 4005.0994    1.6142  9.4827 10.3902 -0.0004  0.0695   0.0079   0.1862    0.0230   0.0000   435.8815      -1.89825       15.1006      -7.21382     -0.309341      -5.36665       3.05568       4.14993       4.51465       4.94290       4.98568       5.01961
  35  19 4157.5635    1.3541 12.2050 10.1872  0.0005  0.0883   0.0059   0.2419    0.0213   0.0000   436.7817      -2.25515       8.15336       6.68913      -2.49108      -3.07552       3.90965       5.25334       5.82694       6.33724       6.37227       6.39100
  36   2 1235.6656    0.0879  0.0681  9.3196  0.0000  0.0096   0.0061   0.0143    0.0184   0.0000   441.5040     -0.298687       19.9420      0.263126      -3.14203      0.742386      0.423536      0.643506      0.693569      0.716018      0.718333      0.645196
  36   3 1471.8299    0.1658  0.1570  9.3095  0.0000  0.0086   0.0064   0.0189    0.0209   0.0000   440.7368     -0.966887       20.0363      0.570172      -2.95533    -0.0174611      0.383971      0.471126      0.584566      0.534510      0.644646      0.674979
  36   4 1681.8918    0.3183  0.3259  9.2742  0.0000  0.0100   0.0078   0.0250    0.0285   0.0000   441.1302      0.152488       21.0175     -0.716480      -2.15368    -0.0476315      0.445216      0.610335      0.671836      0.774550      0.790249      0.789952
  36   5 1875.4043    0.5179  0.5706  9.3214  0.0002  0.0126   0.0095   0.0330    0.0419   0.0000   440.3662     -0.930790       20.8027     -0.215033      -2.99214     -0.314522      0.532380      0.722224      0.769428      0.853015      0.874645      0.910415
  36   6 2063.1131    0.7798  0.6959  9.7160  0.0000  0.0135   0.0124   0.0328    0.0511   0.0000   440.5616      -1.25347       20.5733      -1.21763      -2.74420      0.154716      0.582738      0.789543      0.848477      0.933999      0.959417      0.935931
  36   7 2245.5011    1.1704  0.9506 10.1043  0.0000  0.0158   0.0160   0.0389    0.0683   0.0000   440.2180      -1.51073       20.4597      0.272912      -3.13230     -0.751879      0.666257      0.915381       1.00361       1.12276       1.09073       1.12028
  36   8 2421.1153    1.6568  1.0877 10.9598  0.0000  0.0167   0.0218   0.0445    0.0664   0.0000   439.9375     -0.529789       18.7223      -1.74167      -1.13742      0.979599      0.732711       1.00620       1.05980       1.22326       1.16607       1.18475
  36   9 2592.7295    2.3742  1.1173 11.5164  0.0000  0.0167   0.0306   0.0443    0.0748   0.0000   440.4118       1.30848       23.1906      -1.62123      -3.63620     -0.633107      0.751825      0.996338       1.07710       1.20164       1.19759       1.20426
  36  10 2762.6909    3.1003  1.0240 12.2179  0.0003  0.0161   0.0410   0.0398    0.0687   0.0000   441.7184      -1.95103       18.9646      0.254350      -3.05580      -1.22924      0.736833      0.926507       1.03805       1.15215       1.18479       1.18521
  36  11 2930.2812    3.9756  1.0252 12.4966  0.0000  0.0156   0.0518   0.0396    0.0769   0.0000   441.9515     -0.434824       17.9337       1.50499      -3.65065      -3.21119      0.692102      0.946390       1.02872       1.15814       1.09891       1.17290
  36  12 3094.2933    4.4137  1.1220 12.8468 -0.0000  0.0167   0.0566   0.0439    0.0822   0.0000   441.0179      -1.54991       16.9265      -1.66158      -3.08126      -2.33316      0.758360       1.00175       1.07039       1.20211       1.24983       1.28992
  36  13 3255.0845    4.1301  1.4960 12.8655  0.0000  0.0203   0.0473   0.0526    0.0585   0.0000   440.7014      0.217537       16.0035      -2.80542      -1.82349     -0.799691      0.877867       1.18503       1.29009       1.41299       1.45322       1.45959
  36  14 3413.6757    3.5134  2.2387 12.2133  0.0000  0.0246   0.0322   0.0642    0.0421   0.0000   438.3379   -0.00799403       16.4233      -5.16810      -4.60003      -1.68328       1.08058       1.44712       1.56512       1.69521       1.73871       1.73130
  36  15 3570.7358    2.8564  3.4604 11.5720  0.0000  0.0317   0.0215   0.0831    0.0348   0.0000   440.3281     -0.540212       15.3223      -6.39710      -4.95486      -4.14199       1.39735       1.89056       2.07483       2.24469       2.31530       2.32281
  36  16 3726.5836    2.3121  5.0246 11.0897  0.0000  0.0407   0.0148   0.1065    0.0281   0.0000   438.7843     -0.258003       14.6826      -4.73700       1.38474      -7.68919       1.76816       2.37313       2.58338       2.84309       2.86874       2.90125
  36  17 3881.3399    1.9136  7.4148 10.5629  0.0000  0.0533   0.0101   0.1449    0.0257   0.0000   438.9983       1.06506       23.0714      -5.84473      -4.79893      -4.23075       2.31141       3.15293       3.42869       3.76886       3.86431       3.90927
  36  18 4035.2956    1.5804 10.1664 10.4100 -0.0008  0.0726   0.0074   0.1982    0.0224   0.0000   439.7372      -3.31384       8.69364      -8.16634      0.157480      -9.81629       3.16521       4.26582       4.62972       5.11691       5.22891       5.18616
  36  19 4188.5663    1.2823 12.6528 10.1929 -0.0007  0.0942   0.0055   0.2518    0.0209   0.0000   445.5462       4.66925       12.3863       8.00125       4.70938      0.795293       4.01641       5.54502       5.99827       6.51416       6.60677       6.66303
  37   2 1249.1927    0.0893  0.0577  9.3144  0.0000  0.0084   0.0068   0.0131    0.0180   0.0000   441.5344     -0.478172       20.7285     -0.183609      -2.49728     -0.245997      0.390410      0.510903      0.505271      0.583322      0.585141      0.603905
  37   3 1486.8038    0.1806  0.1465  9.2179  0.0000  0.0073   0.0066   0.0163    0.0205   0.0000   441.0259     -0.409932       20.0955     0.0736677      -2.26165     0.0710632      0.304740      0.428407      0.482089      0.512745      0.472607      0.489040
  37   4 1697.5854    0.3295  0.3130  9.2897  0.0000  0.0098   0.0079   0.0224    0.0277   0.0000   441.4645      0.168868       20.3740      0.450726      -2.30211     -0.954034      0.404351      0.551104      0.603390      0.676238      0.702385      0.701725
  37   5 1892.2066    0.5560  0.5664  9.3255  0.0000  0.0125   0.0099   0.0302    0.0447   0.0000   441.0548      -2.20700       19.4672     -0.631402      -4.13832      0.393581      0.534973      0.720620      0.804616      0.890551      0.910214      0.946375
  37   6 2081.1114    0.8346  0.7390  9.6102  0.0000  0.0136   0.0125   0.0327    0.0562   0.0000   440.8571    0.00277815       20.1116      -1.72891      -3.03941       1.10825      0.559091      0.774232      0.852847      0.897256      0.935011      0.917937
  37   7 2264.3407    1.2417  0.9554 10.3353  0.0000  0.0156   0.0170   0.0388    0.0638   0.0000   439.7573     -0.724612       20.4521      0.750721      -4.44970    0.00839132      0.673834      0.899448      0.969594       1.08957       1.12963       1.13745
  37   8 2440.6777    1.7409  1.2415 10.7757  0.0000  0.0181   0.0211   0.0457    0.0746   0.0000   439.5442      -1.78329       18.4693    -0.0207813      -3.71096     0.0308382      0.753268       1.03036       1.09946       1.22656       1.23820       1.24098
  37   9 2613.3272    2.4023  1.1265 11.6552 -0.0008  0.0170   0.0308   0.0447    0.0719   0.0000   440.5784      -1.23647       19.0092       1.61484      -1.99145      -3.17218      0.724624      0.994521       1.06601       1.17987       1.21160       1.19518
  37  10 2784.5244    3.2506  1.0132 12.2877  0.0000  0.0154   0.0430   0.0401    0.0695   0.0000   442.0676     -0.390878       19.2604     -0.738991      -1.67451      -1.08746      0.698525      0.915528       1.00214       1.12811       1.11218       1.13551
  37  11 2953.2853    4.1328  1.0157 12.5223  0.0000  0.0152   0.0531   0.0392    0.0784   0.0000   440.3305      0.391616       16.9468      0.155730      0.149790     -0.746521      0.651284      0.878015      0.939493       1.02892       1.03774       1.06655
  37  12 3118.4904    4.4645  1.1495 12.8930  0.0000  0.0167   0.0561   0.0432    0.0754   0.0000   438.9954       1.64143       17.2285      0.387304      -2.85044      -1.82840      0.734316      0.973897       1.06213       1.17878       1.20608       1.23081
  37  13 3280.6186    4.0646  1.5610 12.7895 -0.0033  0.0206   0.0441   0.0511    0.0541   0.0000   441.3526      0.311397       16.7046      -1.04824     -0.264362      -3.20132      0.877085       1.17719       1.27405       1.40443       1.46074       1.45894
  37  14 3440.3633    3.4349  2.3243 12.1326  0.0000  0.0248   0.0306   0.0656    0.0403   0.0000   438.9471     -0.398300       15.8680      -1.54719      -2.23951      -5.62571       1.03086       1.39347       1.53477       1.67742       1.68729       1.68392
  37  15 3598.3680    2.7196  3.6460 11.5231 -0.0003  0.0329   0.0198   0.0843    0.0325   0.0000   440.0577       3.67841       14.1731      -1.84171      -3.47826      -1.41157       1.40545       1.92408       2.07029       2.28527       2.34217       2.36583
  37  16 3754.9838    2.2273  5.6194 10.9111  0.0000  0.0428   0.0132   0.1141    0.0269   0.0000   439.6992       1.57497       17.7322      -4.42777       1.86991     -0.602572       1.83151       2.46145       2.69045       2.96395       3.01567       3.02634
  37  17 3910.6773    1.8255  7.9620 10.5412  0.0000  0.0560   0.0093   0.1533    0.0243   0.0000   441.6603       1.53018       16.4147      -8.39649       4.91737       2.61058       2.43140       3.21477       3.63263       3.89833       3.95540       3.94728
  37  18 4065.3656    1.5142 10.4649 10.3570  0.0000  0.0757   0.0069   0.2048    0.0221   0.0000   431.0063      -6.22866       15.2314      -8.32340      -2.21721       4.03352       3.17614       4.37891       4.66356       5.18481       5.28652       5.24124
  37  19 4219.0906    1.2489 13.2969 10.1781  0.0000  0.0973   0.0051   0.2620    0.0198   0.0000   429.5546      -2.68995       4.67031       4.91894      -21.0350      0.976132       4.06175       5.52145       6.08271       6.65449       6.75518       6.79960
  38   2 1262.5637    0.0810  0.0472  9.3406  0.0000  0.0105   0.0063   0.0109    0.0176   0.0000   440.9146     -0.155970       21.7965      0.606271      -2.43031      0.688778      0.435975      0.584234      0.743609      0.788050      0.653427      0.759591
  38   3 1501.5434    0.1730  0.1889  9.2884  0.0000  0.0087   0.0060   0.0211    0.0206   0.0000   441.1341     -0.536601       20.6400     -0.214234      -3.12082       1.18521      0.358535      0.447760      0.487519      0.585401      0.561247      0.549193
  38   4 1713.0281    0.3459  0.3136  9.3377  0.0000  0.0099   0.0081   0.0212    0.0278   0.0000   440.8537      0.472082       20.2961      0.377087      -2.55103     -0.201868      0.435939      0.591408      0.628824      0.693681      0.722107      0.753393
  38   5 1908.7740    0.5676  0.5466  9.4252  0.0000  0.0118   0.0101   0.0287    0.0414   0.0000   440.8460      -1.34136       20.1347    -0.0798408      -3.48011      -1.32937      0.507217      0.643464      0.719196      0.794856      0.803416      0.828041
  38   6 2098.9357    0.8711  0.7697  9.7536  0.0000  0.0136   0.0129   0.0333    0.0561   0.0000   441.0230    -0.0827139       21.4170     -0.566526      -1.38818     -0.886180      0.605116      0.778722      0.854872      0.968912      0.955526      0.934108
  38   7 2282.9164    1.2443  1.0555 10.3226  0.0000  0.0160   0.0162   0.0424    0.0647   0.0000   439.5804     -0.609733       20.2948     -0.687798      -2.40222       2.02056      0.670476      0.846392      0.953725       1.06547       1.07156       1.05465
  38   8 2459.9783    1.8257  1.1505 10.9665  0.0000  0.0172   0.0225   0.0434    0.0708   0.0000   441.0607      -1.35404       19.3294     -0.191636      -2.78590     -0.759657      0.678937      0.969477       1.02673       1.12603       1.16439       1.19047
  38   9 2633.6918    2.4933  1.0906 11.7350  0.0000  0.0160   0.0322   0.0429    0.0710   0.0000   439.7959       1.00351       22.3219     -0.260041      -2.70955      -1.66865      0.704719      0.917989       1.00518       1.09714       1.12509       1.16377
  38  10 2806.0621    3.4519  1.0388 12.1683  0.0000  0.0152   0.0436   0.0395    0.0741   0.0000   440.5250     -0.182191       21.9610      0.501857      -3.42916      -2.92524      0.639767      0.844682      0.912897       1.03134       1.00910       1.02285
  38  11 2975.8981    4.1102  1.0572 12.8517  0.0000  0.0157   0.0530   0.0413    0.0672   0.0000   441.5167      0.566738       18.8691     -0.131364      -1.23517      -2.66928      0.668612      0.901451      0.967507       1.06638       1.07875       1.08924
  38  12 3142.3390    4.4330  1.1536 12.9243  0.0000  0.0171   0.0547   0.0428    0.0744   0.0000   440.3222      0.917696       15.5230      -2.65811      -2.73901      -5.54882      0.700914      0.982153       1.04154       1.13222       1.14404       1.21305
  38  13 3305.6813    4.0023  1.6723 12.6264  0.0000  0.0206   0.0416   0.0534    0.0524   0.0000   439.4179     -0.293556       18.3543       1.39104    -0.0730200      -2.38412      0.874935       1.17235       1.25758       1.42432       1.45831       1.49201
  38  14 3466.6687    3.2649  2.6446 11.9861  0.0000  0.0264   0.0269   0.0688    0.0377   0.0000   440.8086       1.44765       17.4636      0.473293       1.29219      -6.71504       1.12485       1.46907       1.65892       1.75590       1.81162       1.85959
  38  15 3625.7065    2.6165  4.2679 11.3407  0.0000  0.0353   0.0174   0.0918    0.0295   0.0000   438.3269       2.56640       17.0521      -1.14895      -5.36236      -1.81907       1.46971       1.95424       2.15262       2.39163       2.41044       2.44563
  38  16 3783.2237    2.1797  6.2785 10.7396  0.0000  0.0448   0.0118   0.1211    0.0261   0.0000   442.2171       2.28773       12.6823      -9.68721       3.72402      -6.74377       1.87394       2.47759       2.75204       2.96576       3.09527       3.15217
  38  17 3939.6680    1.7750  8.4637 10.4723  0.0000  0.0593   0.0085   0.1595    0.0236   0.0000   443.4140      -1.22820       13.3713       6.41317       7.38712      -9.57569       2.43642       3.30469       3.64105       3.94557       3.99230       4.09589
  38  18 4094.9635    1.4521 11.1093 10.3570 -0.0004  0.0802   0.0063   0.2133    0.0213   0.0000   440.6255      -9.85858       9.01197      -6.40099      -2.16393       7.31890       3.27524       4.48828       4.96859       5.36542       5.59467       5.59597
  39   3 1516.0428    0.1939  0.1684  9.2408  0.0000  0.0080   0.0065   0.0166    0.0209   0.0000   441.0727      0.352607       20.5239     -0.274666      -2.01658      0.373794      0.322221      0.429984      0.462329      0.520310      0.551858      0.576182
  39   4 1728.2406    0.3584  0.3926  9.2799  0.0000  0.0117   0.0077   0.0247    0.0303   0.0000   441.6261     -0.251036       21.2903     -0.799391      -2.25619      0.456447      0.437253      0.627526      0.666481      0.745293      0.699828      0.731493
  39   5 1925.1946    0.5972  0.5601  9.5457  0.0000  0.0121   0.0103   0.0287    0.0407   0.0000   440.7283     -0.248808       21.0253     -0.574734      -2.89444     -0.474291      0.517802      0.705478      0.773687      0.833192      0.807217      0.817741
  39   6 2116.5646    0.8797  0.8521  9.7536  0.0000  0.0148   0.0123   0.0360    0.0571   0.0000   442.8096      -1.21815       20.8181      -1.06580      -1.93221    -0.0795889      0.580997      0.821037      0.876155      0.971926      0.977045      0.990844
  39   7 2301.2240    1.2933  1.0697 10.4738  0.0000  0.0163   0.0168   0.0431    0.0612   0.0000   440.5091      -1.06383       19.1101      -1.63509      -4.33933     -0.163901      0.625981      0.876646      0.907297       1.08342       1.03562       1.06465
  39   8 2479.0751    1.8912  1.1187 11.1999  0.0000  0.0161   0.0239   0.0442    0.0654   0.0000   441.4900     -0.235362       21.9844      -1.39723      -3.40439      -1.78670      0.682270      0.904989      0.998505       1.09295       1.12117       1.15893
  39   9 2653.8588    2.6598  1.0831 11.7883  0.0000  0.0164   0.0331   0.0397    0.0724   0.0000   442.6535      -1.40749       20.6040      -3.36607      -2.97055      -1.96309      0.668473      0.906728      0.991914       1.10242       1.11857       1.12758
  39  10 2827.2743    3.4610  1.0703 12.2741  0.0000  0.0152   0.0433   0.0411    0.0713   0.0000   440.0278      0.889610       17.8259     -0.250698      -3.08988      -2.44249      0.644635      0.857786      0.936913       1.03723       1.04416       1.05034
  39  11 2998.1275    4.2342  1.0050 12.9159  0.0000  0.0151   0.0548   0.0388    0.0665   0.0000   440.4417      0.710867       19.1086      -2.78046      -2.46042      -2.22277      0.618480      0.850522      0.918165       1.04362       1.00384       1.03132
  39  12 3165.7138    4.3905  1.2082 13.1375 -0.0044  0.0172   0.0539   0.0450    0.0678   0.0000   440.0426       1.12130       18.3506      -1.11601      -1.94439      -2.07599      0.705696      0.933513       1.01433       1.10421       1.13657       1.11840
  39  13 3330.3767    3.7937  1.8497 12.6075 -0.0002  0.0219   0.0375   0.0564    0.0455   0.0000   440.1321       2.05260       16.8635     0.0410922      -3.51496      -5.42296      0.904781       1.22240       1.32379       1.49484       1.52855       1.56985
  39  14 3492.6059    3.1471  2.8404 11.9123  0.0000  0.0275   0.0249   0.0716    0.0352   0.0000   438.0769      0.676516       19.2856      -1.02777      -1.74811      -4.64974       1.09582       1.45981       1.60905       1.79090       1.81554       1.80873
  39  15 3652.6925    2.5509  4.5547 11.1749 -0.0000  0.0359   0.0159   0.0942    0.0284   0.0000   438.0052       1.68244       15.3651     -0.929471      -3.22786       4.30719       1.45285       1.94582       2.14676       2.38129       2.39699       2.45669
  39  16 3811.0354    2.0762  6.4241 10.7179  0.0000  0.0464   0.0111   0.1243    0.0257   0.0000   439.7938     -0.740608       14.6112       1.22473      -5.18779      -1.24460       1.87838       2.56960       2.79063       3.09985       3.07539       3.14017
  39  17 3968.2981    1.7111  9.2048 10.4754  0.0005  0.0641   0.0078   0.1730    0.0223   0.0000   439.1518       1.28902       17.3121      -8.15728     -0.823703      -12.2358       2.56721       3.48006       3.86140       4.14285       4.28051       4.33589
  39  18 4124.4095    1.4074 12.0871 10.2896 -0.0001  0.0857   0.0057   0.2282    0.0203   0.0000   434.0007       1.54849       11.4031       1.47067       3.16035      -13.9622       3.35157       4.62388       5.09461       5.56462       5.60268       5.73352
  40   2 1288.7269    0.0944  0.1153  9.2710  0.0000  0.0093   0.0055   0.0242    0.0181   0.0000   440.6239      0.515781       20.6612    -0.0251137      -3.88345      0.744801      0.374647      0.479966      0.526628      0.544031      0.631120      0.719449
  40   3 1530.3174    0.2177  0.1622  9.2759  0.0000  0.0067   0.0072   0.0170    0.0208   0.0000   442.2978     -0.650589       20.4404      0.197775      -3.37111     -0.473011      0.291727      0.372486      0.413165      0.470708      0.511408      0.548392
  40   4 1743.2406    0.3755  0.3912  9.2543  0.0000  0.0100   0.0079   0.0259    0.0306   0.0000   441.3670      -1.23700       20.5750       1.02417      -3.26067     -0.721708      0.398228      0.548757      0.606812      0.624591      0.688777      0.696993
  40   5 1941.3812    0.6215  0.6397  9.3982  0.0000  0.0126   0.0099   0.0305    0.0456   0.0000   441.2162     -0.431224       20.0280     -0.836299      -2.72454      -1.78625      0.482728      0.638128      0.748070      0.788707      0.805382      0.843668
  40   6 2133.9481    0.9215  0.8513  9.7716  0.0000  0.0140   0.0128   0.0359    0.0591   0.0000   441.6092     -0.291576       19.4660       1.48209      -2.64011     -0.349684      0.556512      0.771018      0.824578      0.938880      0.947328      0.980882
  40   7 2319.2885    1.3825  1.0803 10.4787  0.0000  0.0157   0.0175   0.0427    0.0666   0.0000   441.3135    -0.0440841       21.4638     -0.670232      -3.12105     -0.393147      0.631589      0.848061      0.930000       1.03793       1.06566       1.10318
  40   8 2497.8702    1.9700  1.2357 11.2012  0.0000  0.0172   0.0235   0.0454    0.0650   0.0000   441.1048    -0.0668463       21.1031      0.339084      -3.59020      -2.51774      0.684339      0.908561      0.980893       1.09249       1.15947       1.17417
  40   9 2673.7873    2.7092  1.1847 11.5721  0.0000  0.0166   0.0318   0.0417    0.0794   0.0000   439.9480      0.262535       19.1651      -2.06346      -2.42735      -1.43410      0.652782      0.866563      0.993234       1.05289       1.09077       1.11278
  40  10 2848.2440    3.6240  1.0550 12.4206 -0.0001  0.0153   0.0451   0.0395    0.0690   0.0000   440.3199      0.587983       20.8502     -0.642965      -2.68532      -2.53384      0.620129      0.829077      0.889495       1.03709       1.02325       1.02388
  40  11 3020.0510    4.3500  1.0104 12.9435  0.0000  0.0149   0.0555   0.0387    0.0662   0.0000   440.3778    -0.0934687       16.8348     -0.104833      -1.95630      -2.69079      0.594347      0.791871      0.843629      0.953918      0.940483      0.947783
  40  12 3188.7024    4.4411  1.3610 12.8486  0.0000  0.0175   0.0496   0.0470    0.0621   0.0000   440.6280       2.40026       17.8503      -1.41946     -0.842393      -1.98987      0.718904      0.944465       1.04332       1.15597       1.21109       1.23005
  40  13 3354.6443    3.8215  1.8974 12.5299  0.0000  0.0216   0.0368   0.0572    0.0465   0.0000   438.3429      -1.01780       19.2788       1.05214      -3.55099      -4.22160      0.860249       1.16690       1.23528       1.38611       1.44202       1.45114
  40  14 3518.1057    3.0331  3.0077 11.7914 -0.0002  0.0283   0.0230   0.0723    0.0340   0.0000   441.0836     -0.662944       18.8426     -0.731195      -3.44638      -1.12646       1.10759       1.49896       1.62263       1.78211       1.79294       1.82922
  40  15 3679.3781    2.4503  4.8472 11.1808  0.0000  0.0375   0.0148   0.0985    0.0261   0.0000   440.0555     -0.714071       17.6278      -5.65639      -3.24728     -0.638885       1.48678       2.00685       2.24199       2.43920       2.50624       2.55260
  40  16 3838.6279    2.0292  7.2221 10.6323  0.0004  0.0493   0.0100   0.1338    0.0240   0.0000   441.2207       1.75889       15.3255      -4.05579       3.87190       2.55625       1.95126       2.63394       2.87065       3.11194       3.24270       3.25611
  40  17 3996.5049    1.6341  9.5699 10.4659 -0.0007  0.0674   0.0073   0.1832    0.0219   0.0000   438.0055     -0.235973       10.7450     -0.927589      -4.61384      -8.76206       2.56800       3.53472       3.85095       4.27535       4.31981       4.36953
  40  18 4153.6400    1.3517 12.3665 10.2564  0.0000  0.0887   0.0054   0.2356    0.0199   0.0000   429.9287      -8.45067       23.5217       7.78569       2.23650      -2.92814       3.39754       4.71445       5.16510       5.62699       5.76420       5.81355
  41   2 1301.5648    0.1034  0.0832  9.2377  0.0000  0.0079   0.0058   0.0143    0.0176   0.0000   441.6435     -0.502753       20.7850      0.490972      -3.38886     0.0383124      0.345115      0.393794      0.490370      0.537203      0.496037      0.512476
  41   3 1544.3537    0.2139  0.1886  9.2482  0.0000  0.0083   0.0066   0.0172    0.0211   0.0000   441.2224     -0.626603       20.5724     -0.158203      -3.81686     -0.531761      0.341100      0.488112      0.556196      0.596808      0.610400      0.612952
  41   4 1758.0316    0.4019  0.3940  9.2486  0.0000  0.0104   0.0081   0.0230    0.0317   0.0000   441.2263     -0.959924       19.8736     -0.632139      -3.07466      0.101492      0.414857      0.537582      0.613357      0.656878      0.691413      0.689316
  41   5 1957.4518    0.6391  0.6156  9.5322  0.0000  0.0123   0.0102   0.0288    0.0422   0.0000   441.2028     -0.521002       20.9397      0.495880      -3.80339       1.03970      0.468510      0.620220      0.727589      0.777862      0.793953      0.831991
  41   6 2151.1011    0.9547  0.8778  9.8879  0.0000  0.0140   0.0129   0.0358    0.0545   0.0000   440.2920    -0.0316244       20.4971      0.176877      -2.62394     -0.625228      0.542313      0.742006      0.807268      0.857121      0.886738      0.896724
  41   7 2337.1633    1.4682  1.1479 10.3462 -0.0005  0.0159   0.0174   0.0419    0.0728   0.0000   441.2285     -0.163445       21.8659     -0.284213      -2.84375     -0.826736      0.622608      0.823968      0.902731      0.994562       1.01460       1.02733
  41   8 2516.5164    2.0160  1.3130 10.9953  0.0000  0.0176   0.0225   0.0450    0.0641   0.0000   440.7446      0.689154       21.4035       1.50873      -3.69091     -0.884382      0.663275      0.905583      0.972468       1.10378       1.12878       1.13058
  41   9 2693.4844    2.8148  1.2167 11.7277  0.0000  0.0165   0.0326   0.0437    0.0691   0.0000   441.5382      -1.14353       19.0563      -2.25992      -2.90705      -1.41231      0.609860      0.854327      0.900294       1.03852       1.03020       1.08629
  41  10 2868.9679    3.6764  1.0370 12.4218  0.0000  0.0152   0.0454   0.0378    0.0692   0.0000   441.2292     -0.258896       20.3929       1.01763      -2.02035      -2.36947      0.598719      0.813089      0.866082      0.968233      0.986823       1.01297
  41  11 3041.6313    4.4633  1.1191 12.7466  0.0000  0.0155   0.0536   0.0403    0.0746   0.0000   440.2473      0.702675       19.9007     -0.748333      -3.42054      -2.49210      0.623650      0.816143      0.880399      0.977939      0.963524       1.01504
  41  12 3211.3400    4.4236  1.3788 12.8454  0.0000  0.0179   0.0486   0.0464    0.0603   0.0000   439.9240      -1.83039       19.9544       1.10081      -2.10823      -3.25919      0.689269      0.951353       1.03636       1.13893       1.15592       1.19506
  41  13 3378.5281    3.7322  2.0923 12.3215  0.0000  0.0222   0.0335   0.0596    0.0430   0.0000   441.1850      0.789733       17.3063       2.18616      0.898167      -4.90397      0.874786       1.19118       1.30477       1.44060       1.47027       1.54636
  41  14 3543.2080    3.0053  3.4385 11.5872 -0.0001  0.0294   0.0208   0.0774    0.0315   0.0000   437.4865     -0.590082       14.7234      -1.72165     -0.359423      -3.64650       1.13252       1.53186       1.67361       1.83195       1.89993       1.89909
  41  15 3705.5771    2.3957  5.0784 11.0474  0.0000  0.0381   0.0139   0.1011    0.0260   0.0000   442.7383       3.22863       13.2528      -4.71843      -3.18018       2.04908       1.45512       1.98480       2.18405       2.38683       2.41993       2.48403
  41  16 3865.8802    1.9508  7.3977 10.6554 -0.0001  0.0515   0.0095   0.1379    0.0232   0.0000   439.6594      -1.94055       17.5397     -0.253214      -4.98006       3.49013       1.97045       2.66989       2.91922       3.24569       3.30428       3.39530
  41  17 4024.6150    1.6098 10.3884 10.4096  0.0001  0.0715   0.0067   0.1931    0.0210   0.0000   442.6671       2.80305       14.7746      0.860816      -5.28333      -5.68544       2.69269       3.71666       4.01445       4.43725       4.61455       4.64092
  41  18 4182.3550    1.3089 13.1495 10.2319  0.0000  0.0940   0.0051   0.2461    0.0190   0.0000   437.7517       7.00452       26.0694       2.65341      0.241045      -12.2237       3.56267       4.89393       5.28549       5.90739       6.04267       6.19179
  42   2 1314.2258    0.0988  0.1165  9.2691  0.0000  0.0080   0.0053   0.0233    0.0177   0.0000   441.6007     -0.382077       21.2340      0.333227      -2.85723      0.640999      0.298723      0.374891      0.464384      0.510132      0.457566      0.595891
  42   3 1558.1959    0.2162  0.1942  9.2468  0.0000  0.0074   0.0064   0.0174    0.0206   0.0000   442.1901     -0.131912       20.5121     -0.110331      -3.32470     0.0517422      0.307587      0.408292      0.454604      0.436357      0.487561      0.541415
  42   4 1772.5998    0.4140  0.4637  9.3001  0.0000  0.0116   0.0077   0.0255    0.0320   0.0000   441.7404     -0.284040       21.5133     -0.390109      -2.97049      0.337232      0.426374      0.585722      0.611581      0.656596      0.688448      0.725599
  42   5 1973.3365    0.6797  0.6586  9.4018  0.0000  0.0119   0.0103   0.0298    0.0477   0.0000   440.7511     -0.885782       20.4814     -0.286098      -2.93635      -1.33032      0.457034      0.608767      0.659254      0.756226      0.766999      0.775166
  42   6 2168.0749    1.0282  0.8764  9.8555  0.0000  0.0138   0.0134   0.0343    0.0583   0.0000   441.0707      0.329102       20.9381      -1.00349      -2.39711       1.00943      0.505789      0.703736      0.764989      0.831900      0.885124      0.915572
  42   7 2354.8113    1.5005  1.0809 10.7091  0.0000  0.0154   0.0186   0.0417    0.0644   0.0000   442.2661      -1.11063       18.9396     -0.778025      -1.42053      0.407012      0.610637      0.806886      0.866961       1.00179      0.995565       1.04309
  42   8 2535.0369    2.1090  1.2033 11.2637 -0.0087  0.0168   0.0244   0.0431    0.0663   0.0000   440.3626     -0.589843       19.9051     -0.332963      -3.55474      0.517958      0.629457      0.871826      0.923192       1.04554       1.05316       1.13126
  42   9 2713.0339    2.8510  1.1893 11.8693  0.0000  0.0162   0.0332   0.0427    0.0713   0.0000   440.4553       1.56463       22.1251      -1.10043      -3.12619       1.14153      0.605622      0.803212      0.879419      0.973132       1.02628       1.05521
  42  10 2889.4091    3.8161  1.0355 12.5976  0.0001  0.0147   0.0468   0.0384    0.0659   0.0000   439.9662     -0.372310       20.6454     -0.660392      -1.56007      -2.32156      0.552410      0.737323      0.832549      0.893665      0.923818      0.959717
  42  11 3062.9658    4.4632  1.1374 12.8478  0.0000  0.0158   0.0528   0.0404    0.0720   0.0000   440.5013       1.33483       21.0107     -0.574290      -2.99645      -2.69900      0.607690      0.829878      0.869672      0.967240       1.00463       1.04609
  42  12 3233.6461    4.3478  1.3788 13.0820  0.0000  0.0181   0.0484   0.0474    0.0556   0.0000   442.0182      0.585098       19.3908      -2.65806      -2.06275      -2.58494      0.678177      0.932487      0.985841       1.10495       1.10368       1.15377
  42  13 3402.0093    3.7134  2.3306 12.0387  0.0000  0.0226   0.0304   0.0604    0.0421   0.0000   439.7542     -0.864915       18.8130      -1.52240      -2.18565      -5.31919      0.875472       1.14501       1.26314       1.40842       1.44709       1.46553
  42  14 3567.9565    2.9007  3.7273 11.5059  0.0000  0.0307   0.0191   0.0801    0.0298   0.0000   439.5322       1.31267       16.5612       1.44921      -1.74031      -6.20047       1.15187       1.55307       1.69739       1.89031       1.91323       1.92583
  42  15 3731.5222    2.3329  5.5097 11.0295  0.0000  0.0401   0.0129   0.1072    0.0247   0.0000   439.0717       3.09353       10.3941      -1.89528      -2.02093      -5.49608       1.48191       2.00911       2.24326       2.40209       2.51522       2.55635
  42  16 3892.8078    1.9050  8.1170 10.6122  0.0001  0.0554   0.0087   0.1474    0.0227   0.0000   437.0084       3.57324       15.8917       3.50876       4.41695      -7.75310       2.07604       2.81374       3.13660       3.42140       3.49901       3.57972
  42  17 4052.5157    1.5488 10.9642 10.3867  0.0009  0.0752   0.0061   0.2041    0.0207   0.0000   441.2919       2.23886       7.40709      -4.60548     -0.923573      -15.8807       2.78847       3.80092       4.14219       4.61459       4.71127       4.78732
  42  18 4210.8933    1.2596 13.2841 10.2718 -0.0005  0.0954   0.0049   0.2519    0.0182   0.0000   433.2058    0.00460903       5.16647      -11.0223      -10.7453      -10.2182       3.52174       4.89555       5.36299       5.89471       6.02971       6.12567
  43   2 1326.7289    0.1132  0.0929  9.2402  0.0000  0.0068   0.0056   0.0155    0.0174   0.0000   441.3038     -0.252729       21.3573      0.110045      -2.90555      0.677340      0.265924      0.356889      0.414375      0.433982      0.456709      0.492076
  43   3 1571.7950    0.2415  0.1927  9.2814  0.0000  0.0072   0.0069   0.0164    0.0210   0.0000   441.3470     -0.684561       21.4215     -0.249850      -3.85522      0.290507      0.287907      0.385142      0.458394      0.476757      0.494321      0.472617
  43   4 1787.0152    0.4294  0.4845  9.2695  0.0000  0.0117   0.0078   0.0267    0.0335   0.0000   441.7527     -0.800001       20.6761      0.701956      -4.74238     -0.827101      0.421218      0.588683      0.659633      0.711779      0.735112      0.744837
  43   5 1989.0117    0.6866  0.7199  9.5857  0.0000  0.0128   0.0101   0.0322    0.0463   0.0000   440.8743     -0.265064       20.9473      0.112243      -3.28539     -0.540990      0.482390      0.629396      0.713279      0.794193      0.821482      0.832383
  43   6 2184.8326    1.0184  0.9601 10.0563  0.0000  0.0147   0.0132   0.0380    0.0575   0.0000   440.8303      -1.00314       18.5515       1.12669      -2.54884     -0.430184      0.536784      0.725750      0.780385      0.883944      0.902248      0.936803
  43   7 2372.2100    1.5767  1.1177 10.7751  0.0001  0.0157   0.0188   0.0414    0.0637   0.0000   440.8718      0.576856       20.6119     -0.195181      -2.70805      -1.89475      0.572055      0.767548      0.850173      0.954313      0.968939      0.964353
  43   8 2553.3286    2.2557  1.2262 11.2298  0.0000  0.0160   0.0253   0.0430    0.0686   0.0000   441.4752       1.17913       21.9838     -0.479771      -2.87246     -0.658673      0.591654      0.785517      0.868511      0.958599      0.988836      0.998757
  43   9 2732.4053    3.0469  1.1390 11.9494  0.0005  0.0153   0.0353   0.0409    0.0726   0.0000   441.1960      -1.01568       19.6342      -1.10117      -3.67966      -2.03827      0.568109      0.738186      0.821425      0.917250      0.956081      0.990318
  43  10 2909.6371    3.9635  1.0440 12.7263  0.0000  0.0145   0.0479   0.0386    0.0631   0.0000   440.4817      0.528354       19.9193      -1.08951      -2.43029      -2.00847      0.549874      0.726756      0.802523      0.885124      0.899643      0.936039
  43  11 3083.9888    4.5090  1.1689 13.0251  0.0000  0.0158   0.0526   0.0419    0.0669   0.0000   440.7802     -0.948790       19.1677      -1.82491      -3.98938     -0.716500      0.596053      0.793682      0.861014      0.996926       1.01076       1.01033
  43  12 3255.6706    4.3252  1.5381 12.7254  0.0000  0.0183   0.0436   0.0479    0.0547   0.0000   441.0966       1.96639       18.3376      -1.73724      -1.24899      -2.06812      0.680346      0.907440       1.02028       1.11905       1.17216       1.14566
  43  13 3425.1539    3.5071  2.4652 12.2442  0.0008  0.0242   0.0288   0.0648    0.0366   0.0000   441.9608      0.514655       17.5091      -1.44547      -1.75093      -3.97933      0.882813       1.17549       1.29138       1.45517       1.47206       1.54178
  43  14 3592.3741    2.8275  3.8500 11.4474 -0.0001  0.0309   0.0181   0.0820    0.0297   0.0000   441.8594     -0.687721       18.3876      -3.49517      -2.70446      -4.94643       1.15646       1.55881       1.70821       1.90031       1.98004       2.00550
  43  15 3757.0128    2.2768  6.0585 10.9381  0.0002  0.0425   0.0117   0.1138    0.0237   0.0000   441.0637      -1.68191       16.1650       1.17442      -5.13243      -2.51327       1.52769       2.09032       2.28097       2.53596       2.61061       2.59943
  43  16 3919.5555    1.8116  8.5687 10.6415 -0.0002  0.0589   0.0080   0.1584    0.0218   0.0000   438.0007       3.00015       18.9991      -2.07865      -7.07652      -5.85040       2.16597       2.90357       3.21278       3.57074       3.67664       3.72108
  43  17 4080.1004    1.4797 11.5538 10.4091 -0.0011  0.0803   0.0057   0.2129    0.0198   0.0000   436.1845       2.03646       16.0858      -1.40987     -0.578422      -5.90278       2.89014       3.94750       4.37771       4.73940       4.90191       5.02155
  44   2 1339.0804    0.1188  0.1105  9.2383  0.0000  0.0082   0.0055   0.0182    0.0174   0.0000   441.3703     0.0359911       21.2701     -0.256629      -3.75955      0.239901      0.300754      0.384742      0.515560      0.489626      0.529772      0.543862
  44   3 1585.2137    0.2389  0.2189  9.2074  0.0000  0.0080   0.0064   0.0170    0.0213   0.0000   441.3084     -0.211691       20.8219     0.0475700      -4.58375     -0.640914      0.286545      0.398666      0.434047      0.485064      0.466931      0.462318
  44   4 1801.2253    0.4627  0.4790  9.2013  0.0000  0.0109   0.0082   0.0258    0.0351   0.0000   441.4595      0.447374       20.1368     -0.708081      -3.23381     -0.890711      0.372622      0.519008      0.562769      0.619351      0.624411      0.654864
  44   5 2004.6037    0.7188  0.7145  9.4638  0.0000  0.0123   0.0104   0.0316    0.0473   0.0000   441.2921      0.404374       21.3630      -1.00787      -4.57438     -0.592683      0.453632      0.627175      0.665696      0.747063      0.757709      0.764508
  44   6 2201.4447    1.0675  0.9776 10.0034 -0.0002  0.0147   0.0135   0.0380    0.0600   0.0000   441.1486     -0.991402       21.4179    -0.0979488      -2.26668      0.964732      0.528253      0.732493      0.796206      0.877571      0.929409      0.953854
  44   7 2389.4242    1.6174  1.2012 10.7391  0.0000  0.0164   0.0186   0.0428    0.0656   0.0000   440.2400    0.00274107       21.4976     -0.768502      -3.04575     -0.266439      0.581668      0.791673      0.861882      0.963912       1.01946       1.02981
  44   8 2571.4296    2.2331  1.2380 11.4042  0.0000  0.0167   0.0252   0.0433    0.0654   0.0000   440.8947       1.61664       18.9527     0.0972917      -1.96867      -2.42976      0.599417      0.830978      0.903329       1.00393       1.04721       1.06238
  44   9 2751.5708    3.1104  1.0712 12.1716  0.0000  0.0151   0.0369   0.0393    0.0629   0.0000   441.0448      0.353322       20.5381     -0.822530      -3.34026      -3.28636      0.524957      0.756891      0.775042      0.899975      0.927742      0.943431
  44  10 2929.6431    4.0570  1.1067 12.5365  0.0000  0.0146   0.0473   0.0401    0.0697   0.0000   441.2653     -0.513271       21.0214     -0.357032      -2.59879      -1.81832      0.528470      0.706581      0.773933      0.871238      0.879037      0.938849
  44  11 3104.7985    4.5795  1.1372 12.9877  0.0000  0.0153   0.0529   0.0405    0.0659   0.0000   441.3900       2.03504       19.0815      0.244103      -1.18601      -4.36975      0.552473      0.718337      0.795123      0.885487      0.905254      0.922371
  44  12 3277.3820    4.1583  1.6565 12.6778  0.0000  0.0190   0.0406   0.0506    0.0493   0.0000   442.4624      0.965633       20.3340      -1.26460      -2.53621      -5.92278      0.681382      0.905521       1.02324       1.12438       1.14307       1.15020
  44  13 3447.9062    3.4519  2.7384 12.0056  0.0000  0.0252   0.0261   0.0660    0.0350   0.0000   440.6280    -0.0179054       18.8237      -3.41332      -1.85781      -3.64441      0.902597       1.21040       1.32167       1.48381       1.47474       1.51743
  44  14 3616.3557    2.7441  4.2241 11.3568  0.0000  0.0326   0.0167   0.0868    0.0278   0.0000   441.1481     -0.243377       20.6340      -3.07626      -1.62804      -5.29761       1.17390       1.56206       1.72372       1.90766       1.95331       1.97531
  44  15 3782.2302    2.1878  6.4244 10.8488 -0.0001  0.0446   0.0109   0.1187    0.0239   0.0000   442.4129      0.160889       16.5753     -0.495714      0.464946       1.37010       1.63101       2.16307       2.39112       2.63402       2.71379       2.75493
  44  16 3945.6561    1.7768  9.0931 10.5834  0.0000  0.0605   0.0075   0.1657    0.0211   0.0000   434.5436       2.54907       21.8349      0.807028      -9.37105      -6.65523       2.14199       2.90244       3.24581       3.50388       3.65669       3.70223
  44  17 4107.2250    1.4596 12.2710 10.3671  0.0017  0.0826   0.0054   0.2250    0.0188   0.0000   442.2890       3.79581       12.6073      -4.52711      -11.0955       9.07616       2.89707       3.92040       4.34259       4.79060       4.92281       5.05033
  45   1 1061.9975    0.0590  0.0417  9.3669  0.0000  0.0128   0.0065   0.0145    0.0160   0.0000   440.3531     -0.738185       21.3296      0.812802      -3.63581      -1.33554      0.472501      0.790115      0.796742      0.844223      0.759969      0.874680
  45   2 1351.2748    0.1134  0.0996  9.2589  0.0000  0.0071   0.0054   0.0155    0.0169   0.0000   441.3968     -0.934194       21.8761     -0.173692      -3.68613      -1.02133      0.231320      0.317044      0.366992      0.380148      0.438757      0.433581
  45   3 1598.3968    0.2600  0.2344  9.2758 -0.0003  0.0079   0.0067   0.0182    0.0215   0.0000   441.8819      0.392721       21.0952     -0.421503      -3.68481      0.689888      0.297822      0.401680      0.428283      0.488747      0.511683      0.515252
  45   4 1815.2953    0.4714  0.5206  9.2602  0.0000  0.0112   0.0080   0.0266    0.0359   0.0000   441.6609     -0.336056       21.0197      0.513619      -3.43266     -0.500253      0.391048      0.514911      0.588714      0.627117      0.652559      0.656995
  45   5 2020.0080    0.7410  0.7290  9.5625  0.0000  0.0121   0.0104   0.0307    0.0470   0.0000   441.3198      0.205755       20.6702     -0.928441      -1.68826      0.805947      0.444441      0.582289      0.648529      0.711132      0.739463      0.765205
  45   6 2217.7785    1.1369  0.9778 10.1500  0.0000  0.0145   0.0141   0.0363    0.0581   0.0000   441.8849      0.658880       20.8802   0.000201656      -2.89421      -1.67030      0.508407      0.699423      0.754252      0.861748      0.872823      0.922689
  45   7 2406.4565    1.6464  1.2422 10.8909  0.0000  0.0163   0.0188   0.0446    0.0593   0.0000   441.4781      0.590306       20.1843      0.566027      -3.08190      -1.39854      0.576140      0.793801      0.861916      0.965308      0.993609       1.02492
  45   8 2589.4286    2.3347  1.1919 11.7134  0.0000  0.0165   0.0271   0.0417    0.0618   0.0000   441.3709      0.117387       21.7616      0.775821      -2.79912      -2.55683      0.577125      0.794788      0.840081      0.961645       1.00313       1.00595
  45   9 2770.5298    3.2420  1.1195 12.2645  0.0000  0.0148   0.0378   0.0409    0.0644   0.0000   440.9093     -0.808818       21.0047     -0.311194      -3.81266      -3.07910      0.532217      0.701551      0.766286      0.864569      0.876676      0.890859
  45  10 2949.4220    4.1473  1.0813 12.6794  0.0000  0.0145   0.0486   0.0385    0.0690   0.0000   440.9175    -0.0746324       19.6497     -0.265512      -3.52500     -0.836110      0.523452      0.698186      0.774226      0.848220      0.917913      0.915209
  45  11 3125.3725    4.5455  1.2711 12.9361  0.0000  0.0165   0.0497   0.0424    0.0620   0.0000   441.3537      0.452109       20.9610     -0.866076      -3.60218      -3.55560      0.583876      0.795535      0.844038      0.975109      0.955537       1.03083
  45  12 3298.8239    4.0720  1.8481 12.4964 -0.0000  0.0200   0.0367   0.0524    0.0456   0.0000   442.1159     -0.575518       19.2903     -0.435240      0.128241      -3.54756      0.689103      0.950589       1.03436       1.13982       1.16851       1.21124
  45  13 3470.4668    3.3957  2.8220 11.8689  0.0000  0.0247   0.0244   0.0656    0.0343   0.0000   442.3412       4.09155       19.5498      -2.05405     0.0459793      -1.78536      0.883571       1.17995       1.31918       1.45053       1.50055       1.52893
  45  14 3639.8711    2.6703  4.7187 11.2592 -0.0000  0.0346   0.0151   0.0926    0.0261   0.0000   443.7113      0.777309       16.6966      -1.45072      0.343803      -1.51995       1.21590       1.66261       1.83220       2.02277       2.08394       2.10114
  45  15 3807.0539    2.1626  7.1077 10.8176  0.0000  0.0477   0.0100   0.1278    0.0229   0.0000   441.6077       1.17546       19.5029      -2.09138      -2.46163      -4.70476       1.69653       2.26338       2.52641       2.79475       2.84271       2.91443
  45  16 3971.5872    1.7512  9.7961 10.5156  0.0004  0.0656   0.0068   0.1747    0.0212   0.0000   437.4228       3.05781       20.5730      -3.45275      -9.35891      -10.2297       2.33701       3.15891       3.51439       3.84249       3.98059       4.07328
  45  17 4134.1299    1.3961 12.6449 10.4236 -0.0015  0.0877   0.0052   0.2363    0.0180   0.0000   442.4902      -3.30542       12.5335       8.88574      -8.14369      -12.6752       3.01888       4.06764       4.55294       5.03089       5.18975       5.23535
  46   2 1363.3017    0.1227  0.1143  9.2190  0.0000  0.0068   0.0053   0.0155    0.0172   0.0000   442.1173      0.155939       20.9785     -0.304428      -3.73661     -0.267629      0.236335      0.304123      0.362299      0.399840      0.465034      0.444360
  46   3 1611.4117    0.2625  0.3026  9.2370  0.0000  0.0093   0.0063   0.0223    0.0229   0.0000   441.6129    -0.0860398       21.3156     -0.259010      -2.94287     -0.701526      0.332505      0.428464      0.457108      0.510132      0.566034      0.569835
  46   4 1829.1894    0.4777  0.5068  9.3529  0.0000  0.0108   0.0082   0.0258    0.0347   0.0000   442.0665      0.317138       21.1242      -1.25663      -3.56397     -0.835111      0.381888      0.492912      0.557158      0.648323      0.665281      0.691500
  46   5 2035.2330    0.7773  0.7589  9.5078  0.0000  0.0123   0.0106   0.0319    0.0505   0.0000   441.2675     -0.349548       20.5971      -2.37528      -3.21123      -2.15991      0.421786      0.572995      0.643980      0.696309      0.712945      0.747427
  46   6 2233.9333    1.1799  1.0123 10.0675  0.0004  0.0144   0.0140   0.0362    0.0619   0.0000   441.8068     -0.821623       20.7348      0.653559      -2.85049      0.552662      0.500654      0.645301      0.723494      0.790952      0.827474      0.823838
  46   7 2423.3019    1.7229  1.2004 10.9098  0.0000  0.0162   0.0194   0.0419    0.0641   0.0000   441.5026      -1.08165       19.7167     -0.929008      -2.16059     -0.694274      0.541481      0.734527      0.793300      0.901991      0.921355      0.949316
  46   8 2607.2411    2.4663  1.2299 11.5878  0.0000  0.0161   0.0271   0.0418    0.0630   0.0000   440.9320    -0.0898227       21.6965      -2.37670      -3.53359      -2.10654      0.541673      0.755970      0.807667      0.907981      0.915471      0.946922
  46   9 2789.3683    3.3062  1.1303 12.1495  0.0000  0.0146   0.0375   0.0396    0.0681   0.0000   441.3691     0.0125857       20.4372      -1.55736      -1.66734     -0.963617      0.512556      0.700484      0.770303      0.882380      0.910755      0.934629
  46  10 2969.0331    4.2385  1.1073 12.6999  0.0000  0.0148   0.0480   0.0376    0.0690   0.0000   441.2733      0.428414       20.0186     -0.664219      -2.05840      -2.82039      0.523387      0.695081      0.766310      0.865137      0.876187      0.911359
  46  11 3145.6990    4.4746  1.2834 13.0415  0.0004  0.0168   0.0490   0.0428    0.0596   0.0000   442.7677       1.60754       20.1469      -1.54639      -4.38061      -2.95697      0.562243      0.792133      0.838311      0.958154      0.970804      0.994267
  46  12 3320.0832    4.0717  1.8994 12.4640 -0.0001  0.0199   0.0359   0.0527    0.0457   0.0000   440.8234       1.35831       19.7338      -4.02179      -3.64229      -2.47012      0.684641      0.927082       1.02424       1.17165       1.16835       1.19149
  46  13 3492.6978    3.2764  3.0227 11.9223  0.0000  0.0259   0.0230   0.0694    0.0310   0.0000   440.1284      0.231246       18.1769     -0.774828     -0.945067      -5.89213      0.905057       1.19809       1.33365       1.45185       1.50477       1.53670
  46  14 3663.2468    2.5997  4.9962 11.2171  0.0000  0.0357   0.0141   0.0969    0.0249   0.0000   441.0858      -1.29973       17.6766      -1.66915      -7.25124      -5.77303       1.21269       1.65811       1.81592       2.03150       2.07912       2.12217
  46  15 3831.4429    2.0811  7.6096 10.7980 -0.0005  0.0510   0.0092   0.1380    0.0225   0.0000   442.3010       3.23053       22.6033       5.24759      -5.15783      -4.48077       1.74988       2.36176       2.64534       2.95768       3.03569       3.08751
  46  16 3996.9362    1.6966 10.2908 10.5043  0.0000  0.0688   0.0063   0.1828    0.0205   0.0000   436.4868      -1.51906       13.2772      -2.33107      -9.16737      -4.76685       2.34886       3.17863       3.48467       3.91837       4.02871       4.13034
  47   2 1375.1876    0.1219  0.1107  9.2319  0.0000  0.0074   0.0053   0.0140    0.0170   0.0000   441.5440     -0.367255       21.2830     -0.142975      -3.71206     -0.153413      0.298548      0.361438      0.398200      0.412580      0.434676      0.475453
  47   3 1624.2404    0.2740  0.2793  9.2316  0.0000  0.0084   0.0064   0.0204    0.0225   0.0000   441.9195    -0.0482341       20.9913      0.286778      -2.95735     0.0453923      0.306679      0.382128      0.412626      0.454158      0.476141      0.480735
  47   4 1842.9211    0.5030  0.5229  9.2878  0.0000  0.0112   0.0082   0.0249    0.0365   0.0000   441.7939     -0.170236       21.5871       1.23942      -3.60905      0.981809      0.392444      0.531417      0.586706      0.641799      0.659703      0.661700
  47   5 2050.2792    0.8095  0.8266  9.5076  0.0000  0.0128   0.0104   0.0324    0.0536   0.0000   442.1408     0.0950968       20.5085      -1.21751      -2.20552     -0.708472      0.455157      0.609368      0.666537      0.730871      0.756400      0.752988
  47   6 2249.9485    1.2058  1.0696 10.2194  0.0000  0.0150   0.0141   0.0377    0.0600   0.0000   441.1468     -0.694104       21.4830      0.564285      -3.51202      0.121010      0.514104      0.702840      0.751524      0.868315      0.860586      0.889706
  47   7 2439.9580    1.8075  1.2812 10.8349  0.0000  0.0159   0.0194   0.0437    0.0624   0.0000   441.8149       1.39698       20.2586      -1.44132      -1.90819     -0.616255      0.532964      0.728523      0.806959      0.885218      0.915943      0.952828
  47   8 2624.9162    2.5307  1.2127 11.6706  0.0000  0.0155   0.0279   0.0414    0.0615   0.0000   441.0730      0.841820       21.5744     -0.426642      -2.35096      0.601587      0.530066      0.695110      0.748788      0.870124      0.868667      0.907748
  47   9 2807.9816    3.4298  1.1001 12.4241  0.0000  0.0147   0.0393   0.0385    0.0611   0.0000   440.3877      0.395558       20.9618     -0.861364      -3.33185      -2.69137      0.498305      0.671971      0.731868      0.838537      0.847278      0.889216
  47  10 2988.4474    4.2365  1.0994 12.8584  0.0000  0.0147   0.0487   0.0383    0.0637   0.0000   441.2628     -0.530302       20.6170      -2.49255      -2.61536      -3.74332      0.502298      0.688378      0.743914      0.824365      0.817950      0.865777
  47  11 3165.8626    4.5061  1.3866 12.8409  0.0000  0.0165   0.0464   0.0454    0.0574   0.0000   440.9221      0.241772       21.8175      -1.54497      -4.57112      -3.78680      0.536389      0.762884      0.813493      0.916658      0.944568      0.966205
  47  12 3341.0839    3.9001  2.0885 12.3665  0.0000  0.0210   0.0322   0.0544    0.0405   0.0000   440.5091      0.177466       19.4925      -2.57151      -2.34336      0.327801      0.703380      0.956150       1.03244       1.19115       1.20708       1.22623
  47  13 3514.6127    3.1609  3.3627 11.8044  0.0000  0.0278   0.0209   0.0727    0.0297   0.0000   441.5420    -0.0510578       21.8692     -0.744856      -3.98672      -2.64381      0.935468       1.27020       1.38202       1.53651       1.59162       1.63797
  47  14 3686.1859    2.5092  5.3658 11.1645  0.0000  0.0379   0.0130   0.1012    0.0241   0.0000   441.1092      0.683755       16.4491      -4.81411      -1.53849       1.43342       1.24512       1.70963       1.85152       2.06395       2.11807       2.15880
  47  15 3855.4867    2.0198  7.9777 10.7843  0.0000  0.0536   0.0086   0.1441    0.0223   0.0000   438.9166      0.325978       22.4899     -0.788290      0.517893      -6.63767       1.80942       2.41928       2.72502       2.97492       3.07923       3.14281
  47  16 4022.1863    1.6329 11.0239 10.5277 -0.0013  0.0734   0.0059   0.1980    0.0195   0.0000   433.3889       4.20136       10.6476      -8.12628      -7.62794      -9.78013       2.41856       3.30249       3.62757       4.00111       4.16220       4.25102
  48   2 1386.9190    0.1423  0.1302  9.1832  0.0000  0.0067   0.0053   0.0152    0.0173   0.0000   441.8900     -0.110997       21.0992      0.398746      -4.33554     -0.111085      0.226644      0.280709      0.312436      0.363126      0.360006      0.407164
  48   3 1636.8870    0.2909  0.2552  9.2557  0.0000  0.0080   0.0068   0.0175    0.0219   0.0000   441.5044     -0.552221       21.4064     -0.594043      -3.99141     -0.310405      0.253003      0.327426      0.391634      0.407047      0.422797      0.429631
  48   4 1856.4936    0.5251  0.5763  9.2363  0.0000  0.0113   0.0082   0.0265    0.0387   0.0000   441.9773     -0.700056       21.1865      0.930170      -3.03830     -0.380180      0.381009      0.505369      0.556752      0.617857      0.614218      0.646149
  48   5 2065.2444    0.8264  0.7993  9.6290  0.0000  0.0124   0.0108   0.0313    0.0511   0.0000   441.3864      0.677886       22.0443      0.242487      -4.20754     -0.495541      0.416895      0.540757      0.641767      0.699935      0.745584      0.761653
  48   6 2265.7226    1.2610  1.0636 10.3747  0.0000  0.0148   0.0148   0.0370    0.0574   0.0000   441.0151      -1.37417       21.1557      0.266397      -3.19914      -1.14141      0.484171      0.667063      0.709952      0.810693      0.803452      0.862656
  48   7 2456.4749    1.8442  1.3393 10.9016  0.0000  0.0166   0.0191   0.0433    0.0582   0.0000   440.9627     -0.542126       20.5628     -0.781758      -3.20490      -1.36405      0.533320      0.724402      0.789488      0.874186      0.882001      0.924702
  48   8 2642.4186    2.5809  1.2734 11.6303  0.0000  0.0162   0.0271   0.0410    0.0599   0.0000   441.3935    -0.0340958       20.5866      -1.36047      -3.19867      -1.59352      0.514648      0.699304      0.783459      0.854788      0.873295      0.908261
  48   9 2826.4365    3.5794  1.1369 12.3770  0.0002  0.0147   0.0400   0.0383    0.0656   0.0000   441.2913     -0.553198       20.9980      -2.10116      -2.31924     -0.644676      0.498590      0.678177      0.744288      0.846528      0.859374      0.880728
  48  10 3007.6968    4.2857  1.1568 12.8598  0.0000  0.0149   0.0476   0.0397    0.0634   0.0000   441.9504     -0.558451       21.3518      0.354687      -3.56179      -3.24084      0.492957      0.663392      0.707049      0.823606      0.819102      0.850929
  48  11 3185.8455    4.5117  1.3649 12.9422  0.0000  0.0168   0.0465   0.0428    0.0554   0.0000   442.3712     -0.239358       20.7575      -1.76666      -2.47147      -3.45517      0.536211      0.742197      0.790277      0.901766      0.908527      0.937209
  48  12 3361.8410    3.8120  2.1295 12.4858  0.0000  0.0213   0.0316   0.0560    0.0377   0.0000   440.5676      0.329584       21.7218      -1.66410      -1.35442      -1.31584      0.696272      0.940689       1.02748       1.14945       1.19116       1.20465
  48  13 3536.3070    3.1153  3.5252 11.6718  0.0003  0.0284   0.0196   0.0728    0.0298   0.0000   440.9606      -1.86842       20.1742      -1.60276      -6.08668      -5.17444      0.917978       1.25424       1.38997       1.52632       1.58478       1.63662
  48  14 3708.8421    2.4389  5.4792 11.1239  0.0000  0.0385   0.0124   0.1028    0.0244   0.0000   440.4004       1.59599       18.6637      -2.05793      -6.13077      -4.95065       1.26528       1.72201       1.89550       2.09552       2.15303       2.21981
  48  15 3879.1985    1.9496  8.5033 10.7634 -0.0012  0.0572   0.0078   0.1544    0.0217   0.0000   438.6007       1.93631       18.2117       1.07831     -0.420569      -4.75163       1.88371       2.56996       2.80900       3.12132       3.27351       3.35610
  48  16 4047.1290    1.6124 11.4272 10.4934  0.0019  0.0763   0.0057   0.2018    0.0191   0.0000   436.2915      -2.87612       16.9151      -5.72180      -4.76456    -0.0674727       2.46338       3.38649       3.78841       4.15760       4.33736       4.46008
  49   2 1398.5168    0.1408  0.1173  9.2239  0.0000  0.0077   0.0056   0.0146    0.0171   0.0000   442.1454   -0.00580206       21.1575    -0.0677897      -2.93079      0.114379      0.298888      0.346710      0.464331      0.458754      0.471400      0.500095
  49   3 1649.3367    0.3049  0.2938  9.2450  0.0000  0.0084   0.0067   0.0196    0.0231   0.0000   442.4621     -0.515260       20.4060       1.29957      -3.04216     -0.812893      0.279966      0.386673      0.394380      0.440917      0.485054      0.492337
  49   4 1869.9477    0.5508  0.6105  9.3035  0.0000  0.0117   0.0082   0.0271    0.0391   0.0000   441.3472     -0.368261       21.6350     0.0501127      -2.71695     -0.866088      0.377052      0.510770      0.550157      0.601340      0.641466      0.675755
  49   5 2080.0106    0.8453  0.8789  9.5756  0.0000  0.0130   0.0104   0.0336    0.0550   0.0000   442.6715     -0.225917       20.2707      0.208401      -3.36638     -0.865459      0.423658      0.561556      0.623221      0.688567      0.710445      0.739750
  49   6 2281.3060    1.2678  1.1138 10.4675 -0.0000  0.0152   0.0144   0.0390    0.0561   0.0000   441.7978     -0.241945       20.5584     -0.533723      -1.53318      0.687179      0.500981      0.681867      0.742146      0.844778      0.883378      0.901504
  49   7 2472.7853    1.9410  1.2684 11.1902  0.0000  0.0159   0.0207   0.0422    0.0558   0.0000   442.3684      0.521569       20.4534      0.975039      -2.41085      -1.46250      0.526322      0.708258      0.770449      0.874436      0.919890      0.920466
  49   8 2659.7802    2.6753  1.1884 11.9158  0.0000  0.0153   0.0297   0.0407    0.0614   0.0000   441.6657     -0.512366       19.9624     -0.494572      -3.37462     -0.960016      0.507505      0.703954      0.753132      0.848276      0.861702      0.919533
  49   9 2844.8155    3.6141  1.1618 12.3653  0.0000  0.0146   0.0393   0.0390    0.0669   0.0000   441.8950     -0.933356       21.2224    -0.0116816      -1.10757      -2.83715      0.486109      0.636246      0.723048      0.810347      0.818856      0.850602
  49  10 3026.7438    4.4571  1.1527 12.9044  0.0000  0.0148   0.0490   0.0389    0.0647   0.0000   442.2982     -0.252607       20.9232    -0.0950590      -2.32462      -1.07633      0.471057      0.648526      0.696605      0.798793      0.785688      0.821026
  49  11 3205.6475    4.4845  1.4505 12.9049  0.0000  0.0175   0.0443   0.0430    0.0539   0.0000   439.9614       1.07157       21.4772      -1.91015      -4.57548      -2.03305      0.551340      0.750633      0.805043      0.933901      0.908730      0.957080
  49  12 3382.4853    3.7389  2.3534 12.2745  0.0000  0.0220   0.0288   0.0583    0.0368   0.0000   442.0292      0.607423       21.0621      -1.92319      -1.00443      -1.99940      0.707914      0.945930       1.02405       1.14505       1.18088       1.21758
  49  13 3557.7983    3.0263  3.9555 11.5017  0.0000  0.0296   0.0175   0.0777    0.0275   0.0000   442.3336      0.789033       17.3519      0.284709      -2.42801      -5.15719      0.949803       1.28502       1.43981       1.57566       1.62794       1.67503
  49  14 3731.2451    2.4010  6.2965 11.0042  0.0006  0.0420   0.0110   0.1130    0.0236   0.0000   442.6054      0.849298       18.3675      -3.86709     -0.621139      -7.27532       1.33571       1.80209       2.01238       2.25342       2.30869       2.39931
  49  15 3902.5535    1.9672  9.0163 10.7253  0.0019  0.0593   0.0075   0.1591    0.0215   0.0000   438.0589       3.29910       22.5516      -1.60166     -0.568969      0.584188       1.88103       2.57029       2.82340       3.15381       3.26513       3.34556
  49  16 4071.6727    1.5214 11.8430 10.5122 -0.0011  0.0817   0.0053   0.2138    0.0185   0.0000   438.0634       3.43013       19.1747       3.94118      -6.82790     -0.944187       2.56875       3.54671       3.91665       4.30485       4.46331       4.62819
  50   2 1409.9742    0.1503  0.1383  9.1689  0.0000  0.0067   0.0053   0.0159    0.0172   0.0000   441.9809     -0.681164       21.1616      0.192037      -3.51765      0.113106      0.206337      0.304840      0.336550      0.356361      0.371895      0.386404
  50   3 1661.5893    0.3174  0.3256  9.1892  0.0000  0.0087   0.0066   0.0205    0.0245   0.0000   441.6090     -0.291168       21.1336      0.136129      -3.55582      0.189147      0.290552      0.396817      0.458047      0.480435      0.486851      0.506061
  50   4 1883.2607    0.5553  0.6317  9.2871  0.0000  0.0116   0.0081   0.0280    0.0394   0.0000   441.3615     -0.324905       20.9382     -0.467618      -3.62957     -0.250708      0.369054      0.495813      0.552419      0.593114      0.604843      0.643176
  50   5 2094.6590    0.8730  0.9652  9.6781  0.0000  0.0140   0.0105   0.0349    0.0544   0.0000   442.1437     -0.998478       19.8327      0.584278      -2.45517     -0.599718      0.426376      0.573974      0.651015      0.700331      0.721331      0.739294
  50   6 2296.7421    1.3410  1.1527 10.4198  0.0000  0.0154   0.0147   0.0391    0.0581   0.0000   442.0138       1.06573       21.0319      0.738474      -2.42700     -0.613709      0.478790      0.670224      0.714559      0.798401      0.819510      0.873971
  50   7 2489.0201    1.9574  1.2818 11.2142  0.0000  0.0162   0.0208   0.0425    0.0565   0.0000   441.8882    -0.0388474       19.9355     -0.520815      -2.39683     0.0283188      0.502050      0.695726      0.768361      0.853672      0.853286      0.902069
  50   8 2676.9998    2.7665  1.2654 11.7966  0.0000  0.0156   0.0290   0.0407    0.0605   0.0000   442.4995      -1.08058       20.3523     -0.276065      -3.13633      -1.33503      0.495786      0.664742      0.726349      0.827578      0.858732      0.892079
  50   9 2862.9585    3.7076  1.1761 12.3704  0.0000  0.0147   0.0396   0.0388    0.0668   0.0000   441.6772     -0.682339       22.4300     -0.902552      -4.60185      -1.31484      0.464301      0.624080      0.690144      0.762625      0.786129      0.820420
  50  10 3045.6455    4.4753  1.2108 12.8138  0.0000  0.0152   0.0472   0.0394    0.0622   0.0000   440.8259    -0.0759494       21.0322      -2.26889      -2.39637      -2.93603      0.455194      0.640262      0.667962      0.790131      0.780986      0.814120
  50  11 3225.2329    4.4544  1.5126 12.8133 -0.0001  0.0170   0.0424   0.0446    0.0522   0.0000   441.6240      0.479699       20.3548      -2.34816      -3.08629      -2.51852      0.535729      0.719069      0.788346      0.888759      0.910378      0.958580
  50  12 3402.9410    3.7159  2.4311 12.2404  0.0000  0.0223   0.0276   0.0585    0.0341   0.0000   440.8519      0.669224       21.2048      -2.59114      -4.09520      -3.71980      0.687873      0.950937       1.03870       1.16282       1.18577       1.23321
  50  13 3579.0692    2.9233  4.0787 11.4852  0.0000  0.0306   0.0167   0.0799    0.0270   0.0000   442.7437     -0.307909       19.9292      -3.46286     -0.609429      -4.08343      0.961041       1.32158       1.45072       1.61137       1.65433       1.71091
  50  14 3753.4526    2.3390  6.4694 10.9388  0.0000  0.0433   0.0105   0.1163    0.0240   0.0000   442.3928      -1.51975       18.0603     0.0753385      -4.70462      -6.72034       1.36653       1.85160       2.04561       2.28069       2.36616       2.43409
  50  15 3925.6734    1.8510  9.4012 10.7685 -0.0017  0.0627   0.0068   0.1705    0.0200   0.0000   444.2543      0.454540       20.8902     -0.795449       1.85780      -2.70662       1.96708       2.65329       3.00650       3.27627       3.44702       3.53731
  51   2 1421.2576    0.1541  0.1381  9.1816  0.0000  0.0065   0.0053   0.0149    0.0172   0.0000   442.0218    -0.0631205       21.1576      0.199051      -3.36539     -0.384845      0.211748      0.266389      0.316115      0.353995      0.445773      0.421828
  51   3 1673.7187    0.3230  0.3287  9.2488  0.0000  0.0091   0.0066   0.0196    0.0237   0.0000   441.8849     -0.570902       20.4914      0.164961      -2.74085     -0.384855      0.278198      0.393867      0.434627      0.466230      0.485496      0.485670
  51   4 1896.4460    0.5742  0.6795  9.2548  0.0000  0.0117   0.0080   0.0287    0.0409   0.0000   441.2349      0.125840       21.7054     -0.489551      -3.46584      -1.02531      0.372877      0.481861      0.545532      0.602062      0.610604      0.614123
  51   5 2109.1534    0.9150  0.9046  9.7480  0.0000  0.0132   0.0110   0.0331    0.0523   0.0000   441.7982    -0.0880394       21.1204      0.920809      -4.44557      -1.05948      0.401029      0.563751      0.600053      0.678413      0.716634      0.727541
  51   6 2311.9815    1.4022  1.1235 10.4570  0.0000  0.0144   0.0153   0.0386    0.0593   0.0000   441.2174     -0.288619       21.4684     -0.657126      -4.26768      -1.49305      0.453714      0.602885      0.657038      0.732500      0.756878      0.784055
  51   7 2505.0684    2.0679  1.2680 11.2142  0.0000  0.0158   0.0214   0.0405    0.0574   0.0000   440.6445     -0.661379       20.3303      -1.32322      -2.04335      -2.36065      0.493107      0.672740      0.715475      0.818775      0.847405      0.851840
  51   8 2694.1211    2.8362  1.1975 11.9226  0.0000  0.0149   0.0304   0.0397    0.0630   0.0000   441.6959     -0.250322       21.8057     -0.233370      -4.47308      -1.71705      0.462014      0.614152      0.683402      0.769270      0.768439      0.801876
  51   9 2880.9415    3.7974  1.1062 12.6185 -0.0000  0.0141   0.0420   0.0375    0.0592   0.0000   441.4040       1.29048       21.7991     -0.961734      -3.72172      -2.43010      0.451649      0.596104      0.629187      0.729603      0.745821      0.794132
  51  10 3064.3595    4.4825  1.1948 13.1291  0.0000  0.0150   0.0488   0.0402    0.0574   0.0000   441.8915     -0.159416       20.8133      0.154149      -2.05549      -3.56304      0.449633      0.629992      0.676201      0.789839      0.799702      0.831136
  51  11 3244.6840    4.3497  1.6305 12.7032  0.0000  0.0179   0.0394   0.0456    0.0476   0.0000   440.3443      0.800692       19.9905     -0.926314      -1.64926      -3.83663      0.560961      0.777457      0.824796      0.922212      0.975804       1.01146
  51  12 3423.1658    3.6100  2.6674 12.1344 -0.0000  0.0230   0.0256   0.0615    0.0324   0.0000   441.3471       1.35108       21.0253      0.266663      -2.99046      -2.55482      0.711364      0.968215       1.04267       1.19788       1.22998       1.24235
  51  13 3600.0988    2.8338  4.3167 11.4780  0.0000  0.0317   0.0157   0.0830    0.0259   0.0000   441.0848      0.653834       19.0523      -3.04367      -4.89169      -3.36468      0.990344       1.34762       1.49605       1.66897       1.74506       1.80118
  51  14 3775.2365    2.2639  6.9246 11.0036  0.0000  0.0463   0.0098   0.1249    0.0228   0.0000   441.1594      0.781531       21.0534      -2.50817      -5.11741      -2.55382       1.42999       1.95656       2.16246       2.42836       2.47774       2.55049
  51  15 3948.4078    1.8115  9.7946 10.7384  0.0005  0.0654   0.0065   0.1742    0.0198   0.0000   442.8409       2.05408       23.3115      -3.43977      -2.64176      -3.44800       2.00652       2.76270       3.03290       3.35614       3.50685       3.61091
  52   2 1432.4496    0.1627  0.1532  9.1770  0.0000  0.0066   0.0053   0.0151    0.0173   0.0000   441.7016     -0.386025       21.5967      0.160019      -4.21966     0.0185228      0.199561      0.259317      0.309494      0.326593      0.373054      0.420907
  52   3 1685.6721    0.3418  0.3575  9.2598  0.0000  0.0089   0.0066   0.0208    0.0245   0.0000   442.0816     -0.703607       21.3171     -0.467999      -2.69921      0.343665      0.284488      0.381098      0.444814      0.476069      0.480773      0.500604
  52   4 1909.5284    0.6001  0.6207  9.3947  0.0000  0.0110   0.0086   0.0264    0.0388   0.0000   442.3983      -1.04115       21.8513     -0.777932      -2.37676      -1.12789      0.340607      0.458345      0.492166      0.565984      0.569533      0.610174
  52   5 2123.4881    0.9598  0.8652  9.8418  0.0000  0.0127   0.0115   0.0312    0.0508   0.0000   441.8288    -0.0933727       21.3076      -1.96443      -4.01769     -0.136992      0.382683      0.530898      0.581687      0.654000      0.666708      0.674366
  52   6 2327.0636    1.4229  1.2295 10.5658  0.0000  0.0155   0.0151   0.0412    0.0568   0.0000   442.2644      0.731069       20.3723     -0.553942      -3.84067     -0.105267      0.469631      0.645495      0.710237      0.785039      0.789936      0.804126
  52   7 2520.9495    2.1097  1.3310 11.1521  0.0000  0.0160   0.0210   0.0406    0.0574   0.0000   441.4884     -0.271817       20.8146     -0.304274      -2.34195     0.0394388      0.481488      0.656651      0.700406      0.817464      0.845781      0.849043
  52   8 2711.1053    3.0019  1.1809 11.7377  0.0000  0.0146   0.0310   0.0369    0.0714   0.0000   440.3760      -1.04189       20.7071      -1.14618      -2.40597      -1.26755      0.446351      0.610498      0.669475      0.742432      0.783614      0.808879
  52   9 2898.7822    3.8942  1.1801 12.5347  0.0000  0.0144   0.0407   0.0385    0.0633   0.0000   441.1251     -0.458973       20.3841      -1.42476      -2.57688      -3.03451      0.444421      0.607544      0.669882      0.745260      0.763659      0.795297
  52  10 3082.9008    4.4716  1.2632 13.0114  0.0000  0.0154   0.0462   0.0399    0.0560   0.0000   441.6454       1.25215       22.2759     -0.481064      -2.14724      -3.00279      0.471782      0.632688      0.683320      0.788547      0.799682      0.822269
  52  11 3264.0514    4.2739  1.7673 12.6358  0.0000  0.0182   0.0368   0.0479    0.0435   0.0000   441.9467     -0.227158       20.9106     -0.727262      -1.29534      -4.02496      0.556682      0.761122      0.831338      0.924529      0.958497      0.996390
  52  12 3443.2350    3.5283  2.7357 12.0999  0.0000  0.0236   0.0243   0.0604    0.0321   0.0000   441.1438      0.901981       19.8791     -0.739977      -2.48362      -2.25842      0.728730      0.985216       1.08558       1.19610       1.25110       1.27811
  52  13 3620.9228    2.7971  4.7880 11.3246  0.0001  0.0333   0.0143   0.0874    0.0252   0.0000   442.0865      0.659024       19.8699      -3.69116      -5.22246      -2.65067       1.01860       1.36513       1.50967       1.68333       1.73483       1.81738
  52  14 3796.9166    2.2204  7.3070 10.9921  0.0013  0.0489   0.0093   0.1290    0.0226   0.0000   442.2593     -0.702165       22.8124      -4.68263      -6.73497      -3.17268       1.49153       2.02871       2.23650       2.51260       2.61457       2.68488
  52  15 3971.1142    1.7742 10.3141 10.6968  0.0002  0.0693   0.0062   0.1814    0.0195   0.0000   439.5163      -4.51884       29.1685       3.56845      -1.36433      -4.52413       2.08353       2.81342       3.11041       3.51973       3.58853       3.70086
  53   1 1138.7451    0.0685  0.0636  9.3128  0.0000  0.0099   0.0053   0.0154    0.0149   0.0000   440.4754     -0.342879       21.9251      0.283905      -4.06435     -0.327105      0.289666      0.411865      0.449896      0.477216      0.517654      0.628220
  53   2 1443.4864    0.1622  0.1412  9.1989  0.0000  0.0063   0.0054   0.0144    0.0169   0.0000   441.8020     -0.327609       21.0989     -0.430138      -3.66612    -0.0160016      0.185788      0.238387      0.255694      0.325260      0.313462      0.320013
  53   3 1697.4660    0.3569  0.3385  9.2740  0.0000  0.0083   0.0069   0.0203    0.0244   0.0000   442.1638      0.166540       21.3017     -0.531445      -3.97355      0.337983      0.271348      0.355379      0.393663      0.446153      0.470818      0.490829
  53   4 1922.4759    0.6149  0.6493  9.4108  0.0000  0.0111   0.0085   0.0274    0.0391   0.0000   442.3967     -0.334064       21.0725     0.0861498      -3.47281     -0.466230      0.337201      0.449896      0.513950      0.552674      0.578511      0.595036
  53   5 2137.6746    0.9684  0.9752  9.7009  0.0000  0.0132   0.0109   0.0336    0.0553   0.0000   442.2935      0.322869       20.5437      0.213454      -2.69942     -0.813485      0.404559      0.558534      0.610431      0.672611      0.717030      0.735494
  53   6 2342.0121    1.4981  1.2274 10.5328  0.0000  0.0151   0.0155   0.0390    0.0577   0.0000   441.9171      -1.03095       21.8564     -0.171422      -4.14856      0.720269      0.454467      0.602839      0.678419      0.758772      0.782855      0.811524
  53   7 2536.7160    2.1850  1.3473 11.1699  0.0000  0.0157   0.0213   0.0409    0.0581   0.0000   442.2460      0.557262       20.3376     -0.277608      -2.70208      0.147864      0.472360      0.643184      0.704684      0.776850      0.796801      0.822258
  53   8 2727.9226    3.0019  1.2490 12.1012  0.0000  0.0152   0.0310   0.0397    0.0570   0.0000   442.3436     -0.650300       22.3743      -1.58338      -2.67802     -0.945155      0.450025      0.610445      0.672827      0.755736      0.759991      0.774827
  53   9 2916.4938    4.0222  1.1297 12.7141  0.0004  0.0137   0.0429   0.0377    0.0576   0.0000   440.7314      0.952690       21.3293     -0.464434      -2.84466      -3.35834      0.407842      0.542616      0.611291      0.673758      0.704992      0.712968
  53  10 3101.3588    4.5527  1.2965 12.8879  0.0000  0.0151   0.0455   0.0404    0.0576   0.0000   442.0663     -0.545390       21.8092     0.0501174      -2.55653      -2.23797      0.465310      0.635005      0.683555      0.776114      0.794079      0.820367
  53  11 3283.1887    4.1957  1.8749 12.5556  0.0000  0.0186   0.0343   0.0485    0.0406   0.0000   440.8740     -0.715990       19.5046     -0.749570      -2.03659      -3.00473      0.555230      0.744672      0.812700      0.932109      0.940130      0.964834
  53  12 3463.1739    3.4283  2.9840 11.9685  0.0000  0.0243   0.0223   0.0637    0.0305   0.0000   441.4011    -0.0923028       22.9885     -0.117291      -3.44079      -4.59323      0.740518      0.990818       1.10184       1.21346       1.26111       1.28419
  53  13 3641.6314    2.6992  4.9096 11.3622  0.0000  0.0344   0.0138   0.0904    0.0246   0.0000   442.1969     0.0295210       20.4605      -3.00379      -2.25154      -4.07408       1.02304       1.36879       1.56520       1.73502       1.80170       1.86489
  53  14 3818.4414    2.1508  7.8551 10.9889 -0.0008  0.0521   0.0085   0.1394    0.0219   0.0000   439.6591      -1.19075       15.3551      -2.59543      -2.21498      -8.22249       1.56862       2.13924       2.35060       2.60758       2.70236       2.82228
  54   1 1147.8929    0.0619  0.0352  9.3041  0.0000  0.0091   0.0054   0.0111    0.0146   0.0000   440.4500     -0.297448       21.8308      0.257335      -4.98123      0.295797      0.219885      0.324955      0.383808      0.389933      0.444501      0.388209
  54   2 1454.3952    0.1733  0.1755  9.1392  0.0000  0.0071   0.0051   0.0161    0.0172   0.0000   442.1069     -0.525709       21.6123    -0.0843439      -3.53709      0.129318      0.202594      0.277447      0.292462      0.349567      0.331550      0.331540
  54   3 1709.1143    0.3696  0.3856  9.1947  0.0000  0.0090   0.0067   0.0210    0.0256   0.0000   441.5976     -0.544102       21.5518      0.626100      -3.72734     -0.101814      0.254044      0.343542      0.397899      0.426120      0.447657      0.467476
  54   4 1935.3231    0.6352  0.7468  9.3273  0.0000  0.0121   0.0082   0.0289    0.0420   0.0000   441.6483     -0.462689       21.1299       1.57731      -4.04127      0.591812      0.342437      0.466070      0.524063      0.584205      0.611042      0.623825
  54   5 2151.7564    0.9932  0.9995  9.8678  0.0000  0.0132   0.0112   0.0351    0.0528   0.0000   442.5786     -0.565105       21.4075    -0.0691311      -2.27637     -0.990048      0.399952      0.530619      0.581103      0.664318      0.681516      0.696744
  54   6 2356.7539    1.5147  1.2632 10.7443  0.0000  0.0156   0.0156   0.0409    0.0506   0.0000   442.2749      0.652100       21.1504      0.828286      -4.18987     -0.627508      0.446473      0.627484      0.685080      0.772635      0.772644      0.812920
  54   7 2552.3578    2.2323  1.3956 11.1380  0.0000  0.0155   0.0210   0.0421    0.0560   0.0000   441.7598      0.178015       21.8893     -0.412740      -3.50167    0.00559161      0.457453      0.622065      0.688613      0.780392      0.786206      0.811620
  54   8 2744.6068    3.2049  1.2298 11.9521  0.0004  0.0146   0.0325   0.0379    0.0644   0.0000   442.1007     -0.486465       20.1039      -2.14844      -1.27256      -1.78559      0.433881      0.591072      0.642558      0.721431      0.752705      0.790478
  54   9 2934.0222    4.1691  1.1611 12.6249  0.0000  0.0141   0.0429   0.0372    0.0633   0.0000   441.8412     0.0209976       21.0400     -0.626587      -2.40768      -1.79173      0.408855      0.554657      0.606326      0.693042      0.696551      0.737893
  54  10 3119.5806    4.5900  1.3285 12.9338  0.0000  0.0154   0.0450   0.0405    0.0543   0.0000   440.6476     -0.109896       19.9577     -0.711865      -2.05741      -2.89985      0.442904      0.617748      0.664557      0.768931      0.781838      0.825350
  54  11 3302.1509    4.1265  1.9456 12.4008  0.0000  0.0186   0.0327   0.0495    0.0418   0.0000   442.2822      0.297939       21.1912     -0.806403      -3.24758      -4.10651      0.546613      0.734532      0.808787      0.897381      0.953144      0.951995
  54  12 3483.0314    3.3202  3.1754 11.8628  0.0000  0.0250   0.0207   0.0665    0.0290   0.0000   440.6186      0.649863       19.8130      -1.56535      -6.27404      -3.88319      0.735051       1.00987       1.11022       1.25002       1.29793       1.33832
  54  13 3662.1642    2.6433  5.2638 11.2239  0.0000  0.0354   0.0127   0.0950    0.0245   0.0000   439.5840      0.321868       18.2836       1.80159      -2.73738     -0.836739       1.04843       1.41027       1.56242       1.72213       1.80952       1.87771
  54  14 3839.6589    2.0865  8.1294 10.9873  0.0007  0.0542   0.0080   0.1450    0.0212   0.0000   442.3495      0.694414       20.8004      -1.61438      -2.33498      -2.74905       1.56677       2.13839       2.36609       2.63103       2.73789       2.81896
  55   1 1156.9587    0.0688  0.0720  9.2152  0.0000  0.0105   0.0048   0.0178    0.0147   0.0000   440.8321     -0.863250       21.2330      0.836245      -2.87238      0.302647      0.258499      0.484037      0.403430      0.522184      0.506117      0.550666
  55   2 1465.1455    0.1754  0.1752  9.1023  0.0000  0.0069   0.0051   0.0158    0.0171   0.0000   442.1539     -0.242823       21.3239     0.0897269      -3.94120     -0.179094      0.189428      0.267601      0.293451      0.337457      0.357219      0.387750
  55   3 1720.6081    0.3863  0.4012  9.1923  0.0000  0.0090   0.0068   0.0210    0.0264   0.0000   441.7351     -0.894496       20.9698     -0.459821      -3.14848     -0.360744      0.261411      0.361693      0.395785      0.453782      0.466468      0.466805
  55   4 1948.0378    0.6502  0.6819  9.3431  0.0000  0.0111   0.0085   0.0267    0.0410   0.0000   441.7798     -0.514252       20.3507      0.662451      -3.67661      0.934189      0.322176      0.446685      0.494516      0.554877      0.578423      0.599304
  55   5 2165.6564    1.0366  0.9620  9.8899  0.0000  0.0128   0.0117   0.0329    0.0510   0.0000   441.7664     -0.161862       21.3843      -1.14078      -3.73331      0.149718      0.370809      0.497482      0.551001      0.605931      0.623718      0.638838
  55   6 2371.3237    1.5887  1.3406 10.5001  0.0000  0.0156   0.0153   0.0401    0.0546   0.0000   442.1319     -0.861516       20.1297     -0.524648      -1.78541     -0.724646      0.452950      0.600192      0.670651      0.742369      0.772203      0.814088
  55   7 2567.8628    2.3025  1.3422 11.3019  0.0000  0.0155   0.0223   0.0403    0.0558   0.0000   442.5915      0.419940       21.3857     -0.540692      -3.65228     -0.978431      0.458942      0.617350      0.666756      0.767219      0.800064      0.821866
  55   8 2761.1738    3.2495  1.1893 12.1142 -0.0000  0.0143   0.0334   0.0385    0.0617   0.0000   441.5973      0.808965       21.1159     -0.499543      -3.49451     -0.786905      0.408548      0.574427      0.602166      0.694836      0.684621      0.719789
  55   9 2951.4521    4.2167  1.1454 12.6710  0.0000  0.0140   0.0436   0.0361    0.0602   0.0000   442.1433      0.397468       20.4687      -1.63920      -3.25823      -2.15230      0.398201      0.542979      0.587547      0.672145      0.698506      0.722961
  55  10 3137.6953    4.5736  1.4040 12.7885 -0.0003  0.0156   0.0425   0.0412    0.0507   0.0000   441.0303      0.401906       21.1936     -0.357173      -2.39996      -2.72770      0.450108      0.609823      0.678061      0.754684      0.793624      0.818932
  55  11 3321.0615    4.0792  2.0535 12.3939  0.0000  0.0190   0.0314   0.0507    0.0378   0.0000   442.8043      0.685913       20.4189     -0.776692      -2.58525      -2.43492      0.558469      0.746889      0.828370      0.933726      0.975390      0.994588
  55  12 3502.5967    3.3041  3.4163 11.6333  0.0000  0.0254   0.0194   0.0682    0.0294   0.0000   441.3688      0.956264       20.7087      -3.76658      -2.97303      -4.02899      0.740760      0.989402       1.09761       1.21605       1.27953       1.31510
  55  13 3682.5419    2.6014  5.5542 11.1211  0.0000  0.0372   0.0119   0.0980    0.0242   0.0000   439.8068      0.456085       19.4573      -6.13533      -5.05452      -3.83125       1.06316       1.45557       1.61848       1.79147       1.87250       1.93062
  55  14 3860.7465    2.0387  8.5025 10.9076 -0.0009  0.0562   0.0076   0.1524    0.0207   0.0000   440.6810       3.47640       20.3716      -3.27036      -6.55600      -5.72956       1.61420       2.19180       2.44102       2.73275       2.82904       2.91175
  56   1 1165.8892    0.0729  0.0757  9.2214  0.0002  0.0098   0.0047   0.0181    0.0146   0.0000   440.3087      0.304717       21.0830     -0.126683      -3.87541     -0.571700      0.240826      0.308121      0.422045      0.387669      0.421391      0.459473
  56   2 1475.7902    0.1820  0.2148  9.1592  0.0000  0.0082   0.0050   0.0175    0.0177   0.0000   441.9400     -0.114487       21.1851     0.0268787      -3.98389    -0.0120734      0.255924      0.349710      0.407768      0.449989      0.512773      0.468856
  56   3 1731.9795    0.3948  0.4317  9.1806  0.0000  0.0096   0.0067   0.0216    0.0276   0.0000   441.9580     -0.469520       21.7033    -0.0783821      -2.80358     -0.333912      0.270530      0.347576      0.405725      0.447375      0.468527      0.473948
  56   4 1960.6645    0.6961  0.7586  9.3199  0.0000  0.0117   0.0086   0.0280    0.0448   0.0000   442.1291     -0.367302       20.6510      0.534338      -3.04840     -0.456336      0.330859      0.443181      0.487716      0.549374      0.580477      0.619343
  56   5 2179.4242    1.0886  0.9987 10.0574  0.0000  0.0130   0.0121   0.0346    0.0520   0.0000   442.1139      0.351636       21.7066     -0.178270      -2.90017      0.319947      0.380163      0.505081      0.550778      0.621653      0.646987      0.669822
  56   6 2385.7913    1.6474  1.3040 10.6139 -0.0005  0.0149   0.0158   0.0394    0.0522   0.0000   441.7509       1.34576       20.1112     -0.763569      -4.39903     -0.987193      0.431984      0.579403      0.638617      0.724601      0.747391      0.782187
  56   7 2583.3029    2.3761  1.2814 11.4867  0.0000  0.0149   0.0234   0.0395    0.0556   0.0000   441.5648      0.153710       21.2635     -0.661169      -3.54474     -0.780212      0.427559      0.590706      0.641240      0.729085      0.761485      0.789427
  56   8 2777.6117    3.3059  1.2116 12.1506  0.0000  0.0141   0.0330   0.0381    0.0581   0.0000   441.1208     -0.362548       21.1411      -1.09959      -3.03778     -0.407183      0.408253      0.543651      0.599133      0.677398      0.699855      0.731635
  56   9 2968.6643    4.1939  1.1457 12.8697  0.0000  0.0138   0.0436   0.0374    0.0562   0.0000   442.0406     -0.344107       20.8380      -1.25325      -3.60836      -1.13781      0.401845      0.547317      0.590550      0.660528      0.687533      0.710515
  56  10 3155.6631    4.6345  1.4240 12.8204  0.0000  0.0154   0.0425   0.0413    0.0506   0.0000   442.7954       1.07214       20.4425     -0.723371      -3.47539      -2.31748      0.430258      0.582809      0.647752      0.729591      0.757530      0.765251
  56  11 3339.8028    4.0086  2.0235 12.5256  0.0000  0.0193   0.0314   0.0503    0.0373   0.0000   441.2598      0.197841       19.5082      -1.84175      -3.20649      -2.77260      0.541052      0.744010      0.818932      0.937180      0.955162      0.984431
  56  12 3522.0819    3.2252  3.6352 11.6795 -0.0000  0.0265   0.0184   0.0711    0.0276   0.0000   443.2917      0.931470       20.5474     -0.405532      -1.93452      -1.27318      0.747849       1.00776       1.11485       1.25548       1.31418       1.36325
  56  13 3702.6641    2.5323  5.9115 11.1536 -0.0000  0.0386   0.0112   0.1048    0.0237   0.0000   440.9975     -0.376043       21.1465     -0.740771      -4.22869       1.74852       1.10526       1.46962       1.64577       1.83444       1.90200       1.97149
  56  14 3881.6937    2.0114  8.9688 10.9011  0.0015  0.0584   0.0071   0.1568    0.0204   0.0000   442.3252      -1.77380       13.4064       1.57468      -3.50944       3.22946       1.63980       2.22984       2.49248       2.78718       2.86335       2.97332
  57   1 1174.7701    0.0827  0.0869  9.2270  0.0000  0.0079   0.0048   0.0171    0.0147   0.0000   440.5354     -0.181136       21.8119      0.253962      -4.08538     -0.136690      0.207406      0.271513      0.335327      0.352643      0.349013      0.415280
  57   2 1486.3045    0.1875  0.1877  9.1325  0.0000  0.0075   0.0052   0.0163    0.0173   0.0000   441.9821    -0.0975015       20.6509    -0.0723381      -4.28464     -0.309043      0.227375      0.311071      0.363339      0.424391      0.461469      0.419652
  57   3 1743.2081    0.4115  0.4193  9.1951  0.0000  0.0090   0.0069   0.0215    0.0274   0.0000   442.0043     -0.662334       21.0718     -0.164182      -3.35472     -0.690135      0.257010      0.337658      0.380160      0.421468      0.454536      0.470001
  57   4 1973.1460    0.7016  0.7612  9.4348  0.0000  0.0117   0.0088   0.0290    0.0433   0.0000   441.6280     -0.357391       21.8424     0.0359397      -2.66861      -1.28135      0.315165      0.436780      0.459480      0.530705      0.546325      0.571410
  57   5 2193.0286    1.1153  1.0470 10.0559  0.0000  0.0138   0.0120   0.0344    0.0526   0.0000   442.1490     -0.603229       22.3795     -0.588516      -4.22661     -0.818242      0.368487      0.518664      0.571689      0.633637      0.656286      0.706669
  57   6 2400.1149    1.6685  1.3504 10.7933  0.0000  0.0157   0.0160   0.0412    0.0505   0.0000   441.8619     -0.245591       21.5549     0.0837849      -4.08839     -0.988339      0.431625      0.589633      0.628726      0.708206      0.760739      0.786714
  57   7 2598.5971    2.4895  1.3358 11.3751  0.0000  0.0148   0.0235   0.0399    0.0558   0.0000   442.2681     -0.382223       21.1226       1.85124      -3.78763      -2.03806      0.403097      0.556970      0.612546      0.711154      0.707890      0.733499
  57   8 2793.9755    3.4086  1.1766 12.1810  0.0000  0.0139   0.0342   0.0359    0.0613   0.0000   442.2348     0.0296453       20.6471      -1.12880      -2.51919      -2.58267      0.396922      0.529446      0.580470      0.666366      0.679619      0.700048
  57   9 2985.8033    4.3307  1.1790 12.7144  0.0000  0.0138   0.0435   0.0371    0.0632   0.0000   441.7931      0.421699       20.7579    -0.0637433      -3.72620      -2.61809      0.393645      0.532841      0.575882      0.668444      0.709828      0.717627
  57  10 3173.4820    4.5829  1.4553 12.8843  0.0000  0.0157   0.0419   0.0423    0.0498   0.0000   441.6113      0.586122       20.4227      -2.06080      -2.97984      -1.21402      0.433777      0.594262      0.641318      0.711756      0.770372      0.782233
  57  11 3358.4070    3.9242  2.1929 12.3917 -0.0000  0.0197   0.0291   0.0522    0.0353   0.0000   441.9607      0.453035       21.8205      -1.03111      -3.03366      -3.33949      0.554316      0.735308      0.811556      0.926029      0.944355       1.00119
  57  12 3541.5264    3.1378  3.9093 11.5535  0.0000  0.0276   0.0170   0.0740    0.0274   0.0000   439.4364       1.80210       21.1400      -1.48446      -6.08053     -0.975947      0.772080       1.03822       1.16376       1.29793       1.37052       1.40791
  57  13 3722.8679    2.4729  6.3519 11.1124  0.0000  0.0414   0.0104   0.1100    0.0235   0.0000   441.4185       3.98056       19.6657     0.0487644      -2.67748      -3.24997       1.15475       1.56381       1.71792       1.90464       2.01271       2.06631
  57  14 3902.4578    1.9296  9.1825 10.8635 -0.0008  0.0618   0.0068   0.1612    0.0203   0.0000   439.0912      -2.30589       20.8404      -3.19780      -3.19053      -2.90630       1.70029       2.35355       2.60062       2.88311       3.02476       3.09327
  58   1 1183.5351    0.0830  0.0799  9.2273  0.0000  0.0078   0.0048   0.0144    0.0145   0.0000   440.4703    -0.0217736       21.5508    -0.0853864      -3.43512     -0.130651      0.193698      0.284701      0.325324      0.324298      0.370969      0.387824
  58   2 1496.6938    0.1870  0.1916  9.1570  0.0000  0.0066   0.0051   0.0167    0.0171   0.0000   441.7063     -0.381264       21.6773    -0.0825301      -4.22340      0.123071      0.174252      0.240794      0.268707      0.301761      0.312654      0.328549
  58   3 1754.3028    0.4090  0.4571  9.2440  0.0000  0.0093   0.0066   0.0227    0.0271   0.0000   441.8532     -0.226761       21.9609      0.374357      -3.26091      0.764190      0.245934      0.341111      0.372578      0.421367      0.430721      0.465838
  58   4 1985.5512    0.7269  0.7336  9.4990  0.0000  0.0112   0.0089   0.0269    0.0420   0.0000   442.0530     -0.158126       21.1821      0.305305      -2.60047    0.00659150      0.300331      0.413255      0.451332      0.511384      0.529251      0.548628
  58   5 2206.5225    1.1431  1.1130 10.1472 -0.0009  0.0144   0.0120   0.0360    0.0530   0.0000   442.6360      0.146191       21.3284     -0.486479      -3.40160     -0.534419      0.372169      0.526923      0.564489      0.639491      0.662532      0.694019
  58   6 2414.2749    1.7192  1.3728 10.8361  0.0000  0.0157   0.0162   0.0404    0.0491   0.0000   441.9648      0.256327       21.2107     -0.186426      -3.14118     -0.246612      0.420756      0.569614      0.631960      0.699122      0.735676      0.767428
  58   7 2613.8107    2.5624  1.2842 11.6664  0.0000  0.0147   0.0248   0.0387    0.0531   0.0000   441.6418     -0.558992       21.3207     -0.545170      -3.18228     -0.981512      0.402339      0.547035      0.593469      0.657547      0.697778      0.742100
  58   8 2810.1599    3.4916  1.2572 12.2436  0.0000  0.0144   0.0340   0.0375    0.0598   0.0000   442.0877      0.992038       21.0550      -1.90412      -4.11103      -1.80012      0.393266      0.532121      0.586202      0.656725      0.673107      0.698505
  58   9 3002.7440    4.4155  1.2713 12.6910  0.0000  0.0140   0.0423   0.0382    0.0564   0.0000   441.6771     -0.526122       21.2699     -0.350827      -3.83800      -2.28332      0.388421      0.517965      0.562701      0.633717      0.659553      0.674697
  58  10 3191.1485    4.5272  1.4572 12.9919  0.0000  0.0158   0.0417   0.0419    0.0476   0.0000   442.1895     -0.127910       21.1877       1.51136      -2.89384      -3.55065      0.438424      0.588094      0.651588      0.725271      0.764111      0.804014
  58  11 3376.8691    3.8570  2.3490 12.3772  0.0000  0.0203   0.0273   0.0545    0.0330   0.0000   442.2103     -0.978387       21.5856      0.511321      -2.31279      -2.14386      0.557873      0.747847      0.832765      0.926772      0.970326       1.02122
  58  12 3560.6942    3.0196  4.2435 11.5235  0.0000  0.0293   0.0155   0.0781    0.0253   0.0000   441.1383       1.04930       21.2104      0.526153      -3.91584      -4.80945      0.785198       1.07158       1.17079       1.32308       1.37505       1.42968
  58  13 3742.7660    2.3963  6.6173 11.1853 -0.0005  0.0440   0.0099   0.1167    0.0223   0.0000   442.4108      -1.16187       22.2639      -4.12566      -5.73409      -1.15910       1.17749       1.63739       1.78665       1.99544       2.09075       2.15141
  58  14 3922.9559    1.8890  9.9513 10.8377  0.0004  0.0654   0.0063   0.1742    0.0194   0.0000   440.7523     -0.845098       21.3669      -3.05855      -6.62003      -6.59328       1.74287       2.39447       2.64170       2.98071       3.08748       3.20133
  59   1 1192.2414    0.0862  0.0958  9.2133  0.0000  0.0078   0.0047   0.0179    0.0146   0.0000   440.3711      0.282184       21.4793   -0.00578698      -3.77858     -0.560578      0.220551      0.298025      0.321385      0.381469      0.455420      0.482945
  59   2 1506.9583    0.2064  0.2133  9.1030 -0.0007  0.0070   0.0051   0.0164    0.0175   0.0000   441.7005     -0.542749       21.6067     -0.198237      -3.76097     -0.207093      0.209392      0.285211      0.344046      0.365975      0.371372      0.375738
  59   3 1765.2500    0.4213  0.4729  9.2636  0.0000  0.0098   0.0067   0.0224    0.0278   0.0000   442.1333     -0.502105       21.6055     -0.135340      -4.05940     -0.526614      0.274308      0.360816      0.412579      0.475991      0.511595      0.538306
  59   4 1997.8199    0.7520  0.8261  9.3791  0.0000  0.0119   0.0088   0.0296    0.0458   0.0000   442.4126     -0.798566       22.1176      0.421866      -3.67363     -0.294991      0.314292      0.426011      0.475771      0.536413      0.550996      0.581552
  59   5 2219.8587    1.1456  1.1122 10.0804  0.0000  0.0135   0.0119   0.0367    0.0547   0.0000   442.1353      0.320392       21.1595     -0.729170      -3.18161      -1.58306      0.364860      0.496816      0.557629      0.635630      0.681043      0.717744
  59   6 2428.3557    1.7946  1.4739 10.6722  0.0000  0.0158   0.0158   0.0407    0.0487   0.0000   442.2524     -0.220923       21.3507     -0.879261      -4.20719     -0.604316      0.422251      0.563349      0.626845      0.707346      0.731582      0.773734
  59   7 2628.8309    2.5989  1.3071 11.6363 -0.0037  0.0148   0.0244   0.0386    0.0520   0.0000   442.4641     0.0709125       21.3117     -0.857524      -2.32589     -0.260308      0.397711      0.544888      0.591173      0.669458      0.701626      0.719311
  59   8 2826.2265    3.5438  1.2465 12.4027 -0.0004  0.0145   0.0346   0.0377    0.0545   0.0000   441.9855      0.556933       21.3036     -0.297015      -3.69245      -1.47929      0.384704      0.533476      0.575915      0.661096      0.687492      0.716305
  59   9 3019.5877    4.5773  1.2379 12.7358 -0.0005  0.0139   0.0438   0.0367    0.0602   0.0000   441.3457      0.645212       21.2576      -1.24837      -2.66825      -2.74146      0.372347      0.503583      0.549431      0.633792      0.652135      0.669467
  59  10 3208.7479    4.5562  1.5964 12.7649  0.0000  0.0160   0.0388   0.0429    0.0447   0.0000   442.1370      0.997484       21.2845     -0.700861      -2.62396      -2.93467      0.440659      0.592892      0.650166      0.722972      0.761974      0.793154
  59  11 3395.2405    3.8086  2.5364 12.0776  0.0000  0.0206   0.0252   0.0549    0.0338   0.0000   441.5206     -0.673150       21.0418      -1.45203      -2.36826      -2.77724      0.561176      0.746106      0.846028      0.927203      0.974183       1.01025
  59  12 3579.7581    2.9516  4.3879 11.5103 -0.0002  0.0300   0.0149   0.0811    0.0248   0.0000   441.8355      0.282649       19.9793      -2.08661      -2.81317      -3.36589      0.796013       1.09220       1.21008       1.35619       1.42838       1.48406
  59  13 3762.4996    2.3509  6.9425 11.1242  0.0005  0.0452   0.0093   0.1210    0.0221   0.0000   440.6364       1.21641       22.0284     -0.698856      -2.26656      -4.06516       1.19729       1.61898       1.81739       2.05268       2.12001       2.21928
  60   1 1200.8458    0.0836  0.0843  9.1808  0.0000  0.0075   0.0046   0.0147    0.0143   0.0000   440.9906     0.0166268       20.9299    -0.0764453      -3.83564      0.453915      0.203915      0.266775      0.298238      0.348951      0.394691      0.377120
  60   2 1517.0920    0.2006  0.2171  9.1112  0.0000  0.0072   0.0050   0.0167    0.0175   0.0000   442.0008     -0.364052       21.4788      0.108294      -3.60385     -0.389454      0.193200      0.270828      0.310114      0.350571      0.339914      0.366923
  60   3 1776.1302    0.4416  0.5034  9.2217  0.0000  0.0098   0.0067   0.0226    0.0286   0.0000   441.8610     -0.824630       21.1002      0.931568      -3.46605     -0.792559      0.256222      0.333799      0.384459      0.423197      0.449900      0.477205
  60   4 2010.0252    0.7598  0.8425  9.4998  0.0000  0.0119   0.0088   0.0295    0.0439   0.0000   442.5367      -1.21523       21.1485    -0.0426245      -3.12389     -0.303138      0.321069      0.444543      0.483066      0.544581      0.551768      0.581984
  60   5 2233.0646    1.2134  1.1610 10.1401  0.0000  0.0141   0.0122   0.0361    0.0553   0.0000   441.9948     -0.657964       21.1297     -0.409243      -2.80877      -1.58369      0.370452      0.514050      0.567985      0.624577      0.667226      0.673685
  60   6 2442.2555    1.8698  1.4343 10.8169  0.0000  0.0154   0.0167   0.0407    0.0494   0.0000   441.6529      0.190671       21.3094     -0.415283      -2.55859     0.0764759      0.408002      0.554338      0.616549      0.692412      0.726383      0.740690
  60   7 2643.7737    2.6672  1.3134 11.7349  0.0000  0.0148   0.0250   0.0384    0.0503   0.0000   442.1455       1.36956       22.8327      0.260635      -3.52497      -1.79703      0.384856      0.530991      0.581887      0.647028      0.680847      0.695238
  60   8 2842.1795    3.6910  1.2022 12.3947  0.0000  0.0139   0.0361   0.0365    0.0601   0.0000   440.8762      0.368878       21.2954     -0.972361      -4.15585      -1.78900      0.361616      0.495443      0.540607      0.622764      0.637434      0.648970
  60   9 3036.2821    4.5336  1.2382 12.7736  0.0000  0.0141   0.0433   0.0359    0.0598   0.0000   440.6758     -0.394348       21.3453     -0.509643      -3.18852      -2.73851      0.383339      0.520774      0.567414      0.643088      0.674251      0.696821
  60  10 3226.1813    4.4813  1.6749 12.6934  0.0000  0.0166   0.0367   0.0430    0.0423   0.0000   442.0582       2.09191       21.3876      -1.30733      -2.19597      -3.07411      0.432450      0.592660      0.642928      0.744180      0.765396      0.791880
  60  11 3413.4133    3.6955  2.7755 11.9961  0.0000  0.0219   0.0230   0.0566    0.0306   0.0000   441.9023      0.729523       20.7834      -1.65954      -2.47382      -2.84706      0.581939      0.797540      0.878029      0.985472       1.02466       1.07631
  60  12 3598.7889    2.9218  4.7427 11.3525  0.0000  0.0315   0.0139   0.0830    0.0253   0.0000   441.2700     -0.889343       22.0452       1.18856      -5.29045      -4.14478      0.827281       1.12294       1.24536       1.40080       1.46103       1.53013
  60  13 3782.1515    2.2879  7.2543 11.0748 -0.0004  0.0469   0.0087   0.1260    0.0219   0.0000   439.4788       1.92283       21.7773      -5.39254      -2.65197      -3.16381       1.22804       1.65188       1.86056       2.05377       2.17978       2.24379
  61   1 1209.3878    0.0853  0.0973  9.1762  0.0000  0.0081   0.0046   0.0171    0.0144   0.0000   440.5194      0.292989       21.3120    -0.0158126      -4.47172     -0.494221      0.275552      0.361083      0.515300      0.552737      0.505933      0.449194
  61   2 1527.1263    0.2150  0.2043  9.1196  0.0000  0.0064   0.0053   0.0158    0.0176   0.0000   441.8810     -0.310420       21.3498     -0.249211      -3.88514      0.167451      0.185893      0.235941      0.264091      0.281301      0.304837      0.339393
  61   3 1786.8509    0.4553  0.5715  9.1736  0.0000  0.0101   0.0066   0.0258    0.0314   0.0000   442.0232     -0.591710       21.0017     -0.218925      -4.15009     -0.586312      0.280278      0.363559      0.411567      0.468525      0.498464      0.519709
  61   4 2022.1411    0.7756  0.8800  9.5674  0.0000  0.0120   0.0088   0.0306    0.0447   0.0000   442.4097     -0.745259       20.7068     -0.134753      -2.61146     -0.284823      0.322329      0.425392      0.474802      0.537007      0.578757      0.583147
  61   5 2246.1166    1.2406  1.1987 10.2189  0.0000  0.0139   0.0123   0.0383    0.0543   0.0000   441.6903      0.428069       20.5098     -0.991919      -4.66551      0.368375      0.363997      0.497970      0.552892      0.610791      0.638408      0.651649
  61   6 2456.0609    1.9120  1.4024 10.8574  0.0000  0.0152   0.0172   0.0399    0.0530   0.0000   441.7332     0.0173894       21.4056      -1.04254      -4.08612      -1.50429      0.386398      0.537957      0.582491      0.677368      0.682290      0.707669
  61   7 2658.6182    2.7824  1.3787 11.6369  0.0000  0.0145   0.0249   0.0388    0.0507   0.0000   441.0077     -0.641067       20.7495     -0.733470      -3.74778     -0.695334      0.394072      0.508254      0.563137      0.652176      0.647938      0.690106
  61   8 2857.9811    3.8459  1.2250 12.3718  0.0000  0.0134   0.0366   0.0367    0.0571   0.0000   441.8861      0.627342       21.3801      0.384175      -2.38779     -0.511686      0.353363      0.471632      0.522155      0.590740      0.623808      0.648398
  61   9 3052.8429    4.5621  1.2657 12.8855  0.0000  0.0141   0.0432   0.0372    0.0543   0.0000   441.3845    -0.0272673       20.4673      -1.61464      -2.88948      -3.12082      0.372050      0.497272      0.545240      0.614281      0.639554      0.670550
  61  10 3243.5009    4.4796  1.7406 12.5990  0.0000  0.0166   0.0357   0.0438    0.0434   0.0000   441.0519      0.592612       20.5491      -1.74337      -3.41333      -2.52916      0.435635      0.590683      0.647143      0.729808      0.749638      0.778873
  61  11 3431.5710    3.6775  2.8077 11.9202  0.0000  0.0215   0.0226   0.0577    0.0320   0.0000   441.9714      0.321142       21.3059      -1.68606      -3.51253      -2.14679      0.571739      0.772739      0.862576      0.960651       1.00971       1.04606
  61  12 3617.6175    2.8296  4.9107 11.3958  0.0000  0.0326   0.0131   0.0865    0.0239   0.0000   442.3319      0.653227       20.7875     -0.588166      -4.06194      -4.20277      0.838242       1.14176       1.25887       1.40604       1.45127       1.51914
  61  13 3801.7113    2.2328  7.7943 11.0158  0.0003  0.0499   0.0080   0.1340    0.0215   0.0000   442.7116     -0.434456       20.0746     -0.522841      -1.84302      -3.81213       1.28889       1.73571       1.96614       2.18424       2.30288       2.38509
  62   2 1537.0178    0.2338  0.2590  9.1004  0.0000  0.0076   0.0051   0.0173    0.0184   0.0000   441.9169     -0.148022       21.5974     -0.523192      -3.76498     0.0860974      0.201680      0.247898      0.296779      0.347515      0.336239      0.361342
  62   3 1797.4785    0.4673  0.5346  9.2211  0.0000  0.0097   0.0067   0.0235    0.0303   0.0000   442.3057     -0.896702       21.8378      0.887305      -4.17052     -0.220707      0.249497      0.322996      0.366115      0.419665      0.436508      0.459633
  62   4 2034.1288    0.8037  0.9279  9.4192  0.0000  0.0120   0.0086   0.0307    0.0473   0.0000   442.4911     -0.573719       22.0128      0.850969      -4.32654       1.10864      0.311715      0.428001      0.469246      0.543559      0.569989      0.598977
  62   5 2259.0397    1.2697  1.1845 10.3133  0.0000  0.0139   0.0126   0.0371    0.0516   0.0000   443.0662     -0.500336       21.2049      -1.58158      -4.47695     -0.647205      0.350737      0.476938      0.518963      0.592450      0.613762      0.641093
  62   6 2469.7569    1.9980  1.4028 10.9515  0.0000  0.0148   0.0178   0.0395    0.0500   0.0000   441.8608     0.0673243       21.9760     -0.250397      -3.17360      -1.95352      0.381032      0.508967      0.564699      0.644469      0.660432      0.682064
  62   7 2673.3785    2.7657  1.4180 11.7250  0.0000  0.0151   0.0243   0.0389    0.0471   0.0000   442.1329      0.435517       20.2759     -0.210804      -2.69176      -1.68860      0.386316      0.524373      0.572789      0.646089      0.690258      0.716078
  62   8 2873.6804    3.8302  1.2561 12.4192  0.0000  0.0138   0.0359   0.0370    0.0564   0.0000   441.7361   -0.00557754       21.3340     -0.917138      -2.72978      -1.64845      0.354252      0.483214      0.540601      0.605573      0.651239      0.669712
  62   9 3069.2831    4.6175  1.2640 12.8816  0.0000  0.0139   0.0431   0.0360    0.0536   0.0000   442.5380      0.548708       20.2444      -2.36707      -3.58610      -1.43872      0.362465      0.489180      0.549719      0.595092      0.623274      0.661872
  62  10 3260.6993    4.3533  1.8499 12.6138  0.0000  0.0171   0.0336   0.0459    0.0393   0.0000   442.4282      0.290744       20.4087      -1.04545      -3.37422      -2.39755      0.438351      0.592429      0.651550      0.742861      0.772490      0.794947
  62  11 3449.5248    3.5304  3.0786 11.9349  0.0000  0.0228   0.0206   0.0616    0.0280   0.0000   442.3707      0.880143       20.4059      -1.36426      -4.30223      -3.98428      0.588729      0.796993      0.872085      0.986502       1.01810       1.06535
  62  12 3636.3299    2.7797  5.2065 11.3086  0.0000  0.0340   0.0123   0.0907    0.0243   0.0000   441.0971     -0.975511       22.1835     -0.284433      -5.24785      -4.39033      0.847431       1.18657       1.28596       1.47336       1.53460       1.60943
  62  13 3820.9736    2.1555  8.3658 11.0332 -0.0009  0.0542   0.0074   0.1440    0.0205   0.0000   441.4836       5.98738       20.1544       1.11345     -0.371974      -4.18291       1.37870       1.90490       2.13732       2.35491       2.47814       2.55925
  63   1 1226.2187    0.0875  0.1106  9.1241  0.0000  0.0074   0.0043   0.0207    0.0143   0.0000   440.3541    -0.0851127       21.7642     -0.321942      -4.02200     -0.243498      0.194391      0.205401      0.270641      0.318981      0.328086      0.353379
  63   2 1546.7996    0.2377  0.2565  9.0729  0.0000  0.0076   0.0052   0.0170    0.0182   0.0000   441.6942     -0.926281       21.7189      0.441341      -3.92790     0.0650236      0.191065      0.273479      0.296286      0.302547      0.349296      0.347320
  63   3 1808.0096    0.4911  0.5481  9.2320  0.0000  0.0097   0.0069   0.0235    0.0303   0.0000   442.0476     -0.698147       21.7985     0.0903067      -4.04307     -0.321085      0.243867      0.323987      0.360601      0.412757      0.428037      0.436440
  63   4 2046.0455    0.8326  0.8899  9.5879  0.0000  0.0121   0.0091   0.0294    0.0458   0.0000   442.3354      0.158352       22.2145     -0.802074      -4.25780      0.110242      0.314135      0.420263      0.468609      0.510942      0.559893      0.568839
  63   5 2271.8875    1.3047  1.2273 10.3498  0.0000  0.0145   0.0127   0.0379    0.0508   0.0000   442.1027     -0.287139       21.9582     -0.345992      -3.12525     -0.643992      0.349062      0.493502      0.523710      0.614557      0.613462      0.652291
  63   6 2483.2930    2.0529  1.3141 11.0630  0.0000  0.0145   0.0187   0.0371    0.0504   0.0000   442.3889     -0.175507       21.6254      -1.15968      -3.61648      -1.91281      0.363055      0.490232      0.543844      0.601664      0.634555      0.659846
  63   7 2688.0247    2.8909  1.2821 12.0026  0.0000  0.0143   0.0272   0.0379    0.0488   0.0000   442.9603      0.511058       21.2850     -0.880578      -3.64402      -2.14123      0.363292      0.490444      0.536967      0.615029      0.624577      0.664887
  63   8 2889.2653    3.9749  1.1989 12.5941  0.0000  0.0134   0.0383   0.0363    0.0556   0.0000   441.1360    -0.0417644       21.4594     -0.498745      -2.19911     -0.892433      0.333867      0.448225      0.502854      0.569046      0.592323      0.620437
  63   9 3085.6105    4.5510  1.3547 12.8409  0.0018  0.0145   0.0411   0.0387    0.0483   0.0000   442.3371       1.35763       19.6131     -0.909557      -2.31412      -1.37327      0.370867      0.514988      0.551959      0.636011      0.667498      0.701805
  63  10 3277.7840    4.3486  1.9377 12.5146  0.0000  0.0176   0.0324   0.0457    0.0387   0.0000   442.3468      0.658509       20.3602      -1.16576      -2.84139      -2.31979      0.446918      0.597646      0.653277      0.745771      0.781132      0.810079
  63  11 3467.4086    3.5293  3.3359 11.7415  0.0001  0.0238   0.0196   0.0633    0.0284   0.0000   442.0865       1.01981       21.1018      -1.66464      -3.51069      -2.55431      0.598209      0.802525      0.883033      0.999225       1.05904       1.08724
  63  12 3654.9036    2.7593  5.6227 11.1422  0.0006  0.0352   0.0114   0.0946    0.0247   0.0000   442.6652       1.66418       20.9767    -0.0347799      -5.16931      -7.20491      0.893010       1.19976       1.35611       1.51833       1.59210       1.64261
  63  13 3840.3127    2.1133  8.4224 10.9887  0.0010  0.0541   0.0073   0.1447    0.0203   0.0000   445.4909      0.643891       20.5674      -2.25611      -5.44929      -5.79395       1.35465       1.82828       2.05393       2.29768       2.43494       2.51322
  64   1 1234.5325    0.0946  0.0984  9.1207  0.0000  0.0072   0.0044   0.0170    0.0141   0.0000   440.6682    -0.0784281       20.9267     -0.559854      -3.75661     -0.497527      0.191313      0.292768      0.336339      0.394359      0.456966      0.427810
  64   2 1556.4757    0.2452  0.2693  9.1027  0.0008  0.0076   0.0052   0.0173    0.0187   0.0000   441.8535     -0.639575       21.5971    -0.0858657      -4.37641     -0.535776      0.195466      0.249804      0.299698      0.327336      0.333590      0.367989
  64   3 1818.4300    0.5046  0.5967  9.2101  0.0000  0.0099   0.0068   0.0249    0.0320   0.0000   441.7857     -0.785372       22.2624       1.05242      -3.80389     -0.763210      0.244022      0.330928      0.360084      0.410508      0.422582      0.457427
  64   4 2057.8353    0.8410  0.8988  9.7148  0.0000  0.0119   0.0092   0.0304    0.0426   0.0000   442.4712     -0.489807       21.0041     -0.695431      -3.46598     -0.936918      0.301752      0.408532      0.461040      0.501758      0.531623      0.566919
  64   5 2284.5420    1.3571  1.2989 10.3070  0.0000  0.0145   0.0126   0.0381    0.0509   0.0000   441.9223      0.101107       21.5944     -0.458140      -3.02102     -0.398186      0.358502      0.482204      0.540799      0.602194      0.625187      0.660440
  64   6 2496.7371    2.0635  1.4688 11.0777  0.0002  0.0153   0.0177   0.0399    0.0444   0.0000   441.9910     -0.115249       21.3390      0.560594      -2.69113      0.612501      0.375123      0.505353      0.555471      0.634679      0.663759      0.708316
  64   7 2702.5923    2.9531  1.3888 11.8299  0.0000  0.0144   0.0260   0.0384    0.0482   0.0000   442.6377      0.447981       22.0342      0.204782      -3.60258      -1.06338      0.365218      0.479523      0.529863      0.598421      0.622545      0.645268
  64   8 2904.7420    4.0044  1.2750 12.4083  0.0000  0.0133   0.0364   0.0370    0.0548   0.0000   441.6662      0.538936       21.8981    -0.0159606      -2.76234      -1.45216      0.337877      0.454786      0.506393      0.568800      0.591634      0.615652
  64   9 3101.8241    4.6934  1.3739 12.8808  0.0000  0.0142   0.0415   0.0387    0.0475   0.0000   442.3822      0.228515       20.2750      -1.50324      -3.25307      -1.37911      0.346384      0.474312      0.515286      0.585325      0.600733      0.635209
  64  10 3294.7626    4.2337  2.0010 12.5084  0.0000  0.0176   0.0309   0.0468    0.0365   0.0000   441.6376      0.377598       21.5632     -0.563196      -3.96752      -1.81487      0.444051      0.595471      0.655456      0.742935      0.780509      0.815909
  64  11 3485.1287    3.3199  3.4133 11.8797 -0.0002  0.0248   0.0185   0.0661    0.0265   0.0000   441.2716     0.0804410       20.0958      -3.22504      -1.58793      -2.00889      0.609312      0.843714      0.921847       1.05211       1.07818       1.13010
  64  12 3673.3672    2.6579  5.6364 11.2299 -0.0011  0.0360   0.0110   0.0978    0.0240   0.0000   442.4382       2.26798       23.5321      -2.58415      -1.58753      -4.74056      0.901131       1.21680       1.35018       1.53731       1.60112       1.68002
  64  13 3859.3158    2.0509  8.6734 11.0137 -0.0010  0.0559   0.0069   0.1523    0.0196   0.0000   440.6768     -0.451030       19.8215      -3.38893      -4.53101      -4.38390       1.36210       1.86307       2.05630       2.33529       2.44811       2.53405
  65   1 1242.7564    0.0994  0.1185  9.0953  0.0000  0.0079   0.0043   0.0164    0.0143   0.0000   440.9952     0.0842870       20.4927     -0.322276      -3.58770  -0.000262038      0.180047      0.250315      0.260231      0.310183      0.382225      0.333724
  65   2 1566.0167    0.2462  0.2566  9.0918 -0.0004  0.0073   0.0052   0.0163    0.0182   0.0000   441.6153     -0.331934       21.3931     -0.458234      -4.10843      0.275393      0.183377      0.247952      0.263630      0.285245      0.316024      0.326246
  65   3 1828.7718    0.5160  0.6158  9.1628  0.0000  0.0102   0.0068   0.0243    0.0329   0.0000   441.7165    -0.0830595       21.8024     -0.226310      -3.80371     -0.441050      0.246895      0.333770      0.368363      0.417094      0.430569      0.464460
  65   4 2069.5469    0.8858  0.9485  9.5549  0.0000  0.0116   0.0092   0.0311    0.0468   0.0000   441.9643     -0.517449       21.4733      0.672752      -3.85367      -1.50531      0.290425      0.385199      0.421996      0.481794      0.510201      0.516959
  65   5 2297.1225    1.3937  1.2473 10.4622  0.0000  0.0142   0.0132   0.0370    0.0499   0.0000   442.6957     -0.391474       22.0327     -0.820569      -3.29784     -0.266262      0.342793      0.470715      0.510806      0.588119      0.601209      0.633204
  65   6 2510.1372    2.1306  1.3981 11.1863  0.0000  0.0147   0.0187   0.0395    0.0463   0.0000   441.4483      0.202223       20.7158     -0.914868      -3.18666     -0.818268      0.353056      0.491092      0.539985      0.596616      0.634168      0.673760
  65   7 2717.0606    3.0723  1.3390 11.8782  0.0000  0.0141   0.0272   0.0373    0.0501   0.0000   442.9772    -0.0537533       20.9975      -1.26494      -4.60276      -1.87903      0.343186      0.460392      0.504275      0.591135      0.602315      0.628153
  65   8 2920.0770    4.1497  1.2739 12.4054  0.0000  0.0135   0.0372   0.0355    0.0559   0.0000   442.0145     -0.357941       21.6582      -1.38708      -2.88659      -1.78121      0.331795      0.462229      0.498913      0.577192      0.601204      0.634978
  65   9 3117.8761    4.6461  1.4315 12.6849 -0.0000  0.0145   0.0395   0.0378    0.0495   0.0000   441.1556      0.258653       22.0220     -0.611107      -3.04065      -3.41148      0.359307      0.484803      0.533090      0.619327      0.626977      0.662486
  65  10 3311.6507    4.1581  2.1090 12.4196  0.0000  0.0182   0.0292   0.0482    0.0350   0.0000   441.7127     -0.360657       20.3614      -2.14644      -3.02527      -1.58280      0.445120      0.615367      0.673377      0.763812      0.794558      0.823492
  65  11 3502.7814    3.3506  3.7057 11.6312  0.0000  0.0257   0.0172   0.0672    0.0268   0.0000   442.5236      0.868108       20.2161     0.0533223      -3.18861      -2.53285      0.613013      0.849339      0.925096       1.05412       1.11271       1.14414
  65  12 3691.6730    2.6095  6.1502 11.1988  0.0011  0.0388   0.0102   0.1041    0.0229   0.0000   440.5025      0.647554       23.0699      -3.30403      -2.88003      -3.00081      0.951428       1.29830       1.42693       1.60994       1.69361       1.77765
  66   1 1250.9361    0.0969  0.1283  9.0804  0.0000  0.0076   0.0042   0.0174    0.0142   0.0000   440.7875      0.239569       21.2740    -0.0112919      -4.56179     -0.136824      0.178207      0.249607      0.260135      0.329007      0.358072      0.343942
  66   2 1575.4598    0.2581  0.3069  9.0409  0.0000  0.0077   0.0050   0.0189    0.0191   0.0000   441.5747     -0.390431       21.1661     -0.254937      -4.23775      0.510266      0.185122      0.244805      0.286439      0.286969      0.327382      0.349521
  66   3 1838.9941    0.5308  0.6017  9.1700  0.0000  0.0103   0.0069   0.0232    0.0333   0.0000   441.9423    -0.0365795       21.6412     0.0653839      -3.78654     -0.125714      0.236015      0.320619      0.355942      0.391211      0.398102      0.414793
  66   4 2081.1586    0.8836  0.9638  9.7162  0.0000  0.0120   0.0094   0.0321    0.0456   0.0000   442.0554     -0.105743       21.0896     -0.263087      -3.00607     -0.292850      0.295162      0.397439      0.436934      0.509252      0.521905      0.537865
  66   5 2309.5364    1.4123  1.3056 10.4597  0.0000  0.0144   0.0130   0.0385    0.0477   0.0000   442.0526     -0.118614       21.4822     -0.934926      -2.60507     -0.534509      0.343901      0.474781      0.521890      0.588282      0.609286      0.636744
  66   6 2523.3745    2.2180  1.4880 11.0575  0.0000  0.0150   0.0185   0.0387    0.0472   0.0000   442.2967     -0.401909       20.6365      0.374108      -4.70245      -1.51515      0.368196      0.501110      0.545677      0.626793      0.665953      0.687688
  66   7 2731.3977    3.1273  1.3508 12.0959  0.0000  0.0142   0.0278   0.0385    0.0463   0.0000   442.0686      -1.00763       21.2313      -1.05680      -2.93467      -1.74150      0.346235      0.472123      0.518786      0.591408      0.604815      0.636812
  66   8 2935.2827    4.1850  1.2574 12.7094  0.0011  0.0136   0.0387   0.0367    0.0498   0.0000   442.6469       1.12583       21.8949     -0.458434      -3.36986      -2.48003      0.326606      0.446241      0.486284      0.557093      0.577452      0.601933
  66   9 3133.8364    4.6302  1.5206 12.6878  0.0001  0.0150   0.0378   0.0387    0.0451   0.0000   441.9035      0.386960       21.1640      -1.50754      -3.50334      -2.98079      0.356661      0.489064      0.539549      0.609637      0.637168      0.662414
  66  10 3328.3593    4.1079  2.3224 12.2015  0.0000  0.0185   0.0268   0.0503    0.0335   0.0000   442.2397      0.752626       20.0394      -1.11000      -3.23021      -2.53531      0.449841      0.612531      0.677320      0.766736      0.782227      0.825755
  66  11 3520.3109    3.2793  3.9173 11.5642  0.0001  0.0260   0.0162   0.0699    0.0263   0.0000   441.2353      0.539278       20.6229     -0.150312      -2.43274      -4.06026      0.628983      0.841159      0.939502       1.05423       1.09698       1.14190
  66  12 3709.9726    2.5258  6.4745 11.1873 -0.0006  0.0409   0.0095   0.1093    0.0226   0.0000   440.3039       1.81876       18.3615      -1.41402      -2.39112     -0.734542      0.977946       1.34640       1.49672       1.67500       1.76868       1.82404
  67   1 1259.0200    0.1030  0.1248  9.0769  0.0000  0.0068   0.0042   0.0171    0.0141   0.0000   440.5045      0.160416       21.6581      0.583634      -3.77625     -0.153436      0.153403      0.225348      0.247384      0.259886      0.280911      0.333347
  67   2 1584.8022    0.2659  0.3158  9.0835  0.0000  0.0081   0.0051   0.0178    0.0193   0.0000   441.2041     -0.179761       21.6002     -0.458756      -4.17675    0.00192733      0.197882      0.266880      0.292872      0.318233      0.348934      0.352166
  67   3 1849.1391    0.5559  0.6507  9.1693  0.0000  0.0100   0.0070   0.0254    0.0344   0.0000   441.8391    -0.0762623       21.1922     -0.571827      -3.44151     -0.315325      0.240321      0.313500      0.343749      0.398182      0.427461      0.446874
  67   4 2092.6746    0.9223  0.9691  9.7353  0.0000  0.0119   0.0096   0.0313    0.0466   0.0000   441.8853     -0.793090       21.8135      0.523732      -3.62605    0.00418437      0.287683      0.393089      0.433082      0.498056      0.524763      0.550522
  67   5 2321.8489    1.4814  1.3466 10.3689  0.0000  0.0143   0.0130   0.0376    0.0486   0.0000   442.2442      0.955146       21.8531     -0.112891      -2.69222     -0.632133      0.334898      0.455390      0.496944      0.579435      0.588519      0.631277
  67   6 2536.5794    2.2178  1.4182 11.3418  0.0000  0.0147   0.0192   0.0390    0.0434   0.0000   442.3347     -0.502261       21.8489     -0.184208      -5.11907    0.00855741      0.350536      0.474897      0.524679      0.606523      0.629148      0.662354
  67   7 2745.5999    3.2045  1.3688 12.0003  0.0000  0.0139   0.0276   0.0372    0.0461   0.0000   442.1831       1.29826       20.6707      -1.59387      -3.89350     -0.665959      0.333853      0.448675      0.502983      0.572522      0.576546      0.611621
  67   8 2950.4191    4.2501  1.2305 12.7903  0.0000  0.0134   0.0391   0.0352    0.0501   0.0000   442.4158      0.680759       21.2360      0.475398      -3.11239      -1.31645      0.316392      0.437325      0.485779      0.554311      0.569166      0.593601
  67   9 3149.7247    4.6518  1.4103 12.8709  0.0000  0.0143   0.0396   0.0375    0.0450   0.0000   442.5969      0.562337       20.3042     -0.905388      -3.29582     -0.572083      0.338467      0.450097      0.501614      0.573806      0.593138      0.630998
  67  10 3345.0514    4.1015  2.2977 12.2523  0.0000  0.0186   0.0270   0.0496    0.0344   0.0000   441.5419       1.08906       21.6697     -0.438731      -3.05370      -3.21505      0.441314      0.595266      0.657666      0.750128      0.787307      0.822992
  67  11 3537.7058    3.1733  4.0443 11.5875 -0.0004  0.0273   0.0155   0.0720    0.0256   0.0000   440.7351     -0.474221       22.1839      -2.79534      -2.30383      -2.27398      0.643040      0.891092      0.975385       1.10406       1.15337       1.20589
  67  12 3728.1182    2.4741  6.7730 11.1761  0.0001  0.0430   0.0090   0.1143    0.0224   0.0000   441.9098     -0.535205       20.1556      0.388939      -2.52615      -7.55847       1.01025       1.36753       1.52676       1.70806       1.78689       1.85732
  68   1 1267.0529    0.0984  0.1204  9.0597  0.0000  0.0071   0.0042   0.0154    0.0140   0.0000   440.4442     -0.319388       21.6709     -0.140721      -4.22649      0.172766      0.164259      0.226088      0.249408      0.267124      0.309707      0.314070
  68   2 1594.0216    0.2779  0.3098  9.0462  0.0000  0.0080   0.0052   0.0170    0.0194   0.0000   441.6816     -0.215428       21.4013     -0.197758      -4.08360      0.546447      0.190127      0.262580      0.298737      0.309746      0.303217      0.354458
  68   3 1859.2158    0.5606  0.6785  9.1836  0.0000  0.0106   0.0069   0.0254    0.0349   0.0000   442.0296     -0.120076       21.0325     0.0954662      -4.05769    -0.0358937      0.246325      0.347814      0.372020      0.433884      0.453197      0.483591
  68   4 2104.0996    0.9402  1.0000  9.7671  0.0000  0.0122   0.0096   0.0320    0.0450   0.0000   442.1160    -0.0194325       21.7055     -0.693302      -3.99145     -0.668949      0.282903      0.382487      0.434513      0.483876      0.512345      0.536822
  68   5 2334.0653    1.4982  1.4022 10.4436  0.0006  0.0147   0.0129   0.0393    0.0427   0.0000   442.7341    -0.0916768       20.8355     -0.916198      -2.81024     -0.120143      0.338365      0.472881      0.525211      0.579297      0.612736      0.630907
  68   6 2549.6272    2.2995  1.4888 11.1910  0.0000  0.0149   0.0189   0.0390    0.0454   0.0000   442.2088     -0.147294       21.8787      -1.02301      -4.00638     -0.706676      0.344619      0.467981      0.517173      0.600462      0.607927      0.640193
  68   7 2759.7791    3.2253  1.3903 11.9902  0.0000  0.0141   0.0276   0.0378    0.0480   0.0000   441.8500      0.328459       21.5521      0.139029      -2.76320     -0.998419      0.329979      0.452869      0.496808      0.580712      0.599186      0.634488
  68   8 2965.4236    4.3042  1.2283 12.7260  0.0000  0.0131   0.0395   0.0349    0.0521   0.0000   442.4190     -0.696512       20.7416     -0.976526      -4.26976      -1.47673      0.310491      0.413975      0.451366      0.533531      0.550995      0.595547
  68   9 3165.4882    4.6400  1.5555 12.7482  0.0000  0.0148   0.0374   0.0400    0.0427   0.0000   442.2713      0.589539       21.4606     -0.980615      -3.16387      -1.42207      0.345889      0.469144      0.523247      0.594778      0.606509      0.652026
  68  10 3361.5904    4.0195  2.4461 12.1965  0.0000  0.0191   0.0253   0.0514    0.0317   0.0000   442.2542     -0.107516       21.7749      0.757827      -3.33387      -4.48218      0.446981      0.610866      0.670194      0.771147      0.808724      0.841773
  68  11 3555.0599    3.1340  4.4783 11.4860  0.0003  0.0288   0.0143   0.0776    0.0248   0.0000   440.8147     -0.402683       21.5570     -0.583005      -4.01585      -3.00460      0.668715      0.914380       1.00988       1.13246       1.20427       1.25977
  68  12 3746.0962    2.4449  7.1277 11.1216  0.0000  0.0448   0.0086   0.1188    0.0221   0.0000   442.4214     -0.296396       21.0009     -0.378905      -5.65672      -2.59486       1.03574       1.40781       1.57803       1.75520       1.84327       1.93562
  69   1 1275.0205    0.1021  0.1259  9.0319  0.0000  0.0065   0.0041   0.0165    0.0140   0.0000   440.4905     -0.256791       21.5506      0.726757      -3.83011      0.285493      0.156420      0.196521      0.224721      0.261706      0.272367      0.307941
  69   2 1603.1269    0.2828  0.3633  9.0277  0.0000  0.0084   0.0050   0.0200    0.0202   0.0000   441.3932     -0.574298       21.8314      0.115423      -3.82760      0.183322      0.206184      0.294065      0.334705      0.369604      0.381708      0.412329
  69   3 1869.1543    0.5749  0.7049  9.1800  0.0000  0.0108   0.0068   0.0248    0.0351   0.0000   442.4844      -1.00160       21.3243      0.847797      -3.96992     -0.831806      0.239629      0.329257      0.374999      0.420693      0.444514      0.472897
  69   4 2115.4518    0.9743  1.0130  9.6690  0.0000  0.0119   0.0096   0.0316    0.0477   0.0000   442.4675     -0.364521       20.9948     -0.113775      -3.37630      0.364605      0.270449      0.370065      0.418993      0.454335      0.481394      0.509244
  69   5 2346.1588    1.5616  1.3787 10.4239  0.0000  0.0143   0.0133   0.0380    0.0469   0.0000   442.4295     -0.409646       21.9166     -0.991837      -4.28005     -0.515324      0.330777      0.446314      0.469114      0.555579      0.567688      0.608330
  69   6 2562.6465    2.3931  1.4688 11.1361 -0.0000  0.0145   0.0193   0.0378    0.0467   0.0000   442.3603      0.211548       21.0104     -0.631359      -3.02568      -1.07383      0.334768      0.454857      0.507281      0.580326      0.595485      0.626632
  69   7 2773.8624    3.3595  1.3913 12.0504  0.0000  0.0140   0.0283   0.0373    0.0471   0.0000   442.2593      0.683324       21.2951     0.0662074      -3.66986     -0.854103      0.320062      0.442648      0.493403      0.561045      0.579065      0.595611
  69   8 2980.3190    4.3850  1.3381 12.5870 -0.0001  0.0136   0.0375   0.0354    0.0507   0.0000   442.4767      0.292716       21.9685     -0.363152      -3.29512      -2.60335      0.320833      0.431135      0.479445      0.545156      0.585905      0.611884
  69   9 3181.1005    4.6267  1.4993 12.9610  0.0000  0.0150   0.0383   0.0389    0.0412   0.0000   442.1801     0.0877597       20.5470     0.0666582      -4.42271      -1.92305      0.342362      0.463400      0.521911      0.578975      0.615271      0.634584
  69  10 3378.0178    3.8931  2.5966 12.1923  0.0000  0.0200   0.0237   0.0528    0.0293   0.0000   442.6815      0.858048       21.4522      -1.84725      -1.35152      -3.62934      0.456400      0.623821      0.692531      0.777729      0.815640      0.842519
  69  11 3572.2669    3.0452  4.6407 11.4416 -0.0005  0.0301   0.0135   0.0794    0.0246   0.0000   442.2798      0.750937       22.7620      0.175998      -4.40362      -5.59487      0.688885      0.958580       1.06558       1.19056       1.25057       1.29683
  69  12 3764.0131    2.3755  7.2813 11.1419  0.0001  0.0459   0.0083   0.1235    0.0215   0.0000   441.8161       1.14213       22.5497      -1.73521      -7.37975      -4.82341       1.03860       1.43424       1.58252       1.79448       1.87239       1.95640
  70   1 1282.9068    0.1164  0.1282  9.0381  0.0000  0.0063   0.0042   0.0140    0.0140   0.0000   440.5674     -0.405226       21.3100      0.423170      -4.12334    -0.0432007      0.144677      0.190056      0.219815      0.262687      0.247931      0.262783
  70   2 1612.1562    0.2916  0.3369  9.0742  0.0000  0.0078   0.0052   0.0185    0.0199   0.0000   441.6239     -0.183152       21.2910     -0.140236      -4.19416      0.398179      0.175709      0.242997      0.265318      0.288876      0.312941      0.318987
  70   3 1879.0693    0.6016  0.6965  9.1955  0.0000  0.0098   0.0070   0.0250    0.0349   0.0000   442.2695     -0.534933       21.7870     -0.416220      -4.65530    -0.0155124      0.228352      0.302346      0.342949      0.388592      0.395974      0.423873
  70   4 2126.6708    0.9895  1.0883  9.7656  0.0000  0.0127   0.0096   0.0329    0.0493   0.0000   442.1217     -0.351495       20.9510      0.180919      -3.35090     -0.689788      0.285532      0.389286      0.431445      0.494509      0.512651      0.536221
  70   5 2358.1238    1.6182  1.4515 10.5784  0.0000  0.0147   0.0135   0.0390    0.0439   0.0000   442.2635     -0.163255       21.0034     -0.226112      -4.45099     -0.678190      0.334919      0.446052      0.500321      0.561726      0.582894      0.632284
  70   6 2575.4986    2.3861  1.4970 11.3868  0.0000  0.0150   0.0195   0.0386    0.0426   0.0000   441.7727      0.344020       21.3502      0.301264      -4.02618      -1.04680      0.342805      0.454319      0.502583      0.576049      0.596864      0.632187
  70   7 2787.8297    3.4524  1.3152 12.2386  0.0000  0.0135   0.0298   0.0360    0.0451   0.0000   441.9209     -0.295164       21.2933      0.470467      -3.22006      -2.27265      0.304020      0.413839      0.458096      0.519936      0.536948      0.575725
  70   8 2995.1092    4.5193  1.2686 12.7532  0.0002  0.0129   0.0396   0.0351    0.0487   0.0000   442.1704       1.26790       21.5081     -0.826362      -4.00067      -1.32760      0.294375      0.398357      0.446781      0.524834      0.544124      0.565509
  70   9 3196.6555    4.6413  1.6646 12.6259  0.0000  0.0152   0.0351   0.0399    0.0403   0.0000   442.0370      0.435663       21.3303      -1.37901      -3.26861      -2.73842      0.347712      0.481184      0.520247      0.594276      0.619099      0.651616
  70  10 3394.3345    3.8396  2.6286 12.1589  0.0000  0.0201   0.0230   0.0526    0.0295   0.0000   442.6295       1.26629       20.8639      -2.30537      -2.07537      -4.06569      0.458325      0.610610      0.692271      0.770287      0.805750      0.845190
  70  11 3589.3833    3.0152  4.8575 11.4257  0.0003  0.0306   0.0129   0.0819    0.0243   0.0000   441.0795      0.347718       23.9251      -1.19717      -3.26962      -5.55149      0.690808      0.940030       1.05750       1.17792       1.23181       1.28960
  70  12 3781.9114    2.3131  7.8504 11.1544  0.0007  0.0496   0.0077   0.1321    0.0204   0.0000   441.9798      -1.38302       20.8299      -2.10324      -4.50424      -3.23776       1.11182       1.52711       1.71610       1.89921       2.03229       2.12416
  71   1 1290.7394    0.1160  0.1206  9.0196  0.0000  0.0063   0.0042   0.0136    0.0139   0.0000   440.5791     -0.150437       21.3549      0.134688      -4.26705      0.215504      0.126936      0.189363      0.196503      0.234023      0.234916      0.245551
  71   2 1621.0605    0.3018  0.3552  9.0159  0.0000  0.0080   0.0052   0.0185    0.0205   0.0000   441.5458     -0.724267       21.4959     -0.260118      -4.30724     -0.325025      0.190222      0.245065      0.282218      0.315350      0.329241      0.351318
  71   3 1888.9007    0.6004  0.7350  9.2217 -0.0001  0.0107   0.0069   0.0261    0.0359   0.0000   441.9414     -0.267155       21.0312      0.562709      -3.50691    -0.0102992      0.232880      0.323989      0.363735      0.395593      0.416390      0.438957
  71   4 2137.8067    1.0082  1.1823  9.7357  0.0000  0.0135   0.0093   0.0342    0.0492   0.0000   442.4835      0.176137       21.0726     -0.971494      -4.71160       1.44164      0.292237      0.412385      0.448551      0.515117      0.544429      0.570814
  71   5 2369.9917    1.6481  1.4047 10.5940  0.0000  0.0145   0.0140   0.0384    0.0469   0.0000   442.3085     -0.796031       20.5507    -0.0585218      -1.73484      0.599703      0.317899      0.446115      0.483796      0.553732      0.569797      0.605927
  71   6 2588.3548    2.4614  1.4910 11.3773  0.0000  0.0146   0.0198   0.0383    0.0422   0.0000   442.3120     -0.257814       21.2883      0.702636      -3.80692      -2.41915      0.326271      0.443050      0.485879      0.563752      0.568170      0.599414
  71   7 2801.7304    3.5237  1.3012 12.2791  0.0000  0.0137   0.0305   0.0347    0.0474   0.0000   441.8805    0.00399976       22.0889    -0.0716205      -2.60122      -1.02704      0.306692      0.423356      0.463397      0.516642      0.535087      0.571064
  71   8 3009.8080    4.4686  1.2991 12.7381  0.0000  0.0133   0.0388   0.0350    0.0511   0.0000   442.4843     0.0554595       22.0301     -0.647557      -3.37869      -1.60230      0.302302      0.405070      0.449218      0.510262      0.517895      0.563420
  71   9 3212.0769    4.5254  1.7546 12.7426  0.0000  0.0160   0.0337   0.0418    0.0366   0.0000   441.8988      0.153491       20.9079      0.625662      -2.40533      -2.58110      0.355400      0.489755      0.539544      0.617212      0.640599      0.670847
  71  10 3410.5722    3.7729  2.9315 12.0112  0.0000  0.0213   0.0212   0.0552    0.0280   0.0000   441.5865      0.132026       21.2114     0.0846192      -3.93049      -3.49933      0.474322      0.650366      0.732069      0.812185      0.865955      0.903039
  71  11 3606.3696    2.9504  5.0825 11.4036 -0.0002  0.0320   0.0122   0.0852    0.0236   0.0000   440.9512      0.884845       23.5893      -2.95517      -2.37722      -2.68882      0.706807      0.970083       1.08144       1.22366       1.27421       1.34541
  71  12 3799.4959    2.2358  8.2046 11.1777 -0.0012  0.0523   0.0073   0.1390    0.0191   0.0000   440.6021       1.58049       18.8030     0.0886545      -1.89264      -6.30847       1.15342       1.58290       1.75702       1.97531       2.08111       2.17982
  72   1 1298.5045    0.1208  0.1390  9.0277 -0.0001  0.0064   0.0042   0.0152    0.0141   0.0000   440.3100     -0.658848       21.4362      0.214426      -3.55107     -0.137507      0.163131      0.194830      0.220495      0.271316      0.298359      0.307607
  72   2 1629.8802    0.3001  0.3530  9.0633  0.0000  0.0082   0.0052   0.0180    0.0201   0.0000   441.7657     -0.173227       21.3724     0.0847807      -3.51287     -0.234765      0.195365      0.270906      0.299281      0.331514      0.345147      0.367652
  72   3 1898.6363    0.6121  0.7728  9.2005  0.0000  0.0107   0.0068   0.0269    0.0368   0.0000   441.5323     -0.310652       20.9419     -0.799364      -3.96655     -0.485913      0.228671      0.313245      0.351742      0.392893      0.410029      0.431497
  72   4 2148.8555    1.0468  1.1102  9.8760  0.0000  0.0127   0.0100   0.0338    0.0488   0.0000   441.9598     -0.487127       21.2789     -0.324816      -3.78935      0.915600      0.276275      0.382370      0.421663      0.474676      0.500321      0.531242
  72   5 2381.7749    1.6805  1.4299 10.6158  0.0000  0.0147   0.0139   0.0371    0.0445   0.0000   442.6698      -1.16930       21.7074      0.144177      -3.56772      -1.16365      0.319416      0.440019      0.483889      0.551629      0.589178      0.612931
  72   6 2601.0975    2.5504  1.5270 11.3666  0.0000  0.0147   0.0200   0.0376    0.0429   0.0000   442.3002     -0.588076       20.9675     -0.408641      -4.56348      -1.14062      0.330711      0.440636      0.491261      0.555017      0.591535      0.619825
  72   7 2815.5144    3.5793  1.3336 12.2083  0.0000  0.0133   0.0301   0.0359    0.0459   0.0000   441.9997    -0.0605429       21.8184      -1.62368      -4.11898     -0.979087      0.290209      0.389611      0.444914      0.498204      0.528460      0.539650
  72   8 3024.3920    4.5556  1.3752 12.6958  0.0000  0.0135   0.0377   0.0365    0.0458   0.0000   442.2883      0.706110       21.9036      -1.35972      -3.45078      -1.90292      0.288740      0.401546      0.435437      0.504167      0.525022      0.558134
  72   9 3227.4541    4.5195  1.8464 12.6020  0.0000  0.0161   0.0321   0.0422    0.0360   0.0000   442.4786      0.203328       21.4175      -1.15321      -3.42919      -2.50201      0.353456      0.476619      0.527792      0.615725      0.628953      0.660764
  72  10 3426.7179    3.6961  3.0341 11.9333 -0.0000  0.0213   0.0201   0.0577    0.0275   0.0000   441.1934      0.555620       22.0652       1.02643      -3.75152      -3.35275      0.469263      0.643422      0.712374      0.803075      0.844486      0.877994
  72  11 3623.3184    2.8884  5.4355 11.3505  0.0016  0.0337   0.0114   0.0910    0.0237   0.0000   441.5132      -2.37813       25.2013     -0.910169      -2.06703      -2.98159      0.739505       1.01327       1.12585       1.27290       1.33298       1.39133
  72  12 3817.1008    2.1810  8.2549 11.1561 -0.0002  0.0531   0.0071   0.1414    0.0190   0.0000   438.7346      0.470149       22.9553      -4.54372      -1.56565      -2.41506       1.14675       1.58280       1.76784       1.97459       2.07004       2.16671
  73   1 1306.2030    0.1135  0.1349  9.0515  0.0000  0.0066   0.0040   0.0158    0.0137   0.0000   440.3189     -0.111785       21.6867    -0.0210633      -3.94787      0.144726      0.137621      0.179936      0.234268      0.244472      0.247036      0.284943
  73   2 1638.6017    0.3186  0.3828  9.0276  0.0000  0.0082   0.0052   0.0191    0.0209   0.0000   441.6062     -0.501163       21.3183     -0.272664      -3.59144    -0.0592239      0.170202      0.236654      0.256638      0.295598      0.296553      0.315074
  73   3 1908.3114    0.6466  0.7801  9.2429  0.0000  0.0106   0.0071   0.0265    0.0377   0.0000   442.1211     -0.527836       21.4687       1.17417      -3.77411      0.141597      0.233184      0.313279      0.351233      0.394788      0.431486      0.454117
  73   4 2159.8025    1.0626  1.2162  9.6981  0.0000  0.0132   0.0095   0.0343    0.0510   0.0000   442.3168     -0.489979       21.0026      0.198238      -3.89698      -1.04782      0.289910      0.399747      0.437772      0.498118      0.519389      0.545610
  73   5 2393.3993    1.7312  1.5686 10.4784  0.0000  0.0148   0.0132   0.0387    0.0433   0.0000   442.2847     -0.272481       21.8934      -1.51379      -2.85087     -0.591556      0.323708      0.429022      0.479337      0.546531      0.568315      0.589261
  73   6 2613.7129    2.6515  1.5049 11.3259  0.0000  0.0141   0.0205   0.0377    0.0458   0.0000   442.0749     -0.326120       21.4451      -1.43482      -3.42949     -0.761120      0.307126      0.418974      0.466474      0.532165      0.559290      0.590896
  73   7 2829.1700    3.7309  1.2983 12.3071  0.0000  0.0131   0.0319   0.0349    0.0497   0.0000   442.5204     -0.181305       20.6370      -1.06482      -3.34683      -1.05354      0.284364      0.389232      0.422001      0.489435      0.523213      0.550107
  73   8 3038.8378    4.5888  1.3841 12.6581  0.0000  0.0136   0.0375   0.0351    0.0475   0.0000   442.0923      0.594223       21.5285      -1.40348      -2.98403      -1.36544      0.299831      0.408178      0.460778      0.508091      0.537493      0.575144
  73   9 3242.6502    4.5373  1.9175 12.5043  0.0000  0.0161   0.0310   0.0422    0.0352   0.0000   442.8823      0.449742       20.6965     -0.750104      -2.36305      -1.65836      0.355489      0.488862      0.546766      0.615973      0.646754      0.673135
  73  10 3442.7802    3.6255  3.3609 11.8410  0.0000  0.0227   0.0185   0.0609    0.0267   0.0000   441.6541     -0.382058       21.7730     -0.235481      -3.81405      -2.43306      0.492930      0.672994      0.748285      0.849214      0.888378      0.949936
  73  11 3640.0648    2.8200  5.5916 11.3932 -0.0010  0.0352   0.0109   0.0931    0.0228   0.0000   442.4241      0.516808       22.1840      0.546572      -2.06368      -3.11631      0.754897       1.05622       1.16093       1.31778       1.36807       1.45827
  74   1 1313.8397    0.1205  0.1386  8.9360  0.0000  0.0059   0.0040   0.0151    0.0137   0.0000   440.4650    -0.0912155       21.5794      0.194530      -4.40246     -0.198957      0.144456      0.186595      0.211433      0.230857      0.248219      0.251528
  74   2 1647.2142    0.3277  0.4130  8.9553  0.0000  0.0085   0.0052   0.0200    0.0218   0.0000   441.6215     -0.464004       21.7373     -0.147243      -3.59325     -0.237389      0.179591      0.255986      0.282392      0.320651      0.333134      0.342424
  74   3 1917.8986    0.6547  0.8421  9.1112  0.0000  0.0111   0.0069   0.0274    0.0389   0.0000   441.9505     -0.337713       21.1513      -1.03286      -4.05760      0.285231      0.224462      0.312429      0.356680      0.389256      0.410323      0.432164
  74   4 2170.6743    1.0967  1.1814  9.8627  0.0000  0.0129   0.0101   0.0341    0.0500   0.0000   442.1983     -0.389570       22.2023     -0.548293      -3.81718     -0.815105      0.281947      0.370721      0.416881      0.472865      0.492120      0.520511
  74   5 2404.9574    1.7882  1.4750 10.6113  0.0000  0.0145   0.0143   0.0373    0.0438   0.0000   441.5699     0.0893608       22.1589      0.577792      -3.39083      -1.04133      0.309624      0.417718      0.467816      0.529404      0.559081      0.583529
  74   6 2626.3214    2.6716  1.5535 11.3677  0.0000  0.0145   0.0205   0.0384    0.0424   0.0000   442.7278     0.0935856       22.0211     -0.837359      -4.46837      -1.27504      0.315430      0.427538      0.466976      0.542751      0.562344      0.592922
  74   7 2842.7841    3.7582  1.3235 12.3486  0.0001  0.0133   0.0317   0.0350    0.0444   0.0000   442.3125      0.383482       21.2366    -0.0796129      -3.80318     -0.840036      0.287499      0.393746      0.433738      0.503374      0.512711      0.537914
  74   8 3053.2368    4.7142  1.4051 12.6132  0.0000  0.0133   0.0378   0.0358    0.0475   0.0000   442.4468     0.0674254       21.5932     -0.221894      -4.40498      -2.10511      0.296649      0.386110      0.436444      0.494802      0.529902      0.542508
  74   9 3257.8509    4.4473  1.9679 12.4897  0.0001  0.0166   0.0301   0.0434    0.0338   0.0000   442.2362      0.674678       21.2418      -1.08621      -3.51214      -3.39996      0.349163      0.491897      0.529814      0.607988      0.638239      0.683023
  74  10 3458.7115    3.5510  3.4551 11.7633 -0.0000  0.0233   0.0179   0.0622    0.0264   0.0000   442.9163       1.92948       20.6237     -0.374912      -2.53290      -2.22580      0.498585      0.682119      0.756424      0.853105      0.888132      0.932337
  74  11 3656.8461    2.7323  5.8845 11.3299  0.0014  0.0369   0.0102   0.0988    0.0223   0.0000   442.2610      -1.15633       21.9432      0.563724      -6.26422      -4.05489      0.776751       1.07079       1.20465       1.33892       1.42375       1.49229
  75   1 1321.4276    0.1258  0.1548  8.9879  0.0000  0.0065   0.0040   0.0165    0.0139   0.0000   440.3115     -0.146597       21.2454      0.107901      -4.08825     -0.255827      0.146500      0.191360      0.225785      0.228757      0.266427      0.267901
  75   2 1655.7551    0.3306  0.3710  9.0779  0.0000  0.0077   0.0053   0.0184    0.0205   0.0000   441.5039     -0.255075       21.8212     -0.137203      -4.17882     -0.211356      0.172459      0.220143      0.251210      0.280667      0.318357      0.334989
  75   3 1927.4256    0.6780  0.7972  9.2129  0.0000  0.0103   0.0072   0.0263    0.0385   0.0000   441.9108     -0.379083       21.2626      0.178381      -3.65388      0.180505      0.218631      0.298182      0.334931      0.362689      0.390068      0.422556
  75   4 2181.4371    1.1311  1.2261  9.8326  0.0000  0.0131   0.0098   0.0340    0.0480   0.0000   442.4379      0.412088       21.7747     -0.114442      -4.04805     -0.434722      0.270396      0.368434      0.409986      0.475811      0.489908      0.506189
  75   5 2416.4612    1.7899  1.5095 10.7822  0.0000  0.0148   0.0141   0.0381    0.0406   0.0000   441.6506      0.546066       21.2119     -0.620632      -3.48179      -1.15053      0.322942      0.431394      0.475312      0.544492      0.573551      0.611770
  75   6 2638.7997    2.6791  1.5935 11.5007  0.0000  0.0147   0.0202   0.0392    0.0392   0.0000   442.3399     -0.150498       22.9033    -0.0319182      -4.13587     -0.579125      0.311609      0.426147      0.465829      0.534677      0.553457      0.581120
  75   7 2856.2874    3.8236  1.3649 12.3582  0.0000  0.0132   0.0312   0.0354    0.0434   0.0000   442.1581      0.106163       21.4826     -0.731532      -3.10552      -2.35727      0.285880      0.385388      0.429750      0.484969      0.517303      0.532850
  75   8 3067.4899    4.6951  1.3887 12.7823  0.0000  0.0135   0.0382   0.0354    0.0463   0.0000   442.7437      0.619250       21.8583      -1.49974      -3.58207      -1.83718      0.286744      0.391369      0.432224      0.492161      0.503384      0.534897
  75   9 3272.8815    4.4323  2.0317 12.5074  0.0000  0.0167   0.0294   0.0436    0.0333   0.0000   442.5242      0.541521       20.4493     -0.714945      -3.96609      -2.46168      0.354112      0.488612      0.541231      0.616438      0.644428      0.666622
  75  10 3474.6257    3.5347  3.5313 11.7585 -0.0001  0.0234   0.0174   0.0620    0.0265   0.0000   441.7312    -0.0184304       20.8463     -0.892097      -2.69762      -2.57417      0.502557      0.676479      0.754558      0.845088      0.902798      0.948871
  75  11 3673.4479    2.6983  6.1047 11.3642 -0.0008  0.0382   0.0098   0.1029    0.0222   0.0000   441.0919      -1.03442       22.1283      -1.33336      -3.21516      -3.63788      0.799096       1.09772       1.21633       1.36789       1.43912       1.50418
  76   1 1328.9560    0.1280  0.1277  8.9534  0.0000  0.0052   0.0041   0.0133    0.0136   0.0000   440.3735     0.0116396       21.4777     -0.187708      -4.36210      0.175662      0.112804      0.145357      0.171768      0.185359      0.203623      0.231610
  76   2 1664.1883    0.3364  0.3953  9.0132  0.0000  0.0081   0.0053   0.0187    0.0214   0.0000   441.4421     0.0267168       21.4153      0.290984      -4.12670      0.138919      0.172093      0.223192      0.257712      0.281827      0.289780      0.312805
  76   3 1936.9072    0.6874  0.8282  9.1869  0.0000  0.0107   0.0071   0.0262    0.0394   0.0000   441.7874     -0.202126       21.6434    -0.0949104      -4.18992     -0.489688      0.222604      0.300184      0.333172      0.374335      0.405990      0.421966
  76   4 2192.1310    1.1403  1.1456 10.0911  0.0000  0.0128   0.0105   0.0333    0.0454   0.0000   442.4761     0.0324201       20.9916      0.113882      -4.20067     -0.328728      0.266048      0.366272      0.403256      0.459363      0.477919      0.513824
  76   5 2427.8518    1.8584  1.5489 10.7558  0.0000  0.0148   0.0142   0.0386    0.0395   0.0000   442.5322      0.235537       22.0179      -1.28493      -5.58166     -0.591556      0.304461      0.406062      0.458213      0.511341      0.537343      0.569954
  76   6 2651.2377    2.7842  1.5090 11.5018  0.0000  0.0142   0.0216   0.0376    0.0446   0.0000   443.0152      0.381073       22.1295     -0.590571      -3.81554      -1.29206      0.298653      0.409778      0.440814      0.502367      0.535531      0.556904
  76   7 2869.7207    3.9391  1.4135 12.1469  0.0000  0.0133   0.0307   0.0347    0.0458   0.0000   442.7585     -0.146385       20.7895     -0.799051      -3.27235      -1.02696      0.282566      0.374308      0.424334      0.483637      0.510569      0.535510
  76   8 3081.6862    4.6457  1.4552 12.7741  0.0000  0.0137   0.0369   0.0371    0.0426   0.0000   442.1442      0.597092       21.6390     -0.731088      -3.94584      -2.09996      0.291156      0.392874      0.433218      0.487763      0.508802      0.532023
  76   9 3287.8594    4.3491  2.1158 12.4361  0.0000  0.0169   0.0282   0.0453    0.0324   0.0000   442.1821      0.255736       21.8430      -1.56837      -4.25201      -2.38871      0.357521      0.485686      0.537615      0.607975      0.632951      0.668244
  76  10 3490.3972    3.4757  3.6669 11.6714  0.0000  0.0240   0.0166   0.0636    0.0265   0.0000   442.7090      0.942095       19.7925      -1.33760      -2.50425      -2.06863      0.508163      0.684689      0.759944      0.851776      0.912489      0.957955
  76  11 3689.8047    2.6004  6.6443 11.3224  0.0004  0.0412   0.0090   0.1117    0.0212   0.0000   441.4041      -1.01397       22.7897       1.74234      -2.96852      -2.74914      0.860668       1.16688       1.30942       1.47139       1.57081       1.63663
  77   1 1336.4058    0.1283  0.1410  8.9850  0.0000  0.0054   0.0040   0.0148    0.0136   0.0000   440.5482      0.227653       21.2569      0.180720      -3.66761      0.172247      0.114762      0.151486      0.175259      0.195691      0.213859      0.224345
  77   2 1672.5207    0.3465  0.4505  9.0367  0.0000  0.0088   0.0052   0.0203    0.0225   0.0000   441.5397     -0.211588       21.8857      0.252161      -4.56329     -0.125263      0.182060      0.252465      0.272915      0.312116      0.318971      0.347360
  77   3 1946.2834    0.7057  0.8490  9.3642  0.0000  0.0107   0.0073   0.0278    0.0372   0.0000   441.8773     -0.423967       21.5579      0.160550      -3.87937     -0.308687      0.215307      0.299833      0.330153      0.374773      0.392333      0.403259
  77   4 2202.6809    1.1675  1.3275  9.9322  0.0000  0.0135   0.0097   0.0360    0.0434   0.0000   442.6357     -0.420316       21.9472     -0.187704      -3.41835     -0.318949      0.277513      0.374916      0.428289      0.485201      0.505503      0.539531
  77   5 2439.1317    1.9538  1.5366 10.7246  0.0000  0.0142   0.0148   0.0378    0.0434   0.0000   442.9375     -0.668903       20.7414     -0.392877      -3.92733      -1.24316      0.299209      0.404372      0.448857      0.507552      0.535602      0.565478
  77   6 2663.5413    2.8361  1.5004 11.6233 -0.0001  0.0142   0.0219   0.0375    0.0426   0.0000   443.4306      0.407025       20.9106      0.156119      -3.36133     -0.535165      0.285728      0.392123      0.422356      0.480915      0.519136      0.539015
  77   7 2883.0413    3.9077  1.2955 12.6369  0.0000  0.0130   0.0334   0.0355    0.0439   0.0000   442.7308     -0.325931       21.5836     -0.963073      -4.00120      -2.77287      0.268188      0.368158      0.401618      0.464307      0.475946      0.510340
  77   8 3095.7629    4.7837  1.4294 12.8207  0.0000  0.0134   0.0377   0.0359    0.0424   0.0000   442.2319      0.216875       21.7455     -0.938453      -3.97054      -1.59685      0.278200      0.376061      0.417292      0.475079      0.500238      0.528483
  77   9 3302.7394    4.2591  2.2676 12.3251  0.0000  0.0173   0.0261   0.0464    0.0313   0.0000   442.3643      0.863097       21.2558      -1.32283      -3.13574      -2.00373      0.365044      0.493402      0.547031      0.624788      0.656300      0.686228
  77  10 3506.0870    3.3703  4.0633 11.6863 -0.0000  0.0257   0.0153   0.0701    0.0251   0.0000   442.6303       1.10524       20.3907       1.48210      -1.57953      -3.90051      0.536446      0.727899      0.804016      0.911638      0.963081       1.00887
  77  11 3706.3099    2.5369  6.8651 11.3706 -0.0000  0.0431   0.0087   0.1150    0.0207   0.0000   441.3974      0.614102       20.5758      0.478299      -3.61124      -1.97599      0.872413       1.20579       1.35255       1.51300       1.58053       1.67179
  78   0  900.0361    0.0250  0.0030  9.2923  0.0000  0.0043   0.0057   0.0033    0.0118   0.0000   436.8037      0.289337       21.3373     -0.432310      -3.45149      0.137949      0.113459      0.118854      0.151785      0.186143      0.175425      0.306194
  78   1 1343.8206    0.1323  0.1626  8.9047  0.0000  0.0064   0.0039   0.0152    0.0139   0.0000   440.5386     -0.128001       21.5106      0.329705      -3.90444      0.437517      0.138609      0.175371      0.191306      0.230871      0.257173      0.264709
  78   2 1680.7746    0.3588  0.4989  8.9951  0.0000  0.0093   0.0051   0.0217    0.0236   0.0000   441.4212     -0.335001       21.5393     -0.313508      -4.79718     -0.346421      0.185505      0.252803      0.279503      0.314039      0.338222      0.353947
  78   3 1955.6341    0.7222  0.8750  9.2360  0.0000  0.0109   0.0072   0.0269    0.0396   0.0000   441.8858     -0.164946       21.4072     -0.114353      -4.45459     -0.407169      0.225986      0.311451      0.341484      0.379032      0.400084      0.403996
  78   4 2213.2228    1.1920  1.2789  9.9761  0.0000  0.0132   0.0101   0.0351    0.0455   0.0000   442.4609      0.340057       21.6632     -0.327977      -3.82935      0.162609      0.270475      0.354253      0.399935      0.463312      0.489746      0.510289
  78   5 2450.3071    1.9112  1.6436 10.6953 -0.0003  0.0152   0.0139   0.0387    0.0398   0.0000   442.1788     -0.236188       21.5093      0.160829      -3.19399      -1.35043      0.306675      0.421193      0.469686      0.529419      0.554109      0.592054
  78   6 2675.8312    2.9161  1.5534 11.6890  0.0000  0.0144   0.0221   0.0379    0.0399   0.0000   442.6349      0.477360       21.6034      -2.06310      -2.37683     -0.835140      0.290711      0.394673      0.443019      0.493172      0.524413      0.551236
  78   7 2896.2764    4.0556  1.4043 12.3944  0.0000  0.0133   0.0321   0.0355    0.0446   0.0000   442.2444      0.188265       21.2603     -0.354398      -2.74313      -1.23822      0.267967      0.371358      0.406652      0.468222      0.482378      0.514956
  78   8 3109.7533    4.7315  1.4935 12.7657  0.0000  0.0138   0.0363   0.0363    0.0412   0.0000   442.4741      0.134928       22.4149      -1.33114      -4.42072      -2.20865      0.282900      0.382561      0.426350      0.475673      0.505905      0.530262
  78   9 3317.5035    4.2744  2.2907 12.2982 -0.0001  0.0175   0.0260   0.0464    0.0314   0.0000   442.1228      0.599795       20.9587      -1.41197      -2.95159      -2.52623      0.357298      0.480223      0.538232      0.603607      0.621593      0.659222
  78  10 3521.6598    3.2890  4.1042 11.6501  0.0000  0.0263   0.0148   0.0703    0.0248   0.0000   442.4136      0.551662       21.9662     -0.376619      -3.57977     -0.371547      0.533022      0.728869      0.816765      0.921977      0.970452       1.01263
  78  11 3722.5932    2.5044  6.9499 11.3346 -0.0000  0.0438   0.0085   0.1170    0.0204   0.0000   441.8585      0.995195       18.7064       1.05030      -1.83305      -3.11128      0.889052       1.21548       1.37976       1.53783       1.63012       1.69286
  79   1 1351.1791    0.1459  0.1813  8.9077  0.0000  0.0066   0.0039   0.0150    0.0140   0.0000   440.3031     -0.258450       21.4117      0.181654      -3.91669     0.0942477      0.127354      0.169828      0.197863      0.229237      0.238836      0.257506
  79   2 1688.9260    0.3682  0.4959  8.9693  0.0000  0.0091   0.0051   0.0214    0.0233   0.0000   441.2939    -0.0615887       21.4832      0.236772      -4.20183    -0.0643446      0.171960      0.245323      0.276487      0.293481      0.317620      0.336269
  79   3 1964.8936    0.7336  0.9354  9.2484  0.0000  0.0114   0.0072   0.0283    0.0410   0.0000   441.9892    0.00861822       21.8596     -0.525781      -4.26335     -0.115575      0.227044      0.306916      0.345518      0.382981      0.412132      0.424590
  79   4 2223.6208    1.2405  1.3231  9.9706  0.0000  0.0134   0.0102   0.0344    0.0445   0.0000   441.9885     -0.679101       21.4757      0.772596      -4.00656      0.809721      0.272985      0.362825      0.404462      0.454893      0.485576      0.518328
  79   5 2461.4492    1.9921  1.6746 10.7667  0.0000  0.0151   0.0142   0.0393    0.0384   0.0000   442.4655     -0.284393       21.4790      0.368873      -3.93119      0.652259      0.303927      0.412020      0.452469      0.518529      0.539428      0.566544
  79   6 2688.0628    2.9662  1.5315 11.5886  0.0000  0.0142   0.0220   0.0364    0.0416   0.0000   442.4215      0.626436       21.3448     0.0255642      -4.31894     -0.963260      0.284696      0.398045      0.439250      0.499821      0.520184      0.540813
  79   7 2909.4413    4.1401  1.3155 12.5749  0.0000  0.0129   0.0340   0.0342    0.0432   0.0000   442.4602     -0.120224       21.5325      -1.11478      -2.94158      -1.92905      0.258613      0.354247      0.380191      0.438382      0.473835      0.493320
  79   8 3123.6860    4.7556  1.5492 12.6667  0.0000  0.0139   0.0352   0.0368    0.0410   0.0000   442.6705      0.492854       21.7137     -0.924916      -4.05219      -3.09093      0.279947      0.379177      0.420136      0.466976      0.501058      0.533290
  79   9 3332.2810    4.2514  2.2891 12.2727  0.0000  0.0175   0.0257   0.0458    0.0315   0.0000   442.5632      0.610534       21.8428      0.594015      -3.41691      -2.05434      0.359162      0.491908      0.540220      0.612691      0.646576      0.675359
  79  10 3537.1634    3.2262  4.4398 11.6186 -0.0003  0.0276   0.0137   0.0751    0.0237   0.0000   442.5396     0.0384012       22.5224       1.12169      -1.09060      -4.09046      0.558505      0.767399      0.859137      0.964459       1.03917       1.07854
  79  11 3738.7873    2.4599  7.4113 11.3021 -0.0003  0.0464   0.0080   0.1244    0.0198   0.0000   441.1021      0.491750       20.4917    -0.0969802      -1.92814      -2.64980      0.926496       1.26957       1.43279       1.60674       1.69036       1.76967
  80   1 1358.4632    0.1507  0.1569  8.8891  0.0000  0.0053   0.0041   0.0138    0.0138   0.0000   440.5576     -0.211353       21.1263    -0.0744646      -3.81250      0.262595      0.118962      0.153293      0.172478      0.204225      0.240312      0.250487
  80   2 1697.0226    0.3798  0.4982  8.9595  0.0000  0.0088   0.0052   0.0213    0.0243   0.0000   441.1710     -0.224123       21.1817     0.0296347      -3.98864     -0.697734      0.171527      0.236398      0.268592      0.300597      0.316301      0.336867
  80   3 1974.1464    0.7480  0.9417  9.2821  0.0000  0.0112   0.0072   0.0285    0.0399   0.0000   441.7166      0.297077       21.5692     -0.198552      -3.72598      0.492307      0.214044      0.297578      0.326355      0.374706      0.397823      0.419855
  80   4 2233.9207    1.2671  1.3765  9.9318  0.0000  0.0135   0.0101   0.0355    0.0440   0.0000   442.5488     -0.382964       22.1792     -0.478494      -3.72165     -0.838229      0.274087      0.371500      0.417491      0.460266      0.489220      0.523225
  80   5 2472.5060    2.0174  1.6789 10.9002  0.0000  0.0150   0.0144   0.0397    0.0360   0.0000   442.1516     0.0997849       22.1387     -0.633059      -3.28641     -0.190826      0.301774      0.405761      0.455944      0.510687      0.539731      0.568141
  80   6 2700.1808    3.0298  1.6013 11.5513  0.0000  0.0141   0.0218   0.0373    0.0415   0.0000   442.3680      0.353476       21.3729     -0.681182      -4.15491     -0.864403      0.285467      0.379280      0.422075      0.482331      0.525814      0.542956
  80   7 2922.4849    4.2269  1.3534 12.4610  0.0000  0.0130   0.0336   0.0335    0.0469   0.0000   442.4251      0.817513       21.4336     -0.936031      -3.43098      -1.34501      0.264071      0.359137      0.394012      0.451194      0.475328      0.493055
  80   8 3137.4960    4.8045  1.5900 12.7051  0.0000  0.0141   0.0350   0.0370    0.0390   0.0000   442.4706      0.441064       21.0928     -0.724330      -3.62900      -1.85372      0.278282      0.380975      0.416091      0.482231      0.496227      0.525416
  80   9 3346.8928    4.0866  2.6383 12.1632  0.0000  0.0192   0.0227   0.0495    0.0281   0.0000   443.0894      0.666396       21.0425      -1.58616      -2.45297      -3.54732      0.373680      0.517860      0.569911      0.655819      0.684900      0.724840
  80  10 3552.5881    3.1821  4.5624 11.5610  0.0004  0.0283   0.0131   0.0771    0.0241   0.0000   441.8345     0.0593637       20.4912     -0.937720      -1.28186      -2.08093      0.558781      0.774263      0.868317      0.976729       1.04342       1.09238
  80  11 3754.8914    2.4298  7.8305 11.2586  0.0009  0.0484   0.0076   0.1297    0.0192   0.0000   442.9508     -0.266557       22.4518      0.129408      -3.48090      -2.15728      0.952202       1.29495       1.46542       1.64219       1.72827       1.81605
  81   0  916.6686    0.0231  0.0058  9.2177  0.0000  0.0057   0.0045   0.0045    0.0116   0.0000   436.4084     -0.392099       21.5136     -0.414693      -4.80128     0.0516698      0.119495      0.139004      0.172676      0.171857      0.218282      0.255465
  81   1 1365.7032    0.1469  0.1822  8.9002  0.0000  0.0065   0.0039   0.0156    0.0139   0.0000   440.2722     -0.287369       21.2988     -0.125861      -4.28596      0.312513      0.134431      0.179826      0.194299      0.224359      0.243013      0.242954
  81   2 1705.0201    0.3882  0.4784  8.9894  0.0000  0.0084   0.0053   0.0201    0.0237   0.0000   441.2301     -0.159695       21.4086     -0.494821      -3.69059     0.0787418      0.165798      0.226713      0.254121      0.279529      0.298156      0.315683
  81   3 1983.2785    0.7522  0.9395  9.2805  0.0000  0.0111   0.0072   0.0279    0.0407   0.0000   442.0139     -0.646419       21.4673     -0.163484      -3.77201      0.267356      0.219339      0.293756      0.327937      0.369269      0.381922      0.414632
  81   4 2244.1620    1.3236  1.3709  9.9402  0.0000  0.0133   0.0104   0.0348    0.0445   0.0000   442.3975     -0.137556       20.8214     -0.861211      -3.81679     -0.666511      0.260600      0.355914      0.395605      0.442058      0.471542      0.490522
  81   5 2483.4537    2.0804  1.6442 10.9120  0.0001  0.0147   0.0150   0.0393    0.0382   0.0000   442.2883    -0.0993377       21.4940     -0.339720      -3.96597     -0.498917      0.287322      0.393982      0.428840      0.498787      0.513934      0.548990
  81   6 2712.2594    3.0997  1.4440 11.7796  0.0000  0.0134   0.0236   0.0354    0.0421   0.0000   442.6736      0.465301       21.4815     -0.763109      -2.80522      -1.50468      0.263641      0.354355      0.390485      0.455653      0.471019      0.499851
  81   7 2935.4937    4.2430  1.3819 12.5458  0.0000  0.0134   0.0333   0.0335    0.0430   0.0000   442.4068      0.171427       21.0917     -0.143030      -3.43446      -2.31300      0.262277      0.368238      0.406048      0.456089      0.489586      0.523081
  81   8 3151.2334    4.7139  1.6235 12.7349  0.0000  0.0143   0.0339   0.0372    0.0367   0.0000   442.4816     0.0807935       22.1794     -0.406298      -4.12493      -2.07645      0.286528      0.389220      0.433210      0.490524      0.519786      0.543998
  81   9 3361.3727    4.0289  2.7270 12.1656  0.0000  0.0191   0.0220   0.0518    0.0270   0.0000   442.0948      0.324025       22.1108      -1.32952      -2.52514      -1.08464      0.377839      0.518543      0.573280      0.656645      0.682830      0.716773
  81  10 3567.9765    3.1589  5.0421 11.5034 -0.0004  0.0308   0.0121   0.0829    0.0239   0.0000   443.4175      0.775449       20.4943      -1.55149      -2.72317      -4.16967      0.597194      0.822844      0.929869       1.03094       1.09832       1.15479
  82   1 1372.8845    0.1457  0.1661  8.9256  0.0000  0.0058   0.0039   0.0150    0.0136   0.0000   440.3072     -0.254179       21.4558    -0.0103573      -4.01077     -0.413881      0.112279      0.159711      0.180630      0.202156      0.216995      0.228484
  82   2 1712.9394    0.4061  0.5380  8.9446  0.0000  0.0089   0.0053   0.0215    0.0257   0.0000   441.1927     -0.183510       21.6508     -0.500374      -4.30629     -0.301927      0.176771      0.239640      0.272496      0.294762      0.323432      0.333204
  82   3 1992.3782    0.7706  0.9195  9.3372  0.0000  0.0108   0.0074   0.0278    0.0401   0.0000   442.0458      0.118182       21.4360     0.0967373      -3.47021     -0.311449      0.206987      0.289232      0.314773      0.356855      0.382510      0.401271
  82   4 2254.3161    1.3028  1.4280 10.1275  0.0000  0.0140   0.0102   0.0366    0.0400   0.0000   441.9027     0.0272197       21.2161     -0.133639      -3.62198     -0.191549      0.261915      0.360241      0.400668      0.460611      0.469101      0.499368
  82   5 2494.3501    2.1325  1.6686 10.9321  0.0000  0.0147   0.0150   0.0390    0.0371   0.0000   442.4362     0.0143049       21.9270     -0.691685      -4.75142     -0.844833      0.281621      0.387238      0.426615      0.485143      0.506391      0.539251
  82   6 2724.2516    3.1474  1.5716 11.7524  0.0000  0.0140   0.0228   0.0362    0.0391   0.0000   442.5548    -0.0488401       21.9520     -0.633817      -5.20177      -1.60850      0.277868      0.373557      0.418586      0.475051      0.490474      0.529329
  82   7 2948.3738    4.3305  1.3873 12.6135  0.0000  0.0130   0.0337   0.0343    0.0418   0.0000   442.0326     -0.357437       22.0446     -0.830775      -3.73801      -1.45941      0.257536      0.354593      0.387212      0.438306      0.469494      0.496813
  82   8 3164.8631    4.7446  1.6473 12.6364  0.0000  0.0142   0.0334   0.0373    0.0390   0.0000   442.3513      0.542510       21.2653      -1.57200      -4.27097      -1.92448      0.275637      0.370189      0.424912      0.472216      0.499121      0.528148
  82   9 3375.8877    3.9972  2.8262 12.1214  0.0000  0.0196   0.0212   0.0518    0.0269   0.0000   442.0005      0.322738       21.2749     -0.675284      -3.32073      -1.77314      0.381305      0.515595      0.578067      0.643342      0.692638      0.714847
  82  10 3583.1459    3.0454  5.2513 11.5714  0.0005  0.0322   0.0115   0.0883    0.0232   0.0000   442.3076     0.0817590       21.4329      -2.94011      -2.30913      -3.63008      0.627234      0.851858      0.946536       1.07544       1.14282       1.20574
  83   1 1380.0323    0.1583  0.1447  8.8486  0.0000  0.0050   0.0042   0.0119    0.0135   0.0000   440.2552    -0.0660680       21.4143    -0.0244190      -4.58911      0.162627      0.103028      0.141168      0.153034      0.177802      0.197153      0.206309
  83   2 1720.7939    0.4166  0.5351  8.8644  0.0000  0.0086   0.0053   0.0208    0.0253   0.0000   441.1697     -0.458319       21.7457      0.423385      -4.06899     -0.335423      0.162746      0.223152      0.248917      0.280104      0.290637      0.310094
  83   3 2001.4557    0.7793  1.0509  9.2684  0.0000  0.0120   0.0072   0.0306    0.0429   0.0000   442.0346     -0.941444       21.9969      0.304852      -3.64432    -0.0137937      0.221781      0.312683      0.344766      0.386100      0.406273      0.427611
  83   4 2264.3680    1.3381  1.4667 10.1135  0.0000  0.0140   0.0102   0.0364    0.0379   0.0000   441.9441     -0.353341       22.1206      0.474631      -3.31181     -0.294583      0.266558      0.363243      0.401597      0.461107      0.483388      0.504305
  83   5 2505.1794    2.1532  1.6473 10.9317  0.0000  0.0148   0.0151   0.0380    0.0374   0.0000   442.5859     -0.175295       21.6333      0.228847      -3.23836     -0.302068      0.279573      0.386976      0.425686      0.485557      0.506726      0.532282
  83   6 2736.1756    3.2639  1.4952 11.7357  0.0000  0.0135   0.0240   0.0353    0.0420   0.0000   442.5049      0.556276       21.9930     -0.788578      -3.41780      -1.63054      0.262955      0.355951      0.391480      0.445799      0.468626      0.496957
  83   7 2961.1762    4.3837  1.3914 12.5884  0.0000  0.0129   0.0337   0.0344    0.0400   0.0000   442.8353      0.457101       21.4144     -0.718875      -4.20249      -2.06991      0.245564      0.329090      0.365754      0.418354      0.441265      0.462214
  83   8 3178.4374    4.6907  1.7867 12.5513 -0.0001  0.0149   0.0315   0.0391    0.0348   0.0000   442.5615      0.447019       21.2104     -0.597911      -4.09967      -1.99631      0.280632      0.385010      0.431568      0.480226      0.511166      0.543290
  83   9 3390.2733    3.8969  3.0125 11.9906 -0.0001  0.0204   0.0199   0.0546    0.0264   0.0000   442.9840       1.34964       22.2498      0.113285      -2.53665      -3.53973      0.384510      0.528363      0.593344      0.666475      0.704638      0.737079
  83  10 3598.3763    2.9759  5.3614 11.4575 -0.0012  0.0335   0.0110   0.0892    0.0233   0.0000   442.0101    -0.0466208       21.5229     0.0628334      -3.42694      -4.21013      0.652424      0.876991      0.997979       1.10347       1.18869       1.24376
  84   0  932.9820    0.0266  0.0055  9.1424  0.0000  0.0089   0.0050   0.0040    0.0114   0.0000   436.8401     -0.431426       22.3753     0.0946172      -4.67897     -0.867322      0.107052      0.226274      0.195550      0.264517      0.251755      0.236414
  84   1 1387.1053    0.1559  0.1827  8.8478  0.0000  0.0059   0.0039   0.0142    0.0137   0.0000   440.4267     -0.188603       21.4466      0.339678      -4.22731     -0.275238      0.119639      0.158127      0.174714      0.197736      0.211394      0.224328
  84   2 1728.5677    0.4227  0.5314  8.9498  0.0000  0.0088   0.0054   0.0205    0.0249   0.0000   441.3212    -0.0805670       21.0915    -0.0756754      -3.90983     -0.256159      0.160636      0.228817      0.254800      0.289167      0.318302      0.327988
  84   3 2010.3966    0.8067  0.9767  9.4542  0.0000  0.0113   0.0076   0.0289    0.0393   0.0000   441.6157      0.102013       21.8385     -0.188576      -3.92224     -0.134304      0.215880      0.295417      0.320310      0.374180      0.389259      0.406640
  84   4 2274.3638    1.3888  1.4723 10.0996  0.0000  0.0138   0.0105   0.0361    0.0401   0.0000   442.4673     -0.429532       21.7395      0.333107      -3.42621     -0.838579      0.268130      0.363397      0.405939      0.461416      0.478267      0.499883
  84   5 2515.8932    2.2469  1.7296 10.9170  0.0000  0.0148   0.0152   0.0387    0.0365   0.0000   442.2978    -0.0467920       21.9001     -0.238226      -3.27264      -1.22375      0.282417      0.385508      0.426270      0.498709      0.517584      0.556562
  84   6 2748.0099    3.2844  1.5947 11.7147  0.0000  0.0138   0.0231   0.0365    0.0396   0.0000   442.5687      0.170651       21.9424     -0.590549      -2.94970      -1.17175      0.262817      0.352988      0.392320      0.450634      0.477826      0.498387
  84   7 2973.9067    4.4825  1.4818 12.4600  0.0001  0.0130   0.0329   0.0351    0.0402   0.0000   442.9163      0.713920       22.1701     0.0579100      -4.66384      -1.70806      0.249734      0.340717      0.373217      0.419316      0.452510      0.463784
  84   8 3191.9426    4.7211  1.8410 12.4984  0.0000  0.0150   0.0309   0.0398    0.0347   0.0000   442.6282       1.39894       21.3047      -1.27955      -2.77398      -2.14565      0.275729      0.392770      0.421102      0.483062      0.501275      0.531058
  84   9 3404.5732    3.8652  3.1407 11.9656  0.0000  0.0209   0.0192   0.0562    0.0262   0.0000   442.9958      0.664439       21.4807      -1.69148      -4.33058      -3.70105      0.392255      0.540688      0.599544      0.682229      0.711568      0.752027
  84  10 3613.4256    3.0020  5.8498 11.3979  0.0027  0.0349   0.0103   0.0952    0.0230   0.0000   442.9203       1.34074       20.8352      -1.60536      -3.36618      -2.30297      0.661547      0.902306      0.986318       1.12716       1.20059       1.27323
  85   0  938.3655    0.0301  0.0056  9.1245  0.0037  0.0080   0.0054   0.0032    0.0113   0.0000   436.7362      0.136107       20.7801      0.130594      -3.84320     0.0165473      0.201317      0.297358      0.372732      0.328100      0.323475      0.587542
  85   1 1394.1290    0.1614  0.1890  8.8142  0.0000  0.0060   0.0039   0.0145    0.0139   0.0000   440.3394     -0.173586       21.4849      0.341879      -4.29174     -0.274283      0.113170      0.141386      0.168153      0.190737      0.194217      0.226107
  85   2 1736.2576    0.4228  0.5626  8.9149  0.0000  0.0089   0.0052   0.0216    0.0255   0.0000   440.9818     -0.359345       21.5837    -0.0190186      -3.83175     -0.326859      0.167766      0.226488      0.268080      0.296692      0.310271      0.334679
  85   3 2019.3349    0.8363  1.0530  9.3345  0.0000  0.0115   0.0075   0.0298    0.0411   0.0000   441.6815     -0.172391       22.1806     -0.349189      -4.58385     -0.832129      0.210937      0.290613      0.330822      0.363899      0.396185      0.424533
  85   4 2284.2145    1.4052  1.4927 10.0521  0.0000  0.0138   0.0104   0.0364    0.0414   0.0000   442.2023     -0.774306       21.3300     -0.625979      -3.80577     -0.390487      0.259375      0.348489      0.388549      0.455669      0.474224      0.494166
  85   5 2526.6002    2.2643  1.6907 11.0263 -0.0000  0.0147   0.0156   0.0391    0.0362   0.0000   442.3249     -0.247338       21.7867     -0.906411      -3.69469     -0.425151      0.274406      0.375399      0.420256      0.471439      0.502576      0.534820
  85   6 2759.8366    3.3441  1.5140 11.8686  0.0000  0.0135   0.0241   0.0351    0.0386   0.0000   442.6102      0.145460       21.0291     -0.402714      -4.12350     -0.843804      0.259017      0.344919      0.380386      0.440073      0.462046      0.481057
  85   7 2986.5291    4.4928  1.4693 12.4891 -0.0002  0.0133   0.0328   0.0343    0.0395   0.0000   442.8023      0.367740       22.1323     -0.453163      -4.02493      -1.95727      0.241581      0.340897      0.376617      0.429216      0.447967      0.474146
  85   8 3205.3164    4.6716  1.8611 12.4441 -0.0006  0.0148   0.0300   0.0394    0.0339   0.0000   442.6297      0.567780       22.2531      -1.07298      -3.39788      -1.76605      0.283981      0.379606      0.428942      0.496822      0.520150      0.544494
  85   9 3418.7846    3.8485  3.2903 11.8547  0.0000  0.0215   0.0183   0.0564    0.0262   0.0000   441.7931       1.36371       21.4963      -1.56852      -3.23827      -2.05177      0.404556      0.550231      0.612732      0.687860      0.737615      0.766390
  85  10 3628.5327    2.8785  5.6006 11.5027 -0.0018  0.0350   0.0104   0.0945    0.0221   0.0000   442.2718      0.584091       22.8441      -1.63228      -1.52188      -5.92004      0.659573      0.889925      0.995399       1.12068       1.18576       1.24166
  86   1 1401.1086    0.1650  0.2014  8.8599  0.0000  0.0061   0.0039   0.0154    0.0138   0.0000   440.3718     -0.649444       21.1827    -0.0207367      -4.18877     -0.444953      0.119282      0.166877      0.188098      0.209964      0.218801      0.250761
  86   2 1743.8758    0.4357  0.5928  8.9473  0.0000  0.0093   0.0053   0.0222    0.0266   0.0000   441.3207     -0.405031       21.3674     -0.740418      -4.08759      0.137386      0.166264      0.230854      0.250501      0.289368      0.300594      0.324090
  86   3 2028.2168    0.8314  1.0735  9.4466  0.0000  0.0119   0.0075   0.0305    0.0411   0.0000   441.9293     -0.248993       21.3361    -0.0777067      -3.87354     -0.537899      0.217361      0.298439      0.336901      0.380170      0.402845      0.423779
  86   4 2294.0160    1.4394  1.5777 10.1510  0.0000  0.0144   0.0103   0.0372    0.0371   0.0000   442.0798      0.431751       22.1496      0.835998      -3.88557     -0.882967      0.262286      0.365741      0.397439      0.455290      0.464784      0.507113
  86   5 2537.2415    2.3132  1.7538 11.0349  0.0000  0.0149   0.0156   0.0390    0.0365   0.0000   441.9736      0.275335       21.8804     -0.271078      -4.44699    -0.0172538      0.282257      0.380584      0.426858      0.486476      0.510268      0.533469
  86   6 2771.5605    3.3795  1.5969 11.8254  0.0000  0.0136   0.0237   0.0369    0.0387   0.0000   442.4872      0.418477       20.9391     -0.545900      -3.29468      -1.19395      0.254513      0.344921      0.387710      0.433209      0.460770      0.482658
  86   7 2999.1099    4.5758  1.4578 12.4924 -0.0012  0.0128   0.0332   0.0340    0.0400   0.0000   443.2064      0.577411       21.6171      -1.14323      -4.58918      -1.09448      0.242173      0.321370      0.358967      0.398843      0.424253      0.450162
  86   8 3218.6499    4.6649  1.9659 12.4749  0.0000  0.0153   0.0292   0.0408    0.0324   0.0000   442.5319      0.623720       21.6087      -1.17060      -2.77930      -1.92930      0.282237      0.382098      0.421200      0.482912      0.512742      0.534880
  86   9 3432.9687    3.7568  3.4929 11.8143 -0.0003  0.0224   0.0172   0.0593    0.0262   0.0000   442.9035     -0.202274       21.9080      -1.63734      -4.30895      -3.13052      0.415207      0.568708      0.629707      0.725849      0.769962      0.806265
  86  10 3643.3963    2.8348  6.2669 11.5073  0.0008  0.0380   0.0095   0.1038    0.0212   0.0000   444.7813      0.174015       20.2884      -1.88572      -3.65582     -0.401526      0.705472      0.955018       1.08304       1.20318       1.27977       1.34438
  87   0  949.0211    0.0287  0.0114  9.1027  0.0000  0.0098   0.0051   0.0073    0.0112   0.0000   437.1760      0.202404       20.9519      0.355896      -4.18129      0.202207      0.152200      0.246226      0.246039      0.255998      0.356614      0.280484
  87   1 1408.0279    0.1642  0.1923  8.8154  0.0000  0.0060   0.0039   0.0143    0.0138   0.0000   440.2405    -0.0179660       21.2898      0.225559      -4.11472    -0.0649478      0.119793      0.160081      0.171451      0.192519      0.203917      0.218326
  87   2 1751.4189    0.4438  0.6498  8.8627  0.0000  0.0098   0.0052   0.0234    0.0280   0.0000   441.4057    0.00433969       21.5790     -0.189552      -4.01392      0.440827      0.173122      0.242752      0.270551      0.305967      0.312804      0.332775
  87   3 2037.0471    0.8604  1.0447  9.4365  0.0000  0.0114   0.0077   0.0295    0.0414   0.0000   441.8975     -0.233207       21.5347      0.392388      -4.05493      0.581925      0.211324      0.275911      0.316452      0.358472      0.375728      0.391605
  87   4 2303.7764    1.4526  1.6349 10.1997  0.0000  0.0146   0.0102   0.0392    0.0359   0.0000   442.5894     0.0200353       21.2879      0.432486      -4.49337     -0.688106      0.262734      0.360893      0.403128      0.453365      0.475434      0.499194
  87   5 2547.7470    2.3655  1.8182 10.9327  0.0000  0.0150   0.0153   0.0396    0.0360   0.0000   442.1408     -0.125918       21.9931      0.211164      -2.98349      -1.21329      0.277857      0.377525      0.416857      0.478512      0.506927      0.532008
  87   6 2783.2319    3.4573  1.6062 11.8522  0.0000  0.0138   0.0241   0.0367    0.0388   0.0000   442.5303     -0.242777       22.1732    -0.0580667      -2.39944      -2.61322      0.252148      0.349096      0.376601      0.430424      0.461429      0.496199
  87   7 3011.6054    4.6496  1.5061 12.4927  0.0000  0.0132   0.0331   0.0345    0.0403   0.0000   442.5309      0.478031       22.3409     -0.253340      -3.61582      -1.67545      0.241171      0.326702      0.354769      0.409746      0.425117      0.455014
  87   8 3231.9308    4.6203  1.9939 12.3642 -0.0000  0.0154   0.0284   0.0406    0.0335   0.0000   442.5101      0.747838       21.5033      -1.72389      -3.79469      -1.44044      0.281884      0.381007      0.425654      0.481876      0.510287      0.535597
  87   9 3447.0297    3.7042  3.6204 11.7937 -0.0000  0.0230   0.0166   0.0613    0.0253   0.0000   442.2866      0.662594       21.6100     0.0896841      -4.08336      -4.07550      0.417050      0.575744      0.638560      0.722901      0.757833      0.802861
  87  10 3658.2735    2.7753  6.3837 11.4198 -0.0000  0.0399   0.0091   0.1044    0.0212   0.0000   442.1113      0.552485       21.3890      0.402977      -5.95685     -0.973387      0.723467      0.986406       1.09691       1.24757       1.31948       1.39250
  88   0  954.3045    0.0305  0.0164  9.0613  0.0000  0.0089   0.0048   0.0088    0.0112   0.0000   436.9346     -0.619039       20.6365      0.255249      -4.44854      0.538872      0.171062      0.211876      0.261959      0.271968      0.269417      0.305179
  88   1 1414.9094    0.1713  0.2114  8.8050  0.0000  0.0065   0.0039   0.0144    0.0140   0.0000   440.1820     -0.207417       21.3648      0.440968      -3.99400      0.196492      0.115365      0.153441      0.177692      0.191961      0.204806      0.209031
  88   2 1758.9196    0.4626  0.6140  8.8676  0.0000  0.0091   0.0053   0.0220    0.0279   0.0000   440.9091     -0.445061       21.6890      0.194852      -4.18195     -0.323761      0.160701      0.218524      0.243600      0.279873      0.287794      0.305765
  88   3 2045.8072    0.8600  1.1575  9.3450  0.0000  0.0122   0.0074   0.0320    0.0449   0.0000   441.9297     -0.307438       21.2680     -0.248243      -4.14226      0.167424      0.220603      0.298714      0.339385      0.381972      0.408693      0.430349
  88   4 2313.4089    1.5224  1.6222 10.1395  0.0000  0.0143   0.0105   0.0375    0.0377   0.0000   442.3383     -0.289055       21.2181     -0.147090      -4.65558     -0.133643      0.256812      0.353472      0.396802      0.441776      0.476448      0.499502
  88   5 2558.2960    2.3777  1.7932 11.0995  0.0000  0.0148   0.0156   0.0402    0.0343   0.0000   442.8738      0.178331       22.2331     -0.418974      -5.03857      -1.20799      0.270353      0.370925      0.413949      0.471605      0.497705      0.515273
  88   6 2794.8003    3.5237  1.4675 12.0527  0.0000  0.0131   0.0258   0.0346    0.0378   0.0000   442.5789     0.0738647       22.0126     0.0620562      -3.35136      -1.35636      0.236873      0.327167      0.352762      0.413063      0.434997      0.453827
  88   7 3024.0033    4.6450  1.4842 12.5880  0.0000  0.0130   0.0336   0.0346    0.0393   0.0000   442.3087    -0.0762776       20.9901     -0.538366      -3.71216      -1.89286      0.238623      0.330481      0.360669      0.413200      0.430679      0.460607
  88   8 3245.1533    4.6027  2.1649 12.2232 -0.0000  0.0159   0.0265   0.0416    0.0321   0.0000   443.0017     0.0654704       21.8420     -0.753003      -2.26538      -3.02992      0.285250      0.391198      0.435400      0.496480      0.517884      0.546096
  88   9 3461.0725    3.5996  3.8327 11.7662  0.0004  0.0238   0.0156   0.0656    0.0246   0.0000   442.0945       1.86958       22.9353     -0.344810      -4.33347      -1.49160      0.433088      0.588702      0.665562      0.743121      0.785131      0.825405
  88  10 3672.9430    2.7247  6.6978 11.3544  0.0001  0.0411   0.0086   0.1096    0.0209   0.0000   440.5333     -0.489431       22.4466      -1.43824      -3.16684      -2.90108      0.742930       1.00897       1.14734       1.26787       1.35069       1.42691
  89   1 1421.7309    0.1731  0.2144  8.8147  0.0000  0.0063   0.0039   0.0150    0.0140   0.0000   440.3833     0.0186965       21.8393     0.0416960      -4.14817    -0.0295976      0.112969      0.154538      0.167119      0.187596      0.197584      0.222393
  89   2 1766.3325    0.4758  0.6233  8.9545  0.0000  0.0090   0.0054   0.0223    0.0269   0.0000   440.8096     -0.144699       21.4371     -0.131088      -4.08985      0.393926      0.160332      0.213951      0.247200      0.274110      0.287656      0.302742
  89   3 2054.5204    0.9068  1.0787  9.4480  0.0000  0.0116   0.0078   0.0295    0.0431   0.0000   441.9836     -0.124405       22.0239     -0.329317      -4.48265     -0.108667      0.203936      0.279494      0.304554      0.348582      0.371684      0.404328
  89   4 2322.9816    1.5318  1.5735 10.3233 -0.0001  0.0144   0.0109   0.0371    0.0364   0.0000   442.4088     -0.655231       21.6142      0.298384      -3.20630     -0.408479      0.251202      0.350214      0.387637      0.442368      0.456778      0.493947
  89   5 2568.6985    2.4753  1.7832 11.1084  0.0000  0.0147   0.0160   0.0388    0.0352   0.0000   442.7740     -0.153589       21.8577     -0.583884      -3.68093      -1.54607      0.268215      0.363253      0.407897      0.459691      0.489810      0.514028
  89   6 2806.3142    3.6382  1.5193 11.9362  0.0000  0.0130   0.0254   0.0347    0.0388   0.0000   442.6435     -0.571641       21.6903     -0.427789      -3.76392      -1.05153      0.230685      0.311809      0.349387      0.394902      0.417062      0.444424
  89   7 3036.3573    4.7363  1.5460 12.4515  0.0000  0.0131   0.0328   0.0344    0.0405   0.0000   442.6800      0.119293       21.2037    -0.0609713      -3.08812      -1.76586      0.236487      0.318845      0.357029      0.406114      0.425760      0.454886
  89   8 3258.2262    4.5380  2.1713 12.3020  0.0000  0.0164   0.0261   0.0421    0.0304   0.0000   442.9179      0.703451       21.5980     -0.369655      -3.83429      -2.15078      0.280255      0.402688      0.432518      0.498048      0.522049      0.556078
  89   9 3474.9978    3.5452  3.9926 11.7713 -0.0004  0.0249   0.0150   0.0671    0.0247   0.0000   441.8250       1.03820       21.2100      -1.62151      -5.14883      -3.58876      0.444518      0.606989      0.673158      0.770670      0.805362      0.853044
  89  10 3687.6394    2.6582  6.8534 11.3900 -0.0009  0.0425   0.0083   0.1132    0.0197   0.0000   443.4603     -0.434496       22.0077      0.447841      -1.99808      -2.31211      0.743547       1.02786       1.15687       1.28928       1.37024       1.43780
  90   1 1428.5168    0.1739  0.2474  8.7660  0.0000  0.0073   0.0037   0.0160    0.0143   0.0000   440.1600     -0.523788       21.4497      0.367576      -4.47809     -0.316878      0.128979      0.177021      0.193750      0.216200      0.239781      0.256321
  90   2 1773.6737    0.4807  0.6310  8.9263  0.0000  0.0092   0.0054   0.0222    0.0273   0.0000   440.9277     -0.199824       21.6235     -0.317904      -4.05470      0.183907      0.156006      0.216873      0.247173      0.278041      0.291505      0.311218
  90   3 2063.1733    0.9002  1.1883  9.4793  0.0000  0.0121   0.0077   0.0329    0.0427   0.0000   441.7745     -0.490907       21.7525     -0.161266      -4.57678     -0.487977      0.216990      0.293944      0.328122      0.369852      0.396047      0.426247
  90   4 2332.4789    1.5659  1.5984 10.2753  0.0000  0.0143   0.0110   0.0371    0.0387   0.0000   441.9910    0.00668402       21.1575     -0.393226      -3.70255      0.505194      0.251782      0.345486      0.385262      0.433776      0.459026      0.476059
  90   5 2579.0713    2.5077  1.7809 11.0751  0.0000  0.0149   0.0162   0.0385    0.0360   0.0000   442.1542     -0.192833       21.6768     -0.908152      -4.74505     -0.616489      0.258861      0.359308      0.395262      0.452563      0.473404      0.502093
  90   6 2817.8084    3.6963  1.5528 11.9065  0.0000  0.0133   0.0255   0.0345    0.0403   0.0000   442.6379      0.316324       21.6772     -0.426347      -3.63712      -1.28942      0.234882      0.320794      0.352908      0.406278      0.421698      0.456610
  90   7 3048.5977    4.6802  1.6107 12.5204  0.0000  0.0135   0.0317   0.0353    0.0362   0.0000   442.9070      0.460513       21.3610      0.227707      -3.79365      -2.28289      0.237780      0.322478      0.359391      0.404592      0.433433      0.459914
  90   8 3271.2558    4.4941  2.3270 12.1997  0.0000  0.0168   0.0247   0.0434    0.0298   0.0000   442.8232      0.897595       21.8885      -1.51416      -2.51346      -1.76256      0.291194      0.403794      0.449861      0.504211      0.533859      0.558090
  90   9 3488.8806    3.5372  4.1021 11.6419  0.0009  0.0252   0.0144   0.0678    0.0255   0.0000   443.7827      0.780183       22.6998     0.0311140      -3.36787     -0.454373      0.447604      0.609236      0.682038      0.778217      0.826334      0.860217
  90  10 3702.2838    2.6366  6.9806 11.3628  0.0009  0.0435   0.0082   0.1146    0.0195   0.0000   442.3175     -0.794895       22.0053      -1.99138      -2.79234      -5.56476      0.755871       1.03704       1.16615       1.30875       1.38978       1.45752
  91   0  969.9929    0.0384  0.0245  9.0351  0.0000  0.0089   0.0047   0.0091    0.0111   0.0000   437.0188   -0.00402254       20.9392     -0.168487      -4.09998      0.186996      0.143531      0.207080      0.242877      0.213868      0.331811      0.291934
  91   1 1435.2382    0.1699  0.2382  8.8064  0.0000  0.0070   0.0037   0.0163    0.0141   0.0000   440.2201     -0.418862       21.5937   -0.00159926      -4.26138     -0.201242      0.132304      0.180057      0.214317      0.235644      0.248919      0.249902
  91   2 1780.9624    0.4932  0.6979  8.9041  0.0000  0.0098   0.0054   0.0236    0.0296   0.0000   440.8870     -0.422761       21.6598     -0.117530      -4.22131     -0.421754      0.164751      0.233654      0.252669      0.297514      0.311441      0.319062
  91   3 2071.7721    0.9096  1.1503  9.5722  0.0000  0.0120   0.0078   0.0320    0.0414   0.0000   441.7375     -0.586366       21.0142     0.0662084      -4.18187     -0.790631      0.208626      0.284681      0.320206      0.362180      0.376591      0.404557
  91   4 2341.8846    1.6341  1.6370 10.2385  0.0000  0.0142   0.0110   0.0375    0.0388   0.0000   441.7062     -0.569540       22.7243     -0.686178      -4.72954     -0.280630      0.244712      0.336206      0.371382      0.424165      0.440756      0.468891
  91   5 2589.3796    2.5570  1.8039 11.1862  0.0002  0.0149   0.0163   0.0391    0.0346   0.0000   442.7175      0.256484       21.2228      -1.27656      -4.19642     0.0135970      0.260272      0.362773      0.394334      0.455509      0.480826      0.511553
  91   6 2829.1387    3.8145  1.5240 11.9550  0.0000  0.0130   0.0262   0.0341    0.0401   0.0000   442.7843      0.516084       21.6008     -0.346445      -3.74728      -1.33389      0.226103      0.311578      0.336590      0.391610      0.411160      0.439371
  91   7 3060.7802    4.7386  1.5870 12.5912  0.0000  0.0135   0.0324   0.0351    0.0366   0.0000   442.5372      0.198469       21.8551     -0.780128      -4.45421     -0.717140      0.232634      0.322912      0.353713      0.404530      0.426644      0.453202
  91   8 3284.2672    4.4550  2.3381 12.2846 -0.0000  0.0167   0.0246   0.0446    0.0289   0.0000   443.0255      0.177840       21.5216     -0.648714      -2.73955      -1.77015      0.285322      0.399833      0.440849      0.502893      0.535453      0.563768
  91   9 3502.6589    3.4966  4.3873 11.6964 -0.0017  0.0267   0.0136   0.0724    0.0239   0.0000   442.9072      0.341750       20.5993      -1.74840      -3.90903      -2.15303      0.465856      0.638617      0.705385      0.803564      0.855485      0.905966
  92   0  975.1858    0.0408  0.0355  8.9840 -0.0002  0.0119   0.0046   0.0118    0.0111   0.0000   437.4391      -1.29444       20.8140      0.569471      -2.78996      -1.05873      0.222426      0.330624      0.323951      0.368075      0.400769      0.403159
  92   1 1441.9239    0.1805  0.2635  8.7747  0.0000  0.0071   0.0037   0.0174    0.0144   0.0000   440.0096     -0.398304       21.3536      0.237982      -4.51953    -0.0816901      0.128282      0.177435      0.193574      0.217440      0.222786      0.244892
  92   2 1788.1880    0.4975  0.6847  8.9293  0.0000  0.0095   0.0054   0.0231    0.0291   0.0000   440.6956     -0.486064       21.5720      0.289669      -4.29546     -0.478655      0.158552      0.216425      0.248894      0.274173      0.290276      0.300810
  92   3 2080.3244    0.9445  1.2400  9.4376  0.0000  0.0122   0.0076   0.0332    0.0426   0.0000   441.5918      0.414312       21.0515    -0.0600160      -4.17525    -0.0997717      0.207286      0.290307      0.320397      0.360602      0.384818      0.411976
  92   4 2351.2313    1.6443  1.7737 10.1533  0.0000  0.0146   0.0104   0.0387    0.0363   0.0000   442.8009      0.254144       21.0864     -0.489588      -4.41119     -0.164891      0.252827      0.340864      0.380217      0.432945      0.457931      0.480647
  92   5 2599.6208    2.6194  1.7855 11.2478  0.0000  0.0148   0.0169   0.0383    0.0347   0.0000   442.3700      0.617498       21.1039     0.0758836      -4.38931      -1.24155      0.260355      0.356812      0.393351      0.448205      0.481698      0.495879
  92   6 2840.5030    3.8468  1.6207 11.9207  0.0000  0.0134   0.0254   0.0350    0.0376   0.0000   442.7410      0.260680       22.0255     -0.549818      -3.50913     -0.903594      0.227966      0.312881      0.354829      0.392528      0.418560      0.442110
  92   7 3072.8601    4.8536  1.5886 12.5038 -0.0006  0.0131   0.0328   0.0345    0.0386   0.0000   442.3495      0.736683       21.5616      -1.28642      -3.91690      -1.64941      0.231868      0.313770      0.352668      0.398662      0.422090      0.447957
  92   8 3297.2261    4.3573  2.5074 12.2035  0.0000  0.0174   0.0232   0.0463    0.0283   0.0000   443.1861      0.741015       20.7864      -1.27839      -2.75848      -2.26626      0.302469      0.413486      0.457523      0.517624      0.553595      0.583851
  92   9 3516.4097    3.4044  4.5116 11.7223  0.0013  0.0279   0.0132   0.0750    0.0235   0.0000   442.9349      0.895783       20.3249      -2.04038      -3.96652      -3.06031      0.480433      0.660544      0.733693      0.828575      0.878035      0.935490
  93   0  980.3239    0.0345  0.0213  8.9644  0.0000  0.0107   0.0047   0.0078    0.0110   0.0000   436.7463     -0.379797       21.3015      0.220014      -4.65261     -0.370205      0.233292      0.279437      0.324101      0.334140      0.322098      0.374540
  93   1 1448.5672    0.1960  0.2653  8.7223  0.0000  0.0068   0.0038   0.0160    0.0146   0.0000   440.0146     -0.299769       21.3630     -0.391933      -3.89621    -0.0487624      0.127129      0.159649      0.187433      0.203277      0.215477      0.238906
  93   2 1795.3270    0.5003  0.7076  8.8681  0.0000  0.0094   0.0053   0.0242    0.0297   0.0000   440.5681     -0.466467       21.5601     -0.318868      -4.68577    -0.0254672      0.161880      0.216048      0.243165      0.275348      0.298840      0.316157
  93   3 2088.8155    0.9641  1.2224  9.4937  0.0000  0.0123   0.0078   0.0320    0.0427   0.0000   441.7771     0.0481712       21.4818     -0.471683      -4.56533     0.0448561      0.210044      0.289759      0.315604      0.374623      0.378823      0.409145
  93   4 2360.4870    1.6653  1.6925 10.3573  0.0000  0.0145   0.0111   0.0388    0.0366   0.0000   442.2069     0.0194119       22.1787      -1.10063      -4.20206     -0.154550      0.246583      0.332326      0.367494      0.423735      0.449321      0.471633
  93   5 2609.8213    2.6812  1.8523 11.0608  0.0000  0.0146   0.0164   0.0387    0.0364   0.0000   442.2011      0.351445       21.5330     -0.145112      -3.87098      -2.16104      0.248954      0.336410      0.376998      0.431336      0.447480      0.478941
  93   6 2851.7394    3.8337  1.5787 12.1176  0.0000  0.0133   0.0261   0.0350    0.0356   0.0000   442.8740      0.873448       21.9396     -0.523816      -3.76764      -1.44421      0.229073      0.310143      0.348802      0.394491      0.421589      0.441630
  93   7 3084.9121    4.8004  1.6577 12.4793  0.0002  0.0136   0.0316   0.0354    0.0359   0.0000   442.6864      0.484418       20.8913     -0.641891      -3.83035      -1.75078      0.231507      0.312515      0.344991      0.399172      0.424413      0.449030
  93   8 3310.0074    4.3365  2.5082 12.2126  0.0000  0.0175   0.0230   0.0462    0.0279   0.0000   443.0065      0.416328       21.8918     -0.693359      -3.47229      -3.12786      0.304625      0.412023      0.457199      0.520717      0.552021      0.585848
  93   9 3530.0668    3.3253  4.8288 11.6423 -0.0007  0.0296   0.0122   0.0798    0.0238   0.0000   443.3415      0.317328       20.1846     -0.871644      -4.24584     -0.979831      0.504600      0.684009      0.779743      0.877299      0.927832      0.992972
  94   0  985.3885    0.0338  0.0145  8.9395  0.0000  0.0082   0.0047   0.0055    0.0108   0.0000   436.9810      0.227559       21.5022     -0.914193      -3.90172      0.628828      0.130960      0.209800      0.231541      0.244504      0.261648      0.363676
  94   1 1455.1474    0.1883  0.2694  8.7120  0.0000  0.0070   0.0037   0.0165    0.0145   0.0000   439.9769    -0.0332999       21.6448      0.127321      -4.24482     -0.498824      0.124878      0.164724      0.201698      0.216765      0.242210      0.253481
  94   2 1802.4402    0.5148  0.7166  8.8649  0.0000  0.0094   0.0054   0.0237    0.0301   0.0000   440.8289     -0.183991       21.3141     -0.179594      -4.17504      0.175885      0.155283      0.212648      0.240832      0.277079      0.295306      0.308235
  94   3 2097.2569    0.9754  1.3350  9.4284  0.0000  0.0129   0.0075   0.0334    0.0404   0.0000   441.4544     -0.232656       21.6410     -0.763627      -4.51964     -0.804091      0.213633      0.297200      0.332822      0.380009      0.405435      0.417173
  94   4 2369.6866    1.7028  1.8661 10.2242  0.0001  0.0153   0.0105   0.0397    0.0358   0.0000   441.6709     -0.205175       21.7380     -0.740895      -3.94977     -0.254057      0.259387      0.360301      0.397321      0.449401      0.482136      0.513537
  94   5 2620.0038    2.7061  1.8072 11.1705  0.0000  0.0145   0.0169   0.0386    0.0360   0.0000   442.4304     -0.682845       22.0358     -0.368772      -4.46862      -1.54238      0.243099      0.334805      0.365293      0.426630      0.443200      0.475194
  94   6 2862.9582    3.9656  1.5785 12.0802  0.0000  0.0130   0.0266   0.0348    0.0364   0.0000   442.3702     -0.121378       21.4295     0.0728416      -3.33819     -0.866434      0.219212      0.296553      0.326640      0.380410      0.391813      0.428646
  94   7 3096.8831    4.8138  1.6220 12.5621 -0.0000  0.0132   0.0321   0.0356    0.0355   0.0000   442.6617      0.846565       22.1987      -1.02454      -3.41188      -1.48815      0.228826      0.313413      0.344902      0.391741      0.420160      0.443225
  94   8 3322.7751    4.2815  2.7235 12.0689 -0.0000  0.0183   0.0213   0.0482    0.0274   0.0000   443.2339      0.934729       21.2687      -1.68368      -4.09806      -2.42268      0.308048      0.420109      0.468560      0.529251      0.560638      0.599635
  94   9 3543.6436    3.2772  4.9824 11.5924 -0.0006  0.0305   0.0117   0.0831    0.0238   0.0000   442.1057    -0.0907522       20.9608     -0.229736      -6.05806      -1.86944      0.516360      0.697717      0.795347      0.890049      0.942325      0.997408
  95   1 1461.6861    0.1957  0.2682  8.6856  0.0000  0.0070   0.0037   0.0156    0.0146   0.0000   439.8603     -0.279708       21.2960      0.248920      -4.31886     -0.146555      0.112048      0.156421      0.171491      0.190480      0.194247      0.211715
  95   2 1809.5041    0.5327  0.7287  8.8505  0.0000  0.0094   0.0055   0.0237    0.0308   0.0000   440.5818     -0.435261       21.2559     -0.106583      -4.24098     -0.158573      0.159081      0.215719      0.240094      0.270682      0.287325      0.299360
  95   3 2105.6748    0.9858  1.2486  9.5794  0.0000  0.0125   0.0079   0.0324    0.0409   0.0000   441.6336     -0.288868       22.0317      0.460656      -4.53742     -0.342103      0.206467      0.290952      0.320359      0.366345      0.384760      0.409428
  95   4 2378.8030    1.7231  1.8167 10.3521  0.0000  0.0150   0.0109   0.0401    0.0345   0.0000   442.2008     -0.712606       21.7953      0.383329      -4.70888     -0.653552      0.249715      0.346550      0.382721      0.443938      0.469894      0.495314
  95   5 2630.1382    2.7462  1.7755 11.2763 -0.0001  0.0144   0.0172   0.0379    0.0338   0.0000   442.1349     -0.134004       21.8954     -0.324573      -3.55755     -0.874152      0.236835      0.330103      0.362139      0.416010      0.437812      0.467915
  95   6 2874.0814    3.9432  1.6155 12.0875  0.0000  0.0134   0.0263   0.0351    0.0362   0.0000   442.9493      0.770781       21.1111      0.150636      -3.38497      -2.40391      0.223614      0.308821      0.338388      0.389690      0.411661      0.435259
  95   7 3108.7909    4.8241  1.7357 12.4360 -0.0002  0.0138   0.0304   0.0361    0.0348   0.0000   442.6608      0.452764       21.9360      -1.25809      -3.51888      -1.74169      0.229781      0.313344      0.348383      0.392322      0.410720      0.437126
  95   8 3335.4777    4.2225  2.8142 12.0867  0.0000  0.0188   0.0208   0.0501    0.0268   0.0000   442.7433      0.237917       21.1871     -0.931916      -2.59081      -2.73399      0.309132      0.425511      0.471363      0.539309      0.561622      0.596657
  95   9 3557.1809    3.2748  5.3670 11.4798  0.0015  0.0319   0.0109   0.0864    0.0237   0.0000   441.8033       1.45973       21.9260     -0.698325      -3.43532      -4.13209      0.527282      0.725931      0.814281      0.912161      0.973962       1.01826
  96   0  995.5819    0.0485  0.0857  8.9089  0.0000  0.0131   0.0048   0.0266    0.0112   0.0000   437.2266     -0.434847       21.6879      0.338334      -3.78238      0.955965      0.227062      0.347992      0.350783      0.408950      0.472053      0.539401
  96   1 1468.1904    0.2007  0.2490  8.7068  0.0000  0.0062   0.0038   0.0147    0.0144   0.0000   440.1169     -0.124881       21.4246     0.0434378      -4.13186      0.204743      0.102656      0.140011      0.162695      0.184018      0.185902      0.200277
  96   2 1816.4989    0.5369  0.7234  8.9321  0.0000  0.0094   0.0055   0.0233    0.0297   0.0000   440.7360    -0.0430771       21.8058     -0.112673      -4.66229     0.0670330      0.154860      0.216654      0.236659      0.273643      0.292775      0.312323
  96   3 2114.0266    1.0139  1.2954  9.5739  0.0000  0.0126   0.0079   0.0328    0.0403   0.0000   441.8843    -0.0251023       21.3157     -0.123075      -3.98470      0.457404      0.203946      0.282672      0.312186      0.356584      0.374349      0.400156
  96   4 2387.8919    1.7709  1.8387 10.4005 -0.0000  0.0150   0.0110   0.0399    0.0345   0.0000   441.9199     -0.240962       21.2675     -0.270641      -4.23470     -0.595857      0.249565      0.340773      0.374554      0.430836      0.448522      0.478310
  96   5 2640.1648    2.7722  1.8752 11.2932 -0.0000  0.0148   0.0169   0.0392    0.0331   0.0000   442.2991     -0.113715       22.2858      0.533628      -4.78351      -1.25697      0.244790      0.338073      0.373723      0.421642      0.442178      0.477131
  96   6 2885.1442    4.0591  1.5865 12.1315  0.0000  0.0130   0.0268   0.0345    0.0365   0.0000   442.6805      0.334146       21.5920     -0.140073      -3.58760      -1.34723      0.221347      0.301668      0.338423      0.378093      0.401638      0.424248
  96   7 3120.6109    4.8466  1.7548 12.4351  0.0000  0.0137   0.0301   0.0364    0.0342   0.0000   442.7537      0.391447       21.9756      -1.70638      -3.68374      -2.08837      0.225602      0.311766      0.342103      0.386354      0.417418      0.438162
  96   8 3348.1086    4.1661  3.0159 12.0106 -0.0000  0.0194   0.0197   0.0527    0.0267   0.0000   442.7663      0.519907       21.8489      -1.28155      -4.00500      -2.79774      0.320878      0.436880      0.486708      0.556441      0.577624      0.604417
  96   9 3570.6607    3.1561  5.2868 11.5689 -0.0009  0.0324   0.0107   0.0879    0.0227   0.0000   442.3500      0.438163       20.2235      -1.54701      -4.29347      -3.83157      0.530659      0.725345      0.820943      0.916086      0.976889       1.03382
  97   0 1000.5825    0.0425  0.0330  8.8815  0.0000  0.0092   0.0043   0.0111    0.0109   0.0000   437.4473     -0.551867       21.2523      0.263968      -3.41160      0.169086      0.169466      0.271972      0.276531      0.288628      0.293296      0.351251
  97   1 1474.6568    0.2077  0.3175  8.6867  0.0000  0.0074   0.0037   0.0181    0.0150   0.0000   440.0723     -0.284199       21.6990     0.0120798      -4.32663     -0.206606      0.116429      0.162258      0.174249      0.201191      0.206832      0.216657
  97   2 1823.4444    0.5506  0.7993  8.8932  0.0000  0.0099   0.0054   0.0247    0.0318   0.0000   440.7058     -0.532833       21.4310      0.166661      -4.23340     -0.102355      0.158948      0.218569      0.244778      0.276859      0.293096      0.308922
  97   3 2122.3187    1.0346  1.3951  9.5091  0.0000  0.0130   0.0076   0.0344    0.0387   0.0000   441.4700      0.249852       21.8344     -0.673803      -4.71063     -0.370857      0.206988      0.284109      0.323744      0.366582      0.381954      0.405934
  97   4 2396.9042    1.7936  1.8434 10.3818  0.0000  0.0150   0.0110   0.0399    0.0355   0.0000   442.0233      0.340209       22.1915     -0.338266      -4.10736      0.334046      0.244466      0.335742      0.374722      0.425163      0.450253      0.475532
  97   5 2650.1554    2.8404  1.8679 11.2428  0.0000  0.0147   0.0170   0.0383    0.0340   0.0000   443.3874    -0.0502039       21.4363     -0.936256      -4.37864      -1.24637      0.238455      0.327063      0.361651      0.413221      0.435599      0.467448
  97   6 2896.1390    4.1112  1.6276 12.1275 -0.0000  0.0131   0.0267   0.0354    0.0357   0.0000   442.6196      0.361676       21.3970    -0.0116560      -4.57727     -0.802683      0.214766      0.295388      0.326241      0.373951      0.385130      0.413506
  97   7 3132.4137    4.8687  1.8453 12.4170  0.0000  0.0142   0.0294   0.0367    0.0336   0.0000   442.7934      0.751286       21.7571     -0.293279      -3.58778      -1.95829      0.232212      0.315564      0.354849      0.399646      0.427064      0.452930
  97   8 3360.7400    4.1627  2.9786 11.9686  0.0004  0.0194   0.0194   0.0512    0.0268   0.0000   442.8690       1.13832       21.2396      -1.83848      -2.22323      -3.28998      0.312275      0.432910      0.482885      0.548484      0.584632      0.614818
  97   9 3584.0451    3.0978  5.6497 11.5672 -0.0006  0.0347   0.0101   0.0937    0.0219   0.0000   443.6556     -0.374367       22.3534     -0.841007      -2.60031      -2.97748      0.560051      0.778805      0.863213      0.984167       1.04143       1.10798
  98   0 1005.5764    0.0439  0.0444  8.8896  0.0000  0.0094   0.0044   0.0129    0.0109   0.0000   436.8516     -0.599583       21.2094      0.299807      -4.35414     -0.562970      0.166233      0.205703      0.245794      0.268351      0.265926      0.332653
  98   1 1481.0478    0.2066  0.2759  8.6928  0.0000  0.0066   0.0037   0.0155    0.0146   0.0000   440.1859     -0.211166       21.4500     -0.139216      -4.30167      0.362631      0.107900      0.136154      0.159027      0.183739      0.207357      0.221041
  98   2 1830.3287    0.5532  0.8185  8.8935  0.0000  0.0101   0.0053   0.0247    0.0318   0.0000   440.7863     -0.348232       20.9796     -0.107373      -4.33959     0.0945241      0.160889      0.222512      0.248015      0.279157      0.303266      0.318824
  98   3 2130.5312    1.0480  1.3640  9.5696 -0.0005  0.0126   0.0077   0.0340    0.0378   0.0000   441.4369     -0.422976       21.6729      0.167903      -4.04371      0.142017      0.206710      0.287764      0.323362      0.367058      0.378431      0.409175
  98   4 2405.7968    1.8255  1.8699 10.4753  0.0000  0.0152   0.0111   0.0400    0.0336   0.0000   442.1365      0.418879       22.0672     -0.500941      -4.94413      0.254115      0.245178      0.333332      0.374989      0.421091      0.450580      0.470796
  98   5 2660.1080    2.9059  1.8569 11.3344 -0.0001  0.0147   0.0176   0.0386    0.0347   0.0000   442.2607      0.730873       21.7724     -0.127337      -4.50855      -1.35625      0.235562      0.325973      0.356833      0.419241      0.440547      0.476217
  98   6 2907.0844    4.1879  1.6016 12.1606  0.0000  0.0131   0.0272   0.0341    0.0367   0.0000   442.6531     -0.144391       21.9911     -0.486146      -3.77497      -1.42720      0.212780      0.289459      0.325817      0.366820      0.388718      0.407252
  98   7 3144.1067    4.8680  1.8258 12.5243 -0.0000  0.0142   0.0298   0.0369    0.0321   0.0000   443.0837      0.226146       21.7512     -0.931723      -3.49220      -2.31157      0.229276      0.312355      0.336624      0.397958      0.410702      0.446089
  98   8 3373.2792    4.0892  3.1609 11.9495 -0.0001  0.0201   0.0185   0.0538    0.0266   0.0000   442.9085      0.779664       21.2837      -1.51209      -2.51742      -1.69303      0.328041      0.446551      0.498307      0.566418      0.608250      0.639899
  98   9 3597.2763    3.1180  5.9290 11.5048  0.0017  0.0358   0.0099   0.0951    0.0221   0.0000   443.2794      0.154557       21.5217      -2.99934      -3.20188      -1.48829      0.573090      0.783358      0.884034      0.998025       1.05561       1.12100
  99   0 1010.5812    0.0477  0.0648  8.8947  0.0001  0.0113   0.0043   0.0188    0.0109   0.0000   436.1400     -0.665294       21.5669      0.280255      -4.91105     -0.538608      0.187234      0.264285      0.329268      0.363338      0.328730      0.315261
  99   1 1487.4090    0.2108  0.3064  8.6780  0.0000  0.0069   0.0037   0.0170    0.0150   0.0000   440.0035     -0.239826       21.6343     0.0499308      -4.39366     -0.267918      0.115537      0.147103      0.177151      0.194358      0.203891      0.217266
  99   2 1837.1778    0.5674  0.7830  8.9530  0.0000  0.0097   0.0056   0.0243    0.0315   0.0000   440.5228     0.0231190       21.8909      0.510162      -4.07692     0.0476064      0.155072      0.213551      0.238651      0.270171      0.293529      0.306517
  99   3 2138.6987    1.0664  1.3350  9.6664  0.0000  0.0126   0.0081   0.0337    0.0392   0.0000   441.8654     -0.236557       21.6870     -0.950228      -3.30163     -0.639583      0.199337      0.277547      0.307416      0.351556      0.365348      0.387616
  99   4 2414.6825    1.8563  1.8594 10.5336  0.0000  0.0152   0.0114   0.0402    0.0342   0.0000   442.3034      0.157525       21.9135      0.219376      -2.93584     -0.316421      0.239501      0.334118      0.373186      0.423130      0.447076      0.471456
  99   5 2670.0075    2.9708  1.8209 11.3799  0.0000  0.0142   0.0179   0.0385    0.0338   0.0000   442.4864      0.126750       22.5606     -0.445856      -4.29255     -0.609626      0.223317      0.305787      0.338777      0.386993      0.414193      0.437817
  99   6 2917.9856    4.2384  1.6587 12.1715  0.0001  0.0132   0.0269   0.0349    0.0358   0.0000   442.6033      0.749382       21.6958     -0.697688      -3.56367      -2.12295      0.211935      0.289122      0.322591      0.366677      0.387720      0.411778
  99   7 3155.7289    4.8042  1.9646 12.3550  0.0001  0.0144   0.0277   0.0383    0.0314   0.0000   443.1151      0.373545       21.0750     -0.304313      -3.65021      -2.25920      0.232056      0.313404      0.347997      0.397119      0.420144      0.446276
  99   8 3385.7118    4.1173  3.3141 11.9017  0.0000  0.0206   0.0180   0.0559    0.0266   0.0000   442.6313      0.686929       20.9614     -0.694757      -3.02063      -4.18057      0.330392      0.452244      0.499329      0.573228      0.603429      0.641210
  99   9 3610.6350    2.9888  5.9773 11.5601 -0.0012  0.0372   0.0096   0.0985    0.0212   0.0000   442.3523     -0.113540       22.1310      -1.55718      -5.06351     -0.830325      0.596232      0.819488      0.913498       1.03657       1.10928       1.17784
 100   0 1015.5323    0.0479  0.0610  8.8535  0.0000  0.0106   0.0042   0.0169    0.0109   0.0000   437.3073   -0.00302437       21.1193     -0.441716      -4.01704     0.0676442      0.152102      0.232150      0.249337      0.283965      0.288058      0.332530
 100   1 1493.7430    0.2156  0.3140  8.6724  0.0000  0.0069   0.0037   0.0177    0.0151   0.0000   439.6981     -0.208875       21.2551     -0.146079      -4.31543     -0.302711      0.106750      0.145008      0.164666      0.180604      0.194128      0.202734
 100   2 1843.9624    0.5747  0.8502  8.8781  0.0000  0.0099   0.0054   0.0252    0.0325   0.0000   440.7366     -0.459287       21.5277      0.207252      -4.37730    0.00383047      0.160602      0.217688      0.244121      0.280610      0.295198      0.312827
 100   3 2146.8398    1.0983  1.4700  9.5551  0.0001  0.0132   0.0078   0.0345    0.0380   0.0000   441.6218     -0.579664       21.5959     -0.163682      -4.16718     -0.429183      0.211404      0.290556      0.325549      0.368095      0.391347      0.409014
 100   4 2423.5022    1.8909  1.9213 10.5646  0.0000  0.0155   0.0113   0.0405    0.0329   0.0000   441.7364     -0.155211       22.0380     -0.563779      -4.11784     -0.498883      0.247157      0.334066      0.374736      0.422267      0.453624      0.474004
 100   5 2679.8714    2.9704  1.9461 11.3425  0.0000  0.0147   0.0171   0.0393    0.0323   0.0000   442.0088     -0.154892       22.1611      0.351302      -3.18312      -1.37181      0.236128      0.322047      0.359561      0.407804      0.438737      0.459086
 100   6 2928.7676    4.3382  1.6397 12.0936  0.0000  0.0129   0.0273   0.0345    0.0372   0.0000   442.6156      0.442771       21.2431     -0.764888      -4.29558      -1.04014      0.206906      0.284612      0.316509      0.361246      0.378881      0.399318
 100   7 3167.3143    4.8105  1.9559 12.5542  0.0000  0.0146   0.0284   0.0393    0.0296   0.0000   442.6444     -0.172130       21.5951     0.0110884      -2.99093      -2.11144      0.232452      0.318763      0.354308      0.400523      0.423008      0.451888
 100   8 3398.1757    3.9397  3.5083 11.9894 -0.0004  0.0222   0.0170   0.0596    0.0250   0.0000   443.2935      0.394575       20.7079      0.420635      -2.71776      -2.67970      0.345226      0.477720      0.530834      0.613008      0.642313      0.675955
 100   9 3623.8067    2.9628  6.3439 11.5729  0.0010  0.0394   0.0094   0.1042    0.0203   0.0000   442.9684     0.0938711       23.1643     -0.178398      -3.14462      -1.85570      0.618873      0.854615      0.961195       1.09434       1.16578       1.22811
 101   0 1020.4767    0.0426  0.0451  8.7778 -0.0021  0.0111   0.0043   0.0137    0.0108   0.0000   437.0592    -0.0432862       22.1261      0.722400      -3.81095     -0.596359      0.180506      0.276272      0.273119      0.322657      0.351945      0.520940
 101   1 1500.0152    0.2219  0.3546  8.6155  0.0000  0.0078   0.0037   0.0187    0.0156   0.0000   439.9639     -0.116233       21.5528      0.384211      -4.29292     -0.128953      0.114077      0.163146      0.183653      0.204440      0.224008      0.228373
 101   2 1850.6996    0.5892  0.8887  8.8326  0.0000  0.0102   0.0054   0.0261    0.0334   0.0000   440.4737     -0.367394       21.1629     -0.203275      -4.29696     0.0782783      0.161010      0.219664      0.242695      0.277931      0.296365      0.312707
 101   3 2154.9423    1.1126  1.4441  9.6114  0.0000  0.0134   0.0080   0.0344    0.0379   0.0000   441.8580     -0.523428       21.5168     -0.306352      -3.79787     -0.606182      0.205449      0.288808      0.323334      0.365137      0.389436      0.420794
 101   4 2432.2456    1.9204  1.9208 10.5308  0.0000  0.0156   0.0114   0.0403    0.0336   0.0000   441.8971      0.338365       21.8525     -0.350028      -4.28972     -0.783449      0.241694      0.332926      0.373506      0.419926      0.454376      0.471114
 101   5 2689.6776    3.0570  1.8907 11.3801  0.0000  0.0145   0.0180   0.0382    0.0330   0.0000   442.2128       1.04932       21.1852     -0.793472      -4.22497      -1.16157      0.232830      0.315071      0.353838      0.399239      0.425948      0.447893
 101   6 2939.5441    4.2922  1.6651 12.2504  0.0000  0.0133   0.0271   0.0353    0.0323   0.0000   442.4817      0.464989       22.5209    -0.0481325      -4.53616      -1.16156      0.203936      0.282121      0.311854      0.362702      0.376889      0.406210
 101   7 3178.8132    4.7628  1.9880 12.4655  0.0000  0.0149   0.0277   0.0395    0.0298   0.0000   442.8451      0.445241       21.2549     -0.486925      -4.07502      -2.08376      0.229559      0.312939      0.346240      0.398452      0.417666      0.443811
 101   8 3410.4920    3.9159  3.7076 11.8534  0.0000  0.0232   0.0163   0.0617    0.0259   0.0000   443.4461      0.588705       21.9338     -0.551165      -2.99715      -2.49152      0.363602      0.494267      0.555852      0.635264      0.678574      0.710316
 102   0 1025.3852    0.0555  0.0915  8.7973  0.0000  0.0112   0.0042   0.0211    0.0109   0.0000   437.1504      0.891430       20.7290     -0.394274      -3.36850      0.916155      0.147938      0.244892      0.260526      0.293046      0.281116      0.322149
 102   1 1506.2479    0.2195  0.3500  8.6245  0.0000  0.0074   0.0036   0.0187    0.0156   0.0000   439.7104     -0.199691       21.3895     0.0490563      -4.71166      0.186504      0.115594      0.152890      0.175651      0.196552      0.207877      0.222235
 102   2 1857.4127    0.5916  0.8872  8.9072  0.0000  0.0103   0.0055   0.0263    0.0340   0.0000   440.4723     -0.512552       21.3501      0.182964      -4.10114      0.511634      0.159581      0.218683      0.249791      0.280961      0.298892      0.317691
 102   3 2162.9368    1.1150  1.4704  9.6577  0.0000  0.0133   0.0078   0.0343    0.0362   0.0000   441.1366    -0.0542712       21.6614     -0.457934      -4.00383    -0.0117769      0.209954      0.282590      0.318882      0.364137      0.383444      0.408643
 102   4 2440.9274    2.0158  1.9035 10.6169  0.0000  0.0152   0.0120   0.0402    0.0340   0.0000   442.1416      0.178288       21.9629     -0.637706      -4.05399     -0.833992      0.236706      0.328108      0.362850      0.412496      0.438051      0.452230
 102   5 2699.4435    3.1127  1.7840 11.5030  0.0000  0.0141   0.0188   0.0369    0.0331   0.0000   442.5557     0.0578873       21.2265     -0.684696      -3.65512     -0.865295      0.215791      0.300284      0.332383      0.386363      0.402980      0.424608
 102   6 2950.2255    4.4031  1.7264 12.1325  0.0000  0.0133   0.0269   0.0352    0.0348   0.0000   442.9617      0.100416       21.6954     -0.498507      -3.63956      -1.88856      0.209237      0.284660      0.309991      0.357075      0.379935      0.401259
 102   7 3190.2819    4.7943  2.1744 12.3017  0.0000  0.0152   0.0259   0.0406    0.0296   0.0000   442.8672      0.212473       21.3757     -0.707057      -3.84709      -1.62560      0.237784      0.324273      0.365167      0.412110      0.435141      0.463106
 102   8 3422.8168    3.9070  3.7091 11.9040  0.0011  0.0231   0.0161   0.0616    0.0251   0.0000   442.2002      0.323652       21.6997      -1.59634      -3.09003      -2.68237      0.360022      0.492926      0.551001      0.637617      0.666279      0.707007
 103   0 1030.2917    0.0445  0.0485  8.7479  0.0000  0.0091   0.0041   0.0151    0.0107   0.0000   436.6123      0.280900       21.4706     -0.620191      -3.80483     0.0861937      0.183647      0.235470      0.271716      0.282841      0.302028      0.336705
 103   1 1512.4571    0.2314  0.3232  8.5995  0.0000  0.0068   0.0037   0.0165    0.0152   0.0000   439.8164     -0.130367       21.4064      0.142834      -4.30666    -0.0588577      0.104670      0.141752      0.152853      0.179992      0.192392      0.205417
 103   2 1864.0630    0.6056  0.8857  8.8729  0.0000  0.0101   0.0055   0.0260    0.0337   0.0000   440.3763     -0.478392       21.7281    -0.0342933      -4.22710     -0.414765      0.155953      0.212914      0.237352      0.273942      0.294365      0.311551
 103   3 2170.9729    1.1388  1.5088  9.7055  0.0000  0.0134   0.0080   0.0362    0.0358   0.0000   441.6119     -0.446827       21.4592     -0.156897      -3.68784     -0.762596      0.207306      0.276740      0.306449      0.351013      0.378029      0.396003
 103   4 2449.5596    1.9911  1.9016 10.6285 -0.0004  0.0151   0.0119   0.0412    0.0341   0.0000   441.6722    -0.0637968       21.5365     -0.585347      -4.03680     -0.601716      0.237628      0.316425      0.355048      0.406589      0.432048      0.451271
 103   5 2709.1730    3.1132  1.8830 11.4608  0.0000  0.0147   0.0183   0.0377    0.0324   0.0000   441.8433     -0.155850       21.2598     -0.439192      -4.03974      -1.83623      0.226051      0.312038      0.340373      0.392786      0.415702      0.444340
 103   6 2960.8588    4.4164  1.6691 12.1847  0.0001  0.0130   0.0276   0.0347    0.0348   0.0000   442.5372     -0.118063       21.5680     -0.913198      -4.17533      -2.33658      0.202137      0.276385      0.305024      0.344181      0.366377      0.389697
 103   7 3201.6745    4.7273  2.1445 12.2538  0.0000  0.0151   0.0256   0.0409    0.0303   0.0000   442.6093    -0.0461377       22.1140      -1.01025      -4.39488      -1.84613      0.232278      0.319325      0.352962      0.401861      0.432300      0.456762
 103   8 3435.0278    3.7685  3.7408 11.9004 -0.0015  0.0234   0.0156   0.0635    0.0247   0.0000   443.2180      0.534461       21.9300      -1.10738      -3.79494      -2.41410      0.361590      0.490899      0.549780      0.627400      0.666406      0.712548
 104   0 1035.1376    0.0448  0.0643  8.7882  0.0000  0.0112   0.0044   0.0189    0.0108   0.0000   436.6799     -0.181604       21.9698      0.892504      -5.29036     -0.638105      0.166099      0.212562      0.245338      0.307428      0.301342      0.292959
 104   1 1518.5921    0.2374  0.3090  8.6260  0.0000  0.0065   0.0038   0.0156    0.0151   0.0000   439.5382     -0.186148       21.2093     0.0718627      -4.50771     0.0640068     0.0968807      0.131460      0.141497      0.170949      0.171102      0.190987
 104   2 1870.6809    0.6179  0.9268  8.8452  0.0000  0.0103   0.0055   0.0260    0.0351   0.0000   440.3487    0.00889925       21.8643    -0.0850502      -3.98635     -0.236312      0.159245      0.213945      0.240874      0.278332      0.283522      0.306501
 104   3 2178.8605    1.1535  1.4776  9.7634  0.0000  0.0134   0.0081   0.0351    0.0354   0.0000   441.0693      0.418303       21.4744    -0.0886976      -3.76683    -0.0578049      0.201869      0.281266      0.308395      0.353236      0.374798      0.394250
 104   4 2458.1494    2.0810  2.0825 10.5836  0.0000  0.0161   0.0115   0.0418    0.0328   0.0000   441.4714     -0.293297       21.9620     -0.637171      -3.68870     -0.418017      0.237189      0.333409      0.366856      0.422955      0.442164      0.465281
[truncated: 156,223 more chars]
