# Supplementary material for: Global-Mode Analysis of Full-Disk Data from the Michelson Doppler Imager and the Helioseismic and Magnetic Imager
Source: Sol Phys. 2018 Jan 31;293(2):29. doi: 10.1007/s11207-017-1201-5 (PMC6566312; doi:10.1007/s11207-017-1201-5)
Supplement: Supplementary file 3 — (TAR 230.0 MB) [file 11207_2017_1201_MOESM3_ESM.tar › MDI/mdifdvwap.3331.36]

   0  15 2228.8224    0.9534  0.8129 10.8770  0.0000  0.1577   0.1539   0.3254    0.5428   0.0000     0.0000       0.00000       0.00000       0.00000       0.00000       0.00000       0.00000       0.00000       0.00000       0.00000       0.00000       0.00000       0.00000       0.00000       0.00000       0.00000       0.00000       0.00000       0.00000       0.00000       0.00000       0.00000       0.00000       0.00000       0.00000       0.00000       0.00000       0.00000       0.00000       0.00000       0.00000       0.00000       0.00000       0.00000       0.00000       0.00000       0.00000       0.00000       0.00000       0.00000       0.00000       0.00000       0.00000       0.00000       0.00000       0.00000       0.00000       0.00000       0.00000       0.00000       0.00000       0.00000       0.00000       0.00000       0.00000       0.00000       0.00000       0.00000       0.00000       0.00000       0.00000       0.00000       0.00000       0.00000       0.00000       0.00000       0.00000       0.00000       0.00000       0.00000       0.00000       0.00000
   0  16 2362.9237    1.2006  0.6598 10.7205 -0.3127  0.2043   0.2510   0.3059    7.9253   0.0000     0.0000       0.00000       0.00000       0.00000       0.00000       0.00000       0.00000       0.00000       0.00000       0.00000       0.00000       0.00000       0.00000       0.00000       0.00000       0.00000       0.00000       0.00000       0.00000       0.00000       0.00000       0.00000       0.00000       0.00000       0.00000       0.00000       0.00000       0.00000       0.00000       0.00000       0.00000       0.00000       0.00000       0.00000       0.00000       0.00000       0.00000       0.00000       0.00000       0.00000       0.00000       0.00000       0.00000       0.00000       0.00000       0.00000       0.00000       0.00000       0.00000       0.00000       0.00000       0.00000       0.00000       0.00000       0.00000       0.00000       0.00000       0.00000       0.00000       0.00000       0.00000       0.00000       0.00000       0.00000       0.00000       0.00000       0.00000       0.00000       0.00000       0.00000       0.00000       0.00000
   0  23 3304.0179    4.0086  2.5431  7.5780  0.0000  0.1787   0.2955   0.7533   99.8185   0.0000     0.0000       0.00000       0.00000       0.00000       0.00000       0.00000       0.00000       0.00000       0.00000       0.00000       0.00000       0.00000       0.00000       0.00000       0.00000       0.00000       0.00000       0.00000       0.00000       0.00000       0.00000       0.00000       0.00000       0.00000       0.00000       0.00000       0.00000       0.00000       0.00000       0.00000       0.00000       0.00000       0.00000       0.00000       0.00000       0.00000       0.00000       0.00000       0.00000       0.00000       0.00000       0.00000       0.00000       0.00000       0.00000       0.00000       0.00000       0.00000       0.00000       0.00000       0.00000       0.00000       0.00000       0.00000       0.00000       0.00000       0.00000       0.00000       0.00000       0.00000       0.00000       0.00000       0.00000       0.00000       0.00000       0.00000       0.00000       0.00000       0.00000       0.00000       0.00000       0.00000
   0  24 3439.5991    3.1469  3.5615  9.7442 -0.0088  0.2643   0.1866   0.9109    5.7890   0.0000     0.0000       0.00000       0.00000       0.00000       0.00000       0.00000       0.00000       0.00000       0.00000       0.00000       0.00000       0.00000       0.00000       0.00000       0.00000       0.00000       0.00000       0.00000       0.00000       0.00000       0.00000       0.00000       0.00000       0.00000       0.00000       0.00000       0.00000       0.00000       0.00000       0.00000       0.00000       0.00000       0.00000       0.00000       0.00000       0.00000       0.00000       0.00000       0.00000       0.00000       0.00000       0.00000       0.00000       0.00000       0.00000       0.00000       0.00000       0.00000       0.00000       0.00000       0.00000       0.00000       0.00000       0.00000       0.00000       0.00000       0.00000       0.00000       0.00000       0.00000       0.00000       0.00000       0.00000       0.00000       0.00000       0.00000       0.00000       0.00000       0.00000       0.00000       0.00000       0.00000
   0  25 3575.2050    2.8795  2.7859 11.8268  0.0000  0.2378   0.2301   1.0542    1.0928   0.0000     0.0000       0.00000       0.00000       0.00000       0.00000       0.00000       0.00000       0.00000       0.00000       0.00000       0.00000       0.00000       0.00000       0.00000       0.00000       0.00000       0.00000       0.00000       0.00000       0.00000       0.00000       0.00000       0.00000       0.00000       0.00000       0.00000       0.00000       0.00000       0.00000       0.00000       0.00000       0.00000       0.00000       0.00000       0.00000       0.00000       0.00000       0.00000       0.00000       0.00000       0.00000       0.00000       0.00000       0.00000       0.00000       0.00000       0.00000       0.00000       0.00000       0.00000       0.00000       0.00000       0.00000       0.00000       0.00000       0.00000       0.00000       0.00000       0.00000       0.00000       0.00000       0.00000       0.00000       0.00000       0.00000       0.00000       0.00000       0.00000       0.00000       0.00000       0.00000       0.00000
   1  14 2156.7783    0.9336  0.8548  9.8566  0.0000  0.0730   0.0599   0.1620    0.4597   0.0000   423.7073       7.70612       0.00000       0.00000       0.00000       0.00000       0.00000       0.00000       0.00000       0.00000       0.00000       0.00000       0.00000       0.00000       0.00000       0.00000       0.00000       0.00000       0.00000       0.00000       0.00000       0.00000       0.00000       0.00000       0.00000       0.00000       0.00000       0.00000       0.00000       0.00000       0.00000       0.00000       0.00000       0.00000       0.00000       0.00000       94.3509       52.2453       0.00000       0.00000       0.00000       0.00000       0.00000       0.00000       0.00000       0.00000       0.00000       0.00000       0.00000       0.00000       0.00000       0.00000       0.00000       0.00000       0.00000       0.00000       0.00000       0.00000       0.00000       0.00000       0.00000       0.00000       0.00000       0.00000       0.00000       0.00000       0.00000       0.00000       0.00000       0.00000       0.00000       0.00000
   1  15 2291.8678    1.3645  1.0824  9.3342  0.0000  0.0823   0.0808   0.1970    1.6298   0.0000   350.8462      0.979086       0.00000       0.00000       0.00000       0.00000       0.00000       0.00000       0.00000       0.00000       0.00000       0.00000       0.00000       0.00000       0.00000       0.00000       0.00000       0.00000       0.00000       0.00000       0.00000       0.00000       0.00000       0.00000       0.00000       0.00000       0.00000       0.00000       0.00000       0.00000       0.00000       0.00000       0.00000       0.00000       0.00000       0.00000       108.552       50.2141       0.00000       0.00000       0.00000       0.00000       0.00000       0.00000       0.00000       0.00000       0.00000       0.00000       0.00000       0.00000       0.00000       0.00000       0.00000       0.00000       0.00000       0.00000       0.00000       0.00000       0.00000       0.00000       0.00000       0.00000       0.00000       0.00000       0.00000       0.00000       0.00000       0.00000       0.00000       0.00000       0.00000       0.00000
   1  16 2425.6349    1.5130  0.6189 11.4482  0.0000  0.0599   0.1117   0.1359    0.3054   0.0000   457.0999       10.3801       0.00000       0.00000       0.00000       0.00000       0.00000       0.00000       0.00000       0.00000       0.00000       0.00000       0.00000       0.00000       0.00000       0.00000       0.00000       0.00000       0.00000       0.00000       0.00000       0.00000       0.00000       0.00000       0.00000       0.00000       0.00000       0.00000       0.00000       0.00000       0.00000       0.00000       0.00000       0.00000       0.00000       0.00000       64.0706       45.9480       0.00000       0.00000       0.00000       0.00000       0.00000       0.00000       0.00000       0.00000       0.00000       0.00000       0.00000       0.00000       0.00000       0.00000       0.00000       0.00000       0.00000       0.00000       0.00000       0.00000       0.00000       0.00000       0.00000       0.00000       0.00000       0.00000       0.00000       0.00000       0.00000       0.00000       0.00000       0.00000       0.00000       0.00000
   1  22 3233.4828    4.2308  1.0641  5.5680  0.0000  0.0763   0.2309   0.2225 1000.0000   0.0000   424.8033       157.506       0.00000       0.00000       0.00000       0.00000       0.00000       0.00000       0.00000       0.00000       0.00000       0.00000       0.00000       0.00000       0.00000       0.00000       0.00000       0.00000       0.00000       0.00000       0.00000       0.00000       0.00000       0.00000       0.00000       0.00000       0.00000       0.00000       0.00000       0.00000       0.00000       0.00000       0.00000       0.00000       0.00000       0.00000       99.4966       49.8076       0.00000       0.00000       0.00000       0.00000       0.00000       0.00000       0.00000       0.00000       0.00000       0.00000       0.00000       0.00000       0.00000       0.00000       0.00000       0.00000       0.00000       0.00000       0.00000       0.00000       0.00000       0.00000       0.00000       0.00000       0.00000       0.00000       0.00000       0.00000       0.00000       0.00000       0.00000       0.00000       0.00000       0.00000
   1  23 3368.7614    3.6741  2.3288 10.8307  0.0000  0.1356   0.1380   0.3494    1.7028   0.0000   227.5899       179.867       0.00000       0.00000       0.00000       0.00000       0.00000       0.00000       0.00000       0.00000       0.00000       0.00000       0.00000       0.00000       0.00000       0.00000       0.00000       0.00000       0.00000       0.00000       0.00000       0.00000       0.00000       0.00000       0.00000       0.00000       0.00000       0.00000       0.00000       0.00000       0.00000       0.00000       0.00000       0.00000       0.00000       0.00000       174.118       84.9958       0.00000       0.00000       0.00000       0.00000       0.00000       0.00000       0.00000       0.00000       0.00000       0.00000       0.00000       0.00000       0.00000       0.00000       0.00000       0.00000       0.00000       0.00000       0.00000       0.00000       0.00000       0.00000       0.00000       0.00000       0.00000       0.00000       0.00000       0.00000       0.00000       0.00000       0.00000       0.00000       0.00000       0.00000
   1  25 3640.4303    2.8337  5.4890  4.5242  0.0000  0.2104   0.0658   0.6394  261.1462   0.0000   588.4296       87.1685       0.00000       0.00000       0.00000       0.00000       0.00000       0.00000       0.00000       0.00000       0.00000       0.00000       0.00000       0.00000       0.00000       0.00000       0.00000       0.00000       0.00000       0.00000       0.00000       0.00000       0.00000       0.00000       0.00000       0.00000       0.00000       0.00000       0.00000       0.00000       0.00000       0.00000       0.00000       0.00000       0.00000       0.00000       276.012       142.679       0.00000       0.00000       0.00000       0.00000       0.00000       0.00000       0.00000       0.00000       0.00000       0.00000       0.00000       0.00000       0.00000       0.00000       0.00000       0.00000       0.00000       0.00000       0.00000       0.00000       0.00000       0.00000       0.00000       0.00000       0.00000       0.00000       0.00000       0.00000       0.00000       0.00000       0.00000       0.00000       0.00000       0.00000
   2  13 2082.0109    0.7552  1.0260  9.6459  0.0000  0.0835   0.0352   0.1562    0.3769   0.0000   390.5787       50.3322       21.5877      -1.92503       0.00000       0.00000       0.00000       0.00000       0.00000       0.00000       0.00000       0.00000       0.00000       0.00000       0.00000       0.00000       0.00000       0.00000       0.00000       0.00000       0.00000       0.00000       0.00000       0.00000       0.00000       0.00000       0.00000       0.00000       0.00000       0.00000       0.00000       0.00000       0.00000       0.00000       0.00000       0.00000       63.4168       52.0721       25.1277       9.86736       0.00000       0.00000       0.00000       0.00000       0.00000       0.00000       0.00000       0.00000       0.00000       0.00000       0.00000       0.00000       0.00000       0.00000       0.00000       0.00000       0.00000       0.00000       0.00000       0.00000       0.00000       0.00000       0.00000       0.00000       0.00000       0.00000       0.00000       0.00000       0.00000       0.00000       0.00000       0.00000
   2  14 2217.6404    1.1774  1.1413  9.4451 -0.0030  0.0777   0.0521   0.1351    1.0300   0.0000   332.9692       18.9728       14.9591       9.53738       0.00000       0.00000       0.00000       0.00000       0.00000       0.00000       0.00000       0.00000       0.00000       0.00000       0.00000       0.00000       0.00000       0.00000       0.00000       0.00000       0.00000       0.00000       0.00000       0.00000       0.00000       0.00000       0.00000       0.00000       0.00000       0.00000       0.00000       0.00000       0.00000       0.00000       0.00000       0.00000       64.1083       47.8883       27.5050       8.62483       0.00000       0.00000       0.00000       0.00000       0.00000       0.00000       0.00000       0.00000       0.00000       0.00000       0.00000       0.00000       0.00000       0.00000       0.00000       0.00000       0.00000       0.00000       0.00000       0.00000       0.00000       0.00000       0.00000       0.00000       0.00000       0.00000       0.00000       0.00000       0.00000       0.00000       0.00000       0.00000
   2  16 2485.8671    1.9453  1.2910  4.5006  0.0000  0.0668   0.0765   0.1713  342.8503   0.0000   392.1419       36.2188       47.2440       7.81594       0.00000       0.00000       0.00000       0.00000       0.00000       0.00000       0.00000       0.00000       0.00000       0.00000       0.00000       0.00000       0.00000       0.00000       0.00000       0.00000       0.00000       0.00000       0.00000       0.00000       0.00000       0.00000       0.00000       0.00000       0.00000       0.00000       0.00000       0.00000       0.00000       0.00000       0.00000       0.00000       58.5427       43.0536       21.7928       6.52944       0.00000       0.00000       0.00000       0.00000       0.00000       0.00000       0.00000       0.00000       0.00000       0.00000       0.00000       0.00000       0.00000       0.00000       0.00000       0.00000       0.00000       0.00000       0.00000       0.00000       0.00000       0.00000       0.00000       0.00000       0.00000       0.00000       0.00000       0.00000       0.00000       0.00000       0.00000       0.00000
   2  17 2619.6608    2.5172  1.3042  0.3022  0.0000  0.0613   0.0983   0.1568 1000.0000   0.0000   447.1054       41.8265       16.5833       3.44524       0.00000       0.00000       0.00000       0.00000       0.00000       0.00000       0.00000       0.00000       0.00000       0.00000       0.00000       0.00000       0.00000       0.00000       0.00000       0.00000       0.00000       0.00000       0.00000       0.00000       0.00000       0.00000       0.00000       0.00000       0.00000       0.00000       0.00000       0.00000       0.00000       0.00000       0.00000       0.00000       49.1333       37.4948       21.8037       7.19758       0.00000       0.00000       0.00000       0.00000       0.00000       0.00000       0.00000       0.00000       0.00000       0.00000       0.00000       0.00000       0.00000       0.00000       0.00000       0.00000       0.00000       0.00000       0.00000       0.00000       0.00000       0.00000       0.00000       0.00000       0.00000       0.00000       0.00000       0.00000       0.00000       0.00000       0.00000       0.00000
   2  24 3567.2454    3.1807  3.8946 10.1221 -0.0029  0.1246   0.0760   0.3186    1.7039   0.0000   483.2684       159.495      -16.7772       4.30020       0.00000       0.00000       0.00000       0.00000       0.00000       0.00000       0.00000       0.00000       0.00000       0.00000       0.00000       0.00000       0.00000       0.00000       0.00000       0.00000       0.00000       0.00000       0.00000       0.00000       0.00000       0.00000       0.00000       0.00000       0.00000       0.00000       0.00000       0.00000       0.00000       0.00000       0.00000       0.00000       87.6060       75.7586       42.1746       16.6685       0.00000       0.00000       0.00000       0.00000       0.00000       0.00000       0.00000       0.00000       0.00000       0.00000       0.00000       0.00000       0.00000       0.00000       0.00000       0.00000       0.00000       0.00000       0.00000       0.00000       0.00000       0.00000       0.00000       0.00000       0.00000       0.00000       0.00000       0.00000       0.00000       0.00000       0.00000       0.00000
   3  11 1865.1810    0.4882  0.6437  9.4452  0.0079  0.0654   0.0273   0.1636    0.3053   0.0000   437.4137      -15.4494       6.31599       19.1222       8.16319    -0.0714358       0.00000       0.00000       0.00000       0.00000       0.00000       0.00000       0.00000       0.00000       0.00000       0.00000       0.00000       0.00000       0.00000       0.00000       0.00000       0.00000       0.00000       0.00000       0.00000       0.00000       0.00000       0.00000       0.00000       0.00000       0.00000       0.00000       0.00000       0.00000       0.00000       0.00000       35.1723       41.7712       26.9202       10.8119       8.43633       2.06944       0.00000       0.00000       0.00000       0.00000       0.00000       0.00000       0.00000       0.00000       0.00000       0.00000       0.00000       0.00000       0.00000       0.00000       0.00000       0.00000       0.00000       0.00000       0.00000       0.00000       0.00000       0.00000       0.00000       0.00000       0.00000       0.00000       0.00000       0.00000       0.00000       0.00000
   3  13 2137.7543    0.8174  0.7975 10.1399  0.0000  0.0489   0.0397   0.1211    0.2909   0.0000   393.1689       11.9977       24.5634      -9.29014       12.8229       1.56392       0.00000       0.00000       0.00000       0.00000       0.00000       0.00000       0.00000       0.00000       0.00000       0.00000       0.00000       0.00000       0.00000       0.00000       0.00000       0.00000       0.00000       0.00000       0.00000       0.00000       0.00000       0.00000       0.00000       0.00000       0.00000       0.00000       0.00000       0.00000       0.00000       0.00000       25.7927       24.1482       17.8367       9.20908       4.26269       1.16482       0.00000       0.00000       0.00000       0.00000       0.00000       0.00000       0.00000       0.00000       0.00000       0.00000       0.00000       0.00000       0.00000       0.00000       0.00000       0.00000       0.00000       0.00000       0.00000       0.00000       0.00000       0.00000       0.00000       0.00000       0.00000       0.00000       0.00000       0.00000       0.00000       0.00000
   3  14 2273.4641    1.1424  0.6828 10.9186  0.0001  0.0453   0.0583   0.1070    0.2333   0.0000   412.4237       8.87670      -10.9052       4.27498     -0.624742    -0.0778269       0.00000       0.00000       0.00000       0.00000       0.00000       0.00000       0.00000       0.00000       0.00000       0.00000       0.00000       0.00000       0.00000       0.00000       0.00000       0.00000       0.00000       0.00000       0.00000       0.00000       0.00000       0.00000       0.00000       0.00000       0.00000       0.00000       0.00000       0.00000       0.00000       0.00000       25.9808       24.5486       16.8841       8.22533       4.03642       1.11354       0.00000       0.00000       0.00000       0.00000       0.00000       0.00000       0.00000       0.00000       0.00000       0.00000       0.00000       0.00000       0.00000       0.00000       0.00000       0.00000       0.00000       0.00000       0.00000       0.00000       0.00000       0.00000       0.00000       0.00000       0.00000       0.00000       0.00000       0.00000       0.00000       0.00000
   3  15 2407.6359    1.4783  1.2082  9.5633  0.0000  0.0715   0.0653   0.1513    1.6990   0.0000   439.7943      -10.7749     0.0652852      -4.79540      -1.42378      -2.42028       0.00000       0.00000       0.00000       0.00000       0.00000       0.00000       0.00000       0.00000       0.00000       0.00000       0.00000       0.00000       0.00000       0.00000       0.00000       0.00000       0.00000       0.00000       0.00000       0.00000       0.00000       0.00000       0.00000       0.00000       0.00000       0.00000       0.00000       0.00000       0.00000       0.00000       43.6308       41.6487       27.1400       13.0801       5.19495       1.31380       0.00000       0.00000       0.00000       0.00000       0.00000       0.00000       0.00000       0.00000       0.00000       0.00000       0.00000       0.00000       0.00000       0.00000       0.00000       0.00000       0.00000       0.00000       0.00000       0.00000       0.00000       0.00000       0.00000       0.00000       0.00000       0.00000       0.00000       0.00000       0.00000       0.00000
   3  16 2541.6815    2.0847  1.2212  9.9388  0.0013  0.0682   0.0876   0.1359    2.0812   0.0000   445.3299     -0.386481      -1.13668       4.19573       5.36793      0.588093       0.00000       0.00000       0.00000       0.00000       0.00000       0.00000       0.00000       0.00000       0.00000       0.00000       0.00000       0.00000       0.00000       0.00000       0.00000       0.00000       0.00000       0.00000       0.00000       0.00000       0.00000       0.00000       0.00000       0.00000       0.00000       0.00000       0.00000       0.00000       0.00000       0.00000       35.3154       34.5407       25.6732       12.0717       7.08888       1.99826       0.00000       0.00000       0.00000       0.00000       0.00000       0.00000       0.00000       0.00000       0.00000       0.00000       0.00000       0.00000       0.00000       0.00000       0.00000       0.00000       0.00000       0.00000       0.00000       0.00000       0.00000       0.00000       0.00000       0.00000       0.00000       0.00000       0.00000       0.00000       0.00000       0.00000
   3  19 2947.1910    4.0679  0.7955 12.5914  0.0000  0.0403   0.1836   0.1094    0.5238   0.0000   437.7654       15.9735       14.9907      -1.27974      -6.53574      0.506504       0.00000       0.00000       0.00000       0.00000       0.00000       0.00000       0.00000       0.00000       0.00000       0.00000       0.00000       0.00000       0.00000       0.00000       0.00000       0.00000       0.00000       0.00000       0.00000       0.00000       0.00000       0.00000       0.00000       0.00000       0.00000       0.00000       0.00000       0.00000       0.00000       0.00000       23.3174       22.0310       14.7012       8.08900       3.29639      0.993062       0.00000       0.00000       0.00000       0.00000       0.00000       0.00000       0.00000       0.00000       0.00000       0.00000       0.00000       0.00000       0.00000       0.00000       0.00000       0.00000       0.00000       0.00000       0.00000       0.00000       0.00000       0.00000       0.00000       0.00000       0.00000       0.00000       0.00000       0.00000       0.00000       0.00000
   3  20 3082.5165    4.1569  1.1295 12.0358  0.0027  0.0472   0.1648   0.1349    0.9117   0.0000   400.2867       49.9719       7.12064       19.1197      -3.79335      -3.84556       0.00000       0.00000       0.00000       0.00000       0.00000       0.00000       0.00000       0.00000       0.00000       0.00000       0.00000       0.00000       0.00000       0.00000       0.00000       0.00000       0.00000       0.00000       0.00000       0.00000       0.00000       0.00000       0.00000       0.00000       0.00000       0.00000       0.00000       0.00000       0.00000       0.00000       25.1631       23.2188       17.3231       10.3450       4.36905       1.26685       0.00000       0.00000       0.00000       0.00000       0.00000       0.00000       0.00000       0.00000       0.00000       0.00000       0.00000       0.00000       0.00000       0.00000       0.00000       0.00000       0.00000       0.00000       0.00000       0.00000       0.00000       0.00000       0.00000       0.00000       0.00000       0.00000       0.00000       0.00000       0.00000       0.00000
   3  21 3218.1193    3.8521  1.1990 13.2618  0.0000  0.0565   0.1578   0.1530    0.3228   0.0000   398.4623       48.7265       25.5082      -1.53305      0.545391       1.29548       0.00000       0.00000       0.00000       0.00000       0.00000       0.00000       0.00000       0.00000       0.00000       0.00000       0.00000       0.00000       0.00000       0.00000       0.00000       0.00000       0.00000       0.00000       0.00000       0.00000       0.00000       0.00000       0.00000       0.00000       0.00000       0.00000       0.00000       0.00000       0.00000       0.00000       32.0821       31.4994       20.4221       10.8734       4.64232       1.44776       0.00000       0.00000       0.00000       0.00000       0.00000       0.00000       0.00000       0.00000       0.00000       0.00000       0.00000       0.00000       0.00000       0.00000       0.00000       0.00000       0.00000       0.00000       0.00000       0.00000       0.00000       0.00000       0.00000       0.00000       0.00000       0.00000       0.00000       0.00000       0.00000       0.00000
   3  22 3353.7745    3.7962  1.7569 12.3980  0.0000  0.0652   0.1266   0.1820    0.4287   0.0000   401.2991       43.4970       37.2056       18.5769      -5.14209     -0.751314       0.00000       0.00000       0.00000       0.00000       0.00000       0.00000       0.00000       0.00000       0.00000       0.00000       0.00000       0.00000       0.00000       0.00000       0.00000       0.00000       0.00000       0.00000       0.00000       0.00000       0.00000       0.00000       0.00000       0.00000       0.00000       0.00000       0.00000       0.00000       0.00000       0.00000       30.4945       33.8881       21.7261       13.6808       5.82018       2.25586       0.00000       0.00000       0.00000       0.00000       0.00000       0.00000       0.00000       0.00000       0.00000       0.00000       0.00000       0.00000       0.00000       0.00000       0.00000       0.00000       0.00000       0.00000       0.00000       0.00000       0.00000       0.00000       0.00000       0.00000       0.00000       0.00000       0.00000       0.00000       0.00000       0.00000
   3  23 3489.8649    3.0084  2.6716 12.3181  0.0034  0.0951   0.0897   0.2273    0.2200   0.0000   443.9506      -27.9970      -41.9691       29.2842       4.36780      -4.12370       0.00000       0.00000       0.00000       0.00000       0.00000       0.00000       0.00000       0.00000       0.00000       0.00000       0.00000       0.00000       0.00000       0.00000       0.00000       0.00000       0.00000       0.00000       0.00000       0.00000       0.00000       0.00000       0.00000       0.00000       0.00000       0.00000       0.00000       0.00000       0.00000       0.00000       54.8040       49.8725       35.5787       20.0408       8.35929       2.41425       0.00000       0.00000       0.00000       0.00000       0.00000       0.00000       0.00000       0.00000       0.00000       0.00000       0.00000       0.00000       0.00000       0.00000       0.00000       0.00000       0.00000       0.00000       0.00000       0.00000       0.00000       0.00000       0.00000       0.00000       0.00000       0.00000       0.00000       0.00000       0.00000       0.00000
   3  24 3626.4289    2.5078  3.1367 12.0413  0.0000  0.1037   0.0723   0.2584    0.2059   0.0000   497.3261       165.535       40.8747       13.6292      -7.41893      -6.49349       0.00000       0.00000       0.00000       0.00000       0.00000       0.00000       0.00000       0.00000       0.00000       0.00000       0.00000       0.00000       0.00000       0.00000       0.00000       0.00000       0.00000       0.00000       0.00000       0.00000       0.00000       0.00000       0.00000       0.00000       0.00000       0.00000       0.00000       0.00000       0.00000       0.00000       56.4214       54.3692       37.5873       20.8007       9.12692       2.83675       0.00000       0.00000       0.00000       0.00000       0.00000       0.00000       0.00000       0.00000       0.00000       0.00000       0.00000       0.00000       0.00000       0.00000       0.00000       0.00000       0.00000       0.00000       0.00000       0.00000       0.00000       0.00000       0.00000       0.00000       0.00000       0.00000       0.00000       0.00000       0.00000       0.00000
   3  25 3763.4716    2.1591  4.9243 11.9368  0.0000  0.1475   0.0604   0.4000    0.1575   0.0000   593.9127       55.1871       12.5341      -57.9999      -13.6308      -4.38594       0.00000       0.00000       0.00000       0.00000       0.00000       0.00000       0.00000       0.00000       0.00000       0.00000       0.00000       0.00000       0.00000       0.00000       0.00000       0.00000       0.00000       0.00000       0.00000       0.00000       0.00000       0.00000       0.00000       0.00000       0.00000       0.00000       0.00000       0.00000       0.00000       0.00000       84.3148       80.2534       54.6733       28.4105       12.8222       3.90698       0.00000       0.00000       0.00000       0.00000       0.00000       0.00000       0.00000       0.00000       0.00000       0.00000       0.00000       0.00000       0.00000       0.00000       0.00000       0.00000       0.00000       0.00000       0.00000       0.00000       0.00000       0.00000       0.00000       0.00000       0.00000       0.00000       0.00000       0.00000       0.00000       0.00000
   4  11 1914.7506    0.4305  0.4108  9.9090  0.0058  0.0364   0.0245   0.0678    0.0847   0.0000   447.9429       7.39159      -16.3822      0.919011       9.85206     -0.585280      -1.07501      0.219410       0.00000       0.00000       0.00000       0.00000       0.00000       0.00000       0.00000       0.00000       0.00000       0.00000       0.00000       0.00000       0.00000       0.00000       0.00000       0.00000       0.00000       0.00000       0.00000       0.00000       0.00000       0.00000       0.00000       0.00000       0.00000       0.00000       0.00000       0.00000       12.8480       12.8423       12.0965       8.37999       4.72767       2.77241       1.00055      0.243748       0.00000       0.00000       0.00000       0.00000       0.00000       0.00000       0.00000       0.00000       0.00000       0.00000       0.00000       0.00000       0.00000       0.00000       0.00000       0.00000       0.00000       0.00000       0.00000       0.00000       0.00000       0.00000       0.00000       0.00000       0.00000       0.00000       0.00000       0.00000
   4  12 2051.6577    0.6155  0.5285 10.2097 -0.0011  0.0381   0.0332   0.0918    0.1067   0.0000   443.0164      -16.3315      -9.80329      -1.13915       2.00490      -1.41608      0.307971     0.0965737       0.00000       0.00000       0.00000       0.00000       0.00000       0.00000       0.00000       0.00000       0.00000       0.00000       0.00000       0.00000       0.00000       0.00000       0.00000       0.00000       0.00000       0.00000       0.00000       0.00000       0.00000       0.00000       0.00000       0.00000       0.00000       0.00000       0.00000       0.00000       15.5342       14.7315       12.1051       9.47274       5.36170       2.59935      0.839641      0.226973       0.00000       0.00000       0.00000       0.00000       0.00000       0.00000       0.00000       0.00000       0.00000       0.00000       0.00000       0.00000       0.00000       0.00000       0.00000       0.00000       0.00000       0.00000       0.00000       0.00000       0.00000       0.00000       0.00000       0.00000       0.00000       0.00000       0.00000       0.00000
   4  13 2188.3814    0.9452  0.6748 10.0739  0.0027  0.0456   0.0439   0.0940    0.2674   0.0000   402.2491      0.443187       21.9733       6.86246       2.55901      -2.98945      0.118357      0.258262       0.00000       0.00000       0.00000       0.00000       0.00000       0.00000       0.00000       0.00000       0.00000       0.00000       0.00000       0.00000       0.00000       0.00000       0.00000       0.00000       0.00000       0.00000       0.00000       0.00000       0.00000       0.00000       0.00000       0.00000       0.00000       0.00000       0.00000       0.00000       20.3140       22.4297       16.7951       10.0822       5.46389       2.47266       1.02448      0.284881       0.00000       0.00000       0.00000       0.00000       0.00000       0.00000       0.00000       0.00000       0.00000       0.00000       0.00000       0.00000       0.00000       0.00000       0.00000       0.00000       0.00000       0.00000       0.00000       0.00000       0.00000       0.00000       0.00000       0.00000       0.00000       0.00000       0.00000       0.00000
   4  14 2324.1897    1.2733  0.7736  9.9749 -0.0027  0.0510   0.0516   0.1174    0.5764   0.0000   450.0316       11.2773       11.2428       2.75496       1.32769     -0.427089      0.884688     0.0371898       0.00000       0.00000       0.00000       0.00000       0.00000       0.00000       0.00000       0.00000       0.00000       0.00000       0.00000       0.00000       0.00000       0.00000       0.00000       0.00000       0.00000       0.00000       0.00000       0.00000       0.00000       0.00000       0.00000       0.00000       0.00000       0.00000       0.00000       0.00000       16.9326       21.0363       17.0911       10.3952       7.22364       3.10859       1.52224      0.404676       0.00000       0.00000       0.00000       0.00000       0.00000       0.00000       0.00000       0.00000       0.00000       0.00000       0.00000       0.00000       0.00000       0.00000       0.00000       0.00000       0.00000       0.00000       0.00000       0.00000       0.00000       0.00000       0.00000       0.00000       0.00000       0.00000       0.00000       0.00000
   4  17 2728.4966    2.6241  1.0475 11.8285  0.0001  0.0491   0.0943   0.1246    0.4622   0.0000   385.5245       63.8658       12.1330      -9.52468      -8.54390       7.32567      0.815568      0.359051       0.00000       0.00000       0.00000       0.00000       0.00000       0.00000       0.00000       0.00000       0.00000       0.00000       0.00000       0.00000       0.00000       0.00000       0.00000       0.00000       0.00000       0.00000       0.00000       0.00000       0.00000       0.00000       0.00000       0.00000       0.00000       0.00000       0.00000       0.00000       20.1674       21.8642       16.2346       12.5234       6.78467       3.44407       1.13580      0.345951       0.00000       0.00000       0.00000       0.00000       0.00000       0.00000       0.00000       0.00000       0.00000       0.00000       0.00000       0.00000       0.00000       0.00000       0.00000       0.00000       0.00000       0.00000       0.00000       0.00000       0.00000       0.00000       0.00000       0.00000       0.00000       0.00000       0.00000       0.00000
   4  19 3000.3949    3.6981  1.0017 12.7096  0.0066  0.0455   0.1666   0.1209    0.4828   0.0000   447.2951       48.2353       23.7627       18.6991      -9.06339       2.03291     -0.783679     -0.367893       0.00000       0.00000       0.00000       0.00000       0.00000       0.00000       0.00000       0.00000       0.00000       0.00000       0.00000       0.00000       0.00000       0.00000       0.00000       0.00000       0.00000       0.00000       0.00000       0.00000       0.00000       0.00000       0.00000       0.00000       0.00000       0.00000       0.00000       0.00000       20.0270       18.8883       15.9764       11.3613       6.70026       3.13800       1.16033      0.261018       0.00000       0.00000       0.00000       0.00000       0.00000       0.00000       0.00000       0.00000       0.00000       0.00000       0.00000       0.00000       0.00000       0.00000       0.00000       0.00000       0.00000       0.00000       0.00000       0.00000       0.00000       0.00000       0.00000       0.00000       0.00000       0.00000       0.00000       0.00000
   4  21 3272.1018    3.7042  1.1925 13.3595 -0.0049  0.0563   0.1624   0.1504    0.3151   0.0000   454.3043       46.9199      -13.9252       6.41667       10.0814       7.35811     -0.300260     -0.481159       0.00000       0.00000       0.00000       0.00000       0.00000       0.00000       0.00000       0.00000       0.00000       0.00000       0.00000       0.00000       0.00000       0.00000       0.00000       0.00000       0.00000       0.00000       0.00000       0.00000       0.00000       0.00000       0.00000       0.00000       0.00000       0.00000       0.00000       0.00000       20.1346       22.8069       17.1659       13.6971       7.13266       4.16289       1.32181      0.440011       0.00000       0.00000       0.00000       0.00000       0.00000       0.00000       0.00000       0.00000       0.00000       0.00000       0.00000       0.00000       0.00000       0.00000       0.00000       0.00000       0.00000       0.00000       0.00000       0.00000       0.00000       0.00000       0.00000       0.00000       0.00000       0.00000       0.00000       0.00000
   4  22 3408.4202    3.3882  1.8734 12.6167 -0.0038  0.0707   0.1144   0.1814    0.2831   0.0000   476.3077       43.7024       24.1422       19.8437       9.18113       1.68089      -1.39484     -0.815451       0.00000       0.00000       0.00000       0.00000       0.00000       0.00000       0.00000       0.00000       0.00000       0.00000       0.00000       0.00000       0.00000       0.00000       0.00000       0.00000       0.00000       0.00000       0.00000       0.00000       0.00000       0.00000       0.00000       0.00000       0.00000       0.00000       0.00000       0.00000       27.1995       29.1074       24.5511       16.0081       9.77232       4.61899       1.95335      0.488653       0.00000       0.00000       0.00000       0.00000       0.00000       0.00000       0.00000       0.00000       0.00000       0.00000       0.00000       0.00000       0.00000       0.00000       0.00000       0.00000       0.00000       0.00000       0.00000       0.00000       0.00000       0.00000       0.00000       0.00000       0.00000       0.00000       0.00000       0.00000
   4  23 3544.7200    2.7095  2.7475 12.0510  0.0049  0.0842   0.0740   0.2390    0.1863   0.0000   388.0865       84.5043       57.7474      -25.3873      -13.4557      -5.78789     -0.783704     -0.980570       0.00000       0.00000       0.00000       0.00000       0.00000       0.00000       0.00000       0.00000       0.00000       0.00000       0.00000       0.00000       0.00000       0.00000       0.00000       0.00000       0.00000       0.00000       0.00000       0.00000       0.00000       0.00000       0.00000       0.00000       0.00000       0.00000       0.00000       0.00000       31.9126       36.4065       27.9818       20.0575       12.1797       5.62678       2.24591      0.633397       0.00000       0.00000       0.00000       0.00000       0.00000       0.00000       0.00000       0.00000       0.00000       0.00000       0.00000       0.00000       0.00000       0.00000       0.00000       0.00000       0.00000       0.00000       0.00000       0.00000       0.00000       0.00000       0.00000       0.00000       0.00000       0.00000       0.00000       0.00000
   5  10 1823.3600    0.3659  0.2748  9.7973 -0.0281  0.0328   0.0296   0.0672    0.0679   0.0000   439.0854      -27.1686       7.75768      -10.1044       4.64944     -0.573564     -0.503403      0.711606     0.0184896     0.0254215       0.00000       0.00000       0.00000       0.00000       0.00000       0.00000       0.00000       0.00000       0.00000       0.00000       0.00000       0.00000       0.00000       0.00000       0.00000       0.00000       0.00000       0.00000       0.00000       0.00000       0.00000       0.00000       0.00000       0.00000       0.00000       0.00000       13.0357       13.8149       10.8078       8.58630       5.79074       3.10683       1.54557      0.506754      0.149349     0.0398849       0.00000       0.00000       0.00000       0.00000       0.00000       0.00000       0.00000       0.00000       0.00000       0.00000       0.00000       0.00000       0.00000       0.00000       0.00000       0.00000       0.00000       0.00000       0.00000       0.00000       0.00000       0.00000       0.00000       0.00000       0.00000       0.00000
   5  11 1960.5726    0.4991  0.5186 10.0355 -0.0082  0.0365   0.0251   0.0800    0.0837   0.0000   440.6961      -10.0830       4.28734      -2.80179      -9.73552      -2.41350     -0.293992     -0.312059     -0.294782    -0.0923032       0.00000       0.00000       0.00000       0.00000       0.00000       0.00000       0.00000       0.00000       0.00000       0.00000       0.00000       0.00000       0.00000       0.00000       0.00000       0.00000       0.00000       0.00000       0.00000       0.00000       0.00000       0.00000       0.00000       0.00000       0.00000       0.00000       10.0439       13.0461       10.1697       8.08297       6.43791       2.73470       2.03827      0.550429      0.291032     0.0718739       0.00000       0.00000       0.00000       0.00000       0.00000       0.00000       0.00000       0.00000       0.00000       0.00000       0.00000       0.00000       0.00000       0.00000       0.00000       0.00000       0.00000       0.00000       0.00000       0.00000       0.00000       0.00000       0.00000       0.00000       0.00000       0.00000
   5  12 2098.4384    0.6341  0.4836 10.5733 -0.0043  0.0336   0.0311   0.0726    0.0841   0.0000   435.6873       24.7781       13.3211      -1.11894     -0.940375      -1.81236     -0.553923     -0.769806      0.165800    0.00449475       0.00000       0.00000       0.00000       0.00000       0.00000       0.00000       0.00000       0.00000       0.00000       0.00000       0.00000       0.00000       0.00000       0.00000       0.00000       0.00000       0.00000       0.00000       0.00000       0.00000       0.00000       0.00000       0.00000       0.00000       0.00000       0.00000       9.83698       10.8695       10.2597       7.56461       4.75162       2.90011       1.57250      0.705542      0.224096     0.0494891       0.00000       0.00000       0.00000       0.00000       0.00000       0.00000       0.00000       0.00000       0.00000       0.00000       0.00000       0.00000       0.00000       0.00000       0.00000       0.00000       0.00000       0.00000       0.00000       0.00000       0.00000       0.00000       0.00000       0.00000       0.00000       0.00000
   5  13 2235.3993    0.9498  0.5398 11.0264  0.0001  0.0314   0.0434   0.0779    0.0945   0.0000   408.3526       10.7391       10.5509      -8.39599      -4.21890      -4.94392     -0.951412     -0.953505     0.0214589    -0.0287380       0.00000       0.00000       0.00000       0.00000       0.00000       0.00000       0.00000       0.00000       0.00000       0.00000       0.00000       0.00000       0.00000       0.00000       0.00000       0.00000       0.00000       0.00000       0.00000       0.00000       0.00000       0.00000       0.00000       0.00000       0.00000       0.00000       9.23471       10.8453       9.28974       6.89509       4.60320       2.81654       1.29845      0.624231      0.204758     0.0489021       0.00000       0.00000       0.00000       0.00000       0.00000       0.00000       0.00000       0.00000       0.00000       0.00000       0.00000       0.00000       0.00000       0.00000       0.00000       0.00000       0.00000       0.00000       0.00000       0.00000       0.00000       0.00000       0.00000       0.00000       0.00000       0.00000
   5  14 2371.1178    1.3200  0.6905 11.2549 -0.0081  0.0337   0.0532   0.0796    0.1350   0.0000   450.2365       29.0026       8.08515       8.18006       1.90830       5.64115       3.36793     -0.585629     -0.216552      0.118428       0.00000       0.00000       0.00000       0.00000       0.00000       0.00000       0.00000       0.00000       0.00000       0.00000       0.00000       0.00000       0.00000       0.00000       0.00000       0.00000       0.00000       0.00000       0.00000       0.00000       0.00000       0.00000       0.00000       0.00000       0.00000       0.00000       10.7337       12.0561       10.1235       8.29354       5.45228       3.12327       1.71080      0.655460      0.222995     0.0591840       0.00000       0.00000       0.00000       0.00000       0.00000       0.00000       0.00000       0.00000       0.00000       0.00000       0.00000       0.00000       0.00000       0.00000       0.00000       0.00000       0.00000       0.00000       0.00000       0.00000       0.00000       0.00000       0.00000       0.00000       0.00000       0.00000
   5  15 2506.1013    1.7284  0.7448 11.5530 -0.0149  0.0372   0.0755   0.0835    0.1931   0.0000   410.7887       10.5768       21.0665     0.0682727       4.18104       4.17833       1.96033      -2.80969    -0.0542629    -0.0978175       0.00000       0.00000       0.00000       0.00000       0.00000       0.00000       0.00000       0.00000       0.00000       0.00000       0.00000       0.00000       0.00000       0.00000       0.00000       0.00000       0.00000       0.00000       0.00000       0.00000       0.00000       0.00000       0.00000       0.00000       0.00000       0.00000       12.0385       13.1773       11.0035       9.42856       5.80554       3.68205       1.76831      0.808251      0.223059     0.0611155       0.00000       0.00000       0.00000       0.00000       0.00000       0.00000       0.00000       0.00000       0.00000       0.00000       0.00000       0.00000       0.00000       0.00000       0.00000       0.00000       0.00000       0.00000       0.00000       0.00000       0.00000       0.00000       0.00000       0.00000       0.00000       0.00000
   5  16 2641.3301    2.2051  0.9302 11.5578 -0.0010  0.0379   0.0797   0.0918    0.3134   0.0000   447.9936       43.1188       12.5007      -1.73248      -3.26705      -2.75260       3.01520     -0.542144    -0.0890875    -0.0566495       0.00000       0.00000       0.00000       0.00000       0.00000       0.00000       0.00000       0.00000       0.00000       0.00000       0.00000       0.00000       0.00000       0.00000       0.00000       0.00000       0.00000       0.00000       0.00000       0.00000       0.00000       0.00000       0.00000       0.00000       0.00000       0.00000       11.4278       13.3454       11.4021       9.08261       5.66541       3.48566       1.83587      0.788795      0.260515     0.0677790       0.00000       0.00000       0.00000       0.00000       0.00000       0.00000       0.00000       0.00000       0.00000       0.00000       0.00000       0.00000       0.00000       0.00000       0.00000       0.00000       0.00000       0.00000       0.00000       0.00000       0.00000       0.00000       0.00000       0.00000       0.00000       0.00000
   5  17 2777.5120    2.9587  1.0080 11.1184 -0.0025  0.0382   0.0952   0.1061    0.8178   0.0000   430.6653       36.5460       14.3931       9.64817      -3.26240       6.55787      0.531356     -0.898997      0.648016    -0.0691471       0.00000       0.00000       0.00000       0.00000       0.00000       0.00000       0.00000       0.00000       0.00000       0.00000       0.00000       0.00000       0.00000       0.00000       0.00000       0.00000       0.00000       0.00000       0.00000       0.00000       0.00000       0.00000       0.00000       0.00000       0.00000       0.00000       12.5934       14.3448       12.3852       9.20740       6.35237       3.58103       1.74356      0.750603      0.276676     0.0596499       0.00000       0.00000       0.00000       0.00000       0.00000       0.00000       0.00000       0.00000       0.00000       0.00000       0.00000       0.00000       0.00000       0.00000       0.00000       0.00000       0.00000       0.00000       0.00000       0.00000       0.00000       0.00000       0.00000       0.00000       0.00000       0.00000
   5  18 2913.9323    4.1560  0.7682  2.1654  0.0000  0.0381   0.1476   0.0985 1000.0000   0.0000   428.8346       46.1856       23.7816       10.9922       8.69010      -8.09261       0.00000       0.00000       0.00000       0.00000       0.00000       0.00000       0.00000       0.00000       0.00000       0.00000       0.00000       0.00000       0.00000       0.00000       0.00000       0.00000       0.00000       0.00000       0.00000       0.00000       0.00000       0.00000       0.00000       0.00000       0.00000       0.00000       0.00000       0.00000       0.00000       0.00000       12.3781       14.5581       11.8870       9.58729       5.22666       3.55307       1.77368      0.833151      0.220242     0.0643371       0.00000       0.00000       0.00000       0.00000       0.00000       0.00000       0.00000       0.00000       0.00000       0.00000       0.00000       0.00000       0.00000       0.00000       0.00000       0.00000       0.00000       0.00000       0.00000       0.00000       0.00000       0.00000       0.00000       0.00000       0.00000       0.00000
   5  21 3322.8778    3.7175  1.6124 12.5241 -0.0125  0.0604   0.1026   0.1636    0.4359   0.0000   419.3967       38.5418       23.7113       32.6942       4.43205     -0.142509       1.83789      0.275215      0.193437     -0.303945       0.00000       0.00000       0.00000       0.00000       0.00000       0.00000       0.00000       0.00000       0.00000       0.00000       0.00000       0.00000       0.00000       0.00000       0.00000       0.00000       0.00000       0.00000       0.00000       0.00000       0.00000       0.00000       0.00000       0.00000       0.00000       0.00000       17.0229       19.9555       17.6875       14.5611       9.65653       6.25622       3.12585       1.40740      0.451191      0.112161       0.00000       0.00000       0.00000       0.00000       0.00000       0.00000       0.00000       0.00000       0.00000       0.00000       0.00000       0.00000       0.00000       0.00000       0.00000       0.00000       0.00000       0.00000       0.00000       0.00000       0.00000       0.00000       0.00000       0.00000       0.00000       0.00000
   5  22 3459.5829    3.2670  2.7110  2.7312  0.0000  0.0736   0.0649   0.2053 1000.0000   0.0000   436.2590       45.2097       9.87669       46.4097      -16.2314      -4.36230       0.00000       0.00000       0.00000       0.00000       0.00000       0.00000       0.00000       0.00000       0.00000       0.00000       0.00000       0.00000       0.00000       0.00000       0.00000       0.00000       0.00000       0.00000       0.00000       0.00000       0.00000       0.00000       0.00000       0.00000       0.00000       0.00000       0.00000       0.00000       0.00000       0.00000       22.7531       24.7671       22.6815       18.3907       12.1914       7.63803       4.00833       1.74455      0.543051      0.118077       0.00000       0.00000       0.00000       0.00000       0.00000       0.00000       0.00000       0.00000       0.00000       0.00000       0.00000       0.00000       0.00000       0.00000       0.00000       0.00000       0.00000       0.00000       0.00000       0.00000       0.00000       0.00000       0.00000       0.00000       0.00000       0.00000
   5  23 3596.8624    2.8568  3.3920 11.1928 -0.0047  0.0942   0.0570   0.2371    0.3591   0.0000   461.8814       56.2577       26.9106       23.8592      -5.85623      -2.69585     -0.210201      -1.06460     -0.385352     -0.208112       0.00000       0.00000       0.00000       0.00000       0.00000       0.00000       0.00000       0.00000       0.00000       0.00000       0.00000       0.00000       0.00000       0.00000       0.00000       0.00000       0.00000       0.00000       0.00000       0.00000       0.00000       0.00000       0.00000       0.00000       0.00000       0.00000       28.4969       30.8191       29.9263       23.0361       14.4472       8.93067       5.16990       2.17662      0.720413      0.154379       0.00000       0.00000       0.00000       0.00000       0.00000       0.00000       0.00000       0.00000       0.00000       0.00000       0.00000       0.00000       0.00000       0.00000       0.00000       0.00000       0.00000       0.00000       0.00000       0.00000       0.00000       0.00000       0.00000       0.00000       0.00000       0.00000
   5  25 3872.1076    1.9750  5.8993 11.0107 -0.0056  0.1385   0.0318   0.3684    0.1248   0.0000   450.3656       107.099       13.6981      -1.10780      -6.87618       10.7207      -2.20300      0.480022     -0.345140     -0.157790       0.00000       0.00000       0.00000       0.00000       0.00000       0.00000       0.00000       0.00000       0.00000       0.00000       0.00000       0.00000       0.00000       0.00000       0.00000       0.00000       0.00000       0.00000       0.00000       0.00000       0.00000       0.00000       0.00000       0.00000       0.00000       0.00000       42.1915       51.2551       44.9752       33.7354       21.4380       13.0298       7.02120       3.10101       1.06229      0.250065       0.00000       0.00000       0.00000       0.00000       0.00000       0.00000       0.00000       0.00000       0.00000       0.00000       0.00000       0.00000       0.00000       0.00000       0.00000       0.00000       0.00000       0.00000       0.00000       0.00000       0.00000       0.00000       0.00000       0.00000       0.00000       0.00000
   6  10 1866.0675    0.4006  0.3867  9.7707  0.0025  0.0438   0.0215   0.0634    0.0674   0.0000   418.9882       9.34260       27.0695       6.83575      -7.22628      -1.72049     -0.507982     -0.834218      0.981782      0.383112     0.0593888   -0.00574712       0.00000       0.00000       0.00000       0.00000       0.00000       0.00000       0.00000       0.00000       0.00000       0.00000       0.00000       0.00000       0.00000       0.00000       0.00000       0.00000       0.00000       0.00000       0.00000       0.00000       0.00000       0.00000       0.00000       0.00000       12.9900       16.7471       13.9109       10.0255       7.59014       4.46084       2.58657      0.827137      0.641558      0.181633     0.0751487     0.0165029       0.00000       0.00000       0.00000       0.00000       0.00000       0.00000       0.00000       0.00000       0.00000       0.00000       0.00000       0.00000       0.00000       0.00000       0.00000       0.00000       0.00000       0.00000       0.00000       0.00000       0.00000       0.00000       0.00000       0.00000
   6  12 2142.5015    0.8269  0.6285 10.1917  0.0039  0.0314   0.0307   0.0688    0.1112   0.0000   428.8495       3.51556       29.3607       2.90759      -3.94358      0.923292     -0.831832      0.649643     -0.153537     -0.139656    -0.0583919     0.0203767       0.00000       0.00000       0.00000       0.00000       0.00000       0.00000       0.00000       0.00000       0.00000       0.00000       0.00000       0.00000       0.00000       0.00000       0.00000       0.00000       0.00000       0.00000       0.00000       0.00000       0.00000       0.00000       0.00000       0.00000       8.59774       9.59584       9.61203       7.02938       5.38175       3.36496       2.01787       1.01054      0.495155      0.189203     0.0614670     0.0108846       0.00000       0.00000       0.00000       0.00000       0.00000       0.00000       0.00000       0.00000       0.00000       0.00000       0.00000       0.00000       0.00000       0.00000       0.00000       0.00000       0.00000       0.00000       0.00000       0.00000       0.00000       0.00000       0.00000       0.00000
   6  14 2415.6115    1.3492  0.8972 11.5184 -0.0044  0.0403   0.0480   0.0930    0.1157   0.0000   441.6293       36.3372       5.82586      -4.50468       1.07502      -3.07847       1.59823      0.276823     -0.120955      0.151895     0.0493744     0.0304201       0.00000       0.00000       0.00000       0.00000       0.00000       0.00000       0.00000       0.00000       0.00000       0.00000       0.00000       0.00000       0.00000       0.00000       0.00000       0.00000       0.00000       0.00000       0.00000       0.00000       0.00000       0.00000       0.00000       0.00000       9.90188       11.7006       10.3129       8.79528       6.63819       4.60646       2.70962       1.27930      0.653448      0.236765     0.0723186     0.0164421       0.00000       0.00000       0.00000       0.00000       0.00000       0.00000       0.00000       0.00000       0.00000       0.00000       0.00000       0.00000       0.00000       0.00000       0.00000       0.00000       0.00000       0.00000       0.00000       0.00000       0.00000       0.00000       0.00000       0.00000
   6  15 2551.0790    1.8647  0.8751 11.9249 -0.0185  0.0380   0.0653   0.0930    0.1326   0.0000   436.3912       20.1106       3.00091       7.55666     0.0838321     -0.442511      0.144498      -1.09707      -1.82588     0.0770203      0.156484    -0.0227269       0.00000       0.00000       0.00000       0.00000       0.00000       0.00000       0.00000       0.00000       0.00000       0.00000       0.00000       0.00000       0.00000       0.00000       0.00000       0.00000       0.00000       0.00000       0.00000       0.00000       0.00000       0.00000       0.00000       0.00000       9.31523       11.6746       9.83935       8.16798       6.71386       4.06684       2.53263       1.21141      0.605520      0.199666     0.0769285     0.0165162       0.00000       0.00000       0.00000       0.00000       0.00000       0.00000       0.00000       0.00000       0.00000       0.00000       0.00000       0.00000       0.00000       0.00000       0.00000       0.00000       0.00000       0.00000       0.00000       0.00000       0.00000       0.00000       0.00000       0.00000
   6  16 2687.2385    2.4020  0.7602 12.5688 -0.0018  0.0314   0.0843   0.0817    0.1154   0.0000   438.5874       9.16476       4.87568       3.02854       4.91339       7.48946       1.42382     -0.417511       1.08328     -0.173485     0.0142364    0.00285667       0.00000       0.00000       0.00000       0.00000       0.00000       0.00000       0.00000       0.00000       0.00000       0.00000       0.00000       0.00000       0.00000       0.00000       0.00000       0.00000       0.00000       0.00000       0.00000       0.00000       0.00000       0.00000       0.00000       0.00000       7.72357       8.66926       8.40970       6.98774       5.28538       3.45510       2.19416       1.13075      0.542890      0.192091     0.0608407     0.0122683       0.00000       0.00000       0.00000       0.00000       0.00000       0.00000       0.00000       0.00000       0.00000       0.00000       0.00000       0.00000       0.00000       0.00000       0.00000       0.00000       0.00000       0.00000       0.00000       0.00000       0.00000       0.00000       0.00000       0.00000
   6  17 2823.8911    2.9002  0.7836 12.9493  0.0019  0.0349   0.1048   0.0893    0.1208   0.0000   427.4907       27.0331       26.5827       2.69005       1.30857       3.03534      -1.10404     -0.812964      0.819917     0.0818700    -0.0179629    -0.0163118       0.00000       0.00000       0.00000       0.00000       0.00000       0.00000       0.00000       0.00000       0.00000       0.00000       0.00000       0.00000       0.00000       0.00000       0.00000       0.00000       0.00000       0.00000       0.00000       0.00000       0.00000       0.00000       0.00000       0.00000       8.84474       11.2568       9.05163       7.99860       5.94294       3.84360       2.37749      0.970345      0.556517      0.173574     0.0633854     0.0156158       0.00000       0.00000       0.00000       0.00000       0.00000       0.00000       0.00000       0.00000       0.00000       0.00000       0.00000       0.00000       0.00000       0.00000       0.00000       0.00000       0.00000       0.00000       0.00000       0.00000       0.00000       0.00000       0.00000       0.00000
   6  18 2960.8791    3.4697  0.8014 13.1954 -0.0068  0.0351   0.1226   0.0806    0.1493   0.0000   448.8429       23.6113      -4.83484       8.83782       5.38482      -2.38757       3.14121      -2.16686     -0.608911     0.0481235     0.0962034    0.00580020       0.00000       0.00000       0.00000       0.00000       0.00000       0.00000       0.00000       0.00000       0.00000       0.00000       0.00000       0.00000       0.00000       0.00000       0.00000       0.00000       0.00000       0.00000       0.00000       0.00000       0.00000       0.00000       0.00000       0.00000       9.76879       10.2811       10.4074       8.11247       6.02568       4.39491       2.44784       1.13071      0.579098      0.228850     0.0639420     0.0113573       0.00000       0.00000       0.00000       0.00000       0.00000       0.00000       0.00000       0.00000       0.00000       0.00000       0.00000       0.00000       0.00000       0.00000       0.00000       0.00000       0.00000       0.00000       0.00000       0.00000       0.00000       0.00000       0.00000       0.00000
   6  19 3097.5949    3.7304  1.0107 13.3926 -0.0069  0.0397   0.1286   0.1024    0.1806   0.0000   418.5680       54.2235       14.2947       18.0327       5.21092      -6.15175      -3.87895      0.273681       1.33216     0.0436053     0.0814103    0.00144992       0.00000       0.00000       0.00000       0.00000       0.00000       0.00000       0.00000       0.00000       0.00000       0.00000       0.00000       0.00000       0.00000       0.00000       0.00000       0.00000       0.00000       0.00000       0.00000       0.00000       0.00000       0.00000       0.00000       0.00000       9.81818       11.5355       11.3361       8.36501       6.83139       4.28666       2.59599       1.36833      0.624245      0.248508     0.0832381     0.0154060       0.00000       0.00000       0.00000       0.00000       0.00000       0.00000       0.00000       0.00000       0.00000       0.00000       0.00000       0.00000       0.00000       0.00000       0.00000       0.00000       0.00000       0.00000       0.00000       0.00000       0.00000       0.00000       0.00000       0.00000
   6  20 3234.2007    3.8245  1.1690 13.3258 -0.0070  0.0450   0.1256   0.1126    0.2387   0.0000   416.5647       36.2381      -20.2338      -10.3399      -1.77612      -2.39602     -0.271077      -2.14707      -1.25149     -0.519449      0.142330    -0.0192204       0.00000       0.00000       0.00000       0.00000       0.00000       0.00000       0.00000       0.00000       0.00000       0.00000       0.00000       0.00000       0.00000       0.00000       0.00000       0.00000       0.00000       0.00000       0.00000       0.00000       0.00000       0.00000       0.00000       0.00000       12.4420       14.8480       13.8319       10.5146       7.61996       4.97027       2.96882       1.45039      0.741991      0.273089     0.0844060     0.0170523       0.00000       0.00000       0.00000       0.00000       0.00000       0.00000       0.00000       0.00000       0.00000       0.00000       0.00000       0.00000       0.00000       0.00000       0.00000       0.00000       0.00000       0.00000       0.00000       0.00000       0.00000       0.00000       0.00000       0.00000
   6  21 3371.2763    3.6068  1.8157 12.2210 -0.0018  0.0573   0.0900   0.1516    0.3536   0.0000   437.6229       92.1617      -15.1452      -17.5219       17.5088      -6.48880      -1.33676      -2.58186       1.31184     -0.786934    -0.0512460     0.0301371       0.00000       0.00000       0.00000       0.00000       0.00000       0.00000       0.00000       0.00000       0.00000       0.00000       0.00000       0.00000       0.00000       0.00000       0.00000       0.00000       0.00000       0.00000       0.00000       0.00000       0.00000       0.00000       0.00000       0.00000       15.8554       18.4476       16.4145       13.9079       10.0998       6.32862       3.86109       2.07234      0.909701      0.335604      0.103321     0.0221267       0.00000       0.00000       0.00000       0.00000       0.00000       0.00000       0.00000       0.00000       0.00000       0.00000       0.00000       0.00000       0.00000       0.00000       0.00000       0.00000       0.00000       0.00000       0.00000       0.00000       0.00000       0.00000       0.00000       0.00000
   6  22 3508.6432    2.9849  2.4722 12.0170 -0.0090  0.0717   0.0673   0.1897    0.2603   0.0000   429.2369       28.9984       29.9673       17.5795       2.02802       6.10543       4.72565      -2.06975      -3.71555     -0.620697      0.158199     0.0185192       0.00000       0.00000       0.00000       0.00000       0.00000       0.00000       0.00000       0.00000       0.00000       0.00000       0.00000       0.00000       0.00000       0.00000       0.00000       0.00000       0.00000       0.00000       0.00000       0.00000       0.00000       0.00000       0.00000       0.00000       16.9808       20.4716       20.1097       16.4188       12.8437       8.35279       5.45979       2.91755       1.38409      0.515671      0.164654     0.0309552       0.00000       0.00000       0.00000       0.00000       0.00000       0.00000       0.00000       0.00000       0.00000       0.00000       0.00000       0.00000       0.00000       0.00000       0.00000       0.00000       0.00000       0.00000       0.00000       0.00000       0.00000       0.00000       0.00000       0.00000
   6  23 3646.3729    2.5097  4.0005 11.5938 -0.0002  0.0961   0.0468   0.2674    0.1530   0.0000   413.8548       55.3608       41.6491       6.43623      -10.5450       15.2686       4.36151      -4.90862     -0.433731      0.197430    -0.0627014    -0.0219019       0.00000       0.00000       0.00000       0.00000       0.00000       0.00000       0.00000       0.00000       0.00000       0.00000       0.00000       0.00000       0.00000       0.00000       0.00000       0.00000       0.00000       0.00000       0.00000       0.00000       0.00000       0.00000       0.00000       0.00000       22.9332       29.7564       26.8905       22.3711       17.3526       11.3886       7.35071       3.40616       1.84331      0.646132      0.221958     0.0448100       0.00000       0.00000       0.00000       0.00000       0.00000       0.00000       0.00000       0.00000       0.00000       0.00000       0.00000       0.00000       0.00000       0.00000       0.00000       0.00000       0.00000       0.00000       0.00000       0.00000       0.00000       0.00000       0.00000       0.00000
   6  25 3922.4462    1.7094  6.7470 10.8243 -0.0066  0.1318   0.0267   0.3913    0.1098   0.0000   429.6132       126.577       4.94319      0.234181       20.7377       21.7733       5.50022      -11.4347      -5.75269     -0.402114     -0.117622     -0.150495       0.00000       0.00000       0.00000       0.00000       0.00000       0.00000       0.00000       0.00000       0.00000       0.00000       0.00000       0.00000       0.00000       0.00000       0.00000       0.00000       0.00000       0.00000       0.00000       0.00000       0.00000       0.00000       0.00000       0.00000       32.8027       39.6675       38.7609       31.6259       24.2239       16.6277       10.1272       5.59680       2.58923       1.01915      0.300377     0.0565421       0.00000       0.00000       0.00000       0.00000       0.00000       0.00000       0.00000       0.00000       0.00000       0.00000       0.00000       0.00000       0.00000       0.00000       0.00000       0.00000       0.00000       0.00000       0.00000       0.00000       0.00000       0.00000       0.00000       0.00000
   7  10 1906.8756    0.4415  0.3529 10.0037 -0.0023  0.0262   0.0227   0.0562    0.0574   0.0000   437.6189       5.77677       10.9855       4.04178       2.54224      -1.62540     -0.660080      0.441704      0.414809     -0.240024     -0.107291    -0.0227651     0.0107102  -0.000407222       0.00000       0.00000       0.00000       0.00000       0.00000       0.00000       0.00000       0.00000       0.00000       0.00000       0.00000       0.00000       0.00000       0.00000       0.00000       0.00000       0.00000       0.00000       0.00000       0.00000       0.00000       0.00000       5.96028       6.76015       5.61263       4.82587       4.43012       3.49989       2.07291       1.21895      0.596202      0.258238      0.104845     0.0411889     0.0119288    0.00240227       0.00000       0.00000       0.00000       0.00000       0.00000       0.00000       0.00000       0.00000       0.00000       0.00000       0.00000       0.00000       0.00000       0.00000       0.00000       0.00000       0.00000       0.00000       0.00000       0.00000       0.00000       0.00000
   7  11 2045.7873    0.6256  0.5245  9.9334  0.0058  0.0267   0.0253   0.0665    0.0807   0.0000   439.0522       7.51441      0.234913       1.90552       5.00504     -0.236166      -2.62111      0.323392     -0.181854     -0.118958      0.212597    -0.0351483    -0.0161089   -0.00105160       0.00000       0.00000       0.00000       0.00000       0.00000       0.00000       0.00000       0.00000       0.00000       0.00000       0.00000       0.00000       0.00000       0.00000       0.00000       0.00000       0.00000       0.00000       0.00000       0.00000       0.00000       0.00000       5.75951       6.14618       6.09307       5.91896       4.40533       2.99707       1.80867       1.34554      0.755706      0.315856      0.124345     0.0463296     0.0114684    0.00235325       0.00000       0.00000       0.00000       0.00000       0.00000       0.00000       0.00000       0.00000       0.00000       0.00000       0.00000       0.00000       0.00000       0.00000       0.00000       0.00000       0.00000       0.00000       0.00000       0.00000       0.00000       0.00000
   7  12 2184.6178    0.8631  0.5700 10.3894  0.0011  0.0258   0.0320   0.0700    0.0896   0.0000   439.8698       16.5990       17.5491     -0.115060      0.398797       1.47725       2.10717      0.628039     -0.354508    0.00541428      0.177866    0.00991652     0.0292707   0.000173023       0.00000       0.00000       0.00000       0.00000       0.00000       0.00000       0.00000       0.00000       0.00000       0.00000       0.00000       0.00000       0.00000       0.00000       0.00000       0.00000       0.00000       0.00000       0.00000       0.00000       0.00000       0.00000       5.50259       6.49138       5.66426       5.23426       4.34396       3.21735       2.01390       1.20052      0.668000      0.266815      0.119047     0.0408280     0.0119749    0.00249239       0.00000       0.00000       0.00000       0.00000       0.00000       0.00000       0.00000       0.00000       0.00000       0.00000       0.00000       0.00000       0.00000       0.00000       0.00000       0.00000       0.00000       0.00000       0.00000       0.00000       0.00000       0.00000
   7  13 2322.1166    1.1634  0.7375 10.7080 -0.0011  0.0339   0.0372   0.0718    0.1168   0.0000   451.2355       7.19440       18.9469       1.12291       3.74146      -3.48169       4.30305      0.750923      0.212373     -0.972834      0.132647     0.0245792     0.0288796    0.00656891       0.00000       0.00000       0.00000       0.00000       0.00000       0.00000       0.00000       0.00000       0.00000       0.00000       0.00000       0.00000       0.00000       0.00000       0.00000       0.00000       0.00000       0.00000       0.00000       0.00000       0.00000       0.00000       6.64600       8.15000       8.68673       6.04524       5.84690       3.84843       2.41247       1.64148      0.829672      0.411217      0.156628     0.0681678     0.0200477    0.00307675       0.00000       0.00000       0.00000       0.00000       0.00000       0.00000       0.00000       0.00000       0.00000       0.00000       0.00000       0.00000       0.00000       0.00000       0.00000       0.00000       0.00000       0.00000       0.00000       0.00000       0.00000       0.00000
   7  14 2458.2764    1.5733  0.8213 11.3580 -0.0095  0.0333   0.0487   0.0804    0.1198   0.0000   456.9370       17.7444      -7.53671       7.64964       6.10704     0.0405567      -3.29737      -1.94695     -0.688494      0.744337     0.0511267     0.0605558     0.0264576   -0.00769745       0.00000       0.00000       0.00000       0.00000       0.00000       0.00000       0.00000       0.00000       0.00000       0.00000       0.00000       0.00000       0.00000       0.00000       0.00000       0.00000       0.00000       0.00000       0.00000       0.00000       0.00000       0.00000       7.05853       8.72694       8.06073       6.91194       5.61064       4.05584       2.49838       1.62203      0.790774      0.397063      0.147114     0.0607069     0.0165106    0.00335564       0.00000       0.00000       0.00000       0.00000       0.00000       0.00000       0.00000       0.00000       0.00000       0.00000       0.00000       0.00000       0.00000       0.00000       0.00000       0.00000       0.00000       0.00000       0.00000       0.00000       0.00000       0.00000
   7  15 2594.4258    2.0892  0.6991 11.9615  0.0015  0.0317   0.0704   0.0690    0.1110   0.0000   432.7611     -0.783982       8.19567       21.2195       10.8806      -7.97712      -3.64665      -1.18669       2.38036     0.0925749      0.245541    -0.0598519    0.00395290  -0.000639233       0.00000       0.00000       0.00000       0.00000       0.00000       0.00000       0.00000       0.00000       0.00000       0.00000       0.00000       0.00000       0.00000       0.00000       0.00000       0.00000       0.00000       0.00000       0.00000       0.00000       0.00000       0.00000       7.10105       8.11058       6.74846       6.35212       5.48334       4.36544       2.70448       1.57795      0.808007      0.342911      0.147133     0.0529964     0.0139051    0.00309379       0.00000       0.00000       0.00000       0.00000       0.00000       0.00000       0.00000       0.00000       0.00000       0.00000       0.00000       0.00000       0.00000       0.00000       0.00000       0.00000       0.00000       0.00000       0.00000       0.00000       0.00000       0.00000
   7  16 2731.2999    2.5675  0.7725 12.6967 -0.0006  0.0318   0.0854   0.0841    0.1038   0.0000   446.6777       8.56593       6.01593       11.0537       15.7760      0.784839      -2.74191      -3.47011      0.648486      0.290347    -0.0862305    -0.0531942   -0.00604590   -0.00120725       0.00000       0.00000       0.00000       0.00000       0.00000       0.00000       0.00000       0.00000       0.00000       0.00000       0.00000       0.00000       0.00000       0.00000       0.00000       0.00000       0.00000       0.00000       0.00000       0.00000       0.00000       0.00000       7.67293       8.52858       8.76063       7.40135       5.35657       3.42299       2.39090       1.41442      0.795726      0.384356      0.159116     0.0494581     0.0141788    0.00256299       0.00000       0.00000       0.00000       0.00000       0.00000       0.00000       0.00000       0.00000       0.00000       0.00000       0.00000       0.00000       0.00000       0.00000       0.00000       0.00000       0.00000       0.00000       0.00000       0.00000       0.00000       0.00000
   7  17 2868.5195    3.2571  0.7363 13.2865 -0.0100  0.0383   0.1137   0.0794    0.1011   0.0000   437.2163       33.6598       5.47731       19.1054      -1.75099      -6.12222       2.46334       2.09371     -0.748062     0.0714731     -0.121214     0.0459557    0.00640182   -0.00162881       0.00000       0.00000       0.00000       0.00000       0.00000       0.00000       0.00000       0.00000       0.00000       0.00000       0.00000       0.00000       0.00000       0.00000       0.00000       0.00000       0.00000       0.00000       0.00000       0.00000       0.00000       0.00000       8.71023       8.42684       7.79906       9.34427       6.78310       3.78507       2.66720       2.11246       1.20691      0.518116      0.177347     0.0540457     0.0148932    0.00348129       0.00000       0.00000       0.00000       0.00000       0.00000       0.00000       0.00000       0.00000       0.00000       0.00000       0.00000       0.00000       0.00000       0.00000       0.00000       0.00000       0.00000       0.00000       0.00000       0.00000       0.00000       0.00000
   7  18 3005.8339    3.7109  0.7633 13.4056 -0.0058  0.0289   0.1267   0.0803    0.1026   0.0000   444.8975       24.4370       8.76979       3.30902       3.55590      -8.15780      -3.71425      -2.98862      0.364269      0.626271    -0.0851198   -0.00751855   -0.00928803   9.29137e-05       0.00000       0.00000       0.00000       0.00000       0.00000       0.00000       0.00000       0.00000       0.00000       0.00000       0.00000       0.00000       0.00000       0.00000       0.00000       0.00000       0.00000       0.00000       0.00000       0.00000       0.00000       0.00000       6.93250       7.56089       7.41421       6.64687       4.92943       3.55449       2.21262       1.41086      0.750153      0.362819      0.137833     0.0483757     0.0122497    0.00243223       0.00000       0.00000       0.00000       0.00000       0.00000       0.00000       0.00000       0.00000       0.00000       0.00000       0.00000       0.00000       0.00000       0.00000       0.00000       0.00000       0.00000       0.00000       0.00000       0.00000       0.00000       0.00000
   7  19 3143.0706    3.9469  1.0573 12.8909  0.0005  0.0403   0.1127   0.0915    0.1731   0.0000   451.9770       54.2950      -5.51671       6.51544       15.0540      -7.16664      -4.97403     -0.589860      0.562879     -0.378267    -0.0446822    -0.0256455     0.0337732   -0.00118750       0.00000       0.00000       0.00000       0.00000       0.00000       0.00000       0.00000       0.00000       0.00000       0.00000       0.00000       0.00000       0.00000       0.00000       0.00000       0.00000       0.00000       0.00000       0.00000       0.00000       0.00000       0.00000       10.3860       10.8023       8.44309       8.08054       7.67629       6.22487       4.00859       2.07635       1.01418      0.408693      0.178406     0.0562563     0.0164371    0.00327929       0.00000       0.00000       0.00000       0.00000       0.00000       0.00000       0.00000       0.00000       0.00000       0.00000       0.00000       0.00000       0.00000       0.00000       0.00000       0.00000       0.00000       0.00000       0.00000       0.00000       0.00000       0.00000
   7  20 3280.2512    3.5708  1.3783 13.0612  0.0018  0.0478   0.0978   0.1082    0.1325   0.0000   449.4897       61.7810     -0.625033     -0.424891      -11.6538      -4.19924       1.18448      -5.52657     -0.278859     -0.340295     0.0439366     -0.134507    0.00517612   -0.00123693       0.00000       0.00000       0.00000       0.00000       0.00000       0.00000       0.00000       0.00000       0.00000       0.00000       0.00000       0.00000       0.00000       0.00000       0.00000       0.00000       0.00000       0.00000       0.00000       0.00000       0.00000       0.00000       9.76519       12.6493       11.0015       10.4220       7.69978       5.90686       3.76336       2.27856       1.17944      0.579259      0.240294     0.0844874     0.0227058    0.00529540       0.00000       0.00000       0.00000       0.00000       0.00000       0.00000       0.00000       0.00000       0.00000       0.00000       0.00000       0.00000       0.00000       0.00000       0.00000       0.00000       0.00000       0.00000       0.00000       0.00000       0.00000       0.00000
   7  21 3417.8270    3.1142  1.9065 12.5592 -0.0031  0.0515   0.0727   0.1347    0.1228   0.0000   452.0852       47.3047       13.6629       1.74607       3.31138      -10.7983      -3.73210      0.516935       1.16655     -0.281702     0.0970793     -0.156341   -0.00976710    0.00487694       0.00000       0.00000       0.00000       0.00000       0.00000       0.00000       0.00000       0.00000       0.00000       0.00000       0.00000       0.00000       0.00000       0.00000       0.00000       0.00000       0.00000       0.00000       0.00000       0.00000       0.00000       0.00000       10.8969       13.8290       12.5907       11.1099       8.95279       6.22867       4.12900       2.49924       1.38822      0.631531      0.266385     0.0923442     0.0271375    0.00542537       0.00000       0.00000       0.00000       0.00000       0.00000       0.00000       0.00000       0.00000       0.00000       0.00000       0.00000       0.00000       0.00000       0.00000       0.00000       0.00000       0.00000       0.00000       0.00000       0.00000       0.00000       0.00000
   7  22 3555.8081    2.6876  2.8691 12.1811 -0.0002  0.0696   0.0556   0.1928    0.1185   0.0000   428.9832       60.0616       43.0125       21.3525       30.8305       4.30561      -6.22442       2.14584       2.05824     0.0703295    -0.0376350     0.0265380    -0.0490604    0.00228850       0.00000       0.00000       0.00000       0.00000       0.00000       0.00000       0.00000       0.00000       0.00000       0.00000       0.00000       0.00000       0.00000       0.00000       0.00000       0.00000       0.00000       0.00000       0.00000       0.00000       0.00000       0.00000       14.5848       18.4191       17.3341       14.9227       12.2803       8.65012       5.80400       3.37297       1.90293      0.834766      0.382982      0.131242     0.0389559    0.00720612       0.00000       0.00000       0.00000       0.00000       0.00000       0.00000       0.00000       0.00000       0.00000       0.00000       0.00000       0.00000       0.00000       0.00000       0.00000       0.00000       0.00000       0.00000       0.00000       0.00000       0.00000       0.00000
   7  23 3693.8178    2.2307  3.4808 11.8981 -0.0070  0.0835   0.0427   0.2205    0.1016   0.0000   406.4296       75.9355      -15.8351      -32.4500      -25.1833       2.87723       2.69420      -13.1567      -3.02073       1.35096     -0.624458     -0.340057     0.0127289     0.0164488       0.00000       0.00000       0.00000       0.00000       0.00000       0.00000       0.00000       0.00000       0.00000       0.00000       0.00000       0.00000       0.00000       0.00000       0.00000       0.00000       0.00000       0.00000       0.00000       0.00000       0.00000       0.00000       17.2041       22.3267       20.5386       18.6379       14.6624       10.8348       7.08353       4.39222       2.17578       1.18328      0.448108      0.170988     0.0471644    0.00926208       0.00000       0.00000       0.00000       0.00000       0.00000       0.00000       0.00000       0.00000       0.00000       0.00000       0.00000       0.00000       0.00000       0.00000       0.00000       0.00000       0.00000       0.00000       0.00000       0.00000       0.00000       0.00000
   7  24 3832.4856    1.8641  5.2910 11.3114 -0.0014  0.1101   0.0302   0.3163    0.0821   0.0000   456.9287       111.156       20.6607      -8.18643       31.6642       43.4975      -27.6473      -19.1257       5.97125       2.56217      -1.61478     -0.554192      0.119228     0.0121857       0.00000       0.00000       0.00000       0.00000       0.00000       0.00000       0.00000       0.00000       0.00000       0.00000       0.00000       0.00000       0.00000       0.00000       0.00000       0.00000       0.00000       0.00000       0.00000       0.00000       0.00000       0.00000       23.4803       29.4431       28.7250       25.2096       19.0931       13.8970       9.10997       5.65025       3.00573       1.51752      0.612505      0.223405     0.0602012     0.0114980       0.00000       0.00000       0.00000       0.00000       0.00000       0.00000       0.00000       0.00000       0.00000       0.00000       0.00000       0.00000       0.00000       0.00000       0.00000       0.00000       0.00000       0.00000       0.00000       0.00000       0.00000       0.00000
   7  27 4249.2470    1.0462  8.8864 10.6475 -0.0050  0.1802   0.0174   0.5231    0.0571   0.0000   482.6988       147.712      -22.4537      -6.73724       65.7382       46.5632      -21.5794      -1.27656       8.32399      -5.35940      -2.16841      0.538661      0.296657    -0.0112169       0.00000       0.00000       0.00000       0.00000       0.00000       0.00000       0.00000       0.00000       0.00000       0.00000       0.00000       0.00000       0.00000       0.00000       0.00000       0.00000       0.00000       0.00000       0.00000       0.00000       0.00000       0.00000       38.1321       45.8329       47.4131       39.4319       33.2737       23.7130       15.9953       10.1294       5.67258       2.69799       1.14067      0.400834      0.107609     0.0176106       0.00000       0.00000       0.00000       0.00000       0.00000       0.00000       0.00000       0.00000       0.00000       0.00000       0.00000       0.00000       0.00000       0.00000       0.00000       0.00000       0.00000       0.00000       0.00000       0.00000       0.00000       0.00000
   8  10 1946.1025    0.5214  0.3854  9.9549 -0.0028  0.0246   0.0218   0.0478    0.0689   0.0000   436.8127     -0.495104       10.4095       8.36955     0.0862806     0.0448112      -2.52802      -1.21407     -0.399583      0.119222     -0.150415     0.0304087     0.0112922   -0.00509828  -0.000433176  -0.000571013       0.00000       0.00000       0.00000       0.00000       0.00000       0.00000       0.00000       0.00000       0.00000       0.00000       0.00000       0.00000       0.00000       0.00000       0.00000       0.00000       0.00000       0.00000       0.00000       0.00000       5.13757       5.45833       6.36113       5.14241       3.80847       3.31470       2.12319       1.21828      0.860719      0.434857      0.181329     0.0983011     0.0423147     0.0121328    0.00260121   0.000411733       0.00000       0.00000       0.00000       0.00000       0.00000       0.00000       0.00000       0.00000       0.00000       0.00000       0.00000       0.00000       0.00000       0.00000       0.00000       0.00000       0.00000       0.00000       0.00000       0.00000
   8  11 2086.1151    0.7047  0.5292 10.1151 -0.0013  0.0272   0.0264   0.0614    0.0756   0.0000   436.9749       1.93907       8.14989       7.79545      -3.12031      -6.52521     -0.254153      -1.17084     0.0707392      0.651256     0.0431845    -0.0718507     0.0432599     0.0165901    0.00138173   0.000821497       0.00000       0.00000       0.00000       0.00000       0.00000       0.00000       0.00000       0.00000       0.00000       0.00000       0.00000       0.00000       0.00000       0.00000       0.00000       0.00000       0.00000       0.00000       0.00000       0.00000       6.29128       7.77101       7.79971       6.61678       4.74526       3.51930       2.28671       1.35512      0.845272      0.438871      0.216586     0.0952882     0.0395605     0.0113517    0.00280815   0.000543872       0.00000       0.00000       0.00000       0.00000       0.00000       0.00000       0.00000       0.00000       0.00000       0.00000       0.00000       0.00000       0.00000       0.00000       0.00000       0.00000       0.00000       0.00000       0.00000       0.00000
   8  12 2225.2327    0.9112  0.6311 10.6895 -0.0003  0.0297   0.0320   0.0647    0.0800   0.0000   433.3356       12.5419       18.6168      0.688448      -1.24161       5.16481      -3.55690       1.41153     -0.117177     -0.109384      0.162586      0.121728    -0.0689640   -0.00162716    0.00458673   0.000772308       0.00000       0.00000       0.00000       0.00000       0.00000       0.00000       0.00000       0.00000       0.00000       0.00000       0.00000       0.00000       0.00000       0.00000       0.00000       0.00000       0.00000       0.00000       0.00000       0.00000       4.80764       6.90152       6.03998       5.70297       4.78615       3.47736       2.54625       1.61244      0.953394      0.547562      0.229252      0.122103     0.0426500     0.0147087    0.00429098   0.000820359       0.00000       0.00000       0.00000       0.00000       0.00000       0.00000       0.00000       0.00000       0.00000       0.00000       0.00000       0.00000       0.00000       0.00000       0.00000       0.00000       0.00000       0.00000       0.00000       0.00000
   8  13 2362.8985    1.1659  0.9262 10.9454 -0.0017  0.0323   0.0344   0.0895    0.0975   0.0000   434.9922       9.12152       18.7474       5.11840      -2.26036       6.79024       2.82297      -1.36961      -1.83076    -0.0999341      0.121424     -0.166087    -0.0174962    -0.0136668   -0.00333662   0.000121179       0.00000       0.00000       0.00000       0.00000       0.00000       0.00000       0.00000       0.00000       0.00000       0.00000       0.00000       0.00000       0.00000       0.00000       0.00000       0.00000       0.00000       0.00000       0.00000       0.00000       6.21871       7.35199       7.44792       6.73853       5.25691       4.06237       2.93394       1.75038       1.11203      0.620228      0.266396      0.141022     0.0509037     0.0157187    0.00410550   0.000741487       0.00000       0.00000       0.00000       0.00000       0.00000       0.00000       0.00000       0.00000       0.00000       0.00000       0.00000       0.00000       0.00000       0.00000       0.00000       0.00000       0.00000       0.00000       0.00000       0.00000
   8  15 2636.2545    2.1154  0.7390 12.1468 -0.0008  0.0310   0.0658   0.0683    0.1053   0.0000   427.6376       31.3109       11.8088      -3.58266       4.84587       8.85218     -0.424806      0.642245      0.579972     -0.317271     -0.519574    -0.0931137     0.0113783     0.0104997    0.00186993  -0.000104721       0.00000       0.00000       0.00000       0.00000       0.00000       0.00000       0.00000       0.00000       0.00000       0.00000       0.00000       0.00000       0.00000       0.00000       0.00000       0.00000       0.00000       0.00000       0.00000       0.00000       5.77789       7.51027       6.36242       6.65020       4.89425       3.97658       2.55309       1.76764       1.06104      0.559725      0.277177      0.115640     0.0443616     0.0142749    0.00343967   0.000843685       0.00000       0.00000       0.00000       0.00000       0.00000       0.00000       0.00000       0.00000       0.00000       0.00000       0.00000       0.00000       0.00000       0.00000       0.00000       0.00000       0.00000       0.00000       0.00000       0.00000
   8  16 2773.9222    2.8373  0.6680 12.7328 -0.0010  0.0273   0.0901   0.0661    0.1014   0.0000   426.3838       16.9766       2.50326       8.96135       3.23521      -8.92227     -0.858152      -2.74973     -0.514924      0.233535     -0.415300   -0.00644650    -0.0355174    -0.0111719  -0.000971135   0.000589932       0.00000       0.00000       0.00000       0.00000       0.00000       0.00000       0.00000       0.00000       0.00000       0.00000       0.00000       0.00000       0.00000       0.00000       0.00000       0.00000       0.00000       0.00000       0.00000       0.00000       5.56116       7.34505       6.76198       5.98707       4.67020       3.46633       2.37270       1.39645      0.953643      0.399869      0.256621     0.0809454     0.0436700     0.0116749    0.00346338   0.000667375       0.00000       0.00000       0.00000       0.00000       0.00000       0.00000       0.00000       0.00000       0.00000       0.00000       0.00000       0.00000       0.00000       0.00000       0.00000       0.00000       0.00000       0.00000       0.00000       0.00000
   8  17 2911.7419    3.5297  0.7987 13.0089 -0.0088  0.0301   0.1027   0.0713    0.1199   0.0000   437.3748       15.1058       5.27129     0.0121611      -2.04139       12.0910       4.89109     -0.529096      -2.04801      -1.27019     0.0352172    -0.0116189     0.0456673   -0.00849180    0.00331630   -0.00100764       0.00000       0.00000       0.00000       0.00000       0.00000       0.00000       0.00000       0.00000       0.00000       0.00000       0.00000       0.00000       0.00000       0.00000       0.00000       0.00000       0.00000       0.00000       0.00000       0.00000       5.67559       7.03906       6.66742       5.73901       4.99847       3.81318       2.76680       1.68752      0.998814      0.505064      0.266935      0.105040     0.0441987     0.0141231    0.00386555   0.000707916       0.00000       0.00000       0.00000       0.00000       0.00000       0.00000       0.00000       0.00000       0.00000       0.00000       0.00000       0.00000       0.00000       0.00000       0.00000       0.00000       0.00000       0.00000       0.00000       0.00000
   8  18 3049.3567    3.7037  1.0034 13.4307  0.0044  0.0387   0.1031   0.0956    0.1085   0.0000   442.0789       34.1173       19.1898      -3.54451      -7.54989      -7.05514      0.667561       1.67213       1.40091     -0.217117     -0.396821      0.118999    -0.0160198     0.0131150    0.00743159  -0.000316751       0.00000       0.00000       0.00000       0.00000       0.00000       0.00000       0.00000       0.00000       0.00000       0.00000       0.00000       0.00000       0.00000       0.00000       0.00000       0.00000       0.00000       0.00000       0.00000       0.00000       8.26699       10.4666       8.91628       7.98694       6.64912       5.35303       3.74938       2.32871       1.25880      0.638029      0.319526      0.133311     0.0517203     0.0165171    0.00440413   0.000903825       0.00000       0.00000       0.00000       0.00000       0.00000       0.00000       0.00000       0.00000       0.00000       0.00000       0.00000       0.00000       0.00000       0.00000       0.00000       0.00000       0.00000       0.00000       0.00000       0.00000
   8  19 3186.9703    3.8445  1.0508 13.5678 -0.0080  0.0386   0.1132   0.1042    0.1152   0.0000   444.0655       47.3774      -6.55065       12.5065       5.56714       2.57828      -4.88779      0.279144     -0.721610      -2.25463     -0.236755     -0.290302    -0.0432330     0.0145667    0.00370039    0.00190114       0.00000       0.00000       0.00000       0.00000       0.00000       0.00000       0.00000       0.00000       0.00000       0.00000       0.00000       0.00000       0.00000       0.00000       0.00000       0.00000       0.00000       0.00000       0.00000       0.00000       6.69816       9.17384       8.37031       7.88767       6.59433       4.58043       3.55167       2.16514       1.35169      0.705183      0.378558      0.148134     0.0618817     0.0185024    0.00585450    0.00107314       0.00000       0.00000       0.00000       0.00000       0.00000       0.00000       0.00000       0.00000       0.00000       0.00000       0.00000       0.00000       0.00000       0.00000       0.00000       0.00000       0.00000       0.00000       0.00000       0.00000
   8  20 3324.6783    3.5835  1.5176 13.3239  0.0084  0.0524   0.0897   0.1237    0.0967   0.0000   458.5566       20.8462       16.9795      -1.13059      -4.39365       8.19915      -3.03885      -1.60350     -0.204175     -0.199726      0.795408     -0.190710     0.0390591    0.00205443   -0.00350698    0.00253795       0.00000       0.00000       0.00000       0.00000       0.00000       0.00000       0.00000       0.00000       0.00000       0.00000       0.00000       0.00000       0.00000       0.00000       0.00000       0.00000       0.00000       0.00000       0.00000       0.00000       8.98263       12.8842       10.5550       11.1426       8.43418       6.42166       4.53898       2.75794       1.84139      0.839821      0.510772      0.173591     0.0831195     0.0229309    0.00706871    0.00155527       0.00000       0.00000       0.00000       0.00000       0.00000       0.00000       0.00000       0.00000       0.00000       0.00000       0.00000       0.00000       0.00000       0.00000       0.00000       0.00000       0.00000       0.00000       0.00000       0.00000
   8  21 3462.7046    2.9750  2.0253 12.7502 -0.0051  0.0535   0.0663   0.1387    0.0878   0.0000   432.0017       58.4150       20.2538       27.7831       11.6124      -12.7933      -9.48010      -4.91194     -0.177577      -1.92460      0.271754      0.220237     0.0410197    -0.0499250    0.00568126    0.00142340       0.00000       0.00000       0.00000       0.00000       0.00000       0.00000       0.00000       0.00000       0.00000       0.00000       0.00000       0.00000       0.00000       0.00000       0.00000       0.00000       0.00000       0.00000       0.00000       0.00000       10.5044       12.5415       12.5228       11.5759       9.00181       6.81359       4.95695       3.20524       1.77322       1.06919      0.494185      0.243914     0.0829772     0.0278804    0.00693004    0.00125907       0.00000       0.00000       0.00000       0.00000       0.00000       0.00000       0.00000       0.00000       0.00000       0.00000       0.00000       0.00000       0.00000       0.00000       0.00000       0.00000       0.00000       0.00000       0.00000       0.00000
   8  22 3601.3201    2.4066  2.8480 12.2645 -0.0081  0.0689   0.0466   0.1701    0.0773   0.0000   417.7418       39.0316       27.8597       22.6984       12.8157       6.75135       1.94038      -8.44401     -0.474779      0.812261      0.407421     0.0374510      0.161761    -0.0753457    0.00150759    0.00260081       0.00000       0.00000       0.00000       0.00000       0.00000       0.00000       0.00000       0.00000       0.00000       0.00000       0.00000       0.00000       0.00000       0.00000       0.00000       0.00000       0.00000       0.00000       0.00000       0.00000       12.6175       15.6996       14.9690       14.1203       12.1259       8.63329       6.58669       4.10401       2.65246       1.42512      0.699901      0.307924      0.120387     0.0363739     0.0101005    0.00173448       0.00000       0.00000       0.00000       0.00000       0.00000       0.00000       0.00000       0.00000       0.00000       0.00000       0.00000       0.00000       0.00000       0.00000       0.00000       0.00000       0.00000       0.00000       0.00000       0.00000
   8  23 3739.9521    2.0698  4.0778 11.6892 -0.0033  0.0821   0.0341   0.2328    0.0753   0.0000   430.6859       61.9291       32.6417      -2.53423      -3.44829       19.7944       5.66652      -20.9015       2.40822      -1.55196     0.0543094     -0.579008    0.00146927    -0.0353404   -0.00933148    0.00186534       0.00000       0.00000       0.00000       0.00000       0.00000       0.00000       0.00000       0.00000       0.00000       0.00000       0.00000       0.00000       0.00000       0.00000       0.00000       0.00000       0.00000       0.00000       0.00000       0.00000       15.6977       19.5280       18.6206       17.0679       14.4839       10.5057       7.73846       4.93566       3.06311       1.64514      0.810760      0.354217      0.137020     0.0426806     0.0117757    0.00199901       0.00000       0.00000       0.00000       0.00000       0.00000       0.00000       0.00000       0.00000       0.00000       0.00000       0.00000       0.00000       0.00000       0.00000       0.00000       0.00000       0.00000       0.00000       0.00000       0.00000
   8  24 3878.7939    1.7229  5.1836 11.2885 -0.0041  0.1015   0.0253   0.2826    0.0660   0.0000   423.8759       61.3375       8.44941       18.0204      -10.0866      -16.5398       8.12868       5.23438      -5.22855      -4.38338      0.964122     -0.437510    -0.0637786     0.0778924   -0.00890772   -0.00935768       0.00000       0.00000       0.00000       0.00000       0.00000       0.00000       0.00000       0.00000       0.00000       0.00000       0.00000       0.00000       0.00000       0.00000       0.00000       0.00000       0.00000       0.00000       0.00000       0.00000       18.6874       23.1592       23.3663       20.3285       17.9107       13.1722       9.75409       6.24419       3.83452       2.16962       1.02453      0.479735      0.178944     0.0576949     0.0154460    0.00245554       0.00000       0.00000       0.00000       0.00000       0.00000       0.00000       0.00000       0.00000       0.00000       0.00000       0.00000       0.00000       0.00000       0.00000       0.00000       0.00000       0.00000       0.00000       0.00000       0.00000
   8  25 4017.9698    1.5046  6.7030 10.8995 -0.0017  0.1232   0.0207   0.3361    0.0608   0.0000   456.4129       61.8943       24.8385       24.3905       6.19494       10.3619     -0.528007      -5.84830       5.16845       2.77400     -0.191636      -1.35773     -0.400239     0.0480672     0.0250118  -0.000667343       0.00000       0.00000       0.00000       0.00000       0.00000       0.00000       0.00000       0.00000       0.00000       0.00000       0.00000       0.00000       0.00000       0.00000       0.00000       0.00000       0.00000       0.00000       0.00000       0.00000       21.8635       28.0429       28.2926       24.5947       21.6856       15.9934       11.3955       7.52488       4.67519       2.47027       1.30526      0.526403      0.219755     0.0714945     0.0192553    0.00310925       0.00000       0.00000       0.00000       0.00000       0.00000       0.00000       0.00000       0.00000       0.00000       0.00000       0.00000       0.00000       0.00000       0.00000       0.00000       0.00000       0.00000       0.00000       0.00000       0.00000
   9   9 1843.6201    0.3972  0.3283  9.7998 -0.0040  0.0214   0.0190   0.0485    0.0544   0.0000   430.2813       6.28965       8.82886       8.64684     -0.992062       1.76233       1.31010      -1.36759      -1.08540     -0.595442     -0.378197   -0.00187708     0.0719633    -0.0114266     0.0115441   7.50902e-05  -5.43558e-05  -0.000158737       0.00000       0.00000       0.00000       0.00000       0.00000       0.00000       0.00000       0.00000       0.00000       0.00000       0.00000       0.00000       0.00000       0.00000       0.00000       0.00000       0.00000       0.00000       3.49555       4.21364       4.12311       3.97366       3.38714       2.69331       1.80741       1.24591      0.914842      0.477626      0.303497      0.138225     0.0602867     0.0227494    0.00990473    0.00261040   0.000663672   0.000122045       0.00000       0.00000       0.00000       0.00000       0.00000       0.00000       0.00000       0.00000       0.00000       0.00000       0.00000       0.00000       0.00000       0.00000       0.00000       0.00000       0.00000       0.00000
   9  10 1984.2171    0.5439  0.4024 10.0765 -0.0003  0.0301   0.0220   0.0451    0.0729   0.0000   439.0178       1.25372       3.39917      -1.31912       9.21943    -0.0185432      -3.40235       2.69507      0.743585      -1.19522     -0.110834    -0.0540746    -0.0719986    0.00343566    0.00238210   -0.00345991   0.000377229   5.34562e-05       0.00000       0.00000       0.00000       0.00000       0.00000       0.00000       0.00000       0.00000       0.00000       0.00000       0.00000       0.00000       0.00000       0.00000       0.00000       0.00000       0.00000       0.00000       3.88764       6.25788       5.68150       5.03463       4.68653       3.20808       2.58151       1.71548       1.06048      0.644697      0.385999      0.143443     0.0979116     0.0296578     0.0130708    0.00415264    0.00118687   0.000205522       0.00000       0.00000       0.00000       0.00000       0.00000       0.00000       0.00000       0.00000       0.00000       0.00000       0.00000       0.00000       0.00000       0.00000       0.00000       0.00000       0.00000       0.00000
   9  11 2125.1044    0.7396  0.6374 10.1491 -0.0125  0.0343   0.0244   0.0616    0.1073   0.0000   440.6195      0.467993     -0.161140      -2.38176       6.57100      -4.38236      -2.07033     -0.743709       2.27752      0.459844     -0.681259     -0.260117    -0.0923672     0.0138232     0.0101384    0.00568328  -0.000720519  -0.000107391       0.00000       0.00000       0.00000       0.00000       0.00000       0.00000       0.00000       0.00000       0.00000       0.00000       0.00000       0.00000       0.00000       0.00000       0.00000       0.00000       0.00000       0.00000       5.92520       6.53307       6.20419       6.41955       6.20982       4.13037       2.56391       1.99878       1.44667      0.996204      0.516274      0.237128     0.0967882     0.0368933     0.0121211    0.00447241    0.00110119   0.000173127       0.00000       0.00000       0.00000       0.00000       0.00000       0.00000       0.00000       0.00000       0.00000       0.00000       0.00000       0.00000       0.00000       0.00000       0.00000       0.00000       0.00000       0.00000
   9  12 2264.6227    1.0460  0.7632 10.7116 -0.0002  0.0320   0.0317   0.0707    0.0971   0.0000   436.8208       8.85378       21.3380       10.4329      -3.59065       3.89902      -7.44022      0.504819      0.906713     -0.405716     -0.328263    -0.0826670     -0.115994     0.0180755   -0.00249044    0.00604185   0.000110156   7.73700e-05       0.00000       0.00000       0.00000       0.00000       0.00000       0.00000       0.00000       0.00000       0.00000       0.00000       0.00000       0.00000       0.00000       0.00000       0.00000       0.00000       0.00000       0.00000       5.21595       6.21854       6.10367       5.95151       5.02971       3.98446       3.02925       1.84450       1.39800      0.802367      0.444252      0.209882     0.0952482     0.0392549     0.0149359    0.00384970    0.00103989   0.000182878       0.00000       0.00000       0.00000       0.00000       0.00000       0.00000       0.00000       0.00000       0.00000       0.00000       0.00000       0.00000       0.00000       0.00000       0.00000       0.00000       0.00000       0.00000
   9  13 2402.3979    1.4075  0.7977 11.3995  0.0096  0.0301   0.0424   0.0754    0.0880   0.0000   439.8836       15.4418       7.44479      -2.81304       4.13961      -3.71790      -7.36096     -0.590613      0.449285    -0.0191039      0.116764      0.400352    0.00516600    -0.0553293    0.00115966   -0.00184124   -0.00117050   9.13431e-05       0.00000       0.00000       0.00000       0.00000       0.00000       0.00000       0.00000       0.00000       0.00000       0.00000       0.00000       0.00000       0.00000       0.00000       0.00000       0.00000       0.00000       0.00000       4.84168       6.27706       5.58708       5.69338       4.39217       4.05130       2.89763       2.00580       1.19616      0.782257      0.355024      0.210685     0.0800820     0.0413929     0.0122631    0.00411314   0.000883564   0.000200257       0.00000       0.00000       0.00000       0.00000       0.00000       0.00000       0.00000       0.00000       0.00000       0.00000       0.00000       0.00000       0.00000       0.00000       0.00000       0.00000       0.00000       0.00000
   9  14 2539.6765    1.9043  0.8187 11.8313 -0.0087  0.0285   0.0567   0.0780    0.0978   0.0000   443.1217       11.6783       8.16642       3.70959       2.13156      -2.53343       2.24568       3.55070       1.73700      -1.51386   -0.00649276     -0.201053    -0.0326742     0.0713093   -0.00224981   -0.00198769   0.000421244   0.000130140       0.00000       0.00000       0.00000       0.00000       0.00000       0.00000       0.00000       0.00000       0.00000       0.00000       0.00000       0.00000       0.00000       0.00000       0.00000       0.00000       0.00000       0.00000       4.56763       5.97399       5.42965       5.67161       4.11570       3.67635       2.60701       1.82383       1.13199      0.669301      0.368622      0.176399     0.0878963     0.0342906     0.0125998    0.00364072   0.000850586   0.000187900       0.00000       0.00000       0.00000       0.00000       0.00000       0.00000       0.00000       0.00000       0.00000       0.00000       0.00000       0.00000       0.00000       0.00000       0.00000       0.00000       0.00000       0.00000
   9  15 2677.1585    2.2578  0.7998 12.3842 -0.0129  0.0293   0.0671   0.0711    0.0944   0.0000   442.6516       14.2625      0.161222       5.67358       3.44304      -2.88356    -0.0829157      0.120100      -1.01107      -1.95713      0.209157      0.467609     -0.111291     -0.104818    0.00643948    0.00858049   0.000459415   0.000229527       0.00000       0.00000       0.00000       0.00000       0.00000       0.00000       0.00000       0.00000       0.00000       0.00000       0.00000       0.00000       0.00000       0.00000       0.00000       0.00000       0.00000       0.00000       5.31914       6.85547       6.03146       6.03666       4.94686       3.85936       2.71138       1.84645       1.21459      0.715616      0.395890      0.176613     0.0854299     0.0310448     0.0116712    0.00339782   0.000887825   0.000180756       0.00000       0.00000       0.00000       0.00000       0.00000       0.00000       0.00000       0.00000       0.00000       0.00000       0.00000       0.00000       0.00000       0.00000       0.00000       0.00000       0.00000       0.00000
   9  16 2815.3750    2.9969  0.8554 12.4165 -0.0020  0.0307   0.0835   0.0705    0.1189   0.0000   436.0907       22.5217       9.53078       12.7543      0.574531       1.80203      -4.86522      -1.88725       3.27786     -0.245023      0.403011      0.272136     0.0505486   -0.00221433    -0.0180050    0.00118303   0.000666772  -3.64205e-05       0.00000       0.00000       0.00000       0.00000       0.00000       0.00000       0.00000       0.00000       0.00000       0.00000       0.00000       0.00000       0.00000       0.00000       0.00000       0.00000       0.00000       0.00000       4.82430       6.48454       5.91632       5.87170       4.75859       4.01053       2.82662       2.23238       1.13219      0.788815      0.358481      0.224802     0.0866443     0.0423800     0.0115057    0.00483101    0.00102306   0.000207263       0.00000       0.00000       0.00000       0.00000       0.00000       0.00000       0.00000       0.00000       0.00000       0.00000       0.00000       0.00000       0.00000       0.00000       0.00000       0.00000       0.00000       0.00000
   9  17 2953.7721    3.6818  0.8376 12.8097 -0.0056  0.0283   0.0989   0.0653    0.1155   0.0000   435.0876       36.0601       21.6806       8.40098       1.96197      -5.03521       1.22217      0.532859       1.27499     -0.398104      0.126787     -0.176460     0.0680917    -0.0323802    -0.0373483    0.00447883   0.000699600   0.000306814       0.00000       0.00000       0.00000       0.00000       0.00000       0.00000       0.00000       0.00000       0.00000       0.00000       0.00000       0.00000       0.00000       0.00000       0.00000       0.00000       0.00000       0.00000       5.06266       6.77733       6.66857       5.81434       4.93121       3.57561       2.87886       1.64142       1.16492      0.664553      0.337050      0.180313     0.0742795     0.0360346     0.0124610    0.00349770    0.00105474   0.000164130       0.00000       0.00000       0.00000       0.00000       0.00000       0.00000       0.00000       0.00000       0.00000       0.00000       0.00000       0.00000       0.00000       0.00000       0.00000       0.00000       0.00000       0.00000
   9  18 3091.7533    3.8389  1.1037 13.0991 -0.0012  0.0342   0.0965   0.0812    0.1238   0.0000   434.3951       29.7487       16.6880      -9.80449       2.32441       2.38883     -0.690223      -2.01133     -0.185730     -0.504750      0.432873      0.258250    -0.0414497    -0.0361608   -0.00339122    0.00190595   0.000693738  -0.000108895       0.00000       0.00000       0.00000       0.00000       0.00000       0.00000       0.00000       0.00000       0.00000       0.00000       0.00000       0.00000       0.00000       0.00000       0.00000       0.00000       0.00000       0.00000       5.98641       7.62931       7.19558       7.07475       5.59333       4.61164       3.07856       2.26985       1.37204      0.891784      0.451361      0.243047      0.101770     0.0444877     0.0144514    0.00480398    0.00102406   0.000211143       0.00000       0.00000       0.00000       0.00000       0.00000       0.00000       0.00000       0.00000       0.00000       0.00000       0.00000       0.00000       0.00000       0.00000       0.00000       0.00000       0.00000       0.00000
   9  19 3229.6778    3.6228  1.3080 13.2072 -0.0004  0.0382   0.0857   0.0985    0.1028   0.0000   427.5485       34.2031       16.7434       2.89521      -11.5719      -6.96269       3.53763      -2.33026      -2.54479      -2.07739     -0.647271      0.245289     -0.188174    -0.0305811     0.0111765   0.000263010  -0.000217462  -0.000110341       0.00000       0.00000       0.00000       0.00000       0.00000       0.00000       0.00000       0.00000       0.00000       0.00000       0.00000       0.00000       0.00000       0.00000       0.00000       0.00000       0.00000       0.00000       6.35117       7.81876       7.85156       7.35994       6.19976       4.99580       3.44135       2.42724       1.65247      0.937912      0.543132      0.255184      0.121061     0.0460029     0.0182971    0.00537396    0.00127293   0.000222735       0.00000       0.00000       0.00000       0.00000       0.00000       0.00000       0.00000       0.00000       0.00000       0.00000       0.00000       0.00000       0.00000       0.00000       0.00000       0.00000       0.00000       0.00000
   9  20 3368.0003    3.2185  1.5830 13.2511 -0.0083  0.0470   0.0744   0.1150    0.0797   0.0000   423.2489       25.6078       13.3940       10.8480      -2.20899      -1.23978       4.85758      -1.33277       1.02137      -2.28636     -0.256066     0.0767812    -0.0922868    -0.0890581   -0.00828457    0.00161387  -0.000693700   0.000112500       0.00000       0.00000       0.00000       0.00000       0.00000       0.00000       0.00000       0.00000       0.00000       0.00000       0.00000       0.00000       0.00000       0.00000       0.00000       0.00000       0.00000       0.00000       7.77513       10.6011       9.40932       8.86564       7.92343       6.15557       4.78588       3.17931       2.07693       1.20000      0.657781      0.329328      0.150098     0.0609413     0.0220323    0.00664186    0.00171963   0.000297346       0.00000       0.00000       0.00000       0.00000       0.00000       0.00000       0.00000       0.00000       0.00000       0.00000       0.00000       0.00000       0.00000       0.00000       0.00000       0.00000       0.00000       0.00000
   9  21 3506.4922    2.7078  2.4002 12.6970 -0.0056  0.0582   0.0531   0.1502    0.0617   0.0000   433.3367       68.9290       9.70011       15.4436    -0.0167192      -5.04075      -11.6566       9.52253       6.21982      -3.43050      -1.37462      0.292485     -0.403112      0.105424    -0.0470599   -0.00958460    0.00282392  -1.91839e-05       0.00000       0.00000       0.00000       0.00000       0.00000       0.00000       0.00000       0.00000       0.00000       0.00000       0.00000       0.00000       0.00000       0.00000       0.00000       0.00000       0.00000       0.00000       9.93338       12.2399       12.1612       11.0470       9.71994       7.52320       5.79490       3.90988       2.61525       1.46070      0.819435      0.451365      0.182336     0.0791813     0.0282810    0.00823794    0.00209777   0.000328143       0.00000       0.00000       0.00000       0.00000       0.00000       0.00000       0.00000       0.00000       0.00000       0.00000       0.00000       0.00000       0.00000       0.00000       0.00000       0.00000       0.00000       0.00000
   9  22 3645.4742    2.2669  3.2676 12.2212 -0.0096  0.0715   0.0401   0.1850    0.0560   0.0000   411.5876       46.4357       20.5163      -13.2432      -16.8949       13.2781      -1.82602      -11.2228      -4.31254      -3.23174       2.46185      -1.61540     -0.693052      0.420713     0.0934108    -0.0459500   -0.00251669   0.000857699       0.00000       0.00000       0.00000       0.00000       0.00000       0.00000       0.00000       0.00000       0.00000       0.00000       0.00000       0.00000       0.00000       0.00000       0.00000       0.00000       0.00000       0.00000       11.5270       15.2825       14.7714       13.8164       11.8006       9.58703       6.95363       5.03486       3.09704       1.97306       1.05237      0.540808      0.248060      0.103746     0.0358256     0.0116779    0.00268259   0.000461181       0.00000       0.00000       0.00000       0.00000       0.00000       0.00000       0.00000       0.00000       0.00000       0.00000       0.00000       0.00000       0.00000       0.00000       0.00000       0.00000       0.00000       0.00000
   9  23 3784.4850    1.9178  4.3561 11.7308 -0.0007  0.0837   0.0301   0.2228    0.0575   0.0000   428.2341       63.6462       49.8751       8.67577      -38.4142      0.151571      -3.20209       2.56286      -2.11161      -1.77236      0.768813      0.573666     0.0748678     -0.166601     0.0254795    -0.0125019   -0.00185487  -0.000390946       0.00000       0.00000       0.00000       0.00000       0.00000       0.00000       0.00000       0.00000       0.00000       0.00000       0.00000       0.00000       0.00000       0.00000       0.00000       0.00000       0.00000       0.00000       14.2323       17.4663       18.5991       16.5052       13.9913       11.1283       8.29387       5.47525       3.72817       2.29102       1.24943      0.608898      0.296128      0.122799     0.0439917     0.0127322    0.00307673   0.000470648       0.00000       0.00000       0.00000       0.00000       0.00000       0.00000       0.00000       0.00000       0.00000       0.00000       0.00000       0.00000       0.00000       0.00000       0.00000       0.00000       0.00000       0.00000
   9  24 3924.1538    1.6318  6.1212 11.1640 -0.0018  0.1039   0.0217   0.2821    0.0535   0.0000   437.4257       18.4322      -1.15321       28.3670      -25.7855      -43.2063       7.57532       2.19189       3.32074      -4.92227      -1.26000      0.281739      0.328161      0.190374     -0.112780  -0.000660950    0.00327070  -0.000802961       0.00000       0.00000       0.00000       0.00000       0.00000       0.00000       0.00000       0.00000       0.00000       0.00000       0.00000       0.00000       0.00000       0.00000       0.00000       0.00000       0.00000       0.00000       17.3137       22.4226       22.4331       20.6724       17.9107       13.5170       10.7525       7.05745       4.75012       2.80851       1.55509      0.814433      0.360728      0.153402     0.0535886     0.0156104    0.00405398   0.000629418       0.00000       0.00000       0.00000       0.00000       0.00000       0.00000       0.00000       0.00000       0.00000       0.00000       0.00000       0.00000       0.00000       0.00000       0.00000       0.00000       0.00000       0.00000
   9  25 4063.7554    1.3685  7.3210 10.9535 -0.0030  0.1238   0.0189   0.3457    0.0497   0.0000   454.6462       7.30863      -5.23177       48.7125       2.65498      -15.4855       3.79714      -4.02496      -5.63899      -2.39200       2.42873      -1.23702     -0.279302     -0.392323     0.0244136     0.0163053    0.00459953    0.00159373       0.00000       0.00000       0.00000       0.00000       0.00000       0.00000       0.00000       0.00000       0.00000       0.00000       0.00000       0.00000       0.00000       0.00000       0.00000       0.00000       0.00000       0.00000       21.0754       26.1676       27.0344       24.2919       21.5173       16.4822       12.4479       8.67425       5.72711       3.38504       1.91680       1.01045      0.440749      0.184556     0.0655861     0.0193950    0.00466786   0.000701258       0.00000       0.00000       0.00000       0.00000       0.00000       0.00000       0.00000       0.00000       0.00000       0.00000       0.00000       0.00000       0.00000       0.00000       0.00000       0.00000       0.00000       0.00000
   9  26 4203.3730    1.1588  9.3027 10.6757  0.0036  0.1526   0.0157   0.4380    0.0443   0.0000   476.9611       72.1634      -14.6552       38.9016     -0.589200      -13.8260       13.2950      -4.76704      -8.72913      -7.63730      0.170681     -0.332496     -0.606741     0.0318473     -0.115129    -0.0426308     0.0127970    0.00125533       0.00000       0.00000       0.00000       0.00000       0.00000       0.00000       0.00000       0.00000       0.00000       0.00000       0.00000       0.00000       0.00000       0.00000       0.00000       0.00000       0.00000       0.00000       24.9657       31.9057       31.4023       30.0158       25.4240       20.8524       15.5881       11.1763       7.20473       4.31627       2.50322       1.23518      0.594820      0.230351     0.0836401     0.0246212    0.00569220   0.000960312       0.00000       0.00000       0.00000       0.00000       0.00000       0.00000       0.00000       0.00000       0.00000       0.00000       0.00000       0.00000       0.00000       0.00000       0.00000       0.00000       0.00000       0.00000
   9  27 4343.6401    0.9814 11.0375 10.4911 -0.0018  0.1812   0.0141   0.5273    0.0428   0.0000   392.8121       68.8870       99.3006      -7.52018      -40.5550      -43.2734       18.7378       18.8611       6.69470      -7.55351      0.270939     -0.229034     -0.380046     -0.205964     -0.113356     0.0324653    0.00397109  -0.000524760       0.00000       0.00000       0.00000       0.00000       0.00000       0.00000       0.00000       0.00000       0.00000       0.00000       0.00000       0.00000       0.00000       0.00000       0.00000       0.00000       0.00000       0.00000       29.5450       37.4355       38.5226       34.9782       31.0295       24.4361       18.6780       13.0105       8.53788       5.20697       2.89314       1.50331      0.684669      0.283770     0.0999967     0.0297259    0.00712790    0.00108856       0.00000       0.00000       0.00000       0.00000       0.00000       0.00000       0.00000       0.00000       0.00000       0.00000       0.00000       0.00000       0.00000       0.00000       0.00000       0.00000       0.00000       0.00000
  10   8 1737.8034    0.2971  0.2760  9.5238 -0.0052  0.0211   0.0159   0.0441    0.0441   0.0000   436.2112       3.19360       10.9780      -1.83827      -6.23354       1.80007       1.98974       1.19107     -0.153035     -0.653155     -0.154699      0.103122    -0.0367146     0.0226096    0.00110046    0.00794785   -0.00363253  -0.000881257  -0.000148088  -1.20563e-05       0.00000       0.00000       0.00000       0.00000       0.00000       0.00000       0.00000       0.00000       0.00000       0.00000       0.00000       0.00000       0.00000       0.00000       0.00000       0.00000       2.78092       3.80133       3.51771       3.62353       3.10427       2.37140       2.18611       1.33143      0.983236      0.585174      0.361568      0.188588     0.0936246     0.0496867     0.0197622    0.00786683    0.00276824   0.000695848   0.000199866   3.23798e-05       0.00000       0.00000       0.00000       0.00000       0.00000       0.00000       0.00000       0.00000       0.00000       0.00000       0.00000       0.00000       0.00000       0.00000       0.00000       0.00000
  10  10 2021.4845    0.5743  0.3674 10.1144 -0.0043  0.0202   0.0235   0.0406    0.0632   0.0000   432.9161     -0.543519      -2.38946      -2.90907       4.04968      0.560799      -1.12310      -1.28620      0.460886      -1.72859     -0.185584     0.0573321     0.0375927     0.0561376     0.0189780    -0.0131007  -0.000926384   0.000405308   7.95534e-05   8.49245e-06       0.00000       0.00000       0.00000       0.00000       0.00000       0.00000       0.00000       0.00000       0.00000       0.00000       0.00000       0.00000       0.00000       0.00000       0.00000       0.00000       3.25222       3.63842       3.93201       3.81043       3.25522       2.65423       1.95268       1.29479       1.00464      0.691512      0.363837      0.212088      0.115209     0.0420833     0.0218758    0.00831275    0.00261495   0.000675465   0.000152352   2.38048e-05       0.00000       0.00000       0.00000       0.00000       0.00000       0.00000       0.00000       0.00000       0.00000       0.00000       0.00000       0.00000       0.00000       0.00000       0.00000       0.00000
  10  11 2162.9283    0.8193  0.5879 10.4967 -0.0075  0.0248   0.0279   0.0592    0.1000   0.0000   431.9508       11.6474       9.75138       2.03570       7.82475      -3.21035      0.117163       2.83301      0.888141     -0.526783     -0.307675     -0.167500      0.193529    -0.0292755    -0.0345223    0.00443739    0.00649221    0.00195585  -0.000726691  -9.99340e-06       0.00000       0.00000       0.00000       0.00000       0.00000       0.00000       0.00000       0.00000       0.00000       0.00000       0.00000       0.00000       0.00000       0.00000       0.00000       0.00000       3.72074       4.98082       4.58333       4.75360       3.80386       3.02093       2.33519       1.71806       1.14759      0.667866      0.428618      0.230613      0.127272     0.0573528     0.0249676    0.00854557    0.00308473   0.000812150   0.000206147   3.79662e-05       0.00000       0.00000       0.00000       0.00000       0.00000       0.00000       0.00000       0.00000       0.00000       0.00000       0.00000       0.00000       0.00000       0.00000       0.00000       0.00000
  10  13 2440.8229    1.4399  0.9423 11.4016 -0.0117  0.0317   0.0399   0.0775    0.1056   0.0000   433.0931       18.9963       14.1979      -2.92587      -7.49059      -2.69047      -1.23843      -2.65302      -1.76097      -1.37978     -0.842610    -0.0267106    -0.0816436     0.0281814     0.0471568     0.0292838   -0.00736221   -0.00108979   0.000822582   9.08895e-05       0.00000       0.00000       0.00000       0.00000       0.00000       0.00000       0.00000       0.00000       0.00000       0.00000       0.00000       0.00000       0.00000       0.00000       0.00000       0.00000       4.95322       6.49175       6.25632       5.55312       5.37352       4.00314       3.23031       2.14766       1.55371      0.945454      0.593951      0.302810      0.155559     0.0710473     0.0305012     0.0113068    0.00407008    0.00111756   0.000305325   4.35179e-05       0.00000       0.00000       0.00000       0.00000       0.00000       0.00000       0.00000       0.00000       0.00000       0.00000       0.00000       0.00000       0.00000       0.00000       0.00000       0.00000
  10  14 2578.8007    1.9996  0.8261 12.0055 -0.0081  0.0308   0.0539   0.0665    0.0885   0.0000   432.1413       10.1222       14.7069       2.05290     -0.841119      0.607600      -2.39171      0.897496       1.74379      -1.49305     -0.185621      0.415216     -0.140087    -0.0596645    0.00219984   -0.00160107    0.00451683  -0.000376787   0.000234188  -3.58771e-05       0.00000       0.00000       0.00000       0.00000       0.00000       0.00000       0.00000       0.00000       0.00000       0.00000       0.00000       0.00000       0.00000       0.00000       0.00000       0.00000       4.36705       6.46972       5.70752       5.95728       4.65878       3.89877       2.77024       2.06995       1.26596      0.882019      0.489552      0.279374      0.131193     0.0692076     0.0272855     0.0109798    0.00344257    0.00113022   0.000256476   5.31643e-05       0.00000       0.00000       0.00000       0.00000       0.00000       0.00000       0.00000       0.00000       0.00000       0.00000       0.00000       0.00000       0.00000       0.00000       0.00000       0.00000
  10  15 2717.0960    2.5804  0.9362 12.0175 -0.0042  0.0277   0.0656   0.0702    0.1178   0.0000   441.4186       13.0686       16.1458       4.32047      0.989541      -3.72029      -1.65786      -2.34767     0.0364345    0.00115780     0.0859760      0.527087     0.0260592    -0.0257840    -0.0315832   -0.00262711  -0.000385258   0.000668949   0.000342189   1.93356e-05       0.00000       0.00000       0.00000       0.00000       0.00000       0.00000       0.00000       0.00000       0.00000       0.00000       0.00000       0.00000       0.00000       0.00000       0.00000       0.00000       4.30051       5.40094       5.29286       4.99133       4.41342       3.49743       2.80692       2.02640       1.34320      0.818721      0.489935      0.260840      0.147128     0.0598139     0.0295809    0.00988379    0.00354498   0.000997836   0.000243300   3.83975e-05       0.00000       0.00000       0.00000       0.00000       0.00000       0.00000       0.00000       0.00000       0.00000       0.00000       0.00000       0.00000       0.00000       0.00000       0.00000       0.00000
  10  16 2855.8443    3.1692  0.8903 12.6909 -0.0028  0.0280   0.0829   0.0670    0.1022   0.0000   428.2579       18.2007       8.65369       12.4629      -6.82096      -1.59389      -4.33811       1.02497       2.07121      0.958560      0.469975     -0.406083     0.0480615   -0.00116249     0.0450292     0.0258606    0.00171382  -0.000876180   0.000138446   5.80891e-05       0.00000       0.00000       0.00000       0.00000       0.00000       0.00000       0.00000       0.00000       0.00000       0.00000       0.00000       0.00000       0.00000       0.00000       0.00000       0.00000       4.40376       5.47552       5.38106       5.13489       4.33570       3.72190       2.96891       2.01202       1.49024      0.850514      0.514279      0.282768      0.153891     0.0632818     0.0300767     0.0113936    0.00399413   0.000981846   0.000244916   4.02587e-05       0.00000       0.00000       0.00000       0.00000       0.00000       0.00000       0.00000       0.00000       0.00000       0.00000       0.00000       0.00000       0.00000       0.00000       0.00000       0.00000
  10  17 2994.6773    3.6234  0.8472 13.1608 -0.0133  0.0292   0.1014   0.0720    0.0965   0.0000   435.1343       24.5328       6.47712       3.08003     -0.963402     -0.136187       2.99412     -0.379505      -2.89620      -2.54564     -0.340694      0.394660    0.00273515    -0.0484885    -0.0429104    0.00963052    0.00266433  -4.19674e-05   0.000423439   1.56058e-05       0.00000       0.00000       0.00000       0.00000       0.00000       0.00000       0.00000       0.00000       0.00000       0.00000       0.00000       0.00000       0.00000       0.00000       0.00000       0.00000       4.31196       5.73250       5.14197       5.25374       4.43438       3.70928       3.06094       1.95368       1.45748      0.893943      0.552753      0.278566      0.147841     0.0657082     0.0305418     0.0109163    0.00386773   0.000947121   0.000274783   4.58815e-05       0.00000       0.00000       0.00000       0.00000       0.00000       0.00000       0.00000       0.00000       0.00000       0.00000       0.00000       0.00000       0.00000       0.00000       0.00000       0.00000
  10  18 3133.1593    3.9159  1.0368 13.3012  0.0008  0.0323   0.0993   0.0766    0.1067   0.0000   441.5671       13.6033       15.0121       13.5331       13.0662      -6.10694      -5.77105     -0.380565      0.691538      -1.06095      0.332659      0.205648      0.128675     0.0595244     0.0186569     0.0145375    0.00449512    0.00210702  -0.000272768   4.08821e-05       0.00000       0.00000       0.00000       0.00000       0.00000       0.00000       0.00000       0.00000       0.00000       0.00000       0.00000       0.00000       0.00000       0.00000       0.00000       0.00000       4.74250       6.44354       6.02169       6.30760       4.98802       4.41635       3.00465       2.52608       1.42790       1.05638      0.575417      0.329410      0.163883     0.0796001     0.0334320     0.0129741    0.00403158    0.00142095   0.000265859   5.47145e-05       0.00000       0.00000       0.00000       0.00000       0.00000       0.00000       0.00000       0.00000       0.00000       0.00000       0.00000       0.00000       0.00000       0.00000       0.00000       0.00000
  10  19 3271.5425    3.6244  1.1817 13.3074 -0.0065  0.0396   0.0929   0.0875    0.1080   0.0000   452.9570       45.3274       13.4544       15.3908       5.55074      -7.61090       1.12481      -1.21819      0.531948     -0.992758      0.150105    -0.0319101     -0.227694     -0.183592    -0.0314070     0.0208461   -0.00391793  -0.000378872   0.000125394  -3.72929e-05       0.00000       0.00000       0.00000       0.00000       0.00000       0.00000       0.00000       0.00000       0.00000       0.00000       0.00000       0.00000       0.00000       0.00000       0.00000       0.00000       5.40278       7.64704       6.64992       7.86897       5.40089       5.74651       3.67882       3.24109       1.67072       1.51806      0.687419      0.497322      0.181911      0.128690     0.0400424     0.0209458    0.00470248    0.00199634   0.000312157   7.47477e-05       0.00000       0.00000       0.00000       0.00000       0.00000       0.00000       0.00000       0.00000       0.00000       0.00000       0.00000       0.00000       0.00000       0.00000       0.00000       0.00000
  10  20 3410.5205    3.0412  1.5864 13.1664 -0.0063  0.0476   0.0695   0.1106    0.0714   0.0000   444.0740       35.6706       4.54056       27.0305      -2.96456      -6.23101      -4.41477      -4.82957      0.478447      -1.76520     -0.705847     -0.671581     -0.160308    0.00898709    -0.0563928    -0.0166580   -0.00518849    0.00155010   0.000856187   5.57943e-08       0.00000       0.00000       0.00000       0.00000       0.00000       0.00000       0.00000       0.00000       0.00000       0.00000       0.00000       0.00000       0.00000       0.00000       0.00000       0.00000       6.59029       9.57424       8.95935       8.96442       7.22988       6.15548       4.55615       3.36635       2.22902       1.39959      0.870722      0.459570      0.240651      0.115254     0.0513770     0.0187152    0.00675704    0.00191135   0.000445341   8.09338e-05       0.00000       0.00000       0.00000       0.00000       0.00000       0.00000       0.00000       0.00000       0.00000       0.00000       0.00000       0.00000       0.00000       0.00000       0.00000       0.00000
  10  21 3549.4662    2.5921  2.8333 12.4093 -0.0002  0.0581   0.0442   0.1573    0.0559   0.0000   448.9706       39.6728     -0.627297      0.913723     -0.624960       5.52696      -7.64655      -7.65064      -6.45737    -0.0509385      -1.65956     -0.576396    -0.0521022     0.0666732    0.00472905     0.0281046    -0.0132133    0.00111671   0.000384296   0.000134485       0.00000       0.00000       0.00000       0.00000       0.00000       0.00000       0.00000       0.00000       0.00000       0.00000       0.00000       0.00000       0.00000       0.00000       0.00000       0.00000       8.48698       11.1989       10.8769       10.6030       9.27938       7.51129       5.99527       4.39641       2.96683       1.84096       1.06779      0.619455      0.304422      0.151246     0.0606269     0.0247330    0.00811351    0.00240167   0.000563123   8.96021e-05       0.00000       0.00000       0.00000       0.00000       0.00000       0.00000       0.00000       0.00000       0.00000       0.00000       0.00000       0.00000       0.00000       0.00000       0.00000       0.00000
  10  22 3688.7323    2.0428  3.3835 12.2101 -0.0018  0.0722   0.0353   0.1895    0.0485   0.0000   433.6963       33.0321       13.2546       11.2167      -16.5303       3.40888      -2.81772      -8.98093      -2.71636      0.908354       1.29843      -1.05086     0.0322662     0.0761794    -0.0178126    -0.0252040   -0.00258423   -0.00177492   -0.00272216   4.66223e-07       0.00000       0.00000       0.00000       0.00000       0.00000       0.00000       0.00000       0.00000       0.00000       0.00000       0.00000       0.00000       0.00000       0.00000       0.00000       0.00000       10.4730       13.4192       13.7954       12.3423       11.8121       9.15763       7.28710       5.35200       3.62519       2.40223       1.47015      0.783328      0.443713      0.183826     0.0907284     0.0308596     0.0108844    0.00314439   0.000719493   0.000101532       0.00000       0.00000       0.00000       0.00000       0.00000       0.00000       0.00000       0.00000       0.00000       0.00000       0.00000       0.00000       0.00000       0.00000       0.00000       0.00000
  10  23 3828.4070    1.7754  4.5771 11.7757 -0.0047  0.0853   0.0278   0.2292    0.0460   0.0000   424.8864       59.3330       12.6753       34.3405       7.41632     -0.421459      -10.3485      -4.52410      -6.00764      -8.05117       7.03499       1.53161     0.0258013      0.259148     0.0322876    -0.0218336    0.00217448    0.00399327  -0.000412685   0.000170734       0.00000       0.00000       0.00000       0.00000       0.00000       0.00000       0.00000       0.00000       0.00000       0.00000       0.00000       0.00000       0.00000       0.00000       0.00000       0.00000       12.5688       15.8332       16.1696       15.4219       13.6111       11.0680       8.87273       6.31860       4.41803       2.83926       1.72612      0.962008      0.497445      0.237266      0.100853     0.0388358     0.0128086    0.00356127   0.000831193   0.000125180       0.00000       0.00000       0.00000       0.00000       0.00000       0.00000       0.00000       0.00000       0.00000       0.00000       0.00000       0.00000       0.00000       0.00000       0.00000       0.00000
  10  25 4108.3155    1.2608  7.7188 10.9712 -0.0030  0.1266   0.0175   0.3567    0.0419   0.0000   414.8753       5.07426       26.9573      -16.3406       11.6594      -24.6250      -25.1788      -2.92067      -6.59221      -9.65575      -1.31213       2.56238      -1.58839      0.267719    -0.0550999      0.128007     0.0192853    -0.0242479  -0.000785405   0.000304155       0.00000       0.00000       0.00000       0.00000       0.00000       0.00000       0.00000       0.00000       0.00000       0.00000       0.00000       0.00000       0.00000       0.00000       0.00000       0.00000       18.5379       23.9913       24.4450       23.1743       20.6028       16.8682       13.0638       9.54930       6.57440       4.38611       2.65080       1.46906      0.785247      0.359519      0.160849     0.0602161     0.0200309    0.00561854    0.00123564   0.000189088       0.00000       0.00000       0.00000       0.00000       0.00000       0.00000       0.00000       0.00000       0.00000       0.00000       0.00000       0.00000       0.00000       0.00000       0.00000       0.00000
  10  27 4388.4239    0.8786 11.6685 10.4724 -0.0010  0.2000   0.0136   0.5710    0.0398   0.0000   425.2597       40.8648       80.8382      -32.8732      -37.7242       30.7925       14.6715      -45.0370      -6.60502       15.3461       2.46323      -4.00841     -0.711804     -0.720788      0.219703     0.0904805    -0.0167007     0.0146099   -0.00273215   0.000104154       0.00000       0.00000       0.00000       0.00000       0.00000       0.00000       0.00000       0.00000       0.00000       0.00000       0.00000       0.00000       0.00000       0.00000       0.00000       0.00000       28.9861       36.4607       39.0350       36.7087       32.0658       26.1234       21.0156       14.9917       10.6357       6.80396       4.22421       2.38729       1.24733      0.609515      0.257685     0.0984139     0.0327567    0.00870268    0.00196698   0.000287511       0.00000       0.00000       0.00000       0.00000       0.00000       0.00000       0.00000       0.00000       0.00000       0.00000       0.00000       0.00000       0.00000       0.00000       0.00000       0.00000
  11  10 2057.9831    0.6639  0.5032 10.0359 -0.0074  0.0231   0.0221   0.0524    0.0650   0.0000   435.0353     -0.651278       17.4444       8.90164      -7.01357     0.0577759       1.53800       1.47055     -0.699049     -0.338585     -0.342183     0.0191569      0.224022     0.0276207    0.00995142    -0.0155305     0.0118478   -0.00123901  -0.000641892  -0.000155757  -3.58690e-06   1.03234e-05       0.00000       0.00000       0.00000       0.00000       0.00000       0.00000       0.00000       0.00000       0.00000       0.00000       0.00000       0.00000       0.00000       0.00000       3.21063       3.98179       3.67090       3.70465       3.81432       2.86628       2.24128       1.36953       1.11201      0.797892      0.547596      0.320840      0.161716     0.0803271     0.0344604     0.0157479    0.00589529    0.00233003   0.000727896   0.000199521   5.48837e-05   7.78678e-06       0.00000       0.00000       0.00000       0.00000       0.00000       0.00000       0.00000       0.00000       0.00000       0.00000       0.00000       0.00000       0.00000       0.00000
  11  11 2199.7807    0.9145  0.6679 10.2748 -0.0068  0.0253   0.0282   0.0583    0.1101   0.0000   432.4282       14.1629       4.45865     -0.576305       1.18129       2.61987     -0.841253      -5.58036       1.88987      0.260946      -1.75791     -0.599088      0.295022     0.0657458    -0.0421497    -0.0242301     0.0100350   -0.00278708  -7.24485e-05   0.000407542  -6.77438e-07  -7.47118e-06       0.00000       0.00000       0.00000       0.00000       0.00000       0.00000       0.00000       0.00000       0.00000       0.00000       0.00000       0.00000       0.00000       0.00000       3.72200       4.75645       4.41894       4.53882       3.81476       3.21001       2.61837       1.98951       1.41900      0.842209      0.560573      0.313521      0.176764     0.0946284     0.0421168     0.0198479    0.00711823    0.00254216   0.000851511   0.000207789   5.10100e-05   8.92387e-06       0.00000       0.00000       0.00000       0.00000       0.00000       0.00000       0.00000       0.00000       0.00000       0.00000       0.00000       0.00000       0.00000       0.00000
  11  12 2340.0378    1.2163  0.8545 10.8280 -0.0040  0.0298   0.0360   0.0730    0.1589   0.0000   441.5375       2.02098       15.6531      -1.27863       3.47742      -1.74098       2.51117   -0.00467162      -1.38168      0.275642      0.443923      0.489208    -0.0350939    0.00915126   0.000379886     0.0202002    0.00414779  -0.000264741  -0.000680169   0.000251222  -3.89249e-05  -3.44085e-06       0.00000       0.00000       0.00000       0.00000       0.00000       0.00000       0.00000       0.00000       0.00000       0.00000       0.00000       0.00000       0.00000       0.00000       4.23431       5.63165       5.49004       5.05874       4.56233       3.75117       3.17445       2.18717       1.66538      0.999658      0.608378      0.362378      0.187349      0.105272     0.0427424     0.0219580    0.00769872    0.00321739    0.00100613   0.000264481   6.79488e-05   1.02566e-05       0.00000       0.00000       0.00000       0.00000       0.00000       0.00000       0.00000       0.00000       0.00000       0.00000       0.00000       0.00000       0.00000       0.00000
  11  13 2478.5848    1.6544  0.8558 11.3761 -0.0025  0.0286   0.0445   0.0679    0.1448   0.0000   442.9243       10.2715       5.83438      -8.22345       5.42230      0.669792      -1.63781       1.53301     -0.200773     -0.546479      0.769906      0.448949     -0.283192    -0.0693811      0.111079    -0.0395539    0.00542361    0.00333051   0.000142840  -0.000238599   1.28504e-06   6.69164e-06       0.00000       0.00000       0.00000       0.00000       0.00000       0.00000       0.00000       0.00000       0.00000       0.00000       0.00000       0.00000       0.00000       0.00000       4.21672       5.54446       5.26366       4.96484       4.24770       3.81062       2.91044       2.32194       1.52740       1.01064      0.601021      0.344481      0.186007     0.0995326     0.0434185     0.0212838    0.00780644    0.00295286   0.000944617   0.000274750   5.50498e-05   1.01477e-05       0.00000       0.00000       0.00000       0.00000       0.00000       0.00000       0.00000       0.00000       0.00000       0.00000       0.00000       0.00000       0.00000       0.00000
  11  14 2617.0536    2.0912  0.9307 11.9295 -0.0034  0.0281   0.0534   0.0721    0.1164   0.0000   440.5175       10.2835       7.67635      -7.66289      0.669628       7.58785     -0.260523       1.93264      0.319169      0.645062     -0.706340     0.0222935     -0.167148    -0.0414446     0.0321543   -0.00736802    0.00677429    0.00543701  -0.000189562  -0.000190972   1.98295e-05   7.28930e-06       0.00000       0.00000       0.00000       0.00000       0.00000       0.00000       0.00000       0.00000       0.00000       0.00000       0.00000       0.00000       0.00000       0.00000       4.20513       5.25458       5.02746       4.92963       4.52803       3.65961       2.95556       2.18437       1.52766       1.02420      0.650625      0.382045      0.210012      0.101078     0.0546036     0.0202108    0.00894665    0.00306071   0.000970098   0.000267739   6.14049e-05   9.43851e-06       0.00000       0.00000       0.00000       0.00000       0.00000       0.00000       0.00000       0.00000       0.00000       0.00000       0.00000       0.00000       0.00000       0.00000
  11  15 2756.1993    2.6056  0.8416 12.4834  0.0028  0.0273   0.0672   0.0622    0.0901   0.0000   438.5253       5.00327       7.75004       11.0207      -1.57641      -9.34813       1.87568       2.45810       2.91136     -0.697308      -1.19117      0.116000   -0.00983864      0.278096     0.0520945    -0.0222127    -0.0111318  -0.000854463  -3.97512e-05   0.000264119   1.71422e-05  -1.52015e-05       0.00000       0.00000       0.00000       0.00000       0.00000       0.00000       0.00000       0.00000       0.00000       0.00000       0.00000       0.00000       0.00000       0.00000       3.95632       4.87337       5.30780       4.52873       4.18732       3.64268       2.66980       2.06266       1.49851      0.893102      0.584156      0.355776      0.177639     0.0942228     0.0508622     0.0186013    0.00787507    0.00316594    0.00105672   0.000270837   5.52954e-05   8.11432e-06       0.00000       0.00000       0.00000       0.00000       0.00000       0.00000       0.00000       0.00000       0.00000       0.00000       0.00000       0.00000       0.00000       0.00000
  11  16 2895.5741    3.2073  0.7525 12.9455 -0.0079  0.0298   0.0924   0.0601    0.0860   0.0000   441.7914       11.4429       13.9091       11.1792      -2.17359      -4.13164      -1.70069      -3.93528     -0.879102      -1.37514     -0.145837     -0.915044     0.0854162   0.000586526    -0.0913027    -0.0160547     0.0120836    0.00350855  -0.000390001  -0.000152637   3.79638e-05  -4.98137e-06       0.00000       0.00000       0.00000       0.00000       0.00000       0.00000       0.00000       0.00000       0.00000       0.00000       0.00000       0.00000       0.00000       0.00000       3.92481       5.24090       5.55177       4.86395       5.05597       3.31685       3.22220       2.05232       1.42370       1.09830      0.596347      0.441774      0.200353      0.102913     0.0585217     0.0211208     0.0100337    0.00366450   0.000880882   0.000320651   8.17216e-05   9.62149e-06       0.00000       0.00000       0.00000       0.00000       0.00000       0.00000       0.00000       0.00000       0.00000       0.00000       0.00000       0.00000       0.00000       0.00000
  11  17 3034.7903    3.6620  0.9332 13.0642  0.0015  0.0262   0.0906   0.0702    0.0947   0.0000   434.2859       19.6706       14.7393       14.8124      0.816720      -3.17116       1.89596     -0.484690      0.585556     -0.772095      0.209831      0.535369    -0.0275346    -0.0389744    -0.0683751   -0.00615421   -0.00936568   0.000246247   -0.00184246   0.000155527   0.000116713   1.30755e-05       0.00000       0.00000       0.00000       0.00000       0.00000       0.00000       0.00000       0.00000       0.00000       0.00000       0.00000       0.00000       0.00000       0.00000       3.74452       4.73185       4.81534       4.60443       4.14050       3.34996       2.67630       1.88814       1.34732      0.914675      0.580716      0.352624      0.181236     0.0976784     0.0454547     0.0210080    0.00797425    0.00305997   0.000921946   0.000256340   5.83215e-05   8.65829e-06       0.00000       0.00000       0.00000       0.00000       0.00000       0.00000       0.00000       0.00000       0.00000       0.00000       0.00000       0.00000       0.00000       0.00000
  11  18 3173.6615    3.7816  1.1897 13.2651 -0.0062  0.0346   0.0887   0.0832    0.0998   0.0000   437.7194       48.8280       15.7462       6.38559       1.35277     -0.310855      0.775948      -1.92075     -0.913615      -3.88738      0.964885     -0.454166      0.115713      0.269351    0.00934576   -0.00784122    0.00243076    0.00500973    0.00132740  -0.000538296  -3.29182e-05   8.68520e-06       0.00000       0.00000       0.00000       0.00000       0.00000       0.00000       0.00000       0.00000       0.00000       0.00000       0.00000       0.00000       0.00000       0.00000       4.70870       6.23955       6.21776       5.63519       5.44710       4.16443       3.56517       2.55345       1.73217       1.25505      0.739041      0.445597      0.236249      0.119359     0.0612834     0.0253326     0.0108677    0.00385703    0.00118265   0.000364049   8.32671e-05   1.17344e-05       0.00000       0.00000       0.00000       0.00000       0.00000       0.00000       0.00000       0.00000       0.00000       0.00000       0.00000       0.00000       0.00000       0.00000
  11  19 3312.6782    3.5416  1.3636 13.1622 -0.0010  0.0364   0.0775   0.0891    0.0879   0.0000   449.6928       31.8906       8.67903       4.46780      -2.27737      0.342100      -5.67068      -3.33996      -1.91845     -0.192923     -0.378694     -0.955892     -0.227748      0.224003   -0.00294330    -0.0547056   -0.00718295    0.00853568   0.000888890  -0.000101396  -3.97269e-05   1.10800e-05       0.00000       0.00000       0.00000       0.00000       0.00000       0.00000       0.00000       0.00000       0.00000       0.00000       0.00000       0.00000       0.00000       0.00000       5.27226       6.72168       6.71314       6.30026       5.61703       4.82979       3.90985       2.87649       2.03224       1.35770      0.832177      0.488811      0.275388      0.144036     0.0657388     0.0310137     0.0123273    0.00447552    0.00137775   0.000371390   8.06546e-05   1.24022e-05       0.00000       0.00000       0.00000       0.00000       0.00000       0.00000       0.00000       0.00000       0.00000       0.00000       0.00000       0.00000       0.00000       0.00000
  11  20 3452.0807    3.0732  2.0984 12.3861 -0.0034  0.0443   0.0529   0.1103    0.0713   0.0000   434.9617       29.7355       8.89207       27.9368       6.50010      -6.35044       7.83642      -3.84176      -3.07830      -3.53236       1.73037    -0.0827228     -0.231824     -0.246062     0.0160147    -0.0255430    -0.0223972   0.000144690    0.00177297  -0.000287583  -0.000160389   3.44611e-06       0.00000       0.00000       0.00000       0.00000       0.00000       0.00000       0.00000       0.00000       0.00000       0.00000       0.00000       0.00000       0.00000       0.00000       6.15204       8.31147       8.31183       8.02543       7.01332       5.77873       4.38692       3.31369       2.32618       1.56343      0.965279      0.577709      0.340227      0.163478     0.0866216     0.0334588     0.0154302    0.00520405    0.00173691   0.000473861   0.000100887   1.60866e-05       0.00000       0.00000       0.00000       0.00000       0.00000       0.00000       0.00000       0.00000       0.00000       0.00000       0.00000       0.00000       0.00000       0.00000
  11  21 3591.5684    2.4752  2.9921 12.1984 -0.0044  0.0558   0.0390   0.1511    0.0522   0.0000   446.7659       42.5236       2.91745       19.2337       3.28883      -11.3096       1.95142      -4.26707       2.52608      -3.44043     -0.769759      0.510807     -0.161825     -0.396445     -0.129267     0.0593174   -0.00847534   -0.00637207   -0.00215837   0.000313876   0.000172146   2.03746e-05       0.00000       0.00000       0.00000       0.00000       0.00000       0.00000       0.00000       0.00000       0.00000       0.00000       0.00000       0.00000       0.00000       0.00000       7.93849       10.0064       9.96583       9.57658       8.55552       7.30168       6.07002       4.39995       3.13647       2.11621       1.34494      0.780175      0.427130      0.230300      0.102392     0.0510417     0.0190389    0.00706613    0.00218586   0.000583553   0.000131363   1.93996e-05       0.00000       0.00000       0.00000       0.00000       0.00000       0.00000       0.00000       0.00000       0.00000       0.00000       0.00000       0.00000       0.00000       0.00000
  11  22 3731.3400    2.0344  4.1825 11.8287 -0.0062  0.0713   0.0288   0.1929    0.0442   0.0000   423.2245       28.3293       26.9837      -12.2706       24.3740      -18.8742       2.00334       7.61249       3.05943      0.694025       5.07789     -0.168342     -0.412009     -0.446500      0.128679    -0.0432170    -0.0603935     0.0353473    0.00380711  -0.000159011  -0.000460395  -3.74640e-05       0.00000       0.00000       0.00000       0.00000       0.00000       0.00000       0.00000       0.00000       0.00000       0.00000       0.00000       0.00000       0.00000       0.00000       9.26429       11.9913       12.4980       12.1374       10.8415       9.12775       7.35809       5.43468       4.05701       2.64843       1.74533       1.05872      0.575652      0.309369      0.151079     0.0671144     0.0265049     0.0100813    0.00314708   0.000805906   0.000178459   2.59742e-05       0.00000       0.00000       0.00000       0.00000       0.00000       0.00000       0.00000       0.00000       0.00000       0.00000       0.00000       0.00000       0.00000       0.00000
  11  23 3871.4733    1.6738  5.2086 11.4817  0.0003  0.0856   0.0230   0.2340    0.0428   0.0000   417.2400       43.4321       24.5807       19.6529       17.0585       26.6251      -19.6566      -8.53299       2.24971      -6.47477      -1.13342       2.39696     -0.497679     -0.570571      0.198598    -0.0171553    -0.0649565    0.00148801    0.00233743  -3.85193e-05  -0.000368375  -2.14880e-05       0.00000       0.00000       0.00000       0.00000       0.00000       0.00000       0.00000       0.00000       0.00000       0.00000       0.00000       0.00000       0.00000       0.00000       11.6511       14.6422       15.1235       15.5883       12.9470       11.0351       8.93725       6.71837       4.67098       3.22898       2.08306       1.24118      0.686337      0.361758      0.181504     0.0807993     0.0322544     0.0114180    0.00354600   0.000938262   0.000197549   3.11047e-05       0.00000       0.00000       0.00000       0.00000       0.00000       0.00000       0.00000       0.00000       0.00000       0.00000       0.00000       0.00000       0.00000       0.00000
  11  24 4011.0713    1.3887  6.4489 11.2087 -0.0075  0.1027   0.0188   0.2894    0.0411   0.0000   444.0922       77.7146       14.3186      -17.4537       7.51845      -37.7782       4.00301       19.6636       9.12751      -7.67410      -6.99538       4.21177       1.59817      -1.09763      0.273168    -0.0188099     0.0309447     0.0134352    0.00530021  -0.000488471  -0.000310032   3.82758e-05       0.00000       0.00000       0.00000       0.00000       0.00000       0.00000       0.00000       0.00000       0.00000       0.00000       0.00000       0.00000       0.00000       0.00000       13.9496       17.7169       18.6388       17.5500       16.0581       13.3803       10.9554       8.09250       5.87918       3.90728       2.55300       1.52840      0.855710      0.448007      0.221141     0.0977644     0.0393241     0.0141852    0.00451211    0.00116813   0.000255160   3.55619e-05       0.00000       0.00000       0.00000       0.00000       0.00000       0.00000       0.00000       0.00000       0.00000       0.00000       0.00000       0.00000       0.00000       0.00000
  11  25 4151.7821    1.1667  8.1863 10.8805 -0.0035  0.1291   0.0159   0.3581    0.0402   0.0000   426.5782       70.5473       13.2922       10.5866       17.8499       2.59484      -1.17528      -25.1388      -1.90619       8.95624       1.26338       2.33786      0.938737     -0.981984      0.519449      0.120229     -0.119554   0.000674997  -0.000880240  -0.000878741  -0.000238622   4.74124e-05       0.00000       0.00000       0.00000       0.00000       0.00000       0.00000       0.00000       0.00000       0.00000       0.00000       0.00000       0.00000       0.00000       0.00000       17.5561       22.0093       22.9927       22.0396       19.6761       16.6980       13.9890       10.2833       7.55097       5.04194       3.22688       1.93517       1.10156      0.589929      0.279827      0.129095     0.0507510     0.0184680    0.00564914    0.00145368   0.000319683   4.50125e-05       0.00000       0.00000       0.00000       0.00000       0.00000       0.00000       0.00000       0.00000       0.00000       0.00000       0.00000       0.00000       0.00000       0.00000
  11  26 4292.2894    0.9820  9.5095 10.6730 -0.0057  0.1549   0.0139   0.4309    0.0372   0.0000   390.6866       22.7758      -1.21251      -3.42154       32.0314      -10.2303      -22.1014      -17.3158       17.2535     -0.979910      -7.58508       5.46152      0.737441      0.280526     -0.274160     -0.254273     0.0124349    0.00430783    -0.0163343   0.000209560   0.000355566   3.40787e-05       0.00000       0.00000       0.00000       0.00000       0.00000       0.00000       0.00000       0.00000       0.00000       0.00000       0.00000       0.00000       0.00000       0.00000       20.3034       26.8313       27.4249       26.1951       24.2967       20.0331       16.6071       12.2817       9.03815       6.07053       3.94588       2.36533       1.35643      0.713069      0.345823      0.155299     0.0621800     0.0221365    0.00702666    0.00184129   0.000406111   5.69357e-05       0.00000       0.00000       0.00000       0.00000       0.00000       0.00000       0.00000       0.00000       0.00000       0.00000       0.00000       0.00000       0.00000       0.00000
  11  28 4574.4078    0.7011 15.5360 10.3336 -0.0019  0.2901   0.0111   0.7500    0.0329   0.0000   459.2048      -8.55445       69.5733       35.0133       45.9673      -29.6855      -96.9223       39.0133       24.7124      -22.2063      -10.7561       5.26970       1.95191   -0.00938341     -0.242820      0.218295     0.0937353    -0.0572265   -0.00844658    0.00194131   4.53184e-05  -0.000138696       0.00000       0.00000       0.00000       0.00000       0.00000       0.00000       0.00000       0.00000       0.00000       0.00000       0.00000       0.00000       0.00000       0.00000       37.0359       48.8781       52.0422       48.7816       45.5028       37.5619       31.3603       23.1685       17.2571       11.5401       7.62444       4.66170       2.64537       1.42027      0.714741      0.311981      0.125357     0.0444881     0.0137340    0.00354081   0.000779966   0.000105864       0.00000       0.00000       0.00000       0.00000       0.00000       0.00000       0.00000       0.00000       0.00000       0.00000       0.00000       0.00000       0.00000       0.00000
  12   9 1949.9592    0.4822  0.4845  9.8684 -0.0019  0.0283   0.0166   0.0495    0.0539   0.0000   433.2539      -1.07661       11.7234       2.46797      -2.54845      -4.29632      0.471690       2.63295      0.439538      0.264049     -0.687763      0.565083     -0.132052     0.0308981    -0.0188616    -0.0176312    0.00861268    0.00146119   -0.00280019   0.000137756  -6.36318e-05  -1.62241e-05  -1.00711e-06  -4.72041e-08       0.00000       0.00000       0.00000       0.00000       0.00000       0.00000       0.00000       0.00000       0.00000       0.00000       0.00000       0.00000       3.21567       4.48930       4.06175       4.33872       3.97677       3.41622       2.83823       1.90103       1.48664      0.959441      0.800920      0.438287      0.283180      0.132094     0.0745524     0.0330691     0.0165098    0.00661636    0.00271389   0.000792015   0.000310943   6.48083e-05   1.76690e-05   2.69508e-06       0.00000       0.00000       0.00000       0.00000       0.00000       0.00000       0.00000       0.00000       0.00000       0.00000       0.00000       0.00000
  12  10 2093.6346    0.6773  0.5730 10.0954 -0.0043  0.0286   0.0209   0.0531    0.0636   0.0000   434.3403      -4.35092       13.7345      -3.95198      -4.24643      -3.66983      -3.60722      0.818655       2.09944     -0.198447    -0.0109766     -0.300901     -0.146067     0.0680460   -0.00301877    0.00477198    -0.0273357   0.000347872   -0.00213398   0.000442874   0.000571914   6.39685e-05   2.27625e-05  -2.94099e-07       0.00000       0.00000       0.00000       0.00000       0.00000       0.00000       0.00000       0.00000       0.00000       0.00000       0.00000       0.00000       2.72577       4.56812       3.99637       4.55630       3.90833       3.16808       3.03942       1.90460       1.82204      0.895713      0.837119      0.394813      0.282093      0.154462     0.0732295     0.0460046     0.0153983    0.00907483    0.00275373    0.00101708   0.000364138   6.60550e-05   2.21128e-05   3.12296e-06       0.00000       0.00000       0.00000       0.00000       0.00000       0.00000       0.00000       0.00000       0.00000       0.00000       0.00000       0.00000
  12  11 2235.9119    1.0125  0.6822 10.5109 -0.0038  0.0290   0.0280   0.0518    0.0774   0.0000   443.9205      -3.86307       18.7595      0.884198       2.31967     -0.529675     -0.304131       1.10596     -0.799687      0.996386      0.569168     0.0466852     -0.135180      0.194637      0.132958     0.0517642     0.0199408   -0.00765121   -0.00192075  -0.000496269   1.59765e-05  -1.39879e-05   6.08020e-07  -4.58985e-06       0.00000       0.00000       0.00000       0.00000       0.00000       0.00000       0.00000       0.00000       0.00000       0.00000       0.00000       0.00000       3.71269       4.26146       5.21247       4.58929       3.96638       3.81552       2.83095       1.93075       1.83823       1.15050      0.576025      0.499889      0.279934      0.131320     0.0896743     0.0425864     0.0166501    0.00587284    0.00338401    0.00119566   0.000299624   7.05555e-05   1.46646e-05   1.98673e-06       0.00000       0.00000       0.00000       0.00000       0.00000       0.00000       0.00000       0.00000       0.00000       0.00000       0.00000       0.00000
  12  12 2376.3739    1.2852  0.7626 11.0520 -0.0059  0.0266   0.0345   0.0603    0.1183   0.0000   440.7668       11.0838       6.81432      -3.26282       1.02138      0.394671      -2.65170     -0.322792     -0.114440      0.308011      0.275399      0.267269      0.458060     0.0824609     0.0117768     0.0182293   -0.00512480   -0.00369271  -0.000134319   0.000363530  -0.000197896   5.37191e-05  -3.79788e-06   7.55077e-07       0.00000       0.00000       0.00000       0.00000       0.00000       0.00000       0.00000       0.00000       0.00000       0.00000       0.00000       0.00000       3.08629       4.20887       3.95288       4.12022       3.58320       3.30756       2.57645       2.11172       1.43278       1.07086      0.699615      0.471702      0.250032      0.160230     0.0715440     0.0411384     0.0167597    0.00805047    0.00251200    0.00103297   0.000268552   7.76445e-05   1.49707e-05   2.58634e-06       0.00000       0.00000       0.00000       0.00000       0.00000       0.00000       0.00000       0.00000       0.00000       0.00000       0.00000       0.00000
  12  13 2515.5431    1.6778  0.8445 11.5922 -0.0155  0.0291   0.0483   0.0671    0.1447   0.0000   441.0469       7.58759       17.4848       2.22601      -7.73887      -4.23686      -2.41692      -4.46932      -3.26391     -0.586230     -0.432094      0.207409     -0.105924     0.0547035     0.0482140     0.0127885     0.0277423    -0.0133872    0.00132552   0.000695990   0.000157397   0.000108968   6.41316e-06  -1.51751e-06       0.00000       0.00000       0.00000       0.00000       0.00000       0.00000       0.00000       0.00000       0.00000       0.00000       0.00000       0.00000       3.62549       4.98725       4.87461       4.87135       4.39213       3.49767       3.09840       2.10084       1.61199       1.13687      0.738040      0.455326      0.273180      0.158019     0.0779883     0.0383953     0.0178471    0.00786592    0.00290901   0.000992840   0.000278700   7.44689e-05   1.82969e-05   2.60269e-06       0.00000       0.00000       0.00000       0.00000       0.00000       0.00000       0.00000       0.00000       0.00000       0.00000       0.00000       0.00000
  12  14 2654.7192    2.2718  0.9717 11.6208  0.0046  0.0278   0.0553   0.0683    0.2031   0.0000   435.6400       14.8202       6.88542       4.07567       6.77294      -2.36635      -1.43778      -1.72337      -1.11414      0.504193     -0.809565     0.0403965     -0.355323    -0.0830497     0.0401052   0.000790372   -0.00535212   -0.00254698  -0.000391465   0.000963713  -0.000365752   1.48750e-05  -2.29135e-05  -3.74852e-06       0.00000       0.00000       0.00000       0.00000       0.00000       0.00000       0.00000       0.00000       0.00000       0.00000       0.00000       0.00000       3.67875       4.42796       4.70274       4.50938       4.19807       3.57911       2.66012       2.16508       1.52440       1.07656      0.712462      0.459435      0.260374      0.151449     0.0771012     0.0364505     0.0172786    0.00684582    0.00253565   0.000923189   0.000275524   7.35554e-05   1.38940e-05   2.10673e-06       0.00000       0.00000       0.00000       0.00000       0.00000       0.00000       0.00000       0.00000       0.00000       0.00000       0.00000       0.00000
  12  15 2794.7032    2.6912  0.8987 12.6435 -0.0054  0.0258   0.0656   0.0669    0.1042   0.0000   438.8004       17.2844       9.41919       1.67518     -0.685441      -1.12911      -2.05781      -1.94714    -0.0221228     0.0752291      0.274335    -0.0793332    -0.0297406      0.126135    0.00509364     0.0363664     0.0202233   -0.00555818   -0.00817573   3.85483e-05  -7.64653e-05  -4.62793e-05  -6.06850e-06   3.58018e-07       0.00000       0.00000       0.00000       0.00000       0.00000       0.00000       0.00000       0.00000       0.00000       0.00000       0.00000       0.00000       3.61601       4.39108       4.54897       4.47662       3.92816       3.47566       2.69875       2.01001       1.58132       1.03908      0.695425      0.422367      0.261123      0.142040     0.0751580     0.0352708     0.0158807    0.00650537    0.00270411   0.000885354   0.000274793   6.19780e-05   1.33652e-05   1.99759e-06       0.00000       0.00000       0.00000       0.00000       0.00000       0.00000       0.00000       0.00000       0.00000       0.00000       0.00000       0.00000
  12  16 2934.5588    3.5733  0.7800 12.9697  0.0008  0.0246   0.0908   0.0583    0.0922   0.0000   443.2336       19.6736       12.7978       3.24896      -6.12787      -4.29229       1.03229      -1.69587   -0.00544932      -1.15778     -0.868881     -0.183790     -0.393523      0.303905     0.0872873    -0.0107343    -0.0120610   -0.00219031   -0.00248703    0.00187112   0.000415629   4.52278e-05  -1.26597e-05  -2.71118e-06       0.00000       0.00000       0.00000       0.00000       0.00000       0.00000       0.00000       0.00000       0.00000       0.00000       0.00000       0.00000       3.44698       4.32483       4.33025       3.87411       3.50571       3.10083       2.77246       2.13743       1.61266       1.02975      0.651561      0.396615      0.222406      0.114356     0.0640352     0.0314587     0.0141674    0.00563874    0.00230673   0.000794666   0.000239221   5.90766e-05   1.36093e-05   1.85236e-06       0.00000       0.00000       0.00000       0.00000       0.00000       0.00000       0.00000       0.00000       0.00000       0.00000       0.00000       0.00000
  12  18 3213.4656    3.7577  1.3602 13.1006 -0.0037  0.0391   0.0777   0.0858    0.0849   0.0000   442.2923       28.4156       4.29963       5.20321       16.2173      -2.98206      -4.07300      -3.64389      -3.35355      -4.05167      0.381953      0.230381     -0.310383     -0.359527     0.0146619     0.0494738    -0.0337326    -0.0120652    0.00478763    0.00155115   0.000334958  -3.28248e-05  -6.86644e-06   1.48677e-06       0.00000       0.00000       0.00000       0.00000       0.00000       0.00000       0.00000       0.00000       0.00000       0.00000       0.00000       0.00000       4.31459       6.59292       6.23859       6.25863       5.91243       4.48504       4.05856       2.67293       2.38109       1.36192       1.04782      0.592984      0.372073      0.214943      0.102887     0.0586682     0.0216052     0.0111281    0.00360146    0.00140549   0.000454702   0.000102040   2.84576e-05   3.77525e-06       0.00000       0.00000       0.00000       0.00000       0.00000       0.00000       0.00000       0.00000       0.00000       0.00000       0.00000       0.00000
  12  19 3352.9716    3.3268  1.7394 12.8071 -0.0054  0.0390   0.0625   0.0947    0.0707   0.0000   434.5464       32.7833       5.98317      0.744290      -8.98101       6.17005       8.70068      -9.18587     -0.589317      -1.07293    -0.0536205      -1.39350      0.313739     0.0955394     -0.120832    0.00157639    0.00175164   -0.00592775    0.00716552   0.000127344  -9.87888e-05   0.000247892   3.73396e-05   1.21555e-06       0.00000       0.00000       0.00000       0.00000       0.00000       0.00000       0.00000       0.00000       0.00000       0.00000       0.00000       0.00000       5.04558       6.50068       6.57371       6.45165       5.88434       4.97359       4.11512       3.21606       2.40940       1.58236       1.08098      0.649068      0.394098      0.222607      0.116048     0.0591597     0.0256235     0.0109824    0.00403149    0.00140717   0.000443303   0.000108810   2.36143e-05   3.34185e-06       0.00000       0.00000       0.00000       0.00000       0.00000       0.00000       0.00000       0.00000       0.00000       0.00000       0.00000       0.00000
  12  20 3492.7308    2.8043  2.3439 12.4784 -0.0018  0.0469   0.0461   0.1185    0.0578   0.0000   438.9878       23.8351      -6.78684       5.49204       7.17978      -1.09089       1.05746      -3.86015      -2.19111      -1.95797     -0.411349      0.319675     0.0897809     -0.257553    -0.0253701    0.00390244    0.00889932   -0.00684950   0.000625785    0.00114861   0.000220388  -0.000245815   3.26956e-05  -2.79888e-06       0.00000       0.00000       0.00000       0.00000       0.00000       0.00000       0.00000       0.00000       0.00000       0.00000       0.00000       0.00000       5.91653       7.67620       7.92256       7.54864       7.09190       5.75699       4.92917       3.64522       2.74712       1.94246       1.22799      0.794084      0.464488      0.271962      0.138843     0.0680722     0.0309550     0.0132123    0.00503116    0.00175022   0.000495570   0.000135151   2.91104e-05   3.85654e-06       0.00000       0.00000       0.00000       0.00000       0.00000       0.00000       0.00000       0.00000       0.00000       0.00000       0.00000       0.00000
  12  21 3632.8938    2.3975  3.2707 11.9750 -0.0011  0.0549   0.0342   0.1461    0.0489   0.0000   429.8691       30.7639       10.4493       18.9944       1.47893      -20.8617       4.23618       7.86357       3.47936      -4.90576     -0.419230      0.711195      0.403259    -0.0563577     0.0421894      0.146448    -0.0270967     0.0176180    0.00461235  -0.000596975   0.000162162  -3.60360e-05  -2.95144e-05   5.04114e-07       0.00000       0.00000       0.00000       0.00000       0.00000       0.00000       0.00000       0.00000       0.00000       0.00000       0.00000       0.00000       6.94823       8.69826       9.09410       8.80462       7.97629       6.95474       5.73382       4.59268       3.27055       2.38013       1.54326      0.952362      0.592268      0.325153      0.172660     0.0862358     0.0384223     0.0166019    0.00634839    0.00207825   0.000637649   0.000164075   3.20863e-05   4.63883e-06       0.00000       0.00000       0.00000       0.00000       0.00000       0.00000       0.00000       0.00000       0.00000       0.00000       0.00000       0.00000
  12  22 3772.9388    1.9352  4.7233 11.5768 -0.0037  0.0720   0.0248   0.1888    0.0431   0.0000   440.2714       45.4213       8.26530       7.55011      -7.23322       2.00186      -8.54619       4.20286       5.49052      -1.12333      -4.28127      -1.33941      0.868706     -0.971328     -0.419602     0.0426544    0.00774009  -0.000217304    0.00532093  -0.000132754  -0.000741149  -0.000303018  -3.73100e-05   9.67180e-07       0.00000       0.00000       0.00000       0.00000       0.00000       0.00000       0.00000       0.00000       0.00000       0.00000       0.00000       0.00000       8.75688       11.6938       11.6329       11.6765       10.3673       9.23797       7.51656       5.98747       4.42927       3.08079       2.03899       1.29807      0.769766      0.438162      0.232914      0.113208     0.0531066     0.0216970    0.00838703    0.00289227   0.000860664   0.000220477   4.46487e-05   6.70391e-06       0.00000       0.00000       0.00000       0.00000       0.00000       0.00000       0.00000       0.00000       0.00000       0.00000       0.00000       0.00000
  12  23 3913.5094    1.5950  5.7647 11.3398 -0.0019  0.0861   0.0207   0.2311    0.0411   0.0000   464.1827       62.5488       18.7183      -13.0678       23.4861     -0.555073      -21.2311     0.0378256   -0.00159237       7.26746       1.79227      -1.83287      0.600000      0.287899     -0.442102     0.0706454      0.124176    -0.0403593   -0.00700382    0.00374845  -0.000668143   0.000242601  -1.26057e-05  -1.26610e-05       0.00000       0.00000       0.00000       0.00000       0.00000       0.00000       0.00000       0.00000       0.00000       0.00000       0.00000       0.00000       10.8515       13.8694       14.4871       13.7716       12.5923       11.0058       9.21873       7.22860       5.32417       3.74926       2.50717       1.60121      0.963384      0.531767      0.291033      0.148342     0.0667243     0.0279348     0.0106998    0.00357016    0.00105768   0.000261636   5.24753e-05   7.33456e-06       0.00000       0.00000       0.00000       0.00000       0.00000       0.00000       0.00000       0.00000       0.00000       0.00000       0.00000       0.00000
  12  24 4053.9140    1.3134  7.4475 11.0275 -0.0043  0.1096   0.0172   0.2993    0.0409   0.0000   439.7668       85.2063      -17.7759       3.07346       9.15546      -29.6483      -13.0662       19.9345       5.73336      -3.55167      -2.71251      -2.24383      0.239931      0.355736     -0.169044    -0.0707641      0.113902    -0.0403352   -0.00958841    0.00587905    0.00230631   0.000287594   2.37727e-05  -1.60886e-05       0.00000       0.00000       0.00000       0.00000       0.00000       0.00000       0.00000       0.00000       0.00000       0.00000       0.00000       0.00000       13.6514       17.2425       18.3750       17.6637       16.3843       14.2642       11.4598       8.97919       6.73787       4.68841       3.19266       2.00562       1.23864      0.689296      0.368537      0.184872     0.0813444     0.0352137     0.0133790    0.00452217    0.00137559   0.000335852   6.72551e-05   9.19462e-06       0.00000       0.00000       0.00000       0.00000       0.00000       0.00000       0.00000       0.00000       0.00000       0.00000       0.00000       0.00000
  13   9 1983.8430    0.5272  0.4593  9.8447 -0.0144  0.0250   0.0174   0.0421    0.0549   0.0000   435.4510      0.445831       15.4448       6.16545      0.996218     0.0358234      0.500679       2.20545      -2.35481       1.28825      0.267461      0.449113     -0.209043     -0.261509    -0.0667550     0.0174102     0.0263207    0.00247218   -0.00340678   -0.00255585  -0.000915947   0.000346680   0.000121839   2.21947e-06  -1.67269e-06   1.05007e-06       0.00000       0.00000       0.00000       0.00000       0.00000       0.00000       0.00000       0.00000       0.00000       0.00000       2.86184       3.63883       3.60375       3.94364       3.34755       2.76700       2.70861       2.23487       1.30525       1.14866      0.759557      0.480524      0.306958      0.163315     0.0995515     0.0455506     0.0239624     0.0128804    0.00545322    0.00227316   0.000823444   0.000196989   6.69470e-05   1.85684e-05   3.36459e-06   5.58370e-07       0.00000       0.00000       0.00000       0.00000       0.00000       0.00000       0.00000       0.00000       0.00000       0.00000
  13  10 2128.5362    0.7645  0.5242 10.1995 -0.0001  0.0217   0.0241   0.0489    0.0605   0.0000   439.5115       4.07937       20.1342       7.53698       1.22135      -5.08884     -0.702327       2.03512       1.58554      -1.28284      0.954598      0.346718     -0.406021     -0.269440     0.0645379     0.0990871     0.0332785     0.0172813    0.00164052  -0.000664805  -0.000551587  -0.000216676  -4.08655e-05  -2.39609e-05  -9.36532e-08  -6.65597e-07       0.00000       0.00000       0.00000       0.00000       0.00000       0.00000       0.00000       0.00000       0.00000       0.00000       2.94948       4.09204       4.24852       4.17260       3.39537       2.97321       2.37557       1.81522       1.28585      0.915280      0.585694      0.346804      0.226014      0.117845     0.0655055     0.0360100     0.0190531    0.00743062    0.00374357    0.00148012   0.000579238   0.000167748   5.19535e-05   1.26750e-05   2.52586e-06   4.39762e-07       0.00000       0.00000       0.00000       0.00000       0.00000       0.00000       0.00000       0.00000       0.00000       0.00000
  13  11 2271.1546    1.0635  0.7434 10.5871 -0.0041  0.0278   0.0271   0.0523    0.0757   0.0000   437.2558       2.19123       14.7387       6.26713       6.02231      -1.56382       1.92319      -1.15877     -0.945982      0.174978      0.836254     -0.943837     -0.299538      0.155136    -0.0159113   0.000572658   -0.00374585   -0.00277371   -0.00596802   -0.00276927  -0.000820540  -6.42384e-05   1.19101e-05   7.49278e-07   1.73607e-06   6.17335e-07       0.00000       0.00000       0.00000       0.00000       0.00000       0.00000       0.00000       0.00000       0.00000       0.00000       2.79175       4.19144       3.71677       4.25543       3.39778       3.44427       2.66004       2.19620       1.50550       1.23367      0.795851      0.542289      0.344149      0.192132      0.117886     0.0538078     0.0307464     0.0124698    0.00639005    0.00228227   0.000965511   0.000269001   8.30151e-05   2.17806e-05   4.10282e-06   7.49951e-07       0.00000       0.00000       0.00000       0.00000       0.00000       0.00000       0.00000       0.00000       0.00000       0.00000
  13  12 2411.9258    1.3881  0.8192 11.1965 -0.0115  0.0268   0.0355   0.0576    0.0837   0.0000   442.1866       12.2823       6.00337       5.41422      -7.22793     -0.445670       2.33481       2.75228      -2.49684      -1.70792      0.566333      -1.16118      0.157549      0.113816  -0.000144067    -0.0565778    -0.0271839     0.0199468   -0.00121813    0.00240917   0.000874091   9.84148e-05  -0.000182695   3.32041e-05  -3.32083e-06  -3.66943e-07       0.00000       0.00000       0.00000       0.00000       0.00000       0.00000       0.00000       0.00000       0.00000       0.00000       3.16233       3.97310       4.33291       4.12920       3.90887       3.36276       2.71801       2.07248       1.57817       1.17502      0.736752      0.529967      0.341096      0.177944      0.110560     0.0552334     0.0291886     0.0126624    0.00549630    0.00214880   0.000910411   0.000265363   7.91038e-05   2.00395e-05   3.86066e-06   5.15902e-07       0.00000       0.00000       0.00000       0.00000       0.00000       0.00000       0.00000       0.00000       0.00000       0.00000
  13  13 2551.7656    1.8104  0.7851 11.7672 -0.0218  0.0314   0.0474   0.0583    0.1069   0.0000   439.5940       9.64351       3.17906      -2.24533       5.99278      -5.20396      -6.38719      -1.14183       2.11604      -1.10685     -0.314114     -0.651438      0.329263     0.0340638      0.218997     0.0634480     0.0613302    0.00563381    0.00455368   -0.00345677   4.46170e-05   0.000550126   2.66862e-05   1.38836e-05   4.91059e-07  -6.32325e-07       0.00000       0.00000       0.00000       0.00000       0.00000       0.00000       0.00000       0.00000       0.00000       0.00000       3.91951       5.30781       4.82784       3.95666       3.90430       3.63584       3.67583       2.95247       2.31752       1.56205       1.05615      0.613753      0.367155      0.198810      0.111217     0.0567988     0.0262389     0.0138346    0.00533380    0.00239728   0.000830303   0.000282957   8.78344e-05   2.10967e-05   4.95964e-06   6.44041e-07       0.00000       0.00000       0.00000       0.00000       0.00000       0.00000       0.00000       0.00000       0.00000       0.00000
  13  14 2691.8072    2.4304  0.9505 11.4208 -0.0008  0.0302   0.0622   0.0649    0.2605   0.0000   440.6200       17.1926       18.6255       1.96076       8.95658      0.251657      0.676985      -1.16755      -2.65376       1.71079       1.44329     -0.371748     -0.473842     0.0961824      0.145122    -0.0499784   -0.00676037    -0.0186580   -0.00663323    0.00249330    0.00111697  -0.000171671   1.27118e-06  -1.16514e-05   1.13817e-06  -5.26936e-07       0.00000       0.00000       0.00000       0.00000       0.00000       0.00000       0.00000       0.00000       0.00000       0.00000       4.22036       5.86326       6.35228       6.15430       5.34926       4.20082       3.32830       2.41040       1.69962       1.14808      0.784807      0.503412      0.324423      0.176296     0.0963418     0.0590161     0.0258183     0.0143793    0.00500699    0.00245324   0.000786240   0.000260953   7.56430e-05   1.86122e-05   3.93793e-06   5.65791e-07       0.00000       0.00000       0.00000       0.00000       0.00000       0.00000       0.00000       0.00000       0.00000       0.00000
  13  15 2832.3781    2.9366  0.8894 12.8507 -0.0072  0.0278   0.0757   0.0669    0.1162   0.0000   437.3952       1.76660       13.9612       3.51391      0.874975       3.77122      -4.56658      -1.39476       2.61810      -2.19090       1.20016    0.00684605      0.115948     -0.103909   -0.00627054    0.00854186     0.0265878    0.00389384    0.00295757    0.00168935  -9.29173e-05  -0.000198362  -5.27972e-05  -4.06290e-06  -4.65503e-06  -1.26680e-06       0.00000       0.00000       0.00000       0.00000       0.00000       0.00000       0.00000       0.00000       0.00000       0.00000       3.32628       3.96610       4.36739       4.40906       3.88075       3.17292       3.03604       2.29923       1.55281       1.27656      0.872522      0.502811      0.326062      0.203993      0.118147     0.0563397     0.0267210     0.0146997    0.00630509    0.00266599   0.000901610   0.000253836   7.50088e-05   1.94410e-05   3.92255e-06   5.22976e-07       0.00000       0.00000       0.00000       0.00000       0.00000       0.00000       0.00000       0.00000       0.00000       0.00000
  13  16 2972.7761    3.3830  0.9356 13.1258 -0.0044  0.0308   0.0794   0.0646    0.1043   0.0000   440.2554       14.6910       17.7700       4.95855      0.781773       3.39940    -0.0107964      -1.55964     0.0201096      0.319735       1.03980     -0.461434     -0.275174     -0.115098      0.177442    -0.0154123    0.00363583     0.0178916    0.00403480   -0.00145901  -0.000611097  -0.000157746  -3.63842e-05   2.16844e-05  -2.51205e-06   2.60465e-08       0.00000       0.00000       0.00000       0.00000       0.00000       0.00000       0.00000       0.00000       0.00000       0.00000       3.59535       5.07142       4.69692       4.25416       4.07392       3.45247       3.34657       2.74576       2.07228       1.52999      0.887337      0.626546      0.327251      0.211865      0.107296     0.0596989     0.0321397     0.0124871    0.00659116    0.00231822   0.000886432   0.000310883   7.31373e-05   2.43233e-05   4.80187e-06   6.69165e-07       0.00000       0.00000       0.00000       0.00000       0.00000       0.00000       0.00000       0.00000       0.00000       0.00000
  13  17 3112.7647    3.7466  0.9135 13.4171 -0.0038  0.0260   0.0910   0.0697    0.0859   0.0000   440.4383       21.4171       9.72498       4.20932       5.94933      -1.44604      -3.45586      -7.30005     -0.788678     -0.666439      0.930071     -0.173463     -0.173269    -0.0365597     0.0742263     0.0473350    -0.0679737    0.00524132    0.00276215   -0.00333441   0.000156600   0.000378817  -2.35953e-05   9.56248e-06   7.11455e-06   4.58477e-07       0.00000       0.00000       0.00000       0.00000       0.00000       0.00000       0.00000       0.00000       0.00000       0.00000       3.23024       3.91811       3.93295       4.13003       3.72340       3.21761       2.61539       2.21070       1.57082       1.09680      0.780537      0.514808      0.329476      0.176164     0.0994130     0.0549307     0.0288767     0.0127392    0.00535140    0.00207510   0.000741700   0.000228786   7.08619e-05   1.68886e-05   3.35518e-06   5.24380e-07       0.00000       0.00000       0.00000       0.00000       0.00000       0.00000       0.00000       0.00000       0.00000       0.00000
  13  18 3252.6340    3.6017  1.3050 13.2478 -0.0055  0.0348   0.0767   0.0842    0.0861   0.0000   444.5032       29.7852       3.77367       4.55160       7.93088      -4.76673       2.45180      -1.90406      -2.06395     -0.308906      0.362425     -0.891453    -0.0961549     -0.359745    -0.0996935      0.130194    0.00634746    -0.0293328   -0.00558949    0.00130653   0.000108622   0.000306570   3.48081e-05   5.43032e-05   6.09360e-07   8.14120e-07       0.00000       0.00000       0.00000       0.00000       0.00000       0.00000       0.00000       0.00000       0.00000       0.00000       4.15954       5.23627       5.46305       5.40478       4.86896       4.43966       3.54508       2.82933       2.00820       1.56770       1.02325      0.702555      0.425209      0.248584      0.146180     0.0710420     0.0347485     0.0175282    0.00710453    0.00288195    0.00109145   0.000340227   9.95838e-05   2.61438e-05   4.60057e-06   7.14133e-07       0.00000       0.00000       0.00000       0.00000       0.00000       0.00000       0.00000       0.00000       0.00000       0.00000
  13  19 3392.6874    3.0101  1.8249 12.9536 -0.0038  0.0408   0.0569   0.1060    0.0600   0.0000   437.6462       26.9615      -1.51383       12.6793       7.67924      -2.37576      -2.91989      -3.30409       2.52309      -1.87382       1.57873     -0.769876      -1.44746     -0.272432      0.190716     0.0708049     0.0541082   -0.00512890  -0.000594710    0.00699351    0.00207445  -0.000124016  -6.94484e-05  -9.42938e-06  -1.65076e-05  -1.07482e-06       0.00000       0.00000       0.00000       0.00000       0.00000       0.00000       0.00000       0.00000       0.00000       0.00000       4.79933       5.96969       6.50394       6.23650       5.73465       5.01426       4.21694       3.23650       2.53648       1.78988       1.22071      0.810811      0.498646      0.298941      0.168288     0.0893683     0.0447150     0.0209917    0.00904581    0.00359812    0.00133261   0.000443011   0.000121571   2.94674e-05   6.01672e-06   7.91951e-07       0.00000       0.00000       0.00000       0.00000       0.00000       0.00000       0.00000       0.00000       0.00000       0.00000
  13  20 3532.9285    2.6872  2.6178 12.2325 -0.0030  0.0465   0.0409   0.1247    0.0535   0.0000   442.2852       43.9966       11.4645      -6.66291       7.24611      -9.72426      -9.15475      -1.03678      -1.23220      -1.52751       1.91426     -0.753803    0.00451185     -0.395432      0.433375     -0.156184   7.43136e-05     0.0511048    0.00691819   -0.00954191    0.00119421   0.000666944  -0.000120495  -9.57934e-06   7.73015e-06   1.91971e-07       0.00000       0.00000       0.00000       0.00000       0.00000       0.00000       0.00000       0.00000       0.00000       0.00000       5.42662       7.21319       7.39397       7.30236       6.62275       5.79893       4.96516       3.75176       2.94712       2.03549       1.45117      0.943840      0.578785      0.344054      0.195712     0.0996092     0.0500939     0.0238989     0.0104124    0.00409226    0.00154791   0.000510436   0.000144698   3.43791e-05   7.35099e-06   9.95612e-07       0.00000       0.00000       0.00000       0.00000       0.00000       0.00000       0.00000       0.00000       0.00000       0.00000
  13  21 3673.5445    2.2039  3.7087 11.8133 -0.0031  0.0583   0.0298   0.1527    0.0455   0.0000   431.9156       41.6709       22.7527       17.6058       15.6126      -4.43849      -9.91140       1.23938       1.54798      -1.34614      0.471834      -1.82683      0.145275     -0.146450      0.311501    -0.0170582    -0.0494229    0.00975177   -0.00455638   -0.00669698   -0.00355411  -0.000521965   0.000329361   6.89506e-05  -1.65187e-05   4.66683e-07       0.00000       0.00000       0.00000       0.00000       0.00000       0.00000       0.00000       0.00000       0.00000       0.00000       6.94392       8.89393       9.03307       9.09530       8.40185       7.30107       6.19274       5.10374       3.75773       2.71912       1.91083       1.24364      0.790413      0.460233      0.259512      0.143435     0.0676676     0.0350520     0.0136195    0.00589899    0.00198756   0.000648352   0.000190919   4.64364e-05   9.04601e-06   1.24506e-06       0.00000       0.00000       0.00000       0.00000       0.00000       0.00000       0.00000       0.00000       0.00000       0.00000
  13  22 3814.1695    1.8197  5.3491 11.3612 -0.0018  0.0732   0.0219   0.2029    0.0416   0.0000   424.0293       26.7542       12.9114       12.5793      0.391651       3.73468      -9.35582      -17.0042     -0.229680       1.52766     -0.192385      -1.74464     -0.641585      0.653457     0.0649243     -0.332917     0.0423567    -0.0236389    -0.0182286    0.00875095   -0.00282634  -0.000123607   0.000261910   3.14390e-05  -2.50182e-06   2.85700e-08       0.00000       0.00000       0.00000       0.00000       0.00000       0.00000       0.00000       0.00000       0.00000       0.00000       8.59441       10.9972       11.4258       11.2803       10.5515       9.21810       7.81305       6.12678       4.69152       3.34833       2.42509       1.55494      0.992643      0.594379      0.339880      0.175535     0.0906399     0.0411309     0.0187921    0.00712903    0.00261447   0.000838885   0.000246602   5.75131e-05   1.15901e-05   1.53137e-06       0.00000       0.00000       0.00000       0.00000       0.00000       0.00000       0.00000       0.00000       0.00000       0.00000
  13  25 4236.8576    1.0459 10.2163 10.6237 -0.0055  0.1425   0.0138   0.3987    0.0380   0.0000   466.1301       58.7031      -1.61734       17.5625       23.6112      -1.62773       13.4918       33.3243       8.12681      -29.3666      -4.46649     -0.357824     0.0440148       1.51065    -0.0647670     -0.101262      0.295084     -0.121942     0.0466990    0.00723304   -0.00540651  -0.000677389   0.000270275  -0.000196067  -3.98684e-05  -1.58777e-06       0.00000       0.00000       0.00000       0.00000       0.00000       0.00000       0.00000       0.00000       0.00000       0.00000       15.8000       20.6319       21.8154       21.4711       19.9365       17.6427       15.0261       11.9642       9.06683       6.58300       4.72170       3.13809       1.98890       1.17520      0.677762      0.355286      0.181814     0.0859537     0.0376731     0.0147333    0.00543731    0.00174627   0.000497593   0.000117879   2.32054e-05   3.09562e-06       0.00000       0.00000       0.00000       0.00000       0.00000       0.00000       0.00000       0.00000       0.00000       0.00000
  13  27 4519.7351    0.7273 13.5580 10.3597 -0.0035  0.2267   0.0114   0.6024    0.0328   0.0000   417.8936       44.3063       61.7844       14.3043       5.25910      -43.5274      -33.2168       45.1521       35.7220      -23.3428      -16.7103       10.1765      -1.57695      -5.68686    -0.0194554     -0.312852      0.361317      0.153448   -0.00915794    -0.0737585   0.000944663    0.00451265   4.04348e-05  -9.36379e-05  -5.87188e-05  -3.54742e-06       0.00000       0.00000       0.00000       0.00000       0.00000       0.00000       0.00000       0.00000       0.00000       0.00000       25.1312       33.2788       35.5450       35.0912       32.1819       28.4096       24.3017       19.0448       14.9273       10.7915       7.66119       5.04462       3.31074       1.98218       1.13668      0.625652      0.317603      0.148464     0.0646543     0.0259883    0.00923447    0.00290856   0.000815611   0.000188708   3.77643e-05   4.97775e-06       0.00000       0.00000       0.00000       0.00000       0.00000       0.00000       0.00000       0.00000       0.00000       0.00000
  14  10 2162.5660    0.8417  0.6197 10.2257  0.0036  0.0243   0.0215   0.0464    0.0649   0.0000   438.5723      0.305321       7.33883      -1.25063       2.27789      -3.38758     -0.108563      -1.91435       1.06362     -0.640597      0.546443      0.175056     -0.400878     -0.254848      0.308293    -0.0572206     0.0296203     0.0326864    -0.0121775    0.00172017   0.000162466   4.49155e-05   0.000138652   9.73013e-05  -1.04225e-05   4.78093e-06  -1.59722e-06  -8.94309e-09       0.00000       0.00000       0.00000       0.00000       0.00000       0.00000       0.00000       0.00000       2.55610       3.31245       3.02195       3.48810       3.30764       2.75986       2.30201       2.02474       1.47155       1.15491      0.775898      0.533155      0.370315      0.203241      0.137221     0.0700160     0.0401520     0.0197597    0.00933639    0.00395617    0.00154666   0.000567908   0.000218410   5.47069e-05   1.90300e-05   4.75857e-06   8.87415e-07   1.35883e-07       0.00000       0.00000       0.00000       0.00000       0.00000       0.00000       0.00000       0.00000
  14  11 2305.7602    1.1095  0.7471 10.8734 -0.0008  0.0325   0.0289   0.0580    0.0721   0.0000   437.6808       3.72761       15.4364       5.81295       1.29704      0.770285      -1.55554     -0.540652       2.95563     -0.228827     -0.502407     -0.265253      0.201536      0.319935     -0.240097    -0.0222913   -0.00772091    0.00603572   -0.00450376    0.00906617   0.000904514  -0.000435301   0.000130824  -2.69141e-05   9.84403e-06  -3.32002e-06  -9.61218e-07   1.58150e-07       0.00000       0.00000       0.00000       0.00000       0.00000       0.00000       0.00000       0.00000       2.67811       4.81823       4.23296       5.05204       4.77268       3.92488       4.30630       2.50916       3.13308       1.37905       1.90579      0.633404      0.965348      0.250398      0.407765     0.0797273      0.131489     0.0193258     0.0338934    0.00421541    0.00636970   0.000686845   0.000808817   7.98125e-05   6.47832e-05   6.26336e-06   2.56673e-06   2.59602e-07       0.00000       0.00000       0.00000       0.00000       0.00000       0.00000       0.00000       0.00000
  14  12 2446.7435    1.5188  0.8296 11.2061 -0.0011  0.0253   0.0353   0.0563    0.0800   0.0000   438.3210       2.36793       12.1372       4.71215      -4.72393     -0.531588      -1.57897      0.235985      -1.87143      -1.53201       1.03240     -0.155256     -0.641973     0.0499933      0.433724    0.00716253     0.0162971    -0.0154032   0.000180687    0.00185882    0.00375159  -4.60368e-05  -0.000153985   1.39322e-05   3.92742e-05  -1.37708e-06  -3.37277e-07   5.53103e-08       0.00000       0.00000       0.00000       0.00000       0.00000       0.00000       0.00000       0.00000       3.11090       3.84487       3.47943       3.56636       3.47006       3.36680       2.88253       2.13844       1.54491       1.18772      0.888902      0.666068      0.430195      0.260214      0.141658     0.0755888     0.0371507     0.0191763    0.00872031    0.00388581    0.00158420   0.000632850   0.000205010   6.65404e-05   1.70070e-05   4.36663e-06   8.63831e-07   1.26820e-07       0.00000       0.00000       0.00000       0.00000       0.00000       0.00000       0.00000       0.00000
  14  13 2587.4230    1.9796  0.8265 11.7080 -0.0007  0.0275   0.0467   0.0569    0.0906   0.0000   438.7279       3.25576       6.65015       6.46785      -2.74981      -8.30715       6.40154     -0.773601     0.0533801    -0.0165345      0.479735     -0.324304     -0.325878     -0.541423     0.0256283     0.0216794     0.0215662    -0.0493184   -0.00551355    0.00372661  -0.000518141  -7.99261e-05  -0.000121890   0.000125116   8.82219e-06  -4.34882e-06  -5.92451e-09   1.45259e-07       0.00000       0.00000       0.00000       0.00000       0.00000       0.00000       0.00000       0.00000       3.26152       3.67366       4.41217       4.58102       3.80890       3.10270       3.19196       2.27706       1.56210       1.19439      0.942793      0.593169      0.319876      0.231317      0.150953     0.0813113     0.0343958     0.0190717     0.0108392    0.00525857    0.00204700   0.000735212   0.000229517   7.11910e-05   1.73757e-05   4.19474e-06   8.86558e-07   1.08031e-07       0.00000       0.00000       0.00000       0.00000       0.00000       0.00000       0.00000       0.00000
  14  14 2728.3339    2.5962  0.8342 12.2431 -0.0052  0.0240   0.0616   0.0582    0.1276   0.0000   440.0349       11.2503       14.0573       2.67270       2.20718      -3.24000     -0.284398      -4.40633      -4.40626      -1.46105     -0.262656    -0.0749248     -0.231486    0.00449987    -0.0148859    -0.0403483     0.0265825     0.0178705    0.00629259   0.000796691    0.00282870   0.000629271   1.77317e-06   5.63146e-05  -2.78711e-05  -8.79749e-07  -7.89441e-07  -2.00937e-07       0.00000       0.00000       0.00000       0.00000       0.00000       0.00000       0.00000       0.00000       2.89862       3.66086       3.64287       3.37920       3.25783       2.81952       2.62400       2.20546       1.72532       1.22495      0.848289      0.579291      0.359978      0.211726      0.122522     0.0663465     0.0354974     0.0184599    0.00846566    0.00394631    0.00151333   0.000585033   0.000205135   6.35094e-05   1.76024e-05   4.32865e-06   8.63291e-07   1.08298e-07       0.00000       0.00000       0.00000       0.00000       0.00000       0.00000       0.00000       0.00000
  14  15 2869.4274    3.1959  0.9473 12.5496 -0.0024  0.0266   0.0775   0.0635    0.1735   0.0000   433.0734       10.6663       13.9626       4.06122      -2.99296      -5.67908      -3.10324      0.351404       2.16922     -0.618338       1.03452      0.298398    0.00436441     -0.202977     0.0522768     0.0770055    -0.0403265   -0.00118770  -0.000506704    0.00212832    0.00164235  -0.000533357   0.000313432  -7.40390e-05  -5.72842e-06   3.68849e-06   5.08048e-08   5.30305e-08       0.00000       0.00000       0.00000       0.00000       0.00000       0.00000       0.00000       0.00000       2.98613       3.81514       4.12812       3.78833       3.66777       3.16847       2.77776       2.17077       1.73795       1.26973      0.833379      0.607595      0.389322      0.221064      0.135957     0.0763494     0.0380805     0.0209190    0.00955549    0.00431183    0.00157350   0.000698573   0.000248707   7.34673e-05   2.00047e-05   4.99453e-06   9.58148e-07   1.18869e-07       0.00000       0.00000       0.00000       0.00000       0.00000       0.00000       0.00000       0.00000
  14  16 3010.3697    3.9049  0.9042 13.0498 -0.0057  0.0261   0.0945   0.0622    0.1586   0.0000   439.5609       15.4869       6.93296       11.4531      0.640858      -4.30853       2.90200     -0.207572      0.161763      -1.00463     0.0956361     -0.537126     -0.269160     -0.283345    -0.0218823    0.00546527   -0.00133343     0.0232953    -0.0111504  -0.000564729  -0.000603896   0.000470989   0.000366862  -6.52545e-05  -3.33341e-05   2.22952e-06  -9.03403e-07  -8.48444e-08       0.00000       0.00000       0.00000       0.00000       0.00000       0.00000       0.00000       0.00000       2.90866       3.80749       4.02031       3.73036       3.60312       3.20551       2.53861       2.28790       1.65796       1.23943      0.907058      0.544248      0.379930      0.219213      0.134114     0.0762973     0.0391236     0.0193770     0.0101228    0.00389186    0.00177471   0.000656726   0.000224788   7.06064e-05   2.30998e-05   5.02970e-06   8.96300e-07   1.25884e-07       0.00000       0.00000       0.00000       0.00000       0.00000       0.00000       0.00000       0.00000
  14  17 3150.8108    3.6989  1.0890 13.4424 -0.0136  0.0308   0.0842   0.0759    0.1132   0.0000   436.3424       25.6873       8.97922       7.48451      -5.74320       4.04661      -1.30343      -3.44686      -3.85828      -1.87913     -0.422201    -0.0374025    -0.0305419      0.766035     0.0126109    -0.0884116     0.0433175    -0.0156726    -0.0193676   -0.00133332    0.00112422  -0.000886238   0.000147676   7.98054e-05  -6.64888e-06  -3.28296e-06   1.13099e-07  -1.12043e-07       0.00000       0.00000       0.00000       0.00000       0.00000       0.00000       0.00000       0.00000       3.29644       4.46372       4.61660       4.45821       4.10825       3.68194       3.23721       2.46965       1.99024       1.44493       1.02525      0.704133      0.438982      0.294206      0.166247     0.0910771     0.0566584     0.0218004     0.0148359    0.00435023    0.00277792   0.000787258   0.000326879   9.69826e-05   2.49102e-05   5.92046e-06   1.20011e-06   1.59052e-07       0.00000       0.00000       0.00000       0.00000       0.00000       0.00000       0.00000       0.00000
  14  18 3291.1440    3.5118  1.3362 13.2947 -0.0063  0.0328   0.0728   0.0817    0.0825   0.0000   435.6627       31.5287       4.98787       6.00040       3.81208      0.371354      0.151431      -2.82512       4.07019      -1.02908      -1.02371     -0.513918      0.929591      0.253741      0.218168     0.0847885    -0.0468814    -0.0489367     0.0167260    0.00486645    0.00315796   -0.00114793   7.91811e-05   0.000100819   1.28150e-05  -4.16963e-06   6.11507e-07   3.49193e-07       0.00000       0.00000       0.00000       0.00000       0.00000       0.00000       0.00000       0.00000       3.60423       4.73825       4.96016       4.83285       4.47100       4.03294       3.37020       2.76525       2.10722       1.55637       1.11499      0.755420      0.493423      0.310895      0.172117      0.102119     0.0532771     0.0268995     0.0131300    0.00547737    0.00246131   0.000924781   0.000310527   0.000102555   2.76814e-05   6.48748e-06   1.20932e-06   1.68535e-07       0.00000       0.00000       0.00000       0.00000       0.00000       0.00000       0.00000       0.00000
  14  19 3431.7887    2.9546  2.1475 12.6509 -0.0060  0.0441   0.0476   0.1031    0.0602   0.0000   438.6925       26.3005       19.5113       11.0845       6.60162      -4.22746     -0.990627      -4.62421       6.75535      -4.81945       1.38762      0.217258     -0.348344     -0.764648     0.0158536      0.235361    -0.0482911    -0.0331750   -0.00630937    0.00437094    0.00259047  -0.000328356   0.000586004   0.000118720  -5.35889e-05  -7.72348e-06   1.90022e-06  -4.98734e-07       0.00000       0.00000       0.00000       0.00000       0.00000       0.00000       0.00000       0.00000       4.54289       6.19111       6.35003       6.47395       5.83056       5.44489       4.72501       3.45976       2.96720       2.02011       1.53944       1.03927      0.730752      0.404234      0.267202      0.134398     0.0788131     0.0362371     0.0196545    0.00758863    0.00356492    0.00125172   0.000509570   0.000140353   4.12943e-05   8.41825e-06   1.90561e-06   2.48127e-07       0.00000       0.00000       0.00000       0.00000       0.00000       0.00000       0.00000       0.00000
  14  20 3572.5112    2.5148  3.0369 12.1303 -0.0028  0.0493   0.0353   0.1285    0.0511   0.0000   440.9370       31.2747      -1.73249       25.8403       4.54886      -22.8897    -0.0233865       3.16748      -4.79267      -3.29199      -1.03858      -2.51496      0.747455     -0.783224     -0.313439     0.0277714    -0.0167162    -0.0575778    -0.0190563     0.0187958    0.00277014   -0.00433071  -3.74518e-05  -7.22255e-05   5.66840e-06  -4.11023e-06  -1.83427e-06  -1.97902e-07       0.00000       0.00000       0.00000       0.00000       0.00000       0.00000       0.00000       0.00000       5.38883       6.92921       7.43367       7.34596       6.96454       6.06349       5.16517       4.00606       3.22774       2.29171       1.70993       1.17048      0.739348      0.492465      0.278425      0.162213     0.0864820     0.0429554     0.0212176    0.00905334    0.00393661    0.00144489   0.000496125   0.000163569   4.27294e-05   9.84087e-06   1.95371e-06   2.43622e-07       0.00000       0.00000       0.00000       0.00000       0.00000       0.00000       0.00000       0.00000
  14  21 3713.5528    2.1454  4.1874 11.6495 -0.0026  0.0612   0.0265   0.1552    0.0466   0.0000   444.5469       47.3977       14.6650       6.39490       16.6420      -5.20344      0.763989       3.23335      -2.10077      -2.48630      -4.95477     -0.827167     -0.386402     -0.432014     -0.236387     -0.218962     -0.108180    -0.0659194    -0.0133120    -0.0164880    0.00620134    0.00245455   0.000496893  -0.000302206  -2.55850e-05  -4.01397e-06   4.28945e-07  -6.69846e-08       0.00000       0.00000       0.00000       0.00000       0.00000       0.00000       0.00000       0.00000       6.32613       8.57810       8.48304       9.13922       7.83673       7.59315       6.16861       5.21858       3.92486       3.02481       2.12317       1.46226      0.969565      0.590532      0.358622      0.199190      0.109623     0.0540330     0.0268282     0.0114197    0.00493620    0.00184542   0.000657863   0.000195279   5.47256e-05   1.28127e-05   2.34515e-06   3.63115e-07       0.00000       0.00000       0.00000       0.00000       0.00000       0.00000       0.00000       0.00000
  14  22 3854.5434    1.7322  5.8455 11.2502 -0.0032  0.0781   0.0201   0.2019    0.0428   0.0000   449.1510       44.2967      -7.90584       29.9959      0.654142      -5.19475       17.0705       4.58150     -0.867896      -6.10239       2.25493      -3.53857      -1.04604      0.456122      0.254568      0.126638    -0.0455952    -0.0342781     0.0253737     0.0129649   -0.00683322  -0.000754564  -0.000196264   7.83454e-05  -2.79190e-05   9.70219e-06   6.44017e-06   7.20884e-07       0.00000       0.00000       0.00000       0.00000       0.00000       0.00000       0.00000       0.00000       8.38446       10.9779       11.8977       11.4516       11.1118       9.61056       8.38363       6.53045       5.06390       3.73334       2.77389       1.86508       1.25251      0.763568      0.460614      0.261204      0.134077     0.0707944     0.0328408     0.0153533    0.00607020    0.00243804   0.000822617   0.000257070   7.30244e-05   1.66309e-05   3.23208e-06   3.88222e-07       0.00000       0.00000       0.00000       0.00000       0.00000       0.00000       0.00000       0.00000
  14  23 3995.9477    1.4242  6.8771 11.1107 -0.0027  0.0912   0.0171   0.2487    0.0387   0.0000   443.0135       18.1915     -0.327306       8.83699      -10.9479      -10.6274       7.62787      -10.2477      -4.92244       1.23479       3.86168      -2.36038      0.133225    -0.0172466     -0.379351    -0.0800463     -0.241358    -0.0696008    -0.0317174     0.0300147    0.00336600   -0.00835697   -0.00251135   0.000313518   6.94411e-05  -9.72365e-06  -5.02345e-06  -2.02663e-08       0.00000       0.00000       0.00000       0.00000       0.00000       0.00000       0.00000       0.00000       9.73310       12.9363       13.5774       13.5015       12.6726       11.1762       9.51974       7.96845       5.98629       4.56110       3.27158       2.19661       1.47148      0.914525      0.545051      0.312368      0.167836     0.0863477     0.0405217     0.0185628    0.00758602    0.00294467   0.000992020   0.000308866   8.63563e-05   1.99887e-05   3.67115e-06   4.84180e-07       0.00000       0.00000       0.00000       0.00000       0.00000       0.00000       0.00000       0.00000
  14  26 4420.1012    0.8289 12.4582 10.4421 -0.0018  0.1781   0.0116   0.4971    0.0350   0.0000   438.6246       38.2538      -13.9373       9.56181       37.6013       10.6213      -21.6465       12.5993       2.34954      0.874928       12.0153      -9.96887      -1.35504      -3.19398     0.0865437       1.71273      0.147443     -0.168634   -0.00995344    -0.0207633     0.0313168    0.00821066   0.000408462   0.000243135  -0.000109671  -2.72989e-05   4.23680e-07   7.01285e-07       0.00000       0.00000       0.00000       0.00000       0.00000       0.00000       0.00000       0.00000       18.2301       24.0759       25.8714       25.5688       24.1926       21.7657       18.2676       15.1752       11.7775       8.67996       6.49502       4.44156       2.98778       1.89601       1.13041      0.648015      0.357833      0.185891     0.0868595     0.0402000     0.0162900    0.00612401    0.00209559   0.000651218   0.000176632   3.92569e-05   7.30399e-06   9.49275e-07       0.00000       0.00000       0.00000       0.00000       0.00000       0.00000       0.00000       0.00000
  15  10 2195.8663    0.8738  0.6583 10.3977 -0.0103  0.0240   0.0230   0.0513    0.0651   0.0000   441.3959       4.36647       14.4273       3.56372       1.82715       4.63687     -0.947757      -1.79365      -4.12237     -0.563339       1.01077     -0.109452     0.0556152     -0.133577      0.103195     0.0234267     0.0637680     0.0110252    -0.0282208    0.00719380   -0.00152511  -0.000204191    0.00110231  -1.44774e-05  -1.51872e-05   9.94062e-07   8.42861e-06   8.80381e-07   1.20345e-07  -4.01806e-09       0.00000       0.00000       0.00000       0.00000       0.00000       0.00000       2.59484       3.52168       3.25709       3.19790       2.85850       2.81307       2.41233       2.24331       1.71065       1.33329      0.934366      0.644531      0.398500      0.277832      0.141459     0.0967721     0.0450072     0.0256933     0.0129991    0.00611282    0.00297204    0.00113745   0.000494429   0.000179654   4.92812e-05   1.95255e-05   4.67574e-06   1.18511e-06   1.96255e-07   3.24894e-08       0.00000       0.00000       0.00000       0.00000       0.00000       0.00000
  15  11 2339.5926    1.2345  0.8073 10.8658 -0.0032  0.0234   0.0278   0.0556    0.0710   0.0000   438.1028       2.12321       17.6439       2.20703      -2.69182      -7.43885       1.19436       1.36075      -2.24073      -2.21486      0.271414      0.446885     -0.118358      0.411249    -0.0446303    -0.0992971     0.0501738    0.00600388   -0.00129930    0.00136748  -0.000174414    0.00362188  -8.25981e-05  -0.000224846  -4.36731e-05   1.44740e-05  -4.80326e-06  -5.94011e-07   7.87880e-08  -6.50278e-08       0.00000       0.00000       0.00000       0.00000       0.00000       0.00000       2.40364       3.23023       3.09976       3.29205       2.95663       2.82741       2.36532       1.97740       1.45331       1.12397      0.822831      0.593581      0.400438      0.258432      0.155535     0.0867602     0.0496195     0.0256822     0.0133705    0.00609830    0.00297538    0.00121252   0.000497023   0.000170025   5.90287e-05   1.73649e-05   4.78044e-06   1.11048e-06   2.02633e-07   3.19565e-08       0.00000       0.00000       0.00000       0.00000       0.00000       0.00000
  15  12 2481.1385    1.6324  0.9068 11.3642 -0.0027  0.0280   0.0353   0.0591    0.0810   0.0000   439.2889       8.55297       14.3106       4.86889     0.0382048       1.80453       1.83159      -1.60901      -1.65856      -1.20490     -0.384965      0.243078      0.502166     -0.242498      0.109113    0.00142761     0.0126494     0.0294433    0.00647598   -0.00957165   -0.00411728   0.000726367   2.27397e-05  -6.00632e-05   2.63355e-05  -3.53428e-05   1.22957e-05   2.15216e-06   4.15411e-08   1.74501e-08       0.00000       0.00000       0.00000       0.00000       0.00000       0.00000       2.82203       3.58195       3.49569       3.97578       3.71498       2.99305       2.77889       2.36693       1.76001       1.22052       1.00540      0.675732      0.490190      0.279122      0.191100      0.104611     0.0603759     0.0304776     0.0165378    0.00863278    0.00373455    0.00157690   0.000566468   0.000197098   6.67917e-05   1.82590e-05   6.03861e-06   1.25351e-06   2.72974e-07   3.59840e-08       0.00000       0.00000       0.00000       0.00000       0.00000       0.00000
  15  13 2622.4460    2.0195  0.9337 11.7163 -0.0002  0.0261   0.0437   0.0606    0.0840   0.0000   439.6809       6.93821       10.1697       3.07516      -2.21656      -6.65762      -3.28756       1.48839    -0.0191178      -1.57800      0.364156     -0.888499     -0.643846     -0.203689      0.287671      0.104991    -0.0383661     0.0416867     0.0318502    0.00708708  -2.10389e-05    0.00157753  -0.000652172   8.76418e-06   8.16908e-05  -1.74245e-05   2.35727e-06   2.73748e-06  -1.49929e-07   3.82554e-08       0.00000       0.00000       0.00000       0.00000       0.00000       0.00000       2.83017       3.79210       3.65409       3.54065       3.37214       2.95224       2.76610       2.25831       1.93780       1.42723       1.05374      0.690463      0.424628      0.273237      0.173491      0.104788     0.0579948     0.0297340     0.0147197    0.00788432    0.00306855    0.00150423   0.000534540   0.000200448   6.58931e-05   2.05963e-05   5.25105e-06   1.21034e-06   2.60138e-07   3.21332e-08       0.00000       0.00000       0.00000       0.00000       0.00000       0.00000
  15  14 2764.3170    2.5919  0.8858 12.4685 -0.0089  0.0249   0.0602   0.0585    0.0909   0.0000   438.6790       14.5890       4.90285      -1.58786      -1.32745       3.96390       1.20292      -1.71731      0.876129     -0.823489     -0.939962     -0.456357      0.148630     -0.240061     -0.102239     -0.232925     0.0910253     0.0153051   -0.00503634  -0.000385363  -0.000745093   -0.00162014  -4.04863e-05  -7.36623e-05   1.62786e-05  -2.11590e-05  -2.51885e-06  -8.94577e-07   3.79758e-07  -3.56549e-08       0.00000       0.00000       0.00000       0.00000       0.00000       0.00000       2.50057       3.29628       3.27503       3.26891       3.21202       2.77967       2.52736       2.04254       1.58749       1.22274      0.848710      0.648795      0.416621      0.268263      0.164507     0.0952607     0.0534332     0.0271953     0.0146584    0.00668742    0.00324451    0.00124980   0.000527158   0.000182115   6.51372e-05   1.89309e-05   4.93905e-06   1.29479e-06   2.42330e-07   3.10759e-08       0.00000       0.00000       0.00000       0.00000       0.00000       0.00000
  15  15 2905.9701    3.2389  0.8612 12.8196 -0.0153  0.0246   0.0766   0.0586    0.1195   0.0000   435.3797       7.91812       20.5802       2.12296      -3.94005      -2.98270      -1.89517      -6.51195     -0.730961      -2.03213      0.637328     -0.124028     -0.163223      0.170128     -0.209122      0.127979   -0.00796626    -0.0110130    0.00243955    -0.0132788   -0.00523217  -0.000668068  -0.000305369  -0.000259923  -1.39828e-05   1.76290e-05  -1.22721e-05  -9.24843e-07   3.31092e-08   6.44062e-09       0.00000       0.00000       0.00000       0.00000       0.00000       0.00000       2.55287       3.43185       3.65030       3.79673       3.55694       2.88596       2.68664       1.95719       1.62814       1.14291      0.850328      0.620439      0.386344      0.279648      0.151861      0.102264     0.0523874     0.0290151     0.0152718    0.00707436    0.00349000    0.00132354   0.000574380   0.000202499   6.31719e-05   2.16620e-05   4.79955e-06   1.25717e-06   2.65843e-07   3.00954e-08       0.00000       0.00000       0.00000       0.00000       0.00000       0.00000
  15  16 3047.2803    3.8756  0.9220 12.9109 -0.0048  0.0254   0.0906   0.0608    0.1682   0.0000   436.7305       19.4177       7.55774      0.511949     -0.397444      -5.67490       2.45886      -1.91594     -0.315635      0.703076     -0.179004     -0.230266      0.659505      0.121655     -0.252955     -0.144518    -0.0103368     0.0407106    -0.0110400   -0.00922067    0.00541722    0.00258553   0.000557703  -0.000296615  -0.000102826   1.11245e-05  -2.11070e-06  -2.07461e-06  -8.06755e-08  -4.76842e-08       0.00000       0.00000       0.00000       0.00000       0.00000       0.00000       2.53631       3.36278       3.45808       3.28841       3.33752       2.82976       2.51978       2.06522       1.62678       1.30670      0.881067      0.643326      0.413664      0.265608      0.166520     0.0999394     0.0545073     0.0301409     0.0144521    0.00748510    0.00309078    0.00143153   0.000517518   0.000206527   6.69385e-05   2.01916e-05   5.29236e-06   1.36663e-06   2.39893e-07   3.05151e-08       0.00000       0.00000       0.00000       0.00000       0.00000       0.00000
  15  17 3188.2354    3.8268  1.1867 13.1451 -0.0048  0.0300   0.0851   0.0759    0.1444   0.0000   443.8379       17.7013       7.62453       2.69202       4.96582      -4.46207      -4.32240      -2.41399       1.62645     -0.194572       1.23226      0.789676     -0.265405     -0.498992     -0.107781     -0.145839      0.101793     0.0261464     0.0135833   -0.00744289  -0.000213057    0.00307378   0.000335759  -0.000276009  -7.52182e-05  -6.31878e-06  -4.25357e-06   1.61042e-06   5.13358e-07  -1.84700e-08       0.00000       0.00000       0.00000       0.00000       0.00000       0.00000       3.14795       3.92521       4.51281       4.20106       3.98478       3.70656       2.96772       2.46093       2.08554       1.46689       1.07189      0.783124      0.470488      0.322508      0.201151      0.118019     0.0675794     0.0364956     0.0181247    0.00915527    0.00398237    0.00181477   0.000651728   0.000249024   9.06449e-05   2.74283e-05   6.52867e-06   1.45899e-06   2.61701e-07   3.27838e-08       0.00000       0.00000       0.00000       0.00000       0.00000       0.00000
  15  18 3329.1473    3.4068  1.6490 13.0659 -0.0036  0.0370   0.0635   0.0922    0.0868   0.0000   443.6183       21.7899       11.6883       16.0952      -1.81842      0.458887      -3.60400      -3.39378       3.17730     -0.851207      -1.84207     -0.968457    -0.0582199     -0.189343     -0.204706     -0.137989    -0.0287818   -0.00624969   -0.00649024    0.00236918   -0.00102255   -0.00452423   0.000354081   0.000177900  -4.21703e-05   2.03687e-05  -6.61703e-06  -5.60912e-07   5.81761e-08  -8.62603e-09       0.00000       0.00000       0.00000       0.00000       0.00000       0.00000       3.53029       4.72642       5.23641       4.85834       4.93798       4.14277       3.58558       3.03511       2.26874       1.80452       1.29826      0.883288      0.606957      0.390509      0.247068      0.141557     0.0813994     0.0475413     0.0227078     0.0110596    0.00522151    0.00228896   0.000853235   0.000319019   0.000102970   3.11782e-05   8.92633e-06   2.07124e-06   3.63737e-07   4.39781e-08       0.00000       0.00000       0.00000       0.00000       0.00000       0.00000
  15  19 3470.2105    2.8422  2.2763 12.6341 -0.0092  0.0420   0.0459   0.1074    0.0620   0.0000   446.2656       25.4592       6.92042       1.86825       8.86883       1.88346       3.15495       4.92717      -2.71160       1.93988      -1.89761      -1.24974       1.00568      0.454462      0.359483     -0.156756    -0.0869006     0.0660790    -0.0161225    -0.0203135    0.00236009    0.00450570   -0.00301411  -0.000240354   0.000238068   1.63335e-05  -6.81703e-06   3.42351e-07  -2.42799e-07  -6.33874e-08       0.00000       0.00000       0.00000       0.00000       0.00000       0.00000       4.32241       5.39347       5.79796       5.66137       5.44531       4.97651       4.28774       3.62538       2.80049       2.12079       1.60555       1.11968      0.761330      0.491891      0.304558      0.175664      0.100433     0.0544819     0.0270994     0.0139853    0.00596675    0.00275706    0.00102358   0.000376102   0.000124723   3.77846e-05   1.01104e-05   2.22041e-06   3.95959e-07   4.99770e-08       0.00000       0.00000       0.00000       0.00000       0.00000       0.00000
  15  20 3611.5689    2.3666  3.2187 12.1167 -0.0072  0.0521   0.0334   0.1343    0.0512   0.0000   439.9858       33.9859       7.12926     0.0389503      -7.90769      -4.40331       8.14636       9.88873       2.38726      -1.56109      -1.85753    -0.0690554       1.99954      0.331727     -0.651609      0.130403      0.208089     -0.116612    -0.0470624     0.0356994    0.00600266   0.000511164    0.00226523  -0.000168283   0.000159849  -4.55506e-05   6.25961e-06  -2.56055e-06   1.77498e-07  -4.02315e-08       0.00000       0.00000       0.00000       0.00000       0.00000       0.00000       5.20001       6.65234       7.09437       7.17296       6.83221       6.25340       5.13596       4.50800       3.43330       2.64993       1.91512       1.38327      0.944838      0.622459      0.368291      0.219799      0.127854     0.0681902     0.0352879     0.0175937    0.00736423    0.00335342    0.00129572   0.000470431   0.000158044   4.85704e-05   1.27213e-05   2.91723e-06   4.94398e-07   6.67803e-08       0.00000       0.00000       0.00000       0.00000       0.00000       0.00000
  15  21 3752.9597    1.9587  4.8234 11.4293 -0.0018  0.0645   0.0228   0.1715    0.0459   0.0000   445.7783       27.4000       1.00595       23.8949     -0.503295      -14.9708     -0.464712      0.831488      -6.13020      -6.94527       6.43393      0.822225      0.101488     -0.624217    -0.0742484      0.417708    -0.0252857     -0.148822   -0.00697215   -0.00802774    0.00239451    0.00182271  -0.000380633  -0.000100060   7.17451e-05  -5.95768e-05  -1.01990e-05  -5.19280e-06  -3.65306e-07  -8.88651e-08       0.00000       0.00000       0.00000       0.00000       0.00000       0.00000       6.48746       8.48570       8.88491       9.11707       8.62943       7.69899       6.62162       5.56890       4.32107       3.30824       2.45882       1.74938       1.16309      0.752269      0.482413      0.286150      0.159724     0.0862847     0.0444582     0.0216950     0.0100910    0.00421418    0.00165129   0.000599213   0.000200252   6.02351e-05   1.59076e-05   3.60650e-06   6.48461e-07   8.35170e-08       0.00000       0.00000       0.00000       0.00000       0.00000       0.00000
  15  22 3894.6296    1.6424  6.1842 11.1061 -0.0010  0.0789   0.0182   0.2080    0.0414   0.0000   438.3626       25.6225       21.2268       3.48380      -24.7907      -12.9277     0.0257049      -7.32725       5.32226      -6.74442      -2.14194      -1.15401     -0.555520     -0.108811      0.894203     0.0435946     -0.162732     -0.195056     0.0518544     0.0423544    -0.0243069    0.00683272    0.00507458   0.000157623  -0.000145848   1.93017e-05  -1.23936e-05   5.62899e-06  -7.51128e-07   1.58077e-07       0.00000       0.00000       0.00000       0.00000       0.00000       0.00000       7.65060       10.0916       10.9079       10.8747       10.2981       9.49123       7.94846       6.61277       5.38108       4.01312       3.02161       2.08778       1.43498      0.926978      0.591758      0.350908      0.202074      0.108945     0.0568419     0.0265667     0.0127383    0.00520677    0.00213474   0.000767209   0.000259742   7.72329e-05   2.05135e-05   4.40178e-06   8.12222e-07   1.02736e-07       0.00000       0.00000       0.00000       0.00000       0.00000       0.00000
  15  23 4036.0881    1.3417  7.8599 10.9289 -0.0023  0.0976   0.0155   0.2682    0.0377   0.0000   436.6778       47.6545       17.9353       1.06360       5.42072     -0.587889       14.3722       9.80417      -3.04516      -6.46477       2.07508      -2.94256      0.621303      0.747063      -1.04762     -0.105820      0.828762      0.130744     -0.118730     0.0291849     0.0211394   -0.00519029   -0.00370013  -0.000393012   0.000209946   8.00300e-05  -1.04982e-05  -9.11791e-07   9.32127e-07  -7.40575e-08       0.00000       0.00000       0.00000       0.00000       0.00000       0.00000       9.62897       12.7498       13.8003       13.6469       13.0045       11.5039       10.2026       8.31559       6.60314       5.04788       3.74823       2.58510       1.82267       1.15407      0.736420      0.442963      0.251853      0.135141     0.0710628     0.0334066     0.0159390    0.00646968    0.00269682   0.000966837   0.000321578   9.36596e-05   2.52698e-05   5.51880e-06   1.02110e-06   1.23517e-07       0.00000       0.00000       0.00000       0.00000       0.00000       0.00000
  15  24 4177.9794    1.1330  9.4300 10.7335 -0.0043  0.1200   0.0138   0.3391    0.0367   0.0000   442.7107       51.2953      -11.7169      -16.8916       23.2129      -7.83122      -20.1481       26.1126       21.3868      -20.7641      -3.16373      -2.17899      -2.09651    -0.0961728       2.04915      -1.67400     -0.277768      0.279159     0.0122628    -0.0534074    -0.0200151    0.00831549   0.000431212   0.000936265   7.62661e-05   9.77790e-05   1.96517e-05  -8.53460e-06   8.46978e-07  -9.88600e-08       0.00000       0.00000       0.00000       0.00000       0.00000       0.00000       11.4857       15.5172       16.0036       16.6968       15.4722       14.3701       12.2325       10.0322       8.23999       6.10895       4.60987       3.30434       2.22499       1.46955      0.920155      0.556294      0.317183      0.171350     0.0894716     0.0439072     0.0199187    0.00842827    0.00332871    0.00120787   0.000402412   0.000120759   3.07946e-05   6.75795e-06   1.27205e-06   1.65843e-07       0.00000       0.00000       0.00000       0.00000       0.00000       0.00000
  15  25 4319.9896    0.9263 11.2593 10.5893  0.0002  0.1544   0.0132   0.4394    0.0361   0.0000   460.4516       31.8518       12.5900      -16.9155      -1.83865      -5.73695       23.5401      0.476504       5.88073      -10.5340       7.37842      -6.66703       5.25986       3.24441      -1.94291     -0.767159      0.887529    -0.0625808     -0.219401     0.0804526    0.00942372    0.00560534    0.00346602    0.00240440   0.000309893  -0.000170793  -1.00975e-05   9.62564e-06  -1.02340e-06  -2.18491e-07       0.00000       0.00000       0.00000       0.00000       0.00000       0.00000       14.8828       19.7290       20.9001       20.9828       20.3597       18.2387       15.8973       13.1707       10.4174       7.98474       6.05803       4.18317       2.97578       1.90031       1.21819      0.723955      0.413582      0.229944      0.116370     0.0580174     0.0261619     0.0113500    0.00436003    0.00162295   0.000522522   0.000152940   4.13666e-05   8.89587e-06   1.63594e-06   2.01614e-07       0.00000       0.00000       0.00000       0.00000       0.00000       0.00000
  16   9 2081.6461    0.6555  0.6345  9.9437 -0.0033  0.0212   0.0169   0.0511    0.0638   0.0000   440.0585     -0.641363       8.91885      -1.72201      -1.36292      -2.79183      -1.20489      0.316621      -1.76805       1.45748      -1.02911      0.477728     0.0987544     -0.435734      0.180304    0.00329036    -0.0494510    0.00346755    0.00361144    0.00642416    0.00349298   0.000630363   -0.00147408   0.000444330   0.000142199  -0.000105932  -1.21701e-05   4.88893e-06   1.59470e-06   5.69213e-07  -2.19146e-08  -7.42985e-09       0.00000       0.00000       0.00000       0.00000       1.97478       2.86532       2.72293       3.01926       2.75236       2.55812       2.07092       1.81369       1.34059       1.10493      0.767406      0.564200      0.395017      0.267325      0.170935     0.0973589     0.0631010     0.0316458     0.0197021    0.00876913    0.00492011    0.00186715   0.000965226   0.000340293   0.000153800   4.41849e-05   1.69919e-05   4.43996e-06   1.28238e-06   2.99378e-07   5.08674e-08   7.78347e-09       0.00000       0.00000       0.00000       0.00000
  16  10 2228.4540    0.9515  0.6898 10.5300 -0.0016  0.0250   0.0234   0.0509    0.0712   0.0000   437.9543       2.93042       10.5890      -2.03888       1.22774       1.07514       2.87882      -2.52162      -1.17201      -1.26355   -0.00275108      0.945334     0.0657712     0.0340577      0.106038     0.0463403    -0.0344099     0.0763974     0.0185203   -0.00299973   -0.00256259   0.000505375   0.000789154   0.000422440   0.000125224  -3.37964e-05   1.14649e-05   4.62502e-06   5.86833e-07  -2.51002e-07  -7.78098e-08  -2.83795e-10       0.00000       0.00000       0.00000       0.00000       2.16956       3.15665       3.07006       3.30733       3.17219       2.88952       2.39602       1.90564       1.75343       1.11986      0.997340      0.574471      0.508568      0.288041      0.210563      0.112048     0.0727007     0.0428645     0.0208207     0.0124802    0.00526529    0.00254200    0.00100296   0.000474423   0.000147964   6.48646e-05   1.97770e-05   5.63442e-06   1.75983e-06   2.77784e-07   7.14549e-08   8.73007e-09       0.00000       0.00000       0.00000       0.00000
  16  11 2372.6015    1.2831  0.9920 10.8453 -0.0062  0.0252   0.0264   0.0626    0.0786   0.0000   439.9649      0.697657       14.6081       2.59980      0.555514      -6.73050       1.50595     -0.974067      -1.99527      0.737516     -0.538316     -0.884116      0.652466     -0.561387     0.0852110      0.261412    -0.0534661     -0.118413    -0.0109102    0.00304480   -0.00154330  -0.000169136   -0.00314036  -0.000761633   0.000198759   4.03296e-05  -4.15748e-06  -3.99756e-06  -3.41222e-06  -5.53288e-09  -5.18959e-09  -4.01626e-09       0.00000       0.00000       0.00000       0.00000       2.63819       3.25380       3.21952       3.33279       3.38506       3.06593       2.73264       2.12223       1.66634       1.29166      0.999439      0.751447      0.520514      0.346784      0.230277      0.140165     0.0838677     0.0439422     0.0229683     0.0118763    0.00555849    0.00266234    0.00109887   0.000475765   0.000168226   5.95665e-05   2.01335e-05   5.44899e-06   1.44626e-06   3.23642e-07   5.93716e-08   7.04361e-09       0.00000       0.00000       0.00000       0.00000
  16  12 2514.9583    1.6420  1.0626 11.4268  0.0001  0.0285   0.0328   0.0647    0.0775   0.0000   436.8455       4.48123       17.3948       5.43708      -1.73156      -2.77248      -2.05700      -1.19216      0.256411      -1.68703       1.19523     -0.374149     -0.461089     -0.102988      0.302188     0.0808054    -0.0359951     0.0274440    -0.0107957    -0.0129882    0.00242722   -0.00114733  -0.000218136   0.000618639  -4.03848e-05  -3.12789e-05  -2.93330e-05   6.77476e-06   1.79030e-06  -3.46859e-07   4.99956e-08  -1.18298e-08       0.00000       0.00000       0.00000       0.00000       2.56405       3.53354       3.57939       3.85954       3.49755       3.20433       2.72860       2.28072       1.86441       1.40566       1.04900      0.703540      0.556030      0.354144      0.213857      0.139877     0.0765684     0.0467976     0.0233930     0.0135781    0.00607775    0.00293162    0.00115119   0.000530588   0.000190381   7.40950e-05   2.02246e-05   6.57093e-06   1.72944e-06   3.60431e-07   7.08987e-08   9.73316e-09       0.00000       0.00000       0.00000       0.00000
  16  13 2657.0254    2.2651  0.9361 11.9090 -0.0049  0.0235   0.0469   0.0591    0.0797   0.0000   438.1491       13.0306       17.1486       2.44578      -2.74522       3.97556      0.154787      -1.44114     -0.838697      -1.40822      0.409031   -0.00492752     -0.422689     -0.334153    -0.0353297     -0.159797      0.198582     0.0772429     0.0165310   -0.00758970    0.00267739    0.00608047   0.000107625  -0.000145965  -0.000285322  -3.54766e-05  -2.51853e-05   1.59237e-06   3.61607e-07  -2.13413e-07   4.17265e-08   9.99783e-09       0.00000       0.00000       0.00000       0.00000       2.31994       3.06032       3.38639       3.32369       3.19159       2.85866       2.41683       1.96614       1.56815       1.21710      0.841245      0.645627      0.432536      0.283579      0.189630      0.113132     0.0632505     0.0395991     0.0202063     0.0105854    0.00478429    0.00245137   0.000993242   0.000417211   0.000147995   6.10840e-05   1.84930e-05   5.29283e-06   1.34835e-06   3.17259e-07   5.41455e-08   6.70961e-09       0.00000       0.00000       0.00000       0.00000
  16  15 2941.9501    3.4709  0.8743 12.8097 -0.0044  0.0227   0.0750   0.0532    0.0967   0.0000   439.2108       19.5212       16.4951       1.94433       2.21214       2.13983      -5.42249      -3.76092      -4.80007      -1.03773      0.427848     0.0283325     -0.969258      0.167604     -0.268147      0.365558      0.109924    -0.0502820    0.00576707     0.0187365    0.00976511   -0.00264486   0.000437682   0.000101268   8.72711e-05  -0.000102675  -2.39141e-05  -1.58729e-06   4.97606e-07   3.25810e-08   1.22726e-08  -6.53486e-09       0.00000       0.00000       0.00000       0.00000       2.21220       2.83006       2.82640       2.98152       2.75840       2.53682       2.28858       1.93842       1.59455       1.15407      0.909959      0.606866      0.472840      0.299445      0.194277      0.108969     0.0657373     0.0367958     0.0203191     0.0105114    0.00512231    0.00226419    0.00101865   0.000410156   0.000155553   5.36556e-05   1.73906e-05   4.85092e-06   1.39490e-06   2.67833e-07   5.53199e-08   7.11222e-09       0.00000       0.00000       0.00000       0.00000
  16  16 3083.6848    3.8717  1.0249 12.9718  0.0020  0.0250   0.0801   0.0634    0.1425   0.0000   438.7878       16.7897       14.0734       5.50903      -1.61380      -5.07840      -4.39042      -1.95786       2.50103      -3.69134    -0.0674371    -0.0872394     -0.627497     -0.368627    -0.0261537    -0.0679704    -0.0636590     0.0825808    -0.0103905    -0.0140162    0.00417173   0.000131757   0.000531024   6.27142e-05   0.000118518   6.48446e-05   7.95354e-06   4.22255e-06   2.12263e-06  -4.97328e-07   6.26569e-08  -4.67774e-10       0.00000       0.00000       0.00000       0.00000       2.31046       3.16407       3.36402       3.24937       3.12448       2.86491       2.41487       2.15153       1.65533       1.34911      0.982985      0.694289      0.472297      0.310545      0.199957      0.120716     0.0737541     0.0393942     0.0224315     0.0109712    0.00539998    0.00256621    0.00108300   0.000460655   0.000181907   6.00855e-05   2.07087e-05   5.92842e-06   1.62192e-06   3.60399e-07   5.96388e-08   8.01069e-09       0.00000       0.00000       0.00000       0.00000
  16  17 3225.2451    3.6856  1.1991 13.0495 -0.0039  0.0285   0.0778   0.0708    0.1390   0.0000   433.3231       19.8264      0.268113       4.41497       3.77121      -3.91882      0.447630      0.463934       2.06093      0.669861      -2.06433      -1.54928     -0.676340      0.756696      0.102516     -0.199988    -0.0746096    -0.0181218    -0.0487177    0.00607461     0.0157434   -0.00440436   -0.00336428   0.000695927   0.000305038   2.16724e-05  -2.30326e-05  -5.22174e-06   4.51758e-06  -4.72133e-07  -4.30681e-08  -2.31735e-09       0.00000       0.00000       0.00000       0.00000       2.83010       3.56218       3.76812       3.75467       3.57964       3.25667       2.90726       2.48890       1.98955       1.57402       1.14591      0.811606      0.590609      0.391920      0.239946      0.149810     0.0842868     0.0509668     0.0275721     0.0140122    0.00722593    0.00297549    0.00148224   0.000542266   0.000224222   7.75796e-05   2.29599e-05   6.85718e-06   1.74535e-06   3.83277e-07   6.65143e-08   8.28129e-09       0.00000       0.00000       0.00000       0.00000
  16  18 3366.6383    3.3073  1.7693 12.6844 -0.0038  0.0371   0.0606   0.0907    0.1183   0.0000   443.9092       25.2236       11.3418     -0.162815      -5.93632   -0.00827089       5.34984      -5.78144     -0.391892       1.03458      0.242231      -1.91705     -0.790314     -0.638861     -0.409904     -0.260014      0.143258    0.00677290    -0.0250422    -0.0207168    0.00442386    0.00834676    0.00165387  -3.07800e-05   0.000274936  -2.80247e-07  -6.76704e-05   2.41861e-07   4.13520e-07   5.12403e-08  -3.74399e-08  -2.32431e-09       0.00000       0.00000       0.00000       0.00000       3.34497       4.58078       4.73195       4.96673       4.61149       4.28546       3.60722       2.97913       2.50574       1.85102       1.37564       1.03655      0.710672      0.466678      0.311981      0.184009      0.110199     0.0629048     0.0344190     0.0172250    0.00892498    0.00378948    0.00183741   0.000662485   0.000267926   9.60277e-05   3.24414e-05   8.98806e-06   2.28193e-06   4.96060e-07   9.32511e-08   1.23707e-08       0.00000       0.00000       0.00000       0.00000
  16  19 3508.3267    2.6984  2.4593 12.5513 -0.0072  0.0450   0.0440   0.1150    0.0653   0.0000   437.4437       16.6866       2.28131      -2.58237      -1.29810     -0.954756       6.95185       3.98933      -3.81172       2.45753       4.01337      -1.90716      -1.03112      0.660729     -0.362445     0.0501969     -0.120434      0.191584     0.0609608   -0.00338930     0.0157331   0.000886366   0.000123663   0.000649640  -0.000716534  -0.000336342   1.59200e-05   3.39553e-05  -2.10753e-06  -1.52725e-06   1.36809e-07   5.16104e-09       0.00000       0.00000       0.00000       0.00000       4.27875       5.69252       5.52378       6.04168       5.67420       5.17163       4.51764       3.70024       3.15381       2.36310       1.86447       1.27497      0.926571      0.583566      0.399449      0.245149      0.146652     0.0856719     0.0431353     0.0237179     0.0114752    0.00503187    0.00231737   0.000923289   0.000335659   0.000125435   3.83178e-05   1.09275e-05   2.89011e-06   5.80907e-07   1.17873e-07   1.49420e-08       0.00000       0.00000       0.00000       0.00000
  16  20 3650.1634    2.2914  3.5975 11.8607 -0.0035  0.0511   0.0292   0.1391    0.0540   0.0000   436.2427       28.8840       8.93838       3.49852      -4.20446     -0.842338      -3.95165      -11.0378       3.83910      -1.81525       1.64309      -2.19496     -0.136850      0.335180     0.0885343     -0.163645    -0.0995107     0.0448174     0.0237353     0.0252986   -0.00331914   -0.00112845   -0.00151069    0.00255645  -0.000352512  -2.13263e-05   1.00625e-05   1.63283e-05   1.85324e-06  -2.32675e-07   5.80423e-08   3.20822e-08       0.00000       0.00000       0.00000       0.00000       5.01713       6.26338       6.82144       6.94942       6.51621       5.99933       5.31531       4.36969       3.51614       2.75123       2.04233       1.47422       1.06322      0.686799      0.458867      0.273240      0.165487     0.0929711     0.0507401     0.0264492     0.0128245    0.00601504    0.00259400    0.00107630   0.000404789   0.000144004   4.60789e-05   1.25368e-05   3.31220e-06   6.96885e-07   1.24389e-07   1.50944e-08       0.00000       0.00000       0.00000       0.00000
  16  21 3791.9361    1.9028  4.8850 11.3870 -0.0040  0.0626   0.0217   0.1705    0.0469   0.0000   441.9629       39.5365      -6.30903      -5.33898       6.25471       15.3248     -0.673804     -0.978739     -0.442068      -3.33988      0.397540       1.71268     -0.431211     -0.366951      0.218380    -0.0793848    -0.0749891      0.106267    -0.0153566     0.0506217    -0.0432503   -0.00889241    0.00365796   -0.00101717   0.000837702   0.000126471  -8.36164e-05   1.38897e-05   3.33747e-07  -1.22310e-07  -2.77106e-07  -2.70698e-08       0.00000       0.00000       0.00000       0.00000       6.13103       7.81951       8.33303       8.34610       7.87234       7.20920       6.45678       5.39879       4.47502       3.50285       2.60905       1.86080       1.29443      0.852024      0.556275      0.337450      0.204079      0.114948     0.0642385     0.0320717     0.0162472    0.00737780    0.00331406    0.00132045   0.000521186   0.000176944   5.73703e-05   1.58026e-05   4.06143e-06   8.67101e-07   1.54804e-07   1.86037e-08       0.00000       0.00000       0.00000       0.00000
  16  22 3933.9975    1.6144  6.8176 10.9820 -0.0015  0.0794   0.0167   0.2157    0.0415   0.0000   445.3183       26.1752       6.30203       4.05332      -7.10986       1.56977      -10.2681      -11.5893       5.17291      -1.99409      -5.43197      -2.90109       4.81108      -1.34806     -0.994557     0.0214403      0.461974     -0.197159     -0.135848     0.0440484     0.0116834   -0.00286179    0.00423413    0.00238222  -0.000894610  -0.000361217  -2.28591e-05  -7.31399e-06   4.24032e-06   1.51837e-07  -8.11527e-08   3.12496e-09       0.00000       0.00000       0.00000       0.00000       7.31668       9.93976       10.5436       10.4249       10.3657       9.03404       8.27743       6.87274       5.46256       4.35412       3.23910       2.34630       1.64881       1.08222      0.705987      0.437559      0.256190      0.145222     0.0784855     0.0399557     0.0200794    0.00911116    0.00411659    0.00163060   0.000644644   0.000226436   7.21114e-05   2.10560e-05   5.52235e-06   1.23337e-06   2.17140e-07   2.49556e-08       0.00000       0.00000       0.00000       0.00000
  16  23 4076.1778    1.2922  8.5522 10.7834 -0.0069  0.0989   0.0142   0.2760    0.0383   0.0000   463.9053       44.8293      -8.63079       4.62454      -2.89564      -2.60107      -5.42211      -18.5396     -0.834938      -3.10638       6.41386      -8.08042      -2.80292       4.71594    -0.0951022      -1.77478     -0.472231      0.407268      0.128323    -0.0858171    -0.0369398    0.00900290   -0.00615714    0.00592224   0.000132105  -0.000267473   0.000123349   2.32597e-05   2.37086e-06  -2.32397e-06  -7.25154e-08   2.99339e-08       0.00000       0.00000       0.00000       0.00000       9.15433       12.2043       13.0207       13.1740       12.6542       11.5923       10.0873       8.58335       6.79378       5.33317       4.08375       2.90892       2.06743       1.39232      0.899888      0.554192      0.333020      0.188953      0.102035     0.0534975     0.0255826     0.0122354    0.00521691    0.00222699   0.000827080   0.000291007   9.34295e-05   2.71102e-05   6.97063e-06   1.48069e-06   2.58466e-07   3.18549e-08       0.00000       0.00000       0.00000       0.00000
  16  24 4218.0315    1.0977 10.3824 10.6829 -0.0007  0.1236   0.0128   0.3538    0.0345   0.0000   445.7493       36.6600       7.05397      -61.7170       24.1817      -2.19748      -12.3216       13.0989      -1.82070      -8.91799       6.65458      -5.43173      -3.16177     0.0182393      0.508305       1.51289     -0.699705     -0.123936      0.188594      0.116169    0.00483722   -0.00515214   -0.00649402   0.000518417   8.64035e-05  -0.000131061  -0.000115782  -2.46001e-05  -2.72482e-06   9.26704e-07   2.25411e-07   1.87145e-08       0.00000       0.00000       0.00000       0.00000       11.3858       15.2444       15.9809       16.4330       15.5957       14.2238       12.5709       10.6642       8.59503       6.69492       5.14535       3.63952       2.64055       1.76418       1.15192      0.714538      0.430976      0.248092      0.138854     0.0719912     0.0361550     0.0167422    0.00741087    0.00298414    0.00113628   0.000384004   0.000120581   3.41322e-05   8.76246e-06   1.82162e-06   3.27204e-07   4.04320e-08       0.00000       0.00000       0.00000       0.00000
  16  25 4360.8834    0.9245 12.3927 10.4995 -0.0046  0.1549   0.0113   0.4358    0.0334   0.0000   416.3429       38.8113       2.64124       14.6973       6.03379      -1.35071       4.20100      -23.1321       35.1363       5.12233      -15.9015      -1.16698      0.757478      -1.15961       1.88414     -0.114614      0.376378     -0.181983      0.287930    -0.0135812     0.0202046     0.0331621   0.000486869   -0.00416530   -0.00104730   0.000952014   0.000245681  -8.87851e-07  -4.56811e-06   8.47397e-07  -4.45059e-07   4.23526e-08       0.00000       0.00000       0.00000       0.00000       14.2953       18.9199       20.4435       20.8584       19.9260       18.1884       15.7227       13.1192       10.8023       8.36502       6.33868       4.58890       3.28115       2.17624       1.46391      0.911632      0.559932      0.323592      0.174906     0.0944921     0.0455879     0.0215507    0.00921004    0.00385793    0.00141052   0.000503181   0.000156688   4.33352e-05   1.09432e-05   2.28563e-06   4.07360e-07   4.94813e-08       0.00000       0.00000       0.00000       0.00000
  17  10 2260.3680    1.0629  0.7970 10.4321 -0.0088  0.0223   0.0235   0.0511    0.0886   0.0000   438.5856       1.44009       11.4579      0.886205      0.693400     -0.145494      -3.64514      0.784344      -2.47286      0.713423       1.38475     -0.878349     -0.264840     0.0723790      0.402765     0.0405385     0.0181033    -0.0521883   -0.00519403    -0.0115790   -0.00887947    0.00108660    0.00115818   0.000699582  -2.26355e-05  -8.59477e-05  -5.88743e-05  -2.16382e-05   6.77518e-06   4.30781e-07  -3.57229e-07   5.43100e-08   9.21424e-09  -3.23156e-10       0.00000       0.00000       2.00743       2.56628       2.81875       2.70291       2.69562       2.45286       2.12511       1.88108       1.54649       1.18986      0.896407      0.689647      0.478625      0.308117      0.229161      0.126836     0.0838302     0.0484112     0.0268375     0.0147290    0.00783292    0.00368698    0.00186150   0.000762013   0.000352521   0.000123239   4.62254e-05   1.71466e-05   5.50409e-06   1.36316e-06   3.79316e-07   7.76171e-08   1.29469e-08   1.55296e-09       0.00000       0.00000
  17  11 2405.0891    1.3133  0.8791 11.1918 -0.0037  0.0241   0.0284   0.0566    0.0710   0.0000   438.5104       7.21338       11.4560      -3.40799      -2.23962      0.120686       2.49303      -1.24101      -1.81658      -1.73948     -0.425540      -1.87234     -0.392315      0.246136     -0.294660     -0.196982     0.0474122    -0.0607851     0.0210114    0.00358347   0.000170085  -0.000803381   0.000596280  -0.000274811  -0.000205449   6.76207e-05  -5.69532e-05   1.81400e-05   3.44673e-06   2.09775e-06   6.55797e-07  -2.02916e-07   2.85883e-08   6.24605e-10       0.00000       0.00000       2.02675       2.76171       2.98486       2.97499       2.91155       2.63259       2.33711       1.95041       1.54979       1.25753      0.983502      0.698803      0.481518      0.343200      0.219724      0.143465     0.0889042     0.0513117     0.0292837     0.0164484    0.00745537    0.00419297    0.00177032   0.000895695   0.000334095   0.000157203   5.06186e-05   1.79753e-05   5.56937e-06   1.64001e-06   4.04322e-07   8.87958e-08   1.56285e-08   1.89324e-09       0.00000       0.00000
  17  12 2548.2092    1.7876  1.0315 11.3784 -0.0039  0.0251   0.0337   0.0606    0.0862   0.0000   441.2230       4.15236       14.2618       3.14522      0.150505      0.364900      -1.82488      -4.49870      -2.10140     0.0661941       1.24053     0.0775656      0.763539     -0.566661      0.136183      0.199840    -0.0769078    -0.0767689    -0.0242059     0.0193548     0.0180762   -0.00673112   -0.00119840   7.73374e-05   0.000850586   4.41767e-05  -7.24048e-05  -3.47121e-05   4.80111e-06   4.81234e-06   1.92435e-07  -1.96517e-08  -2.20720e-08   8.38539e-10       0.00000       0.00000       2.44442       3.33422       3.58462       3.53592       3.42981       3.02989       2.67548       2.21749       1.79937       1.41631       1.02897      0.748078      0.552934      0.347188      0.244693      0.145658     0.0890460     0.0539852     0.0288431     0.0171349    0.00816623    0.00415007    0.00204130   0.000814326   0.000369424   0.000143456   5.06980e-05   1.94699e-05   5.55747e-06   1.52249e-06   4.18290e-07   8.65365e-08   1.52771e-08   1.77053e-09       0.00000       0.00000
  17  13 2691.1978    2.3540  0.9589 12.1244 -0.0006  0.0277   0.0462   0.0611    0.0751   0.0000   443.9924       6.82344       14.3888       5.80596      -4.28253      -3.44795      -1.82095      -1.52201     -0.527760      -1.49864     0.0794300      -1.02853     -0.385222     -0.569932     0.0827422      0.123507  -0.000834098    -0.0137330     0.0168993   -0.00994039     0.0163742    0.00121515   -0.00109044  -0.000286361   0.000641440   3.15725e-06   1.42209e-05   1.98556e-05  -1.15403e-06  -1.47376e-06  -2.63105e-07   1.32943e-07  -1.28841e-08   2.06141e-09       0.00000       0.00000       2.36807       3.44184       3.24649       3.71240       3.47299       3.08395       2.67796       2.22742       1.93800       1.49753       1.04473      0.779974      0.591093      0.387740      0.265271      0.148328     0.0979615     0.0535481     0.0328971     0.0182814    0.00932794    0.00440406    0.00224020   0.000791607   0.000382132   0.000140012   5.36601e-05   1.84403e-05   6.20234e-06   1.53543e-06   4.44446e-07   9.78272e-08   1.87559e-08   2.48841e-09       0.00000       0.00000
  17  14 2834.5024    2.9419  0.8232 12.7700 -0.0041  0.0222   0.0617   0.0526    0.0683   0.0000   440.9101       10.4776       12.8489       5.38286      0.843708      -2.57871       1.37832      -4.46719      0.868936      -1.35455      -1.31056   -0.00923134      0.566858     -0.445220      0.171920     0.0416819    -0.0867507   -0.00815623    -0.0395146   0.000360283     0.0195416  -0.000871285   0.000187902  -0.000139130  -0.000104659  -0.000167458   6.61213e-06  -7.95609e-06   6.68304e-06  -1.04965e-06   5.73075e-08   5.66409e-08  -1.52932e-08  -8.29646e-10       0.00000       0.00000       2.02890       2.86781       2.92640       3.03871       2.87417       2.57466       2.28310       1.83122       1.54307       1.16343      0.879083      0.629202      0.459397      0.302458      0.197139      0.127810     0.0751274     0.0448255     0.0249925     0.0134276    0.00698848    0.00341577    0.00160597   0.000694674   0.000288650   0.000115032   4.37619e-05   1.50474e-05   4.56615e-06   1.33000e-06   3.36097e-07   7.31046e-08   1.43451e-08   1.77152e-09       0.00000       0.00000
  17  15 2977.4206    3.4652  0.8709 12.9795 -0.0095  0.0253   0.0749   0.0542    0.0780   0.0000   439.8821       16.7616       9.59372       7.30784       2.09291      0.396896       5.44293      -5.40639      -1.06391      -1.17130     -0.773782      0.376563      0.245288      0.256966     0.0337527      0.183224     -0.108440    -0.0559890    -0.0206504     0.0354676     0.0140939   -0.00231155   -0.00103793   5.62212e-05  -0.000149765  -0.000266829   8.49131e-05   1.98352e-05  -6.84198e-06  -5.82015e-07  -8.57460e-07   7.75019e-08  -6.91797e-10   5.45769e-10       0.00000       0.00000       2.08249       3.08015       2.84774       3.23715       3.04637       2.65195       2.36248       1.98943       1.73152       1.24408       1.01872      0.633019      0.542419      0.318979      0.243417      0.127871     0.0924940     0.0496922     0.0310444     0.0171222    0.00873455    0.00464675    0.00183298   0.000966983   0.000334409   0.000155174   5.06037e-05   1.73018e-05   5.68350e-06   1.35492e-06   4.39932e-07   7.41808e-08   1.79641e-08   2.25955e-09       0.00000       0.00000
  17  16 3119.6914    3.7537  1.0584 13.1702 -0.0046  0.0302   0.0757   0.0613    0.0998   0.0000   437.3058       11.6089       14.3610       8.85025      -1.12539      0.383941       3.08456      -8.22911       3.22722     -0.699326       1.00572     -0.114829     0.0233380    -0.0500204      0.126967    -0.0323109    -0.0285952     0.0703386     0.0595127   -0.00797204    0.00280061  -0.000409557   -0.00117687   -0.00118956  -1.15567e-05   9.52535e-05   5.53667e-05  -6.70543e-06   5.73744e-06   3.07797e-06   8.41154e-08  -2.87888e-08   2.06096e-08   4.45349e-10       0.00000       0.00000       3.24193       4.42246       4.30466       3.75378       3.22892       2.85201       3.07044       3.01429       2.77787       2.20194       1.63847       1.14241      0.731942      0.477652      0.266446      0.173983     0.0909290     0.0591775     0.0317189     0.0174100    0.00946203    0.00424402    0.00222591   0.000860955   0.000418457   0.000141875   5.84264e-05   1.95101e-05   5.62144e-06   1.85486e-06   3.90699e-07   1.00241e-07   1.81933e-08   2.14794e-09       0.00000       0.00000
  17  17 3261.6853    3.5960  1.4492 13.0063  0.0006  0.0312   0.0672   0.0792    0.1067   0.0000   441.1341       17.3247       11.5435       2.10938       8.89458      -3.26406      -1.85429      -1.36748      -1.74490      -1.49233       3.45643    -0.0995432     0.0421810     -0.250052     -0.571371     -0.157345      0.191213      0.122601    -0.0791086   -0.00269398     0.0128609    0.00244266   -0.00344354   -0.00102186  -0.000582875  -5.94271e-05  -5.06535e-05  -1.62290e-05  -4.50226e-06   9.75765e-07   7.27968e-07   1.21509e-07   1.44368e-08  -1.29865e-09       0.00000       0.00000       2.80064       3.94818       3.98914       4.11650       3.92332       3.55341       3.24053       2.59841       2.21174       1.62413       1.30644      0.925000      0.674746      0.466597      0.303386      0.192339      0.116187     0.0680674     0.0381538     0.0213345     0.0103901    0.00555157    0.00241779    0.00118266   0.000443957   0.000196749   6.64482e-05   2.35479e-05   7.20634e-06   2.07313e-06   5.05979e-07   1.06750e-07   2.10986e-08   2.50084e-09       0.00000       0.00000
  17  18 3403.7575    3.1996  2.0521 12.4087 -0.0095  0.0360   0.0530   0.0975    0.1196   0.0000   449.2260       17.8205       14.7332       7.85554      -1.02876     -0.102979       3.15903      -3.83251       1.22295     -0.796042      -1.73888      -1.70829     -0.912675     -0.140108     -0.360591     -0.102538   -0.00989280     -0.102965    -0.0564478     0.0338876     0.0269005    0.00292366   -0.00493743   0.000806858   5.60524e-05   0.000271858  -7.97731e-05  -0.000116556   1.02666e-05   4.32126e-07   7.29231e-07   1.07785e-07   4.86317e-10   3.08490e-09       0.00000       0.00000       3.30210       4.31572       4.61826       4.64513       4.50757       4.10895       3.58391       3.13205       2.53500       2.05615       1.52281       1.14809      0.788837      0.539622      0.361474      0.229387      0.141802     0.0891244     0.0457624     0.0278024     0.0135154    0.00688101    0.00324627    0.00136896   0.000607247   0.000239306   8.09935e-05   3.12785e-05   8.92838e-06   2.51390e-06   6.14158e-07   1.35349e-07   2.18937e-08   2.70193e-09       0.00000       0.00000
  17  19 3545.7977    2.6996  2.9562 11.9869 -0.0044  0.0440   0.0364   0.1184    0.0786   0.0000   443.0258       26.5209       18.4136       13.8863      -1.68843      -7.80078    -0.0641744      -13.1766      -3.62513       4.49925      -2.45243     -0.909754       2.02527      0.402689      -1.04978      0.424292      0.189388   0.000114303    -0.0681513    0.00625207    0.00509726  -0.000517582    0.00206090   -0.00381557  -7.06027e-05  -0.000171904  -3.48495e-05   4.49544e-05   1.65906e-05  -1.83901e-06  -7.77565e-07   2.40412e-07   3.50132e-09   2.02064e-09       0.00000       0.00000       3.98678       5.11039       5.55241       5.55703       5.39702       4.94185       4.41431       3.73424       3.09854       2.40138       1.90523       1.38182      0.967448      0.658951      0.435958      0.287142      0.171163      0.102077     0.0590172     0.0299105     0.0164193    0.00783597    0.00371052    0.00173018   0.000706729   0.000269345   0.000105014   3.42977e-05   1.09006e-05   3.12418e-06   7.60390e-07   1.58674e-07   2.78771e-08   3.19234e-09       0.00000       0.00000
  17  20 3688.1322    2.2351  4.3615 11.4857 -0.0024  0.0554   0.0247   0.1486    0.0559   0.0000   431.2618       32.7210       7.56465      -3.09658       9.44859      -4.33344      -4.01185      -5.10267      0.298060       1.71980       1.37797      0.679365      0.274131       1.27597      0.141561     -0.112318     -0.226675      0.147380    -0.0238531    -0.0509393    -0.0125978   -0.00743602    0.00102238    0.00215149   0.000818113   0.000172573   9.28913e-06   1.06722e-06  -1.70212e-05   4.56970e-06   3.68931e-08  -6.28655e-07   4.17367e-08  -4.18889e-09       0.00000       0.00000       4.85199       6.30691       6.83526       6.90223       6.78584       6.17118       5.49220       4.61544       3.80154       3.08377       2.26984       1.70693       1.23978      0.852301      0.560854      0.365672      0.221764      0.132722     0.0765865     0.0411682     0.0218821     0.0107061    0.00505855    0.00222585   0.000940000   0.000366716   0.000139794   4.65276e-05   1.41906e-05   3.96298e-06   9.81845e-07   2.13458e-07   3.56488e-08   4.17960e-09       0.00000       0.00000
  17  21 3830.4366    1.8442  5.6819 11.1481 -0.0016  0.0661   0.0190   0.1833    0.0469   0.0000   437.2925       25.3285       10.0318       6.00396      -2.16729      -16.3469       5.70742      -10.4096      -8.96573    -0.0903140      -1.41317      -2.77991     -0.608126     0.0404190     -0.594678      0.324370      0.145779    -0.0725455     -0.143403     0.0230787   -0.00780864     0.0158378   -0.00847397    0.00381048  -0.000725734   2.64203e-05   4.82957e-05   1.29495e-06  -2.09752e-05   2.54812e-06  -4.75102e-07  -4.71516e-08   5.68962e-09  -2.34031e-09       0.00000       0.00000       5.85995       7.71503       8.28682       8.19612       8.16468       7.50549       6.51151       5.68732       4.62138       3.67837       2.87419       2.03745       1.51636       1.02651      0.694883      0.437554      0.272972      0.162413     0.0937979     0.0501615     0.0269427     0.0130216    0.00608493    0.00275271    0.00116426   0.000450706   0.000170236   5.58943e-05   1.75564e-05   4.91614e-06   1.24667e-06   2.47913e-07   4.25891e-08   5.02910e-09       0.00000       0.00000
  17  22 3972.8639    1.5071  7.2086 10.9119 -0.0039  0.0810   0.0154   0.2273    0.0402   0.0000   435.1286       37.4375      -12.2380      -9.99901      -8.13685       8.93967       3.59037      -3.50553       14.6901       2.44326      -2.71528      -2.44999       2.95645      0.589436      0.204367     -0.582117      0.568803      0.427492    -0.0484500   -0.00403755     0.0691309    0.00264687   -0.00658921   -0.00444061   0.000238238   0.000513943  -0.000160089   1.13640e-05   1.15231e-05   8.52845e-06  -1.74914e-07   1.88480e-07  -1.19512e-07  -4.10203e-09       0.00000       0.00000       7.07805       9.38021       10.2258       10.2298       10.1180       9.01527       8.17889       6.88644       5.70316       4.46156       3.46517       2.52730       1.83797       1.23219      0.847685      0.533455      0.327711      0.197446      0.112633     0.0610030     0.0319493     0.0156651    0.00746241    0.00333404    0.00141950   0.000550699   0.000206099   7.00572e-05   2.15762e-05   5.98254e-06   1.51906e-06   3.13073e-07   5.46218e-08   6.09707e-09       0.00000       0.00000
  17  23 4115.5228    1.2366  9.5646 10.6766 -0.0037  0.1050   0.0130   0.2977    0.0375   0.0000   431.3702       46.1418      -1.12837      -7.04228       15.8991       25.9760      -1.33767      -3.66952      -11.4168      -7.27696       3.38171       3.17024      -6.67007      0.447905      0.379470     -0.725759     -0.108089     0.0272713      0.285438     -0.208352    -0.0475539     0.0827383   -0.00635821    -0.0123223   0.000329041   0.000114202  -0.000462087  -0.000119722  -2.83784e-05  -1.31199e-05  -2.15609e-07   1.57575e-06  -2.72660e-08  -8.13914e-09       0.00000       0.00000       9.39012       12.0426       13.4240       13.6129       12.8885       11.9178       10.4905       9.06637       7.30403       5.82979       4.55251       3.26039       2.38361       1.63302       1.10381      0.705801      0.435889      0.261948      0.151254     0.0837158     0.0428405     0.0218579     0.0101928    0.00470922    0.00193007   0.000778052   0.000276985   9.37627e-05   2.83458e-05   7.82919e-06   1.93020e-06   3.87560e-07   6.55936e-08   7.87204e-09       0.00000       0.00000
  17  24 4258.5154    1.0106 10.9275 10.6342 -0.0028  0.1325   0.0119   0.3732    0.0329   0.0000   462.9519       11.8292       9.12354      -23.1631      -18.5697       6.73890      -34.5760       16.2051      -10.3691      -10.3756       8.20879      0.314395      -4.11379      -2.81791     -0.918916       1.47304      0.288700     -0.676640      0.118585    0.00355447    -0.0522110     0.0369720   -0.00244417   -0.00231275   0.000658121    0.00181396  -0.000944256  -0.000107749   9.70031e-05   2.20430e-05   2.53430e-06  -1.56224e-07  -2.41685e-07   1.90928e-08       0.00000       0.00000       11.4884       14.8710       16.4192       16.5627       16.1142       14.6948       13.2860       11.3277       9.21610       7.30478       5.67870       4.21027       3.05541       2.10578       1.40434      0.924797      0.572323      0.340042      0.196226      0.109115     0.0562749     0.0286785     0.0138190    0.00607915    0.00255051    0.00101522   0.000369248   0.000122379   3.71118e-05   1.02476e-05   2.48475e-06   5.16127e-07   8.71251e-08   1.00288e-08       0.00000       0.00000
  18   9 2143.7130    0.7734  0.6103 10.2078 -0.0058  0.0233   0.0187   0.0432    0.0559   0.0000   437.0567      0.177190       8.92221     -0.134006      -4.42238      -1.64452     -0.297500      0.987615      -1.19831      -1.55595       1.39631      0.696721     -0.754027     -0.576922    -0.0336187    -0.0351903     -0.102150     0.0344614    0.00887067     0.0258415     0.0130206   9.48355e-05    0.00162330   -0.00173171  -0.000776365   0.000379282  -4.15681e-05  -4.55850e-06   1.02686e-05   9.39918e-06  -4.52226e-07   2.91003e-07  -2.05911e-08   1.41612e-08  -7.57102e-11  -1.71802e-10       1.83971       2.25774       2.84939       2.56685       2.61510       2.52220       2.03229       2.05934       1.42626       1.23048       1.11259      0.644650      0.541532      0.398673      0.213831      0.173347      0.102196     0.0603580     0.0407438     0.0186142     0.0106958    0.00656396    0.00274231    0.00117109   0.000724252   0.000265231   0.000112668   4.88993e-05   1.68069e-05   4.37175e-06   1.56805e-06   5.23410e-07   1.17131e-07   2.08223e-08   3.06917e-09   3.77836e-10
  18  10 2291.6558    1.0775  0.7158 10.7889 -0.0101  0.0217   0.0251   0.0508    0.0664   0.0000   436.6897       3.37876       15.6904     -0.864784      -1.97165      -1.68658       4.27951      -3.20547      -1.43101     -0.499557     -0.624657     0.0681816      0.419582      0.388384    -0.0648437     -0.213614      0.180372     0.0680481     0.0500849   -0.00184969    -0.0108704    0.00598417    0.00168762   -0.00127504  -0.000405352   7.04601e-05   8.13230e-05   1.91359e-05  -3.72841e-05  -1.27191e-05   1.59243e-06  -3.93555e-08  -1.27460e-07  -3.79471e-09   1.85346e-09   1.33229e-09       1.75461       2.39359       2.46561       2.71468       2.44498       2.34079       2.01011       1.80372       1.39960       1.14772      0.938296      0.634215      0.487537      0.339517      0.219101      0.147967     0.0980142     0.0548557     0.0362016     0.0178079     0.0109463    0.00524313    0.00293280    0.00115647   0.000662660   0.000226045   0.000112892   3.79805e-05   1.52548e-05   3.91935e-06   1.40571e-06   3.75142e-07   9.50912e-08   1.84172e-08   3.27442e-09   4.47495e-10
  18  11 2436.9282    1.4635  0.8973 11.2912 -0.0092  0.0263   0.0312   0.0551    0.0847   0.0000   442.4318       1.29613       11.3239      0.527047      -2.71527       3.81101       2.57282      -2.64941      0.297858       1.12536       3.60919     -0.520570     -0.602963      0.365138   -0.00211386     0.0599496    -0.0453563      0.130972    0.00453238   -0.00753382   -0.00980165   -0.00425193    0.00427696  -0.000996166   -0.00159212   0.000711962  -0.000103230  -8.10292e-06  -1.03783e-06   8.91602e-07  -6.13327e-07  -2.52372e-07  -6.72765e-08  -5.37085e-09  -1.00477e-09  -2.44653e-11       2.16843       3.05172       3.04364       2.98564       3.18994       2.65831       2.56933       2.09629       1.94343       1.46292       1.24745      0.841594      0.606579      0.464755      0.270804      0.200895      0.113506     0.0724850     0.0439279     0.0245076     0.0137138    0.00703109    0.00344133    0.00161157   0.000734772   0.000312917   0.000124849   4.89693e-05   1.76890e-05   5.24428e-06   1.69441e-06   5.35612e-07   1.12531e-07   2.53273e-08   4.82019e-09   4.77159e-10
  18  12 2580.9354    1.8882  0.9263 11.7684 -0.0039  0.0235   0.0379   0.0554    0.0716   0.0000   435.5291       3.99089       9.09156       7.25818       3.06519     -0.936599      -1.76277       2.89704       2.94868      -1.02653     -0.685413      -1.17019       1.21313     -0.359694     0.0663028     0.0969653      0.135618    -0.0343723    0.00891444     0.0299377     0.0278376    0.00218360   -0.00344500   3.73693e-05   0.000334367  -0.000430923   7.07554e-05   5.10962e-05  -3.92857e-06  -2.46237e-06   1.22254e-06  -1.34366e-07  -7.30357e-08   4.43288e-08  -3.22381e-09  -4.34489e-10       2.12703       2.83195       2.88772       2.81276       2.66250       2.40249       2.19143       2.03317       1.86751       1.46530       1.14060      0.829855      0.586893      0.396226      0.254670      0.162562      0.101324     0.0595494     0.0368257     0.0199319     0.0113187    0.00583454    0.00286081    0.00134793   0.000603288   0.000257696   0.000101066   3.91604e-05   1.42648e-05   4.54080e-06   1.48205e-06   4.01929e-07   9.72680e-08   2.02891e-08   3.57698e-09   4.17367e-10
  18  13 2724.8544    2.5251  0.8307 12.2591 -0.0033  0.0211   0.0516   0.0532    0.0706   0.0000   436.4186       6.54329       9.35317       3.06629      -1.16790      -2.19914       3.43562      -1.60386      0.119938      -1.55630      -1.14181      0.712248      0.352916      0.167959     -0.600557     0.0288099     0.0222866    -0.0123521     0.0264719    0.00556465   -0.00689503   -0.00148246   -0.00352484  -0.000175201   0.000434076  -0.000165216  -1.48139e-05  -3.01592e-06  -6.98716e-07   7.78855e-06   1.45590e-06  -2.40029e-07   1.95517e-07   8.72186e-09  -5.82571e-10  -4.96919e-11       1.81410       2.34784       2.42635       2.58183       2.55282       2.25302       2.11443       1.66738       1.43122       1.14332      0.914984      0.645039      0.452210      0.352599      0.227167      0.145416     0.0941207     0.0565689     0.0347582     0.0184603     0.0108181    0.00547764    0.00257282    0.00126843   0.000503893   0.000260755   9.63691e-05   3.80182e-05   1.29952e-05   3.92199e-06   1.30552e-06   3.46008e-07   8.17845e-08   1.88587e-08   3.49314e-09   3.80644e-10
  18  14 2868.8215    3.0987  0.9268 12.4974 -0.0026  0.0232   0.0591   0.0515    0.0789   0.0000   434.9943       12.8432       14.7774       6.31581       4.24206      -1.08182      -4.00232      -7.00576     -0.997362     -0.387049     -0.964696      -1.01066      0.529100     -0.440577     -0.229929      0.182176    0.00307882     -0.100670   -0.00421055     0.0325284    0.00787751   -0.00741073   -0.00274957  -0.000650455   -0.00135581   4.00874e-05   1.41394e-05  -3.15979e-05  -1.46329e-05   5.26394e-06   9.57510e-07  -1.29033e-07  -4.14773e-08  -2.81924e-09   3.44572e-09  -5.67803e-11       2.00615       2.53707       2.76693       2.93739       2.73546       2.38770       2.17122       2.08726       1.53855       1.32543      0.966925      0.758731      0.544368      0.357268      0.251603      0.158530      0.104147     0.0602776     0.0367069     0.0206960     0.0109905    0.00595954    0.00309395    0.00140792   0.000724765   0.000266488   0.000116697   4.22242e-05   1.47531e-05   4.75659e-06   1.43349e-06   3.67431e-07   1.02749e-07   2.12102e-08   3.11700e-09   4.23535e-10
  18  15 3012.2821    3.6933  0.9868 12.9153 -0.0053  0.0230   0.0693   0.0550    0.0825   0.0000   439.9270       13.6393       9.64369       3.49280      0.957821      0.231677     -0.130043      -2.31392      -2.55931      -2.51532    -0.0197500     -0.412979     -0.622057      0.486590      0.306586      0.109381     -0.126700     0.0748120    0.00491213    -0.0432953   -0.00272421     0.0126123    0.00382532  -5.47983e-05   0.000419820  -0.000210315  -0.000242657   4.43728e-05   2.03913e-05  -2.34216e-06  -1.08114e-06  -1.79136e-07   1.61341e-08   4.17016e-10  -4.56278e-09   1.45311e-10       2.09478       2.73378       2.70287       2.78813       2.72268       2.51154       2.28869       1.95728       1.69306       1.31599       1.04365      0.780814      0.550109      0.390388      0.259510      0.170279      0.106980     0.0641835     0.0380476     0.0211660     0.0117732    0.00569586    0.00305767    0.00136363   0.000645210   0.000256490   0.000112217   3.81189e-05   1.46663e-05   4.54607e-06   1.45130e-06   3.89088e-07   9.10788e-08   1.97985e-08   3.57988e-09   4.17221e-10
  18  16 3155.1289    3.9160  1.1106 13.1115 -0.0009  0.0251   0.0723   0.0659    0.0911   0.0000   436.1972       15.4168       5.25567       9.43888       1.75635      -3.70197      -4.79108      -2.70484     -0.388216      -1.91865       1.88278     -0.533440     -0.223373     -0.155905    -0.0940271      0.157464     0.0165411    -0.0430323   -0.00136082     0.0198615    0.00997652    0.00154732    0.00161946   -0.00299834   0.000373323   0.000472877   3.31099e-05  -6.36944e-05   2.01943e-05  -8.43915e-07  -8.58757e-08  -1.18367e-07   9.46062e-08   1.30721e-08  -1.51825e-10  -5.86719e-10       2.31656       3.17440       3.19183       3.19221       2.95860       2.82202       2.51534       2.28653       1.87805       1.51855       1.19615      0.861013      0.622913      0.422699      0.277474      0.178509      0.113756     0.0657893     0.0391276     0.0218094     0.0114692    0.00608227    0.00303237    0.00140957   0.000675049   0.000268009   0.000114262   4.38796e-05   1.50999e-05   4.92818e-06   1.54709e-06   4.25390e-07   1.06758e-07   2.13961e-08   3.76777e-09   4.82851e-10
  18  17 3297.7156    3.4640  1.3640 13.0436 -0.0054  0.0299   0.0637   0.0716    0.0891   0.0000   434.9343       15.6179       14.9522       6.05514      0.206828      -2.83873      -3.70022      -3.54190       2.62509      -3.12387       1.12090      0.236451      0.578356      -1.08945      0.309468     -0.550285      0.229024     0.0565499    -0.0964685     0.0267342    -0.0232394    0.00890361   -0.00228324  -0.000371417    0.00113968  -0.000126721  -0.000258129  -2.26059e-05   1.74901e-06  -1.34875e-05  -1.37439e-06   4.51887e-07   2.08377e-07   3.29694e-08  -4.98173e-09   1.61878e-10       2.39829       3.38842       3.45664       3.49713       3.52059       3.10947       2.87585       2.52014       2.02449       1.68777       1.27223      0.953192      0.716087      0.495931      0.338161      0.215273      0.142939     0.0825326     0.0506566     0.0268534     0.0152117    0.00807945    0.00399246    0.00184772   0.000867882   0.000362022   0.000150401   5.74006e-05   2.06540e-05   6.51369e-06   2.08065e-06   5.46086e-07   1.47381e-07   3.07050e-08   5.10042e-09   5.90749e-10
  18  18 3440.3953    3.0524  2.1472 12.4876 -0.0018  0.0366   0.0478   0.0963    0.0885   0.0000   440.4133       31.8799       18.1113     -0.639213       8.93744      -10.4494      -3.90911      -8.70926     -0.642666     -0.292357      -3.04020     -0.228767      0.351247     -0.639239     -0.537572      0.232283      0.107356     -0.130090     -0.132327     0.0483085     0.0378576  -0.000254951   -0.00253293   0.000150708   0.000587514   0.000158822  -0.000293440   2.08441e-06   2.91857e-05  -2.79121e-06  -4.86211e-06   4.66585e-07   1.51822e-07   6.91500e-09   2.34718e-09   6.53792e-10       3.14439       4.07720       4.47082       4.42276       4.36974       3.99446       3.63819       3.14300       2.51568       2.06862       1.64089       1.20568      0.870150      0.608534      0.413609      0.268629      0.176414      0.104701     0.0638210     0.0345133     0.0192108    0.00991138    0.00491247    0.00237002    0.00106326   0.000471865   0.000188734   7.26265e-05   2.56676e-05   8.10213e-06   2.57167e-06   6.82475e-07   1.71357e-07   3.49392e-08   5.72460e-09   6.43196e-10
  18  19 3582.9524    2.5065  3.4386 11.8048 -0.0026  0.0484   0.0314   0.1290    0.0718   0.0000   438.1502       25.6464       6.02100       6.55698       6.43050      -3.95472       1.50241      -7.24315      -3.10219      -5.45714      -1.36252      0.639533       1.75074     -0.709255      0.213057     -0.385905      0.137937      0.104326     -0.145597    -0.0453058     0.0213340    -0.0159996    0.00550498    0.00368269    0.00116440  -0.000637387   0.000287364  -0.000109886  -6.24145e-06   6.77737e-06   5.16454e-06   1.22035e-07  -2.91956e-07   3.51814e-08  -1.02341e-08  -3.02103e-10       4.01028       5.21105       5.65900       5.82313       5.79054       5.22036       4.66529       4.02303       3.44654       2.70229       2.03085       1.57957       1.16537      0.823855      0.547871      0.365041      0.233256      0.138979     0.0847940     0.0460462     0.0261677     0.0138471    0.00685818    0.00330170    0.00144199   0.000630359   0.000244086   9.73000e-05   3.52745e-05   1.12478e-05   3.51835e-06   9.37788e-07   2.25509e-07   4.78819e-08   7.93677e-09   8.84673e-10
  18  21 3868.5272    1.7377  6.3704 11.0181 -0.0012  0.0689   0.0168   0.1946    0.0426   0.0000   434.4252       34.1774       21.9897      -2.51405      -3.11032       1.81208      -5.78165     -0.655740      -6.35726      -7.28996      -2.61224       3.64054     -0.559085      0.282181     -0.167451     -0.116340    -0.0308278      0.151117     -0.118030     0.0250978     0.0192888   -0.00919648    -0.0197263   -0.00771895   -0.00267836   0.000374200  -0.000133931  -0.000194970  -3.22289e-05   1.31587e-05   2.59309e-07  -1.85510e-06   3.45083e-08  -5.72695e-08  -5.16738e-09   6.29047e-10       5.81090       7.59136       8.24951       8.45587       8.31001       7.51000       6.84426       5.87285       4.90390       3.87240       3.02279       2.29829       1.69094       1.19081      0.817148      0.535075      0.346932      0.211273      0.124726     0.0717200     0.0381974     0.0212164     0.0104628    0.00485751    0.00237163   0.000946941   0.000395668   0.000150912   5.16645e-05   1.74300e-05   5.17790e-06   1.38180e-06   3.33554e-07   6.80774e-08   1.14296e-08   1.26149e-09
  18  22 4011.3702    1.4272  7.4673 10.8576 -0.0044  0.0813   0.0144   0.2316    0.0381   0.0000   445.1037       47.5558       1.58370       7.31334      -1.36919      -12.4087       1.66512      -13.0355      -3.98622      -4.57793     -0.289455      0.599562      0.940753      -1.60837     -0.471949      0.825985     -0.239293     -0.174979     -0.392900     -0.154134     0.0956504     0.0528323   -0.00993112    -0.0111937    0.00328314  -0.000497662   0.000780179   2.31052e-05  -7.34791e-06  -1.14963e-06   7.28497e-06   1.41527e-06   9.25064e-08   3.00723e-08   1.72363e-08   1.22837e-09       7.00366       9.24708       10.1532       10.2956       9.88827       9.31574       8.19497       7.05659       5.80355       4.72265       3.64154       2.70674       1.99857       1.40785      0.966534      0.626913      0.402911      0.249294      0.145382     0.0835526     0.0451714     0.0241355     0.0118769    0.00560668    0.00257869    0.00110782   0.000455639   0.000175050   6.17531e-05   2.05818e-05   6.10992e-06   1.64013e-06   3.93943e-07   7.94679e-08   1.30393e-08   1.51369e-09
  18  23 4154.1430    1.1821  9.6107 10.6832 -0.0047  0.1034   0.0124   0.2966    0.0345   0.0000   442.0929       51.3117       17.0776      -16.3450      -11.6095       9.65550       2.45823       10.5048      -9.57619       1.61125       4.58105       4.80021       1.46265      -1.41419     -0.240849       1.83841     -0.916814    -0.0103375      0.631588      0.150657    -0.0261842   -0.00762957    0.00293510    -0.0133815    0.00675953    0.00159375  -7.74905e-05  -0.000334697   5.97205e-05   3.41979e-05  -1.98603e-05  -1.11943e-06   1.55782e-07   1.23595e-07  -1.08060e-08   2.09919e-09       8.89141       11.3699       12.5534       12.8934       12.5043       11.4703       10.3164       8.85582       7.39260       5.91730       4.63900       3.50641       2.54954       1.79053       1.23824      0.813029      0.528074      0.325710      0.192978      0.111162     0.0610053     0.0317462     0.0163230    0.00771212    0.00355559    0.00149834   0.000621659   0.000229499   8.13708e-05   2.65656e-05   7.87032e-06   2.07473e-06   4.95953e-07   1.00302e-07   1.66864e-08   1.86268e-09
  18  24 4297.5031    1.0038 12.1077 10.5050 -0.0006  0.1392   0.0111   0.3822    0.0340   0.0000   433.7869       52.0377       51.0781      -42.8442      -31.3543      -6.05386       10.8542     -0.511796      -15.0669      -11.7174       3.82080      -5.21922       3.39846      -5.84901     -0.729261       1.86134     -0.402989     -0.733792      0.234749     0.0837381     0.0919534    -0.0352161     0.0121811     0.0161826  -0.000301597   -0.00282756  -0.000670269   0.000358066   2.10356e-05   1.95556e-05   3.32635e-06  -1.40792e-06   2.65707e-07   2.76865e-07   5.39149e-09   5.09909e-10       11.1333       15.2200       15.9677       16.7500       15.9999       15.1486       13.6583       11.6522       9.83159       7.82413       6.18492       4.70854       3.44312       2.44444       1.70003       1.11700      0.724245      0.447246      0.267800      0.151098     0.0844662     0.0442531     0.0220313     0.0108981    0.00474244    0.00216387   0.000838247   0.000325045   0.000114207   3.74337e-05   1.11944e-05   2.92442e-06   6.96425e-07   1.41487e-07   2.42170e-08   2.81602e-09
  18  25 4440.3872    0.7940 12.9001 10.5088 -0.0026  0.1728   0.0102   0.4746    0.0285   0.0000   423.5084       28.8129       52.9833       3.80108      -1.58582      -25.1247       12.5875      -2.30271      -5.60826      -16.5140      -15.4593      -6.07753       3.65500      0.679142      0.272816     -0.658554       1.21933       1.48576     -0.423898     0.0305579    -0.0206980     0.0455522    -0.0140556   -0.00895999   -0.00442703    0.00316414   0.000538585  -0.000481700  -6.22761e-05   9.21704e-05   1.44898e-05   1.37535e-06   7.77061e-07   2.06451e-07  -6.07152e-09  -4.45532e-09       13.8374       18.6106       20.3658       20.5025       20.2272       18.7734       16.7248       14.5123       12.2288       9.72156       7.76634       5.79289       4.30293       3.07373       2.11249       1.41604      0.917455      0.566264      0.344911      0.201532      0.110718     0.0599967     0.0300495     0.0149110    0.00664690    0.00292294    0.00114480   0.000442516   0.000150472   4.86657e-05   1.43332e-05   3.80006e-06   8.88526e-07   1.76244e-07   2.94823e-08   3.30231e-09
  18  26 4583.6535    0.6413 14.9278 10.3461 -0.0040  0.2305   0.0081   0.5751    0.0247   0.0000   428.3489       66.8687       44.8242      -20.4463       9.37644      -40.6778      -29.1631      -3.18344       23.0085       1.94138      -26.5242     -0.734324       9.33344      -8.82685       2.13306      -3.18223     -0.736682     -0.666215       1.90492      0.750813     -0.362788     -0.148965     0.0986869     0.0163503    -0.0224264  -0.000915963   0.000437825   0.000275180   7.99465e-05   0.000217973   3.29638e-05  -9.56406e-06  -3.88091e-07   1.41398e-07  -1.83733e-08   9.85340e-10       18.2796       24.6552       26.3429       27.6665       26.6583       25.0489       22.1354       19.2304       16.3927       13.0285       10.3716       7.74780       5.80124       4.11330       2.84983       1.88651       1.23945      0.768324      0.464672      0.270997      0.151171     0.0816428     0.0419717     0.0198130    0.00939703    0.00387822    0.00160368   0.000593087   0.000204710   6.59820e-05   1.93340e-05   5.04348e-06   1.19265e-06   2.34988e-07   3.99975e-08   4.61095e-09
  18  27 4726.1009    0.5251 16.6354 10.1781 -0.0047  0.2946   0.0067   0.6905    0.0219   0.0000   434.3212       82.1275       17.9688       46.2183       34.5096      -11.6352      0.128274      -2.96050       31.1488       39.7265      -15.3965       13.3372       14.8926      -15.0074       1.54729       1.22024      -2.19081       1.11757     0.0201644     0.0838824      0.269321      0.257498    -0.0235778    -0.0461160    0.00945042   0.000499633    0.00164251   2.29906e-06  -7.86307e-07  -0.000213780  -5.30926e-06   6.89150e-06  -6.42203e-07  -5.86098e-07   3.01832e-08   1.02377e-08       23.4152       31.0829       34.1681       35.3753       33.6590       32.3112       28.3801       24.9357       20.3203       16.9906       12.9380       10.0106       7.40323       5.28323       3.69901       2.45435       1.60358       1.00573      0.606352      0.359033      0.198736      0.108115     0.0550594     0.0266313     0.0123255    0.00523527    0.00212358   0.000797774   0.000273414   8.80466e-05   2.50422e-05   6.49550e-06   1.52859e-06   3.06483e-07   4.80887e-08   5.82290e-09
  19   8 2021.7948    0.6212  0.5090  9.8674 -0.0038  0.0192   0.0164   0.0404    0.0533   0.0000   436.9414      -1.22339       11.8179       1.39577      -1.01396     -0.794990     -0.749422      -1.01248      -1.28458     -0.535824     -0.429527      0.195812      0.459584      0.313321    -0.0927440    -0.0243668    -0.0518858     0.0269053    -0.0111482     0.0104140    0.00181468    0.00515976   -0.00179821    0.00156805   3.08187e-05  -0.000264688   6.74651e-05  -0.000161848   4.39980e-05   5.98243e-06  -3.65609e-06   1.77047e-06  -3.42539e-08   1.35895e-08  -1.76278e-08  -8.14748e-09       1.45228       2.00841       2.22083       2.31215       2.11614       2.15938       1.76682       1.59930       1.22581       1.13688      0.740069      0.654785      0.484049      0.307833      0.217971      0.161681     0.0951745     0.0632863     0.0406872     0.0219197     0.0123960    0.00682859    0.00375065    0.00169445   0.000887950   0.000409515   0.000182990   6.78648e-05   2.75373e-05   1.13361e-05   4.15550e-06   1.23589e-06   3.29487e-07   9.03142e-08   2.16565e-08   4.64028e-09
  19   9 2173.8115    0.8811  0.6433 10.3181  0.0016  0.0198   0.0200   0.0431    0.0571   0.0000   439.0240     -0.469034       12.7793       1.46705     -0.797035       2.69206      -1.92777      -1.68917       1.74512      -1.30231      0.458714      0.606321     -0.219539     0.0354551     -0.416718     -0.136802      0.138553     0.0466452   -0.00957302    -0.0141703     0.0134865   -0.00196048   0.000188575  -0.000174697   0.000924819  -0.000349454   4.71590e-05   7.46955e-05   2.01892e-05  -4.93054e-06  -2.27946e-06  -5.51558e-07   4.83868e-07  -1.24372e-07   3.46294e-08  -4.29825e-09       1.49375       2.13148       2.28826       2.29974       2.29757       2.04856       1.85285       1.67109       1.31593       1.11479      0.854787      0.640402      0.466278      0.335828      0.237424      0.152175      0.103458     0.0600786     0.0396035     0.0223954     0.0125406    0.00735946    0.00343922    0.00187300   0.000905469   0.000376289   0.000196797   7.31731e-05   2.94983e-05   1.13477e-05   3.64782e-06   1.16211e-06   3.68425e-07   9.92451e-08   2.40794e-08   5.03958e-09
  19  10 2322.3859    1.1857  0.7682 10.7942  0.0043  0.0214   0.0244   0.0482    0.0626   0.0000   439.8090       2.32382       5.26037       1.08176     -0.180480      -3.37938      -1.31785      -1.13547     -0.359362       1.01693       1.85168      0.306364     -0.730403     -0.207887      0.151459    -0.0822845     -0.197237      0.107143   -0.00663291    -0.0510685     0.0213997    0.00617419   -0.00420036   -0.00378252   8.90571e-07   0.000575184  -4.34702e-05  -6.54453e-05   3.16150e-05  -3.95754e-06  -4.50291e-06   9.55988e-08   8.03496e-07  -7.69791e-08   9.17475e-10   1.45687e-09       1.91035       2.57055       2.89092       2.92953       2.77730       2.44916       2.26773       1.86815       1.53879       1.28875       1.05269      0.710868      0.520732      0.382770      0.243916      0.167380     0.0998706     0.0694657     0.0416907     0.0231513     0.0137438    0.00776623    0.00392222    0.00199768   0.000895089   0.000406482   0.000195977   8.55646e-05   3.15956e-05   1.23561e-05   3.96885e-06   1.17892e-06   3.48761e-07   1.03480e-07   2.23804e-08   4.63971e-09
  19  11 2468.2487    1.5892  0.8666 11.4677 -0.0033  0.0240   0.0329   0.0541    0.0788   0.0000   438.1141       3.27975       10.6792     0.0782871     -0.498682       1.73604      -4.22198      -2.47520      -4.05702      0.672268       1.24399     -0.141857    -0.0278676      0.606079     -0.287823     -0.235855     -0.135018     0.0642663    -0.0528717    -0.0129865    0.00996517     0.0139739   -0.00304980    0.00155278  -0.000510858   4.42625e-05  -5.36535e-05   9.40273e-08  -4.39799e-07  -2.28190e-06  -4.83396e-06  -1.15850e-06   1.85022e-07  -9.10389e-08   4.91438e-08  -8.26128e-09       2.07517       2.69714       2.63796       2.56882       2.58439       2.45046       2.37764       2.14103       1.73287       1.38318       1.08483      0.831122      0.638333      0.477936      0.314363      0.220785      0.135038     0.0836684     0.0489909     0.0273870     0.0157736    0.00830957    0.00412098    0.00221413    0.00105255   0.000458930   0.000208195   8.72806e-05   3.29347e-05   1.25523e-05   4.31293e-06   1.24332e-06   3.96032e-07   1.14850e-07   2.52820e-08   5.44360e-09
  19  12 2613.1700    2.0359  0.9902 12.0081  0.0008  0.0228   0.0391   0.0578    0.0776   0.0000   439.1644       8.02167       14.2853       3.59463      -8.06958     -0.474488     -0.326431     -0.437188      -1.17687     -0.832115      0.406322      -1.25816      0.306610     -0.116918     -0.225693     0.0314087      0.130793     0.0280499     0.0363118   0.000313080   -0.00869085    0.00292450    0.00435776    0.00251759   -0.00102667  -0.000814481   0.000110053   7.23709e-05   3.21797e-06   4.27750e-06  -4.34535e-06  -2.05804e-06   5.82515e-07   6.90228e-08  -6.44403e-10   2.10491e-09       1.93202       2.46502       2.56838       2.71136       2.57378       2.35200       2.21569       1.94459       1.69109       1.38346       1.09174      0.803140      0.646367      0.428265      0.298880      0.197066      0.132392     0.0825190     0.0472872     0.0295485     0.0162379    0.00880736    0.00475124    0.00249362    0.00114297   0.000576233   0.000207082   0.000101478   3.73542e-05   1.47392e-05   4.63222e-06   1.63083e-06   4.03948e-07   1.17514e-07   2.76173e-08   5.29586e-09
  19  13 2758.0960    2.7135  0.9286 12.1273 -0.0011  0.0236   0.0524   0.0519    0.0836   0.0000   436.2269       10.9352       14.7569      -4.11583    -0.0717849       1.03054      -2.08244      -2.65653     -0.741672      -1.99364       2.23116       1.25559      0.554130      0.305587      0.102780    -0.0141806    -0.0976346     0.0444152     0.0261739    -0.0175235     0.0148870   -0.00122914   -0.00781331   -0.00105501   -0.00135270  -0.000874270   0.000105888   9.78345e-05   2.02781e-07  -2.20757e-05   3.64132e-06   2.71100e-06  -3.33586e-07  -1.23257e-07   4.19646e-08  -4.30688e-10       2.38292       3.37369       3.82995       3.81752       3.76681       3.23665       2.86494       2.38772       1.80028       1.44679       1.05828      0.779141      0.576131      0.391371      0.277591      0.177350      0.110684     0.0715693     0.0414441     0.0237287     0.0133745    0.00731366    0.00400755    0.00188601   0.000950728   0.000422465   0.000197862   7.81922e-05   3.16029e-05   1.09875e-05   3.96571e-06   1.25906e-06   3.46015e-07   9.97955e-08   2.61633e-08   5.36818e-09
  19  14 2902.7200    3.2324  0.8626 12.8007 -0.0045  0.0216   0.0633   0.0502    0.0711   0.0000   436.4722       6.44049       13.2920       2.51563      -2.31568       1.29810      -1.71648      0.234025      0.310171      -2.24611      0.170871     -0.622998    -0.0571238     -0.252086     -0.195014     -0.388809     0.0798376     0.0211993    -0.0507463    -0.0420088    0.00449994   -0.00231214   -0.00161484  -0.000532864  -0.000157350  -5.52150e-06  -0.000305389  -0.000163393  -6.95350e-05  -8.05521e-06   2.03072e-07   3.20561e-06   2.12423e-07  -1.84544e-07   1.49520e-08   6.16055e-09       1.68046       2.36523       2.37256       2.43834       2.40879       2.26261       2.09598       1.69780       1.53409       1.18341      0.937743      0.735165      0.530323      0.383333      0.261494      0.183109      0.112578     0.0760469     0.0451682     0.0259778     0.0150186    0.00804646    0.00436485    0.00209591   0.000997875   0.000468351   0.000198515   8.45199e-05   3.17849e-05   1.19590e-05   4.31902e-06   1.42973e-06   3.91612e-07   1.11543e-07   2.34006e-08   5.42214e-09
  19  15 3046.8331    3.8094  0.8838 13.1979 -0.0035  0.0217   0.0724   0.0497    0.0706   0.0000   435.0893       11.8095       4.60409       5.03310       4.60849      -3.62208      0.507236       1.94774      -3.49218     -0.404491      0.644501     -0.486263     0.0248476     -0.753203    0.00745811     -0.133139      0.130442    -0.0220905    0.00590691    -0.0134213  -0.000726096   -0.00992692    0.00749949   0.000521856   -0.00195584  -0.000406353   0.000161288  -0.000195594  -8.05734e-06  -1.01717e-05   4.90652e-06  -9.51106e-07  -4.94866e-07   5.91832e-08  -1.85538e-08  -2.87371e-09       1.88401       2.51213       2.52305       2.52513       2.59227       2.48154       2.20767       1.83422       1.52769       1.27911       1.00943      0.776631      0.557195      0.407092      0.268760      0.188238      0.124573     0.0789646     0.0480288     0.0277992     0.0155412    0.00811092    0.00428905    0.00199019    0.00106116   0.000396479   0.000213497   7.39863e-05   3.42688e-05   1.16134e-05   4.20989e-06   1.29653e-06   3.94488e-07   1.03700e-07   2.42877e-08   5.17105e-09
  19  16 3190.0673    3.5502  1.3057 13.0803  0.0009  0.0277   0.0607   0.0683    0.0671   0.0000   438.3902       22.7784       15.9301     0.0693305      -4.37995      -2.26426      -2.41544       2.95574      0.505662      -6.14042       1.29202     -0.380191     -0.355763     -0.858885     0.0824983      0.274456    -0.0385213   -0.00689311     0.0533679     0.0306972   -0.00298758    -0.0131785   -0.00811672    0.00120152    0.00133347   -0.00115950   9.98923e-05   8.75724e-05  -5.54229e-05  -4.59099e-06   8.42364e-06   5.61091e-06   1.36022e-07  -7.91304e-08  -6.68921e-08   1.69766e-09       2.23407       3.00823       3.20361       3.20363       3.22413       3.01505       2.66287       2.32515       1.99488       1.57515       1.21420      0.952389      0.691387      0.527426      0.358135      0.236725      0.159479     0.0958866     0.0591722     0.0342623     0.0201756     0.0108292    0.00567949    0.00301239    0.00134507   0.000672732   0.000259725   0.000122787   4.46502e-05   1.72637e-05   5.84829e-06   1.92140e-06   5.83500e-07   1.46972e-07   3.39718e-08   7.00599e-09
  19  17 3333.2295    3.2952  1.5788 13.1015 -0.0017  0.0316   0.0543   0.0784    0.0649   0.0000   441.7306       14.3244       16.2910       2.29604      -1.95809      -3.07895       4.17616      -1.41055      -3.12386      -1.48807       1.68378     -0.638393     -0.231412      0.532384     -0.132394      0.204811     0.0206749    -0.0372511     -0.152660     0.0305037     0.0156870    0.00517795   -0.00928622   -0.00244922    0.00198923    0.00133331   8.40508e-05  -0.000144866  -6.10572e-05   1.03763e-05   6.72184e-06  -7.82641e-07  -1.45490e-07  -7.86147e-08   2.46012e-08   7.73179e-09       2.54578       3.51007       3.47915       3.68423       3.65326       3.43970       3.05632       2.67887       2.21204       1.80416       1.39985       1.06189      0.794330      0.594401      0.418493      0.278015      0.177478      0.109219     0.0679312     0.0388835     0.0232120     0.0120251    0.00646321    0.00311952    0.00152324   0.000667685   0.000303548   0.000122838   4.96198e-05   1.75619e-05   6.46874e-06   1.95717e-06   6.05482e-07   1.60300e-07   3.82570e-08   7.84011e-09
  19  18 3476.4893    2.7690  2.2688 12.5403 -0.0070  0.0392   0.0404   0.0951    0.0657   0.0000   437.6454       34.7771       3.91635       1.70812      -5.29617       2.64976       5.47553      -8.40672     -0.864263       2.53124       5.13786      -3.38884      0.906708     -0.149536      0.284379     -0.923050     -0.231703     -0.108018     0.0386704     0.0656833    -0.0101479    -0.0134870    0.00422946    0.00191055   0.000516288   0.000529983  -0.000850514  -0.000242967   0.000150318   1.05755e-05   2.24106e-06  -3.76781e-06   1.12862e-06   2.51593e-07  -3.58879e-08  -9.01502e-09       3.05274       4.36509       4.35294       4.80934       4.35358       4.24237       3.59982       3.40303       2.74417       2.33671       1.75100       1.38972       1.02172      0.718033      0.500891      0.335120      0.222649      0.133569     0.0856633     0.0486438     0.0279327     0.0156875    0.00797780    0.00420601    0.00201490   0.000907376   0.000409889   0.000164375   6.37085e-05   2.47080e-05   8.31953e-06   2.60044e-06   8.03460e-07   1.98335e-07   4.99696e-08   9.68821e-09
  19  19 3619.7431    2.4314  3.8410 11.6671 -0.0043  0.0482   0.0274   0.1282    0.0629   0.0000   441.3670       28.9544       3.67731       4.92082       5.72399      -5.64980     -0.596157       3.12865      -2.61513      -4.30046     -0.175987     -0.923523       2.17392      0.327237     -0.719457     -0.395207     -0.349143      0.123830     0.0216746     0.0174153    -0.0881748     0.0345759     0.0176103   -0.00612426   -0.00170134    0.00112626   0.000737605  -0.000150822  -2.99939e-05   6.25721e-06   5.16470e-06   1.10948e-06  -1.18650e-06   2.17133e-07   3.88830e-08  -1.58623e-08       3.90271       5.05149       5.51471       5.71260       5.48024       5.12919       4.64147       4.08101       3.42511       2.80537       2.20487       1.72415       1.25204      0.893946      0.627895      0.427543      0.275580      0.174753      0.105227     0.0638963     0.0367576     0.0193523     0.0102054    0.00523427    0.00255109    0.00117323   0.000510543   0.000213733   8.37737e-05   3.03076e-05   1.06510e-05   3.38405e-06   9.64657e-07   2.57570e-07   5.88552e-08   1.20937e-08
  19  20 3762.8673    1.9927  5.3132 11.3050 -0.0004  0.0619   0.0203   0.1640    0.0489   0.0000   441.4943       27.8713       14.5912       6.88122       4.14416       4.67522      -1.37111       3.54816       5.76763      -1.22159      0.286682      -1.68687    -0.0568196      0.752931     -0.385126     -0.147093      0.202725     0.0421985     0.0760185    -0.0155742    -0.0240455     0.0304632     0.0182360   -0.00961538    0.00233751    0.00198932   0.000939053  -0.000138769  -0.000281749  -3.00977e-05  -3.81336e-06   1.47336e-06  -1.54302e-06  -7.80043e-07  -7.45352e-08   2.16865e-08       4.88375       6.51615       7.03773       7.03309       7.03872       6.52871       6.12704       5.13845       4.38302       3.55441       2.83702       2.17078       1.63855       1.16511      0.822052      0.552303      0.364612      0.234135      0.139771     0.0828760     0.0465742     0.0257092     0.0130870    0.00687007    0.00322959    0.00149570   0.000656405   0.000281016   0.000108234   4.11703e-05   1.38740e-05   4.56105e-06   1.28549e-06   3.42558e-07   7.94917e-08   1.59608e-08
  19  21 3906.2370    1.6666  6.9960 10.9291 -0.0028  0.0721   0.0151   0.2009    0.0398   0.0000   433.8842       27.1492       21.8370      -4.93471       1.95833      -3.64974      -10.6690      -9.30261       5.27415      -13.8867      0.128234      0.524811     -0.233510       1.13330     -0.485252      0.341706      0.918999      0.112377     -0.306232      0.156465     0.0909475   -0.00115994    -0.0442763    -0.0150031   -0.00262332    0.00166449   0.000894700  -0.000271822  -0.000115168   5.12743e-05  -8.63997e-07   6.08972e-07  -1.77333e-06  -4.98273e-08   1.80171e-07   1.45602e-08       5.85264       7.47430       8.34860       8.47944       8.30073       7.71747       7.04415       6.05166       5.13078       4.25590       3.28109       2.55731       1.88045       1.36128      0.945373      0.650540      0.417722      0.265169      0.163959     0.0972240     0.0552924     0.0303351     0.0161121    0.00797218    0.00389737    0.00180339   0.000792568   0.000323888   0.000129929   4.78823e-05   1.65707e-05   5.19319e-06   1.49522e-06   3.92238e-07   8.97626e-08   1.83708e-08
  19  22 4049.4697    1.3931  8.4953 10.7048 -0.0006  0.0867   0.0127   0.2395    0.0361   0.0000   454.9764       31.9017      -7.17096       1.84662      -2.94730       2.89908      -12.5617      -4.68890      -5.83630      -2.22024       7.00847       1.40829      -1.24120       2.33235       3.05869     -0.161963      0.321692      0.460757      0.531533     0.0254365     -0.148262    -0.0293377     0.0104533    0.00718725    0.00158480   -0.00547509  -0.000271706  -0.000359739  -0.000226088   5.82335e-05   1.48341e-05   8.84772e-06   1.35132e-06  -3.44519e-08   1.43387e-07  -2.50641e-09       6.84279       9.09028       9.92391       10.0191       9.85537       9.23017       8.38332       7.26019       6.24493       5.03894       4.02242       3.09093       2.26598       1.67051       1.15269      0.786634      0.510203      0.329412      0.199569      0.118684     0.0688407     0.0373977     0.0197162     0.0101243    0.00488975    0.00223107   0.000990215   0.000416384   0.000162015   5.92003e-05   2.05469e-05   6.47390e-06   1.87553e-06   4.95739e-07   1.10308e-07   2.25735e-08
  19  24 4336.2289    0.9386 12.1494 10.4692 -0.0042  0.1411   0.0099   0.3806    0.0314   0.0000   447.6874       62.1898      -4.34894      -9.10149       3.45182      -9.88704      -12.1426       1.59956       2.25976      -3.02332       6.10286      -1.75375       4.01097       2.44887      -2.96493      -1.14177       1.22749     -0.647534      0.376993    -0.0680395     -0.153338    -0.0249253     0.0868617   -0.00728709    -0.0232823    -0.0100380    0.00475570    0.00112104   0.000141418  -0.000240732  -2.30216e-05   2.39239e-05  -6.53047e-07  -1.58092e-06   1.19158e-07  -1.96858e-08       10.9208       14.2126       15.6822       16.1071       15.9082       15.0440       13.2441       11.7722       9.97322       8.04430       6.55430       4.95570       3.76474       2.66386       1.90771       1.28072      0.858104      0.550934      0.342553      0.202049      0.117047     0.0649461     0.0345686     0.0176918    0.00857323    0.00399093    0.00175079   0.000728505   0.000281854   0.000103028   3.52198e-05   1.10760e-05   3.19040e-06   8.24987e-07   1.87870e-07   3.58237e-08
  19  26 4623.2625    0.6287 16.3559 10.3137 -0.0045  0.2397   0.0071   0.5877    0.0222   0.0000   446.3712       20.4089      -32.0069      -43.8343       16.7877      0.245026       5.24676       23.1476       18.5159       5.81572      -7.39837      0.466646      -16.6050       11.3043       6.81383      0.201068       2.44935       1.35930     -0.111215    -0.0573934      0.449276    -0.0354644    -0.0197015   -0.00856870     0.0139493   -0.00305650    0.00429320    0.00255202  -7.01029e-05  -0.000267584  -8.39066e-05  -5.66094e-06   9.74494e-06   1.27974e-06  -9.51752e-08   7.96751e-08       18.3667       24.4601       26.5969       27.4935       26.6985       25.5472       22.5261       20.2209       17.0458       13.8438       11.1120       8.50148       6.52710       4.59549       3.30400       2.21948       1.50612      0.960467      0.599838      0.358522      0.207291      0.116745     0.0622170     0.0319856     0.0161063    0.00708718    0.00331607    0.00130084   0.000521687   0.000186856   6.30990e-05   1.96559e-05   5.54723e-06   1.42032e-06   3.25100e-07   6.16661e-08
  20   9 2203.1789    0.9036  0.6664 10.4371 -0.0030  0.0204   0.0195   0.0421    0.0576   0.0000   436.7268       3.57614       16.1209      -2.75888      -3.40852     -0.780514       2.83146      -1.22953      -1.52698     -0.478771       1.08703     -0.395951     0.0563635      0.455906     0.0371433     -0.289056     -0.114442    -0.0845280    -0.0639796    -0.0400745    -0.0137536     0.0179778    0.00441290   -0.00110715  -0.000715721  -0.000351846   0.000403877   0.000165081  -7.77228e-05  -2.26979e-05  -1.19730e-07  -1.97208e-06   4.48780e-07  -1.60860e-07  -7.91906e-08  -3.55758e-08       1.50664       2.11620       2.02277       2.04160       2.20772       2.01171       1.98930       1.56291       1.30756       1.10810      0.851958      0.741565      0.501835      0.388998      0.265036      0.182346      0.130116     0.0807070     0.0566905     0.0304329     0.0181024    0.00996166    0.00521211    0.00283788    0.00130382   0.000647408   0.000307910   0.000132080   5.96501e-05   2.25926e-05   8.54565e-06   3.26420e-06   1.03548e-06   3.26444e-07   9.71062e-08   2.22770e-08
  20  10 2352.4599    1.2732  0.9329 10.8269 -0.0020  0.0223   0.0234   0.0532    0.0677   0.0000   438.1971       8.85695       13.2799     0.0368711       2.05562      -1.19028      -2.05753      0.729167      0.912079      -2.20000      0.443151     -0.397276      0.232731     -0.181816     0.0389195      0.218268     -0.225442     0.0103296     0.0804031    -0.0160258    -0.0520534     0.0124115    0.00452737   -0.00160276   -0.00200304   0.000238995   0.000117726  -0.000189954  -6.21577e-05   1.43575e-05   7.38608e-06   3.15483e-06  -7.43006e-08  -3.34998e-07   4.73924e-08  -5.02237e-09       1.61015       2.35359       2.26481       2.48279       2.26073       2.33710       1.91494       1.93314       1.47619       1.34668      0.970426      0.810519      0.582442      0.442529      0.310523      0.223349      0.137169     0.0915780     0.0560109     0.0327289     0.0206623     0.0111095    0.00610804    0.00325119    0.00159886   0.000761602   0.000375335   0.000148502   7.10989e-05   2.64214e-05   1.00758e-05   3.67369e-06   1.33077e-06   3.74564e-07   1.12776e-07   2.96213e-08
  20  11 2499.0300    1.6044  0.9747 11.5579 -0.0042  0.0226   0.0305   0.0583    0.0722   0.0000   438.1668       6.04862       9.97368     -0.260198      0.547685      -3.62458     -0.197299      0.510865      0.764681      -2.11395     -0.856668       1.01647      0.622187      0.179922     -0.559757    -0.0725852      0.107853    0.00606664    -0.0675273    -0.0449435     0.0284405     0.0237223   -0.00555337   -0.00249389    0.00230032   0.000143849   0.000245437  -0.000229646   2.09287e-05  -5.90694e-05   2.25866e-05  -2.05088e-06   1.45969e-08  -2.73877e-07  -9.72752e-08  -2.49912e-08       1.79730       2.27294       2.49370       2.62978       2.46148       2.37873       2.12656       1.94762       1.57588       1.25357       1.01841      0.817358      0.581382      0.449919      0.316391      0.210563      0.143934     0.0965840     0.0562281     0.0363150     0.0196437     0.0115885    0.00618505    0.00339993    0.00166593   0.000860547   0.000385101   0.000184260   7.31290e-05   3.21094e-05   1.11343e-05   3.85714e-06   1.24196e-06   4.30509e-07   1.12828e-07   2.92901e-08
  20  12 2645.0149    2.1494  0.8778 12.0948 -0.0083  0.0221   0.0436   0.0525    0.0827   0.0000   443.7277       6.91041       12.3829     -0.568929       1.96555      -2.53597       2.86492      -2.40670     -0.609602      -1.40583      0.775789      0.232204     -0.220754     -0.727117      0.483820      0.190092     0.0815810      0.253787   -0.00264501    -0.0530176     0.0142380    -0.0161531    0.00307089   6.77780e-05    0.00143925  -0.000539251  -0.000273981   0.000189445   8.13832e-05   2.49882e-05   1.07349e-05  -1.35292e-06   2.32305e-06  -4.74637e-07  -8.19254e-08  -2.30786e-08       1.76380       2.34280       2.53110       2.67996       2.67886       2.40278       2.18204       1.89019       1.52928       1.25660       1.05049      0.734390      0.565806      0.421844      0.305439      0.207219      0.131854     0.0879877     0.0553221     0.0340324     0.0183346     0.0116114    0.00613485    0.00333009    0.00156018   0.000751633   0.000353851   0.000165933   7.03706e-05   2.75601e-05   1.04540e-05   3.83329e-06   1.14392e-06   3.94783e-07   1.05173e-07   3.10663e-08
  20  13 2790.8843    2.7041  0.8882 12.5150 -0.0038  0.0208   0.0512   0.0506    0.0672   0.0000   439.5831       7.17957       11.9994       4.20909     -0.834275       2.21398      0.390071      -1.31050     0.0808940      0.923085      0.121197     -0.777622     -0.338477    -0.0613254     -0.517323     0.0705787      0.116487     0.0187441    -0.0390243   -0.00244412    -0.0111466    0.00831817    0.00484866   -0.00367827  -8.01682e-05   0.000602088  -0.000232694   7.27926e-05   1.81795e-05  -1.39735e-05  -2.51795e-06  -3.13502e-07  -2.61310e-07  -1.70638e-07  -2.26689e-07  -1.18622e-08       1.59495       2.13596       2.35931       2.35859       2.35450       2.11288       1.95919       1.70792       1.42725       1.21718      0.971629      0.753843      0.557152      0.391614      0.279336      0.193996      0.118032     0.0885756     0.0497668     0.0316330     0.0189115     0.0102177    0.00574206    0.00290692    0.00150630   0.000742939   0.000318186   0.000160353   6.33590e-05   2.74491e-05   9.72626e-06   3.47634e-06   1.26851e-06   3.83543e-07   1.01894e-07   2.98093e-08
  20  15 3080.7180    3.8301  0.9399 13.2264 -0.0097  0.0232   0.0718   0.0508    0.0719   0.0000   440.0241       14.5939       10.3702       4.15230      -2.94104     -0.597249       1.21842      -2.38243       1.02836      -1.68488      -1.29583      -2.64536      0.538924     -0.308447    -0.0884023     -0.136700     -0.134607    -0.0316908     0.0269288    -0.0373161     0.0365353    -0.0145853   -0.00823220   -0.00545587  -5.21108e-05    0.00182064   9.87965e-05  -4.92899e-06   0.000108100   1.68365e-05   8.27714e-06   8.71329e-07  -1.19916e-06  -9.37916e-07  -4.79405e-08   1.74815e-08       1.98696       2.59317       2.78921       2.93568       2.95895       2.53808       2.37054       2.07860       1.76121       1.32850       1.11057      0.906423      0.646156      0.452484      0.306944      0.225900      0.149204     0.0945776     0.0592415     0.0368104     0.0211866     0.0119687    0.00602482    0.00329098    0.00169663   0.000886279   0.000403500   0.000185059   7.23550e-05   2.88716e-05   1.01508e-05   3.96051e-06   1.17823e-06   4.16234e-07   1.10471e-07   3.00092e-08
  20  16 3224.6333    3.6267  1.2030 13.3252 -0.0037  0.0265   0.0633   0.0653    0.0658   0.0000   437.8212       16.3691       13.1548      0.741976     0.0647749     -0.895890      -1.65297      -2.29709       2.69129      -1.52141     -0.640142     -0.890182     0.0620633     -0.928801      0.450966      0.324687      0.251109      0.143982     -0.106312      0.108161     0.0242824   -0.00763567    0.00523634    0.00501820    0.00378617   -0.00242320  -0.000995030   8.89870e-05   5.74708e-05   5.50394e-06  -8.54794e-06   3.00199e-06   1.54686e-06   1.21934e-06  -1.28141e-07   3.82335e-08       2.10219       2.68092       2.87574       3.04310       2.83489       2.61390       2.51087       2.10883       1.94428       1.59613       1.25904      0.976305      0.757704      0.529585      0.357058      0.255363      0.161741      0.112340     0.0668829     0.0421389     0.0240584     0.0130896    0.00789391    0.00395656    0.00210522    0.00102850   0.000472659   0.000215176   8.44591e-05   3.57406e-05   1.38118e-05   4.68920e-06   1.67280e-06   4.75575e-07   1.25093e-07   3.32090e-08
  20  17 3368.4012    3.2257  1.6589 12.9886 -0.0010  0.0311   0.0494   0.0766    0.0555   0.0000   437.5160       17.9734       18.5451      0.609103      -4.13074      0.759222      0.957554      -3.25795      -4.20210      -1.32991      0.736114     -0.359521      0.202713     -0.164347      0.484831      0.184641      0.161132    -0.0409344     -0.209918     0.0459471     0.0110210     0.0224489    0.00176712   0.000829514    0.00431646   -0.00138889  -0.000138542   0.000521319  -0.000152732  -8.19936e-05   2.27240e-05   3.81332e-06   8.85192e-07  -4.63002e-07  -3.25721e-07   4.46262e-08       2.37755       3.27856       3.26822       3.56646       3.49844       3.31454       2.93880       2.57036       2.17417       1.86253       1.43861       1.14814      0.846693      0.615223      0.441316      0.297412      0.206631      0.129782     0.0850492     0.0510401     0.0303054     0.0172342    0.00939281    0.00489602    0.00253145    0.00117714   0.000579433   0.000238430   0.000109054   4.12982e-05   1.63856e-05   5.78791e-06   1.93285e-06   5.94521e-07   1.62538e-07   4.06813e-08
  20  18 3512.1972    2.6965  2.6402 12.3938 -0.0028  0.0387   0.0338   0.1018    0.0506   0.0000   442.8503       22.0794       8.19663       6.46007       7.45060      -2.56754       3.04061      -5.07660      -2.03904     -0.991889      -1.58206       1.45249      -1.02267     -0.465710       1.13119      0.199450     -0.263736     0.0145349     -0.158130   -0.00311561     0.0259900     0.0156567     0.0257669    0.00235361   -0.00693614   0.000172006  -0.000158305  -0.000378348   0.000138224   2.46766e-05  -1.35866e-05  -6.58868e-06   2.97482e-06  -6.42797e-07  -4.18952e-07   8.08368e-09       2.88642       3.90548       4.05856       4.36020       4.17224       4.05611       3.56737       3.22006       2.69191       2.28948       1.83614       1.43062       1.05498      0.776666      0.558386      0.386356      0.254726      0.167638      0.105304     0.0646226     0.0385154     0.0220125     0.0118380    0.00641425    0.00312252    0.00159444   0.000719729   0.000335301   0.000136776   5.78624e-05   2.04958e-05   7.70407e-06   2.51134e-06   7.81589e-07   2.16309e-07   5.60125e-08
  20  19 3656.0104    2.2617  3.8242 11.7025 -0.0010  0.0479   0.0256   0.1293    0.0551   0.0000   437.1558       33.6063       26.1680      -7.59754      -2.11550     -0.497780      -3.19584      -5.50776       7.98026       6.17096      0.770688     -0.123641     -0.228622      -1.10628      0.347780      0.515693     -0.201205     -0.344744     0.0754972      0.130854    -0.0729603    -0.0463401     0.0224989     0.0184215   -0.00449256   -0.00193250    0.00138988   0.000483330  -0.000113887   6.06310e-06   1.26498e-05   8.66403e-06  -4.05193e-07  -1.41584e-06  -9.49221e-08   1.23939e-07       3.85230       4.93239       5.53652       5.54608       5.45754       5.16461       4.68410       4.08658       3.48483       2.83991       2.30727       1.75911       1.33118      0.963112      0.711455      0.467256      0.320260      0.206739      0.131463     0.0793415     0.0461735     0.0268050     0.0145543    0.00777953    0.00386910    0.00193958   0.000847087   0.000416341   0.000165263   7.06671e-05   2.55915e-05   9.43423e-06   3.07316e-06   9.70422e-07   2.68847e-07   6.72526e-08
  20  20 3799.6940    1.9039  5.4749 11.2603 -0.0034  0.0605   0.0187   0.1667    0.0450   0.0000   444.5670       23.4408      -3.37870      -13.5016      -11.4724      -8.22822       10.5392       4.67553     -0.786929      -1.38498      -4.55540      -2.38259       1.42661     -0.181826      0.246598      0.180878      0.301977    -0.0825934     -0.183114     0.0789362     0.0201671    -0.0640064    -0.0435693  -0.000335058  -0.000279365  -0.000924351   -0.00100994   0.000778529   9.71514e-05   2.62487e-05   4.65480e-05   9.85649e-06  -1.21932e-05   5.69875e-07   7.31264e-07   3.11427e-08       4.53580       5.96863       6.56714       6.65896       6.61981       6.23127       5.62201       5.05562       4.37515       3.58515       2.89653       2.26639       1.70419       1.23488      0.901555      0.603327      0.414073      0.262270      0.169635      0.101466     0.0602438     0.0344046     0.0190107    0.00991876    0.00513947    0.00244607    0.00116405   0.000511952   0.000221552   8.66743e-05   3.38102e-05   1.20385e-05   4.11117e-06   1.28623e-06   3.64486e-07   9.09067e-08
  20  21 3943.4069    1.5922  7.5174 10.8233 -0.0032  0.0750   0.0138   0.2070    0.0380   0.0000   444.4814       25.0247       2.36365       10.0761      -1.19271      -8.06689      -7.96727      -4.91422      -6.16742      -8.94172       6.29813       4.34517      -1.92377      -2.94699      0.613167     -0.851951     -0.133926     0.0836847     0.0756606     -0.199147     0.0693054   -0.00289769    -0.0504637   -0.00530381  -0.000357906   0.000704310  -0.000545457   -0.00135317  -0.000179217   0.000252606  -1.72161e-05   1.32733e-05  -5.68133e-06  -5.24698e-07  -1.53966e-07  -4.51810e-08       5.62138       7.40887       8.07100       8.35782       8.23616       7.91062       6.98561       6.23974       5.26738       4.44541       3.51477       2.73762       2.07745       1.53877       1.08576      0.756062      0.504867      0.334159      0.210377      0.127345     0.0760505     0.0431139     0.0239435     0.0126251    0.00651044    0.00312267    0.00146547   0.000649438   0.000279453   0.000111968   4.29669e-05   1.53028e-05   5.18710e-06   1.56917e-06   4.41468e-07   1.13258e-07
  20  22 4087.3172    1.3157  9.5331 10.6622 -0.0034  0.0941   0.0118   0.2669    0.0335   0.0000   454.4220       29.3523      -2.95994      -4.04023      -19.8801      -8.97295      -2.57204       2.42079       6.48456      -10.4893      -7.16205      -1.88252       1.85116      0.944345       2.10180      -1.90985       1.69690      0.724333     -0.310824     0.0781143     0.0475883    0.00370136    -0.0539804    0.00850427    0.00376470  -0.000652579   -0.00133096   0.000449035  -0.000215774  -0.000199506   8.48752e-06  -1.68703e-05   7.10428e-07  -1.13289e-06   6.27683e-08  -4.14786e-07       7.01044       9.37679       10.2364       10.4032       10.3865       9.63854       8.91242       7.81243       6.74727       5.53606       4.50641       3.50580       2.66102       1.92928       1.38558      0.944058      0.651183      0.414253      0.268947      0.161993     0.0953072     0.0543565     0.0302457     0.0160788    0.00811502    0.00403804    0.00188116   0.000852517   0.000355849   0.000145012   5.46492e-05   1.97495e-05   6.48176e-06   2.01773e-06   5.65831e-07   1.42509e-07
  20  23 4230.5901    1.0756 10.6305 10.5912 -0.0010  0.1147   0.0107   0.3132    0.0302   0.0000   434.6309       50.0109       8.37765       25.7299       27.9712      -24.0727      -22.1668       5.97058       15.0215       4.67404      -12.8636      -3.38608       3.08484       1.79075      -3.74574      -1.27468     -0.560314      0.363939      0.100386     -0.262713    -0.0883597      0.204337    -0.0667122    -0.0165038     0.0136681    0.00292536   -0.00272865  -0.000112282  -0.000464538  -0.000332365   4.31195e-05  -2.70497e-05  -2.45308e-06   1.08795e-06   2.83292e-07  -4.58583e-07       8.50909       11.4533       12.4955       12.8624       12.5963       11.9329       10.8410       9.68681       8.12790       6.73731       5.38133       4.27856       3.19743       2.38275       1.69637       1.16087      0.796921      0.518184      0.328875      0.199623      0.118059     0.0669887     0.0376084     0.0200344     0.0101753    0.00510704    0.00233681    0.00108331   0.000443477   0.000185588   6.82961e-05   2.44648e-05   8.06990e-06   2.51578e-06   6.91522e-07   1.75039e-07
  20  24 4375.1138    0.8750 13.3957 10.5237 -0.0036  0.1571   0.0090   0.4335    0.0266   0.0000   442.9691       16.3885      -7.54008       27.5074       8.17847       10.4842       1.22869      -18.4556       4.16152       4.65905      -18.0102       9.16128       4.52063     -0.826462      -2.74998     -0.689272       1.92014      0.448782    -0.0766565     0.0530352     -0.226050     -0.117093    0.00409012     0.0258828    0.00695565    -0.0107235   -0.00177951    0.00320496  -0.000231388   0.000177612  -2.22229e-05   1.49937e-05   5.79258e-06  -2.01341e-06   6.24184e-07  -4.66321e-08       11.1637       15.4485       16.7624       17.3343       17.0351       16.0537       14.6700       13.0165       10.7696       9.31939       7.35759       5.74274       4.38106       3.25189       2.31299       1.59429       1.11967      0.708383      0.464600      0.283636      0.169426      0.100632     0.0536764     0.0293914     0.0153178    0.00752278    0.00349284    0.00159430   0.000676796   0.000271695   0.000103061   3.70718e-05   1.16190e-05   3.60642e-06   9.75515e-07   2.46503e-07
  20  25 4518.8625    0.7279 15.9533 10.4060 -0.0024  0.2052   0.0075   0.5324    0.0228   0.0000   432.9386       69.5021      -9.81619      -21.7755       38.6987       2.85013      -33.4581      -8.75176       8.13354      -21.6719       2.61908       9.76758       1.86692       2.28014      -5.71160      -1.22540     -0.116323      0.364980      0.395404     -0.206316     -0.228510     0.0172159     0.0129501    0.00809621    -0.0364450   -0.00986749    0.00323168    0.00289109   -0.00105139  -8.44498e-05   2.18985e-05  -3.94424e-05  -2.28277e-06   4.53697e-07  -1.73779e-06   1.13572e-07       14.9826       20.2147       22.0676       22.7704       22.2622       21.6476       19.3144       16.9204       14.5873       12.0260       9.81515       7.66194       5.77213       4.27623       3.09530       2.12944       1.47543      0.954241      0.614226      0.385779      0.228224      0.133178     0.0741077     0.0404046     0.0202129     0.0103181    0.00480196    0.00218553   0.000904611   0.000374585   0.000137339   4.89893e-05   1.57112e-05   4.88419e-06   1.29751e-06   3.23841e-07
  20  26 4662.2486    0.5558 15.9033 10.2737 -0.0040  0.2584   0.0067   0.6176    0.0216   0.0000   451.7969       24.7302       7.32333       44.7591       7.56663      -16.3976       7.30993      -73.4036       3.32722      -15.1592       8.72215      -7.81243       13.1873      -4.61812      -6.30088       2.09305       2.40209      0.213672       1.98371    -0.0288669     -0.224549     0.0446936      0.315145     0.0651459    -0.0382154  -0.000338629    0.00442177   -0.00125776   0.000830754   0.000632344  -6.74688e-06  -0.000138845   2.88230e-05  -2.66649e-06  -2.60556e-08   3.75086e-07       18.4334       25.1528       27.7085       28.2021       28.0579       26.4723       23.6282       21.5294       18.2037       15.3161       12.2947       9.68096       7.38391       5.33588       3.93344       2.66557       1.84966       1.21077      0.774841      0.482179      0.291312      0.169335     0.0949072     0.0516352     0.0268091     0.0135086    0.00627990    0.00287277    0.00119596   0.000482808   0.000178169   6.24423e-05   2.03514e-05   6.21518e-06   1.65199e-06   4.21158e-07
  21   7 1919.8503    0.4906  0.4007  9.7862 -0.0043  0.0158   0.0145   0.0334    0.0390   0.0000   439.4476     -0.989197       13.6580       3.23697      -2.84393      -2.27749    -0.0169458     -0.949432     -0.583321     -0.564525      0.758720    -0.0108585    -0.0987515     0.0752595      0.157743     0.0708237     -0.133785     -0.107535     0.0364326     0.0509538     0.0179751    -0.0117198    0.00348450     0.0103867   -0.00281528   0.000428245   0.000184334  -0.000205741   9.20240e-05  -1.87559e-05   1.31547e-06   1.55656e-06   2.02924e-06   3.27062e-07   5.93170e-09   7.91121e-08       1.28150       1.40255       1.40716       1.56385       1.76970       1.62610       1.33602       1.13563       1.06053      0.968687      0.786198      0.552439      0.402942      0.309714      0.245666      0.187547      0.118631     0.0690584     0.0425973     0.0285991     0.0193440     0.0120323    0.00703144    0.00403848    0.00198284   0.000861720   0.000429842   0.000194654   8.18715e-05   3.46576e-05   1.41464e-05   5.16363e-06   2.07482e-06   6.95326e-07   2.22186e-07   6.44242e-08
  21   8 2077.7570    0.7053  0.6298  9.9816 -0.0027  0.0190   0.0149   0.0394    0.0533   0.0000   437.3537       1.16381       14.0433       1.57520      -2.36760       1.18054      -2.22449      0.607624       1.17602     -0.750715     -0.936427      0.656069     -0.128919    -0.0377476      0.195972    -0.0833869    -0.0242176   -0.00362235    -0.0865020    -0.0237700     0.0279682   -0.00227093    0.00145844   0.000528616  -0.000885773   -0.00127467   0.000339371   5.98221e-05  -0.000172687   1.35583e-05   1.34580e-05  -1.54859e-07   2.71897e-06   2.56940e-07   6.02523e-09   8.65696e-08       1.31269       1.84763       1.99008       1.98210       1.97748       1.81662       1.68939       1.47493       1.33855       1.08115      0.914197      0.681589      0.539440      0.386961      0.270358      0.196135      0.124547     0.0838561     0.0562575     0.0325026     0.0209042     0.0109992    0.00706667    0.00351715    0.00200863   0.000974666   0.000483167   0.000226080   0.000100789   4.69715e-05   1.70261e-05   7.27584e-06   2.68773e-06   9.42977e-07   3.15721e-07   8.70485e-08
  21   9 2231.9221    0.9754  0.7183 10.4871 -0.0092  0.0198   0.0199   0.0449    0.0613   0.0000   437.1878       3.56679       12.3278     -0.285441      -3.53145       1.42609       1.98827       2.17963     -0.491272      -2.08461       1.66297     -0.446502      -1.37241     -0.560437     0.0471813     -0.201781     -0.235303      0.114372     0.0369432    -0.0179217   -0.00163835    -0.0113927    0.00147412   -0.00373975  -0.000526298  -0.000513891  -0.000653348  -6.00514e-05   0.000129957  -1.80195e-05   1.40731e-05  -1.34861e-05  -1.12820e-06  -4.84498e-07   2.63884e-07  -5.74462e-08       1.45242       1.83673       1.96326       2.00871       2.24807       1.90980       1.78084       1.63810       1.36017       1.10767      0.900332      0.783734      0.589179      0.396872      0.281021      0.207161      0.147285     0.0980202     0.0613538     0.0394467     0.0253347     0.0142479    0.00794672    0.00393780    0.00214917    0.00116405   0.000577440   0.000286402   0.000121548   5.24241e-05   1.96216e-05   7.73397e-06   2.78980e-06   9.52219e-07   3.34392e-07   1.01899e-07
  21  10 2381.9964    1.3349  0.8374 11.0982 -0.0029  0.0220   0.0251   0.0489    0.0595   0.0000   435.1957       3.34655       12.7045       6.32090      -2.33291      0.641835    -0.0891331     -0.997465    0.00831202      0.441555      0.899948    -0.0376907      0.253007      -1.14644     -0.295952      0.293056     0.0336064    -0.0659110     -0.124394     0.0334485     0.0397529   -0.00289971    0.00706073    0.00147688   -0.00198440  -0.000410850   0.000738497  -0.000232195   1.48462e-05  -2.99366e-05   1.92247e-05  -9.82161e-06   1.80972e-07  -4.98228e-07  -1.17841e-08  -1.06649e-07       1.54344       2.11516       2.27353       2.44649       2.17853       2.14453       2.06211       1.66363       1.57806       1.24406       1.04929      0.781989      0.642368      0.436767      0.324505      0.225853      0.159907     0.0944688     0.0651512     0.0402662     0.0247673     0.0140343    0.00776595    0.00482007    0.00210319    0.00120810   0.000560049   0.000293217   0.000122924   5.43395e-05   2.18984e-05   9.37615e-06   3.27147e-06   1.24096e-06   3.75723e-07   1.10958e-07
  21  11 2529.3910    1.7266  0.8575 11.7764 -0.0036  0.0212   0.0331   0.0492    0.0600   0.0000   439.6131       3.32701       13.4549       2.10236       1.22324      -1.72223       1.52270      -1.90467      0.673204      0.133464      0.160365      -1.06228     0.0864329     -0.489360      0.211915      0.275965    -0.0376338    -0.0402701    -0.0477708     0.0771862   -0.00773374    -0.0227620    0.00221970    0.00496747   -0.00510886  -0.000714719  -5.64826e-05   0.000295045  -1.38778e-05   4.00122e-05   1.12172e-05   1.07669e-05  -3.49374e-06  -1.38482e-06  -2.93160e-07   3.56858e-08       1.54563       2.14699       2.31658       2.37204       2.42971       2.21559       2.00953       1.80768       1.44439       1.19628      0.956249      0.745877      0.594802      0.415131      0.302317      0.215009      0.142945     0.0987159     0.0646555     0.0383169     0.0245455     0.0135940    0.00773111    0.00424970    0.00230157    0.00114203   0.000598757   0.000265756   0.000127083   5.17910e-05   2.27707e-05   8.06958e-06   3.13854e-06   1.08090e-06   3.45167e-07   1.02193e-07
  21  12 2676.2978    2.2785  0.9746 12.1043 -0.0059  0.0224   0.0419   0.0557    0.0840   0.0000   437.3228       10.2904       12.0426       2.38555      -5.89909      -3.30069       3.43071      -2.99916      0.828079      0.430034       1.32365     -0.771763       1.77761     -0.359095     -0.551700     -0.437838    -0.0998246    -0.0929867    -0.0170955    -0.0366341    -0.0368226     0.0384515   -0.00427081    -0.0118444  -0.000638400    0.00123076   0.000307959  -3.45368e-05  -0.000275005  -6.09455e-05   7.65100e-05   1.94984e-05  -1.78167e-06   3.30795e-07  -1.08564e-07  -5.31226e-08       1.72519       2.29137       2.49166       2.42944       2.33597       2.14181       1.96730       1.94240       1.64561       1.45686       1.17368      0.944495      0.702307      0.516117      0.346659      0.248324      0.162163      0.104988     0.0687603     0.0412028     0.0251597     0.0144874    0.00821032    0.00447942    0.00244394    0.00119219   0.000627930   0.000281319   0.000135589   5.41832e-05   2.44402e-05   8.56054e-06   3.51516e-06   1.14867e-06   3.77560e-07   1.13253e-07
  21  13 2823.1083    3.0165  0.8840 12.4629 -0.0037  0.0201   0.0543   0.0472    0.0917   0.0000   437.9055       12.2014       8.47334      -1.12601     -0.936431       2.64951      -1.12290     -0.689966      -1.53888      -2.40538      0.917903     -0.174256     -0.242054      0.150305     -0.239694      0.179888     -0.131005   -0.00661793     0.0624358   -0.00138667   -0.00494972   -0.00273559    0.00179577   -0.00777181    0.00378775  -0.000326220  -0.000603844  -4.79070e-05  -1.63485e-05  -6.63869e-05   5.08011e-06   2.26923e-07   1.92908e-06  -5.15468e-07   7.45443e-07   2.68437e-07       1.48094       2.04346       2.16050       2.33919       2.16276       2.06596       1.89900       1.67276       1.45688       1.19311      0.992735      0.779441      0.578160      0.424266      0.301287      0.211935      0.139175     0.0943258     0.0604986     0.0388901     0.0225215     0.0130657    0.00790356    0.00400351    0.00231600    0.00107089   0.000569676   0.000255933   0.000126129   5.24279e-05   2.19974e-05   8.15318e-06   3.29871e-06   1.00840e-06   3.64239e-07   1.03063e-07
  21  14 2969.1113    3.5289  0.9013 12.9786 -0.0063  0.0218   0.0650   0.0485    0.0710   0.0000   437.7480       10.0983       11.5037       3.85521       3.04088      0.313962      -1.57960      -1.52868      -3.99745      -3.30175     -0.826167       1.15363      0.214729      0.285391     -0.120437      0.197099    -0.0104172      0.109310    -0.0599192     0.0415099     0.0288061   0.000870918   -0.00294139    0.00218858   0.000712882   0.000150302   0.000195597   0.000170260  -0.000170881  -8.57873e-06   1.36266e-05  -1.00017e-05   7.17472e-06   2.97435e-07  -1.19006e-06   1.04433e-07       1.58730       2.20424       2.20484       2.49720       2.34578       2.21710       1.92690       1.84850       1.53647       1.27733      0.988791      0.828070      0.610361      0.447745      0.303298      0.232056      0.155488      0.100489     0.0609348     0.0385616     0.0256361     0.0142694    0.00819754    0.00416294    0.00224119    0.00120955   0.000616955   0.000284173   0.000133306   5.05608e-05   2.19894e-05   8.13351e-06   3.08859e-06   1.00722e-06   3.44893e-07   9.66014e-08
  21  15 3114.1785    3.8125  1.0695 13.1557 -0.0094  0.0229   0.0659   0.0573    0.0753   0.0000   438.0174       14.1018       11.6035       4.37100      -1.19295     -0.952125     -0.456679      -3.30597       1.07461      -2.07806    -0.0141185    -0.0615869       1.24470      -1.13632     -0.143470      0.305025     0.0382879     -0.132521    -0.0375227     0.0816313     0.0252826    0.00383372     0.0119901    0.00854103   -0.00256260   -0.00307535  -0.000866902   0.000331087  -2.76276e-05  -0.000131085  -1.50513e-05   8.58041e-06  -4.58010e-06  -7.96912e-07   1.60020e-07   5.99077e-08       1.77135       2.31361       2.61248       2.69075       2.71552       2.51144       2.22759       1.98303       1.61415       1.27698       1.04744      0.837779      0.603423      0.455677      0.333587      0.231472      0.166284      0.105149     0.0672692     0.0441149     0.0263720     0.0157477    0.00914154    0.00478984    0.00243411    0.00136460   0.000632766   0.000294297   0.000152764   5.77048e-05   2.45415e-05   9.75051e-06   3.46550e-06   1.15042e-06   3.80771e-07   1.23618e-07
  21  16 3258.8355    3.6288  1.2910 13.1497  0.0030  0.0257   0.0594   0.0640    0.0664   0.0000   442.5836       12.6962       14.4923       3.35865      -2.40082     0.0468094      -4.64346      -6.39157       1.23801      -1.42501      0.550256      -1.02248      0.846450     -0.304239     0.0228359     -0.206264     0.0350224     0.0671614     -0.107734   -0.00213214     0.0234492     0.0216148    0.00685429    0.00389955   -0.00539446  -0.000731305   0.000166675  -0.000334818   3.93068e-05  -5.69889e-05   1.87270e-05  -7.57555e-07   8.10805e-06   8.33939e-07  -8.32473e-08  -9.96009e-08       2.01829       2.45793       2.53985       2.79137       2.80279       2.55709       2.39893       2.15246       1.82460       1.55124       1.20946      0.960736      0.760799      0.575377      0.401542      0.282312      0.196879      0.128784     0.0866862     0.0541421     0.0308249     0.0181186     0.0102714    0.00603839    0.00309587    0.00156857   0.000781268   0.000358335   0.000167754   6.56296e-05   2.83743e-05   1.08983e-05   4.07859e-06   1.42990e-06   4.08354e-07   1.28549e-07
  21  17 3403.2263    3.1172  1.8217 12.8303 -0.0060  0.0309   0.0439   0.0800    0.0501   0.0000   436.9537       19.4376       14.6670       7.59364      0.212394       2.66264      -4.19709      -4.99998       2.54961      -1.53977     -0.723835      -4.62910     -0.864841     -0.111439    -0.0324489      0.317956     -0.150718      0.252536   -0.00691681     -0.108480     0.0894635     0.0100130    -0.0346669   -0.00353969    0.00828230    0.00124201   -0.00124123   0.000878427   0.000326111  -0.000100302   1.48035e-05   2.68123e-05  -2.16154e-06  -9.57755e-07  -1.16837e-07   2.19239e-07       2.35935       3.00653       3.21854       3.33736       3.29492       3.22584       2.88109       2.61540       2.14994       1.81686       1.52846       1.21375      0.922782      0.672770      0.480877      0.329338      0.225918      0.161651      0.103243     0.0652238     0.0390065     0.0226108     0.0126703    0.00698456    0.00384137    0.00184785   0.000958603   0.000447740   0.000194626   8.97186e-05   3.68538e-05   1.37447e-05   5.19872e-06   1.70305e-06   5.67728e-07   1.68250e-07
  21  18 3547.4990    2.5458  3.0773 12.1489 -0.0045  0.0408   0.0287   0.1066    0.0436   0.0000   442.2936       20.9755       14.8505       1.55888       5.98639       4.04894      -7.11989      -8.07014       3.74330      -6.00034      -1.82033      0.852364      -1.32213      0.374088     0.0629105     -0.441014     -0.119535     -0.355999    -0.0810075      0.162154     0.0159565    -0.0203269    -0.0195175    0.00882716    0.00639406   -0.00222010   -0.00159372   0.000468501  -0.000102216   0.000105173  -7.94201e-05   1.05666e-05  -9.71523e-07   4.52089e-07  -1.11192e-07  -1.88779e-07       3.00637       3.96831       4.41100       4.55789       4.52138       4.36487       3.80727       3.45677       2.83527       2.44243       1.92055       1.49631       1.17295      0.856383      0.637351      0.443007      0.307355      0.203861      0.129360     0.0841220     0.0502592     0.0294289     0.0173782    0.00932593    0.00501280    0.00253935    0.00122735   0.000600033   0.000258642   0.000116910   4.58720e-05   1.88323e-05   6.96849e-06   2.36012e-06   7.65520e-07   2.32442e-07
  21  19 3691.9575    2.1268  4.5286 11.5738 -0.0036  0.0525   0.0213   0.1381    0.0435   0.0000   434.5708       22.5037       16.8818      -4.11640      -9.84002       1.85999       3.60711      -7.57841      -2.03866      0.104890      -2.29670      -4.35229      0.680437     -0.161668      0.835773     -0.364314     -0.456421     0.0623184     0.0343680     -0.160718   -0.00948926      0.105812   -0.00726485    -0.0186275    0.00274246    0.00478507   -0.00256257   0.000253052  -5.70790e-06  -0.000256832  -3.06171e-05  -1.31166e-05  -7.50518e-06   2.86814e-06   1.24094e-06  -4.80407e-07       3.78214       4.95972       5.57204       5.69078       5.69778       5.32164       4.89032       4.26137       3.76468       3.02708       2.58702       1.93337       1.50686       1.13775      0.810388      0.587104      0.390082      0.266767      0.166800      0.106753     0.0658297     0.0381526     0.0222319     0.0122030    0.00633198    0.00332951    0.00158708   0.000760915   0.000344204   0.000147601   6.12931e-05   2.47577e-05   8.78596e-06   3.10435e-06   9.91755e-07   2.99122e-07
  21  20 3836.1673    1.8146  6.0077 11.1640 -0.0005  0.0618   0.0166   0.1719    0.0394   0.0000   443.1702       32.9272       21.5619       4.30048      -2.16474      0.573755      -6.94953      -1.95958      0.831391      -4.28663      -1.43969      -4.69314     -0.437731     -0.843657      0.271489     0.0575820     0.0599365      0.297148      0.295780      0.168669     0.0910689     0.0841123    -0.0395396    -0.0230778   -0.00393686    0.00600549    0.00156976   8.25854e-05  -0.000461998   0.000243979   0.000143992  -1.35731e-05  -1.24455e-05   4.11863e-06   9.71909e-08  -1.89377e-07       4.47221       5.83179       6.53656       6.71386       6.65781       6.28611       5.83371       5.04843       4.41873       3.62036       2.95334       2.34480       1.78222       1.34397      0.975362      0.684837      0.464135      0.321123      0.203165      0.127955     0.0780452     0.0459507     0.0262779     0.0142564    0.00765688    0.00401424    0.00189154   0.000932564   0.000397412   0.000187465   7.22117e-05   2.99330e-05   1.05828e-05   3.75256e-06   1.21133e-06   3.62818e-07
  21  21 3980.3339    1.5168  7.9638 10.8692 -0.0020  0.0785   0.0131   0.2155    0.0335   0.0000   437.3829       17.3164       11.9525       14.0029       18.0460      -5.55528       2.16500      -10.5502      -1.77607      -1.93153       1.11118      -3.82402      -6.13307     -0.499681       3.85967      -1.67733      -1.11859     -0.182605     -0.687255     -0.121764     -0.119814    -0.0508842     0.0442158  -0.000797100    -0.0202546    0.00587731    0.00158878  -0.000649520  -0.000496951  -0.000242203   5.75650e-05   5.35984e-05  -3.68527e-06  -4.77561e-06  -4.62626e-07   9.35968e-07       5.60089       7.51142       8.21796       8.56464       8.41513       7.85937       7.30011       6.49784       5.61513       4.63444       3.77847       2.97032       2.31641       1.69833       1.25969      0.879751      0.614472      0.399466      0.261652      0.163619      0.100435     0.0592198     0.0340505     0.0186262     0.0100652    0.00515465    0.00255149    0.00124632   0.000540630   0.000247706   9.63931e-05   3.89568e-05   1.41300e-05   4.88990e-06   1.52892e-06   4.63756e-07
  21  22 4124.5220    1.2461  9.7288 10.6514 -0.0054  0.0953   0.0109   0.2659    0.0313   0.0000   433.0752       34.7774       23.3959       18.2401      -16.7759      -17.8321       3.33391      -7.25321       8.46048       10.1794      -8.12486      -8.26842      -4.40793       3.96300      0.837381      -1.06189      -1.16760       1.59911     -0.775034     -0.100885      0.215852      0.100764     -0.115329    -0.0515464     0.0328555    0.00797861   -0.00616693    0.00214133   -0.00111989  -0.000722817   0.000101326   9.03123e-05  -2.34177e-05   7.53216e-06   1.90345e-06  -1.03400e-06       6.92035       9.11925       9.96754       10.3635       10.1663       9.82791       8.92116       7.92026       6.82006       5.69009       4.60524       3.61843       2.82382       2.10102       1.53943       1.08386      0.750352      0.501903      0.324605      0.203929      0.125447     0.0740560     0.0423129     0.0234705     0.0124712    0.00642927    0.00318680    0.00148432   0.000685874   0.000289951   0.000122552   4.74859e-05   1.75140e-05   6.10725e-06   1.90493e-06   5.70602e-07
  21  23 4269.1039    1.0111 11.6933 10.5929 -0.0047  0.1255   0.0098   0.3499    0.0279   0.0000   448.6417       43.3590       18.9627       3.81907       24.9941      -19.0295       14.0012      -12.2222      -5.81158      0.741341      -5.06382      -4.88640     0.0200295       1.66038       2.65710      0.600954       1.56647      0.907892     -0.261782      0.196293      0.220288     -0.198327    -0.0219514    -0.0286888    0.00199013  -0.000578205    0.00121345   -0.00101248    0.00145886   0.000257339   1.05623e-05  -1.05385e-05   7.02553e-06  -6.06440e-06   4.48093e-07   3.88904e-07       8.77514       11.8282       12.7577       13.4148       13.1976       12.8305       11.4493       10.2726       8.72623       7.55337       5.97573       4.80530       3.68650       2.75200       2.00968       1.42629      0.984777      0.657844      0.432405      0.272957      0.168446     0.0991303     0.0574770     0.0322128     0.0171148    0.00872598    0.00442789    0.00202468   0.000973922   0.000391975   0.000171558   6.46298e-05   2.40911e-05   8.32362e-06   2.55954e-06   7.63939e-07
  21  24 4413.1326    0.8205 13.3166 10.5310 -0.0021  0.1598   0.0087   0.4369    0.0250   0.0000   454.2122       14.9319      0.369284       22.8903      -18.1170      -20.6102       25.8081       14.7787      -6.14524      -31.6765       9.83240      -1.59816      -1.44878      -1.53254       7.18065      -1.47989     -0.742150      0.514003      0.518243     -0.704817      0.261554     0.0298887    -0.0247352     0.0394091    -0.0219101    -0.0105389    0.00473398    0.00349755   -0.00153207  -0.000120278   0.000158268   4.99049e-05  -4.23249e-05  -1.69328e-05  -1.44220e-06   1.30697e-06       11.2705       14.9957       16.4428       17.3977       16.8933       16.2354       14.7887       13.1149       11.2110       9.53728       7.69260       6.11531       4.68872       3.50944       2.60463       1.81127       1.27607      0.846509      0.555221      0.352884      0.219272      0.129726     0.0756730     0.0422783     0.0225214     0.0118265    0.00591977    0.00275294    0.00131999   0.000539933   0.000232084   8.82623e-05   3.20671e-05   1.09434e-05   3.35504e-06   9.97098e-07
  21  25 4557.0300    0.6540 15.0630 10.3930 -0.0064  0.2094   0.0070   0.5271    0.0221   0.0000   425.8720       13.3052       11.9738       58.2551      -11.4821      -38.2171      -3.30112       13.1453       6.24324      -10.5667      -7.47315      -7.17456      -9.32149       9.27222       3.38860      -5.86159      0.598957      -1.20756     -0.565460      0.654636      0.267241    -0.0306214     0.0606091    -0.0348914    -0.0392575     0.0309375   -0.00623189  -0.000968360    0.00390005   0.000949755   0.000582444  -0.000319892  -6.45327e-05   4.03541e-05  -7.79071e-06  -2.32463e-06       14.6742       19.4645       21.7816       22.1566       22.1245       20.9057       19.3069       16.9501       15.0305       12.5920       10.2531       8.12250       6.23519       4.70997       3.43194       2.44971       1.70161       1.12043      0.749355      0.472067      0.293589      0.177917      0.102500     0.0582196     0.0317571     0.0159914    0.00846344    0.00378815    0.00186242   0.000741221   0.000331630   0.000118195   4.57151e-05   1.52090e-05   4.59676e-06   1.37395e-06
  22   7 1945.1090    0.5317  0.4311  9.8216 -0.0086  0.0158   0.0139   0.0311    0.0399   0.0000   440.6269      0.782731       15.5586      -1.52770    -0.0526615       1.10204     -0.502949      -3.28108     -0.433129    -0.0148341      0.906405    -0.0123617     -0.125961     -0.588833     -0.269070     0.0143191    -0.0915200    -0.0553337    -0.0526307   -0.00526805     0.0167843    -0.0112789    -0.0115786   -0.00107239    0.00481427   0.000810876   3.39961e-05   5.75980e-06  -9.80719e-05   3.71555e-05  -3.61315e-06   2.05607e-05  -5.47385e-06  -1.07326e-06  -2.33819e-07   1.25280e-07       1.14740       1.65759       1.73142       1.89683       1.81528       1.79017       1.57853       1.41812       1.11429      0.973053      0.776848      0.576385      0.445985      0.363278      0.239705      0.188883      0.125163     0.0825627     0.0564660     0.0325991     0.0219181     0.0133978    0.00731773    0.00440904    0.00243438    0.00122669   0.000598757   0.000320842   0.000141712   6.36920e-05   2.77270e-05   1.29605e-05   4.90856e-06   1.96049e-06   7.01259e-07   2.50396e-07
  22   8 2104.7825    0.7457  0.6604 10.0499 -0.0013  0.0191   0.0156   0.0412    0.0526   0.0000   437.0656     -0.115580       15.3349     -0.222933      -2.62188      -1.59594      0.901338     -0.781756      -2.04770       1.17293       1.58615      -1.21265     -0.248252      0.195742    -0.0100982      0.302663     0.0398613     0.0769992    -0.0940298     0.0311248     0.0342315    -0.0195627   -0.00890538   -0.00472914    0.00162905   0.000516117   0.000501247   0.000345939   0.000149503  -8.55468e-05  -3.65413e-05  -6.23694e-06   8.79199e-06  -2.74256e-07  -5.40422e-08  -5.24244e-08       1.36935       1.89999       1.95702       2.15925       2.01012       1.95024       1.81520       1.59654       1.30866       1.09695      0.941352      0.740995      0.559475      0.402614      0.311110      0.211665      0.146412      0.101926     0.0677722     0.0446016     0.0266990     0.0171023    0.00942272    0.00548180    0.00294643    0.00161667   0.000778927   0.000425977   0.000177945   9.90046e-05   3.67885e-05   1.89126e-05   6.24017e-06   2.62033e-06   8.21735e-07   2.79258e-07
  22   9 2260.0671    1.0648  0.7502 10.6235 -0.0024  0.0194   0.0208   0.0447    0.0576   0.0000   440.1830       1.85749       14.9847     0.0575415     -0.187135       3.00564      -4.58881      -1.50907      0.789666     -0.318264      0.301956    -0.0889936      0.164094     -0.527278      0.537485      0.506790      0.196700     -0.181766    -0.0312719     0.0112638     0.0140722    0.00421778    0.00368345   -0.00346898    0.00171190  -0.000929881    0.00115557   0.000408479  -6.12773e-05   5.63977e-05   8.08808e-05   2.61428e-07  -1.40278e-05   1.33843e-06   1.18189e-06   1.42988e-07       1.28222       1.79634       1.92263       1.91748       1.92860       1.81803       1.67043       1.52924       1.35508       1.18732      0.964071      0.743520      0.607022      0.427296      0.337508      0.219180      0.159127      0.102477     0.0686805     0.0441411     0.0273974     0.0155803    0.00965987    0.00543925    0.00303594    0.00164972   0.000788054   0.000416510   0.000186477   8.88176e-05   3.85803e-05   1.56944e-05   6.59769e-06   2.52887e-06   8.66263e-07   3.00563e-07
  22  10 2410.8558    1.4115  0.8513 11.3026 -0.0153  0.0208   0.0268   0.0465    0.0671   0.0000   439.0194       2.11518       7.83469      0.739170       2.25645       1.17923      0.665772      0.960597     -0.111713      0.704416      0.812283      0.651878      -1.36964      0.265678      0.104907    -0.0130793    -0.0959982      0.154906      0.150288     0.0448242    -0.0343458    0.00295513    0.00548063   0.000853442    0.00354454    0.00177317   -0.00105962  -0.000205268   0.000843074  -0.000268213  -0.000104729   2.29388e-05   1.63125e-05  -4.72253e-06  -7.45356e-07  -6.40190e-08       1.40141       1.89224       2.02867       2.10324       2.13651       1.93191       1.92344       1.64539       1.39662       1.22196       1.00926      0.783477      0.632923      0.454897      0.350082      0.232420      0.168732      0.116443     0.0756896     0.0498487     0.0309081     0.0182970     0.0109236    0.00601537    0.00355825    0.00174891   0.000944199   0.000476527   0.000211993   0.000111586   3.99884e-05   2.08020e-05   7.30406e-06   3.06483e-06   9.87247e-07   3.40962e-07
  22  11 2559.3016    1.8752  0.9404 11.7243 -0.0030  0.0204   0.0330   0.0506    0.0627   0.0000   440.8539       3.66583       17.5836      0.199201      0.555830     -0.340612     -0.551677     -0.632504       1.11545      0.129632      0.783353       1.05492       1.19237     -0.526991     -0.424339    -0.0590566     -0.139306     -0.129278    -0.0534630     0.0522830   -0.00616419   0.000375307    0.00484824    0.00524516    0.00243896  -0.000533559  -0.000682202  -0.000375523  -0.000163011  -0.000182708  -5.92382e-06   5.80365e-06   1.20196e-05   9.77115e-07  -1.16262e-06  -5.16743e-07       1.50890       1.98542       2.09977       2.22261       2.00229       2.00952       1.97880       1.74420       1.47506       1.27420      0.993513      0.747961      0.625693      0.481386      0.358297      0.258400      0.186893      0.120185     0.0752824     0.0484523     0.0291260     0.0179475    0.00981377    0.00597074    0.00319287    0.00161582   0.000894163   0.000421112   0.000213619   9.21757e-05   4.05271e-05   1.69899e-05   7.29869e-06   2.68067e-06   1.03876e-06   3.23217e-07
  22  12 2707.2120    2.4783  0.8397 12.3389 -0.0016  0.0191   0.0465   0.0470    0.0680   0.0000   437.7939       8.37004       12.8081      0.407155      -3.26555      -2.03184      -2.16384      -1.83939      0.529319      -1.96620      0.140283    -0.0992526     0.0176248     0.0402952     -0.441703    -0.0835187      0.144412      0.114047    -0.0515108   -0.00427397    0.00149888     0.0194657   -0.00484965   -0.00502404   -0.00374894  -0.000132685   -0.00129827   0.000697564   0.000182293  -5.56694e-05  -1.42644e-05  -5.10407e-06   3.71478e-06   2.92947e-06  -8.03045e-07  -3.39667e-07       1.39971       1.83896       1.98312       2.14755       2.06640       1.94384       1.85340       1.61252       1.37707       1.13947      0.930953      0.706760      0.566710      0.434343      0.318668      0.225539      0.163767      0.106970     0.0697913     0.0436154     0.0281844     0.0164120    0.00941548    0.00563822    0.00294552    0.00163577   0.000792068   0.000426183   0.000199523   8.56341e-05   3.91874e-05   1.61163e-05   6.73965e-06   2.54232e-06   8.77649e-07   2.99339e-07
  22  13 2854.9090    3.0228  0.8498 12.8326 -0.0013  0.0208   0.0590   0.0497    0.0747   0.0000   438.0700       8.84490       14.0520       2.13042       3.78627      -1.15686      -1.09135     -0.171032     -0.865619      -2.64617       1.70113     -0.502420     -0.981217      0.136667     -0.386558      0.227836      0.164343     0.0226837     -0.133583     0.0629713    -0.0541208    -0.0109231     0.0237449    0.00113419  -0.000734438    0.00105136  -0.000460875  -0.000646523   0.000176720  -0.000116082  -8.04903e-06   2.14074e-05  -3.80986e-06  -3.78742e-06   7.72564e-07  -4.40103e-08       1.60316       1.95121       2.08033       2.21511       2.20085       1.95595       2.00603       1.76289       1.49086       1.23824       1.03648      0.834594      0.643437      0.456799      0.366568      0.265933      0.181581      0.115460     0.0770443     0.0525675     0.0310134     0.0177162     0.0106135    0.00636678    0.00348411    0.00170755   0.000843678   0.000426969   0.000218371   0.000103158   4.38929e-05   1.78373e-05   7.02898e-06   2.54130e-06   9.07397e-07   2.89795e-07
  22  14 3001.6270    3.5586  0.8961 13.2138 -0.0048  0.0192   0.0656   0.0497    0.0655   0.0000   437.5389       8.68344       13.3106       2.90744      0.165630      0.240600       1.60275      -1.79501      0.341540     -0.922895    -0.0309932     -0.827946      0.380615     -0.121355     -0.820956     0.0358930    0.00170050      0.221084     0.0576793     0.0465318    -0.0399835    -0.0150959    0.00153503    0.00505666    0.00356295   1.40654e-05  -1.08995e-06    0.00117291  -4.00978e-05  -0.000194952  -0.000101888  -5.38198e-06  -1.72217e-06   2.68050e-06   3.73503e-07  -3.72656e-07       1.44276       1.88568       2.03504       2.06471       2.05472       1.92829       1.75659       1.60042       1.41603       1.19849      0.947298      0.766892      0.597029      0.438575      0.326316      0.227416      0.161114      0.107020     0.0680272     0.0431126     0.0273576     0.0162826    0.00951850    0.00540354    0.00290451    0.00155836   0.000824500   0.000403449   0.000193208   8.83232e-05   3.69355e-05   1.55363e-05   6.30599e-06   2.34764e-06   8.42270e-07   2.93864e-07
  22  15 3147.2749    3.8119  1.0921 13.2216 -0.0024  0.0242   0.0635   0.0565    0.0701   0.0000   441.3460       13.9408       12.2059       5.72289      0.135213      -3.90217     -0.868219      -3.00992       1.35934      0.499683      0.983032      -1.40560     -0.846648     -0.679239     -0.299940      0.201468     -0.145889    -0.0141635    -0.0167875     0.0431831     0.0290187     0.0395182    -0.0126270   -0.00338374   -0.00210526    0.00214924   0.000453653   -0.00100309   1.79344e-05  -3.54252e-05  -9.63178e-06   1.05298e-06  -1.61263e-06  -3.19420e-06   1.06433e-06   3.68024e-08       1.57881       2.26457       2.24419       2.51275       2.40845       2.25697       1.99370       1.97643       1.62902       1.42814       1.12219      0.897495      0.727770      0.525848      0.399171      0.264425      0.198886      0.124690     0.0894910     0.0518123     0.0349118     0.0198953     0.0120365    0.00657359    0.00386473    0.00193870    0.00110853   0.000511150   0.000261145   0.000110701   5.12591e-05   2.00875e-05   8.54734e-06   2.94716e-06   1.08992e-06   3.45359e-07
  22  16 3292.5437    3.4447  1.4928 12.9717 -0.0029  0.0274   0.0508   0.0661    0.0571   0.0000   439.5120       23.0712       12.9477       5.25342      -3.69894      -2.58985       1.72561      -4.85219      -1.31865      -4.87449       1.48864    -0.0918909    0.00555408      0.606758     -0.807947     -0.237318    -0.0948420      0.176623    0.00272365     0.0846360     0.0301720    -0.0291473    0.00168471   -0.00382812   -0.00144141   8.82227e-05   0.000544840   -0.00123805   0.000470867   0.000185319   3.56902e-06  -1.24356e-05   1.33687e-05  -3.04400e-06  -1.61892e-06   3.26419e-07       2.01284       2.67675       2.97441       3.02359       2.99199       2.77551       2.54395       2.27804       2.01155       1.75093       1.35054       1.14256      0.857262      0.623923      0.471723      0.323219      0.231777      0.151015      0.100030     0.0638190     0.0387510     0.0250967     0.0140490    0.00811901    0.00436839    0.00238281    0.00121371   0.000608910   0.000296839   0.000127038   6.05176e-05   2.33527e-05   9.70442e-06   3.64914e-06   1.32782e-06   4.57528e-07
  22  17 3437.5855    2.9471  2.0888 12.6231 -0.0019  0.0333   0.0376   0.0822    0.0452   0.0000   438.9573       20.6688       10.9331       3.62682      -2.46314     -0.608970      -8.75258     -0.289220      -1.86151      -6.03108       2.06794       1.02098       1.30416      -2.01756     -0.503406    -0.0939841      0.739363     0.0475032     -0.208020     -0.159666     0.0137738     0.0180309    0.00595075   -0.00984592    0.00293773   -0.00395229   -0.00128633    0.00167052  -6.56798e-05  -0.000187433  -1.55534e-05  -2.05473e-05   3.66629e-07  -3.35795e-06   3.24505e-06   9.51787e-08       2.27838       3.15216       3.26195       3.48703       3.38455       3.21634       3.00907       2.78590       2.33017       2.03575       1.58214       1.30950       1.02461      0.759837      0.569993      0.410827      0.284963      0.194721      0.125324     0.0808239     0.0498359     0.0302464     0.0178190     0.0101079    0.00538668    0.00301474    0.00154359   0.000769759   0.000365596   0.000174683   7.41739e-05   3.11699e-05   1.22898e-05   4.71589e-06   1.58756e-06   5.51835e-07
  22  18 3582.3913    2.3998  3.4874 12.0200 -0.0017  0.0434   0.0253   0.1141    0.0384   0.0000   441.3174       26.6565       15.5667       2.59396       1.89729      0.193735      -8.31717      -4.08394       3.95134      -4.64175      0.419153      -5.82406       2.54149      0.794791     -0.568072     0.0613491     -0.956609     -0.143751      0.166148      0.181934     -0.131637    -0.0188181     0.0472662    0.00666587    -0.0126396   -0.00814383   0.000643098   -0.00156499  -0.000995406   0.000297081  -5.56037e-06   3.25495e-05  -3.13376e-05  -9.36820e-06   1.59360e-06  -3.94559e-07       3.07586       4.08828       4.45670       4.45975       4.40242       4.32683       3.89210       3.54596       3.10956       2.66697       2.23039       1.78592       1.38398       1.02412      0.748493      0.540787      0.375294      0.252012      0.166597      0.105819     0.0691372     0.0399769     0.0243558     0.0137509    0.00745939    0.00398045    0.00203040    0.00100509   0.000497318   0.000219097   0.000101230   3.95904e-05   1.71226e-05   6.30199e-06   2.18842e-06   7.66126e-07
  22  19 3727.5326    1.9823  4.7772 11.5941 -0.0028  0.0520   0.0192   0.1443    0.0368   0.0000   438.4781       19.9711       16.4340      -8.41213       10.9219      -5.78987       4.84391      -4.22699       1.58790      -5.59562       3.73014      -1.27204     -0.809684     -0.596514       1.31975     0.0925881      0.287517      0.337313     -0.197248    -0.0325115   -0.00499211     0.0675729     0.0307332    -0.0373177    0.00689432    0.00410667   0.000694560  -0.000140574  -0.000182063   2.02770e-05   1.55530e-05   1.55509e-05   4.34058e-05  -7.73830e-06  -1.24977e-06   6.33807e-07       3.70376       4.75045       5.31645       5.42281       5.41385       5.14995       4.74725       4.34524       3.71482       3.16626       2.56314       2.06581       1.57887       1.22846      0.903770      0.659086      0.452008      0.305736      0.204244      0.130059     0.0803665     0.0488361     0.0289746     0.0165191    0.00920948    0.00486422    0.00255120    0.00122131   0.000600708   0.000270278   0.000123520   4.95691e-05   2.05822e-05   7.54203e-06   2.70912e-06   9.02971e-07
  22  20 3872.1744    1.6662  6.3781 11.1882 -0.0021  0.0667   0.0153   0.1784    0.0344   0.0000   428.9870       19.3805       15.3828      -5.50309      -1.74469       3.97376      0.828356      -7.13849       15.5360     -0.326902      -5.15369      -5.74759      -4.79597       2.19905       1.50997      -1.15755      0.279003     0.0359336     -0.427324     -0.211586      0.252704   -0.00585046    0.00112878   -0.00317628   -0.00425858   -0.00182840   -0.00492899   0.000946297    0.00119336  -0.000501146  -0.000323074  -0.000129628   9.47692e-05   2.24803e-05  -5.81106e-06   7.40821e-07       4.58015       6.06191       6.70824       6.93062       6.96831       6.60979       6.15921       5.40970       4.72994       3.94056       3.22654       2.60521       2.03071       1.53829       1.11126      0.829771      0.568203      0.391923      0.258901      0.167242      0.105632     0.0636142     0.0376320     0.0215205     0.0118870    0.00621912    0.00334910    0.00158726   0.000792006   0.000359090   0.000157198   6.50768e-05   2.69714e-05   9.81569e-06   3.57445e-06   1.19039e-06
  22  21 4016.7766    1.3837  8.3965 10.8324 -0.0008  0.0810   0.0119   0.2305    0.0308   0.0000   434.0225       24.3616       11.1655       13.3283      -4.97073       7.62468       8.98302      0.281241      -9.16509      0.406615       5.59924       2.16043       2.50791     -0.797167      0.952296       1.05945       1.33742     0.0422338      0.134365      0.187859     -0.184307   -0.00545789     0.0379189    -0.0211686    0.00143263    0.00772820    0.00553589   -0.00325217    0.00120301   0.000908394  -0.000227787   6.88104e-06   2.16957e-05   7.49972e-06  -9.09498e-08   9.93510e-07       5.61408       7.33875       8.31059       8.35661       8.45977       8.10522       7.35162       6.69677       5.74552       4.81336       3.99852       3.15081       2.46308       1.88857       1.40033       1.00457      0.701900      0.479859      0.322396      0.206503      0.129846     0.0779803     0.0467355     0.0266589     0.0149824    0.00802568    0.00414432    0.00207363   0.000982412   0.000460557   0.000200498   8.59220e-05   3.34942e-05   1.29344e-05   4.34195e-06   1.48041e-06
  22  22 4161.5391    1.1821 10.5269 10.6666 -0.0029  0.1040   0.0104   0.2872    0.0285   0.0000   437.7884       27.0872     -0.634903      -2.64936       17.2443      -7.52354      -28.9855      -4.28394       16.8441     -0.659157       9.72214      -9.38630      -4.76126     -0.845194       2.96384       4.31093       1.35333     -0.689684     -0.484933      0.184476    -0.0475378     0.0310061     0.0703018    -0.0619503  -0.000748868     0.0474390   0.000797937   -0.00954752  -0.000120555   0.000637303   0.000226538   0.000216358  -0.000118893  -5.99896e-05  -2.15363e-07  -1.00201e-06       7.14008       9.42506       10.4288       11.0176       10.6689       10.4076       9.40928       8.51815       7.40584       6.23034       5.13262       4.06270       3.19807       2.44319       1.79490       1.27755      0.918470      0.612666      0.413613      0.267747      0.167328      0.101732     0.0602750     0.0349033     0.0193428     0.0104014    0.00548720    0.00265596    0.00133004   0.000581838   0.000269867   0.000106778   4.49704e-05   1.65283e-05   5.74936e-06   1.91556e-06
  22  23 4306.6318    1.0088 12.8694 10.5545 -0.0014  0.1337   0.0088   0.3622    0.0258   0.0000   441.3016       48.1853       38.2161      -3.28587       25.5637      -27.9278      -21.4829      -7.72125       24.8255      -12.2526      -2.03072      0.144320      0.348174      -2.46807       5.73679      -1.12182      -1.33215     -0.106560      0.269904      0.178033     -0.272087     0.0908718   -0.00296501     0.0195351     0.0258914     0.0122988   -0.00273694    0.00180556    0.00118300    0.00126203   7.72056e-05  -0.000181387  -4.99314e-05   4.04961e-05  -8.08873e-06  -5.63017e-07       8.74451       12.0346       12.9576       13.5828       13.6128       12.8802       12.0310       10.6589       9.35731       7.98916       6.57928       5.25933       4.11208       3.13162       2.33246       1.66807       1.19101      0.801583      0.538102      0.346297      0.220175      0.134301     0.0809763     0.0458053     0.0259223     0.0138993    0.00721493    0.00366909    0.00172175   0.000817631   0.000349428   0.000153100   5.80836e-05   2.28887e-05   7.41013e-06   2.50749e-06
  22  24 4450.9795    0.7738 14.2537 10.5196  0.0003  0.1743   0.0080   0.4593    0.0230   0.0000   433.8984       30.1400       48.0815      -8.02837      -2.53860       15.3086      -33.0182      -21.9152       20.0797      -13.0064       5.73291      0.948909       1.26361      -10.7480     -0.796939       1.42909     -0.677722      0.764584    -0.0946892      0.269984      0.282588    -0.0887627    -0.0149421     0.0291945    -0.0178802     0.0100587     0.0135087   -0.00460766   -0.00412881   0.000368602   0.000704772  -5.22509e-05  -4.59667e-05   6.54740e-05   5.60760e-06  -3.49656e-06       11.4230       15.6584       17.1176       17.7675       17.8451       17.1011       15.4694       14.3493       12.1645       10.2755       8.72513       6.76122       5.41140       4.08104       3.05481       2.18435       1.58748       1.04560      0.714750      0.464035      0.291097      0.181065      0.107617     0.0623885     0.0353702     0.0188868    0.00985407    0.00508361    0.00237836    0.00116396   0.000479706   0.000216267   7.96747e-05   3.15815e-05   9.91457e-06   3.31153e-06
  22  25 4594.9438    0.6419 16.0718 10.3508 -0.0032  0.2153   0.0067   0.5397    0.0206   0.0000   413.8530       106.418       40.4815       29.6728       24.2407       7.82287       23.6084      -24.7965       2.23241       10.4209       21.2058     -0.787583      -5.47721      -1.28676       2.06730       1.99183      -3.12755      -1.62679     -0.521877      0.107909     -0.221266     -0.198012     0.0498340     0.0347854    -0.0409579    -0.0142870    0.00677915    0.00828648   -0.00234330   -0.00462713   0.000731829   0.000589958  -9.77979e-05  -8.54461e-05   5.56258e-06  -9.45553e-07       14.1021       18.9380       20.9527       21.9525       21.4714       20.8287       19.2039       17.1193       15.1075       12.9259       10.6682       8.50683       6.74647       5.07104       3.76644       2.75186       1.93174       1.32042      0.890512      0.570197      0.367309      0.227923      0.135793     0.0784259     0.0445445     0.0241508     0.0125747    0.00644654    0.00313691    0.00140346   0.000643787   0.000263882   0.000104744   3.91615e-05   1.31415e-05   4.38913e-06
  23   6 1804.2052    0.3953  0.2999  9.6354 -0.0040  0.0137   0.0119   0.0266    0.0327   0.0000   439.7502       2.59777       15.7623      -1.47488     -0.578193     -0.550249      -1.09287     -0.131182      0.171293     -0.534920      0.508243      0.567348    -0.0651051     -0.259002    -0.0569404     0.0365820      0.120731      0.186889    -0.0128360   -0.00950706     0.0110079   -0.00436208   -0.00176217   -0.00376484   -0.00200551    0.00118289    0.00125886   0.000440356  -9.02865e-05  -0.000234629  -2.41188e-05  -6.02821e-06  -1.18175e-05  -1.64740e-06  -8.17823e-07  -1.72053e-07      0.976569       1.38716       1.45106       1.49649       1.58537       1.46505       1.41467       1.16801      0.944171      0.789758      0.657853      0.521116      0.426939      0.312147      0.232254      0.149645      0.107479     0.0826266     0.0562621     0.0383526     0.0246519     0.0150542    0.00830038    0.00492383    0.00259756    0.00146038   0.000778610   0.000384979   0.000192880   9.74482e-05   3.85325e-05   2.14251e-05   7.17756e-06   3.62673e-06   1.37177e-06   4.50566e-07
  23   7 1969.6128    0.5459  0.5075  9.8936  0.0011  0.0163   0.0131   0.0374    0.0409   0.0000   439.3193       1.66868       17.8326      0.367849      0.236322     -0.569926      0.512872      0.833207     -0.538617      0.304506     -0.314051     -0.202281      0.385920      0.144853      0.278323    -0.0280328      0.186396    0.00622444    -0.0612453     0.0720938    -0.0269885    -0.0350879    0.00332296    0.00758421   -0.00209695   -0.00201830   -0.00167602   0.000421222   3.14495e-05  -0.000104399   3.36305e-05   2.32681e-05  -1.29760e-05  -6.99162e-06   1.97198e-06   7.61529e-07       1.13697       1.42600       1.54679       1.50979       1.65354       1.54270       1.38468       1.32503       1.10340      0.943735      0.811393      0.655449      0.524619      0.392494      0.276501      0.206952      0.145922     0.0988666     0.0721093     0.0435989     0.0302391     0.0178606     0.0105162    0.00633834    0.00336572    0.00186968    0.00100893   0.000483567   0.000261821   0.000121441   5.36476e-05   2.47564e-05   1.01683e-05   4.00832e-06   1.57752e-06   5.55097e-07
  23   8 2131.1004    0.7770  0.6452 10.2738 -0.0032  0.0197   0.0159   0.0386    0.0472   0.0000   439.4888       1.80856       12.5038       1.64021     -0.684030      0.257945    -0.0868432       1.16667       1.53099      0.642467      0.574540    -0.0837708      0.264052     -0.136715      0.334533     0.0425081     -0.234785     0.0605537      0.135583     0.0664887    0.00971213     0.0191418    0.00658479    -0.0107146   -0.00425101   -0.00233753  -0.000796329  -0.000304239   1.62685e-05   0.000129495  -2.58634e-05   4.93792e-06  -3.73176e-06   5.32807e-06   3.69234e-06  -1.28860e-07       1.40463       1.91194       2.00448       2.07471       1.86881       1.70235       1.71619       1.72528       1.36914       1.30775       1.12518      0.898682      0.672915      0.530083      0.390886      0.272052      0.174101      0.126708     0.0894321     0.0487280     0.0333629     0.0201939     0.0126212    0.00719274    0.00363104    0.00208752    0.00122027   0.000630794   0.000277979   0.000135568   6.87866e-05   2.95036e-05   1.43889e-05   5.68498e-06   2.23850e-06   7.69412e-07
  23   9 2287.4974    1.1317  0.7938 10.7388 -0.0015  0.0183   0.0208   0.0447    0.0575   0.0000   438.5147       4.53658       14.2402       1.21686      -2.24857      -1.99184      0.258706      -2.95736      -1.59909     -0.275452       1.77577       1.27704    -0.0628918     -0.684421      0.128194      0.436102     -0.147878     -0.168393      0.131944     0.0530027    -0.0442175   -0.00697070    0.00896993    0.00368371    0.00232108    0.00231943   -0.00378900  -5.92045e-05   0.000849002   5.83071e-05  -0.000128077  -3.46663e-06   1.94797e-05  -2.35089e-07   3.20473e-07  -3.08562e-07       1.25457       1.63681       1.66016       1.84158       1.85552       1.74997       1.62741       1.44738       1.28761       1.07162      0.901445      0.752097      0.586509      0.421490      0.321451      0.241799      0.172111      0.112182     0.0768065     0.0505009     0.0331485     0.0203350     0.0120074    0.00744694    0.00410657    0.00227771    0.00118575   0.000563435   0.000316873   0.000142376   7.32891e-05   2.97699e-05   1.29655e-05   4.74265e-06   1.97634e-06   6.70746e-07
  23  10 2439.2404    1.5664  0.9070 11.3053 -0.0004  0.0209   0.0268   0.0475    0.0672   0.0000   437.0575       2.78159       10.6256       1.20233      -4.66528     -0.357584     -0.907638     -0.712436      -2.23273    -0.0413718       1.81234      0.149652      0.563727     -0.385976     -0.186372      0.630894      0.172973     -0.104287    -0.0520643      0.127940    0.00470017    -0.0349181    0.00983818    0.00627437    -0.0105056   9.02629e-05    0.00270185   0.000295763  -0.000677072   0.000118761   3.40065e-05  -4.41268e-06   2.02609e-07  -8.73390e-07  -2.03551e-06   7.31309e-07       1.57730       1.93142       2.09265       2.22094       2.44235       2.23495       1.96043       1.65991       1.53273       1.31765       1.08231      0.883304      0.637313      0.487869      0.366449      0.274980      0.209099      0.134005     0.0866623     0.0545446     0.0362426     0.0246303     0.0156995    0.00898218    0.00526852    0.00274277    0.00143170   0.000752451   0.000371967   0.000173162   8.26985e-05   3.11333e-05   1.53922e-05   5.40861e-06   2.15074e-06   7.99010e-07
  23  11 2588.7570    1.9823  1.0270 11.6848  0.0006  0.0213   0.0322   0.0511    0.0698   0.0000   437.1886       6.66179       13.8521       1.73895       1.90826      -1.28574     -0.531831      -2.21792     -0.685039      0.976516      0.551100     -0.183555      0.121911     -0.581201    -0.0379002     0.0109448     0.0119579     -0.288219    -0.0772730     0.0349426     0.0294166    -0.0301229     0.0188190   0.000733229   -0.00231828   -0.00463088    0.00161331   0.000594304  -0.000509613  -9.92980e-05   2.17153e-05  -6.62408e-07  -1.04857e-06  -2.46373e-08  -2.25482e-06   5.61112e-07       1.40077       1.89838       2.03111       2.13916       2.20576       2.05032       1.93968       1.68785       1.48729       1.24404       1.01725      0.808930      0.645379      0.504134      0.370588      0.257403      0.195972      0.131872     0.0907027     0.0578544     0.0378882     0.0236640     0.0136095    0.00833404    0.00456927    0.00254571    0.00141014   0.000679879   0.000376265   0.000165494   7.88078e-05   3.38468e-05   1.43127e-05   6.04307e-06   2.37214e-06   8.19857e-07
  23  12 2737.7583    2.5627  0.9147 12.5247 -0.0011  0.0203   0.0461   0.0512    0.0598   0.0000   441.4772       6.36513       11.6652       1.16766       2.67316      -2.24317      -1.27221      -2.19247       1.18240      -2.82358    -0.0834553     -0.133672     -0.170321      0.470304     -0.304051     -0.460899      0.131488   -0.00151650    -0.0437761     0.0580219   -0.00547812   -0.00573850    0.00452263    0.00535292    -0.0115341   -0.00226652  -0.000642437   9.24816e-05   0.000649362  -0.000594233   1.49372e-05   2.16368e-05   1.71741e-05  -6.20883e-06  -7.44263e-07  -8.78816e-07       1.44126       2.00583       2.00141       2.16974       2.18549       2.13433       1.97055       1.71607       1.42220       1.22359       1.00571      0.818124      0.656171      0.481320      0.357687      0.251829      0.183039      0.126968     0.0896367     0.0567986     0.0382135     0.0228294     0.0142020    0.00784492    0.00444912    0.00237908    0.00126428   0.000647072   0.000328969   0.000150762   7.27293e-05   3.04802e-05   1.35098e-05   5.28867e-06   2.01377e-06   7.24341e-07
  23  13 2886.2735    3.1662  0.9036 12.9086 -0.0084  0.0213   0.0590   0.0469    0.0779   0.0000   437.0467       6.76818       9.99138       3.07492       1.15466      -2.39402      -4.26613      0.350060      0.938914      -2.23213      0.769914      -3.52661     -0.784498     0.0563232     -0.850143     -0.552265     -0.288949     -0.124198    -0.0341570    -0.0439851    -0.0870647    -0.0121460    0.00183792    0.00213059   0.000349194   -0.00115162  -0.000738245   0.000303571   0.000209795   0.000230298   5.50140e-05  -3.13580e-05  -1.15834e-05   1.26324e-05  -4.45140e-06  -4.60204e-07       1.56540       2.03709       2.09772       2.25099       2.32558       2.20157       2.05625       1.81307       1.54916       1.30275       1.07505      0.850264      0.634290      0.478676      0.393817      0.299549      0.217351      0.137769     0.0925218     0.0591242     0.0380609     0.0240001     0.0140669    0.00893988    0.00497044    0.00272470    0.00137152   0.000686061   0.000344036   0.000170537   7.72696e-05   3.63130e-05   1.41638e-05   6.15920e-06   2.10839e-06   7.99028e-07
  23  14 3033.6679    3.7463  0.8690 13.2981 -0.0063  0.0204   0.0699   0.0499    0.0731   0.0000   439.2913       8.31051       12.4780      0.221116      -3.79962     -0.430674      -1.10042      -3.52880      0.900476     -0.538392     -0.817250      -1.32277       1.90011      0.245250      0.323597     -0.171325    -0.0739686      0.245549     0.0145285      0.117222    -0.0654998   -0.00995120    0.00582639    0.00858653  -0.000672767   -0.00268531    0.00199242    0.00125986   9.81855e-05  -0.000192795  -4.31361e-05  -6.97683e-06   1.87083e-05  -4.37430e-06  -2.29107e-06   3.00894e-07       1.45718       2.06012       2.07139       2.28829       2.18681       2.14905       2.05944       1.73189       1.56885       1.17457       1.05119      0.751154      0.662989      0.443384      0.383173      0.257244      0.197801      0.127402     0.0909076     0.0565299     0.0356677     0.0222219     0.0129725    0.00769100    0.00418308    0.00241642    0.00121568   0.000651818   0.000298568   0.000152668   6.46060e-05   3.19640e-05   1.26886e-05   5.45699e-06   1.90764e-06   7.47422e-07
  23  15 3179.9287    3.7723  1.1342 13.3885 -0.0068  0.0238   0.0627   0.0592    0.0670   0.0000   440.0884       9.58367       13.9037     -0.234860      0.105047      -4.31103      -7.66403      -2.04634      -1.08395     -0.425145       1.15176      -2.66513      0.659909     0.0508495      0.686101      0.109684     -0.337707     0.0707467     0.0196165   0.000153407    0.00170606    -0.0100007   0.000843688   -0.00765790    0.00799225  -0.000914418  -0.000157535  -0.000800105   0.000684998   2.89388e-06  -6.73549e-05  -5.57906e-05  -1.20057e-05   1.90785e-06  -3.10688e-06  -2.52425e-07       1.61635       2.15699       2.48336       2.38227       2.58182       2.38045       2.24044       1.92992       1.65994       1.39055       1.15019      0.941294      0.750742      0.554139      0.406976      0.297831      0.210970      0.144634      0.103523     0.0647236     0.0431950     0.0263781     0.0161329    0.00916931    0.00519939    0.00296159    0.00151824   0.000792050   0.000415523   0.000196051   8.29452e-05   4.19378e-05   1.66728e-05   6.56568e-06   2.55412e-06   9.57920e-07
  23  16 3325.8525    3.3499  1.7290 12.8318 -0.0001  0.0284   0.0447   0.0719    0.0519   0.0000   441.2512       16.8044       11.4566       5.35145       1.19947       1.21825      -1.05903      -5.92479      -2.44595      -2.38799       4.04099     -0.340971     -0.923401       1.04512      0.369856    0.00536660      0.127599     0.0656794    -0.0677596     0.0244622     -0.159044    -0.0289065     0.0727361   -0.00431174    -0.0111325   0.000768568   0.000507551   -0.00124814  -0.000193889   7.22098e-06  -1.16694e-05   6.05529e-05  -1.41809e-06   2.77192e-06  -2.40630e-06  -8.00781e-07       1.84083       2.53607       2.64652       2.81435       2.88127       2.67303       2.52574       2.26159       1.95364       1.70366       1.41582       1.12156      0.909359      0.678719      0.507727      0.375760      0.261626      0.185529      0.126796     0.0786981     0.0549564     0.0321635     0.0206506     0.0118666    0.00652760    0.00385146    0.00189083    0.00106681   0.000501869   0.000250575   0.000112839   5.05784e-05   2.16109e-05   8.71696e-06   3.21463e-06   1.19826e-06
  23  17 3471.5758    2.8775  2.4539 12.3394 -0.0042  0.0335   0.0318   0.0858    0.0420   0.0000   443.5647       19.9026       13.3730      -2.03252       6.36070     -0.721753      -1.09265      -6.18781      -5.24342      -4.79697     -0.795113     -0.692210      0.242415      -1.18436      0.955904     -0.491475      0.416964    -0.0466273     0.0503406      0.194855   -0.00561492     0.0819229     0.0446922    -0.0148653    0.00238119   -0.00443226   0.000591838   0.000756620  -7.80544e-05   0.000193207  -9.15074e-05  -0.000132012  -2.54193e-05   2.73747e-05  -3.65989e-06  -1.92754e-06       2.24078       2.97256       3.30109       3.24317       3.41993       3.16562       2.92922       2.72633       2.30595       2.06277       1.68042       1.40213       1.08849      0.808800      0.620424      0.433907      0.315384      0.215632      0.144490     0.0953978     0.0617519     0.0383872     0.0228810     0.0138139    0.00767471    0.00430235    0.00226296    0.00117487   0.000591906   0.000283397   0.000134551   5.76769e-05   2.53934e-05   1.03074e-05   3.79898e-06   1.37127e-06
  23  18 3617.0749    2.3157  3.6273 11.9876 -0.0033  0.0428   0.0230   0.1160    0.0349   0.0000   441.5342       23.4360       6.18109       2.26983      -1.26686      -5.23153       4.74110     0.0209738      -6.25873      -1.89882       1.39754      -2.01017      -1.54825       1.76789     -0.898993     -0.340617     0.0360117      0.572718      0.337318     -0.224706     0.0494347      0.116393    -0.0274430   -0.00819035   -0.00881984   -0.00340824   -0.00119714  -0.000890401    0.00185971  -0.000962111  -3.43579e-05   4.58279e-05   3.27498e-06  -1.52373e-06   2.95837e-06   3.93300e-07       2.90553       3.85779       4.25359       4.49518       4.40662       4.21160       3.77592       3.44683       3.12682       2.64316       2.16278       1.76501       1.40303       1.05271      0.793590      0.548266      0.403722      0.280525      0.183742      0.122594     0.0775345     0.0483939     0.0299714     0.0171301    0.00977297    0.00540540    0.00300932    0.00153513   0.000791309   0.000368896   0.000170848   7.56199e-05   3.18073e-05   1.29820e-05   4.98282e-06   1.82113e-06
  23  19 3762.4656    1.9390  5.0741 11.5174 -0.0026  0.0541   0.0181   0.1471    0.0357   0.0000   435.9463       25.7305       11.4834       9.39924      -6.85014      -14.2055      0.713053      -3.89665      -1.43613      -2.85748       4.79539     -0.922170      -2.64935      -2.03540       1.08468     -0.617100      -1.02066      0.440799      0.325933    -0.0177786     -0.126519     0.0431385     0.0172035    -0.0238234   0.000552777    0.00202525   -0.00525946    0.00256088   0.000806287  -0.000464101  -0.000309317   1.29364e-05  -1.30785e-05  -2.75624e-05  -1.68836e-06   3.11053e-06       3.62578       4.80833       5.27022       5.30845       5.40971       5.25347       4.92645       4.39439       3.84992       3.22362       2.70791       2.22591       1.73390       1.35606      0.982449      0.729047      0.515436      0.354774      0.249919      0.158914      0.103942     0.0640130     0.0379451     0.0224267     0.0125200    0.00700115    0.00367764    0.00189881   0.000970350   0.000451804   0.000218621   9.32260e-05   4.19529e-05   1.64664e-05   6.25388e-06   2.31958e-06
  23  20 3907.8430    1.6093  6.9998 11.1130 -0.0011  0.0680   0.0138   0.1863    0.0317   0.0000   432.5750       24.9923       9.33870      -3.52446       3.66856       1.29955      -5.64534      -2.47863       3.62331       1.48599      -2.85793      -5.12682       3.06966       1.65509       1.16742     -0.578642     0.0856006      0.837008      0.171265      0.574527     0.0274950     -0.245039     0.0111402     0.0730580     0.0135523    -0.0142088   0.000142183    0.00211039   -0.00243480  -8.99739e-05   0.000265934  -0.000174079  -8.19852e-05   3.75614e-06  -1.44443e-06  -1.90981e-06       4.52039       5.85338       6.65754       6.83855       6.77926       6.49238       5.95969       5.55325       4.77875       4.06724       3.42304       2.85121       2.16049       1.69699       1.24320      0.914125      0.641628      0.449737      0.300992      0.202275      0.130820     0.0792489     0.0488165     0.0288058     0.0165205    0.00906441    0.00490314    0.00255524    0.00124680   0.000623553   0.000294357   0.000129417   5.51233e-05   2.29144e-05   8.41552e-06   3.09283e-06
  23  21 4053.0740    1.3469  8.8185 10.8617 -0.0014  0.0844   0.0115   0.2346    0.0289   0.0000   432.3984       10.7449       14.9555       9.47608       9.52202      -19.6338       9.06683       2.82514      -6.96502      -7.48243       4.41730      -4.02916       2.33985      -1.72934       3.86843     -0.121528      -1.28659      0.336898      0.705083     0.0905047     -0.118227     0.0997608   2.75762e-05    -0.0202608    0.00820596    0.00604855   -0.00834047   0.000377867    0.00126760  -0.000716834  -4.83310e-05  -0.000228975  -0.000101732   7.25613e-05  -2.88866e-06  -3.39585e-06       5.42622       7.41233       8.06272       8.40542       8.40547       8.03440       7.48794       6.74671       6.00270       5.07374       4.25209       3.45532       2.72460       2.11825       1.54419       1.14858      0.807265      0.566573      0.384369      0.251801      0.161564      0.101216     0.0625793     0.0358868     0.0206224     0.0115196    0.00614046    0.00327708    0.00159586   0.000797331   0.000352906   0.000167531   6.76822e-05   2.88651e-05   1.01467e-05   3.95403e-06
  23  22 4197.9412    1.1052 10.8872 10.7294 -0.0026  0.1096   0.0100   0.3066    0.0263   0.0000   422.0512       36.9955       22.6455       13.1108      -20.1731       1.51363       14.3895       2.65733       7.47118      -10.8445       2.70210       1.78739      -3.97425     -0.367307       1.12052      -5.41690      -1.05272      0.834908     -0.620899     -0.487006     0.0836446     -0.228946   -0.00165271      0.180872   0.000323164   -0.00352049  -0.000948359    -0.0114925   9.22713e-05    0.00157257   0.000745067  -0.000197344  -0.000221583   5.06438e-05   4.45634e-05  -4.45548e-06       7.07739       9.44727       10.6612       10.7084       10.9823       10.5388       9.64212       8.84436       7.77623       6.53821       5.55934       4.40897       3.47586       2.72246       2.02751       1.50558       1.06048      0.750287      0.497495      0.329879      0.211846      0.133098     0.0808647     0.0485164     0.0275741     0.0152238    0.00840775    0.00432461    0.00216467    0.00106740   0.000491522   0.000223194   9.30056e-05   3.94219e-05   1.38705e-05   5.14594e-06
  23  23 4343.0879    0.8896 12.2686 10.6206 -0.0070  0.1376   0.0085   0.3701    0.0240   0.0000   404.4325       35.9956       28.5086      -11.7073      -8.72446      -9.08753       19.1641       1.95482       3.53860     -0.631136      -7.47795     -0.351000      -1.27037      0.509899      -2.74970       4.66913      0.347480      -1.09625      -1.32425      0.470047      0.164729      0.148800     0.0760652     -0.220150    -0.0457480    0.00915659    -0.0183720   -0.00670872    0.00276532   0.000569983   -0.00148699  -0.000271250   8.93485e-06   0.000156265   3.04478e-05  -1.26858e-05       8.90175       11.6734       13.1995       13.3073       13.5721       13.1127       12.4075       10.9796       9.77840       8.21068       6.79065       5.56934       4.40129       3.39402       2.59100       1.88237       1.35366      0.959526      0.637384      0.424329      0.274652      0.170450      0.103620     0.0619262     0.0349685     0.0197842     0.0106128    0.00561988    0.00281407    0.00137501   0.000648664   0.000284271   0.000123334   5.02398e-05   1.83018e-05   6.72775e-06
  23  24 4488.2540    0.7219 14.5025 10.5374 -0.0016  0.1841   0.0075   0.4778    0.0214   0.0000   422.7063       36.2311      -13.1831       7.92370       34.2088      -34.5516       3.03187       8.36548      -17.4449       11.5276       11.1658      -1.76083      -25.4743      -1.51308       7.07582      0.827363      0.870187      -2.45819      -1.80000       1.12401      0.563327      0.140563     -0.203759     0.0331800     0.0820094     0.0125392    -0.0344283   -0.00590991    0.00471358    0.00133909  -0.000514547   0.000329215  -8.23560e-05   7.60174e-05  -1.67340e-05   1.36074e-05       11.5248       15.5372       17.3859       17.9587       17.8579       17.2588       15.9093       14.7276       12.7749       11.0788       9.17341       7.56131       5.83705       4.61573       3.44698       2.51996       1.81689       1.25277      0.864716      0.561222      0.369777      0.231625      0.140526     0.0855658     0.0482629     0.0276627     0.0149655    0.00788333    0.00399725    0.00195009   0.000920600   0.000411745   0.000173711   7.18619e-05   2.52586e-05   9.29855e-06
  24   7 1993.6013    0.5990  0.5042  9.8856 -0.0017  0.0160   0.0134   0.0335    0.0428   0.0000   438.8913      -1.77327       14.2779     -0.854637     -0.782255       2.34050       1.79950      0.968140      0.132491      -1.00697       1.53336      0.765745     -0.103500     -0.407481      0.251702     -0.310878      0.113881      0.115737    0.00593368    -0.0278199    0.00938125    -0.0100367  -0.000332342    0.00197747  -1.24436e-05   -0.00366873    0.00231172  -0.000336917   9.47319e-05  -0.000408518   0.000118575  -2.53865e-05   2.62036e-06   8.29662e-06  -5.53193e-07  -1.00959e-06       1.03338       1.42143       1.48110       1.46631       1.52195       1.42783       1.34292       1.22398       1.08766      0.967412      0.833487      0.719552      0.545358      0.435536      0.305011      0.212777      0.159375      0.100461     0.0798703     0.0483208     0.0326388     0.0219470     0.0124616    0.00813590    0.00434498    0.00241864    0.00143521   0.000697530   0.000376053   0.000195067   8.40343e-05   4.10365e-05   1.93685e-05   8.06076e-06   3.26781e-06   1.39123e-06
  24   8 2156.8025    0.8427  0.6838 10.3243 -0.0040  0.0164   0.0164   0.0415    0.0491   0.0000   439.2330     -0.530992       15.3725       2.48819      0.644001    -0.0313397       2.06351      -1.14825       1.05395     -0.890721      0.291814     -0.366060      0.458320      0.116422      0.712170      0.255356     0.0769423    0.00156882    -0.0389221    -0.0194825     0.0129079    0.00917396    0.00100404   -0.00674896   -0.00221182   -0.00139969   0.000337272   0.000544950   0.000113835  -0.000267029   3.67219e-05   7.06429e-05   5.99384e-06  -4.38502e-06   3.08662e-06   1.65420e-06       1.06875       1.39005       1.49432       1.57838       1.55187       1.53161       1.42116       1.26563       1.11388       1.02038      0.814193      0.633423      0.528827      0.393543      0.324545      0.226969      0.164242      0.112343     0.0779104     0.0527116     0.0340304     0.0214011     0.0124797    0.00750740    0.00469883    0.00265085    0.00151968   0.000774283   0.000393555   0.000203894   9.28600e-05   4.36845e-05   1.97261e-05   8.34549e-06   3.59098e-06   1.48644e-06
  24   9 2314.3587    1.2057  0.8274 10.8543  0.0003  0.0193   0.0211   0.0441    0.0552   0.0000   438.4857       1.11906       11.1672     -0.432013       1.02717       1.08637      0.834682       1.98569      0.969338      0.195572      0.286941      0.407783       1.08203      0.195359     -0.348603      0.306096      0.707535      0.126293     0.0190308    -0.0547188     0.0386401     0.0300910     0.0164689    -0.0164585  -0.000383467    0.00148111    0.00140464   0.000658186  -0.000163833   7.98852e-05   0.000186700  -7.31524e-05  -1.08116e-05   6.17141e-06   2.42190e-06  -8.14726e-07       1.15691       1.56932       1.78374       1.75793       1.82460       1.68480       1.69102       1.42835       1.31788       1.10707      0.913115      0.745394      0.605756      0.474858      0.343504      0.267506      0.179116      0.134581     0.0930523     0.0580790     0.0405800     0.0250773     0.0155308    0.00913846    0.00524931    0.00305532    0.00164766   0.000866040   0.000482478   0.000235296   0.000114469   5.40310e-05   2.28598e-05   1.08244e-05   4.25878e-06   1.74918e-06
  24  10 2467.1358    1.6026  0.8854 11.4760  0.0019  0.0194   0.0280   0.0475    0.0637   0.0000   439.3390       4.18419       15.6234       1.20785      -1.59385      -1.95607    -0.0384747      -1.11947      -3.21920      0.371370      0.197467      -1.08077      0.310224      0.396271     -0.149188     -0.265169     -0.283291      0.154974    -0.0603460    0.00483839     0.0182710    -0.0497560     0.0232082   -0.00968840    0.00101193    0.00365223  -8.40146e-05   -0.00268081  -0.000162874   0.000300338  -0.000106914  -8.58494e-05   6.26892e-05   8.66480e-06  -3.12528e-06  -2.25162e-06       1.30411       1.67625       1.77561       1.97830       1.96273       1.82296       1.76450       1.60047       1.38132       1.14004      0.943535      0.793915      0.643004      0.479898      0.369568      0.267109      0.201735      0.135942     0.0942629     0.0633149     0.0432988     0.0279551     0.0153801    0.00949506    0.00569653    0.00342705    0.00173279   0.000884295   0.000471208   0.000251138   0.000125354   5.58745e-05   2.60959e-05   1.03736e-05   4.74990e-06   1.76693e-06
  24  11 2617.7944    2.1155  0.8494 12.1609 -0.0097  0.0185   0.0385   0.0475    0.0605   0.0000   440.3657       4.21735       12.9431       3.45960      -1.71293       1.42880     -0.829259      0.481359       1.88547      -3.60685       1.01990       1.16346    -0.0181821     -0.891023      0.345870     -0.137322    -0.0571621     0.0455573      0.169986     -0.100786     -0.107531    -0.0438704   -0.00738280    0.00778147   -0.00262570    0.00350443   -0.00126108  -0.000610426  -5.46861e-05  -0.000200323  -5.94967e-06   5.75692e-05  -3.19123e-05   6.95743e-06  -3.69442e-07   1.22809e-06       1.26829       1.54454       1.66113       1.88357       1.85682       1.67721       1.65982       1.48111       1.25743       1.14784      0.971086      0.755594      0.594189      0.460106      0.367524      0.257794      0.193699      0.136273     0.0886733     0.0596337     0.0392065     0.0265013     0.0149696    0.00929093    0.00571424    0.00329579    0.00173047   0.000912414   0.000476747   0.000248974   0.000116481   5.39997e-05   2.33678e-05   1.06226e-05   4.76608e-06   1.81574e-06
  24  13 2917.1410    3.3187  0.9176 13.0095 -0.0018  0.0207   0.0574   0.0477    0.0683   0.0000   440.4197       10.9126       8.87974      0.824164      -1.67264      0.140211       2.20746      -1.67526      0.476108     -0.861253     -0.291043      0.381451      0.845461      0.148472     -0.512809    -0.0188876      0.130907     0.0844742     0.0327670    -0.0333625     0.0124445   -0.00466070     0.0109426   -0.00775725   -0.00465412   -0.00555384    0.00192351   -0.00175614   0.000114315   8.57357e-05  -0.000145165   1.95518e-05   1.96391e-05  -2.24188e-06   1.00392e-06   2.65584e-06       1.36969       1.92922       2.09231       2.04205       2.17797       1.94974       1.79009       1.74321       1.45803       1.29490       1.09311      0.836913      0.712802      0.528190      0.388960      0.303693      0.199643      0.152704     0.0950234     0.0642776     0.0425683     0.0253435     0.0171669    0.00932313    0.00598644    0.00311319    0.00180143   0.000973964   0.000490006   0.000258484   0.000122943   5.67910e-05   2.65099e-05   1.03188e-05   4.46529e-06   1.66061e-06
  24  14 3065.2289    3.7441  0.9902 13.2516 -0.0043  0.0212   0.0650   0.0513    0.0763   0.0000   439.9001       11.1998       10.9683       3.82222      -1.70604      -5.95799       1.39976      -4.82267       1.32113      -2.16429     -0.316326     -0.452067    -0.0940643      0.811410    -0.0834785      0.520508     0.0788936    -0.0141821     -0.111066     0.0828371     0.0163995     0.0495352    -0.0281082    -0.0137462    0.00531972    0.00195101   0.000868017   0.000728680  -0.000844375  -0.000216894   5.90241e-05   5.32840e-05  -7.84460e-05   1.02444e-05   8.60097e-06  -2.74446e-06       1.47194       1.90889       1.92987       2.12018       2.20963       2.06300       1.91968       1.74460       1.51425       1.29639       1.03986      0.903067      0.719653      0.569919      0.396193      0.292882      0.207083      0.154332      0.105043     0.0716850     0.0461178     0.0308732     0.0184606     0.0114046    0.00623997    0.00352783    0.00195184    0.00103061   0.000585071   0.000266554   0.000142084   5.97488e-05   2.74396e-05   1.11097e-05   4.64150e-06   1.73404e-06
  24  15 3212.2806    3.7365  1.2239 13.3378 -0.0043  0.0239   0.0609   0.0626    0.0709   0.0000   439.3301       12.5387       10.6079       4.20073      -1.78305      -1.13955      -1.14343      -6.30846     -0.576174      -2.69864     -0.861014     -0.775001     -0.431425     -0.815513     -0.766355      0.171168    -0.0182435    -0.0350250   -0.00935998    -0.0528600    -0.0739618    -0.0515670    0.00695734     0.0142669   -0.00190472   -0.00324327  -0.000110368  -0.000352396   0.000120514  -0.000218376   3.60408e-05  -2.26377e-05   3.28862e-05   6.72750e-06   5.46238e-06  -1.45768e-06       1.57578       2.09247       2.21536       2.33809       2.36070       2.33373       2.17533       1.98252       1.65091       1.39528       1.17263      0.947978      0.789664      0.599733      0.459883      0.329657      0.234932      0.166992      0.122493     0.0811625     0.0547395     0.0337898     0.0204616     0.0122898    0.00699185    0.00378227    0.00226117    0.00112825   0.000612298   0.000297308   0.000142133   6.80697e-05   3.09525e-05   1.30469e-05   5.37945e-06   2.19794e-06
  24  16 3358.7991    3.2456  1.7469 12.8887 -0.0044  0.0281   0.0437   0.0723    0.0486   0.0000   441.6026       14.2692       9.23276       6.61824       1.01964      -11.1750      -1.02626      -5.29083       4.33125      -3.31960     -0.621302      -1.89653      0.919017       1.21789      0.700199      0.139945     0.0442253     -0.157687     0.0429752    0.00933063     0.0713149    -0.0157590    -0.0102533    -0.0284106   -0.00117187   4.90689e-05    0.00566380  -0.000102878  -0.000601394  -0.000245532  -0.000419208  -0.000123547   1.77518e-05   1.72950e-05   1.28239e-05  -3.49210e-08       1.86606       2.44782       2.61220       2.75268       2.77518       2.66172       2.44232       2.23125       2.00016       1.69684       1.44447       1.16196      0.946387      0.730706      0.540701      0.400030      0.282330      0.206158      0.137493     0.0934130     0.0607939     0.0389197     0.0240434     0.0147131    0.00825030    0.00487916    0.00259067    0.00144833   0.000731677   0.000377874   0.000177218   8.37149e-05   3.65039e-05   1.60647e-05   6.38077e-06   2.56374e-06
  24  17 3505.2476    2.6906  2.6090 12.4436 -0.0032  0.0357   0.0299   0.0910    0.0377   0.0000   441.0735       23.4388       8.51309       7.18846      0.457704      -7.84544       1.61534       3.57188     -0.576912      -7.16080      0.619004     -0.942777     -0.473803      -1.47147      0.713411      0.823589     -0.372316     0.0304656    -0.0560015    -0.0635220     -0.154170    -0.0279893     0.0244341    -0.0442553    -0.0181991  -0.000638571   -0.00359958   -0.00246702    0.00120447   0.000467368  -5.30572e-06   1.76326e-05   4.88285e-05  -2.87767e-05   6.92276e-06   1.01798e-05       2.27604       3.00638       3.32073       3.46817       3.49201       3.34078       3.13125       2.82879       2.47599       2.09391       1.82231       1.49288       1.17440      0.896413      0.699128      0.501287      0.346819      0.256652      0.176649      0.121867     0.0762339     0.0499685     0.0314794     0.0191957     0.0106796    0.00610980    0.00353083    0.00183268    0.00101878   0.000472648   0.000234309   0.000110346   5.05739e-05   2.25872e-05   8.71620e-06   3.53911e-06
  24  18 3651.3527    2.1760  3.9783 11.8919 -0.0029  0.0448   0.0210   0.1194    0.0322   0.0000   443.0554       25.0676       10.7240       1.71387       5.96810       10.3223      -2.63982      -11.9169       1.56800      -4.66084     -0.231508      0.707963      0.146416      -2.05285     0.0638758      0.408204     -0.200522      0.145148     -0.316473    -0.0494752    -0.0929726   -0.00713997    -0.0941096    -0.0124711     0.0108668  -0.000521512    0.00557715    0.00156709    0.00155751   -0.00127037   0.000454596  -0.000138581   4.03036e-06   7.24750e-06   1.06427e-06  -8.82073e-07       2.90179       3.76023       4.21448       4.32265       4.39015       4.15369       3.95745       3.65101       3.08779       2.70492       2.26265       1.85606       1.46189       1.12280      0.881239      0.641804      0.463471      0.329407      0.225554      0.150308     0.0973007     0.0632168     0.0385288     0.0235220     0.0136405    0.00780960    0.00431464    0.00229263    0.00117810   0.000614116   0.000285312   0.000137411   6.25398e-05   2.72965e-05   1.10997e-05   4.47582e-06
  24  19 3797.2132    1.8245  5.5361 11.4448 -0.0028  0.0561   0.0164   0.1520    0.0323   0.0000   440.7023       27.2554       4.86612       6.64606      -5.25496       2.53565      -2.25752       2.07691      -6.63626      -7.69483       2.30121      -1.77758       1.69217     -0.872686      -1.08096      0.599672     -0.867302      0.265516     0.0732629   -0.00458752     -0.231920     0.0949527     0.0390239    -0.0402350    -0.0164664   -0.00105285  -0.000891872   -0.00280677   0.000569421  -0.000768799   0.000154510   0.000471791   3.73301e-05  -1.97767e-06   1.43953e-05   6.82925e-06       3.56159       4.73890       5.30002       5.45912       5.50188       5.36112       4.91702       4.53134       3.91208       3.34792       2.91082       2.21891       1.85450       1.41449       1.07794      0.808954      0.589986      0.409856      0.285034      0.187708      0.123638     0.0810956     0.0483740     0.0300523     0.0177959     0.0100884    0.00555582    0.00300746    0.00156172   0.000784848   0.000393737   0.000180928   8.12574e-05   3.53970e-05   1.43142e-05   5.64218e-06
  24  20 3943.2100    1.5253  7.7070 11.0448 -0.0022  0.0708   0.0127   0.1995    0.0296   0.0000   437.9524       29.5979       11.6710       7.63885      0.579690      -2.46067       7.30373      -2.68913       1.59433      -4.67647      -9.72705      -1.42121       3.13277      0.850572       1.14440       1.80894     -0.495798     -0.781916      0.187967     -0.554304     -0.156533      0.164244     0.0502015    -0.0164850     0.0367100     0.0157884   -0.00429120   -0.00128727    0.00284819  -0.000386065  -0.000169936   2.25684e-05   7.65718e-05   2.22839e-05  -3.62484e-05   1.95164e-06       4.53098       5.86621       6.64476       6.83538       6.87089       6.75425       6.16329       5.60876       4.98561       4.23404       3.60728       2.93963       2.36713       1.82157       1.38361       1.01896      0.734978      0.524375      0.362143      0.241608      0.162138      0.102602     0.0640781     0.0386739     0.0229278     0.0130855    0.00715445    0.00393119    0.00204151    0.00101713   0.000509106   0.000239404   0.000104741   4.66681e-05   1.85129e-05   7.26264e-06
[truncated: 1,646,780 more chars]
