# Supplementary material for: Global-Mode Analysis of Full-Disk Data from the Michelson Doppler Imager and the Helioseismic and Magnetic Imager
Source: Sol Phys. 2018 Jan 31;293(2):29. doi: 10.1007/s11207-017-1201-5 (PMC6566312; doi:10.1007/s11207-017-1201-5)
Supplement: Supplementary file 3 — (TAR 230.0 MB) [file 11207_2017_1201_MOESM3_ESM.tar › MDI/mdifd.2703]

   0  23 3303.8399    4.1088  1.1737 12.9445  0.0542  0.1794   0.7144   0.5988    1.4792   0.0000     0.0000       0.00000       0.00000       0.00000       0.00000       0.00000       0.00000       0.00000       0.00000       0.00000       0.00000       0.00000
   0  24 3438.9853    2.3838  1.1643 14.3845 -0.3028  0.3164   0.5538   0.6553    0.4891   0.0000     0.0000       0.00000       0.00000       0.00000       0.00000       0.00000       0.00000       0.00000       0.00000       0.00000       0.00000       0.00000
   1  17 2559.3237    2.2311  1.5367 13.2164  0.0000  0.1865   0.1175   0.2397    0.1948   0.0000   345.9408       82.0338       0.00000       0.00000       0.00000       0.00000       290.360       101.999       0.00000       0.00000       0.00000       0.00000
   1  19 2828.0993    3.0346  1.4177 12.6483  0.0000  0.0941   0.1490   0.2447    0.3967   0.0000   530.0898      -3.59577       0.00000       0.00000       0.00000       0.00000       124.377       63.5003       0.00000       0.00000       0.00000       0.00000
   1  21 3098.2723    3.8945  1.5926 13.2968  0.0000  0.1976   0.1900   0.2952    0.3362   0.0000   432.0951       81.7875       0.00000       0.00000       0.00000       0.00000       266.921       101.237       0.00000       0.00000       0.00000       0.00000
   1  22 3233.6043    4.4801  1.3517  5.3163  0.0000  0.0969   0.2169   0.2190 1000.0000   0.0000   211.0666       231.381       0.00000       0.00000       0.00000       0.00000       128.545       62.1665       0.00000       0.00000       0.00000       0.00000
   1  23 3368.8232    3.8075  2.4699 12.2964  0.0000  0.1490   0.1359   0.3282    0.4241   0.0000   276.3203       66.4221       0.00000       0.00000       0.00000       0.00000       207.949       89.7736       0.00000       0.00000       0.00000       0.00000
   1  24 3504.2632    3.2169  3.1669 12.7167  0.0079  0.1612   0.1065   0.4304    0.2269   0.0000   488.8459       133.681       0.00000       0.00000       0.00000       0.00000       202.203       104.983       0.00000       0.00000       0.00000       0.00000
   1  25 3640.4820    2.8732  4.9535 12.4223  0.0000  0.2448   0.0736   0.5667    0.1596   0.0000  1002.2531       317.453       0.00000       0.00000       0.00000       0.00000       326.522       156.248       0.00000       0.00000       0.00000       0.00000
   2  15 2352.2851    1.3701  1.2124 12.5969  0.0000  0.1051   0.0631   0.1565    0.1736   0.0000   418.4306      -32.9525      -1.49440      -6.27651       0.00000       0.00000       84.1230       66.6052       35.4425       10.1796       0.00000       0.00000
   2  16 2485.9343    1.8695  1.1638 12.4234  0.0000  0.0801   0.0809   0.1495    0.2343   0.0000   389.9128       19.7073      -49.0792       15.7061       0.00000       0.00000       70.7940       50.8638       26.9199       8.28437       0.00000       0.00000
   2  17 2619.6463    2.3705  1.3042 12.1462  0.0000  0.0860   0.0973   0.1730    0.3257   0.0000   391.3867       16.1301      -50.9957       6.40959       0.00000       0.00000       72.1623       53.5246       27.9851       8.21465       0.00000       0.00000
   2  18 2754.5533    2.7980  1.1350 11.9139  0.0000  0.0669   0.1212   0.1513    0.5458   0.0000   496.0048       17.2469       42.1150      -6.73761       0.00000       0.00000       52.2483       41.6637       22.6199       7.67806       0.00000       0.00000
   2  19 2889.7007    3.4821  1.1690 12.0632  0.0000  0.0694   0.1499   0.1592    0.7599   0.0000   455.1797       108.912       3.17200      -16.8731       0.00000       0.00000       55.7350       44.8675       21.2173       7.76476       0.00000       0.00000
   2  20 3025.0246    4.2357  1.1045  1.8928  0.0000  0.0670   0.1847   0.1344 1000.0000   0.0000   491.3526       28.2999       9.47150       2.57567       0.00000       0.00000       51.4182       40.8385       23.6838       8.04602       0.00000       0.00000
   2  21 3160.1167    4.1685  1.4576 -0.5375  0.0000  0.0766   0.1556   0.1764 1000.0000   0.0000   389.7101       16.5142      -9.12119       20.1961       0.00000       0.00000       64.9124       50.3010       24.1239       7.82110       0.00000       0.00000
   2  22 3295.2842    3.9804  2.0655 12.1600  0.0000  0.0829   0.1251   0.2218    0.4628   0.0000   359.6806       123.222      -28.4461       1.45526       0.00000       0.00000       65.5239       50.9610       28.7140       9.84499       0.00000       0.00000
   3  10 1729.0608    0.2890  0.2881 10.6389  0.0000  0.0900   0.0362   0.1113    0.0873   0.0000   448.0383       24.7803      -20.5537      -9.12439       1.53562      0.860004       50.6019       64.9426       28.4876       19.5740       3.77968       3.38332
   3  12 2001.1816    0.5417  0.4838 10.7936  0.0000  0.0682   0.0349   0.1031    0.1313   0.0000   512.6688      -35.8208       28.4357      -15.9675       6.48865       1.47296       44.2004       42.2753       24.8702       10.5666       4.07511       1.03817
   3  13 2137.7094    0.7136  1.0987 10.3369  0.0000  0.0790   0.0374   0.1812    0.3243   0.0000   428.8621       24.4439      -18.9333       7.70320     -0.673703       3.83175       41.8886       39.3305       29.3776       12.3325       7.85102       1.95137
   3  14 2273.4593    0.9813  0.8565 10.8795  0.0000  0.0550   0.0483   0.1423    0.3123   0.0000   443.6102       75.2511      -23.9445     -0.111807       6.79534     -0.308711       31.3179       27.0089       21.1614       12.0570       5.21171       1.22540
   3  15 2407.6817    1.3658  0.9758 10.9574  0.0000  0.0557   0.0629   0.1466    0.4411   0.0000   381.2165       41.1963      0.321890       6.55747      -1.25081      -3.07146       30.2550       25.3179       20.0045       12.3560       4.85699       1.25893
   3  16 2541.8138    1.7314  1.0207 11.0886  0.0000  0.0505   0.0757   0.1374    0.5605   0.0000   425.6348      -40.2830       7.55833      -8.15549       5.46638     -0.528485       24.5729       23.1067       18.5748       10.3194       5.07779       1.44826
   3  17 2676.2673    2.4494  0.9688 11.5745  0.0000  0.0542   0.1067   0.1232    0.7339   0.0000   433.8607       28.3515      -17.0659      -13.4110      -7.19638      -2.12000       30.3068       28.6233       20.1421       10.6098       4.92939       1.33783
   3  18 2811.4752    3.0640  0.9132  2.5128  0.0000  0.0427   0.1229   0.1124 1000.0000   0.0000   414.3910       27.2016       9.53232      -10.0402       2.31996     0.0744263       22.1907       20.7667       15.7584       8.94240       4.14925       1.16183
   3  19 2947.1760    3.6523  0.9837  6.3216  0.0000  0.0498   0.1484   0.1401  266.2640   0.0000   466.4314       70.0517       13.4509       10.0051      -5.71428      -1.85375       25.2717       26.0174       18.7843       8.49197       5.00709       1.43485
   3  20 3082.5751    3.9703  1.1407 13.0209  0.0000  0.0565   0.1719   0.1521    0.5543   0.0000   452.0633       46.4097       11.6614      -11.6279      -3.66815      -1.59206       24.2126       27.7220       17.9182       12.5192       4.95100       1.93442
   3  21 3217.9854    3.8314  1.6546 12.2288  0.0000  0.0640   0.1289   0.1958    0.6272   0.0000   483.8255       14.2186       29.1987       2.14185       1.93637     -0.768638       36.0296       33.4268       23.8600       13.1702       5.72944       1.58305
   3  22 3353.6947    3.5392  2.0832 11.4945 -0.0010  0.0727   0.1091   0.2116    0.9257   0.0000   445.9197       76.2251       13.5310       8.20425       9.03065      -1.89622       39.8684       35.9535       27.2108       15.2416       6.68400       1.78462
   3  23 3489.8230    3.0726  3.0443 11.1789  0.0000  0.0882   0.0793   0.2598    0.5915   0.0000   461.8834       103.858       15.6635      -19.1799      -8.47627       3.27957       46.9607       43.8120       31.8865       19.0060       8.00121       2.39151
   3  24 3626.4181    2.7475  3.8303 11.0378  0.0000  0.1034   0.0658   0.2890    0.4835   0.0000   417.8080       90.0333      -27.7782      -3.06405      -2.50952       2.62260       52.2189       50.5350       37.1295       21.6639       9.80411       2.96864
   4   9 1640.9572    0.2097  0.3778 10.7869  0.0000  0.0867   0.0196   0.1091    0.0662   0.0000   439.7018       14.5370       10.1773      -1.56299       2.24508     -0.961844       25.7181       27.7106       32.6635       13.0873       10.9974       6.70109
   4  10 1778.0150    0.2993  0.4125 10.8661 -0.0047  0.0510   0.0222   0.1130    0.0735   0.0000   441.1428       24.2011      -5.72621      -12.9044      -9.80463      -1.28462       20.7523       20.9469       14.8457       11.1362       7.25436       2.61937
   4  11 1914.7630    0.4089  0.6561 10.8369  0.0000  0.0659   0.0230   0.1163    0.0943   0.0000   431.7729      -20.7287      -19.6426      -5.23728      -1.53381       1.56091       29.5222       31.4712       24.0475       14.0448       7.73141       3.09688
   4  12 2051.6842    0.6000  0.8218 10.7981  0.0000  0.0872   0.0288   0.1022    0.1359   0.0000   446.5240       13.0906       39.9379       11.3639      -3.32900      -1.30262       26.5037       39.1964       23.5737       20.5045       8.67606       5.86402
   4  13 2188.3872    0.8835  0.6663 11.0715  0.0000  0.0774   0.0411   0.1066    0.1654   0.0000   428.9950       12.2023      0.924672      -5.59227       4.60565      -2.39451       44.3160       43.6668       31.3191       18.7903       7.69306       3.17596
   4  14 2324.2320    1.2961  0.5976 11.4554  0.0000  0.0352   0.0609   0.0927    0.1842   0.0000   446.3935       33.1208       28.9910      -3.94640      -1.69920      0.233111       12.9662       12.6695       11.7167       8.34336       4.98892       2.63428
   4  15 2458.6373    1.7072  0.9681 10.3639  0.0000  0.0455   0.0594   0.1192    0.7699   0.0000   466.4060       16.5727      -4.85724       2.55146      -11.0676      -5.65051       16.1457       17.2873       13.8022       11.4029       7.01744       3.12054
   4  16 2593.1652    2.1590  1.0024 10.9480  0.0000  0.0503   0.0740   0.1147    0.7114   0.0000   428.8276      -4.38614       2.86715       4.60252      -3.93317      -4.91049       20.7293       21.8223       16.8689       14.1920       7.98410       4.01714
   4  17 2728.5926    2.4281  1.2064 11.7953 -0.0147  0.0497   0.0771   0.1331    0.5013   0.0000   440.8061       68.0944       18.1780      0.230292      0.252806      -2.78751       17.2130       20.7138       15.7985       11.1973       6.26976       3.17665
   4  18 2864.3460    3.2950  0.7912 12.4055  0.0000  0.0384   0.1257   0.0939    0.4050   0.0000   442.9248       5.71792      -8.84719      -14.5818       1.38368      -2.14830       18.0101       17.4148       14.3528       9.82633       6.04748       2.61828
   4  19 3000.2729    3.8259  1.0610 12.1096  0.0000  0.0446   0.1367   0.1130    0.7879   0.0000   448.9273       24.2032     0.0319340      -5.70866      0.490870      -4.34952       17.7285       17.3824       14.9645       10.4618       5.97349       2.98294
   4  20 3136.1827    4.1145  1.3566  2.9773  0.0000  0.0480   0.1286   0.1360 1000.0000   0.0000   435.8723       21.6361       27.3235       6.69993       2.14628      -1.63779       19.0267       19.2587       16.3803       11.0513       6.23932       3.22801
   4  21 3271.9863    3.8863  1.9255  8.8574  0.0000  0.0584   0.1021   0.1646   10.2391   0.0000   420.3462       71.3348      -5.31808       21.5630       11.0130      -4.56361       22.4483       23.0366       19.3669       13.7739       8.13466       3.93205
   4  22 3408.3242    3.5625  2.3439 11.7890  0.0000  0.0674   0.0852   0.1862    0.4270   0.0000   426.0509       67.0821      -3.85346       21.8999      -2.95866      -11.1467       25.9885       27.2133       22.7864       15.6131       9.09689       4.57754
   4  23 3544.9855    2.8467  4.0080 10.8818  0.0000  0.0936   0.0511   0.2505    0.3506   0.0000   400.3762       80.3168      -32.3412      -8.16884       9.01498       3.74328       34.6875       38.4438       29.6403       21.4563       13.0223       5.74705
   4  25 3819.3752    2.0405  6.4838 10.4581  0.0000  0.1325   0.0287   0.3350    0.2038   0.0000   431.0685       127.969       6.66680      -40.9134      -14.8445     -0.735255       52.7415       56.6065       45.7799       31.0099       17.4656       8.87049
   4  26 3956.9440    1.7605  8.0730 10.3798  0.0000  0.1484   0.0223   0.4289    0.1562   0.0000   468.1488       56.4633       30.0856       24.0162       28.4877       6.21765       57.1269       61.1454       52.3232       33.6681       19.6573       10.1808
   5  11 1960.5033    0.4518  0.5923 10.1614  0.0000  0.0467   0.0221   0.0926    0.1072   0.0000   452.7169       10.5145      -5.29296      0.853116       1.95528      -2.39718       12.0639       17.7707       12.2659       9.76156       5.94982       3.51802
   5  13 2235.4143    0.9012  0.6864 10.6779  0.0000  0.0382   0.0375   0.0865    0.1694   0.0000   437.7844      -6.22575       20.0587      -7.56229       6.08057       3.85111       13.9472       16.7604       13.6970       9.68972       5.32551       3.00064
   5  14 2371.1225    1.2729  1.0193 10.4720  0.0000  0.0414   0.0440   0.1244    0.3605   0.0000   410.5995      -11.8836      -7.36052      -9.17779       1.79930      -12.8396       12.3193       13.2820       12.2511       8.94027       6.36136       3.93884
   5  15 2506.1818    1.6497  1.0907 11.1926  0.0000  0.0449   0.0605   0.1211    0.4078   0.0000   415.2301       45.3569      -11.4324       6.64827       2.69548     -0.313425       15.6894       17.5471       15.4235       10.7283       6.81793       3.98310
   5  16 2641.3719    2.1243  0.8636 12.1054  0.0000  0.0452   0.0817   0.0975    0.2796   0.0000   442.0111       29.1077       12.9669      -3.18527       2.34349       1.67023       18.0516       20.2345       16.9809       11.3294       6.88983       3.57349
   5  17 2777.4510    2.8618  0.9849  9.8618  0.0000  0.0363   0.0988   0.1066    3.4229   0.0000   431.6785       20.4226      -7.56837      -10.9700     -0.219875      -6.36623       11.9565       13.4514       11.4368       9.07245       5.48675       3.26923
   5  18 2913.7647    3.7764  0.8579  6.4893  0.0000  0.0403   0.2249   0.1414  177.4549   0.0000   435.2819       16.4980       8.58800       1.88100     -0.101000     -0.829000       11.9538       11.8202       11.0266       9.71496       6.04863       4.02549
   5  19 3049.9967    4.2089  0.9715  7.7203  0.0000  0.0424   0.2058   0.1478   83.1559   0.0000   432.1739       19.4340       11.8000       4.65100      0.611000      -1.99900       11.5317       13.7095       11.5512       9.23134       6.84196       3.75766
   5  20 3186.4467    4.2518  1.1142 12.4373  0.0000  0.0441   0.1495   0.1267    1.0835   0.0000   451.3897       18.4627       13.5293       12.8820       9.15697      -11.1158       14.4968       15.2201       13.9249       10.6478       6.90597       4.24415
   5  21 3322.8323    3.8648  1.7187 10.3952  0.0000  0.0518   0.1048   0.1516    2.9871   0.0000   436.4653       40.0938       29.8191       11.8139      -9.07490      -11.8099       15.7002       17.8576       15.6785       12.0056       7.92945       4.69867
   5  24 3734.2443    2.2477  4.8643 10.8393  0.0000  0.0996   0.0404   0.2949    0.2603   0.0000   424.9126       44.3771       9.01324      -19.8505       8.90982      -1.48699       31.1919       34.4581       29.3204       23.3677       16.9261       9.62698
   5  26 4009.9320    1.6563  8.1252  9.6224  0.0000  0.1349   0.0239   0.4015    0.2983   0.0000   447.5888       22.4998       13.7850      -32.2416       9.27616     -0.398228       41.8415       47.5792       41.4701       31.5026       21.6884       12.5859
   6   9 1727.7561    0.2703  0.2853  9.8704  0.0000  0.0277   0.0167   0.0607    0.0620   0.0000   434.8718      -3.78029       14.9224     -0.146075      -5.11533     -0.176358       6.59918       7.45995       8.27388       4.93447       4.54659       2.62635
   6  10 1866.0689    0.4121  0.5024  9.8272  0.0000  0.0350   0.0192   0.0720    0.0869   0.0000   428.0656       2.56741       3.35857       3.89899      -1.01968       4.61939       8.75718       9.49866       7.98990       7.39739       6.11745       4.00523
   6  11 2004.0848    0.5562  0.5200  9.9758  0.0000  0.0273   0.0242   0.0714    0.1024   0.0000   432.6612       6.58003       5.62458       3.16745       5.65254      -8.73835       6.75919       7.62329       7.16804       5.83327       4.55967       3.36047
   6  12 2142.4609    0.7833  0.6718 10.2816  0.0000  0.0323   0.0299   0.0817    0.1381   0.0000   437.0496      -17.3129       3.67950      -10.0931       2.68329      0.785917       9.91119       11.3807       10.3956       8.21061       5.40510       3.43424
   6  13 2279.7946    1.0112  0.7919 10.6258  0.0000  0.0320   0.0359   0.0894    0.1637   0.0000   439.0115     -0.938161       18.7229       4.39542      -2.72555      0.465626       8.79632       10.0165       9.46044       7.52229       5.46883       3.67701
   6  14 2415.5856    1.4554  0.8992 10.8080  0.0000  0.0368   0.0489   0.0906    0.2600   0.0000   432.0032     -0.426907       10.0599    -0.0798368      -7.16418      -1.02703       8.66939       10.4930       8.81095       7.85676       6.02433       3.87932
   6  15 2551.2027    1.9993  0.9343 11.0325  0.0000  0.0377   0.0629   0.0864    0.3604   0.0000   444.1609       14.6511     -0.999253      -6.85838      -4.64079      -6.66839       10.4424       12.1689       11.8073       8.60329       6.02256       3.66791
   6  16 2687.1985    2.5432  1.0503 11.2668  0.0000  0.0368   0.0786   0.0936    0.4911   0.0000   437.0094       23.5637       18.7858       18.4540      -2.75784      -1.25055       9.37910       10.2941       10.0096       8.07969       6.36846       3.70349
   6  17 2823.8900    3.0346  0.9891 12.1196  0.0000  0.0342   0.0966   0.0943    0.3219   0.0000   431.1245       10.6572       28.2088      -13.4235      -3.40939      -2.97400       9.04312       10.0207       9.27868       8.25544       5.57947       3.64997
   6  18 2960.8373    3.6767  0.9912 12.2645 -0.0006  0.0356   0.1200   0.0911    0.4533   0.0000   435.4785       21.1880       32.0523      -6.37622      -8.07282      -10.5985       10.5656       11.9537       10.8336       8.34909       6.24822       3.83862
   6  19 3097.5695    3.9917  1.2427 11.5024  0.0020  0.0380   0.1202   0.1050    1.1667   0.0000   435.0995       32.4730       1.63379       2.71778      -1.27076      -8.56134       9.77552       11.0505       10.1836       8.54092       6.41810       4.11614
   6  20 3234.3143    3.8875  1.3914 12.2735  0.0000  0.0447   0.1173   0.1177    0.5550   0.0000   438.4468       51.4985       14.6748      -13.2851      -2.24670      -4.55809       11.0114       12.7606       10.7280       10.0793       7.55810       5.03538
   6  21 3371.2665    3.2514  1.9498 12.2279  0.0000  0.0574   0.0843   0.1545    0.3216   0.0000   436.5663       58.4361       11.8298     -0.494668     -0.603194      -4.24515       15.2523       17.0152       15.7381       12.8172       10.3048       6.91104
   6  22 3508.4766    2.9666  2.8993 11.2621  0.0000  0.0698   0.0580   0.1820    0.3340   0.0000   443.7464       27.7399       50.4774       2.88176       7.00360       1.29984       18.6903       22.3157       19.4009       15.9449       11.8510       7.98844
   7   7 1483.4316    0.1306  0.1129 10.0278  0.0000  0.0193   0.0146   0.0504    0.0419   0.0000   430.9453      -9.12143       10.7707       2.81971     0.0824371       1.39296       3.79084       4.67756       4.79067       3.53451       3.14201       1.94800
   7   9 1767.6848    0.3138  0.3096 10.0041  0.0000  0.0259   0.0170   0.0524    0.0573   0.0000   437.3472      -2.39417       4.26955       3.38946       6.09227      0.150590       5.42153       6.92178       5.74858       5.04885       4.11358       3.04033
   7  10 1906.7611    0.4407  0.4760 10.0782  0.0000  0.0282   0.0196   0.0679    0.0782   0.0000   440.7574       8.18515       5.81768      -4.67545       7.76374       2.72028       6.52462       7.40576       6.99454       5.83556       4.80212       3.45581
   7  11 2045.8416    0.6103  0.5997 10.3036  0.0000  0.0312   0.0237   0.0704    0.0964   0.0000   428.9153      -10.6779       6.36206       4.23093       6.53683     -0.960201       7.25324       8.18361       6.88575       7.16466       5.70695       3.70313
   7  12 2184.5496    0.8467  0.7252 10.4156  0.0000  0.0295   0.0288   0.0814    0.1298   0.0000   438.8658       3.00453       15.2468      -20.7563       1.23299       4.23713       6.90947       7.99893       7.98068       5.69296       5.42825       4.05505
   7  13 2322.1945    1.2019  0.7792 10.7761  0.0000  0.0320   0.0390   0.0727    0.1723   0.0000   442.8027      -18.0949       17.5454       8.38433      -1.16216      -3.40983       7.55390       7.59775       7.21538       6.84063       5.67655       3.92586
   7  14 2458.2340    1.6205  1.1903 10.4964  0.0108  0.0367   0.0448   0.0994    0.3581   0.0000   433.9885       9.60091     -0.525083       6.20143      -1.96368      -5.13280       8.01023       9.71052       9.32318       8.05765       5.99171       4.25789
   7  15 2594.3427    2.0678  1.0291 11.3732  0.0000  0.0349   0.0610   0.0911    0.2873   0.0000   438.4257       6.13361    -0.0775886       10.3299      -5.88384      -8.25407       8.68486       10.0576       9.45704       8.15801       6.08657       4.29504
   7  16 2731.2524    2.4657  1.0733 11.8130  0.0015  0.0350   0.0713   0.0965    0.2654   0.0000   446.8528       12.2096       6.47923      -4.18782      -5.69264       2.90363       8.67739       9.94234       9.39700       7.92235       6.33487       4.23515
   7  17 2868.4805    3.1970  0.8713 12.3908  0.0000  0.0310   0.0965   0.0771    0.2336   0.0000   442.4697       25.6590       2.11256       11.7841      -2.61364      -12.5694       7.04521       8.21624       8.05781       6.66968       5.20556       3.82354
   7  18 3005.9379    3.6250  0.9857 12.6950  0.0000  0.0340   0.1076   0.0869    0.2631   0.0000   436.4792       30.8257      -2.89523      -13.5207      -2.22987      -2.27474       7.84265       9.16651       9.19822       7.74276       5.61648       3.87303
   7  19 3143.0353    4.1377  1.1840 12.2918  0.0015  0.0354   0.1175   0.0969    0.5000   0.0000   449.1171       13.9279       5.26763       4.54160      -10.8204      -13.9920       8.55684       9.57623       9.55877       7.79194       6.46915       4.34346
   7  20 3280.1806    3.6963  1.4921 13.0254  0.0000  0.0449   0.0962   0.1170    0.1857   0.0000   424.0965       10.9493      -10.9069       2.91062       10.5438      -3.59290       9.71979       12.1759       10.7455       9.40774       7.74029       5.38889
   7  21 3417.7701    3.3095  2.2347 11.8149  0.0000  0.0507   0.0692   0.1454    0.2752   0.0000   445.5506       36.6126      -2.89449      -13.4937       11.8901      -11.4087       11.5480       13.3485       12.2114       10.8371       8.76216       6.47582
   7  22 3555.7001    2.7591  3.0486 11.4837  0.0000  0.0647   0.0497   0.1702    0.2054   0.0000   467.7827       47.3911       23.1077      -11.5887      -4.13545      -20.4922       14.4258       17.3550       16.6610       14.1242       10.9072       7.85757
   7  23 3693.9228    2.4133  4.4201 10.6693  0.0000  0.0803   0.0356   0.2117    0.2218   0.0000   456.2036       62.0957       14.1370       1.56033       6.72322       15.9800       18.5642       21.2067       20.5104       17.7667       14.0355       9.79059
   7  24 3832.5780    2.0138  6.3356 10.0062  0.0016  0.0960   0.0250   0.2808    0.2033   0.0000   415.1054       35.6289      -15.2076       13.9455      -7.38757       5.54319       21.5871       25.1830       24.1900       21.2563       16.7133       11.3718
   7  25 3971.1200    1.6794  7.2301 10.1786  0.0000  0.1147   0.0213   0.3233    0.1356   0.0000   424.3884       83.1138       35.6761       61.3609       2.65381      -11.8514       25.9358       30.1546       28.8553       25.5073       19.8945       13.4415
   8   8 1665.7538    0.2318  0.2678  9.6544  0.0000  0.0247   0.0134   0.0480    0.0492   0.0000   438.7470      -13.9122       4.57520       1.88022       3.31449     -0.169966       5.30279       5.48297       4.51921       4.63798       4.19891       3.34730
   8   9 1806.1894    0.3366  0.2803  9.8256  0.0000  0.0253   0.0181   0.0532    0.0572   0.0000   440.3944       2.42761       3.08468      -2.53081      -8.15039      0.402674       4.88217       5.33066       8.56415       5.08632       5.67201       5.03142
   8  10 1946.0581    0.5062  0.4203  9.9485  0.0000  0.0225   0.0210   0.0542    0.0750   0.0000   440.1082       3.40067       15.3022       6.99447       3.94665      -2.19754       4.86137       5.94412       5.41364       4.53306       4.35841       2.96821
   8  11 2086.1875    0.7116  0.5586 10.0086  0.0000  0.0269   0.0249   0.0551    0.1033   0.0000   433.6721       4.91542       18.6305      0.312381       5.15841      0.816193       4.73821       6.01785       6.16347       5.11806       4.11101       3.32896
   8  12 2225.2193    0.9470  0.7416 10.2701  0.0010  0.0282   0.0295   0.0722    0.1330   0.0000   441.8235      -5.85321       5.56778       6.08055     -0.935546      0.822969       5.06497       6.70963       5.84001       5.26531       4.86084       3.62858
   8  13 2362.9272    1.2103  0.9875 10.7712  0.0000  0.0349   0.0354   0.0894    0.1640   0.0000   427.7528     -0.913253       11.0959      -7.36712      -5.71596      -5.45215       6.81018       8.46562       7.79290       6.98786       5.73603       4.52245
   8  14 2499.4741    1.6616  1.0512 11.1219  0.0000  0.0335   0.0463   0.0882    0.1936   0.0000   428.2775       22.9563       17.5669      -1.42280      -3.53410      -6.89645       6.85100       8.54153       8.24045       7.39258       5.77567       4.34128
   8  15 2636.2508    2.1878  1.1101 11.4316  0.0000  0.0336   0.0584   0.0958    0.2245   0.0000   429.0941       7.60179       13.8082      -11.4188       6.37461      -1.83344       6.50830       8.04397       7.72531       6.69473       5.50793       4.25474
   8  16 2773.8940    2.7263  1.0924 11.9670  0.0000  0.0340   0.0741   0.0892    0.2381   0.0000   442.9016       22.5919       9.52066      -4.09302       5.85739      -7.26193       7.43961       8.70763       8.36556       7.03638       5.56906       4.66688
   8  17 2911.7075    3.3921  0.9329 12.6592  0.0000  0.0314   0.0962   0.0782    0.1881   0.0000   423.4462       13.4610      0.905221       5.87491      0.333619      -5.35187       6.36636       6.95234       6.45660       6.02661       5.38776       4.29403
   8  18 3049.3501    3.7573  1.1648 12.5184  0.0000  0.0405   0.0992   0.0901    0.2750   0.0000   426.8077       9.18734       6.78889       1.10244       3.52693      -4.06125       9.26066       10.4667       8.81542       8.24107       7.09020       5.24072
   8  19 3186.9230    4.2306  1.2184 12.2781  0.0000  0.0344   0.1073   0.0929    0.3754   0.0000   432.5270       22.5607       14.0427      -3.46725      -6.72034      -8.74789       7.50770       8.63620       7.86658       7.49671       6.19430       4.27915
   8  20 3324.6973    3.5467  1.5672 12.6083  0.0000  0.0408   0.0812   0.1126    0.1679   0.0000   454.9244       31.3373       19.8452      -7.40137       5.14979      -1.56829       8.50268       9.63864       9.73754       8.45370       7.01187       5.36814
   8  21 3462.8589    3.1600  2.5305 11.6784  0.0000  0.0526   0.0567   0.1437    0.1723   0.0000   455.4532       36.9688       1.24561      -6.34170      -10.1760      -3.12617       11.2333       13.4407       12.9296       11.3044       8.89741       6.80308
   8  22 3601.3314    2.6649  3.3674 11.2784  0.0000  0.0613   0.0436   0.1729    0.1568   0.0000   443.8093       37.7809      -24.0390       3.96880      0.865950      0.776514       12.4653       14.5200       14.0096       12.9799       10.3665       7.98991
   8  24 3878.6455    1.7680  6.5150 10.4048  0.0000  0.0977   0.0222   0.2743    0.1084   0.0000   464.5615       51.8608      -4.35928       1.86080       20.9011      -19.7730       19.0912       23.3458       22.6408       20.5183       16.4133       12.1210
   8  25 4018.0121    1.5675  8.2492  9.7416 -0.0013  0.1099   0.0170   0.3283    0.1173   0.0000   405.7779       25.7093       46.6132      -34.2112       16.6764      -10.6717       20.5392       25.2898       24.5551       22.3552       18.0973       13.5350
   8  26 4157.3344    1.3240 10.1592  9.7756  0.0000  0.1325   0.0143   0.3944    0.0878   0.0000   439.1467       68.9568       3.91316      -2.68480       11.8754       21.7768       26.1762       31.1079       30.8223       27.0925       22.5112       17.1906
   9   7 1557.6388    0.1816  0.1762  9.7788  0.0000  0.0311   0.0153   0.0749    0.0424   0.0000   434.0545      -4.19502      0.948961      -3.66213      -3.17741      -1.58474       53.1022       10.0554       69.7952       56.7979       13.5822       45.6277
   9   8 1702.4181    0.2372  0.1912  9.8570  0.0000  0.0171   0.0147   0.0354    0.0444   0.0000   438.0994      -1.52769       1.90124       4.57521      -2.50034      -3.42217       3.43401       4.15672       3.86623       3.33625       3.02912       2.53190
   9   9 1843.5685    0.3856  0.4622  9.7657  0.0000  0.0298   0.0157   0.0577    0.0662   0.0000   435.4525      -4.50608       4.82314       1.36254     -0.553764     -0.461907       4.84944       6.66069       5.83953       5.25239       4.49814       3.32970
   9  10 1984.1734    0.5493  0.5159  9.9782  0.0000  0.0251   0.0199   0.0571    0.0859   0.0000   441.7735      -1.81648       11.1136     -0.783478      -1.27715       3.66994       4.48131       5.88955       5.33103       5.13737       4.23450       3.34591
   9  11 2125.1324    0.7271  0.6974 10.1907  0.0000  0.0301   0.0230   0.0668    0.1100   0.0000   440.1536       4.93493       12.5347      -7.74132      -7.41416      -6.20087       5.70638       6.68348       5.98846       5.49628       4.78206       3.91687
   9  12 2264.6054    1.0469  0.8284 10.6107 -0.0011  0.0286   0.0312   0.0749    0.1236   0.0000   432.2971       7.68793       11.2005      -2.40572       1.62957      -2.15623       5.21559       6.33988       6.58767       5.70280       4.65620       3.70691
   9  13 2402.3727    1.3985  0.9223 11.0431  0.0000  0.0302   0.0387   0.0803    0.1406   0.0000   425.2762       16.8377       16.8603       6.68352       3.32636      -4.34218       5.56447       6.98291       7.22571       6.19977       5.04116       3.84230
   9  14 2539.6642    1.8326  0.9538 11.3148  0.0000  0.0296   0.0473   0.0747    0.1695   0.0000   433.1400       20.7876       13.9269      -8.72101       1.04916      -2.83004       5.24138       6.04228       6.43407       6.08791       5.08518       3.80184
   9  15 2677.1247    2.4367  1.0445 11.6523  0.0000  0.0293   0.0613   0.0850    0.2108   0.0000   432.5829       28.7261       6.29828      -3.55915      -1.64886      0.448373       5.34553       6.58882       6.22202       5.70952       4.81391       4.02412
   9  16 2815.3850    2.9788  0.9380 12.2634  0.0000  0.0290   0.0775   0.0757    0.1864   0.0000   434.5468       18.2863       13.8627       7.46055       5.07926     -0.184447       5.87830       6.96649       6.77255       6.26701       5.17854       3.95060
   9  17 2953.7221    3.5347  0.9820 12.8358  0.0018  0.0304   0.0953   0.0761    0.1703   0.0000   427.2210       16.3626       15.3265      -2.35284      0.636285       1.75383       5.83633       7.26510       7.00394       6.22127       5.14712       3.94499
   9  18 3091.7220    3.7642  1.0085 12.8977  0.0000  0.0318   0.0984   0.0816    0.1962   0.0000   436.7533       28.0665       15.8597       9.43710       11.4541      -6.29348       6.31312       7.64408       7.04758       6.68671       5.27893       4.18179
   9  19 3229.7487    3.7648  1.4781 12.7079  0.0000  0.0370   0.0836   0.1044    0.1677   0.0000   440.4016       39.9732       5.30319      -2.25397       1.52417      -5.53844       6.35456       7.71237       7.58656       7.09327       5.86287       4.76414
   9  20 3368.0101    3.5058  1.7598 12.6272  0.0000  0.0428   0.0723   0.1091    0.1365   0.0000   440.6066       31.6097       28.8244      -16.6808       5.27414      -11.8365       7.95451       9.72755       9.43800       8.38088       7.30758       5.72871
   9  21 3506.6654    2.9127  2.7690 11.9132 -0.0003  0.0526   0.0499   0.1485    0.1124   0.0000   445.1555       28.7400       17.8402      -5.24198       23.5133      -5.36454       9.40787       11.3054       11.4297       10.5800       8.46364       6.80960
   9  22 3645.4702    2.5303  3.9507 11.2102 -0.0015  0.0649   0.0351   0.1778    0.1095   0.0000   429.8459       59.8603       26.3783      -18.5758      -6.78167      -17.7999       11.8579       14.5077       13.8201       12.8075       10.7964       8.62785
   9  23 3784.5520    2.0624  5.4171 10.7725  0.0000  0.0802   0.0259   0.2192    0.1014   0.0000   426.0648       88.8356      -21.5210      -49.5903      -28.6392       13.0039       14.1572       17.6535       17.6064       15.9275       13.1975       10.3640
   9  24 3923.8000    1.7211  6.9182 10.4209  0.0000  0.0936   0.0194   0.2681    0.0861   0.0000   459.5385       50.1796       16.6616      -13.6523       32.5145      -4.13894       16.5029       20.2118       20.0966       18.2757       15.7486       12.2173
   9  26 4203.4305    1.2399 10.1003  9.9998  0.0000  0.1318   0.0132   0.3790    0.0679   0.0000   372.6162       68.2463      -28.0401      -24.0533       11.7936       2.14685       22.2116       28.1631       27.8176       26.0125       21.4268       16.6310
   9  27 4343.4340    1.0238 12.1074  9.9412  0.0000  0.1596   0.0115   0.4798    0.0583   0.0000   521.7680       101.612      -13.8260       33.7944       28.6320       13.2917       27.5743       34.1456       33.5900       31.5023       26.5602       20.6611
   9  28 4483.9804    0.9074 14.5318  9.8601  0.0000  0.1947   0.0100   0.5642    0.0511   0.0000   531.8325      -16.0446       74.3598      -54.8321       27.9609       10.3105       33.3118       40.5285       41.2713       37.2813       31.9119       25.3073
  10   8 1737.8768    0.2903  0.2885  9.7038  0.0000  0.0209   0.0139   0.0421    0.0480   0.0000   434.0327     -0.708270       8.80330       1.40702       3.19739       5.22812       3.56182       4.63048       4.60805       5.03178       4.12059       2.86426
  10   9 1880.0017    0.4536  0.3442  9.8279  0.0000  0.0191   0.0184   0.0416    0.0595   0.0000   436.2926    -0.0150810       7.58129       1.24630      0.878692      -5.27901       3.06212       3.72465       3.90592       3.50612       3.30619       2.25732
  10  10 2021.5071    0.6083  0.4934 10.0066  0.0000  0.0291   0.0215   0.0526    0.0827   0.0000   437.9626       2.10149       11.6870      -1.69988       1.62579      -3.15312       4.83089       5.61741       3.93468       4.01957       4.79101       4.32593
  10  11 2162.9370    0.8216  0.7197  9.8883  0.0000  0.0238   0.0243   0.0676    0.1275   0.0000   435.6296       9.27072       9.30584       8.69593      -5.69216     -0.694449       3.89222       4.26776       4.53615       4.16939       3.78540       3.02588
  10  12 2302.8051    1.1197  0.8656 10.5321  0.0000  0.0298   0.0303   0.0698    0.1471   0.0000   438.7917       5.95514       11.9778     -0.642125       5.83153      -6.82523       4.67582       5.35392       6.00332       5.10790       4.76800       3.86854
  10  13 2440.8712    1.5669  1.0602 10.9387  0.0000  0.0304   0.0383   0.0803    0.1758   0.0000   437.7234       8.19372       5.37995      -2.85309     0.0199690     -0.877012       4.91555       5.91937       5.85068       5.35421       4.91241       3.88576
  10  14 2578.7050    2.0163  1.0689 10.8684  0.0000  0.0287   0.0472   0.0750    0.2485   0.0000   439.7941       11.7264       10.2371       2.18504       5.01456       1.55083       4.70323       5.75152       5.47761       5.21005       4.56586       3.76341
  10  15 2717.1630    2.6198  0.9428 11.7610  0.0000  0.0265   0.0637   0.0682    0.1759   0.0000   438.7851       4.27606       25.7761       1.63256       2.11568      0.231666       4.51113       5.24840       5.50384       5.15313       4.07893       3.67290
  10  16 2855.8419    3.2011  0.9547 12.1031  0.0000  0.0267   0.0777   0.0670    0.1906   0.0000   435.7632       15.6131       12.0659      -4.28564      -4.93695       1.48223       4.32663       4.90163       5.14885       4.67382       4.29069       3.45757
  10  17 2994.7073    3.7642  1.0379 11.8921  0.0000  0.0284   0.0872   0.0699    0.3078   0.0000   435.8293       20.4370       6.84294      -8.78318      -1.29859      -5.66227       4.42330       5.21164       5.06748       5.01151       4.42377       3.55373
  10  18 3133.1725    3.9246  1.1021 12.8255  0.0013  0.0307   0.0939   0.0771    0.1881   0.0000   439.3338       25.3635       12.6420      -3.42518     -0.812446      -3.00236       5.09023       6.51861       6.52981       5.98973       5.22311       4.05908
  10  19 3271.5697    3.7388  1.5676 12.5238  0.0000  0.0353   0.0760   0.1007    0.1483   0.0000   449.3828       11.9405       10.7027       3.12172       6.93840      -6.88528       5.49483       7.00751       6.87150       6.40712       5.59938       4.54365
  10  20 3410.3788    3.2599  2.3861 11.8873 -0.0005  0.0466   0.0546   0.1182    0.1264   0.0000   441.0886       34.8541       11.7030       1.02478       11.3334      -20.4426       7.67653       8.62886       8.88229       8.41888       7.49792       6.04775
  10  21 3549.4186    2.7402  3.1484 11.6953 -0.0009  0.0555   0.0404   0.1485    0.0928   0.0000   441.9164       43.5046       14.2983      -2.77127       16.0975       5.69168       9.35320       11.3139       11.1560       10.8178       9.26270       7.43936
  10  22 3688.7831    2.2707  4.3972 11.0749  0.0000  0.0673   0.0293   0.1833    0.0875   0.0000   443.0659       29.1676      -15.6894       18.2201      0.857764      -14.4490       10.4404       12.6209       12.7640       12.1690       10.6827       8.72166
  10  23 3828.2888    1.9378  6.0479 10.6160  0.0000  0.0806   0.0218   0.2239    0.0824   0.0000   449.0492       46.9537       7.56245       34.5527      -8.73015      -14.4618       12.8908       15.4201       15.5877       14.5921       13.1000       10.4750
  11   8 1772.2019    0.2827  0.3282  9.6144  0.0000  0.0195   0.0126   0.0459    0.0475   0.0000   432.9565      -2.48917       19.3649      -4.79915       6.79734      -2.16504       2.81895       3.43707       3.46165       3.22509       3.01018       2.43644
  11   9 1915.4403    0.4769  0.3561  9.7381  0.0000  0.0203   0.0179   0.0391    0.0606   0.0000   442.6435       1.29599       5.87437       6.36747       3.67611      -3.15503       3.51067       4.36287       4.61585       4.13210       3.59917       2.96195
  11  10 2057.9531    0.6070  0.7654  9.7170  0.0000  0.0266   0.0172   0.0669    0.0961   0.0000   442.3140       2.18694       18.1445     0.0560385      0.330301     -0.147616       3.92822       5.24436       5.05958       5.26485       4.55248       3.83253
  11  11 2199.8139    0.8588  0.7728  9.9835  0.0000  0.0265   0.0235   0.0633    0.1263   0.0000   436.9465      -1.40264       24.8180      -1.41759       2.82948      0.137045       4.04443       5.19860       5.35904       4.87410       4.36550       3.31233
  11  12 2340.0568    1.2420  0.9772  9.9884  0.0000  0.0273   0.0300   0.0715    0.2037   0.0000   435.7860       8.00201       6.57071      -3.83584      -7.63727      -8.10566       4.18583       5.27900       5.01590       4.85248       4.28902       3.62651
  11  13 2478.5956    1.6292  1.0737 10.7511  0.0000  0.0301   0.0386   0.0766    0.2031   0.0000   438.1631      -1.09407       13.3882      -4.48961     -0.960727       4.17047       4.85628       5.92274       6.30971       5.58188       4.77047       4.17584
  11  14 2617.0182    2.1706  0.9884 11.2390 -0.0010  0.0272   0.0519   0.0732    0.1995   0.0000   446.9656       9.93785       7.82348       5.36269      -1.80009       3.01415       4.28979       4.73845       4.96480       4.81052       4.26228       3.44197
  11  15 2756.2746    2.6839  0.9424 11.9223 -0.0001  0.0267   0.0648   0.0659    0.1617   0.0000   439.9385       16.0422       8.43952       5.69054       2.23993     -0.673282       4.28076       5.33973       5.34366       5.43046       4.65036       3.47547
  11  16 2895.5514    3.3058  0.9161 12.2854  0.0000  0.0252   0.0797   0.0650    0.1672   0.0000   440.2384       15.6645       11.8475       4.50912      0.385605      -3.35110       3.85940       4.68928       4.86701       4.86763       4.06069       3.23156
  11  17 3034.7787    3.9592  1.0181 12.3583  0.0000  0.0308   0.0898   0.0691    0.1984   0.0000   430.4941       19.5875       13.2348       7.73220       8.48138      -16.3679       5.16700       5.20992       4.66971       5.04563       4.87661       3.93746
  11  18 3173.7979    3.9518  1.1511 12.8891  0.0000  0.0305   0.0898   0.0829    0.1647   0.0000   447.5228       28.3653       10.1112       12.5075      -5.76675      -2.54966       5.10494       6.14437       6.28810       5.59192       5.16018       4.18609
  11  19 3312.6843    3.6922  1.5340 12.4037 -0.0000  0.0351   0.0708   0.0875    0.1413   0.0000   437.9016       22.8497       10.7656       5.32840       3.43604      -3.24784       5.04585       6.25022       6.61753       6.17799       5.39450       4.38723
  11  20 3451.9609    3.0485  2.4236 12.0194  0.0000  0.0453   0.0490   0.1212    0.0912   0.0000   436.7931       28.4442       14.0531       5.59042      -8.20791      -15.2946       6.44160       8.15138       8.16588       7.95410       7.23383       5.68410
  11  21 3591.4791    2.6472  3.6164 11.1722  0.0000  0.0555   0.0339   0.1508    0.0877   0.0000   430.7942       13.0548      -9.08237       2.69453      -10.8600      -16.1548       8.07924       10.3878       10.2014       9.65563       8.37918       7.13910
  11  22 3731.1317    2.1832  4.9084 10.6855  0.0000  0.0683   0.0251   0.1839    0.0835   0.0000   427.2591       25.5454      -1.76385       2.03205      -11.9181      -4.05385       10.1511       12.9231       12.7786       12.1625       10.9718       8.99293
  11  26 4292.6860    1.0779 12.0844  9.8388 -0.0017  0.1432   0.0106   0.4158    0.0515   0.0000   437.4404      -56.0206      -21.1660       20.3927       13.7136      -31.4359       19.6737       25.6636       25.8870       24.5556       22.1344       18.2127
  11  27 4433.2410    0.8784 13.6856  9.8647  0.0000  0.1780   0.0095   0.5124    0.0440   0.0000   436.0077       81.5922       30.0419      -43.6791       7.62168      -18.7494       24.2741       30.6299       32.1109       30.0983       26.5679       22.2091
  12   7 1660.2288    0.2413  0.1920  9.6814  0.0000  0.0146   0.0127   0.0289    0.0379   0.0000   435.5949     -0.503726       8.21370      -1.61443      0.152680      0.552741       2.18425       2.58092       2.56886       2.45762       2.32083       2.15027
  12   8 1805.7948    0.3767  0.3481  9.6508  0.0000  0.0204   0.0146   0.0452    0.0519   0.0000   437.4931       2.47056       7.09130     -0.734898       2.77037     -0.442930       2.32266       2.53945       3.68577       2.67230       2.70798       2.27299
  12   9 1949.9689    0.4990  0.6141  9.5720  0.0000  0.0281   0.0151   0.0577    0.0793   0.0000   435.7026      0.327132       18.9133     -0.614967       3.17690      -1.88291       4.58149       6.08923       5.80027       5.49048       4.44614       4.10506
  12  10 2093.6335    0.7462  0.6098  9.7894  0.0000  0.0232   0.0212   0.0517    0.1007   0.0000   439.0102     -0.199699       17.5205       1.61854       2.21132    -0.0110001       3.18079       4.11885       4.34466       4.00099       3.71777       2.92539
  12  11 2235.9488    0.9461  0.7998 10.3634  0.0000  0.0261   0.0242   0.0612    0.1038   0.0000   432.5863      -2.32297       14.0283      -1.44030       5.40441      -2.46708       3.28172       4.43291       4.33347       4.23578       3.85773       3.48862
  12  12 2376.4055    1.3092  0.9347 10.6563  0.0000  0.0273   0.0316   0.0696    0.1442   0.0000   434.7833       1.94030       15.1870      -7.82577      -2.22259       1.78958       3.72758       4.49674       4.40863       4.51902       4.06774       3.35468
  12  13 2515.5188    1.8097  0.9004 11.1632  0.0000  0.0242   0.0432   0.0689    0.1482   0.0000   437.2478       8.17297       11.2815      -3.23004      -3.45104      -1.53985       2.97987       3.89707       3.96471       3.65836       3.57414       2.90707
  12  14 2654.6928    2.2589  1.0209 11.7379  0.0000  0.0271   0.0523   0.0727    0.1527   0.0000   446.5917       17.3934       5.38511      -5.66969      -2.49854      -5.91883       3.54024       4.34997       4.62284       4.47157       4.12379       3.34359
  12  15 2794.6564    2.7650  0.8543 12.2041  0.0000  0.0240   0.0690   0.0631    0.1451   0.0000   436.2694       13.2683       15.0148      -1.05369       4.32427      -7.02060       3.53101       4.37896       4.14564       4.29807       3.85744       3.27191
  12  16 2934.4868    3.5732  0.9889 11.9356  0.0000  0.0252   0.0773   0.0615    0.2212   0.0000   440.9908       13.3928       5.81345      0.536758      -4.63508      0.525422       3.57427       4.56168       4.52645       4.41078       3.89252       3.25286
  12  17 3074.0883    3.8194  1.0771 12.8173  0.0000  0.0276   0.0850   0.0733    0.1569   0.0000   443.0898       21.2782       11.3019      0.386299      -1.93520     -0.253594       3.87028       4.74593       4.92982       4.52316       4.01119       3.48963
  12  18 3213.5162    3.8599  1.2980 12.7638  0.0000  0.0303   0.0784   0.0799    0.1343   0.0000   429.4845       15.9611       16.0898      -6.36334      -2.71280      -2.85450       4.04701       4.86481       5.18111       4.94375       4.42062       3.94016
  12  19 3352.9181    3.5352  1.7923 12.2704  0.0000  0.0366   0.0608   0.0966    0.1173   0.0000   437.4343       27.2549       11.7111       7.87265     -0.694313      -11.8717       4.87439       6.19416       6.40592       6.09281       5.78668       4.59359
  12  20 3492.7281    2.9450  2.7307 11.8009  0.0000  0.0454   0.0422   0.1271    0.0829   0.0000   452.1045       15.8084       10.2301       17.2047      -8.67113      -8.09191       6.16208       7.50071       7.55710       7.37146       6.64387       5.76424
  12  21 3632.7749    2.5133  3.8840 11.1843  0.0000  0.0561   0.0301   0.1534    0.0734   0.0000   434.0350       36.6044       19.1000      -11.6688       4.20152       3.22509       7.28297       9.13511       9.29222       9.09752       8.05425       7.04735
  12  22 3773.0143    2.0092  5.1239 10.9788  0.0000  0.0688   0.0230   0.1946    0.0609   0.0000   450.2980       57.4873       4.06878       10.6375      -15.2116      -21.5571       9.16787       11.5190       11.5296       11.6239       10.3730       8.87923
  12  23 3913.3293    1.6939  7.2048 10.2657 -0.0002  0.0834   0.0165   0.2375    0.0672   0.0000   444.1830       22.4937       3.44957      -8.14007      -6.95645      -9.93344       11.0147       13.8932       14.2622       13.5839       12.4969       10.7987
  12  24 4054.0333    1.4494  8.9285 10.1070 -0.0000  0.0996   0.0135   0.2891    0.0585   0.0000   454.2587       37.1151      -22.2485      -4.26785       1.35251       2.42268       12.8730       16.3344       16.5688       16.5045       14.5826       12.8371
  12  25 4194.8067    1.2112 10.0377  9.9717  0.0000  0.1149   0.0115   0.3281    0.0532   0.0000   453.6890       88.8883       50.3330       8.41167      -17.6626      -4.09490       14.6255       18.3352       19.3428       18.4651       16.8270       14.3950
  12  26 4335.5575    1.0064 12.1530  9.9339  0.0000  0.1445   0.0101   0.4166    0.0460   0.0000   451.7248       48.5056       85.3573      -40.9821      -16.5176       9.06201       18.7879       24.2121       24.7738       24.0473       21.8904       18.4882
  13   5 1382.3893    0.1078  0.1672  9.4706  0.0000  0.0223   0.0087   0.0466    0.0315   0.0000   440.2145      -12.2077    -0.0819292       13.9186       10.0512      -3.50156       2.45666       3.35286       3.31335       3.85102       2.58843       2.77924
  13   8 1838.6581    0.3839  0.3590  9.5631  0.0000  0.0183   0.0140   0.0408    0.0518   0.0000   432.1177      0.734509       14.2535       1.06877       1.75855      0.488626       2.36660       2.51102       2.81678       2.73545       2.48452       1.99928
  13   9 1983.8413    0.5581  0.5811  9.7509  0.0000  0.0214   0.0160   0.0530    0.0717   0.0000   440.1759      0.656940       17.7862     -0.831461      -2.79167      -2.36189       2.53780       3.23212       3.25574       3.27724       3.14578       2.59770
  13  10 2128.5405    0.7677  0.6731  9.7743  0.0000  0.0224   0.0196   0.0496    0.0955   0.0000   436.2815      -1.26097       13.2226      -3.26742      -2.69206     -0.478326       2.93078       3.26578       3.66894       3.53224       3.26754       2.75268
  13  11 2271.1660    1.0907  0.8755 10.2674  0.0000  0.0237   0.0250   0.0604    0.1098   0.0000   437.6298       2.66337       16.0302      -2.87805      -2.89682       3.66190       2.99596       3.59593       3.88566       3.74152       3.38897       2.80934
  13  12 2411.9062    1.4019  0.8955 10.8553  0.0000  0.0240   0.0320   0.0635    0.1152   0.0000   437.2706       6.07265       10.1519      -3.37579      -2.35942     -0.852535       3.10462       3.95080       4.21121       3.76327       3.71457       3.04288
  13  13 2551.8068    1.8078  1.0480 11.1689  0.0000  0.0259   0.0401   0.0728    0.1539   0.0000   442.4762       7.52258       14.2908     -0.784829      -8.25879      -8.99755       3.20535       3.87813       3.98573       3.98305       3.73740       3.32091
  13  14 2691.7863    2.3754  1.1328 11.4543  0.0000  0.0272   0.0505   0.0759    0.1863   0.0000   437.5301       12.1011       6.29162      -8.18121       2.25390      -1.48267       3.14282       4.24907       4.18510       4.44291       3.75624       3.40396
  13  15 2832.3704    3.0823  0.8578 12.3687  0.0000  0.0227   0.0724   0.0602    0.1356   0.0000   440.2863       8.59879       12.9264       7.24219      -3.12048      -7.36926       2.83091       3.35575       3.69717       3.78864       2.99312       2.81076
  13  16 2972.7856    3.6231  0.9351 12.7272  0.0000  0.0254   0.0812   0.0639    0.1408   0.0000   433.0089       18.2340       6.86159       1.72940       4.63869      -4.63662       2.77370       3.99008       3.70457       3.77587       3.42941       3.15890
  13  17 3112.7383    3.8410  1.0711 12.7409  0.0000  0.0267   0.0834   0.0681    0.1553   0.0000   439.8119       23.5383       15.3047       1.43798       9.58136      -5.92387       3.34232       4.36865       4.44070       4.60918       4.17717       3.37003
  13  18 3252.6848    3.6529  1.4341 12.3922  0.0001  0.0302   0.0671   0.0843    0.1342   0.0000   438.5665       17.1814       18.0729      -6.15181      -1.78535      -4.97104       3.84788       4.76488       4.75825       4.59911       4.24310       3.79984
  13  19 3392.6846    3.2450  2.0375 12.1976  0.0000  0.0384   0.0508   0.1002    0.0896   0.0000   434.9504       22.4731       6.92541     -0.127143      -2.11912      -8.76330       4.49587       5.88802       6.01387       6.05023       5.36031       4.63079
  13  20 3532.9407    2.7663  2.9760 11.4643  0.0013  0.0473   0.0359   0.1233    0.0800   0.0000   430.2275       21.1188      -3.94639       1.63183       10.9598      -15.7313       5.76893       7.48668       7.94078       7.55178       7.03122       5.85920
  13  21 3673.4562    2.2942  4.4178 11.0820  0.0000  0.0611   0.0256   0.1585    0.0636   0.0000   447.5935       11.5661       14.2782      -2.88149      -16.3488      -19.4321       7.05622       8.86292       9.29603       8.85482       8.57616       7.20115
  13  22 3814.0025    1.9493  5.7825 10.6504  0.0000  0.0704   0.0195   0.1897    0.0603   0.0000   447.6453       36.3442       4.54401       7.89665      -1.23227      -14.4352       8.81562       11.1252       11.6211       11.3929       10.1417       9.09613
  13  23 3954.8977    1.5966  7.4466 10.3787  0.0000  0.0858   0.0152   0.2401    0.0555   0.0000   447.9847       38.6496       18.8960       6.03128       7.79667      -13.8042       10.3854       13.0216       13.3995       13.5535       12.4088       10.7384
  13  24 4095.7208    1.3790  9.1683 10.0443  0.0000  0.0993   0.0122   0.2852    0.0536   0.0000   417.8305       36.6526       9.21323       14.3547      -36.9377      -18.6633       11.7235       14.6919       16.0007       15.1638       13.8551       12.0292
  14   6 1571.5757    0.1952  0.1615  9.5286  0.0000  0.0145   0.0108   0.0260    0.0335   0.0000   435.1198      -1.79987       12.9960       1.33199      -5.03030       1.66580       1.41039       2.03272       1.94711       1.90781       1.80656       1.45589
  14   7 1723.5235    0.2748  0.3105  9.5621  0.0000  0.0182   0.0111   0.0388    0.0407   0.0000   438.6652       3.26888       14.6583      0.683690       1.10837      0.825450       1.85613       2.84032       2.37015       3.08748       2.45750       2.29650
  14   8 1870.8388    0.4148  0.4322  9.5857  0.0000  0.0202   0.0134   0.0393    0.0580   0.0000   438.2593     -0.607559       12.9626     -0.374150     -0.979066     -0.494111       2.26101       3.13166       3.25788       3.29493       3.00025       2.70938
  14   9 2017.0584    0.5947  0.5225  9.8090  0.0000  0.0187   0.0174   0.0491    0.0698   0.0000   438.6983       1.13264       9.56069     -0.307228      -1.84622       5.78611       2.60585       3.01498       3.59035       3.07886       2.87124       2.92416
  14  10 2162.5350    0.7983  0.6882  9.9351  0.0000  0.0227   0.0197   0.0512    0.0911   0.0000   441.4839       4.04973       12.1291       4.23766     -0.335964      -4.14105       2.98368       3.97959       4.06257       4.19139       3.74899       3.13794
  14  11 2305.7265    1.1671  0.8769 10.2856 -0.0010  0.0238   0.0259   0.0605    0.1178   0.0000   437.7228      0.954821       11.4152       1.15688       2.55622       5.12113       2.51699       3.28369       3.26440       3.23744       2.95206       2.63668
  14  12 2446.7673    1.5106  0.8913 10.8912  0.0000  0.0241   0.0333   0.0569    0.1224   0.0000   441.8126       6.92358       10.8661       1.83109       1.93083      -5.48125       2.61161       3.28744       3.57282       3.62108       3.20616       2.84396
  14  13 2587.3908    1.9483  0.9605 11.3228  0.0000  0.0239   0.0412   0.0605    0.1254   0.0000   439.2489       8.75525       18.4056       1.70812       4.68327      -1.06746       2.90205       3.57801       3.54670       3.43763       3.29518       3.07354
  14  14 2728.3305    2.5522  1.0446 11.4543 -0.0002  0.0241   0.0526   0.0647    0.2037   0.0000   439.3235       15.2854       18.0080     0.0331334      -5.06784      -3.84747       2.93565       3.60858       3.96264       3.95658       3.39044       3.27871
  14  15 2869.4020    3.1737  0.9969 12.1048 -0.0002  0.0245   0.0665   0.0617    0.1851   0.0000   442.8125       12.7908       12.5890      -3.54121      -1.33712     -0.211946       2.83400       3.48565       3.52427       3.56151       3.26675       3.04642
  14  16 3010.4224    3.7639  1.0980 12.3518 -0.0005  0.0257   0.0771   0.0647    0.2053   0.0000   437.5976       15.9959       4.99055      -3.39635      -9.41932      -6.99709       2.96763       3.92168       3.97036       4.14721       3.70704       3.27214
  14  17 3150.8009    3.7885  1.2259 12.5800  0.0009  0.0281   0.0747   0.0709    0.1612   0.0000   434.8671       14.4750       15.9296      -4.99475      -7.92888      -1.12275       3.45044       4.37734       4.41310       4.46653       3.80400       3.55481
  14  18 3291.1589    3.5831  1.5143 12.6039  0.0004  0.0321   0.0636   0.0826    0.1139   0.0000   441.4053       20.9910       6.52032       2.60388      -6.05850      -13.0930       3.44593       4.37422       4.54280       4.53106       4.07065       3.72049
  14  19 3431.8444    3.0667  2.4121 12.0257  0.0001  0.0404   0.0436   0.1096    0.0819   0.0000   433.8521       20.7429       6.28394      -3.92227       9.58352      -10.7176       4.60392       5.71841       5.75667       5.90899       5.77800       4.96479
  14  20 3572.5388    2.6725  3.4907 11.4506  0.0000  0.0498   0.0317   0.1319    0.0700   0.0000   453.2532       19.3379       20.0046      -4.03175      0.313512       1.21959       5.73828       7.31432       7.35260       7.38722       7.12868       6.24686
  14  21 3713.3639    2.2135  4.6719 10.9676  0.0000  0.0597   0.0233   0.1583    0.0638   0.0000   448.8321       29.3349       23.4812       2.75106       14.3063      -13.3997       6.97658       8.60152       8.93194       8.95943       8.33771       7.52091
  14  22 3854.7449    1.8818  5.9935 10.6424  0.0000  0.0701   0.0181   0.1933    0.0568   0.0000   447.4657       16.2353       8.77505       17.1567      -11.4810      -25.1499       7.92081       9.83525       10.4843       10.2144       9.79230       8.46630
  14  24 4137.3824    1.3116  9.7815 10.0602  0.0000  0.1014   0.0113   0.2951    0.0494   0.0000   416.8710       56.2236       39.4928      -5.81917       3.44996      -28.1467       11.5429       14.5288       14.9561       15.1184       13.8938       12.5810
  14  25 4278.9845    1.0977 12.3375  9.9020  0.0000  0.1302   0.0094   0.3717    0.0444   0.0000   431.0842       8.08174      -20.3927       48.6098      -2.03598      -32.6151       14.4921       18.3701       19.6465       19.3652       18.3546       15.7478
  14  27 4562.7873    0.7891 17.4931  9.7418  0.0000  0.2032   0.0064   0.5529    0.0327   0.0000   435.8422       26.6235       6.43332       17.9927       12.9673      -12.5798       21.5414       28.2978       28.9625       29.4966       26.9033       23.8021
  15   5 1440.0414    0.1198  0.1035  9.5483 -0.0002  0.0155   0.0097   0.0227    0.0293   0.0000   434.0721      -2.61098       13.5720      -1.33720      0.649798      -1.54064       1.51033       2.18161       1.86005       2.20628       2.04314       1.52858
  15   6 1601.0155    0.1850  0.2046  9.4888  0.0000  0.0178   0.0095   0.0331    0.0335   0.0000   436.6116      -2.11280       12.5249      -1.63384      0.436651       2.15826       2.08293       3.09587       2.93086       2.97221       2.71581       2.61069
  15   7 1753.7694    0.2972  0.3280  9.5508  0.0000  0.0195   0.0111   0.0370    0.0414   0.0000   437.5024      0.473615       17.9437       1.06222      -4.36436     -0.469719       2.42287       3.22316       3.86154       3.02602       3.02411       3.31150
  15   8 1902.3632    0.4675  0.3617  9.7496  0.0000  0.0188   0.0154   0.0352    0.0519   0.0000   437.6597      -2.60820       14.1154       2.40671       3.08413     -0.284184       2.58172       3.33978       3.76338       3.56961       3.51625       3.22004
  15   9 2049.6259    0.6313  0.6726  9.6771 -0.0012  0.0208   0.0157   0.0520    0.0797   0.0000   433.7240       3.24386       12.8037      -2.89503       2.91120      0.596358       2.18463       2.80613       3.11357       3.05378       2.81720       2.33327
  15  10 2195.8653    0.9139  0.7397  9.8909  0.0006  0.0211   0.0210   0.0531    0.0998   0.0000   441.1805       2.18188       15.3636       2.31427      -3.19181     -0.606907       2.18041       3.15621       3.00919       3.11369       2.76388       2.52934
  15  11 2339.5417    1.2250  1.0117 10.1221  0.0000  0.0252   0.0239   0.0589    0.1334   0.0000   434.2419       4.92953       22.0525       3.05909       1.04538     0.0448950       2.61056       3.42516       3.55731       3.58268       3.25893       2.95725
  15  12 2481.0877    1.6343  1.1187 10.6676  0.0000  0.0260   0.0316   0.0666    0.1511   0.0000   442.7184       10.0033       20.5702      -3.16578      -4.03520      -3.14091       2.71265       3.39444       3.50973       3.55311       3.39462       3.13387
  15  13 2622.4743    2.1440  0.9632 11.6621  0.0000  0.0231   0.0444   0.0615    0.1114   0.0000   439.0305       12.9072       9.65527      -1.04289       3.44892      -3.93872       2.58549       3.05412       3.29020       3.17923       2.87897       2.87361
  15  14 2764.2546    2.6154  1.0996 11.8710  0.0000  0.0255   0.0519   0.0655    0.1441   0.0000   432.2342       12.8962       12.5086      -4.07399      -2.96588      -13.6151       2.60896       3.43330       3.52782       3.69848       3.18261       2.95942
  15  15 2905.9892    3.3600  0.9096 12.2593 -0.0004  0.0216   0.0692   0.0579    0.1574   0.0000   439.8778       14.0545       8.58578      -1.34143       1.89089      -8.14868       2.45771       2.88283       3.13988       3.12211       2.86983       2.50113
  15  16 3047.2988    3.9000  0.9818 12.5928  0.0000  0.0230   0.0806   0.0597    0.1651   0.0000   437.1134       16.9700       12.3244      -4.66568       1.09024      -5.76108       2.64943       3.22478       3.44025       3.47915       3.23115       2.87672
  15  17 3188.2810    3.9721  1.2344 12.7538  0.0003  0.0269   0.0765   0.0712    0.1571   0.0000   442.5179       19.4490       1.27983       5.02020     -0.391019      -2.57961       3.02744       3.80802       4.01575       3.96437       3.65392       3.46586
  15  18 3329.1263    3.5133  1.8013 12.5771 -0.0015  0.0336   0.0586   0.0912    0.1056   0.0000   437.2049       20.0738       14.9889      -2.47805       4.61671      -3.79869       3.71971       4.46265       4.71303       5.08759       4.52973       3.95384
  15  19 3470.2874    2.9528  2.5183 11.9365  0.0000  0.0408   0.0409   0.1087    0.0836   0.0000   436.9453       15.5441       23.1928      -1.61442      -5.66191      -9.37656       4.39289       5.60336       5.70948       5.91337       5.59493       5.01582
  15  20 3611.5930    2.5739  3.6396 11.2622  0.0000  0.0497   0.0291   0.1307    0.0742   0.0000   439.6944       14.0151       29.8196      0.709645      -14.7150       4.09831       5.42134       6.78043       7.05876       7.06931       6.50853       6.13227
  15  21 3752.7950    2.0687  5.1915 10.8843  0.0000  0.0634   0.0208   0.1694    0.0590   0.0000   438.2358       29.4230       12.7755      -5.58057       1.77278      -7.85395       6.80770       8.78270       8.95540       9.12163       8.56225       7.63334
  15  22 3894.5474    1.7575  6.9047 10.4031  0.0000  0.0751   0.0155   0.2084    0.0553   0.0000   463.0308       24.9667       12.9082       31.5408       5.38900      -13.5291       7.82855       9.90540       10.2870       10.5897       9.71857       8.73896
  15  23 4036.1421    1.4719  8.5443 10.1752 -0.0000  0.0898   0.0125   0.2481    0.0508   0.0000   444.6892       43.8746       7.99099      -4.16670      -4.71218      -20.9032       9.36851       12.1013       12.4609       12.8960       11.8978       10.7466
  15  25 4319.6238    1.0314 12.0839  9.9329  0.0000  0.1321   0.0089   0.3667    0.0405   0.0000   413.3425       10.0667       11.2607      -24.9127      -9.07911       4.75836       13.0729       17.5299       18.0085       18.0493       17.1020       15.2966
  15  27 4604.5708    0.7057 16.5510  9.7978  0.0000  0.2098   0.0062   0.5529    0.0305   0.0000   408.2769       56.5350      -62.5021      -30.0359       34.8906       29.2757       21.1092       27.6161       29.4056       28.6781       27.4403       24.8899
  15  28 4746.2019    0.5864 19.5741  9.7392  0.0000  0.2715   0.0053   0.6953    0.0255   0.0000   502.4718       65.8900       109.488       39.2410       53.1851      -23.4572       26.6465       35.2522       37.4619       37.7220       34.6323       31.3890
  16   5 1467.2784    0.1270  0.1942  9.4355  0.0008  0.0188   0.0081   0.0421    0.0303   0.0000   439.0768     -0.305237       15.7379       1.04626     -0.880937      0.532200       1.72858       2.08385       2.37986       2.68388       2.92332       2.41603
  16   6 1629.5088    0.2138  0.2542  9.5066  0.0000  0.0146   0.0094   0.0371    0.0340   0.0000   437.8302      -1.23486       11.5056      0.365614     -0.213032    -0.0271318       1.41693       1.78290       1.88230       1.83543       1.84717       1.68892
  16   8 1933.1273    0.5206  0.4833  9.6236  0.0000  0.0185   0.0149   0.0453    0.0608   0.0000   438.2821      0.292261       13.3624     -0.334153       1.40893       3.11108       1.72445       1.96310       2.26657       2.32327       2.03838       1.93660
  16   9 2081.6251    0.6950  0.6978  9.7329  0.0000  0.0202   0.0167   0.0508    0.0882   0.0000   440.3652      -2.96442       14.9575      -1.90055      -1.56727     -0.364204       2.11952       2.54579       2.47182       2.70001       2.50735       2.27024
  16  10 2228.3496    0.9083  0.9726  9.7636  0.0000  0.0233   0.0182   0.0634    0.1236   0.0000   439.6842      -1.54782       10.4206      -1.23061      -2.05161      -3.47051       2.23271       2.97936       3.06024       3.10865       3.03752       2.76461
  16  11 2372.6860    1.3142  0.9537 10.6351  0.0000  0.0230   0.0263   0.0587    0.1064   0.0000   439.4339       3.46452       11.6399     -0.132147      -6.28125      -1.09557       2.31652       2.94852       3.22800       3.11688       2.99732       2.74177
  16  12 2514.8778    1.7469  1.1147 11.0522 -0.0008  0.0248   0.0334   0.0636    0.1268   0.0000   438.1712      -1.82425       11.2918       7.25561      -5.75878       3.36348       2.62901       3.29321       3.38758       3.46085       3.47590       3.05197
  16  13 2657.0516    2.2869  1.0491 11.4614  0.0000  0.0244   0.0427   0.0596    0.1328   0.0000   436.7539       4.11609       9.75954      0.302677      -7.50137     -0.668049       2.49522       3.42960       3.44188       3.67037       3.26596       2.94416
  16  14 2799.6831    2.9094  0.9319 12.0045  0.0000  0.0220   0.0571   0.0535    0.1294   0.0000   435.3809       8.49869       4.42202      -4.99046      -1.89736      -8.24942       2.34024       2.87447       2.94248       3.16793       2.98269       2.64909
  16  15 2942.0069    3.4151  1.0059 12.1053  0.0002  0.0218   0.0662   0.0587    0.1681   0.0000   439.2757       6.99039       15.9015      -2.69869      0.628218      -1.58143       2.21736       2.82022       2.93952       3.02600       2.87417       2.66500
  16  16 3083.7144    4.0039  1.1334 12.3941 -0.0002  0.0240   0.0751   0.0635    0.2085   0.0000   441.0353       13.3688       7.95272      0.727238      -1.91140      -2.66280       2.46640       3.00872       3.18148       3.31089       3.05112       2.96856
  16  17 3225.2371    3.9020  1.4002 12.5230  0.0003  0.0286   0.0686   0.0752    0.1567   0.0000   439.3995       14.7669       14.3331       2.35887      -2.87260      -4.26741       2.93703       3.71874       3.69994       3.82253       3.56731       3.21385
  16  18 3366.6538    3.4179  1.9104 12.2422  0.0000  0.0331   0.0525   0.0908    0.1142   0.0000   434.6682       10.9484       9.60713      -1.76327      -1.79456      -5.26121       3.30791       4.17477       4.40683       4.34269       4.16698       3.76424
  16  19 3508.2122    2.8983  2.8500 11.8532  0.0000  0.0436   0.0375   0.1130    0.0804   0.0000   440.2303       14.2147       7.70396       6.94093      -6.30334      -13.1444       4.44107       5.76673       5.82130       6.03973       5.72692       5.05999
  16  20 3650.2622    2.4089  4.4653 11.0015  0.0000  0.0547   0.0244   0.1452    0.0703   0.0000   422.2945       17.2682       15.4064       1.01086      0.686341      -5.77065       5.42433       6.97645       7.36011       7.40020       7.09394       6.22037
  16  21 3792.0270    2.0163  6.0542 10.5912  0.0000  0.0652   0.0178   0.1838    0.0577   0.0000   447.9814       31.3787       1.35027       5.02331       5.69153      -6.45012       6.47401       8.23548       8.86248       8.84869       8.37608       7.50122
  16  22 3933.9269    1.7144  7.2937 10.3504  0.0000  0.0744   0.0143   0.2120    0.0524   0.0000   426.2223       30.3229       20.1290      -16.5381       13.9980      -9.61682       7.62540       9.63427       10.2241       10.2593       9.80367       8.68295
  16  23 4075.6929    1.3889  9.2109 10.1917 -0.0009  0.0929   0.0113   0.2644    0.0444   0.0000   450.2570       21.4174       40.9140      -28.7730       4.94658      -24.2164       9.03538       11.7302       12.4738       12.5809       11.7067       10.7591
  16  24 4218.3142    1.1754 11.8001  9.9940  0.0000  0.1169   0.0092   0.3392    0.0410   0.0000   425.5888      0.455945       41.0631      -14.0322       1.41604       3.48885       11.0595       14.3637       15.1917       15.3849       14.6359       13.0518
  16  25 4360.6859    0.9954 13.7101  9.9159  0.0015  0.1425   0.0079   0.3997    0.0368   0.0000   430.8338       58.3008     -0.709212      -13.6771      -14.1409      -13.4851       13.5818       18.1964       18.6658       19.0842       17.7228       16.1778
  16  26 4502.9650    0.8087 16.0235  9.8887 -0.0010  0.1777   0.0065   0.4957    0.0309   0.0000   402.0438       43.1578       51.7212      -13.4550       6.96883      -4.14270       17.2459       21.8524       23.7677       24.0088       22.6055       20.5095
  16  27 4644.9412    0.6772 18.6675  9.8031  0.0000  0.2283   0.0055   0.5979    0.0263   0.0000   432.8943       11.9339       32.5587       50.0465       21.9644       19.3389       21.9025       28.1870       30.6055       30.6906       28.5350       26.2533
  17   7 1811.9725    0.3860  0.3771  9.5328  0.0000  0.0156   0.0119   0.0351    0.0450   0.0000   438.7646      -1.10349       12.2272      -2.26568      -2.56821     -0.663069       1.43805       2.01989       2.01095       2.21082       1.84569       1.65821
  17   8 1963.3011    0.5125  0.5402  9.6361  0.0000  0.0185   0.0134   0.0428    0.0616   0.0000   440.2315     -0.156135       14.1673      0.851030      -3.15771       3.81457       1.74333       2.20737       2.37959       2.40256       2.22098       1.99629
  17   9 2112.9897    0.7289  0.7710  9.7060  0.0000  0.0208   0.0157   0.0492    0.0848   0.0000   436.6608      0.492676       11.9366     -0.455303      -2.07351      -1.29634       1.94196       2.49983       2.56196       2.75382       2.58491       2.46879
  17  10 2260.3896    1.0518  0.7931 10.1754  0.0000  0.0196   0.0218   0.0512    0.0936   0.0000   436.5051       1.66099       17.9353      -2.01258      -4.50975      -1.81064       1.78295       2.30664       2.26384       2.57729       2.18366       2.09524
  17  11 2405.1210    1.4166  0.8994 10.7719 -0.0001  0.0217   0.0282   0.0533    0.1085   0.0000   438.7161       2.07057       6.94024       2.93220      -1.64746      -3.85097       2.10903       2.64583       2.71468       2.91885       2.72522       2.52544
  17  12 2548.1366    1.8414  1.1372 11.0930  0.0000  0.0238   0.0334   0.0648    0.1272   0.0000   435.9856       6.92104       9.11505       2.14797     -0.512587      -4.90996       2.20905       2.82372       2.88415       3.15493       2.75615       2.49755
  17  13 2691.1700    2.3392  0.9778 11.4909  0.0000  0.0224   0.0435   0.0563    0.1277   0.0000   438.0138       9.96662       11.0059      -3.44690       5.22201       2.99248       2.23550       2.57542       3.03907       3.07793       2.67045       2.50774
  17  14 2834.4904    2.9724  0.9554 12.2647 -0.0001  0.0214   0.0574   0.0557    0.1146   0.0000   439.2155       3.82631       13.4921      -3.49317      -7.25775      -4.16359       2.05264       2.51444       2.74907       2.83196       2.73064       2.43690
  17  15 2977.4064    3.5877  1.0648 12.3833  0.0000  0.0233   0.0654   0.0577    0.1401   0.0000   440.8519       11.6939       12.7936      0.813055      -1.06578       2.34804       2.23958       2.90838       2.84534       3.05426       2.94046       2.63425
  17  16 3119.6127    3.7864  1.2278 12.6468  0.0000  0.0260   0.0681   0.0644    0.1436   0.0000   438.8325       8.09364       11.6080      -2.86346      -1.84529      -3.42997       2.37267       3.11270       3.16468       3.26958       3.06842       2.77398
  17  17 3261.7277    3.6686  1.7069 11.9759 -0.0003  0.0309   0.0554   0.0802    0.1491   0.0000   438.1743       18.4263       16.1310       2.17232      -7.61963      -8.61945       2.62458       3.78494       3.67497       3.94836       3.63945       3.46722
  17  18 3403.7625    3.3063  2.3794 11.7334  0.0000  0.0359   0.0440   0.0996    0.1214   0.0000   441.6577       16.3375       6.77342      -2.58324       2.28441      0.573553       3.35976       4.41744       4.45031       4.57092       4.42862       4.01572
  17  19 3545.8335    2.7552  3.2428 11.4672  0.0000  0.0445   0.0327   0.1188    0.0857   0.0000   434.2955       11.9010       17.9630      -1.37316      -2.42875      -12.9826       4.45657       5.53126       6.08889       6.07767       5.69885       5.13364
  17  20 3688.0599    2.3281  4.6438 10.8298 -0.0003  0.0538   0.0222   0.1453    0.0695   0.0000   431.2725       33.4304       16.2136      -7.44957       2.38090      -5.85951       5.04755       6.51946       6.88928       6.93877       6.74734       6.06120
  17  21 3830.6203    1.9312  6.2714 10.4759 -0.0002  0.0658   0.0163   0.1815    0.0561   0.0000   434.6055       14.7411      -12.2556      -1.65689       10.1343      0.866855       6.24648       8.01328       8.33661       8.60347       8.37823       7.55668
  17  22 3972.7705    1.5986  7.9474 10.2143  0.0009  0.0787   0.0128   0.2229    0.0498   0.0000   429.7475       17.9358       8.18243      -44.7333       22.1953       5.41485       7.28598       9.17477       9.85942       10.0981       9.65779       8.80053
  17  23 4115.4066    1.3493  9.8772 10.1380  0.0000  0.0967   0.0106   0.2730    0.0416   0.0000   437.3643       17.1570       19.1085       18.7691      -2.63786       9.04754       8.98143       11.5724       12.5020       12.1823       12.0220       10.7449
  17  24 4258.3904    1.1116 11.9890  9.9732 -0.0013  0.1208   0.0086   0.3344    0.0384   0.0000   432.3295       30.5754       19.1137      -7.96145       26.5028      -9.06859       10.9679       14.2657       15.4285       15.6293       15.3493       13.6848
  17  25 4400.8052    0.9316 14.6239  9.8804  0.0000  0.1510   0.0070   0.4226    0.0341   0.0000   407.8748       25.6657       43.7366      -8.43958      -11.3909       14.8432       13.7708       17.7043       19.3789       19.2145       18.4544       16.8370
  17  26 4543.4564    0.7996 18.0961  9.7800  0.0014  0.1946   0.0057   0.5258    0.0290   0.0000   423.2837      -30.3101       13.9082       51.1713       36.2066      -13.4011       17.3811       22.8549       24.7151       24.2846       23.9552       21.5744
  18   3 1152.3893    0.0654  0.0547  9.5575  0.0000  0.0159   0.0098   0.0264    0.0248   0.0000   436.4705      -2.08320       15.7008      -5.52932      -7.36111      -2.50486       1.76792       2.17165       2.67186       1.92082       2.17360       2.16403
  18   6 1683.6746    0.2720  0.2292  9.5333  0.0000  0.0153   0.0106   0.0259    0.0349   0.0000   437.6540     -0.195701       16.8558      -2.69225      -3.13726      -3.29191       1.19316       1.68822       1.53036       1.77399       1.49024       1.78945
  18   7 1839.9962    0.3865  0.3898  9.5954  0.0000  0.0170   0.0116   0.0363    0.0453   0.0000   438.3499      0.741792       12.7334      0.991690      -1.25904     -0.319888       1.70836       2.30822       2.63560       2.86481       2.70012       2.22231
  18   8 1992.8568    0.5240  0.6426  9.5199  0.0000  0.0203   0.0125   0.0471    0.0667   0.0000   437.8881      -4.53430       11.6282      -3.23436      -1.20553      0.405876       2.09165       2.76090       2.94514       3.06326       2.84643       2.62523
  18   9 2143.7273    0.7775  0.7072  9.9071  0.0000  0.0183   0.0168   0.0470    0.0776   0.0000   439.7004       1.38062       15.1240      0.354545      -3.11858       2.53178       1.64576       2.06476       2.29192       2.23858       2.20824       2.09649
  18  10 2291.6667    1.1111  0.9087 10.2720  0.0000  0.0210   0.0216   0.0546    0.1101   0.0000   439.6395       4.27772       14.9551      -5.07786      -2.09203      0.577562       1.96639       2.40477       2.45239       2.54025       2.46182       2.35842
  18  11 2437.0091    1.4542  1.0651 10.6418 -0.0001  0.0239   0.0262   0.0571    0.1226   0.0000   437.1291       4.25638       15.1370       1.79249      -6.90932      -6.54814       2.15329       2.81445       3.03471       3.06692       2.72546       2.58228
  18  12 2580.9356    1.9676  1.0499 11.3756 -0.0001  0.0232   0.0355   0.0566    0.1155   0.0000   442.5686      0.332308       12.8411       1.84640     -0.379941      -4.38782       2.08033       2.70878       2.73327       2.89454       2.61669       2.48656
  18  13 2724.8288    2.5016  0.9341 11.9521  0.0000  0.0222   0.0466   0.0517    0.1064   0.0000   438.5504       1.84750       13.4611       2.82236     -0.896945      -5.92502       2.00477       2.67134       2.58353       2.68723       2.53942       2.49747
  18  14 2868.8526    3.1806  1.0384 11.7735  0.0000  0.0219   0.0558   0.0555    0.1645   0.0000   439.1561       13.1510       11.2867       4.34977       3.97343      -2.95160       2.05933       2.68888       2.69574       3.02603       2.82537       2.63423
  18  15 3012.3546    3.7439  1.0922 12.5096  0.0000  0.0228   0.0658   0.0581    0.1324   0.0000   437.9123       11.7829       12.7372     -0.203810     -0.640405     -0.356560       2.07680       2.62064       2.74447       2.87091       2.75073       2.59820
  18  16 3155.1068    3.8050  1.2212 12.6162  0.0000  0.0252   0.0655   0.0622    0.1356   0.0000   442.0022       9.50621       11.8224     -0.604800     -0.462289       1.49592       2.36734       3.07648       3.09087       3.27732       3.19332       3.01709
  18  17 3297.6765    3.5987  1.6225 12.4777  0.0000  0.0282   0.0551   0.0774    0.1079   0.0000   435.7695       11.5503       16.4258       2.94579      -1.91503      -7.91582       2.60656       3.29071       3.48778       3.54895       3.36953       3.22333
  18  18 3440.3402    3.0448  2.4063 11.9929  0.0000  0.0371   0.0398   0.0982    0.0920   0.0000   442.6708       12.8039       1.86203       8.20584      -1.38483      -9.10894       3.26742       4.22196       4.32126       4.45499       4.34114       4.22156
  18  19 3583.0543    2.6115  3.3498 11.5472  0.0000  0.0455   0.0299   0.1177    0.0750   0.0000   438.6641       26.3815       14.3543      0.713981      0.104521     -0.856020       4.12013       5.37332       5.64741       5.86842       5.66356       5.07040
  18  20 3725.6293    2.2237  5.3217 10.8187  0.0000  0.0577   0.0198   0.1603    0.0593   0.0000   442.7471       27.4109       16.1660       9.45812      0.804249      -18.9511       5.15585       6.61567       7.19543       7.31075       7.10351       6.61828
  18  21 3868.6559    1.8742  6.6082 10.4686  0.0000  0.0665   0.0154   0.1871    0.0540   0.0000   439.5969       15.9299       16.7644      -4.17543      -19.1331      -13.8038       6.01503       7.82579       8.05707       8.47361       7.92238       7.44579
  18  22 4011.2487    1.5215  8.6283 10.2247  0.0000  0.0814   0.0114   0.2356    0.0439   0.0000   450.3535       48.3000       10.2999      -4.98089       26.8067      -9.39880       7.37153       9.27326       10.0165       10.3060       9.82604       9.19206
  18  23 4154.2149    1.2533 10.7834 10.1804  0.0000  0.1059   0.0095   0.2958    0.0374   0.0000   436.6356       20.7137       15.0641      -7.81231       18.7404      -40.6605       8.92348       12.1161       12.4693       13.2135       12.3924       11.6636
  18  24 4297.2285    1.0540 12.7737 10.0588 -0.0004  0.1279   0.0080   0.3570    0.0346   0.0000   441.4376       34.7706       28.7818      -16.4319       5.86815       5.84462       11.0471       14.2323       15.6400       15.6372       15.4319       14.0581
  18  26 4583.5789    0.7423 18.4193  9.8530  0.0000  0.2048   0.0054   0.5437    0.0263   0.0000   409.2795      -15.5203      -9.24811       63.5815       33.0698      -41.4246       17.3246       22.4152       24.6513       24.7760       23.9090       21.8427
  19   4 1364.3106    0.1081  0.0784  9.4482 -0.0001  0.0138   0.0089   0.0202    0.0254   0.0000   439.2376      -2.32428       16.6394      0.285779      -2.57945       1.44264       1.20883       1.26398       2.21689       1.86253       2.53299       2.22324
  19   5 1543.0655    0.1741  0.1407  9.4390 -0.0008  0.0115   0.0094   0.0262    0.0278   0.0000   438.4812     -0.532999       16.2632       3.20284      -4.34433     -0.320307      0.919548       1.36437       1.32638       1.27507       1.22979       1.24223
  19   6 1709.3804    0.2856  0.2430  9.5322  0.0000  0.0161   0.0105   0.0277    0.0336   0.0000   438.4351     -0.365493       13.2285     -0.531965      -4.16923      -3.14807       2.54783       3.39485       3.76049       3.30583       3.24346       2.70472
  19   7 1867.3145    0.4170  0.4442  9.5519  0.0000  0.0162   0.0117   0.0382    0.0496   0.0000   437.3264     -0.598592       14.9897     -0.387772       1.75086      -1.41195       1.39182       1.71125       1.89116       2.00157       1.67218       1.68336
  19   8 2021.7811    0.5948  0.6563  9.5063  0.0000  0.0177   0.0133   0.0473    0.0705   0.0000   439.0440      -1.24511       15.6129     -0.148096      -3.12474      -3.06966       1.49062       1.80454       1.99506       2.06249       1.91338       1.96266
  19   9 2173.7879    0.8480  0.6949  9.9283  0.0000  0.0185   0.0179   0.0434    0.0837   0.0000   438.2833       1.44166       10.1518      -1.11606      -3.92575      0.640815       1.60904       2.05120       2.18570       2.22495       2.14158       1.96581
  19  10 2322.3979    1.1482  1.0008 10.2484  0.0000  0.0223   0.0212   0.0584    0.1062   0.0000   438.0744      -4.17475       11.2097       1.19269     -0.652659      -2.17469       2.01521       2.51746       2.68932       2.68100       2.63232       2.52505
  19  11 2468.2133    1.5590  1.0934 10.6660  0.0000  0.0221   0.0272   0.0595    0.1283   0.0000   438.6359       6.97334       8.91248     -0.110952    -0.0559328      -2.59931       1.96759       2.44932       2.76077       2.72676       2.76342       2.55469
  19  12 2613.2083    2.0942  1.0132 11.4652  0.0000  0.0211   0.0379   0.0584    0.1196   0.0000   436.4044       7.69047       12.9196       3.20345      -5.91029      -5.07661       1.78517       2.35146       2.39120       2.60523       2.67147       2.30121
  19  13 2758.0771    2.6836  0.9266 11.9055  0.0009  0.0197   0.0494   0.0523    0.1148   0.0000   437.4284       4.68957       15.1076      -1.32494      -1.04289      -4.20724       1.71667       2.20333       2.24830       2.35438       2.32892       2.21609
  19  14 2902.7068    3.2439  1.0194 12.0398  0.0001  0.0205   0.0565   0.0545    0.1342   0.0000   438.0906       13.9346       14.3609     -0.820330       1.74941      -2.91786       1.76221       2.19100       2.38985       2.25790       2.36094       2.26837
  19  15 3046.7706    3.8153  1.1827 12.5089 -0.0011  0.0232   0.0634   0.0597    0.1293   0.0000   436.9436       11.7336       14.6988      -7.34309       1.86895      -2.78049       2.07617       2.66099       2.89863       2.85254       2.64041       2.59039
  19  16 3190.1118    3.7951  1.4481 12.3688  0.0000  0.0254   0.0569   0.0683    0.1083   0.0000   442.2397       16.0334       18.4035     -0.695527      -1.70126      -2.48136       2.27462       2.87779       3.05948       3.24263       3.03199       2.73588
  19  17 3333.1841    3.2930  1.9290 12.4794  0.0000  0.0325   0.0450   0.0824    0.0723   0.0000   438.0235       21.2355       14.9330     0.0167395       4.22026      -4.25687       2.66881       3.45733       3.66476       3.67036       3.66870       3.32400
  19  18 3476.4705    2.8806  2.8255 11.6508  0.0000  0.0390   0.0328   0.1044    0.0797   0.0000   440.7022       20.5868       19.4142      -3.81969       1.30613      -6.80054       3.40222       4.55510       4.76934       4.79192       4.66267       4.33002
  19  19 3619.6987    2.4929  3.8688 11.1645  0.0000  0.0467   0.0251   0.1261    0.0719   0.0000   437.6310       21.0651       15.6738      -2.68713       1.73126      -7.31531       4.01379       5.16521       5.36515       5.64514       5.58529       5.13662
  19  20 3762.8437    2.0674  6.0070 10.7380  0.0000  0.0628   0.0172   0.1713    0.0515   0.0000   428.6449       13.5650       27.6969      -10.7514      -7.28511       2.63514       5.27817       6.80305       7.18925       7.36907       7.23786       6.69157
  19  21 3906.1293    1.7303  7.3761 10.4723  0.0000  0.0740   0.0135   0.1996    0.0448   0.0000   437.1822       7.20457       23.8697       1.09653      -12.1450      -7.98092       6.13057       8.09636       8.33946       8.67047       8.51500       7.88276
  19  22 4049.3082    1.4695  9.1597 10.1291  0.0000  0.0852   0.0105   0.2433    0.0420   0.0000   436.5369       28.4614       10.6374      -17.1155      -6.70132       10.2622       6.82843       9.21454       9.71464       9.97109       9.69202       8.81247
  19  23 4192.7690    1.2146 11.4262 10.1240  0.0000  0.1061   0.0087   0.3057    0.0351   0.0000   435.9256       34.0148       12.3566       5.69178      -4.81423       8.63194       8.82213       11.5411       12.4394       12.5976       12.4953       11.6798
  19  24 4336.5194    1.0282 14.0164  9.9546  0.0000  0.1317   0.0071   0.3715    0.0327   0.0000   447.5782       38.2946      -27.0372      -7.51551       24.5279      -28.4705       10.9858       14.2712       15.5779       15.5071       15.0184       14.2103
  19  25 4480.0676    0.8432 16.0408  9.8892  0.0002  0.1658   0.0059   0.4551    0.0287   0.0000   436.7763       31.0330       44.5093       7.40435       3.52587      -22.7639       12.9879       17.3155       18.3989       19.3517       18.5030       17.0777
  20   4 1386.4893    0.0999  0.1095  9.4586  0.0000  0.0161   0.0073   0.0281    0.0248   0.0000   440.0415      -1.05438       16.4767       1.92267      -1.59348      -1.86530      0.889692       1.89428       1.31420       2.14030       1.32829       1.46563
  20   5 1566.5427    0.1884  0.1940  9.4424 -0.0007  0.0125   0.0084   0.0280    0.0288   0.0000   439.1727    -0.0252018       15.1995      -1.09711      -4.11335      -2.26853       1.08155       1.50439       1.65403       1.81204       1.73480       1.57700
  20   6 1734.2021    0.2932  0.3053  9.5785  0.0000  0.0129   0.0099   0.0330    0.0348   0.0000   438.9631      0.103740       15.8594     0.0343581      -4.70033      -1.56349       1.05067       1.34722       1.48060       1.47328       1.43743       1.28385
  20   7 1893.9276    0.4478  0.4599  9.6068  0.0000  0.0171   0.0118   0.0355    0.0492   0.0000   438.7811      0.369697       16.0298      0.244823      -2.19339       1.54039       1.30280       1.72941       1.83485       1.97507       2.09185       1.88134
  20   8 2050.0746    0.6375  0.6426  9.7189  0.0000  0.0175   0.0139   0.0432    0.0676   0.0000   437.5271      0.313132       15.1538     -0.777632      -2.54293     -0.235427       1.31953       1.71245       1.85079       1.94532       1.82187       1.68024
  20   9 2203.1552    0.8957  0.7890 10.0921  0.0000  0.0195   0.0180   0.0479    0.0845   0.0000   435.5790      -1.05138       9.85600      -1.23138      -2.97727      -2.08164       1.46965       1.97113       2.09319       2.17637       2.08450       1.97136
  20  10 2352.4629    1.2574  0.9740 10.3843  0.0000  0.0206   0.0219   0.0510    0.0984   0.0000   437.6599       3.03964       9.19344       2.69820      -2.56869      -4.89220       1.68586       2.10902       2.24005       2.40785       2.34575       2.20187
  20  11 2499.0442    1.6547  1.1920 10.6894  0.0000  0.0229   0.0272   0.0603    0.1308   0.0000   436.7274       4.16818       15.2258      -1.47541     -0.183794      0.225386       1.87264       2.39304       2.56701       2.63173       2.52505       2.36002
  20  12 2645.0165    2.2976  0.9757 11.3048  0.0000  0.0201   0.0396   0.0500    0.1359   0.0000   437.2484       9.60571       13.2413      -1.43841     -0.481555   -0.00156602       1.58216       2.01109       2.16714       2.41901       2.25665       1.98249
  20  13 2790.8737    2.8035  0.9717 11.8744  0.0000  0.0196   0.0481   0.0504    0.1127   0.0000   439.3306       10.7695       10.0221      -4.35968      -3.49373      -4.44345       1.64457       2.15293       2.30511       2.34931       2.33851       2.10821
  20  14 2936.1744    3.3915  1.0796 12.2313 -0.0009  0.0210   0.0574   0.0559    0.1272   0.0000   438.7543       11.8822       8.50919      -2.47028      -1.64430      -3.58059       1.84072       2.25347       2.28851       2.25313       2.38041       2.44746
  20  15 3080.7272    3.7794  1.0740 12.7414  0.0000  0.0209   0.0643   0.0567    0.1107   0.0000   440.6165       8.40435       14.0803       8.08159       1.03752      -7.23643       1.73738       2.19782       2.37136       2.46518       2.41124       2.39845
  20  16 3224.6421    3.8122  1.3362 12.8241  0.0000  0.0258   0.0596   0.0623    0.0941   0.0000   438.1556       19.9360       13.7232       11.5742       1.40210      -5.74622       2.08145       2.80180       2.89379       3.15216       3.04423       2.78965
  20  17 3368.3535    3.2651  2.1178 12.2108  0.0018  0.0321   0.0407   0.0863    0.0677   0.0000   439.3308       25.5545       14.8484      -2.02672      -6.32386      -4.42335       2.60355       3.38946       3.70300       3.83854       3.74342       3.50712
  20  18 3512.2053    2.8151  3.3384 11.6006  0.0000  0.0425   0.0290   0.1104    0.0628   0.0000   436.6368       19.3600       14.2976       2.93772      0.156054      -4.69754       3.32695       4.39513       4.59214       4.80386       4.63669       4.35093
  20  19 3655.9939    2.3630  4.9054 10.9791  0.0000  0.0524   0.0204   0.1425    0.0559   0.0000   435.4904       26.2646       5.12770       3.50591       6.77372      -8.12561       4.18988       5.37049       5.78546       5.94684       5.88498       5.48524
  20  20 3799.7692    1.9738  6.2152 10.6585  0.0000  0.0624   0.0158   0.1726    0.0493   0.0000   438.7413       35.0136       14.0521      -13.8703      0.816436      -7.38857       5.04227       6.35879       6.77905       7.07051       7.05787       6.53478
  20  21 3943.4212    1.6623  8.0613 10.3650  0.0000  0.0765   0.0121   0.2095    0.0413   0.0000   435.5962       9.81828       12.8450      -13.8884       5.00497       6.95469       5.97698       7.78654       8.39939       8.74122       8.39240       7.91419
  20  23 4230.6246    1.1797 12.0603 10.0532  0.0000  0.1114   0.0081   0.3169    0.0343   0.0000   431.3724       36.4690       12.8142      -20.7655      0.992205      -9.71213       8.56272       11.3823       12.2679       12.8503       12.1889       11.4820
  21   3 1213.5869    0.0718  0.0695  9.4630  0.0015  0.0243   0.0088   0.0285    0.0234   0.0000   436.3042     -0.633391       22.3320       1.52137      -4.49506      -1.08965      0.993852       2.30971       1.75029       2.41319       1.69986       1.52240
  21   4 1408.0819    0.1023  0.1471  9.4080  0.0000  0.0141   0.0072   0.0350    0.0255   0.0000   442.0948     -0.375554       16.1519      -1.90064      -4.75150      0.578512       1.11874       1.34094       1.61080       1.84662       2.06965       1.56201
  21   5 1589.2678    0.2040  0.2604  9.3601  0.0000  0.0132   0.0078   0.0355    0.0296   0.0000   439.1145      0.573344       17.4669     -0.302317      0.896258     -0.510985       1.20507       1.41298       1.61668       1.67266       1.51986       1.27804
  21   6 1758.2192    0.3232  0.3770  9.4924  0.0000  0.0149   0.0096   0.0355    0.0390   0.0000   439.0947     -0.444111       17.0210     -0.692821      -1.34617       1.59739       1.09426       1.33533       1.48940       1.51026       1.50656       1.39761
  21   7 1919.8406    0.4757  0.4944  9.6600  0.0000  0.0168   0.0118   0.0363    0.0488   0.0000   436.9818     -0.668667       10.5137      -1.85649     -0.487865       1.30618       1.19776       1.67748       1.69987       1.74143       1.81937       1.64699
  21   8 2077.7513    0.7294  0.6469  9.6190  0.0015  0.0169   0.0146   0.0377    0.0715   0.0000   439.1844      0.736461       11.9689      -1.28835     -0.546423     -0.675266       1.24157       1.70967       1.84227       1.88753       1.79427       1.74393
  21   9 2231.9190    1.0001  0.7742 10.1697  0.0000  0.0184   0.0190   0.0448    0.0850   0.0000   437.8535     -0.564433       8.63421       3.06912      -1.30017       1.90814       1.38313       1.77553       1.82570       1.95192       1.91925       1.75746
  21  10 2381.9632    1.3251  0.9989 10.5640  0.0000  0.0198   0.0229   0.0536    0.0969   0.0000   438.8320       2.18943       10.5659      -3.85316       1.23237      -1.16730       1.51393       1.93882       2.11999       2.23579       2.19898       2.05514
  21  11 2529.3990    1.8158  1.0706 10.9568 -0.0001  0.0204   0.0302   0.0545    0.1165   0.0000   439.4460       4.04286       14.5458      0.597427      -4.26736      -2.98651       1.66105       2.17057       2.32689       2.43360       2.26508       2.17570
  21  12 2676.3035    2.1968  1.0748 11.7073 -0.0002  0.0219   0.0376   0.0566    0.1042   0.0000   439.5792       5.70554       14.3687     -0.409303     -0.852378      -3.95792       1.69401       2.09772       2.23306       2.34163       2.38526       2.13542
  21  13 2823.1667    2.9233  0.9217 12.2341  0.0000  0.0201   0.0526   0.0506    0.1134   0.0000   441.1399       6.19519       10.6615       1.69739       2.02181      -5.01089       1.83510       2.35988       2.44424       2.51673       2.39865       2.35045
  21  14 2969.1009    3.3996  1.0305 12.5527 -0.0003  0.0203   0.0582   0.0531    0.1041   0.0000   440.1119       4.06710       12.8876      -2.69379      -4.46291      -5.25661       1.60140       2.15566       2.23231       2.49269       2.17233       2.10804
  21  15 3114.2063    3.8050  1.2634 12.5245  0.0000  0.0226   0.0585   0.0606    0.1125   0.0000   440.3371       10.0973       12.4410       3.99225      0.734648      -5.44753       1.73176       2.24461       2.28412       2.46971       2.46164       2.27117
  21  16 3258.8206    3.5883  1.5052 12.6383  0.0000  0.0259   0.0520   0.0681    0.0853   0.0000   438.8895       13.6599       16.3072      -1.94291      -5.51683      -6.61914       2.06307       2.69658       2.93795       2.99031       2.84369       2.73039
  21  17 3403.1828    3.2002  2.2078 12.1184  0.0000  0.0312   0.0380   0.0861    0.0646   0.0000   437.8703       11.4353       13.1054      -1.36287      -7.43163      -3.66504       2.54803       3.28069       3.54344       3.67178       3.60682       3.45654
  21  18 3547.5294    2.6740  3.2947 11.6637  0.0000  0.0420   0.0276   0.1076    0.0562   0.0000   440.6877       17.3458       7.61047       8.56258      -7.21452      -9.90438       3.19531       4.13245       4.37151       4.63835       4.53211       4.43941
  21  19 3691.8782    2.2531  4.8001 11.0061  0.0000  0.0518   0.0192   0.1374    0.0517   0.0000   441.6973       20.4040       4.18027      -3.12892       2.88208      -4.65419       3.92396       5.19888       5.52188       5.61729       5.61763       5.28822
  21  20 3836.1604    1.8935  6.5443 10.6103  0.0000  0.0636   0.0143   0.1767    0.0441   0.0000   442.6603       15.7028       14.9306       13.1089       13.4344      -15.1177       4.74731       6.37496       6.70354       7.10181       7.01860       6.63996
  21  21 3980.3685    1.5922  7.9632 10.3153  0.0000  0.0744   0.0113   0.2041    0.0400   0.0000   435.5198       19.6838       9.32988       7.19759      -4.84108      -9.42194       5.52116       7.34831       8.03240       8.17644       8.13892       7.61806
  21  22 4124.6509    1.3189 10.8182 10.1376  0.0002  0.0969   0.0088   0.2723    0.0346   0.0000   442.1382       31.4948       2.30184     -0.489549      -12.8372      -5.15601       7.26248       9.45858       10.1597       10.5974       10.5484       9.91949
  21  25 4557.1536    0.7566 17.3778  9.8566  0.0007  0.1833   0.0051   0.4816    0.0251   0.0000   392.6969       19.2750       27.0199      -10.1310       23.9642      -13.4943       12.9768       17.7423       18.9682       19.9060       19.1723       17.9332
  22   5 1611.3300    0.2190  0.2026  9.4925 -0.0003  0.0121   0.0088   0.0266    0.0286   0.0000   439.4316      -1.07320       19.2088      -1.84491     -0.858942      -1.98988      0.912384       1.44781       1.38479       1.70063       1.54209       1.38079
  22   6 1781.5421    0.3702  0.3542  9.5126 -0.0008  0.0129   0.0104   0.0311    0.0378   0.0000   439.1020      -1.00260       17.1933      0.806604      -1.73078     -0.299424      0.884828       1.09646       1.32170       1.31505       1.29078       1.27537
  22   7 1945.0597    0.5052  0.6178  9.5828  0.0000  0.0177   0.0113   0.0423    0.0571   0.0000   441.9232     -0.282060       14.5681     -0.871396      -2.60516     -0.710485       1.26988       1.72507       1.81585       1.97510       1.88319       1.81800
  22   8 2104.7908    0.7492  0.7367  9.7695  0.0000  0.0176   0.0144   0.0433    0.0721   0.0000   437.5996      0.225647       14.9388    -0.0949685      -5.72351       2.42917       1.28859       1.78225       1.86887       1.98491       1.93175       1.82876
  22   9 2260.0496    1.0171  0.9587 10.1588  0.0000  0.0196   0.0175   0.0517    0.0893   0.0000   443.0237       4.68110       14.0454      -2.34485      -2.49797      -1.47171       1.53171       1.95213       2.18797       2.30146       2.22333       2.01948
  22  10 2410.9090    1.4383  1.1202 10.5826  0.0000  0.0214   0.0235   0.0558    0.1135   0.0000   434.8185       3.69323       13.7974       4.51978      -3.36607      0.493523       1.67864       2.21822       2.46395       2.63092       2.49648       2.43252
  22  11 2559.3373    1.8738  1.0747 11.1067  0.0000  0.0202   0.0303   0.0552    0.1132   0.0000   435.7337       9.27733       12.6891      -3.53303     -0.207439      -2.44705       1.44336       1.88214       2.06007       2.08395       2.00038       1.97739
  22  12 2707.2834    2.3366  1.0356 11.8612  0.0000  0.0203   0.0391   0.0525    0.0981   0.0000   439.5577       5.15234       15.5457      -2.74719      -1.89925      -6.32563       1.48698       1.87309       1.96653       2.16104       2.12008       2.07991
  22  13 2854.9141    3.0948  1.0017 12.0901  0.0002  0.0196   0.0511   0.0507    0.1211   0.0000   438.9597       8.74212       13.9576      -3.52157    -0.0950005      -3.69931       1.49868       1.98914       2.06994       2.23223       2.06842       1.97771
  22  14 3001.6218    3.6327  1.0286 12.5046  0.0000  0.0195   0.0597   0.0502    0.1146   0.0000   437.9212       10.5458       17.5084       1.68527     -0.251989      -3.36312       1.45653       1.88167       2.07061       2.19979       2.08782       2.02626
  22  15 3147.2499    3.7847  1.2643 12.8384  0.0000  0.0228   0.0588   0.0611    0.0970   0.0000   434.7799       8.90371       15.7193      -3.11198      -3.54427      -6.29625       1.72184       2.23258       2.49444       2.52418       2.41845       2.25570
  22  16 3292.5328    3.4472  1.6827 12.5570  0.0000  0.0274   0.0457   0.0702    0.0723   0.0000   437.4566       17.8577       13.6234      -4.08599      0.712227      -1.45502       2.02195       2.66491       2.95223       3.06350       3.03677       2.88255
  22  17 3437.5517    3.0607  2.3978 12.0411  0.0000  0.0329   0.0340   0.0881    0.0592   0.0000   441.3867       18.4408       10.3886     -0.801161      -2.57666      -5.29126       2.32851       3.08786       3.26493       3.62499       3.39874       3.18530
  22  18 3582.5169    2.5427  3.6191 11.5639  0.0000  0.0426   0.0242   0.1126    0.0485   0.0000   432.7540       22.1787       8.26550     -0.989940      -1.43468      -2.94734       3.16442       4.05444       4.39218       4.57307       4.56740       4.25791
  22  19 3727.3926    2.0915  5.1456 11.0629  0.0003  0.0541   0.0177   0.1456    0.0443   0.0000   448.7454       16.6263       12.0256       5.58617      0.245856      -5.85560       3.96543       5.15018       5.57042       5.64135       5.81326       5.59581
  22  20 3872.0967    1.8116  6.8875 10.6009  0.0001  0.0644   0.0131   0.1771    0.0399   0.0000   431.4776       14.9538       25.6643      -2.29122      -2.96522      -1.89169       4.60260       6.09019       6.41076       6.85268       6.63019       6.44138
  22  21 4016.9199    1.5153  9.4087 10.2520  0.0000  0.0818   0.0099   0.2308    0.0359   0.0000   438.3283       33.3802       22.6247      -3.46712      -8.37583      -10.2817       5.81146       7.52393       8.18473       8.55522       8.38419       7.99101
  22  22 4161.7723    1.2382 11.5930 10.1939 -0.0004  0.1049   0.0081   0.2919    0.0317   0.0000   444.1491     0.0341424       31.2580       3.75315       8.71003      -8.14897       7.48226       9.96946       10.6131       11.2269       10.9456       10.6503
  22  23 4306.3515    1.0619 13.5352 10.0501  0.0000  0.1245   0.0067   0.3412    0.0292   0.0000   455.4055       29.7595       19.1602      -6.61641       4.33890      -15.9090       8.60210       11.4270       12.5754       12.9245       12.7630       12.0781
  22  24 4451.0984    0.8450 16.1641  9.9158 -0.0008  0.1584   0.0053   0.4291    0.0267   0.0000   415.7099       19.2088       2.74357      -8.89001       24.3672       8.71674       10.9853       14.5405       15.4147       16.3349       16.0824       15.3024
  23   5 1632.8191    0.2415  0.1932  9.4519 -0.0005  0.0099   0.0091   0.0215    0.0286   0.0000   439.8210      -2.21947       18.1132       1.41635      -3.03220      0.721841      0.779872       1.00993       1.05067      0.941961       1.00060       1.06208
  23   6 1804.2224    0.3437  0.3579  9.5788  0.0000  0.0133   0.0097   0.0315    0.0365   0.0000   438.7265      0.638135       19.2943     -0.244417      -3.68730      0.888306      0.957755       1.20257       1.25094       1.49179       1.46445       1.42804
  23   7 1969.6201    0.5374  0.5880  9.6551  0.0006  0.0157   0.0117   0.0411    0.0549   0.0000   440.2052      -1.65235       18.7855      -1.49595      -3.95461      0.184415       1.10845       1.44914       1.54467       1.62863       1.52317       1.59413
  23   8 2131.1354    0.7774  0.7755  9.8005  0.0001  0.0186   0.0144   0.0434    0.0759   0.0000   437.3862       1.57533       13.7090      -2.19491      -1.43456     -0.951351       1.55968       2.03633       2.21448       2.36461       2.29733       2.13928
  23   9 2287.5193    1.1107  0.8731 10.2455  0.0000  0.0191   0.0192   0.0447    0.0900   0.0000   438.8266       1.27750       14.6238       2.52071      -1.10730      -6.18153       1.31486       1.75782       1.80738       1.98713       1.89078       1.76358
  23  10 2439.2106    1.5413  1.1502 10.5420  0.0000  0.0219   0.0241   0.0537    0.1261   0.0000   436.2526       3.93780       13.6709      -5.62839      -4.46532     -0.573656       1.52727       2.03654       2.05754       2.21103       2.13356       2.10551
  23  11 2588.7404    2.0299  1.1094 11.3611 -0.0004  0.0209   0.0318   0.0529    0.1000   0.0000   437.2171       4.87457       13.9952     -0.602799      -2.17407      -6.80297       1.43445       1.82914       2.05843       2.04856       2.09040       1.96705
  23  12 2737.7454    2.6196  1.0746 11.7239  0.0000  0.0194   0.0413   0.0536    0.1143   0.0000   439.5931       6.24600       11.9451       1.65981      -3.14234      -3.66676       1.32301       1.70283       1.92369       1.90435       1.91997       1.90873
  23  13 2886.2610    3.2914  1.0062 12.1227  0.0000  0.0190   0.0530   0.0500    0.1243   0.0000   439.5849       4.19321       13.0854      0.148311     -0.257570      0.388875       1.45407       1.77390       1.88344       2.01640       1.94204       1.95099
  23  14 3033.6657    3.6536  1.1465 12.5629  0.0000  0.0207   0.0569   0.0554    0.1167   0.0000   437.4810       9.31764       12.4821       1.40824      -2.69223      -6.42673       1.51076       1.96347       2.11889       2.28139       2.18153       2.05932
  23  15 3179.9706    3.8219  1.2347 12.6261  0.0014  0.0223   0.0567   0.0545    0.1076   0.0000   437.0897       11.8757       11.0959       2.45836     0.0441321      -3.17298       1.68689       2.11683       2.31499       2.27381       2.27874       2.36379
  23  16 3325.7942    3.4882  1.7368 12.4302  0.0003  0.0264   0.0448   0.0693    0.0742   0.0000   440.8542       10.3320       13.0256      -2.17574      -4.71292      -3.47058       1.94564       2.43376       2.57676       2.74701       2.65521       2.53797
  23  17 3471.5494    2.9767  2.6931 11.8610  0.0000  0.0334   0.0302   0.0931    0.0520   0.0000   434.5100       20.9450       10.9953      -1.86707       1.15181      -11.1523       2.41817       3.06477       3.35425       3.47749       3.42780       3.27316
  23  18 3617.1642    2.4303  4.0097 11.2999 -0.0011  0.0440   0.0209   0.1167    0.0445   0.0000   435.5824       9.09023       21.6676     -0.493906       1.60385       3.94713       2.97938       3.99337       4.35597       4.60704       4.39853       4.32282
  23  19 3762.4432    2.0691  5.5567 10.9236 -0.0000  0.0546   0.0162   0.1490    0.0421   0.0000   441.1920       23.0824       15.3345     -0.498516     -0.311418      -2.51186       3.79764       5.04857       5.40673       5.69699       5.70732       5.43487
  23  20 3907.8887    1.6970  7.1328 10.6843 -0.0003  0.0675   0.0125   0.1858    0.0356   0.0000   434.7794       22.7503       23.8317       4.01654      -1.82944      -21.5644       4.57468       6.07359       6.43435       7.03650       6.68917       6.51943
  23  21 4052.9556    1.4403  9.4552 10.3060  0.0000  0.0846   0.0095   0.2287    0.0332   0.0000   438.5429       31.8077       26.1096      -6.45631      -6.06711       6.71244       5.76637       7.55692       8.32962       8.71294       8.52205       8.20726
  23  22 4197.8648    1.2117 12.3205 10.0906  0.0005  0.1082   0.0075   0.2980    0.0313   0.0000   425.7685       13.1874       4.43190       26.0435      -5.17082      -4.86861       7.33402       9.72067       10.6080       10.9304       10.8303       10.3450
  23  23 4343.1682    1.0017 14.4924 10.0718  0.0000  0.1363   0.0061   0.3661    0.0268   0.0000   447.2932       41.2021       34.8491       12.2638      -14.5224       11.7235       8.86681       12.1368       13.0462       13.5924       13.3556       12.7509
  23  24 4488.2139    0.8268 16.7120  9.9290  0.0008  0.1599   0.0052   0.4357    0.0245   0.0000   439.6364       41.6598       10.8514      -27.2671     -0.147931      -14.3906       10.6848       14.0197       15.4402       16.1371       15.6437       15.0491
  24   3 1271.0100    0.0833  0.1422  9.3858 -0.0004  0.0174   0.0069   0.0362    0.0231   0.0000   441.2542       1.25639       19.0149     -0.245231      -6.34088      0.325979       1.05055       1.32125       1.55550       1.77479       1.56441       1.67410
  24   4 1469.7849    0.1492  0.1382  9.3830  0.0000  0.0109   0.0075   0.0215    0.0246   0.0000   439.8056      -1.27813       18.5609       1.06771      -2.90203     -0.962412      0.769804      0.810212      0.918376       1.03539      0.970171      0.981770
  24   5 1653.6951    0.2573  0.2393  9.4676  0.0000  0.0112   0.0089   0.0255    0.0297   0.0000   440.1271      0.209134       18.2803     -0.804747     -0.965029      0.765541      0.750031      0.957935       1.09109       1.27671       1.32703       1.15516
  24   6 1826.3068    0.3996  0.4297  9.4997  0.0005  0.0177   0.0101   0.0351    0.0407   0.0000   439.3541       1.90589       16.5121      0.201193      -1.35969     -0.637732       1.59382       2.39263       2.54746       2.66758       3.01556       2.60781
  24   7 1993.5677    0.5728  0.6419  9.6022  0.0000  0.0158   0.0117   0.0410    0.0583   0.0000   440.1487      -2.64339       16.0246      0.192274     -0.936767      -2.34061       1.05964       1.32640       1.43400       1.55407       1.60870       1.47462
  24   8 2156.8282    0.8520  0.7769  9.8548  0.0000  0.0180   0.0152   0.0409    0.0813   0.0000   439.0576     -0.305241       14.9007       3.63140      -2.13926       1.33825       1.20453       1.53969       1.71211       1.78014       1.83104       1.72038
  24   9 2314.3808    1.1685  1.0518 10.1664  0.0000  0.0204   0.0184   0.0501    0.0991   0.0000   438.1621      0.956624       14.2261       5.71604      -3.67462      -2.75691       1.32381       1.71183       1.87392       1.98887       1.92239       1.86156
  24  10 2467.1197    1.6205  1.1133 10.6439  0.0000  0.0202   0.0251   0.0549    0.1225   0.0000   441.0895       1.48211       13.6493      0.905776      -2.21164      -3.11609       1.43287       2.07074       2.17738       2.47757       2.41645       2.31586
  24  11 2617.7868    2.1576  1.1131 11.2662  0.0000  0.0200   0.0329   0.0507    0.1171   0.0000   440.2192       7.61400       15.4305      -2.37411      -2.79491       1.98593       1.37486       1.72558       1.90458       2.12960       2.04344       1.96868
  24  12 2767.8164    2.7297  1.0584 11.7961  0.0000  0.0191   0.0421   0.0509    0.1130   0.0000   436.7073       3.71834       13.0938      -2.07712     -0.619161      -2.78271       1.31355       1.65010       1.72665       1.84620       1.81762       1.77665
  24  13 2917.1797    3.2889  1.0584 12.4233 -0.0003  0.0194   0.0518   0.0514    0.1014   0.0000   440.9758       8.69784       13.2900      -1.47406      0.663281      -4.06663       1.35198       1.79539       1.86696       2.01874       1.95910       1.84832
  24  14 3065.2278    3.8065  1.1489 12.4375  0.0000  0.0203   0.0574   0.0532    0.1282   0.0000   438.5772       11.2909       12.3646      -4.62219       2.81982      -2.64325       1.32603       1.71254       1.83884       1.92438       1.90533       1.84493
  24  15 3212.2725    3.6980  1.4963 12.6088  0.0000  0.0237   0.0503   0.0639    0.0851   0.0000   438.2846       12.6562       14.2603      -4.13553      -5.34263      -6.89733       1.62912       2.11549       2.24694       2.33616       2.27463       2.31839
  24  16 3358.7820    3.3093  1.9702 12.3519 -0.0023  0.0279   0.0389   0.0756    0.0601   0.0000   436.9184       14.6225       11.3197      -1.50167       1.67867      -12.4802       1.84675       2.42572       2.56389       2.68734       2.65701       2.53759
  24  17 3505.2366    2.8210  3.2287 11.6128  0.0000  0.0369   0.0256   0.0987    0.0477   0.0000   440.3880       13.6344       9.45461       2.96753      -1.49998      -15.1504       2.43283       3.15798       3.35964       3.58054       3.58615       3.50845
  24  18 3651.3866    2.3108  4.1797 11.3728 -0.0004  0.0455   0.0196   0.1203    0.0399   0.0000   444.4589       18.3518       12.1038      -2.80803       1.49360      -8.26393       2.92468       3.92976       4.26107       4.31422       4.40023       4.14207
  24  19 3797.2130    1.9280  6.2176 10.8343  0.0000  0.0590   0.0141   0.1613    0.0376   0.0000   439.0433       22.9544       24.6078      0.937529      -3.96524      -18.3009       3.76143       5.04657       5.45227       5.71116       5.79224       5.47810
  24  20 3943.0812    1.6482  7.7946 10.5072  0.0000  0.0700   0.0112   0.1903    0.0355   0.0000   446.5931       3.18482       5.36331       8.54140      -13.6108      -20.7020       4.62502       6.13744       6.50232       6.85720       6.94381       6.60699
  24  21 4089.0627    1.3759 10.1590 10.2875  0.0000  0.0886   0.0087   0.2441    0.0310   0.0000   429.5362       7.28683       4.73159       6.38976       20.9555      -10.9458       5.75885       7.52564       8.24349       8.53746       8.59762       8.18627
  24  23 4379.7543    0.9442 14.1786 10.0423  0.0013  0.1300   0.0059   0.3593    0.0257   0.0000   415.6653       12.5150       9.75858      -33.7744       2.34063     -0.119730       8.54201       11.1255       12.3658       12.8031       12.7716       12.3848
  25   3 1289.3920    0.0858  0.0819  9.4012  0.0000  0.0148   0.0073   0.0210    0.0220   0.0000   440.0150       1.15132       18.0496       1.33141      -2.83936     -0.663752       1.06914       1.04354       1.17816       1.33635       1.20615       1.16675
  25   4 1489.4638    0.1398  0.1401  9.3783  0.0000  0.0124   0.0070   0.0233    0.0236   0.0000   438.8626       1.06622       17.4798     -0.638054      0.119103      0.572225       1.38561       1.77153       1.96224       2.04747       1.93551       1.91747
  25   5 1674.0941    0.2617  0.2697  9.4572  0.0000  0.0133   0.0084   0.0256    0.0299   0.0000   439.9820     0.0746835       18.3632       2.53950      -4.32018      -1.18585       1.00992       1.32914       1.51779       1.62367       1.71974       1.55221
  25   6 1847.8887    0.4279  0.4677  9.5302 -0.0003  0.0137   0.0100   0.0350    0.0415   0.0000   439.7856      0.428860       18.9900      0.369716      -2.62916     -0.717225      0.843470       1.11419       1.17109       1.30099       1.18096       1.24292
  25   7 2016.9354    0.6253  0.6032  9.7248  0.0000  0.0153   0.0125   0.0378    0.0567   0.0000   439.1408      0.906681       16.1641      -2.44705      -1.81143       1.78286      0.911977       1.23508       1.37676       1.53666       1.65381       1.49421
  25   8 2181.7933    0.8872  0.8820  9.9234  0.0000  0.0180   0.0150   0.0463    0.0808   0.0000   439.3068      0.643120       16.7122      -2.68663     -0.148196    -0.0209946       1.12777       1.45048       1.54525       1.68525       1.63546       1.63615
  25   9 2340.5777    1.2426  1.0009 10.5597  0.0000  0.0189   0.0198   0.0502    0.0827   0.0000   440.1051       3.73098       13.6220     -0.180434      -1.86644      -1.40428       1.18859       1.47169       1.64147       1.81543       1.71785       1.66713
  25  10 2494.4651    1.7342  1.0259 11.0024 -0.0004  0.0188   0.0269   0.0481    0.0992   0.0000   440.6654       3.59801       16.6567      -2.60878      -2.45447      -5.37569       1.22384       1.51527       1.66399       1.81115       1.76297       1.64746
  25  11 2646.3472    2.2206  1.0439 11.6754  0.0000  0.0194   0.0351   0.0508    0.1009   0.0000   439.8412       2.89719       12.9259      -1.65898      -3.56985      0.164054       1.23719       1.62913       1.72211       1.82943       1.93114       1.80706
  25  12 2797.5317    2.8452  1.0296 11.9988  0.0000  0.0192   0.0437   0.0473    0.1047   0.0000   439.7153       7.13432       17.3500       2.94400      -3.98364      -2.41259       1.26708       1.71734       1.78378       1.92734       1.85528       1.73108
  25  13 2947.6092    3.4757  0.9953 12.4018  0.0000  0.0177   0.0538   0.0470    0.1017   0.0000   439.3844       6.35423       11.1986      0.907401      -2.47455       1.12150       1.19686       1.49235       1.63251       1.68100       1.63506       1.69348
  25  14 3096.4078    3.8746  1.2864 12.4953 -0.0000  0.0213   0.0539   0.0556    0.1068   0.0000   438.5444       9.73937       13.0408      0.982667      -6.33464      -4.56191       1.37373       1.79864       1.96412       2.08372       2.11585       2.02985
  25  15 3244.1616    3.7155  1.3682 12.7084 -0.0006  0.0233   0.0511   0.0585    0.0873   0.0000   435.9884       14.2847       12.2348     -0.555048      -1.21133      -5.39881       1.45216       1.93587       2.04286       2.14395       2.17258       2.15314
  25  16 3391.4372    3.1763  2.0397 12.4238  0.0001  0.0286   0.0365   0.0762    0.0557   0.0000   439.6458       9.38687       11.1771      -2.34835       1.36434      -8.39880       1.84414       2.36869       2.61366       2.76607       2.65050       2.69780
  25  17 3538.4308    2.6250  3.0814 11.8833  0.0000  0.0368   0.0252   0.0986    0.0435   0.0000   443.1497       16.7024       13.8000      -4.75567      -2.89550      -7.63656       2.38277       3.09297       3.36422       3.60364       3.53556       3.45915
  25  18 3685.2411    2.2321  4.7916 11.1654  0.0000  0.0486   0.0175   0.1258    0.0395   0.0000   433.1244       13.8882       18.7067      -6.24706       6.53939      -13.5039       3.19525       4.16349       4.55973       4.72024       4.85185       4.66857
  25  19 3831.7082    1.8875  6.6114 10.7544  0.0000  0.0595   0.0130   0.1627    0.0357   0.0000   441.9131       19.8943       10.5290       2.77908       4.74740      -20.0917       3.75335       4.93216       5.43026       5.69097       5.58906       5.45619
  25  20 3978.0295    1.5668  9.1681 10.4654  0.0000  0.0777   0.0099   0.2168    0.0317   0.0000   436.1766       11.1502       14.8648       4.40612      -4.13912      -4.94173       4.85915       6.51993       7.13823       7.37638       7.36201       7.12889
  25  21 4124.2232    1.3123 10.9433 10.2827  0.0000  0.0941   0.0082   0.2582    0.0298   0.0000   437.1908       27.4130       15.1635       13.3865      -3.87871      -9.35661       5.92800       7.88568       8.54385       9.04991       9.02803       8.79809
  25  22 4270.1862    1.0948 13.8851 10.0642  0.0009  0.1194   0.0061   0.3265    0.0272   0.0000   436.9467       19.1128       16.3032      -2.85609      -10.9737       12.2109       7.52581       9.99187       10.7528       11.3488       11.5593       11.2277
  26   3 1307.4806    0.0840  0.0899  9.4953  0.0000  0.0167   0.0068   0.0208    0.0215   0.0000   439.1704     -0.898204       19.4210     0.0520690      -1.85595     0.0557322      0.719951       1.31049       1.11661       1.40918       1.35836       1.20371
  26   5 1694.0406    0.2828  0.3458  9.4235  0.0000  0.0133   0.0080   0.0303    0.0326   0.0000   440.9038      0.417979       20.6262      -1.72305      -1.25373      -2.13581      0.810038       1.02664       1.28663       1.30201       1.19411       1.31989
  26   6 1869.0203    0.4441  0.5108  9.5257  0.0000  0.0142   0.0100   0.0351    0.0453   0.0000   441.2910      -1.78286       19.7688      -1.33634      -1.11298     -0.576866      0.922154       1.08752       1.25899       1.35697       1.36349       1.38199
  26   7 2039.7798    0.6316  0.6904  9.7893  0.0000  0.0161   0.0121   0.0408    0.0581   0.0000   439.5182       1.16168       16.6938     0.0496016     -0.271931      -1.43172       1.01264       1.21060       1.33778       1.48459       1.44735       1.42597
  26   8 2206.0877    0.9403  0.8550 10.1406  0.0000  0.0173   0.0158   0.0439    0.0752   0.0000   437.7285     -0.542959       19.5796     -0.787168      -5.69476      -3.18247       1.09268       1.44000       1.53029       1.61300       1.65731       1.60478
  26   9 2366.0980    1.3551  1.0094 10.6530  0.0000  0.0194   0.0210   0.0481    0.0884   0.0000   435.9287      0.106828       16.5629      0.694575      -2.32602      0.646784       1.11106       1.60235       1.58091       1.81149       1.77092       1.68830
  26  10 2521.3026    1.7651  1.1400 11.2083  0.0000  0.0199   0.0265   0.0536    0.0941   0.0000   440.7379       1.79010       17.4600       2.05767      -1.78781       1.16915       1.26739       1.62010       1.84134       1.87932       1.84942       1.84521
  26  11 2674.5061    2.4091  1.0801 11.8494 -0.0000  0.0189   0.0369   0.0519    0.0977   0.0000   435.8454       1.59218       13.8291     -0.416411     0.0540751      0.298268       1.22144       1.57765       1.75136       1.83977       1.84126       1.75487
  26  12 2826.7197    3.0243  1.0349 12.1760  0.0000  0.0184   0.0456   0.0478    0.1006   0.0000   439.0754       7.98647       13.7959      0.418796     -0.417493      -3.29111       1.18489       1.45956       1.62055       1.79334       1.81097       1.72227
  26  13 2977.6294    3.6457  1.0986 12.4814  0.0000  0.0184   0.0539   0.0511    0.1060   0.0000   440.1628       11.4701       14.7201      0.240074       1.73465      -1.63948       1.15063       1.48586       1.55352       1.70733       1.65168       1.67447
  26  14 3127.1663    3.6456  1.1699 13.0494  0.0000  0.0212   0.0565   0.0542    0.0904   0.0000   440.0713       9.38938       8.63594      0.770292      -1.91249      -4.29293       1.39893       1.84053       1.88697       2.00332       2.00527       1.93490
  26  15 3275.6542    3.6246  1.6955 12.4219  0.0000  0.0244   0.0441   0.0656    0.0785   0.0000   434.3664       8.97510       15.4808     0.0459136      -6.05713      -5.07145       1.54637       1.97624       2.08404       2.28848       2.27735       2.17042
  26  16 3423.6257    3.0770  2.3132 12.2506  0.0000  0.0305   0.0331   0.0797    0.0551   0.0000   435.6431       8.99024       18.9221      -1.94057      -1.58321      -2.64504       1.93492       2.54467       2.68497       2.97662       2.89878       2.79758
  26  17 3571.3005    2.5962  3.5830 11.6658  0.0000  0.0389   0.0224   0.1049    0.0411   0.0000   444.6666       12.9006       19.3835       5.99026       1.45221      -10.2441       2.34675       3.19733       3.45025       3.68325       3.52917       3.48150
  26  18 3718.8225    2.1606  5.0565 11.0885 -0.0005  0.0493   0.0160   0.1280    0.0377   0.0000   435.6069       17.0389       23.8000       4.91406      -1.06618      -2.90270       2.93356       3.92894       4.24693       4.49779       4.41174       4.40816
  26  19 3865.6821    1.8116  6.8765 10.7901  0.0000  0.0618   0.0121   0.1650    0.0329   0.0000   436.0132       11.2785       12.9533      -3.19680      -6.58041      -14.2190       3.65549       4.91492       5.34831       5.61050       5.48421       5.35192
  26  20 4012.7798    1.5042  9.3026 10.4162  0.0000  0.0775   0.0093   0.2184    0.0317   0.0000   433.2899       18.1798       14.7788      -9.94773      -2.13802      -4.07111       4.63048       6.13388       6.64933       7.08569       7.17879       6.87599
  26  21 4159.3616    1.2397 11.9796 10.2746  0.0000  0.1008   0.0073   0.2853    0.0281   0.0000   434.4784       16.9260      -1.01395      -8.96842       7.17790      -5.58960       6.02238       7.87343       8.77649       8.95458       9.08422       8.74574
  26  23 4452.3363    0.8701 16.6194  9.9867  0.0000  0.1503   0.0049   0.4043    0.0234   0.0000   433.9618       32.6116      -16.0827      -9.75045      -6.54817      -10.5251       8.88171       11.9569       13.0571       13.7350       13.7664       13.4526
  27   3 1325.2002    0.1000  0.1242  9.4159  0.0006  0.0127   0.0064   0.0277    0.0218   0.0000   439.4551     -0.132242       21.5832      0.688378      -3.46853     -0.166964      0.891645       1.02673       1.18277       1.16036       1.21566       1.03388
  27   4 1527.5644    0.1515  0.1874  9.3920  0.0000  0.0129   0.0066   0.0246    0.0243   0.0000   440.6307      -1.67978       17.6712    -0.0218479      -1.97239    -0.0664348      0.751427      0.902092      0.963691       1.16932       1.10871       1.00269
  27   5 1713.5764    0.3080  0.2901  9.4587  0.0000  0.0114   0.0089   0.0256    0.0313   0.0000   440.1198      0.472255       20.2737      0.982830      -2.07200     -0.178445      0.676463      0.872693      0.896884      0.947855       1.00934      0.995344
  27   6 1889.7678    0.4720  0.5405  9.5294  0.0000  0.0149   0.0099   0.0348    0.0478   0.0000   440.3072      0.384371       18.7342     -0.488883      -2.09646   -0.00523130      0.834358       1.10944       1.24120       1.27567       1.32508       1.30381
  27   7 2062.0672    0.6992  0.7562  9.7252 -0.0004  0.0159   0.0124   0.0433    0.0643   0.0000   441.3628       1.36037       16.3922      0.853502     -0.276006      -1.06575      0.928564       1.17950       1.34740       1.41764       1.45643       1.36675
  27   8 2229.7830    1.0220  0.9294 10.1263  0.0000  0.0177   0.0163   0.0454    0.0817   0.0000   440.0632       1.59391       16.9132       1.03826      -5.09885     -0.832802       1.02666       1.29815       1.47114       1.52850       1.54139       1.46751
  27   9 2391.0729    1.4360  1.1571 10.6921  0.0015  0.0199   0.0209   0.0517    0.0929   0.0000   439.4912       3.90749       16.2179     -0.805907      -1.53962      -3.42482       1.18738       1.46906       1.67734       1.72862       1.81562       1.77738
  27  10 2547.6811    1.8899  1.1595 11.2710  0.0000  0.0195   0.0280   0.0535    0.1007   0.0000   440.3927       2.33296       13.3958       2.22929     -0.813851      -2.62655       1.19273       1.58108       1.71328       1.89247       1.88904       1.84749
  27  11 2702.2040    2.4944  1.0561 11.7921  0.0000  0.0183   0.0372   0.0481    0.0993   0.0000   440.3712       5.74002       12.1587       2.05186      -2.87178      -4.96239       1.14642       1.42559       1.54637       1.74581       1.73423       1.65298
  27  12 2855.5474    3.2120  1.0010 12.3220  0.0000  0.0178   0.0486   0.0457    0.1006   0.0000   439.4765       7.46583       16.6158      -1.20337     -0.948344      -1.91531       1.12349       1.44631       1.53809       1.65597       1.51923       1.62530
  27  13 3007.2720    3.7051  1.1024 12.3900  0.0003  0.0186   0.0533   0.0484    0.1213   0.0000   439.1024       9.75925       12.3990      0.361955      -4.12390      -4.42634       1.12930       1.51409       1.61795       1.71888       1.76989       1.67940
  27  14 3157.5367    3.8308  1.2874 12.7197  0.0000  0.0203   0.0521   0.0553    0.0845   0.0000   436.7412       13.7469       14.8095      -1.17204      -6.33500      -8.05565       1.21395       1.57576       1.65948       1.71580       1.72649       1.74236
  27  15 3306.8066    3.5239  1.7269 12.6008  0.0000  0.0246   0.0422   0.0661    0.0642   0.0000   437.9595       8.44771       9.19925       3.62230     -0.802690      -3.64685       1.45177       1.84594       2.09338       2.15532       2.14913       2.16161
  27  16 3455.5917    2.9392  2.7207 12.0720 -0.0001  0.0329   0.0292   0.0885    0.0487   0.0000   437.1490       12.6604       11.0788       2.52691       1.24523      -2.55292       1.94293       2.55563       2.82510       3.08936       3.00807       2.98050
  27  17 3603.9352    2.4130  3.9456 11.5917  0.0000  0.0419   0.0203   0.1100    0.0388   0.0000   437.6627       9.76410       14.3025      0.105271      -1.16965      -2.92601       2.50923       3.19956       3.57635       3.76217       3.81004       3.66485
  27  18 3751.8933    2.0906  5.4227 11.1031  0.0000  0.0507   0.0151   0.1365    0.0345   0.0000   439.0845       11.2274       17.1215      -4.69629       2.86337      -23.0866       2.93622       3.83682       4.23228       4.51481       4.48338       4.33453
  27  19 3899.5463    1.7217  7.6549 10.6726  0.0000  0.0658   0.0110   0.1793    0.0316   0.0000   437.5306       18.7344       17.7933       7.22071       1.88500      -7.94974       3.74125       4.95263       5.46695       5.77131       5.77803       5.57468
  27  20 4046.8483    1.4284  9.9857 10.3882  0.0001  0.0815   0.0086   0.2308    0.0296   0.0000   438.1201       35.6770       14.3145       2.60070      -4.14459      -9.74861       4.77206       6.16803       6.87520       7.27725       7.17998       7.00074
  27  21 4194.1055    1.2211 12.4696 10.2471  0.0000  0.1049   0.0068   0.2870    0.0263   0.0000   427.1424       21.1915       24.1291      0.661323      -3.10296      -7.40136       5.98426       8.07957       8.81319       9.38788       9.25055       9.02658
  27  22 4341.1938    0.9952 14.2124 10.1321  0.0000  0.1263   0.0056   0.3418    0.0242   0.0000   422.8956       5.48767       16.4129      -1.53443      -2.07356      -12.8322       7.09342       9.69229       10.4244       11.0548       11.0042       10.7961
  27  23 4487.9982    0.8152 16.4268  9.9992  0.0000  0.1535   0.0048   0.4077    0.0220   0.0000   405.9275       37.4116       29.2663      -4.92073       3.75588       29.6875       8.75121       11.7332       12.9539       13.6808       13.4067       13.1601
  28   3 1342.6457    0.0924  0.0732  9.4416  0.0000  0.0102   0.0068   0.0184    0.0208   0.0000   441.2526      -1.07623       19.2612     -0.169339      -2.25727       1.04215      0.550250      0.606844      0.835229      0.740863      0.855968      0.768965
  28   4 1546.0282    0.1860  0.1551  9.4485  0.0000  0.0092   0.0075   0.0190    0.0237   0.0000   439.6252      -1.75854       18.9632      -1.11410      -2.04026       1.05874      0.490091      0.674406      0.656495      0.835182      0.823336      0.850374
  28   5 1732.7237    0.3357  0.3517  9.4947  0.0000  0.0125   0.0086   0.0282    0.0331   0.0000   441.1673      -1.64703       18.4169     -0.399208      -2.61581     -0.555223      0.631942      0.844874      0.933520       1.00484      0.960279      0.967087
  28   6 1910.1658    0.4915  0.5197  9.6628  0.0000  0.0142   0.0103   0.0334    0.0439   0.0000   440.1471     -0.756220       18.6424      0.681510      -3.07537      -1.47641      0.806480       1.03650       1.20081       1.25402       1.21797       1.23789
  28   7 2083.9322    0.7335  0.8381  9.6810  0.0000  0.0175   0.0122   0.0421    0.0727   0.0000   437.8626      -2.28732       16.8977      -2.37953      -1.18560       3.49126      0.920944       1.25544       1.37809       1.52614       1.45015       1.41059
  28   8 2252.8301    1.0806  0.9463 10.4704  0.0000  0.0180   0.0170   0.0450    0.0711   0.0000   438.7459       1.44213       18.7739       1.21237      -2.93654      0.892560      0.996485       1.34758       1.49807       1.55428       1.53704       1.54939
  28   9 2415.4103    1.4841  1.0870 10.6875  0.0000  0.0196   0.0215   0.0470    0.0982   0.0000   439.3071       3.51705       16.5087      0.370872      -2.03979      0.471835       1.11749       1.46652       1.52795       1.68674       1.60630       1.62091
  28  10 2573.4360    1.9411  1.2560 11.1632  0.0000  0.0201   0.0264   0.0526    0.0912   0.0000   439.0621       4.87907       14.0842      -2.99803      -4.68272      0.541258       1.18462       1.61191       1.79618       1.95682       1.96509       1.92769
  28  11 2729.4844    2.5609  1.1614 11.7379  0.0000  0.0188   0.0362   0.0519    0.1066   0.0000   440.9512       10.5813       15.0153       1.90716      -1.39788      -3.20878       1.10436       1.46495       1.52519       1.63207       1.67994       1.58822
  28  12 2883.8771    3.2443  1.0827 12.2632 -0.0000  0.0179   0.0468   0.0483    0.1060   0.0000   439.0297       3.59459       14.8240      0.858297      -6.31555      -3.45189       1.06402       1.37053       1.49663       1.63789       1.57926       1.53732
  28  13 3036.4572    3.7168  1.1141 12.6734 -0.0002  0.0184   0.0530   0.0497    0.0970   0.0000   440.9184       7.45144       12.1541       1.65577      -1.64152     -0.295346       1.08163       1.45692       1.55968       1.68421       1.62462       1.62308
  28  14 3187.4337    3.8042  1.2948 12.8023  0.0000  0.0211   0.0515   0.0535    0.0862   0.0000   438.3145       11.0595       15.0658      -4.01847      -1.02878      -3.54736       1.26513       1.72423       1.82801       2.00504       1.98543       1.89783
  28  15 3337.5583    3.3898  1.8370 12.5753  0.0000  0.0255   0.0392   0.0674    0.0607   0.0000   441.8609       10.6013       16.5296       2.49493      0.805679      -5.11035       1.44872       1.89930       2.05028       2.18509       2.22896       2.19460
  28  16 3487.0903    2.8500  2.9067 11.8656  0.0000  0.0325   0.0264   0.0910    0.0495   0.0000   439.0420       10.1431       15.7192      -2.01533     -0.822492      -9.90135       1.87798       2.45212       2.65921       2.78795       2.83454       2.75218
  28  17 3636.1082    2.3628  4.2905 11.4897  0.0000  0.0433   0.0190   0.1145    0.0378   0.0000   437.7055       11.3358       12.9888       3.90383      -1.31094      -8.30215       2.49424       3.14856       3.56602       3.78272       3.77188       3.75987
  28  18 3784.8135    1.9676  5.9606 10.9676  0.0000  0.0531   0.0135   0.1449    0.0330   0.0000   435.3163       15.4659       11.5510      -7.66599      -5.97625      -15.3065       3.01066       3.95970       4.28628       4.71611       4.60630       4.54787
  28  19 3933.0354    1.6642  8.1639 10.6007  0.0001  0.0675   0.0100   0.1848    0.0300   0.0000   433.7516       8.30458       11.0616      -1.58530      -7.48743      -13.5496       3.77940       5.01808       5.45379       5.80424       5.80090       5.74391
  28  20 4080.8543    1.3463 10.2068 10.4708 -0.0003  0.0856   0.0081   0.2359    0.0270   0.0000   432.7822       13.6164       15.0451      -2.28147      -5.73034      -12.3938       4.81332       6.37366       6.98464       7.49357       7.51852       7.36571
  28  21 4228.4636    1.1494 12.9496 10.2433  0.0012  0.1080   0.0063   0.2991    0.0252   0.0000   440.8974       15.3103       14.2091      -3.90476      0.557512      -3.43480       5.94039       7.81956       8.77182       9.20281       9.25171       9.13026
  28  22 4376.0353    0.9544 15.0331 10.0735 -0.0006  0.1299   0.0051   0.3552    0.0235   0.0000   437.3906       22.1429       4.79367      -16.8225       22.8703      -5.86028       7.17065       9.64109       10.6072       11.3189       11.2159       10.9081
  29   2 1135.1840    0.0618  0.0226  9.5196  0.0033  0.0124   0.0102   0.0142    0.0193   0.0000   442.8337       2.60630       21.0009       2.07089      0.787065       2.31233       1.02067      0.948276      0.755455      0.828440       1.20120      0.983304
  29   3 1359.7736    0.0912  0.0940  9.3964 -0.0002  0.0097   0.0062   0.0246    0.0206   0.0000   441.7056     -0.817693       19.1968      0.919062      -4.09660       1.60081      0.595870      0.958241       1.11733       1.23537       1.10351       1.07492
  29   4 1564.1625    0.1833  0.1657  9.4364  0.0001  0.0091   0.0071   0.0205    0.0234   0.0000   439.4008     -0.677611       20.3224     -0.416292      -1.55724      0.640431      0.481280      0.653096      0.733221      0.766477      0.806151      0.698894
  29   5 1751.5653    0.3501  0.3288  9.4940 -0.0002  0.0119   0.0091   0.0252    0.0331   0.0000   441.2308     0.0543047       19.5518      0.790563      -1.07584     0.0553798      0.713547       1.03433       1.06736       1.23537       1.20707       1.20077
  29   6 1930.1817    0.5150  0.5893  9.6519  0.0000  0.0144   0.0103   0.0379    0.0487   0.0000   441.5795     -0.508668       20.4399     -0.964628     -0.111590      0.697819      0.805118       1.11742       1.21609       1.32048       1.27521       1.23211
  29   7 2105.3580    0.7899  0.6922  9.9294  0.0000  0.0148   0.0137   0.0370    0.0605   0.0000   440.3842      0.423823       18.3106      0.599972      -3.99272      -2.41250      0.803864       1.10743       1.13620       1.22355       1.22971       1.21868
  29   8 2275.3946    1.1175  0.9891 10.2861  0.0000  0.0175   0.0167   0.0461    0.0791   0.0000   439.1332       1.79299       17.1668      -1.00883      -2.46585      0.297766      0.970926       1.24433       1.38940       1.45434       1.46454       1.43231
  29   9 2439.1434    1.5757  1.1456 10.8446 -0.0002  0.0192   0.0221   0.0513    0.0886   0.0000   441.4940       1.28646       14.0101     -0.581394       1.22599      -3.12863       1.12779       1.47172       1.70164       1.73689       1.78957       1.76046
  29  10 2598.8060    2.0598  1.1758 11.4630  0.0000  0.0199   0.0291   0.0499    0.0958   0.0000   439.3048      0.119824       17.9774      -1.57022     -0.923106      -1.73150       1.17241       1.53499       1.68081       1.76257       1.76550       1.72546
  29  11 2756.3096    2.7352  1.0726 11.9640  0.0000  0.0180   0.0388   0.0467    0.0916   0.0000   439.4657       6.08283       13.1295      -1.74214      -1.55981      -6.34157       1.00032       1.31106       1.37476       1.43346       1.44125       1.47502
  29  12 2911.7797    3.3782  1.1049 12.2737  0.0000  0.0177   0.0474   0.0481    0.1089   0.0000   437.8578       7.79840       11.8201       1.33929      -2.75953      -2.49132       1.05834       1.34594       1.47863       1.53270       1.55864       1.54717
  29  13 3065.2458    3.8838  1.1150 12.7069  0.0000  0.0181   0.0548   0.0488    0.1004   0.0000   439.7212       6.56364       17.4306      -2.34396      -2.14934      -4.44320       1.09756       1.40968       1.54777       1.64410       1.68758       1.74389
  29  14 3217.0464    3.7725  1.4911 12.4916  0.0001  0.0214   0.0449   0.0568    0.0763   0.0000   438.4498       10.3799       14.3039      -2.00392      0.356501      -6.06433       1.20522       1.58478       1.72075       1.82775       1.82021       1.84198
  29  15 3367.9605    3.2941  2.0528 12.4675  0.0000  0.0268   0.0354   0.0704    0.0525   0.0000   439.9338       11.1224       10.7037      -4.38576      0.410866     -0.982431       1.52001       1.95769       2.20138       2.29297       2.37792       2.27026
  29  16 3518.3301    2.7678  3.1829 11.8908  0.0000  0.0351   0.0245   0.0933    0.0423   0.0000   437.3301       9.04032       12.2953       2.64829      -2.69724      -7.87483       1.91485       2.57417       2.73836       2.92841       2.93330       2.90135
  29  17 3667.9896    2.2816  4.6322 11.3025 -0.0001  0.0442   0.0172   0.1189    0.0364   0.0000   439.4478       17.2471       12.2762       1.83316       3.87651      -5.35609       2.44595       3.27134       3.50207       3.81224       3.73914       3.74955
  29  18 3817.2062    1.8999  6.6438 10.8407  0.0000  0.0569   0.0121   0.1544    0.0311   0.0000   440.9862       12.2013       14.3685       7.02290      -10.4181      -11.8961       3.04676       4.06574       4.35469       4.71801       4.72573       4.68242
  29  19 3966.0625    1.5974  8.7874 10.5778  0.0005  0.0719   0.0094   0.1977    0.0281   0.0000   441.8111       14.1114      -1.07122       14.2695       7.81134       1.60183       3.81372       5.17869       5.58799       5.98061       5.96049       5.85665
  29  20 4114.6320    1.3563 11.3640 10.3209  0.0004  0.0916   0.0073   0.2505    0.0271   0.0000   420.2299       9.73158       9.21197      -9.97251       1.67699      -22.4465       4.91212       6.56990       7.23196       7.71937       7.72117       7.66348
  29  21 4262.7905    1.0756 13.5891 10.1914  0.0000  0.1158   0.0057   0.3113    0.0243   0.0000   454.9664       15.3253       1.99638      -11.2409      -10.1868     -0.772034       6.22437       8.21398       9.21243       9.67262       9.85237       9.61850
  30   3 1376.6159    0.0970  0.0861  9.4169  0.0000  0.0143   0.0066   0.0193    0.0204   0.0000   442.3342      -1.01270       18.9170     0.0606166      -3.20395       1.18705      0.618767      0.660963      0.908606       1.07287      0.764586      0.915615
  30   4 1581.9114    0.1984  0.2082  9.4374 -0.0001  0.0101   0.0069   0.0216    0.0241   0.0000   439.9549     -0.320566       19.8935     -0.115538      -2.49724     -0.441817      0.581449      0.733993      0.814093      0.795304      0.905873      0.888641
  30   5 1770.0491    0.3441  0.4274  9.4818  0.0000  0.0128   0.0081   0.0324    0.0352   0.0000   441.5766     -0.442836       18.7892       1.17159      -1.10363     -0.215373      0.647225      0.882439      0.950875       1.02512       1.04322       1.01599
  30   6 1949.9817    0.5550  0.5431  9.6508 -0.0001  0.0138   0.0108   0.0324    0.0483   0.0000   441.1023     -0.516417       18.4773       2.79517      -1.86015       1.31532      0.841533       1.09074       1.19577       1.29361       1.33415       1.27244
  30   7 2126.3724    0.7988  0.8029  9.9912 -0.0001  0.0166   0.0129   0.0390    0.0634   0.0000   440.6968       2.13954       17.6100      -1.02618      -4.44554     -0.540191      0.863606       1.14458       1.21962       1.29890       1.36372       1.32780
  30   8 2297.3848    1.2127  1.0304 10.1905  0.0000  0.0174   0.0172   0.0456    0.0925   0.0000   440.9028       3.95279       15.6787      0.160140      -2.14861      -1.00721      0.907042       1.21160       1.34020       1.43348       1.40125       1.46089
  30   9 2462.3666    1.6555  1.1381 10.9829  0.0000  0.0186   0.0233   0.0489    0.0930   0.0000   440.8597       5.64842       18.2773       1.82588      -3.58252       1.41174       1.05495       1.40147       1.54564       1.60750       1.56135       1.56652
  30  10 2623.6378    2.1835  1.1988 11.2653  0.0000  0.0189   0.0287   0.0491    0.1017   0.0000   440.2529       3.50851       16.8996      0.967662      -1.11818     -0.634399       1.00808       1.32284       1.44872       1.51836       1.51331       1.48061
  30  11 2782.6542    2.7413  1.0646 12.2961  0.0000  0.0175   0.0397   0.0484    0.0791   0.0000   440.1164       4.67736       15.9854       1.74291     0.0398554     -0.551021      0.997461       1.31217       1.47446       1.51099       1.52799       1.52261
  30  12 2939.3178    3.5159  0.9883 12.6866  0.0000  0.0166   0.0513   0.0439    0.0830   0.0000   438.6103       7.75465       16.7624      0.650387     -0.162326      -4.24762      0.928586       1.18834       1.27157       1.35667       1.34862       1.37048
  30  13 3093.6036    3.9639  1.2167 12.8348 -0.0001  0.0191   0.0532   0.0499    0.0940   0.0000   440.1313       8.72283       13.5642      0.424482      -6.50369      -2.40651       1.07829       1.42674       1.58920       1.68930       1.70670       1.68476
  30  14 3246.2831    3.7829  1.5925 12.6584  0.0000  0.0224   0.0446   0.0586    0.0709   0.0000   439.7648       8.67360       9.41418      -3.39935       3.01595      -2.56035       1.27557       1.67049       1.88496       2.00444       1.94387       2.00196
  30  15 3397.9386    3.1927  2.3382 12.2083  0.0000  0.0280   0.0309   0.0739    0.0499   0.0000   440.2221       8.76766       15.5056       3.21344       1.23099      -6.20165       1.51694       1.98263       2.17816       2.31257       2.37649       2.36950
  30  16 3549.0739    2.6738  3.5844 11.6732  0.0000  0.0365   0.0216   0.0981    0.0412   0.0000   440.0227       12.9471       13.6841      -2.16979      -3.54723      -10.1005       1.94633       2.61943       2.85688       3.02063       3.10110       3.06943
  30  17 3699.5368    2.2440  5.1648 11.1360  0.0000  0.0464   0.0154   0.1214    0.0351   0.0000   438.0228       13.5898       8.07377     -0.613997       5.32294      -12.6780       2.46431       3.27465       3.57000       3.74676       3.92661       3.79890
  30  18 3849.4037    1.8243  7.2587 10.7377 -0.0000  0.0606   0.0110   0.1602    0.0304   0.0000   434.1392       7.92504       18.0889      -1.54202       1.76799      -11.1178       3.14812       4.23531       4.59899       4.89511       4.92377       4.84290
  30  19 3998.9691    1.5270  9.0698 10.5877 -0.0001  0.0733   0.0088   0.2034    0.0270   0.0000   438.0697       11.3447       14.0184       2.61150      -7.35784      -5.47731       3.75014       5.04347       5.60810       5.90737       6.00593       5.98307
  30  20 4147.7973    1.2863 12.2020 10.3507 -0.0002  0.0969   0.0066   0.2675    0.0249   0.0000   428.0577       11.7548       13.5267       2.84064       6.19688      -9.41270       5.03844       6.64087       7.33060       7.81825       7.97612       7.79174
  31   2 1164.9729    0.0635  0.0938  9.5417  0.0000  0.0177   0.0069   0.0334    0.0195   0.0000   439.6265       1.22572       17.4879      0.921270      -3.39213       3.01893       1.16607       1.58596       1.67673       1.55610       1.33630       1.38572
  31   3 1393.1607    0.1189  0.1085  9.4445 -0.0004  0.0089   0.0064   0.0213    0.0206   0.0000   441.1974     -0.597202       19.3885      0.188826      -3.22077     -0.399863      0.518819      0.715039      0.883729      0.853348      0.825857      0.781861
  31   4 1599.3267    0.2190  0.2037  9.4851 -0.0006  0.0091   0.0073   0.0218    0.0239   0.0000   440.7388      0.388841       20.2450     -0.270664      -2.67936     -0.757999      0.522940      0.709543      0.827084      0.916460      0.916036      0.850238
  31   5 1788.2345    0.3849  0.4444  9.5127 -0.0007  0.0131   0.0085   0.0317    0.0369   0.0000   440.9880     0.0916576       18.8072      -2.43848      -1.79265       1.72428      0.705143      0.909687       1.08814       1.06953       1.28375       1.13604
  31   6 1969.4404    0.5852  0.6614  9.6401  0.0000  0.0146   0.0103   0.0365    0.0540   0.0000   440.2382       1.41700       21.5567      -2.95205      -2.68625     -0.896634      0.737775       1.00014       1.10971       1.16166       1.15216       1.17709
  31   7 2147.0813    0.8494  0.8475 10.1248  0.0000  0.0165   0.0133   0.0410    0.0629   0.0000   439.4754       1.28013       19.8683      -1.19102      -4.62328     -0.247277      0.796349       1.06967       1.15061       1.30357       1.23976       1.25784
  31   8 2318.9803    1.2379  1.1590 10.4190  0.0000  0.0189   0.0168   0.0492    0.0874   0.0000   440.0511       3.50897       20.0791      -1.40932      -1.65453     -0.476779      0.977158       1.28621       1.37612       1.53671       1.50309       1.51710
  31   9 2485.1159    1.7324  1.2929 10.9783  0.0000  0.0194   0.0221   0.0522    0.0807   0.0000   440.6242       3.40591       18.6984      0.716879      -1.27932      0.639013       1.01879       1.34652       1.43755       1.53988       1.57488       1.54369
  31  10 2647.9477    2.3564  1.1584 11.6164  0.0000  0.0184   0.0320   0.0488    0.1016   0.0000   437.4939       3.02352       13.7326      -1.38415      -3.48492      -1.43226      0.986982       1.29524       1.38220       1.49494       1.55520       1.59647
  31  11 2808.5240    3.0668  1.0824 12.2807  0.0000  0.0174   0.0424   0.0463    0.0915   0.0000   438.5494       6.03315       18.7346      -1.64259      -3.88067      -5.87157      0.902101       1.19537       1.31175       1.37102       1.36788       1.34696
  31  12 2966.3001    3.6990  1.0740 12.6469  0.0000  0.0174   0.0505   0.0452    0.0908   0.0000   439.0070       6.49840       13.3214     -0.897377     -0.605013      -3.92614      0.904718       1.24163       1.30124       1.38344       1.39266       1.40534
  31  13 3121.5595    3.9530  1.3748 12.6336  0.0002  0.0198   0.0485   0.0531    0.0855   0.0000   439.9689       6.82224       10.9351       1.48927      -3.92556      -5.78659       1.00273       1.31524       1.44704       1.53253       1.57215       1.53949
  31  14 3275.0955    3.6865  1.7129 12.4704  0.0000  0.0229   0.0408   0.0598    0.0708   0.0000   439.2659       9.50094       15.0612      0.353919      -3.64065      -8.36494       1.19651       1.60899       1.73878       1.86749       1.82552       1.80674
  31  15 3427.7127    3.0272  2.4372 12.1913  0.0000  0.0283   0.0286   0.0769    0.0467   0.0000   434.7821       15.5261       15.6171       1.86927      -2.54155      -8.06049       1.52806       1.98648       2.17453       2.37522       2.47070       2.40562
  31  16 3579.5873    2.5583  3.8258 11.5868  0.0000  0.0372   0.0195   0.1001    0.0380   0.0000   438.7137       13.1616       15.3238     -0.309969      0.524047      -8.02623       1.92940       2.55562       2.78073       3.01997       3.08574       3.00105
  31  17 3730.8105    2.1370  5.5253 11.1368 -0.0001  0.0476   0.0142   0.1308    0.0324   0.0000   442.2901       10.1635       11.2213      -1.33859      -4.57214      -10.8992       2.49388       3.25292       3.61717       3.82582       3.83747       3.89349
  31  18 3881.2898    1.7614  7.4626 10.8262 -0.0007  0.0608   0.0105   0.1665    0.0276   0.0000   439.9110       14.3666       16.4660      -6.50150      -5.77039      -1.76566       3.08411       4.05752       4.52575       4.76311       4.88870       4.90656
  31  19 4031.3543    1.4809 10.1554 10.4706  0.0000  0.0807   0.0078   0.2168    0.0268   0.0000   432.6908       9.80973       3.99215      -4.68032      -5.82947      -8.49315       3.98747       5.48578       6.02856       6.32770       6.45853       6.48659
  31  20 4181.0092    1.2094 12.2888 10.3941  0.0000  0.1017   0.0062   0.2711    0.0236   0.0000   444.0618       11.2677       14.9755       17.9327       5.28983      -9.69067       5.04806       6.83352       7.48208       8.09715       8.13122       8.11576
  31  21 4330.1566    0.9871 14.5232 10.2010 -0.0037  0.1238   0.0050   0.3333    0.0222   0.0000   427.0649       18.6446       37.0669      -3.22876      -12.0661       5.93771       6.19292       8.17516       9.05946       9.70690       9.84979       9.66537
  32   2 1179.5068    0.0707  0.0566  9.5635 -0.0007  0.0106   0.0065   0.0166    0.0188   0.0000   440.4295      -1.47510       16.3557      -1.45464      -2.59235      -2.36807      0.546353      0.691515      0.679533      0.820586      0.729075      0.725674
  32   3 1409.4075    0.1181  0.1345  9.4515  0.0000  0.0095   0.0059   0.0216    0.0207   0.0000   441.7912      -1.15980       20.7365     -0.296972     -0.963448     -0.196928      0.519118      0.612451      0.714206      0.794980      0.769416      0.680350
  32   4 1616.4462    0.2277  0.2326  9.5408 -0.0002  0.0104   0.0072   0.0223    0.0250   0.0000   441.0048      0.495542       20.9651      0.536411     -0.788644     -0.128404      0.574816      0.781097      0.826696      0.867058      0.837936      0.825792
  32   5 1806.1702    0.3954  0.4996  9.5142  0.0000  0.0134   0.0081   0.0317    0.0379   0.0000   440.1977      -1.08664       18.5347     -0.807294      -2.82999      0.340652      0.688713      0.893806      0.974953       1.05256       1.06098       1.05356
  32   6 1988.6780    0.6253  0.6645  9.6450  0.0000  0.0147   0.0106   0.0339    0.0565   0.0000   439.3726     -0.933367       19.1353      -1.76901      -3.00346      0.670529      0.688990      0.957282       1.01333       1.13034       1.12683       1.12551
  32   7 2167.3559    0.9053  0.8555 10.1985  0.0000  0.0159   0.0139   0.0406    0.0656   0.0000   440.8543      -2.80100       19.2600     -0.385362      -2.04609      -2.28374      0.844522       1.02200       1.12920       1.25033       1.32520       1.25861
  32   8 2340.1181    1.3041  1.2337 10.4462 -0.0005  0.0192   0.0168   0.0486    0.0839   0.0000   440.7770       3.59222       20.1875       1.47467      -2.84614     -0.278200      0.973491       1.25228       1.37324       1.47448       1.48083       1.47860
  32   9 2507.3785    1.8496  1.2284 11.1654  0.0000  0.0189   0.0238   0.0484    0.0841   0.0000   439.7448       1.26528       19.3134      -2.02804      -2.14902     -0.829540      0.984820       1.29407       1.38372       1.49513       1.49940       1.48068
  32  10 2671.7667    2.5049  1.1353 11.8187  0.0000  0.0179   0.0336   0.0459    0.0942   0.0000   439.6842       6.20812       14.5273      -1.08790      -2.08453      -3.69995      0.925392       1.24842       1.32766       1.41861       1.46775       1.51035
  32  11 2833.9294    3.1506  1.0135 12.5086 -0.0000  0.0166   0.0443   0.0432    0.0838   0.0000   441.0378       6.56524       18.6123     -0.756757      0.904704      -1.44845      0.878754       1.14303       1.22169       1.36247       1.37652       1.38582
  32  12 2992.9473    3.7143  1.0910 12.7931  0.0000  0.0171   0.0506   0.0461    0.0877   0.0000   439.2875       8.91054       12.7793      -2.91107     -0.840976      -2.26261      0.895016       1.16465       1.23478       1.36498       1.35979       1.34752
  32  13 3149.1587    3.9075  1.2478 13.0214  0.0000  0.0190   0.0511   0.0505    0.0791   0.0000   440.3228       8.37769       13.8615       1.46898     -0.980790      -6.76124      0.974691       1.32377       1.37546       1.56058       1.58708       1.55603
  32  14 3303.6251    3.6324  1.7697 12.6239 -0.0001  0.0232   0.0395   0.0609    0.0631   0.0000   438.7072       9.09386       15.0749      0.182779      -3.18654      -6.25974       1.21537       1.58715       1.68960       1.89707       1.89683       1.84264
  32  15 3457.0367    3.0016  2.9077 12.1023 -0.0000  0.0309   0.0253   0.0828    0.0388   0.0000   439.4400       7.39948       18.5782      -2.75693      -9.13031      -3.70679       1.50378       2.02186       2.24489       2.32805       2.41307       2.36057
  32  16 3609.7012    2.4473  4.0001 11.7665  0.0000  0.0392   0.0185   0.1040    0.0324   0.0000   437.6896       10.8645       13.7906       2.63534       2.34960      -7.65398       1.93199       2.55231       2.78922       3.07606       3.09108       3.17467
  32  17 3761.6075    2.0558  5.9580 11.1037  0.0000  0.0506   0.0129   0.1348    0.0301   0.0000   443.5100       7.65342       14.5654       2.79612      -9.65650      -4.92272       2.48386       3.30030       3.59634       3.91761       3.95941       3.89131
  32  18 3912.7144    1.7127  8.3983 10.6809  0.0000  0.0658   0.0094   0.1784    0.0276   0.0000   436.8415       11.2842       15.2552       3.97917      -7.85893       1.69182       3.24751       4.36613       4.76643       5.23676       5.25318       5.17160
  32  20 4213.6552    1.1590 13.3536 10.3870  0.0000  0.1081   0.0057   0.2941    0.0230   0.0000   442.9083       11.7156      -8.88538      0.264509       12.1408      -11.5910       5.25321       7.09466       7.87431       8.38884       8.56141       8.56143
  33   2 1193.8691    0.0715  0.0744  9.4722  0.0000  0.0111   0.0062   0.0235    0.0188   0.0000   441.0796     0.0177789       20.0592     -0.352593      -2.37557      0.594434      0.590776      0.671771      0.773314      0.856045      0.810776      0.909345
  33   3 1425.4085    0.1325  0.1600  9.3980  0.0000  0.0113   0.0059   0.0224    0.0210   0.0000   441.3125       1.20335       20.4067     -0.823308      -2.35939      0.265762      0.696219      0.997090       1.04981       1.22329       1.11519       1.21511
  33   4 1633.2327    0.2396  0.2497  9.4361  0.0000  0.0101   0.0070   0.0229    0.0250   0.0000   440.5294     -0.807133       18.7745       1.95108      -2.35113     -0.874584      0.508787      0.662072      0.692382      0.749581      0.796686      0.801011
  33   5 1823.8192    0.4219  0.4658  9.4731  0.0000  0.0127   0.0086   0.0288    0.0383   0.0000   440.5896     -0.340270       20.5443       1.12981      -3.05002      0.208562      0.599459      0.793643      0.910754       1.01430      0.914810      0.955621
  33   6 2007.6372    0.6416  0.7215  9.5973  0.0000  0.0150   0.0103   0.0345    0.0575   0.0000   442.3463     -0.501315       20.3627       2.24846     -0.629085      -1.20247      0.723326      0.936268       1.01030       1.11392       1.11021       1.15789
  33   7 2187.3624    0.9857  0.8461 10.2025  0.0000  0.0150   0.0148   0.0386    0.0655   0.0000   442.3552     -0.304939       18.9271      -1.47281     -0.581464      -1.21941      0.764211      0.985178       1.06315       1.14475       1.11019       1.19892
  33   8 2360.9186    1.3763  1.1377 10.6352  0.0000  0.0176   0.0182   0.0477    0.0799   0.0000   439.9722       3.59998       17.5298      -2.28490      -2.42621      -3.57696      0.854140       1.09266       1.21924       1.32198       1.32792       1.31721
  33   9 2529.2849    1.9267  1.2381 11.2248  0.0000  0.0182   0.0243   0.0495    0.0774   0.0000   440.3007      0.251918       21.5304       1.26388      -1.80258      -2.65603      0.898578       1.20033       1.30235       1.40187       1.44001       1.42816
  33  10 2695.2130    2.4676  1.1961 11.8843 -0.0001  0.0185   0.0322   0.0483    0.0807   0.0000   441.0008       4.37375       16.2856      -1.97668      -1.22713      -4.81016      0.879850       1.16327       1.22508       1.35392       1.37797       1.40949
  33  11 2858.7523    3.2836  1.1302 12.3214  0.0000  0.0173   0.0433   0.0462    0.0943   0.0000   440.1565       4.28461       15.8208      -1.51600      -3.27643      -3.14297      0.850969       1.12557       1.17839       1.30484       1.31750       1.30855
  33  12 3019.0203    3.9623  1.1808 12.4928 -0.0002  0.0181   0.0499   0.0449    0.1076   0.0000   439.9487       5.25448       14.1982    -0.0663409      0.341565      -2.99076      0.857027       1.14178       1.24147       1.34554       1.31002       1.32405
  33  13 3176.3482    3.8715  1.3717 12.9622  0.0000  0.0195   0.0473   0.0534    0.0658   0.0000   440.4824       11.4371       16.9641     -0.601788      -5.54434      -3.69538       1.00971       1.32465       1.46131       1.54269       1.57727       1.60972
  33  14 3331.7251    3.4932  1.9359 12.4734 -0.0021  0.0241   0.0355   0.0625    0.0546   0.0000   437.5306       8.38825       13.3519       3.70060     -0.530663      -10.0419       1.17932       1.58219       1.69943       1.92650       1.93526       1.87374
  33  15 3486.0464    2.9383  2.9643 11.9241 -0.0001  0.0309   0.0247   0.0824    0.0427   0.0000   439.7895       7.75783       15.6344     -0.431506      -4.23877      -10.8696       1.54597       2.06510       2.28282       2.47172       2.50065       2.48076
  33  16 3639.5766    2.4476  4.5316 11.4516  0.0000  0.0408   0.0169   0.1080    0.0326   0.0000   440.4676       14.3515       13.4223      -1.91660       1.01705      -9.63083       1.94427       2.58155       2.84862       3.00470       3.09469       3.06165
  33  17 3792.0053    1.9587  6.4204 10.9599 -0.0007  0.0528   0.0117   0.1411    0.0285   0.0000   438.7144       16.3013       18.1110       1.02432     -0.944854       1.77102       2.50569       3.36774       3.68937       3.99158       4.08273       3.95546
  33  18 3944.0121    1.6435  8.6440 10.6268 -0.0002  0.0679   0.0088   0.1816    0.0261   0.0000   442.5384       11.5709       16.5454      -2.49518      -8.82473      -3.41430       3.18720       4.28306       4.74890       5.03641       5.12585       5.09698
  33  19 4095.4759    1.3858 11.1910 10.4088  0.0002  0.0858   0.0067   0.2404    0.0245   0.0000   436.9491       1.82258       15.4702       12.3950      -14.8755      -4.34802       4.09549       5.48066       6.04296       6.62496       6.67103       6.58941
  33  20 4246.1445    1.1557 13.8806 10.2379  0.0008  0.1084   0.0054   0.2895    0.0225   0.0000   434.3532       12.6718       26.2638       1.53537       1.77639      -23.2746       4.98486       6.77660       7.50461       7.97069       8.05797       8.07176
  34   2 1208.0224    0.0686  0.0591  9.4704  0.0000  0.0096   0.0062   0.0186    0.0183   0.0000   442.3771    -0.0810364       18.5602      -1.34127      -2.84808     -0.470376      0.444015      0.630078      0.702264      0.861105      0.771827      0.750775
  34   3 1441.1525    0.1312  0.1824  9.4004  0.0000  0.0159   0.0057   0.0240    0.0209   0.0000   441.9957       1.69913       19.6522      0.367633      -1.90534       1.11600      0.601332       1.17753      0.899898       1.25903       1.34963       1.46579
  34   4 1649.7211    0.2595  0.2659  9.4265  0.0000  0.0110   0.0071   0.0220    0.0262   0.0000   441.4905     0.0340542       19.9231     -0.240956      -1.81292      0.603542      0.477172      0.573340      0.748118      0.720636      0.834646      0.767477
  34   5 1841.2671    0.4514  0.4500  9.5752  0.0000  0.0119   0.0092   0.0283    0.0382   0.0000   441.7867      -1.07411       20.4365     -0.840221      -2.67784      -1.84532      0.609183      0.802701      0.855558      0.980119      0.987251       1.02662
  34   6 2026.3675    0.6645  0.6753  9.7431 -0.0001  0.0137   0.0110   0.0350    0.0540   0.0000   440.0598      0.925720       20.4438      -1.32219      -3.00527      0.248564      0.616364      0.809827      0.908582      0.987776      0.976637      0.993748
  34   7 2207.0372    0.9993  0.9716 10.0573  0.0001  0.0157   0.0139   0.0427    0.0758   0.0000   440.8427       2.43468       20.0253     -0.741443      -3.67761       1.22869      0.769956      0.982794       1.09906       1.22277       1.21694       1.19629
  34   8 2381.2872    1.4034  1.1863 10.6807 -0.0000  0.0184   0.0182   0.0477    0.0820   0.0000   440.5818       3.62067       19.1563      -1.87412      -2.81575      0.972088      0.876928       1.13500       1.25532       1.32573       1.35585       1.37619
  34   9 2550.7529    2.0156  1.2910 11.1590  0.0000  0.0183   0.0241   0.0502    0.0796   0.0000   440.3105       5.23016       18.4352     -0.114341      -2.02497      -1.77692      0.865047       1.16693       1.22439       1.33862       1.37668       1.38358
  34  10 2718.1412    2.6148  1.0676 12.0628  0.0000  0.0166   0.0352   0.0454    0.0799   0.0000   438.2502       3.45041       18.4059       2.11931      -3.92876      -4.32717      0.806710       1.08922       1.20411       1.28626       1.32511       1.34603
  34  11 2883.0963    3.4120  1.1825 12.1072  0.0049  0.0168   0.0427   0.0466    0.1085   0.0000   439.3402       6.81169       17.6502      -1.99698      -1.89141      -1.73721      0.823613       1.07103       1.17475       1.24966       1.26840       1.28873
  34  12 3044.6696    3.8906  1.2106 12.8149  0.0001  0.0177   0.0496   0.0479    0.0852   0.0000   439.8299       8.10126       16.3622       2.75255      -2.39667      -4.96062      0.889579       1.13299       1.23840       1.37180       1.43600       1.42956
  34  13 3203.0827    3.9374  1.4054 12.7519  0.0004  0.0194   0.0455   0.0522    0.0708   0.0000   439.7628       8.05449       17.8252      0.828128     -0.811784      -2.70222      0.881497       1.18124       1.21911       1.41169       1.36877       1.41723
  34  14 3359.5342    3.4411  2.1674 12.3395  0.0000  0.0252   0.0325   0.0665    0.0519   0.0000   442.9106       8.74940       17.6601      -3.14945      0.148303      -3.21089       1.17333       1.54567       1.72086       1.84003       1.92615       1.92791
  34  15 3514.7678    2.8021  3.3169 11.8697  0.0000  0.0333   0.0220   0.0885    0.0373   0.0000   440.2012       9.96110       11.8834      -2.97922     -0.348082      -3.66473       1.49600       2.03173       2.20109       2.33073       2.37427       2.39831
  34  16 3669.0066    2.3044  4.7657 11.4446 -0.0001  0.0417   0.0157   0.1141    0.0307   0.0000   439.5697       10.7306       9.92881       1.66103       6.08679      -10.3859       1.98142       2.57144       2.80260       3.04545       3.02547       3.07704
  34  17 3822.4798    1.9581  7.0177 10.9420  0.0000  0.0545   0.0111   0.1481    0.0267   0.0000   431.5011       13.7934       14.7932      -3.94981      -3.19034    -0.0777616       2.55210       3.39555       3.78817       4.09503       4.17993       4.20453
  34  18 3975.0427    1.5967  9.3029 10.5943  0.0003  0.0708   0.0082   0.1911    0.0254   0.0000   443.0605       11.5805       9.11092       1.07907      -3.76755      -19.3319       3.31172       4.40172       4.82677       5.17876       5.33558       5.30637
  34  19 4126.9746    1.3619 12.6489 10.3557  0.0005  0.0936   0.0060   0.2570    0.0235   0.0000   416.6535       23.8584       17.9569      -4.43410      -14.0715      -4.60134       4.27586       5.69726       6.28952       6.83600       6.82741       6.88840
  34  20 4278.4127    1.0950 14.1178 10.2053 -0.0008  0.1125   0.0049   0.2991    0.0217   0.0000   425.3108       14.7250       11.3238      -10.0598       6.34508      -4.91429       5.14389       6.84631       7.65934       8.28817       8.37177       8.32959
  35   2 1221.9432    0.0576  0.0637  9.4652 -0.0018  0.0131   0.0066   0.0251    0.0182   0.0000   442.0863      0.238621       19.3989    -0.0618811      -3.20638       1.28321      0.760326      0.882530      0.950260      0.843031       1.03063       1.00638
  35   3 1456.6157    0.1256  0.1401  9.4091  0.0000  0.0086   0.0056   0.0210    0.0198   0.0000   441.1661      0.524518       21.0507      -1.17659      -2.77368      0.957514      0.391981      0.517502      0.615731      0.725930      0.665293      0.654836
  35   4 1665.9574    0.2756  0.2679  9.4786  0.0000  0.0098   0.0073   0.0213    0.0255   0.0000   441.0372     -0.561744       20.6033     -0.854950      -2.63984    -0.0812379      0.427876      0.584735      0.632422      0.680274      0.689813      0.656143
  35   5 1858.4551    0.4824  0.4880  9.4614 -0.0001  0.0118   0.0091   0.0283    0.0403   0.0000   442.2450     -0.185504       20.3622      0.654641      -3.01282     -0.545551      0.584921      0.766749      0.832644      0.869220      0.882309      0.868952
  35   6 2044.8749    0.7060  0.7717  9.7043 -0.0002  0.0147   0.0109   0.0356    0.0587   0.0000   440.2595       2.01698       19.6495    -0.0829486     -0.696387      -1.81428      0.666015      0.933213      0.995016       1.15468       1.08654       1.14728
  35   7 2226.4424    1.0650  0.9958 10.1242  0.0000  0.0166   0.0144   0.0411    0.0766   0.0000   440.5386       1.52762       20.6558       1.04755     -0.628634     -0.548027      0.782083       1.10494       1.19015       1.28277       1.30413       1.26800
  35   8 2401.4096    1.5138  1.1047 10.9195  0.0000  0.0172   0.0200   0.0457    0.0790   0.0000   440.4560       2.91763       20.3376      -3.05104      -1.26275     -0.515349      0.806906       1.05088       1.13105       1.27211       1.34066       1.32192
  35   9 2571.9936    2.0885  1.2835 11.3634  0.0030  0.0180   0.0255   0.0495    0.0813   0.0000   443.2847       1.28620       21.2786       2.02303      -4.50477      -2.28979      0.868429       1.10689       1.23797       1.33859       1.37125       1.37570
  35  10 2740.6656    2.7775  1.1855 11.8405 -0.0003  0.0169   0.0347   0.0467    0.0919   0.0000   441.7743       6.90787       17.8056     -0.819437     -0.390550      -3.59021      0.825383       1.04127       1.15789       1.22342       1.25645       1.25113
  35  11 2907.0252    3.5214  1.1503 12.4238  0.0000  0.0169   0.0448   0.0455    0.0951   0.0000   441.0495       7.58777       17.9998       1.44263      -1.48340      -2.53286      0.797904       1.08079       1.17072       1.25230       1.36292       1.28857
  35  12 3069.8776    3.9407  1.2614 12.8392  0.0000  0.0182   0.0478   0.0472    0.0759   0.0000   441.6862       10.1517       19.3699      -1.22395      -3.14407      -4.23484      0.832766       1.05988       1.17022       1.25455       1.31028       1.28083
  35  13 3229.4371    3.7944  1.5823 12.7645 -0.0002  0.0208   0.0411   0.0551    0.0579   0.0000   441.1236       9.31401       14.0993      -2.14877      0.336676      -3.57832      0.956295       1.29336       1.42519       1.52169       1.57054       1.55938
  35  14 3386.9451    3.2950  2.3483 12.1218  0.0000  0.0263   0.0290   0.0669    0.0485   0.0000   442.2707       12.9923       13.2843      0.443722     0.0506850      -3.14629       1.18712       1.61588       1.77257       1.89673       1.95761       1.97010
  35  15 3543.0185    2.7530  3.5410 11.7235  0.0000  0.0334   0.0204   0.0900    0.0363   0.0000   440.4974       12.2806       14.0142      -6.03846       3.23293      -2.84962       1.53993       2.06054       2.25647       2.42568       2.51981       2.56750
  35  16 3698.1612    2.2547  5.1398 11.2562  0.0000  0.0429   0.0143   0.1165    0.0296   0.0000   442.5148       14.5123       17.0194     -0.954261      -3.15651      -9.15826       1.91929       2.60335       2.88518       3.09843       3.18340       3.11709
  35  17 3852.3467    1.8092  7.1103 10.9422  0.0000  0.0570   0.0104   0.1536    0.0262   0.0000   448.2182       14.0562       8.39527       4.15156      -4.80230      -1.96145       2.60161       3.42649       3.77387       4.15770       4.22824       4.26687
  35  19 4158.2847    1.2445 12.1748 10.4255 -0.0001  0.0971   0.0058   0.2601    0.0220   0.0000   437.2862       3.99028       25.5910       5.48473      0.763160      -8.59859       4.28699       5.81143       6.42181       6.96496       6.99843       7.04611
  36   2 1235.6820    0.0689  0.0747  9.4803  0.0000  0.0123   0.0059   0.0212    0.0180   0.0000   439.9267     -0.164219       18.3564       2.44227      -3.19010      0.830422      0.472178      0.702853      0.702092      0.775581      0.709300      0.723190
  36   3 1471.8472    0.1585  0.1420  9.3988 -0.0000  0.0087   0.0062   0.0159    0.0203   0.0000   441.5101      -1.03600       19.9059      0.744105      -2.56104      0.177497      0.378793      0.483864      0.560169      0.574641      0.548594      0.602060
  36   4 1681.9014    0.2861  0.2910  9.4633 -0.0002  0.0096   0.0072   0.0227    0.0264   0.0000   441.6839     -0.253322       20.1734     -0.699647      -2.61213     -0.469694      0.445966      0.571878      0.687045      0.823666      0.818062      0.835922
  36   5 1875.4364    0.4822  0.5657  9.5071  0.0000  0.0133   0.0086   0.0311    0.0428   0.0000   441.3309     -0.850786       18.6240      0.162621      -2.81634       1.12496      0.576040      0.773425      0.843925      0.882110      0.951726      0.951270
  36   6 2063.1164    0.7409  0.8162  9.6909  0.0000  0.0147   0.0108   0.0369    0.0616   0.0000   441.4087      0.485536       17.9256       2.30590      -1.58494      -1.04765      0.632667      0.860349      0.958030       1.04825       1.08576       1.04710
  36   7 2245.5901    1.1108  0.9687 10.2120  0.0000  0.0156   0.0149   0.0403    0.0767   0.0000   441.5879      0.868181       20.7400       1.25748      -3.22972      0.611044      0.717082      0.932950       1.01297       1.13534       1.09509       1.11101
  36   8 2421.2352    1.5955  1.2595 10.8241  0.0000  0.0183   0.0194   0.0480    0.0801   0.0000   441.1159       3.17910       16.2230      0.109422      -2.21812     -0.836492      0.801740       1.06074       1.18840       1.28408       1.30524       1.31022
  36   9 2592.8666    2.1789  1.3083 11.1622 -0.0001  0.0181   0.0251   0.0472    0.0897   0.0000   441.5934       2.21281       19.0434       1.97745     -0.853635      -3.55631      0.824563       1.07253       1.16642       1.29830       1.31364       1.32495
  36  10 2762.9114    2.8362  1.1081 12.1558  0.0000  0.0167   0.0368   0.0433    0.0855   0.0000   439.3743       4.34354       18.7481      -2.27014      -3.86249    -0.0699978      0.781811      0.999164       1.06617       1.21440       1.24981       1.24112
  36  11 2930.4464    3.7639  1.1366 12.4851  0.0000  0.0164   0.0469   0.0447    0.0956   0.0000   440.9366       6.57160       16.0795     -0.225347      -2.91401     -0.749466      0.749245      0.985240       1.01964       1.17383       1.18318       1.23380
  36  12 3094.5500    4.0251  1.2379 12.7947  0.0000  0.0175   0.0483   0.0468    0.0817   0.0000   440.3005       7.34935       16.3372      -1.62502      -1.74924      -3.74126      0.795882       1.07250       1.15720       1.25660       1.26806       1.22139
  36  13 3255.3468    3.8195  1.6515 12.7948 -0.0015  0.0212   0.0399   0.0556    0.0534   0.0000   442.0470       7.81535       15.8691       1.19625     -0.242862      -4.27604      0.935653       1.24102       1.35325       1.50475       1.48974       1.55591
  36  14 3414.0586    3.2179  2.4555 12.2595  0.0001  0.0265   0.0277   0.0709    0.0414   0.0000   440.0206       8.61399       16.4546       1.41939      -5.11067      -5.15899       1.15977       1.55205       1.71846       1.83823       1.87427       1.87994
  36  15 3571.0856    2.6468  3.9475 11.6949  0.0000  0.0356   0.0188   0.0967    0.0334   0.0000   437.6214       11.5032       17.7984     -0.980061     -0.550176      -6.72130       1.56379       2.12241       2.34432       2.48953       2.51808       2.58120
  36  16 3726.9676    2.1667  5.7998 11.1299 -0.0000  0.0466   0.0128   0.1249    0.0286   0.0000   437.7287       7.44387       13.9590     -0.753247      -1.88602      -4.39137       2.02826       2.70115       2.95374       3.14512       3.28166       3.32307
  36  17 3881.9293    1.8023  7.9924 10.7802  0.0000  0.0598   0.0094   0.1624    0.0258   0.0000   440.2444       5.41148       12.1822     -0.703383       2.48469      -5.05421       2.63785       3.51250       3.91829       4.21583       4.37591       4.35136
  36  18 4035.8704    1.5019 10.2323 10.5276  0.0004  0.0773   0.0071   0.2067    0.0238   0.0000   437.0040       15.0118       21.7257      -2.32747      -11.9441     -0.562728       3.32083       4.53523       4.86984       5.37454       5.40260       5.43662
  36  19 4189.1219    1.2403 12.8646 10.3754  0.0016  0.0979   0.0056   0.2617    0.0218   0.0000   434.5998       9.48212       9.92197       5.13768       3.21245      -19.6781       4.29902       5.74899       6.38003       6.89379       7.11472       7.05723
  37   2 1249.1890    0.0769  0.0651  9.4779 -0.0006  0.0168   0.0066   0.0159    0.0178   0.0000   441.7246    -0.0802438       20.7626      -1.18419      -3.70405      0.648745      0.518730      0.888459      0.699855      0.969581      0.885459      0.995312
  37   3 1486.8124    0.1626  0.1984  9.4167 -0.0003  0.0097   0.0058   0.0223    0.0207   0.0000   441.4242    -0.0426469       20.3989      0.317145      -2.77589      -1.30735      0.423555      0.536155      0.581242      0.649828      0.746333      0.764676
  37   4 1697.5858    0.2994  0.3379  9.4629  0.0000  0.0104   0.0071   0.0254    0.0280   0.0000   440.5556     -0.344121       20.2504    -0.0779873      -3.09267     -0.671801      0.472455      0.593664      0.686704      0.748345      0.733924      0.699400
  37   5 1892.2149    0.5012  0.5693  9.5227 -0.0000  0.0121   0.0088   0.0321    0.0433   0.0000   441.0705      0.806031       22.5232      0.310635      -2.36666      -2.08052      0.556672      0.710438      0.776024      0.822623      0.913157      0.886663
  37   6 2081.1506    0.7547  0.8097  9.8698  0.0000  0.0149   0.0113   0.0368    0.0601   0.0000   441.8955      -1.35465       20.4794      0.220145      -2.90855     0.0192974      0.637609      0.891264      0.931336       1.03060       1.06613       1.08389
  37   7 2264.3728    1.1597  1.1116 10.0263  0.0000  0.0170   0.0144   0.0428    0.0895   0.0000   441.0873       2.28973       19.7378       1.30450      -4.63564      -1.94114      0.710197      0.996370       1.10082       1.21873       1.21911       1.24612
  37   8 2440.7579    1.6286  1.2066 11.0837  0.0000  0.0183   0.0202   0.0461    0.0732   0.0000   441.6271       3.58689       20.7776      -2.48596      -2.73975      -1.79709      0.756486       1.02404       1.11550       1.21490       1.21467       1.27805
  37   9 2613.4891    2.2967  1.2635 11.3864 -0.0039  0.0174   0.0264   0.0459    0.0805   0.0000   442.5402       3.89705       15.6390     -0.135382      -1.77192      -1.53781      0.777108       1.01587       1.08719       1.18568       1.20240       1.24789
  37  10 2784.7019    3.0386  1.1760 11.8900 -0.0032  0.0168   0.0360   0.0437    0.0959   0.0000   440.3209       5.63554       20.5047     -0.889265      -1.81002     -0.438993      0.764926       1.05822       1.13732       1.21998       1.27643       1.28955
  37  11 2953.5181    3.6924  1.2652 12.3803  0.0004  0.0171   0.0435   0.0466    0.0890   0.0000   439.7348       4.82196       16.8444     -0.668146      -1.54619      -2.46851      0.740318      0.990421       1.05188       1.12084       1.18410       1.19774
  37  12 3118.7759    4.1257  1.2578 12.9234  0.0000  0.0174   0.0492   0.0474    0.0775   0.0000   441.0617       6.57522       16.4952      -1.17190      -3.24896      -3.13814      0.761553       1.01544       1.07444       1.19591       1.17577       1.19786
  37  13 3280.9567    3.6848  1.8358 12.7196 -0.0014  0.0224   0.0362   0.0594    0.0482   0.0000   441.5694       9.85966       15.2820     -0.888858      -2.38655      -3.85996      0.935634       1.27307       1.36174       1.49131       1.50966       1.48969
  37  14 3440.7148    3.1467  2.6189 12.2246 -0.0000  0.0273   0.0260   0.0731    0.0385   0.0000   438.8734       10.3527       14.3276       1.50081      -5.48747      -9.78999       1.16088       1.54830       1.64795       1.83061       1.80202       1.89375
  37  15 3598.7719    2.5654  4.1437 11.6212  0.0000  0.0363   0.0174   0.0975    0.0316   0.0000   435.9195       12.7916       17.6218     -0.768719      -3.77415      -2.85584       1.56381       2.06442       2.27094       2.51024       2.57570       2.58406
  37  16 3755.4752    2.0946  6.1861 11.1184 -0.0000  0.0483   0.0120   0.1320    0.0269   0.0000   438.1252       11.5561       16.7945       1.78506       1.48028      -6.70523       2.07096       2.79013       3.05186       3.35715       3.41316       3.47969
  37  17 3911.0264    1.7225  8.5183 10.7636 -0.0003  0.0636   0.0087   0.1736    0.0247   0.0000   436.8478       15.1022       19.6207      -1.67267      -8.35843      -1.10234       2.67431       3.59241       3.97307       4.27733       4.36436       4.42669
  37  18 4066.1099    1.4273 11.0772 10.5258 -0.0005  0.0820   0.0065   0.2247    0.0229   0.0000   442.0586       10.2786       19.4403       13.2029     -0.400318      -10.5857       3.51113       4.63154       5.18053       5.58999       5.69540       5.79345
  37  19 4219.7918    1.1701 13.8172 10.3395 -0.0016  0.1064   0.0050   0.2845    0.0208   0.0000   439.4887       11.5300       19.3169       4.31771       10.7075      -27.8327       4.43501       5.93791       6.63590       7.20665       7.25671       7.32870
  38   2 1262.5593    0.0819  0.0720  9.4309  0.0000  0.0092   0.0057   0.0170    0.0176   0.0000   441.7332      0.680535       21.1210     -0.104424      -3.10720      0.455423      0.416089      0.544153      0.664420      0.702860      0.648179      0.752946
  38   3 1501.5565    0.1667  0.1499  9.4446 -0.0001  0.0078   0.0061   0.0172    0.0199   0.0000   441.4591     -0.695151       20.3584      0.854013      -2.84896      0.213785      0.330958      0.466107      0.556340      0.647055      0.684701      0.698360
  38   4 1713.0382    0.3204  0.3609  9.4514 -0.0001  0.0111   0.0072   0.0240    0.0293   0.0000   441.2037     -0.984738       19.4420     -0.721506      -2.18555      0.379158      0.468261      0.620059      0.713176      0.734983      0.798590      0.807715
  38   5 1908.8178    0.5255  0.6164  9.5929  0.0000  0.0129   0.0088   0.0327    0.0433   0.0000   440.6156     -0.453451       20.8767      0.191266      -3.28270      0.353490      0.552462      0.749901      0.817967      0.891752      0.890106      0.969627
  38   6 2098.9961    0.7977  0.7829  9.9440  0.0001  0.0139   0.0116   0.0354    0.0560   0.0000   442.7955     -0.557938       19.8375     0.0486584     -0.931822      0.685489      0.597485      0.780825      0.864678      0.943515      0.932064      0.950349
  38   7 2282.9793    1.1963  1.0814 10.3903  0.0000  0.0166   0.0154   0.0443    0.0791   0.0000   440.9808       1.22853       19.3453     -0.319941      -1.63805     -0.131384      0.703052      0.965860      0.993497       1.16266       1.14474       1.14705
  38   8 2460.0703    1.7159  1.2542 11.0354  0.0009  0.0178   0.0204   0.0469    0.0760   0.0000   441.5298      0.773397       19.5296      -1.67113      -4.05532    -0.0697725      0.753517      0.980003       1.05736       1.16864       1.22083       1.23973
  38   9 2633.8527    2.3771  1.3090 11.6051  0.0000  0.0179   0.0271   0.0471    0.0746   0.0000   442.2302       4.64750       20.2819     -0.780547      -3.85913     -0.798631      0.767104       1.02362       1.10424       1.21830       1.21453       1.23426
  38  10 2806.2354    3.0931  1.2138 11.9644 -0.0000  0.0166   0.0364   0.0449    0.0988   0.0000   441.3359       5.01489       20.6918      0.580010      0.938959      -1.84469      0.725894      0.960130       1.03885       1.16177       1.20061       1.19724
  38  11 2976.1583    3.8042  1.2002 12.6046  0.0000  0.0167   0.0453   0.0443    0.0849   0.0000   440.3233       7.06662       18.6615       1.67091      -1.67911      -2.12227      0.698031      0.910317      0.988946       1.09297       1.11366       1.14052
  38  12 3142.6131    4.1361  1.3551 12.6261  0.0003  0.0178   0.0456   0.0469    0.0803   0.0000   439.6060       7.63342       16.8546      -1.29326      -2.27918      -5.60373      0.790403       1.04519       1.08194       1.20586       1.22998       1.26203
  38  13 3306.0391    3.6653  1.9257 12.7055  0.0000  0.0227   0.0353   0.0601    0.0482   0.0000   441.3557       8.29090       17.3206     -0.179018      -1.75002      -4.64416      0.971807       1.27441       1.43824       1.49536       1.55836       1.64181
  38  14 3467.1192    3.0623  2.8840 12.2597  0.0001  0.0287   0.0243   0.0770    0.0340   0.0000   440.0661       11.0459       15.1158     -0.286071      -2.28527      -5.86164       1.24125       1.64413       1.85992       1.98383       2.06258       2.07429
  38  15 3626.2502    2.5124  4.3312 11.4924 -0.0000  0.0368   0.0162   0.0985    0.0310   0.0000   441.8187       12.3342       13.4319       2.02257      -3.88132      -12.8262       1.50565       2.08871       2.26374       2.49001       2.49833       2.51134
  38  16 3783.7836    2.0342  6.3189 11.1047 -0.0000  0.0489   0.0114   0.1337    0.0260   0.0000   440.4085       8.10917       20.9209      -2.57528      -4.97183      -6.93618       2.00228       2.74726       2.99014       3.21997       3.26131       3.30585
  38  17 3940.1944    1.6792  8.8379 10.7255 -0.0001  0.0645   0.0082   0.1785    0.0245   0.0000   440.0662       14.6765       18.5769      0.238488       2.85326      -11.9045       2.70038       3.57964       4.03709       4.37595       4.49419       4.54782
  38  18 4095.6649    1.3930 11.1902 10.4915  0.0005  0.0826   0.0062   0.2216    0.0225   0.0000   437.9090       10.5584       10.3956      -8.13193      -16.3750      -8.37266       3.47906       4.64712       5.26592       5.62685       5.74650       5.79752
  38  19 4250.0458    1.1427 14.0453 10.2968  0.0013  0.1053   0.0048   0.2864    0.0205   0.0000   435.7463       1.68115       6.43848       9.94570      -1.53500      -23.0644       4.30929       5.80057       6.40827       6.90170       7.13246       7.16191
  39   2 1275.7606    0.0965  0.1189  9.4740  0.0004  0.0091   0.0054   0.0236    0.0181   0.0000   441.0996     -0.799965       20.0428      0.972383      -2.65700      -1.32584      0.404034      0.464953      0.511893      0.555846      0.551084      0.558212
  39   3 1516.0539    0.1685  0.1780  9.4447  0.0002  0.0082   0.0057   0.0195    0.0199   0.0000   441.6501      -1.03253       20.7486    -0.0591415      -2.89552      -1.01373      0.328704      0.457036      0.524214      0.588146      0.556376      0.573584
  39   4 1728.2875    0.3395  0.3806  9.4995  0.0000  0.0106   0.0073   0.0265    0.0292   0.0000   441.6871      0.155476       20.4741     -0.299312      -2.88828     -0.660871      0.436574      0.542492      0.633729      0.691134      0.723693      0.688408
  39   5 1925.1865    0.5429  0.6592  9.4856 -0.0002  0.0128   0.0086   0.0326    0.0473   0.0000   441.3792      0.317798       19.8244     -0.364724      -3.14439      -2.62751      0.531329      0.666973      0.750886      0.841788      0.836779      0.882439
  39   6 2116.6031    0.8261  0.8320  9.9163  0.0000  0.0146   0.0115   0.0356    0.0620   0.0000   441.0113      0.554176       19.5238      -1.28588      -2.65671   -0.00942935      0.573352      0.787234      0.858252      0.934427      0.949712      0.974268
  39   7 2301.2949    1.2489  1.0695 10.6329  0.0000  0.0162   0.0159   0.0425    0.0703   0.0000   440.7074       1.75550       18.4842       1.42165      -3.94613     -0.737871      0.689058      0.930905       1.03873       1.10816       1.16522       1.19032
  39   8 2479.1615    1.7875  1.2726 11.0478 -0.0007  0.0177   0.0205   0.0463    0.0740   0.0000   441.1805       1.63007       20.2721      -1.62897      -2.57354      -2.48883      0.744551      0.987055       1.10364       1.16722       1.24627       1.22050
  39   9 2654.0213    2.4415  1.2264 11.9636  0.0000  0.0169   0.0294   0.0474    0.0723   0.0000   441.0794       2.77809       19.6000      -1.40699      -3.81675      -3.39503      0.726175      0.937826       1.03845       1.15243       1.17408       1.16453
  39  10 2827.4525    3.3061  1.2394 12.1559  0.0004  0.0168   0.0373   0.0444    0.0844   0.0000   441.1337       5.56122       18.5883     0.0707879      -3.02375      -1.43929      0.669189      0.926961      0.989151       1.07844       1.09004       1.11135
  39  11 2998.3546    3.8991  1.1948 12.8845  0.0001  0.0166   0.0463   0.0443    0.0752   0.0000   441.1302       5.04497       19.6623       1.48683      -1.31468      -2.48128      0.709586      0.931422       1.03648       1.15117       1.13075       1.17765
  39  12 3165.9804    4.0568  1.4303 12.8961  0.0000  0.0185   0.0438   0.0483    0.0644   0.0000   441.7913       9.08302       17.5419      -1.05972      -1.96112      -3.42929      0.785966       1.03353       1.15880       1.25775       1.29357       1.28094
  39  13 3330.6684    3.5214  2.0260 12.8025 -0.0001  0.0234   0.0335   0.0635    0.0430   0.0000   440.8765       10.2375       17.0707    -0.0177263      0.103062      -3.53896      0.971592       1.29213       1.40209       1.51117       1.59470       1.64404
  39  14 3492.9415    2.9452  3.0818 12.1536  0.0000  0.0297   0.0223   0.0795    0.0330   0.0000   439.4592       8.64005       16.2051     -0.636330      -5.85323      -10.3437       1.19992       1.60498       1.77565       1.94251       1.99091       2.01313
  39  15 3653.1950    2.4141  4.6224 11.6132 -0.0001  0.0392   0.0156   0.1036    0.0284   0.0000   438.7278       9.11579       15.5350      -2.19309     -0.718009      -8.03517       1.59803       2.12554       2.33483       2.55076       2.59267       2.59183
  39  16 3811.5802    1.9674  6.9989 11.0166  0.0000  0.0526   0.0104   0.1415    0.0256   0.0000   440.0919       12.7909       12.3344    -0.0305342      -2.08753      -8.49684       2.13202       2.81542       3.08666       3.38002       3.46895       3.54306
  39  17 3968.6967    1.6452  9.8391 10.7000  0.0004  0.0698   0.0074   0.1929    0.0234   0.0000   440.5937       11.9010       21.6820       2.37391      -10.4710      -17.6267       2.86114       3.78195       4.24137       4.59078       4.66961       4.71344
  39  18 4125.1288    1.3260 11.9504 10.5357  0.0000  0.0891   0.0057   0.2397    0.0213   0.0000   438.2670       6.12798       8.63221       7.50181      -9.05554      -13.8434       3.55456       4.77147       5.33469       5.72347       5.94225       6.01993
  40   3 1530.3109    0.1837  0.2130  9.3918  0.0001  0.0087   0.0056   0.0217    0.0204   0.0000   441.9739    0.00609514       20.5237      0.496619      -2.68897     -0.334160      0.328044      0.445283      0.473319      0.519975      0.514765      0.505942
  40   4 1743.2517    0.3488  0.3973  9.4772  0.0000  0.0104   0.0072   0.0264    0.0298   0.0000   441.5136       1.17061       19.6438      -1.03516      -2.22896     -0.733583      0.421059      0.558177      0.647514      0.681834      0.724434      0.709158
  40   5 1941.4587    0.5737  0.6029  9.6522  0.0001  0.0119   0.0092   0.0313    0.0445   0.0000   441.8547     -0.694427       21.1891      0.228823      -2.40434     -0.604922      0.480296      0.640378      0.716221      0.773271      0.776245      0.762359
  40   6 2133.9829    0.8748  0.9947  9.9213  0.0000  0.0160   0.0113   0.0402    0.0669   0.0000   441.6359      0.726972       20.7119    -0.0130543      -3.58753    -0.0343606      0.637191      0.860162      0.890180       1.00765       1.03427       1.03114
  40   7 2319.3621    1.2946  1.2172 10.3915  0.0000  0.0170   0.0152   0.0459    0.0797   0.0000   442.5859       2.96839       22.3783       1.67933      -1.88738      0.748502      0.698780      0.959109       1.05109       1.13522       1.14592       1.17396
  40   8 2497.9925    1.7939  1.3340 11.1649  0.0000  0.0184   0.0201   0.0469    0.0661   0.0000   442.2326       2.07359       19.2651     -0.525877      -2.08872      -1.64013      0.730134      0.984588       1.09246       1.19877       1.22231       1.20309
  40   9 2673.9265    2.5729  1.2798 11.7043  0.0026  0.0169   0.0289   0.0452    0.0812   0.0000   441.2328       5.25813       21.2658      0.568081      -2.22294      -4.48092      0.678298      0.905149      0.984353       1.11087       1.09251       1.14488
  40  10 2848.4388    3.3182  1.1824 12.1019 -0.0017  0.0159   0.0378   0.0423    0.0920   0.0000   441.8978       5.92496       18.7838    0.00802509      -1.08220     -0.341228      0.638066      0.837738      0.921704       1.02720       1.02973       1.06138
  40  11 3020.3107    4.0239  1.2534 12.6755  0.0000  0.0165   0.0456   0.0458    0.0826   0.0000   440.2235       6.76494       18.7189      -1.03186     -0.825294      -3.79027      0.667817      0.910967      0.970351       1.06990       1.08847       1.13667
  40  12 3189.0472    4.0786  1.5241 12.9712 -0.0001  0.0190   0.0428   0.0505    0.0569   0.0000   441.5693       6.82083       19.0677       1.37359      0.455365      -5.47772      0.780399       1.01673       1.09535       1.25399       1.23383       1.26841
  40  13 3354.9833    3.5419  2.1737 12.5564 -0.0001  0.0233   0.0308   0.0637    0.0418   0.0000   440.9041       8.02374       17.6231      -1.99351      -1.51090      -2.94469      0.934710       1.22028       1.33649       1.45868       1.54529       1.54175
  40  14 3518.4526    2.8669  3.5003 11.9074 -0.0000  0.0310   0.0197   0.0848    0.0312   0.0000   441.6656       10.5654       12.9408      -3.57417       1.51060      -2.48949       1.23729       1.68136       1.80857       2.00239       2.12199       2.07214
  40  15 3679.8221    2.3495  5.0100 11.3945 -0.0000  0.0405   0.0139   0.1065    0.0275   0.0000   438.5308       14.4774       18.8121     -0.759947      -5.91161      -11.8079       1.60110       2.16012       2.35028       2.59545       2.64317       2.69255
  40  16 3839.2330    1.9276  7.4691 10.9392  0.0000  0.0552   0.0097   0.1487    0.0251   0.0000   438.4144       10.9030       11.4292      -1.78305      -5.17050      -13.1105       2.14093       2.94736       3.22274       3.52621       3.61692       3.68182
  40  17 3997.2050    1.5712  9.9211 10.6598 -0.0006  0.0731   0.0071   0.1950    0.0232   0.0000   436.6724       13.0666       10.9138      -1.90835      -12.0800      -15.4248       2.84402       3.81582       4.24188       4.58215       4.75783       4.82871
  40  18 4153.9267    1.2809 12.5758 10.4726 -0.0006  0.0933   0.0053   0.2461    0.0206   0.0000   436.9206       8.58216       7.12311      -4.84417      0.122117      -17.7227       3.67219       4.91532       5.43115       5.90375       6.09365       6.28399
  41   2 1301.5575    0.0872  0.0792  9.4173 -0.0013  0.0103   0.0055   0.0147    0.0173   0.0000   441.8403     -0.223799       20.1663     -0.799331      -2.19549     -0.203090      0.366872      0.553483      0.551277      0.565924      0.700144      0.563367
  41   3 1544.3554    0.1994  0.2203  9.4166  0.0003  0.0087   0.0058   0.0210    0.0206   0.0000   442.5857      0.169058       19.5752    -0.0450378      -2.69464     -0.452420      0.330072      0.408163      0.511554      0.545081      0.571208      0.572949
  41   4 1758.0530    0.3745  0.3697  9.5399 -0.0003  0.0098   0.0077   0.0237    0.0294   0.0000   441.5041     -0.640401       20.3691      -2.27882      -2.48256      0.102098      0.392047      0.520101      0.613691      0.653363      0.734347      0.711285
  41   5 1957.4788    0.5828  0.6421  9.7421 -0.0000  0.0131   0.0092   0.0311    0.0444   0.0000   441.6795    -0.0694387       20.9736     -0.479830      -2.74331   -0.00721022      0.525236      0.691568      0.784733      0.832042      0.887455      0.889752
  41   6 2151.1837    0.9025  0.9124 10.0064 -0.0002  0.0146   0.0119   0.0378    0.0635   0.0000   441.5545      0.408020       21.5435     -0.335833      -3.04889      -1.24603      0.578400      0.800388      0.869896      0.953632      0.985306      0.974089
  41   7 2337.2747    1.3328  1.1617 10.6920  0.0000  0.0168   0.0161   0.0449    0.0722   0.0000   440.3966       1.71366       20.9026     -0.437631      -2.42276      0.954324      0.657588      0.839489      0.909745       1.02608       1.04903       1.04672
  41   8 2516.6883    1.9273  1.2747 11.1329 -0.0026  0.0175   0.0211   0.0438    0.0729   0.0000   441.6390       2.06814       19.6840      0.710229      -4.64553     -0.119708      0.688720      0.947477      0.985822       1.11996       1.14131       1.14669
  41   9 2693.6640    2.5902  1.2638 11.8656  0.0000  0.0173   0.0292   0.0444    0.0763   0.0000   442.3341       3.74205       18.7991     -0.229529      0.592583      -2.53980      0.688911      0.902106      0.985058       1.07984       1.11850       1.13456
  41  10 2869.1472    3.4017  1.2622 12.2529 -0.0000  0.0166   0.0378   0.0434    0.0843   0.0000   440.8330       5.40106       19.0436       1.06402      -3.78902      -3.26431      0.694414      0.918207       1.02304       1.14596       1.15410       1.17119
  41  11 3041.9000    4.0413  1.3359 12.7653  0.0000  0.0174   0.0442   0.0447    0.0720   0.0000   441.1257       5.51819       17.6663    -0.0522333      -2.49032      -6.51083      0.702668      0.928319       1.01371       1.11731       1.12557       1.16265
  41  12 3211.6107    3.9859  1.5739 12.8083  0.0000  0.0191   0.0397   0.0502    0.0563   0.0000   441.9395       5.82865       17.1612      -2.17576      -2.60843      -5.27059      0.753411      0.987551       1.09658       1.17367       1.25841       1.26397
  41  13 3378.8700    3.4453  2.3818 12.3862  0.0000  0.0244   0.0281   0.0657    0.0405   0.0000   440.7952       7.14687       12.7381       1.57875     -0.471472      -2.26411      0.947845       1.25792       1.40051       1.51713       1.57654       1.56186
  41  14 3543.7005    2.7837  3.6470 11.9146  0.0000  0.0317   0.0189   0.0879    0.0302   0.0000   441.0849       10.3133       16.8844      0.301854      -2.65348      -4.74108       1.24977       1.63125       1.84755       2.01387       2.06358       2.09820
  41  15 3706.0270    2.2643  5.6828 11.3111  0.0000  0.0433   0.0124   0.1162    0.0250   0.0000   441.9994       11.5142       11.4323      -1.14515       6.42995      -6.20494       1.68148       2.27729       2.50915       2.74716       2.84760       2.80831
  41  16 3866.5245    1.8687  8.1188 10.9169  0.0000  0.0576   0.0089   0.1598    0.0235   0.0000   438.0712       6.57963       19.3266       2.63074     -0.614380      -9.03930       2.20979       2.94138       3.25937       3.55922       3.62581       3.65551
  41  17 4025.1938    1.5409 10.4360 10.6002  0.0006  0.0746   0.0066   0.2026    0.0226   0.0000   433.4045       17.5441       20.8799      -13.8051       2.45576     -0.501647       2.80550       3.82682       4.28763       4.63526       4.74362       4.83230
  41  18 4182.8223    1.2572 12.6140 10.4384  0.0003  0.0937   0.0052   0.2445    0.0202   0.0000   438.0776       20.8976       8.04122       2.89369     -0.603878       1.96000       3.49547       4.83497       5.29569       5.83198       6.03938       6.11478
  42   2 1314.2210    0.0971  0.1180  9.4171  0.0010  0.0096   0.0053   0.0205    0.0176   0.0000   441.8622      0.201906       20.9677     -0.683527      -3.03056   -0.00463063      0.392188      0.460729      0.544360      0.568758      0.596170      0.621764
  42   3 1558.2053    0.2011  0.2401  9.4164  0.0000  0.0098   0.0056   0.0210    0.0210   0.0000   441.7443    -0.0338389       19.7433     0.0995292      -3.22593      0.280125      0.373118      0.566874      0.629317      0.707973      0.758940      0.768075
  42   4 1772.6347    0.3742  0.4562  9.5383  0.0000  0.0113   0.0071   0.0271    0.0305   0.0000   441.5598      0.169194       20.6742     0.0789362      -2.46959      0.135742      0.422972      0.551102      0.592028      0.687984      0.708801      0.715086
  42   5 1973.3539    0.6211  0.6950  9.6860  0.0000  0.0128   0.0092   0.0317    0.0468   0.0000   441.4492      0.491040       20.4993       1.35710      -3.31528     -0.874073      0.489773      0.651967      0.716798      0.805055      0.787257      0.832006
  42   6 2168.1541    0.9426  0.9527 10.1603 -0.0004  0.0147   0.0120   0.0392    0.0614   0.0000   440.0007       1.03182       20.8429      0.162333      -2.02225     -0.336811      0.561637      0.749581      0.833152      0.940838      0.964144      0.952697
  42   7 2354.8774    1.4023  1.2200 10.6712 -0.0005  0.0171   0.0161   0.0447    0.0739   0.0000   441.0093       3.38760       20.6901      0.277883      -2.49615     -0.570665      0.627627      0.859606      0.925919       1.04001       1.05441       1.09995
  42   8 2535.1949    1.9961  1.2840 11.3783  0.0000  0.0172   0.0222   0.0444    0.0684   0.0000   440.5617       3.19168       18.4992      0.607686      -2.17060      -1.23432      0.657053      0.854163      0.946775       1.04840       1.06096       1.08190
  42   9 2713.1947    2.7212  1.3114 11.9587  0.0000  0.0173   0.0298   0.0444    0.0724   0.0000   440.3604       5.46773       20.4215      0.788678     -0.523541     -0.915692      0.692938      0.923779      0.988311       1.06192       1.10845       1.15736
  42  10 2889.6133    3.5316  1.2363 12.5579 -0.0001  0.0164   0.0395   0.0424    0.0729   0.0000   441.5381       5.63815       18.5780       1.23680      -2.85319      -1.20612      0.661760      0.858720      0.959199       1.07927       1.12505       1.11972
  42  11 3063.2375    4.0572  1.2432 12.8551 -0.0004  0.0161   0.0454   0.0441    0.0739   0.0000   441.8107       6.63976       19.0999      0.268146      -3.97260      -2.71738      0.641213      0.834964      0.916769       1.01482       1.06078       1.04707
  42  12 3233.9550    4.0578  1.6780 12.7803  0.0000  0.0192   0.0390   0.0527    0.0549   0.0000   439.9176       8.61925       19.3908      0.647868      -2.87755      -4.42273      0.768227       1.00396       1.07581       1.20752       1.24816       1.25563
  42  13 3402.3883    3.4188  2.6731 12.2503 -0.0000  0.0253   0.0256   0.0686    0.0378   0.0000   442.4763       8.76991       16.6985     -0.271263      -2.93446      -5.51741      0.980830       1.29518       1.43935       1.57721       1.61828       1.63248
  42  14 3568.4572    2.7103  3.9740 11.8317 -0.0000  0.0340   0.0176   0.0898    0.0293   0.0000   441.3084       8.10790       18.1342      0.115218      -1.77576     -0.485578       1.29885       1.70461       1.90821       2.05075       2.13617       2.19456
  42  15 3731.9751    2.1986  6.0140 11.2546  0.0002  0.0441   0.0117   0.1223    0.0247   0.0000   440.6573       10.2599       15.3798      -1.78729       2.06088      -5.57892       1.68492       2.23304       2.50103       2.69441       2.75471       2.80639
  42  16 3893.4371    1.8128  8.4749 10.8535  0.0001  0.0601   0.0083   0.1620    0.0236   0.0000   439.7939       10.5431       20.1667       3.19181      -5.65504      -5.12301       2.27179       3.01842       3.38176       3.71509       3.81595       3.89014
  42  17 4053.1057    1.4678 11.7190 10.5955 -0.0004  0.0828   0.0058   0.2232    0.0214   0.0000   443.7099       9.70367       22.9601      -4.65466       11.4429       3.32288       3.07168       4.16894       4.59645       4.97018       5.16884       5.19959
  43   2 1326.7411    0.0959  0.1212  9.4214 -0.0001  0.0089   0.0051   0.0224    0.0174   0.0000   442.3726    -0.0322788       20.7184     -0.111566      -3.73802     -0.254213      0.408711      0.525130      0.611781      0.679674      0.686292      0.651773
  43   3 1571.8086    0.2228  0.2348  9.4235  0.0001  0.0086   0.0060   0.0196    0.0212   0.0000   441.9385    0.00533319       20.0416    -0.0422953      -2.51181      0.594101      0.319305      0.465866      0.497016      0.534860      0.555544      0.537691
  43   4 1787.0356    0.3959  0.4830  9.5580  0.0000  0.0115   0.0073   0.0278    0.0318   0.0000   441.6600      0.147851       21.4275     0.0148208      -2.04075    -0.0918240      0.443173      0.560258      0.625253      0.703747      0.743069      0.715783
  43   5 1989.0736    0.6710  0.7086  9.6779  0.0000  0.0125   0.0095   0.0313    0.0494   0.0000   441.5632      0.462978       20.5486      -1.03948      -1.87965     -0.770543      0.469861      0.602659      0.665178      0.729697      0.728110      0.767375
  43   6 2184.9210    0.9919  0.9418 10.0035  0.0000  0.0142   0.0123   0.0363    0.0696   0.0000   441.4873       1.28916       20.0608     -0.802134      -1.35046    -0.0288362      0.538589      0.711463      0.790201      0.891374      0.935906      0.941964
  43   7 2372.3109    1.4213  1.2791 10.7703  0.0000  0.0170   0.0159   0.0461    0.0634   0.0000   440.3090    -0.0421028       17.5860      -1.02137     -0.964481     0.0835933      0.652495      0.863186      0.944556       1.00932       1.05020       1.04260
  43   8 2553.4536    2.1285  1.3415 11.3270  0.0000  0.0175   0.0225   0.0445    0.0714   0.0000   441.1521       2.01048       18.1674     -0.194549      -2.18989      -2.46581      0.639953      0.873755      0.947800       1.03973       1.04490       1.07048
  43   9 2732.5616    2.7530  1.2876 12.0513 -0.0001  0.0166   0.0300   0.0450    0.0673   0.0000   442.4790       4.64229       19.6545       1.05495      -2.86308      -2.60641      0.650168      0.869887      0.934837       1.04854       1.09972       1.14086
  43  10 2909.8349    3.6257  1.2452 12.5043 -0.0000  0.0162   0.0400   0.0426    0.0783   0.0000   441.1089       5.77131       20.3373       1.49827      -2.22037      -4.24657      0.623037      0.809358      0.864128      0.974612       1.01358       1.03879
  43  11 3084.2313    4.1665  1.3745 12.8015  0.0000  0.0169   0.0433   0.0453    0.0663   0.0000   440.6711       5.37329       20.7634     -0.483964      -2.12377      -2.79014      0.650677      0.865658      0.964148       1.03145       1.04920       1.07300
  43  12 3255.9433    3.9240  1.8029 12.8995  0.0000  0.0202   0.0364   0.0552    0.0450   0.0000   441.2424       5.69456       18.6661      0.370424      -1.95745      -4.27277      0.773342       1.03534       1.15373       1.23675       1.28217       1.29797
  43  13 3425.5332    3.2968  2.7427 12.3435  0.0000  0.0259   0.0246   0.0708    0.0339   0.0000   439.6718       10.1628       16.2494      -2.49979      -4.44672      -2.56665      0.960480       1.27234       1.45085       1.55526       1.60758       1.60709
  43  14 3592.8054    2.6804  4.0269 11.8081  0.0000  0.0339   0.0170   0.0900    0.0286   0.0000   440.5400       11.1466       19.2938      -3.86718      -4.88837      -9.28336       1.24961       1.66351       1.86749       1.99374       2.08173       2.08598
  43  15 3757.5685    2.1370  6.2438 11.2752  0.0000  0.0457   0.0112   0.1272    0.0238   0.0000   437.9632       10.9756       15.9883      -5.18846      -3.35118      -4.53973       1.70025       2.28918       2.54249       2.77326       2.84905       2.87580
  43  16 3919.9978    1.7270  8.8212 10.9014 -0.0003  0.0630   0.0079   0.1708    0.0224   0.0000   440.3373       6.79785       22.6156      -2.43808      -5.42035      -5.99795       2.31700       3.10614       3.46807       3.82176       3.92386       3.94639
  43  17 4080.7054    1.4203 11.5672 10.6258 -0.0001  0.0838   0.0058   0.2209    0.0209   0.0000   437.1568       16.5785       17.0068      -3.85368       8.56934      -7.12042       3.01589       4.08891       4.57061       4.92545       5.02218       5.25931
  44   2 1339.0953    0.1001  0.1323  9.4411 -0.0003  0.0101   0.0050   0.0205    0.0172   0.0000   442.0204      -1.06742       21.0301      -1.01182      -3.50838      0.771612      0.373416      0.469590      0.452561      0.514772      0.613446      0.602970
  44   3 1585.2340    0.2414  0.1995  9.4733  0.0000  0.0084   0.0066   0.0171    0.0205   0.0000   441.9829    -0.0252684       20.2296      0.156859      -2.91859     -0.142984      0.228013      0.412199      0.361233      0.455219      0.448227      0.480097
  44   4 1801.2761    0.4266  0.4699  9.5682  0.0000  0.0109   0.0076   0.0261    0.0326   0.0000   441.4601     -0.773861       20.7484     0.0243729      -2.45457      0.566485      0.395676      0.524325      0.580626      0.682665      0.667457      0.683052
  44   5 2004.6308    0.6496  0.6841  9.9213  0.0000  0.0128   0.0096   0.0321    0.0446   0.0000   441.3249       1.29262       20.2314     -0.406238      -2.25710      0.589141      0.477981      0.603253      0.663139      0.726061      0.743583      0.765766
  44   6 2201.4791    1.0288  1.0276 10.0983  0.0000  0.0151   0.0124   0.0378    0.0709   0.0000   442.3112      0.920290       20.0528     -0.608902      -2.85542       1.25866      0.573705      0.749845      0.855364      0.887219      0.935675      0.967860
  44   7 2389.5285    1.5046  1.3264 10.7368  0.0000  0.0170   0.0160   0.0455    0.0644   0.0000   440.1721       1.41756       20.2448       2.28487      -3.29948     -0.498131      0.622328      0.840450      0.908779       1.00595       1.04596       1.08724
  44   8 2571.5960    2.1545  1.3402 11.3711  0.0000  0.0169   0.0226   0.0440    0.0713   0.0000   440.8814       2.13619       19.9243     0.0896461     -0.687760      -1.82346      0.645608      0.844762      0.954047       1.04809       1.10397       1.09871
  44   9 2751.7521    2.9020  1.2353 12.1502  0.0000  0.0158   0.0325   0.0436    0.0738   0.0000   442.1778       3.89940       21.0316       1.07747      -1.20374     -0.401832      0.604835      0.806867      0.865938      0.981133      0.999969       1.00857
  44  10 2929.8520    3.7145  1.1881 12.5939  0.0000  0.0156   0.0412   0.0413    0.0800   0.0000   441.3561       3.80529       19.6362      -1.81539      -1.94154      -3.01090      0.588491      0.778250      0.820927      0.922963      0.943325      0.999070
  44  11 3105.0725    4.1267  1.3967 12.8484  0.0000  0.0172   0.0421   0.0452    0.0651   0.0000   440.7864       6.55850       19.4221      0.990203      -1.52923      -4.63895      0.669368      0.892247      0.949990       1.06894       1.08765       1.11425
  44  12 3277.7135    3.8561  1.8939 12.8238  0.0000  0.0206   0.0340   0.0550    0.0437   0.0000   441.6831       7.57960       17.8506    -0.0636019     0.0878134      -5.93993      0.784445       1.02055       1.11568       1.20087       1.24925       1.30927
  44  13 3448.2981    3.1207  2.9523 12.3519 -0.0000  0.0278   0.0229   0.0740    0.0322   0.0000   440.7075       11.9186       19.0323      -1.13947      -6.28489      -4.38303      0.992726       1.30845       1.47056       1.63532       1.66024       1.67183
  44  14 3616.7378    2.5675  4.5491 11.7369  0.0001  0.0366   0.0153   0.0983    0.0268   0.0000   440.4875       10.9485       15.5655      -2.63485       4.95955      -3.67065       1.33024       1.74390       1.95975       2.13449       2.21336       2.25785
  44  15 3782.7156    2.0772  7.1151 11.2226  0.0000  0.0509   0.0101   0.1391    0.0227   0.0000   438.0050       13.1911       18.5453      -1.14118     -0.653580      -4.08140       1.81773       2.44469       2.74194       2.96975       3.06951       3.10105
  44  16 3946.2741    1.7021  9.3109 10.9198  0.0000  0.0653   0.0074   0.1781    0.0216   0.0000   434.9611       18.3997       15.1456      -3.39155      0.254421      -10.5196       2.37461       3.16369       3.55063       3.82342       4.03475       4.06348
  44  17 4107.9141    1.3762 12.5620 10.6498  0.0007  0.0887   0.0053   0.2406    0.0195   0.0000   436.8007       4.58306       17.5936       3.75310      -3.22346      -3.64663       3.17002       4.24727       4.79697       5.16668       5.36881       5.50536
  45   2 1351.2734    0.1160  0.1286  9.3970  0.0002  0.0079   0.0050   0.0198    0.0172   0.0000   441.6136     -0.766849       20.0330      0.260876      -2.81347     -0.409095      0.289707      0.375114      0.469767      0.454588      0.420840      0.465620
  45   3 1598.4251    0.2203  0.2457  9.4767 -0.0001  0.0090   0.0058   0.0200    0.0210   0.0000   441.9284     -0.538914       20.5845     -0.112662      -1.93946      0.553426      0.329364      0.411960      0.474844      0.503857      0.547012      0.555047
  45   4 1815.3111    0.4283  0.4992  9.5598  0.0000  0.0113   0.0075   0.0281    0.0335   0.0000   442.1085     -0.440604       20.3945     -0.596729      -2.56705     0.0602091      0.405560      0.539438      0.624976      0.645469      0.717243      0.759314
  45   5 2020.0472    0.6824  0.7082  9.8107  0.0000  0.0128   0.0097   0.0316    0.0485   0.0000   442.4997    -0.0118189       20.5634     -0.540226      -1.92886      -1.36416      0.471694      0.625552      0.709466      0.779383      0.842030      0.816930
  45   6 2217.8619    1.0463  1.0050 10.2633 -0.0007  0.0145   0.0127   0.0393    0.0639   0.0000   441.5179     -0.160228       22.1222     -0.554402      -2.29919       1.41647      0.508023      0.683813      0.747453      0.816730      0.841345      0.868544
  45   7 2406.5576    1.6048  1.1543 10.9642  0.0000  0.0155   0.0184   0.0423    0.0756   0.0000   441.0037       1.57546       19.7565      0.533566      -2.19107      -3.43825      0.562869      0.744016      0.802290      0.900298      0.900295      0.929811
  45   8 2589.5750    2.1899  1.3186 11.6531 -0.0001  0.0168   0.0234   0.0458    0.0623   0.0000   440.4669       4.09054       19.7681     -0.953320      -2.05100      -3.99963      0.591528      0.794596      0.902728      0.974979      0.984542       1.01265
  45   9 2770.7168    2.9591  1.2735 12.2003  0.0000  0.0163   0.0321   0.0441    0.0706   0.0000   441.3322       4.34654       17.5452     -0.602503      -1.67513      -3.99210      0.583677      0.784971      0.849989      0.938382      0.958901      0.984377
  45  10 2949.6695    3.9082  1.2450 12.6206  0.0000  0.0159   0.0420   0.0415    0.0775   0.0000   441.1608       5.91960       19.7786      0.463039      -4.02784      -1.87196      0.601321      0.815884      0.863259      0.958394       1.01690       1.03804
  45  11 3125.6646    4.1804  1.4515 12.9308  0.0000  0.0172   0.0418   0.0466    0.0580   0.0000   442.3726       5.72212       20.5537      -1.06816      -4.33056      -3.24672      0.624563      0.838055      0.919974       1.03707       1.05487       1.06731
  45  12 3299.1871    3.9047  1.9617 12.5984  0.0000  0.0205   0.0331   0.0556    0.0472   0.0000   440.6668       7.02169       18.1299     -0.449932      -1.62340      -6.68112      0.727297      0.978142       1.08008       1.19051       1.22575       1.26909
  45  13 3470.8033    3.1398  3.1103 12.2743  0.0000  0.0284   0.0221   0.0747    0.0315   0.0000   442.7329       8.67135       19.7808      -2.08269      -3.62183      -2.71822       1.02812       1.36718       1.49151       1.66341       1.71479       1.75125
  45  14 3640.4098    2.5405  4.9050 11.4894  0.0000  0.0375   0.0140   0.1008    0.0271   0.0000   443.0042       8.43594       15.9865      0.574208      -4.16189      -5.33164       1.30137       1.73944       1.96496       2.12119       2.18676       2.21843
  45  15 3807.4921    2.0134  7.1532 11.1969  0.0000  0.0517   0.0098   0.1405    0.0227   0.0000   440.7733       9.09612       14.0006     -0.478913     -0.714188      -8.32884       1.83473       2.47640       2.71964       3.00715       3.10772       3.18784
  45  16 3972.0741    1.6415  9.5762 10.8815  0.0000  0.0683   0.0070   0.1839    0.0211   0.0000   439.1900       8.92480       15.9178      0.277909      -6.03072      -16.2306       2.39690       3.22402       3.62513       3.91245       4.09459       4.13131
  45  17 4134.6510    1.3155 12.7962 10.5886  0.0001  0.0919   0.0051   0.2462    0.0192   0.0000   439.9203       8.95503       18.8228       1.24113      -9.78127      -11.4667       3.19029       4.32487       4.78833       5.22508       5.50780       5.56225
  46   2 1363.3075    0.1194  0.1195  9.3858  0.0000  0.0069   0.0051   0.0174    0.0170   0.0000   441.9981     -0.403108       20.5023      0.253483      -3.04397     -0.496605      0.258042      0.297248      0.327163      0.386312      0.413127      0.372866
  46   3 1611.4268    0.2592  0.2482  9.4594  0.0004  0.0080   0.0064   0.0199    0.0217   0.0000   441.9761     -0.454511       20.2492     -0.407014      -2.96193   -0.00808213      0.289437      0.382158      0.452008      0.472985      0.493585      0.503836
  46   4 1829.2011    0.4607  0.5512  9.5300  0.0000  0.0114   0.0075   0.0290    0.0363   0.0000   441.9374       1.10095       21.2891     -0.381352      -2.23108       1.29190      0.414639      0.533195      0.636015      0.675669      0.750821      0.741703
  46   5 2035.2568    0.7201  0.7824  9.8179  0.0006  0.0125   0.0097   0.0339    0.0498   0.0000   442.2279       1.16053       20.9977     -0.261823      -1.37973     -0.156789      0.447914      0.586982      0.658896      0.726828      0.749464      0.774226
  46   6 2234.0064    1.0896  1.0982 10.3768  0.0001  0.0155   0.0129   0.0410    0.0642   0.0000   441.3354     -0.532866       19.7606      0.592152      -2.18057      -2.72200      0.574205      0.758208      0.834186      0.902514      0.951312      0.994433
  46   7 2423.4194    1.6352  1.3079 10.9594  0.0000  0.0168   0.0175   0.0447    0.0653   0.0000   441.0455       2.55516       20.6273      0.498244      -3.33906      -2.83674      0.586932      0.800944      0.876979      0.995363       1.02293       1.03805
  46   8 2607.3645    2.2805  1.3199 11.6197  0.0000  0.0163   0.0240   0.0449    0.0668   0.0000   441.5867       1.25407       21.8247    -0.0869121      -1.63169      -3.16113      0.584777      0.766715      0.844603      0.931115      0.949264      0.960651
  46   9 2789.5203    3.0248  1.2768 12.3285  0.0000  0.0162   0.0321   0.0429    0.0609   0.0000   440.8436       4.16162       21.4240      -2.03885      -3.18818      -1.77331      0.583105      0.788673      0.862949      0.945522      0.966988       1.01059
  46  10 2969.2522    3.8731  1.3119 12.7533  0.0000  0.0160   0.0408   0.0445    0.0670   0.0000   441.5473       4.83335       20.1087     -0.918444      -3.50435      -2.29819      0.600497      0.793501      0.852475      0.955149      0.971333      0.996952
  46  11 3146.0283    4.1823  1.5167 12.8897  0.0000  0.0183   0.0405   0.0463    0.0569   0.0000   442.1288       7.20347       21.5128      0.579470      -3.00006      -1.82904      0.625852      0.865289      0.901467       1.00093       1.02141       1.07804
  46  12 3320.4156    3.7618  2.1129 12.6272  0.0000  0.0216   0.0308   0.0578    0.0414   0.0000   442.7197       8.35888       19.2832      -2.07049     -0.643875      -3.71475      0.752559       1.00383       1.10924       1.22324       1.26123       1.29939
  46  13 3493.0367    3.0457  3.3879 12.0942  0.0000  0.0290   0.0201   0.0787    0.0306   0.0000   441.3077       9.24675       17.4052      -1.11862      -1.19094      -3.74233       1.02431       1.34145       1.51698       1.64368       1.70868       1.76830
  46  14 3663.7089    2.4778  5.3035 11.5016  0.0000  0.0395   0.0133   0.1082    0.0256   0.0000   439.3234       11.4396       18.7523     -0.433330     -0.974025      -3.89592       1.36327       1.84279       2.02679       2.23063       2.30248       2.35228
  46  15 3831.9492    1.9855  7.9167 11.0898  0.0000  0.0560   0.0089   0.1512    0.0227   0.0000   439.0667       9.99841       21.6028       2.32291      -4.70857      -8.12849       1.90344       2.57827       2.85429       3.17017       3.23306       3.25140
  46  16 3997.6248    1.5891 10.4129 10.8810 -0.0002  0.0731   0.0065   0.2008    0.0202   0.0000   435.8590       8.00954       12.2276       1.98632       1.33834      0.346805       2.50666       3.37158       3.80368       4.16847       4.31782       4.40515
  47   2 1375.1911    0.1145  0.1465  9.4071  0.0000  0.0081   0.0048   0.0204    0.0172   0.0000   442.4437     -0.176546       20.8263     0.0676929      -3.37002      0.398803      0.280604      0.371401      0.413868      0.429728      0.458937      0.490119
  47   3 1624.2496    0.2411  0.3071  9.4868  0.0001  0.0095   0.0057   0.0230    0.0224   0.0000   442.0367     -0.177140       19.4221    0.00478885      -2.52846     -0.668771      0.337163      0.438917      0.481440      0.538643      0.574145      0.591651
  47   4 1842.9296    0.4762  0.5404  9.6345 -0.0002  0.0116   0.0077   0.0274    0.0351   0.0000   442.2566      0.813680       20.9131      0.865451      -2.99872      -1.07615      0.366557      0.512048      0.551829      0.628094      0.644951      0.702968
  47   5 2050.3567    0.7568  0.8329  9.8571  0.0000  0.0137   0.0097   0.0330    0.0535   0.0000   441.9185      0.585577       20.3155      0.498167      -3.24131      -2.51852      0.444644      0.603393      0.683031      0.755357      0.787441      0.813499
  47   6 2249.9812    1.1558  1.1270 10.3265  0.0001  0.0151   0.0131   0.0411    0.0704   0.0000   441.8873     0.0656498       19.0624       1.36086      -3.85372     -0.672097      0.513152      0.681858      0.755561      0.850745      0.899413      0.909696
  47   7 2440.0735    1.7239  1.3800 10.8732  0.0000  0.0171   0.0172   0.0440    0.0675   0.0000   441.3895      0.997974       21.9412       1.60771      -1.79091     -0.303683      0.587027      0.786095      0.862739      0.962039      0.979811       1.01749
  47   8 2625.0591    2.3665  1.3269 11.6711 -0.0001  0.0164   0.0243   0.0431    0.0655   0.0000   440.9710       2.15903       20.2143     0.0699422      -4.53020     -0.480382      0.583022      0.779777      0.852855      0.929172      0.957094       1.00427
  47   9 2808.1925    3.2512  1.2551 12.1749 -0.0000  0.0156   0.0337   0.0406    0.0783   0.0000   440.5741       4.61292       21.6637      -2.00089      -3.19906      -1.68483      0.530606      0.722464      0.781279      0.854783      0.877424      0.914865
  47  10 2988.7403    3.9004  1.2954 12.8226  0.0000  0.0161   0.0412   0.0424    0.0684   0.0000   442.1242       4.61804       19.9628     -0.141717      -3.05598      -2.62643      0.551622      0.738820      0.793633      0.902504      0.908965      0.956691
  47  11 3166.1861    4.1255  1.5344 13.0954  0.0000  0.0177   0.0402   0.0489    0.0515   0.0000   440.5933       6.86308       18.9244     -0.760347      -4.43817      -3.25671      0.618545      0.830617      0.921192      0.978654       1.01210       1.06664
  47  12 3341.4740    3.6360  2.3040 12.5584  0.0000  0.0224   0.0282   0.0609    0.0389   0.0000   442.2792       8.58510       18.9782      -1.55741      0.452685      -2.79152      0.766976       1.03505       1.11888       1.27757       1.29860       1.32082
  47  13 3515.0659    2.9262  3.4977 12.1678  0.0003  0.0299   0.0192   0.0821    0.0290   0.0000   439.2064       10.0239       19.6103       1.35704       1.37788      -6.42452       1.02515       1.37995       1.51953       1.68707       1.75508       1.78983
  47  14 3686.6521    2.3929  5.8206 11.5264  0.0000  0.0427   0.0123   0.1154    0.0242   0.0000   441.0474       11.1001       16.5888      -2.82934      -2.78106      -3.13298       1.47086       1.95707       2.17096       2.37285       2.49728       2.54318
  47  15 3856.0690    1.9236  8.0846 11.1332  0.0000  0.0575   0.0085   0.1553    0.0225   0.0000   437.9522       13.9094       16.4498      0.493811      -5.98909      -2.44749       1.94302       2.64654       2.87797       3.16997       3.30480       3.37451
  47  16 4022.7350    1.5341 10.8678 10.9092  0.0003  0.0780   0.0061   0.2079    0.0199   0.0000   439.5161       11.2160       21.7583       4.55399       6.08345      -14.6638       2.56929       3.50227       3.89576       4.26393       4.38046       4.52138
  48   1 1091.6035    0.0608  0.0920  9.6002  0.0000  0.0146   0.0063   0.0326    0.0158   0.0000   442.3539       1.39529       21.7356       1.39261      -5.02052      -3.49124      0.529370      0.670633      0.688500      0.697700      0.857317      0.798854
  48   2 1386.9253    0.1211  0.1556  9.4649  0.0004  0.0088   0.0048   0.0202    0.0171   0.0000   441.4894     -0.222228       20.9520      0.127077      -2.80813     -0.743871      0.281877      0.376646      0.464617      0.481118      0.521951      0.528342
  48   3 1636.8956    0.2575  0.2888  9.5259 -0.0002  0.0090   0.0059   0.0210    0.0221   0.0000   441.7725      0.413917       20.7315      0.254995      -2.03278     -0.389027      0.292286      0.375105      0.430057      0.495665      0.472829      0.520090
  48   4 1856.5441    0.5031  0.5962  9.6200  0.0000  0.0114   0.0077   0.0289    0.0385   0.0000   441.6274      0.101616       19.5510    -0.0801239      -2.56885      0.117846      0.398596      0.502998      0.597217      0.664479      0.682434      0.689532
  48   5 2065.3126    0.7880  0.8071  9.9607  0.0000  0.0126   0.0101   0.0327    0.0516   0.0000   441.4667      0.500549       20.4900     -0.870733      -1.62471    -0.0724896      0.431909      0.557921      0.642665      0.695634      0.738127      0.760032
  48   6 2265.7921    1.1959  1.1316 10.4030  0.0000  0.0153   0.0132   0.0395    0.0694   0.0000   441.9172       1.27097       21.4011      0.610072      -2.64610      0.153432      0.500431      0.687830      0.755269      0.869993      0.870683      0.886429
  48   7 2456.5822    1.8006  1.3305 10.7782  0.0001  0.0159   0.0177   0.0421    0.0734   0.0000   440.6691       2.48278       19.9161      0.842329      -2.41894     -0.736605      0.543158      0.712624      0.793471      0.875451      0.916509      0.947432
  48   8 2642.5718    2.4023  1.3418 11.7370  0.0000  0.0163   0.0240   0.0442    0.0621   0.0000   442.0607       3.42636       21.8909      0.597066      -4.20848      -1.08426      0.536097      0.728471      0.812304      0.873115      0.921250      0.957310
  48   9 2826.6689    3.2814  1.3144 12.2596  0.0000  0.0157   0.0332   0.0428    0.0735   0.0000   441.5242       4.42957       21.0014      0.289700     -0.923743      -2.46362      0.534449      0.700359      0.765549      0.855656      0.838272      0.874316
  48  10 3007.9719    4.0123  1.3332 12.7544  0.0000  0.0160   0.0404   0.0417    0.0678   0.0000   441.0986       5.09517       20.3811       1.25758      -2.43635      -3.02116      0.535993      0.715195      0.789071      0.864974      0.899190      0.934641
  48  11 3186.1344    4.1662  1.5601 13.0740  0.0000  0.0178   0.0391   0.0477    0.0496   0.0000   442.5401       4.37693       22.4076     -0.690832      -1.97985      -1.60165      0.613102      0.815576      0.880599      0.976318      0.973162       1.03067
  48  12 3362.1621    3.5717  2.5568 12.5548  0.0000  0.0237   0.0260   0.0645    0.0345   0.0000   443.1015       7.50617       20.7093       1.39839     -0.701886    0.00449575      0.799519       1.09048       1.20389       1.33980       1.38075       1.41264
  48  13 3536.7458    2.8879  3.9155 12.0039  0.0002  0.0319   0.0175   0.0849    0.0279   0.0000   439.8522       9.31550       19.0496      -1.68998     -0.788454      -7.17679       1.05076       1.40034       1.56754       1.72485       1.79192       1.84837
  48  14 3709.4266    2.3490  6.1440 11.4395  0.0001  0.0444   0.0115   0.1198    0.0247   0.0000   441.3470       6.59190       16.8105       3.73180      -1.66908      -8.95102       1.47994       1.98489       2.20488       2.41213       2.54205       2.56631
  48  15 3879.6655    1.8750  8.4518 11.1673  0.0000  0.0596   0.0081   0.1619    0.0219   0.0000   438.9575       14.3793       13.2182       5.47803      -2.48564      -7.81669       1.97598       2.64942       2.96004       3.23336       3.33083       3.46951
  48  16 4047.5444    1.4996 11.3346 10.8852 -0.0004  0.0804   0.0058   0.2150    0.0194   0.0000   441.2700       9.98889       7.53172       2.07009       10.8953      -6.67367       2.64748       3.58114       3.99905       4.36486       4.60434       4.65704
  49   2 1398.5040    0.1245  0.1442  9.4261  0.0000  0.0077   0.0048   0.0169    0.0169   0.0000   442.5853      0.141416       20.4713     -0.815479      -2.03320      0.645143      0.264892      0.360550      0.417427      0.482089      0.495788      0.532297
  49   3 1649.3379    0.2800  0.3194  9.5201 -0.0001  0.0094   0.0061   0.0204    0.0230   0.0000   442.5202     -0.474945       20.9009      0.251140      -2.49759      -1.22729      0.315932      0.432749      0.510138      0.523857      0.576864      0.605638
  49   4 1869.9995    0.5046  0.5648  9.7142 -0.0000  0.0109   0.0079   0.0285    0.0362   0.0000   442.3291    -0.0891333       20.9960      0.231117      -1.67604      -1.14259      0.353452      0.474642      0.517738      0.578747      0.592694      0.610456
  49   5 2080.0637    0.7833  0.8988  9.9192  0.0000  0.0136   0.0097   0.0350    0.0545   0.0000   441.9883       1.21015       19.4070      0.273066      -2.92323     -0.625538      0.465508      0.601797      0.679312      0.739392      0.792521      0.834307
  49   6 2281.3884    1.2435  1.1370 10.3941 -0.0001  0.0151   0.0137   0.0403    0.0759   0.0000   442.0495       1.26155       21.3381     -0.698757      -2.24248   -0.00800131      0.489264      0.653407      0.723551      0.790955      0.845025      0.882338
  49   7 2472.9160    1.8286  1.3167 11.2036  0.0000  0.0162   0.0188   0.0437    0.0656   0.0000   440.7763       3.54209       20.1648      0.461019      -3.71322     -0.911709      0.535242      0.702252      0.788807      0.868821      0.894233      0.936779
  49   8 2659.9738    2.4583  1.3739 11.8260  0.0000  0.0162   0.0242   0.0447    0.0581   0.0000   441.1539       3.92060       21.5254     -0.733663      -3.54435      0.193923      0.540259      0.720848      0.813141      0.881483      0.929729      0.945268
  49   9 2845.0344    3.3835  1.2802 12.4325  0.0000  0.0157   0.0343   0.0408    0.0665   0.0000   442.5831       4.66811       21.1229     0.0772917      -1.31243      -3.36139      0.506154      0.688337      0.727898      0.836556      0.838857      0.886103
  49  10 3027.0362    4.0209  1.3763 12.8111 -0.0000  0.0161   0.0390   0.0429    0.0602   0.0000   441.3576       4.54540       21.4091      -1.68736      -2.85779      -2.82764      0.550642      0.731832      0.798377      0.874710      0.915241      0.949908
  49  11 3205.9370    4.2260  1.6899 12.7048 -0.0051  0.0179   0.0363   0.0480    0.0532   0.0000   441.3890       6.45468       20.0614     0.0155137      -2.45890      -4.08398      0.607554      0.815456      0.880940      0.989008       1.00301       1.04265
  49  12 3382.9031    3.5155  2.6011 12.4278  0.0000  0.0234   0.0250   0.0653    0.0355   0.0000   440.1313       7.64177       20.0817      -1.91927      -3.15319      -5.53891      0.776289       1.04249       1.14513       1.25300       1.29704       1.33864
  49  13 3558.2327    2.7962  4.0684 11.9639  0.0000  0.0325   0.0164   0.0869    0.0265   0.0000   442.2417       9.60242       20.8879      -4.60966      -1.86146      -5.44910       1.06505       1.42695       1.57852       1.71023       1.83497       1.81098
  49  14 3731.5824    2.2788  6.6621 11.3839 -0.0003  0.0475   0.0105   0.1274    0.0240   0.0000   442.9598       6.93911       18.4350       1.40177     -0.269906      -4.98583       1.53901       2.07481       2.25858       2.53385       2.64134       2.67528
  49  15 3903.0775    1.8342  9.1280 11.1293  0.0001  0.0637   0.0074   0.1722    0.0213   0.0000   439.3421       3.52083       20.8822       4.38539      0.470415      -1.87262       2.07268       2.79791       3.11518       3.44021       3.55283       3.64594
  50   1 1110.7699    0.0583  0.0472  9.5750 -0.0007  0.0117   0.0059   0.0140    0.0150   0.0000   441.9588      -1.17473       21.9975    0.00224365      -4.20427      0.729617      0.304849      0.502059      0.457772      0.589712      0.628191      0.727117
  50   2 1409.9745    0.1270  0.1549  9.4151  0.0004  0.0079   0.0047   0.0190    0.0168   0.0000   442.3950     -0.523265       21.4260     -0.513334      -3.17761    -0.0137061      0.238082      0.333987      0.388172      0.401659      0.433309      0.441025
  50   3 1661.6144    0.2812  0.3268  9.4703 -0.0000  0.0094   0.0059   0.0209    0.0234   0.0000   442.2573    -0.0588704       20.1625     -0.566318      -2.63023      0.113902      0.279210      0.406141      0.430570      0.492760      0.540432      0.541067
  50   4 1883.2856    0.5279  0.6380  9.6390  0.0000  0.0117   0.0077   0.0298    0.0389   0.0000   442.2910     -0.165933       20.3260    -0.0871920      -4.06789     0.0563565      0.357430      0.494737      0.531614      0.611113      0.630978      0.639706
  50   5 2094.7423    0.8312  0.8781  9.9450  0.0000  0.0131   0.0101   0.0335    0.0554   0.0000   442.2727      0.594095       19.7912     0.0208374      -2.69063     -0.415991      0.436187      0.587291      0.643039      0.706928      0.730964      0.747273
  50   6 2296.7999    1.2626  1.2521 10.6477 -0.0009  0.0164   0.0136   0.0430    0.0631   0.0000   442.0053       2.37577       19.2830     -0.481679      -2.18477      0.128717      0.528496      0.711337      0.776345      0.885920      0.889595      0.898967
  50   7 2489.1651    1.8565  1.4123 11.3107 -0.0001  0.0168   0.0183   0.0458    0.0570   0.0000   441.5747       1.87115       19.0334       2.50269      -2.63607      -2.45313      0.536492      0.714705      0.797026      0.864417      0.907563      0.912695
  50   8 2677.1946    2.5856  1.3780 11.8852  0.0000  0.0163   0.0252   0.0435    0.0605   0.0000   442.5641       4.44716       19.9132      -2.05895      -2.04319      -2.49506      0.529044      0.716719      0.788679      0.828919      0.880267      0.903177
  50   9 2863.1804    3.4146  1.2691 12.5674  0.0002  0.0155   0.0352   0.0418    0.0673   0.0000   441.0527       3.43576       20.8004      0.381164      -1.87382      -1.54876      0.508794      0.682536      0.728851      0.827519      0.842551      0.861293
  50  10 3045.9537    4.1484  1.3033 13.0338  0.0000  0.0156   0.0419   0.0415    0.0612   0.0000   440.4234       4.50700       20.1294      0.644302      -2.31840      -2.66707      0.534933      0.689279      0.763091      0.842133      0.881235      0.903387
  50  11 3225.5635    4.1305  1.7049 12.9285 -0.0001  0.0182   0.0363   0.0493    0.0480   0.0000   442.0619       6.70726       18.8108     -0.811536      -2.18035      -4.17149      0.603368      0.792302      0.855084      0.932838      0.974637       1.01907
  50  12 3403.3102    3.3961  2.7354 12.5134  0.0000  0.0249   0.0241   0.0670    0.0329   0.0000   441.7143       7.47322       20.2639      0.425911     -0.850413      -5.02956      0.789661       1.06870       1.19164       1.29588       1.35680       1.36173
  50  13 3579.4399    2.7869  4.2291 11.9085  0.0001  0.0330   0.0160   0.0895    0.0269   0.0000   443.9750       7.74266       19.6174     -0.772052      -2.86492      -7.09736       1.05537       1.43446       1.59149       1.74482       1.81947       1.86476
  50  14 3753.8620    2.2340  7.0469 11.3636  0.0005  0.0497   0.0100   0.1323    0.0235   0.0000   444.4929       11.0518       25.3709    0.00967942     -0.413688      -6.72172       1.56865       2.13088       2.36046       2.56759       2.68446       2.75593
  50  15 3926.2625    1.7769  9.2173 11.1238 -0.0002  0.0643   0.0071   0.1755    0.0207   0.0000   440.9525       11.1090       13.3669      -9.25065     -0.286902      -5.72010       2.03661       2.72608       3.06105       3.32859       3.47034       3.53528
  51   1 1120.1870    0.0608  0.0668  9.5218  0.0000  0.0118   0.0055   0.0220    0.0150   0.0000   440.4069     -0.323327       18.2346      -3.34671      -5.93429      -1.10285      0.512537      0.718562      0.738824      0.763813      0.660263      0.599303
  51   2 1421.2840    0.1504  0.1542  9.3864 -0.0002  0.0068   0.0050   0.0162    0.0168   0.0000   442.5296     -0.293073       21.0906    -0.0655446      -3.39766     -0.397629      0.228972      0.274107      0.320492      0.329420      0.345971      0.384299
  51   3 1673.7282    0.3017  0.3634  9.4622 -0.0001  0.0097   0.0060   0.0220    0.0241   0.0000   442.4940      0.592752       20.7810     -0.160893      -3.42588     -0.453701      0.303672      0.423439      0.440306      0.504636      0.530820      0.549647
  51   4 1896.5049    0.5386  0.6159  9.7415 -0.0001  0.0114   0.0079   0.0286    0.0369   0.0000   442.5374      0.667400       21.7743     -0.516276      -3.34819     -0.441308      0.364749      0.468397      0.523714      0.600180      0.623493      0.627725
  51   5 2109.1995    0.8618  0.9640  9.8898 -0.0001  0.0138   0.0100   0.0356    0.0598   0.0000   442.3180    -0.0705753       18.6193      -1.21476      -1.47190     -0.893648      0.432915      0.577705      0.651545      0.701599      0.742967      0.763395
  51   6 2312.0978    1.3164  1.1198 10.8345  0.0000  0.0153   0.0149   0.0399    0.0622   0.0000   441.0982       1.94622       20.9387      -1.38882      -2.02946      -2.13808      0.482757      0.643169      0.712821      0.784412      0.789964      0.836340
  51   7 2505.1770    1.8967  1.3770 11.3284  0.0000  0.0169   0.0185   0.0426    0.0553   0.0000   441.1772       1.81953       20.8644    -0.0468093      -3.73366      -1.30784      0.531204      0.703625      0.788674      0.880135      0.924363      0.942369
  51   8 2694.2973    2.7128  1.3841 11.8664 -0.0003  0.0158   0.0258   0.0429    0.0598   0.0000   442.0851       2.79553       19.4726       1.94844      -3.94931      -2.50215      0.517426      0.691102      0.750834      0.842070      0.880314      0.911268
  51   9 2881.1717    3.5310  1.2177 12.8294  0.0000  0.0155   0.0377   0.0398    0.0625   0.0000   441.7704       4.43436       20.5257       1.75253      -1.60033      -2.43098      0.503672      0.668836      0.725907      0.788452      0.852820      0.880896
  51  10 3064.6645    4.1825  1.4012 12.9123  0.0000  0.0161   0.0400   0.0434    0.0594   0.0000   441.2258       5.50888       20.7545       1.58532      -2.16513      -3.12244      0.513991      0.692090      0.736741      0.831230      0.851948      0.872782
  51  11 3245.0718    3.9877  1.9791 12.6985 -0.0023  0.0196   0.0318   0.0531    0.0421   0.0000   442.6273       6.65194       19.5956       1.61826    -0.0808450      -2.58232      0.629375      0.851223      0.918839       1.03618       1.06077       1.08557
  51  12 3423.5763    3.3290  2.8254 12.4505  0.0000  0.0250   0.0229   0.0685    0.0314   0.0000   441.2366       6.79039       19.7440     -0.902782      -2.77874      -4.52745      0.781820       1.04108       1.16707       1.29337       1.33081       1.37386
  51  13 3600.5474    2.6951  4.6635 11.8322  0.0000  0.0350   0.0148   0.0968    0.0253   0.0000   438.9370       7.99346       22.1302     -0.669533      -3.51586      -2.50784       1.09640       1.48001       1.65245       1.80440       1.90637       1.94562
  51  14 3775.8391    2.1668  7.1765 11.3206  0.0000  0.0519   0.0096   0.1349    0.0235   0.0000   441.8809       11.7763       17.0982       2.31110      -3.21716      -3.45890       1.59714       2.19480       2.46640       2.67711       2.84540       2.90534
  51  15 3949.2309    1.7186 10.0201 11.0513  0.0005  0.0701   0.0066   0.1891    0.0206   0.0000   439.0955       9.64295       15.0133       2.63110       2.55378      -11.5218       2.17080       2.90618       3.26134       3.57602       3.72110       3.81033
  52   1 1129.5264    0.0492  0.0297  9.5534  0.0016  0.0127   0.0060   0.0120    0.0145   0.0000   441.1291     0.0154894       20.0651      0.254553      -2.86445      0.785048      0.400766      0.576172      0.581522      0.669378      0.582668      0.602876
  52   2 1432.4462    0.1549  0.1736  9.4111  0.0000  0.0072   0.0049   0.0177    0.0171   0.0000   441.9925     -0.411272       20.4970    -0.0463109      -2.84921     -0.672699      0.249233      0.328587      0.383831      0.429757      0.434706      0.449215
  52   3 1685.6884    0.3030  0.4158  9.5113 -0.0006  0.0105   0.0058   0.0249    0.0251   0.0000   442.3754      0.371694       20.9007     -0.102456      -2.68484      0.820402      0.307504      0.431492      0.471517      0.544353      0.533622      0.575741
  52   4 1909.5428    0.5503  0.7313  9.6810 -0.0003  0.0125   0.0075   0.0326    0.0397   0.0000   441.8467      0.363476       19.1685     -0.644394      -1.13406     -0.461163      0.367482      0.504632      0.555556      0.613737      0.639257      0.653549
  52   5 2123.5746    0.8873  0.9264 10.1558  0.0000  0.0137   0.0105   0.0340    0.0542   0.0000   442.1373       1.59816       21.0304     -0.852901      -2.46324      -1.29228      0.409921      0.557956      0.602180      0.681886      0.718735      0.733461
  52   6 2327.1822    1.3811  1.2873 10.6838  0.0000  0.0160   0.0140   0.0420    0.0596   0.0000   441.8129       1.84476       19.5359       1.62784      -3.26962      -1.52627      0.492166      0.680953      0.726008      0.835183      0.844469      0.888657
  52   7 2521.1168    2.0166  1.4172 11.0953 -0.0020  0.0160   0.0184   0.0422    0.0624   0.0000   441.2848       1.56144       19.9852      -1.13279      -4.27090      -1.66621      0.508071      0.683558      0.755558      0.859615      0.887495      0.905094
  52   8 2711.2456    2.8174  1.3252 11.9401 -0.0000  0.0151   0.0271   0.0412    0.0640   0.0000   441.5541       3.38889       19.7544     -0.676807      -2.77919      -1.05547      0.483731      0.646636      0.705732      0.777812      0.802559      0.824824
  52   9 2899.0251    3.6897  1.2558 12.4536  0.0000  0.0147   0.0365   0.0393    0.0762   0.0000   442.5258       2.76798       20.1729      0.471997      -2.59420      -3.46358      0.471677      0.623050      0.675518      0.752434      0.760922      0.796283
  52  10 3083.1841    4.3434  1.3958 12.8745  0.0000  0.0159   0.0407   0.0411    0.0633   0.0000   441.4083       6.62243       20.4479     -0.531749      -2.81783      -2.51169      0.503514      0.664110      0.707326      0.789116      0.837347      0.880906
  52  11 3264.4142    3.9868  1.9574 12.7459 -0.0001  0.0197   0.0317   0.0513    0.0434   0.0000   440.7662       8.12277       21.1477      -1.15760       1.50044      -4.13577      0.607945      0.823982      0.910940      0.987246       1.04847       1.07907
  52  12 3443.6296    3.3220  2.9966 12.3102 -0.0001  0.0253   0.0215   0.0686    0.0316   0.0000   440.1066       8.60077       21.0550     -0.477340      -3.89026      -6.03884      0.792010       1.05340       1.18341       1.28199       1.34441       1.37457
  52  13 3621.4867    2.6427  5.0183 11.6976  0.0003  0.0368   0.0137   0.0996    0.0258   0.0000   439.6414       11.9215       20.4045      -2.84630      -1.99959     -0.980399       1.12105       1.50793       1.70801       1.84494       1.92120       2.00423
  52  14 3797.4971    2.0950  7.5966 11.3619  0.0000  0.0532   0.0089   0.1438    0.0225   0.0000   439.1407       7.67447       18.3361       1.60804      -4.96029      -9.18979       1.65720       2.21057       2.48223       2.69923       2.85842       2.91941
  52  15 3971.6688    1.6626 10.5897 11.0779 -0.0013  0.0761   0.0062   0.1993    0.0197   0.0000   439.0936       6.99015       21.6706       9.35775      -1.64919      -5.19462       2.26765       3.08599       3.50092       3.78496       3.98115       4.06666
  53   1 1138.7506    0.0536  0.0461  9.5084  0.0000  0.0098   0.0056   0.0154    0.0145   0.0000   440.4295     -0.178650       21.5507      0.109212      -2.43392     -0.259525      0.292873      0.401176      0.410181      0.469423      0.462255      0.491495
  53   2 1443.4912    0.1531  0.1903  9.3672  0.0000  0.0121   0.0048   0.0183    0.0172   0.0000   442.3452     -0.637024       20.1026      0.216050      -3.59421     -0.433214      0.518150      0.743184      0.841430      0.914955      0.895004      0.929389
  53   3 1697.4849    0.3304  0.3876  9.4425  0.0000  0.0092   0.0061   0.0226    0.0256   0.0000   442.4894      0.182924       20.5582      0.423134      -3.69081      0.272074      0.292020      0.392261      0.435698      0.476852      0.538456      0.552478
  53   4 1922.5424    0.5713  0.6290  9.7203 -0.0002  0.0114   0.0081   0.0274    0.0387   0.0000   442.2311     0.0334198       20.7389      0.119755      -1.71305      -1.00284      0.345340      0.457433      0.500787      0.561941      0.593107      0.601929
  53   5 2137.7514    0.9330  0.9821 10.1142 -0.0003  0.0134   0.0107   0.0356    0.0567   0.0000   442.9128      0.128931       21.3338      -1.13905      -2.93436      0.714555      0.420264      0.555865      0.628339      0.691190      0.734577      0.741561
  53   6 2342.0895    1.4112  1.3800 10.6575  0.0000  0.0166   0.0137   0.0427    0.0573   0.0000   441.5983      0.911394       21.4646      0.583846      -1.72434     -0.383299      0.504238      0.681770      0.748857      0.828869      0.866382      0.892503
  53   7 2536.8541    2.0795  1.4540 11.2472  0.0000  0.0165   0.0192   0.0433    0.0624   0.0000   441.8978       3.00446       20.3520    -0.0607996      -2.29541     -0.115406      0.524164      0.671279      0.757490      0.837927      0.872134      0.909023
  53   8 2728.1080    2.8838  1.3509 11.8011  0.0000  0.0152   0.0270   0.0406    0.0713   0.0000   441.9603       3.07356       20.2752      0.472783      -2.14056      -1.08108      0.478780      0.624037      0.698573      0.778059      0.806288      0.836641
  53   9 2916.7224    3.7197  1.2780 12.7841  0.0001  0.0151   0.0372   0.0403    0.0605   0.0000   442.1722       4.35278       20.3114     -0.492981      -2.27220      -4.38951      0.479167      0.635857      0.712760      0.767708      0.805167      0.823860
  53  10 3101.6484    4.2871  1.3848 12.9898  0.0000  0.0155   0.0406   0.0425    0.0582   0.0000   441.7334       5.33992       19.4688      0.189296      -2.24529      -4.80353      0.478543      0.624689      0.694600      0.769950      0.794476      0.831015
  53  11 3283.5551    3.9064  2.0308 12.8787 -0.0008  0.0203   0.0312   0.0542    0.0385   0.0000   441.2277       6.11961       20.0015      0.641637      -1.43803      -4.91714      0.613082      0.844552      0.927349       1.04182       1.04230       1.08799
  53  12 3463.6089    3.2523  3.3278 12.1808  0.0001  0.0273   0.0200   0.0721    0.0304   0.0000   440.8829       6.56055       18.3122       1.83540      -3.36110      -6.04844      0.830133       1.12448       1.23390       1.35237       1.42661       1.50235
  53  13 3642.1580    2.5201  5.4011 11.6971 -0.0001  0.0392   0.0126   0.1062    0.0238   0.0000   440.9567       8.18787       22.8648     0.0228922       1.30000      -1.62004       1.18209       1.58077       1.78502       1.94597       2.04477       2.05256
  53  14 3818.9271    2.0454  8.0021 11.3114 -0.0008  0.0564   0.0083   0.1505    0.0219   0.0000   441.0989       8.51713       22.8278      -1.56038      -3.28978      -8.73506       1.67807       2.27704       2.55179       2.80279       2.92637       3.01068
  53  15 3993.7747    1.6251 10.9293 11.0302  0.0006  0.0778   0.0060   0.2048    0.0191   0.0000   434.3253       10.7276       19.1453      -1.48974      -12.6103      -11.4359       2.29831       3.13196       3.52021       3.92739       4.06341       4.17498
  54   1 1147.8940    0.0600  0.0557  9.5256 -0.0015  0.0111   0.0057   0.0152    0.0145   0.0000   441.2035      0.312036       21.6705      0.301410      -3.42135      -1.01302      0.461257      0.728485      0.909454      0.924507      0.880944      0.754717
  54   2 1454.3852    0.1477  0.1693  9.3918  0.0000  0.0078   0.0047   0.0161    0.0168   0.0000   442.1316     -0.487449       21.1471     -0.622716      -2.70574      0.469770      0.237022      0.295109      0.381624      0.407564      0.456749      0.474878
  54   3 1709.1284    0.3409  0.4105  9.4910  0.0000  0.0097   0.0061   0.0227    0.0263   0.0000   442.3133      0.167988       21.1808     0.0666553      -2.17384    -0.0770221      0.303022      0.395381      0.448527      0.480548      0.498537      0.515191
  54   4 1935.3331    0.6033  0.7221  9.6699  0.0001  0.0119   0.0080   0.0299    0.0440   0.0000   442.2041     -0.487078       20.8492       1.02359      -3.03673     0.0851299      0.360599      0.467565      0.525769      0.607236      0.651042      0.663938
  54   5 2151.7892    0.9366  1.0040 10.1598 -0.0002  0.0139   0.0106   0.0354    0.0564   0.0000   442.5673      0.851044       20.8598     -0.416422      -3.11674      -1.25524      0.404005      0.548824      0.606561      0.688828      0.710405      0.745174
  54   6 2356.8431    1.4564  1.3003 10.6784  0.0000  0.0156   0.0142   0.0405    0.0621   0.0000   441.5667       1.12184       20.1771     -0.150148      -1.82484     -0.523709      0.467402      0.624990      0.689121      0.769687      0.804828      0.862425
  54   7 2552.5007    2.1295  1.4461 11.4380  0.0000  0.0164   0.0198   0.0433    0.0586   0.0000   442.0490       1.71997       20.4351     -0.711201      -1.24035     -0.745911      0.501713      0.668077      0.751150      0.847865      0.859276      0.888503
  54   8 2744.8214    2.9092  1.3203 12.1945 -0.0006  0.0150   0.0278   0.0414    0.0568   0.0000   442.5169       3.12891       21.2275       1.19579      -2.12373     -0.606981      0.461190      0.600467      0.680828      0.761154      0.784774      0.814265
  54   9 2934.2900    3.7792  1.3562 12.7010 -0.0001  0.0155   0.0361   0.0418    0.0623   0.0000   441.3830       5.75420       20.2091      -1.18150      -2.06813      -3.03352      0.475472      0.626972      0.688307      0.749752      0.791291      0.842933
  54  10 3119.9051    4.2823  1.5612 12.8694  0.0017  0.0164   0.0372   0.0449    0.0532   0.0000   441.1898       5.84225       21.4090       1.00712      -3.35463      -2.22049      0.499451      0.677890      0.752213      0.824918      0.848924      0.859802
  54  11 3302.5219    3.8673  2.1641 12.6589  0.0000  0.0205   0.0289   0.0549    0.0403   0.0000   442.2487       6.55183       21.0888      0.860345      -1.41590      -4.11897      0.624051      0.845253      0.925690       1.01297       1.05281       1.10243
  54  12 3483.4371    3.1414  3.3064 12.2600  0.0000  0.0276   0.0195   0.0723    0.0290   0.0000   441.3992       9.16235       18.7573      -1.84353      -1.00162      -5.23150      0.807469       1.09407       1.21023       1.30660       1.38901       1.44403
  54  13 3662.6985    2.5292  5.6626 11.6186  0.0000  0.0402   0.0122   0.1083    0.0246   0.0000   442.9297       8.27753       27.6422       1.97031      -3.46634      -11.7743       1.17152       1.61328       1.77910       1.95082       2.02006       2.08496
  54  14 3840.1246    2.0206  8.6033 11.2276  0.0009  0.0590   0.0077   0.1582    0.0223   0.0000   444.1574       9.99307       14.5922       3.83327      -4.03313      -11.1261       1.75211       2.33404       2.59085       2.83951       2.99499       3.06136
  55   1 1156.9656    0.0617  0.0718  9.4499  0.0000  0.0092   0.0051   0.0214    0.0145   0.0000   440.9013     -0.185873       19.9874       1.26705      -2.91029      0.299794      0.277020      0.357013      0.343887      0.458260      0.563253      0.483085
  55   2 1465.1685    0.1619  0.1869  9.3906  0.0000  0.0078   0.0048   0.0163    0.0170   0.0000   442.3883      -1.01669       21.2594     0.0623600      -3.20199     -0.429619      0.244180      0.329912      0.382058      0.412248      0.437291      0.405957
  55   3 1720.6314    0.3447  0.4163  9.4860 -0.0007  0.0097   0.0061   0.0233    0.0259   0.0000   442.2516      0.494417       21.0284     -0.122064      -3.83585      0.587921      0.291709      0.376799      0.424080      0.499103      0.544379      0.537629
  55   4 1948.0504    0.6174  0.7831  9.6633  0.0000  0.0124   0.0077   0.0308    0.0431   0.0000   442.8767     -0.169627       20.0426      0.555619      -2.02842     -0.756162      0.354891      0.476069      0.533533      0.594342      0.628333      0.637319
  55   5 2165.6806    0.9810  1.1353 10.0396  0.0000  0.0147   0.0104   0.0381    0.0639   0.0000   443.0362      0.320758       20.6266    -0.0386456      -3.07167     -0.801263      0.422707      0.584434      0.644953      0.713708      0.749352      0.775844
  55   6 2371.4759    1.5339  1.3688 10.7028  0.0000  0.0161   0.0146   0.0408    0.0627   0.0000   442.7763       1.31328       20.8821      0.146441      -2.75850     -0.498043      0.488208      0.663637      0.738201      0.804521      0.837786      0.878309
  55   7 2568.0307    2.1863  1.4671 11.4954  0.0004  0.0164   0.0196   0.0428    0.0521   0.0000   441.5125       3.30738       21.0697      -1.46505      -2.31166      -2.94904      0.489249      0.666446      0.738996      0.800709      0.873131      0.874583
  55   8 2761.3751    3.0367  1.3994 12.1457  0.0000  0.0154   0.0279   0.0421    0.0575   0.0000   442.2523       3.90282       21.1370      0.443138     -0.628887      -2.37153      0.470558      0.618826      0.671936      0.739055      0.771390      0.798246
  55   9 2951.6517    3.9834  1.3678 12.5194 -0.0013  0.0147   0.0361   0.0410    0.0632   0.0000   441.1910       4.67811       20.8738     -0.716381      -3.79720      -3.26492      0.444041      0.581392      0.645275      0.720079      0.757707      0.776378
  55  10 3138.0257    4.2261  1.5443 12.8635 -0.0004  0.0161   0.0367   0.0441    0.0526   0.0000   442.5265       5.47014       19.4009      -1.20378      -2.10389      -4.37534      0.480977      0.631083      0.710086      0.774746      0.802750      0.830131
  55  11 3321.4318    3.8446  2.2631 12.6019 -0.0001  0.0206   0.0279   0.0563    0.0387   0.0000   443.2586       7.49222       20.4835     -0.217157      0.101438      -3.76846      0.608397      0.818779      0.913578       1.01462       1.05144       1.08773
  55  12 3503.0427    3.1252  3.5221 12.1149 -0.0001  0.0275   0.0183   0.0753    0.0285   0.0000   440.5505       6.24199       20.4866      0.379625      -3.54374      -2.94460      0.819762       1.08931       1.22784       1.33041       1.41940       1.48352
  55  13 3683.0984    2.4759  5.9683 11.5055  0.0000  0.0413   0.0113   0.1119    0.0248   0.0000   442.0286       8.99071       20.1215      0.832240      -3.67950      -5.99308       1.20847       1.64053       1.82565       1.99693       2.13281       2.20883
  55  14 3861.2281    1.9689  8.8207 11.2420  0.0001  0.0606   0.0075   0.1633    0.0215   0.0000   438.0054       9.11292       21.8260       1.83004      -14.0356      -2.83265       1.77369       2.39273       2.69092       2.92763       3.09920       3.20245
  56   1 1165.8978    0.0671  0.0641  9.5265 -0.0008  0.0099   0.0051   0.0166    0.0144   0.0000   441.3828     -0.744327       20.9619      0.428862      -2.39290      -1.33102      0.300432      0.447698      0.465231      0.468763      0.522937      0.479311
  56   2 1475.8014    0.1617  0.2019  9.4084 -0.0000  0.0078   0.0046   0.0185    0.0170   0.0000   442.2414     -0.439393       19.8080     -0.677300      -2.78375     -0.135139      0.226980      0.294689      0.341207      0.340549      0.383612      0.380836
  56   3 1731.9736    0.3827  0.4237  9.4933  0.0000  0.0093   0.0065   0.0217    0.0272   0.0000   442.0793      0.192051       21.0105     -0.389215      -2.34829     0.0152346      0.269667      0.353264      0.407926      0.455099      0.483352      0.492139
  56   4 1960.6731    0.6588  0.7403  9.7061  0.0000  0.0117   0.0083   0.0287    0.0446   0.0000   442.2739      0.555424       20.1019      0.351093      -3.29246     -0.692738      0.335726      0.443817      0.499905      0.559727      0.582188      0.611509
  56   5 2179.4809    1.0236  1.0826 10.1479  0.0000  0.0139   0.0108   0.0367    0.0613   0.0000   442.5057      0.702102       20.9336      0.398120      -1.74084     -0.483354      0.390734      0.521370      0.585950      0.649821      0.691197      0.699752
  56   6 2385.8913    1.5874  1.3588 10.7880  0.0000  0.0155   0.0149   0.0417    0.0614   0.0000   442.1448       1.40391       20.1683      0.253571      -3.09230     -0.555074      0.454231      0.602702      0.668365      0.741220      0.774004      0.812608
  56   7 2583.4339    2.2483  1.4952 11.4818  0.0000  0.0163   0.0199   0.0433    0.0554   0.0000   441.9010       2.98295       20.9643     -0.730625      -2.84580      -2.47697      0.467609      0.611041      0.683739      0.772353      0.789234      0.823470
  56   8 2777.8628    3.1029  1.3248 12.1088 -0.0002  0.0149   0.0286   0.0389    0.0633   0.0000   442.4307       4.14915       22.0666       1.53210      -3.48672      -2.20060      0.432043      0.580584      0.631057      0.722878      0.743713      0.770038
  56   9 2968.9265    3.8806  1.3813 12.8672  0.0000  0.0156   0.0361   0.0406    0.0540   0.0000   441.4901       4.81862       20.7812       1.04560      -1.64777      -2.83809      0.471326      0.601326      0.674121      0.736520      0.784695      0.788963
  56  10 3155.9998    4.1926  1.6041 13.0758  0.0000  0.0172   0.0366   0.0452    0.0467   0.0000   440.6087       5.85578       19.7837      0.339567      -3.19879      -4.19656      0.487054      0.661892      0.713097      0.799577      0.791846      0.861009
  56  11 3340.1917    3.7562  2.2522 12.6316 -0.0000  0.0211   0.0270   0.0546    0.0372   0.0000   441.9876       7.46635       20.2042      -1.54111      -3.16043      -3.96791      0.601615      0.823002      0.901830      0.990993       1.04152       1.06736
  56  12 3522.5810    3.0272  4.1424 11.9862  0.0000  0.0306   0.0164   0.0833    0.0267   0.0000   441.7536       7.70558       23.5110      -1.02862      -2.22122      -6.76076      0.870915       1.16513       1.30113       1.43118       1.50525       1.54493
  56  13 3703.2710    2.4240  6.1281 11.5047  0.0000  0.0425   0.0108   0.1135    0.0243   0.0000   440.8730       9.09376       18.5599      0.421446      -4.24888      -6.19351       1.22423       1.65046       1.83075       2.02838       2.12759       2.14796
  56  14 3882.2583    1.8923  9.2955 11.2558 -0.0001  0.0641   0.0070   0.1731    0.0206   0.0000   442.2937       4.97857       26.9581      -2.90062       1.17628      -3.60685       1.82992       2.46725       2.75928       3.05311       3.15856       3.26790
  57   1 1174.7491    0.0701  0.0883  9.4959  0.0000  0.0098   0.0049   0.0197    0.0145   0.0000   440.7538      0.388238       20.3179      0.204837      -3.50698     -0.297736      0.287850      0.331738      0.413931      0.660130      0.742113      0.780147
  57   2 1486.3070    0.1726  0.2179  9.3624  0.0000  0.0077   0.0046   0.0186    0.0174   0.0000   442.3471     -0.344104       20.3555     -0.596877      -3.32914      -1.06362      0.220896      0.295796      0.340504      0.371443      0.443018      0.448819
  57   3 1743.2194    0.3893  0.4483  9.4888  0.0000  0.0095   0.0064   0.0231    0.0279   0.0000   442.6870    -0.0306999       21.1540      -1.05859      -3.10605    -0.0407042      0.251513      0.349636      0.372621      0.440577      0.458321      0.457728
  57   4 1973.1952    0.6614  0.8150  9.8273  0.0000  0.0124   0.0082   0.0312    0.0439   0.0000   442.2835     -0.159541       21.2647     0.0351100      -3.39004      0.349054      0.360736      0.456846      0.514966      0.580795      0.627102      0.636694
  57   5 2193.1255    1.0603  1.0499 10.3037 -0.0005  0.0136   0.0113   0.0354    0.0591   0.0000   442.6758     -0.276693       21.1098     -0.330885      -2.83875      0.138411      0.394747      0.515428      0.597428      0.663733      0.672599      0.712089
  57   6 2400.2346    1.6165  1.3887 10.9082  0.0000  0.0157   0.0149   0.0414    0.0554   0.0000   442.6204       1.19137       20.8825     -0.757150      -2.35187      -1.10213      0.449716      0.597490      0.662671      0.751663      0.785473      0.796699
  57   7 2598.7374    2.3218  1.4652 11.5979  0.0005  0.0157   0.0206   0.0429    0.0548   0.0000   442.0433       3.42598       21.1871      0.510493      -1.97792      -1.67392      0.448875      0.601883      0.663761      0.739481      0.752918      0.790775
  57   8 2794.1413    3.2355  1.3114 12.2228 -0.0000  0.0147   0.0299   0.0387    0.0661   0.0000   441.9252       2.37893       20.4474      0.233839      -1.46254      -2.25549      0.427863      0.558161      0.620501      0.690287      0.717073      0.732298
  57   9 2986.0473    4.0923  1.3253 12.6541  0.0000  0.0146   0.0373   0.0388    0.0662   0.0000   442.3542       4.12896       20.6552     -0.836745      -3.09118      -2.19765      0.415594      0.561617      0.618801      0.679266      0.715290      0.745689
  57  10 3173.8467    4.2808  1.6849 12.8675 -0.0001  0.0166   0.0349   0.0467    0.0483   0.0000   441.9505       5.84725       20.5900   -0.00243159      -3.33608      -4.16046      0.481942      0.643842      0.716108      0.805117      0.839738      0.861835
  57  11 3358.7965    3.7466  2.5170 12.4853  0.0000  0.0216   0.0251   0.0584    0.0364   0.0000   442.2774       7.64789       20.9726     -0.607551      -4.19416      -5.33366      0.624927      0.843568      0.928090       1.02221       1.08830       1.12590
  57  12 3541.9529    2.9086  4.1596 12.0543 -0.0000  0.0310   0.0159   0.0848    0.0257   0.0000   443.2206       8.32154       21.4561     0.0873079      -3.49575      -5.29022      0.879894       1.17350       1.31773       1.43940       1.50954       1.53729
  57  13 3723.3748    2.3604  6.8941 11.5114  0.0004  0.0468   0.0098   0.1259    0.0230   0.0000   442.0694       11.5895       20.6649      -3.35145      0.209017      -7.29329       1.30792       1.75437       1.98106       2.14052       2.26848       2.33661
  57  14 3902.8957    1.8658  9.7972 11.2389  0.0013  0.0672   0.0066   0.1774    0.0197   0.0000   440.9017       6.50790       19.3123      -1.41704       1.76775      -5.37401       1.88804       2.53195       2.85737       3.12931       3.29644       3.40937
  58   1 1183.5482    0.0632  0.0561  9.4862  0.0000  0.0088   0.0050   0.0131    0.0141   0.0000   440.8167     -0.265573       22.0042     0.0631751      -2.38902       1.03420      0.287753      0.380919      0.529842      0.560738      0.557800      0.564037
  58   2 1496.7151    0.1842  0.2381  9.4186 -0.0000  0.0080   0.0047   0.0195    0.0176   0.0000   442.2547     -0.628799       21.1147     0.0729707      -3.23784    -0.0759089      0.216210      0.284023      0.312142      0.371470      0.367961      0.372120
  58   3 1754.3144    0.3975  0.4876  9.5287  0.0000  0.0102   0.0062   0.0236    0.0282   0.0000   442.1708      -1.32398       20.7643      0.133580      -2.95141      0.910685      0.273434      0.387166      0.427882      0.479414      0.511214      0.516603
  58   4 1985.6006    0.6708  0.8550  9.7598  0.0000  0.0126   0.0079   0.0324    0.0453   0.0000   442.2634    0.00249263       20.9122     -0.318396      -3.37683      -1.15681      0.334433      0.449145      0.498576      0.552952      0.593986      0.612252
  58   5 2206.5813    1.0971  1.1723 10.2377  0.0000  0.0143   0.0113   0.0382    0.0665   0.0000   442.8438      0.107741       21.2967      -1.38431      -2.37317      -1.14198      0.404594      0.535146      0.580613      0.656065      0.705380      0.722090
  58   6 2414.4355    1.6607  1.4028 10.9380  0.0000  0.0161   0.0151   0.0405    0.0575   0.0000   442.1749       1.69200       20.4325      0.731566      -1.07948     -0.398256      0.441049      0.602378      0.668600      0.732461      0.771550      0.790425
  58   7 2613.8938    2.3461  1.5040 11.6940  0.0000  0.0160   0.0206   0.0437    0.0514   0.0000   441.7829       3.09471       20.6957    -0.0711796      -3.18849     -0.907681      0.451803      0.600611      0.672215      0.758593      0.788390      0.795226
  58   8 2810.3778    3.2991  1.3192 12.2780 -0.0003  0.0145   0.0305   0.0396    0.0670   0.0000   441.3092       3.71590       21.0095      0.172039      -2.84082    -0.0525442      0.420635      0.560516      0.607224      0.682485      0.729082      0.747314
  58   9 3003.0056    4.0727  1.3749 12.7250  0.0000  0.0149   0.0365   0.0398    0.0623   0.0000   442.4275       3.81742       20.2206     -0.390518      -2.78416      -3.94337      0.415246      0.553759      0.603839      0.676335      0.704777      0.727527
  58  10 3191.5394    4.2422  1.6611 12.9574  0.0000  0.0167   0.0350   0.0449    0.0462   0.0000   441.1423       6.00184       21.4798      -2.30049      -2.82489      -4.46687      0.475585      0.621006      0.684629      0.763338      0.806067      0.828319
  58  11 3377.2527    3.6049  2.7052 12.5132 -0.0000  0.0227   0.0233   0.0608    0.0320   0.0000   441.7777       6.87029       21.0219    -0.0753759      0.351802      -4.48650      0.635027      0.841382      0.940595       1.03154       1.09983       1.11944
  58  12 3561.1144    2.8553  4.4156 12.0101  0.0000  0.0322   0.0150   0.0878    0.0248   0.0000   442.5565       8.09243       19.1649     -0.212463      -2.28029      -2.59603      0.901629       1.21544       1.35825       1.48453       1.59022       1.60350
  58  13 3743.3284    2.2874  6.8206 11.5540 -0.0004  0.0472   0.0097   0.1262    0.0227   0.0000   442.2763       11.8948       17.0253      -1.37885       1.58928      -2.01313       1.29532       1.76495       1.97564       2.18376       2.26720       2.32957
  58  14 3923.6060    1.7811 10.0022 11.2182 -0.0007  0.0692   0.0063   0.1863    0.0193   0.0000   438.4732       9.31127       24.6463      -1.76541      -10.1513      -6.42675       1.85574       2.53741       2.84716       3.13408       3.26577       3.36538
  59   1 1192.2302    0.0744  0.0871  9.4982  0.0000  0.0082   0.0046   0.0187    0.0142   0.0000   441.0367      0.483391       21.2576      0.576899      -3.44209     -0.872118      0.222051      0.271938      0.322006      0.381594      0.338889      0.373977
  59   2 1506.9596    0.1841  0.2282  9.4344 -0.0000  0.0080   0.0047   0.0182    0.0173   0.0000   442.1422     -0.301288       20.8903      0.365154      -2.50050     0.0829368      0.203225      0.268968      0.306794      0.347776      0.343554      0.349232
  59   3 1765.2925    0.4128  0.4922  9.5907  0.0000  0.0097   0.0064   0.0251    0.0284   0.0000   442.3519    -0.0129188       21.3665     -0.550749      -2.41957     -0.768064      0.258094      0.341044      0.400075      0.444569      0.435100      0.468875
  59   4 1997.8849    0.7005  0.8330  9.7455  0.0000  0.0124   0.0081   0.0302    0.0475   0.0000   442.2086      0.133715       19.1625     -0.518398      -4.00769     -0.717220      0.326103      0.448927      0.498183      0.528047      0.566675      0.598201
  59   5 2219.9183    1.1180  1.1709 10.3987 -0.0001  0.0147   0.0115   0.0376    0.0616   0.0000   441.9277      0.419732       21.3345     -0.838883      -2.64829      -1.97650      0.388675      0.527246      0.566631      0.654025      0.667207      0.696829
  59   6 2428.5025    1.7118  1.4245 11.1028 -0.0002  0.0160   0.0153   0.0415    0.0515   0.0000   442.0775       1.70500       19.7830    -0.0670541      -2.06428      -1.14392      0.436208      0.593123      0.653382      0.729594      0.758634      0.793818
  59   7 2628.9826    2.4657  1.4343 11.6973  0.0000  0.0155   0.0217   0.0412    0.0568   0.0000   442.6723       2.21064       19.9436      0.259711      -1.84604      -2.76216      0.435677      0.589847      0.655964      0.716377      0.764258      0.770753
  59   8 2826.4571    3.3472  1.3666 12.4759 -0.0002  0.0151   0.0305   0.0399    0.0586   0.0000   441.7451       3.48428       21.3440     -0.356135      -1.38475      -1.38729      0.418411      0.559338      0.622916      0.701563      0.724106      0.751565
  59   9 3019.8629    4.1039  1.4023 12.9072  0.0000  0.0151   0.0367   0.0407    0.0561   0.0000   443.0069       3.99104       20.4076       1.10091      -3.66482      -3.57563      0.415830      0.555350      0.612128      0.681857      0.719607      0.736124
  59  10 3209.1001    4.2032  1.8365 12.8507  0.0000  0.0179   0.0327   0.0468    0.0457   0.0000   442.3823       6.17245       20.6088      0.805079      -2.69851      -2.40424      0.501590      0.678904      0.740414      0.823239      0.859237      0.881918
  59  11 3395.6583    3.5280  2.7945 12.5063  0.0001  0.0231   0.0225   0.0625    0.0311   0.0000   441.7510       6.45822       20.5518    -0.0531192      -3.18052      -2.72836      0.632424      0.843291      0.930646       1.04557       1.07739       1.14668
  59  12 3580.2641    2.8287  4.8306 11.8382  0.0003  0.0338   0.0138   0.0913    0.0257   0.0000   440.9675       5.23779       19.8442     -0.887355      -2.15399      -6.60386      0.922229       1.21773       1.37220       1.53147       1.58945       1.65527
  59  13 3763.0867    2.2169  7.2098 11.5582  0.0009  0.0494   0.0091   0.1339    0.0222   0.0000   441.4356       7.14630       18.7050      -2.60574      -4.97962      -6.38127       1.33717       1.80107       2.04893       2.24129       2.38152       2.47573
  60   1 1200.8506    0.0765  0.0977  9.4526  0.0000  0.0082   0.0045   0.0197    0.0142   0.0000   441.0007    -0.0281400       20.5294      0.405808      -2.85930      0.173310      0.203536      0.283941      0.330130      0.365525      0.405738      0.376378
  60   2 1517.1193    0.1886  0.2248  9.4553 -0.0003  0.0078   0.0048   0.0178    0.0172   0.0000   442.3323     -0.370672       20.6272      0.277001      -2.75285     -0.521595      0.218900      0.263675      0.281300      0.325106      0.360974      0.375664
  60   3 1776.1485    0.4143  0.4965  9.6077  0.0000  0.0098   0.0063   0.0237    0.0277   0.0000   442.5377     0.0101747       20.7744     -0.158769      -2.52884     -0.987294      0.259081      0.335545      0.396504      0.433084      0.450632      0.470743
  60   4 2010.0854    0.7182  0.9048  9.8089 -0.0000  0.0128   0.0082   0.0322    0.0485   0.0000   442.2429      0.807514       20.3024     -0.628167      -4.05636     -0.594608      0.348339      0.472321      0.535550      0.587570      0.626010      0.645539
  60   5 2233.1314    1.1612  1.1408 10.4384  0.0000  0.0141   0.0119   0.0368    0.0627   0.0000   442.5084      0.941288       21.1258     -0.370353      -3.86491      -1.10230      0.384294      0.509394      0.555782      0.629939      0.667709      0.674274
  60   6 2442.3399    1.7590  1.5669 10.9331  0.0000  0.0164   0.0147   0.0432    0.0515   0.0000   442.3661       1.99265       20.2997      -1.28042      -2.66188      -1.36018      0.448297      0.602596      0.658114      0.732057      0.776689      0.808949
  60   7 2643.9337    2.5086  1.5694 11.5921  0.0000  0.0159   0.0206   0.0428    0.0524   0.0000   442.1712       2.86118       20.5264    -0.0655875      -3.13704      -2.42977      0.430476      0.582469      0.644913      0.722909      0.763246      0.780458
  60   8 2842.4078    3.4515  1.3631 12.4226 -0.0033  0.0148   0.0305   0.0389    0.0571   0.0000   442.7225       3.16103       20.3075      0.589124      -2.21767      -2.68406      0.406747      0.537822      0.595679      0.658136      0.708918      0.749202
  60   9 3036.5643    4.2325  1.4408 12.8926  0.0000  0.0151   0.0366   0.0405    0.0540   0.0000   442.1246       5.43906       19.7002     -0.650853      -3.05934      -3.03965      0.415127      0.559249      0.608393      0.687509      0.713592      0.743669
  60  10 3226.5293    4.1115  1.9708 12.9186 -0.0000  0.0186   0.0308   0.0498    0.0387   0.0000   441.8978       5.75344       20.8484     -0.563364      -3.93174      -3.37032      0.500938      0.658519      0.732099      0.828620      0.844805      0.890907
  60  11 3413.8876    3.4493  2.9460 12.5386 -0.0000  0.0242   0.0215   0.0649    0.0288   0.0000   442.3208       7.27968       20.6899       2.03479      -1.72154      -3.58669      0.644635      0.880311      0.973541       1.06880       1.13264       1.14679
  60  12 3599.2247    2.7865  5.0592 11.7825  0.0000  0.0347   0.0130   0.0945    0.0252   0.0000   442.9199       10.5231       20.7506      -1.69826      -3.29197      -3.07358      0.938784       1.27399       1.43295       1.55292       1.63825       1.70294
  60  13 3782.6049    2.1470  7.7473 11.4682 -0.0017  0.0529   0.0082   0.1420    0.0221   0.0000   439.2826       8.70339       20.0407       1.94938      -3.56253      -3.11423       1.39764       1.90415       2.14366       2.33276       2.44169       2.53900
  61   1 1209.3957    0.0744  0.1074  9.4780 -0.0011  0.0095   0.0045   0.0210    0.0142   0.0000   441.0334     -0.154637       20.9165      0.264757      -3.04311    -0.0382252      0.251890      0.350033      0.426159      0.547902      0.687390      0.635251
  61   2 1527.1229    0.1936  0.2300  9.4459 -0.0002  0.0077   0.0047   0.0175    0.0174   0.0000   442.3499     -0.300542       21.2509    -0.0901108      -3.30763     -0.281851      0.199221      0.270909      0.294935      0.341216      0.359346      0.382378
  61   3 1786.8863    0.4235  0.5478  9.5579 -0.0000  0.0100   0.0062   0.0254    0.0297   0.0000   442.2915     -0.287279       20.9123      0.659250      -2.68249      -1.15670      0.263149      0.358591      0.411348      0.464993      0.484648      0.531666
  61   4 2022.1875    0.7424  0.8773  9.8739  0.0000  0.0122   0.0084   0.0311    0.0475   0.0000   442.6180    -0.0425986       21.6589     -0.411418      -2.64235     -0.217118      0.322077      0.440344      0.483413      0.544568      0.559603      0.588184
  61   5 2246.2290    1.1759  1.2793 10.4866  0.0000  0.0152   0.0113   0.0395    0.0542   0.0000   442.1647      0.567228       20.5768      0.648805      -2.30628      -1.24066      0.395794      0.547861      0.588802      0.675049      0.693138      0.723616
  61   6 2456.1860    1.7909  1.5360 11.1214  0.0000  0.0160   0.0151   0.0431    0.0486   0.0000   442.1816       1.00902       19.9063      0.555721      -2.55020      -2.12793      0.420589      0.563332      0.613253      0.702053      0.699377      0.763234
  61   7 2658.7810    2.6283  1.5038 11.7011  0.0000  0.0153   0.0217   0.0410    0.0556   0.0000   441.9544       3.46821       21.6871    -0.0795482      -3.45443      -1.06152      0.416304      0.559281      0.616900      0.689778      0.730117      0.752974
  61   8 2858.2125    3.5094  1.3670 12.5190 -0.0017  0.0148   0.0311   0.0389    0.0574   0.0000   441.4304       3.34021       20.7473     -0.978871      -2.68709      -2.72631      0.407906      0.543135      0.603769      0.676227      0.708204      0.741890
  61   9 3053.1649    4.2051  1.4016 12.9108  0.0000  0.0149   0.0368   0.0394    0.0580   0.0000   443.2065       4.85515       20.5889     -0.719203      -2.38503      -2.75626      0.411622      0.538674      0.587306      0.640087      0.693376      0.715510
  61  10 3243.8514    4.1289  2.0326 12.7641  0.0001  0.0182   0.0294   0.0498    0.0396   0.0000   441.7776       5.96178       21.1234     -0.636874      -2.13596      -3.71190      0.488692      0.654504      0.715293      0.806769      0.834671      0.853213
  61  11 3431.9388    3.4309  3.2074 12.3454  0.0000  0.0247   0.0199   0.0676    0.0295   0.0000   441.8801       7.14495       20.8629     -0.363385      -3.62435      -5.05586      0.650839      0.877789      0.988492       1.06760       1.12967       1.18226
  61  12 3618.0480    2.7351  5.3520 11.7556  0.0000  0.0365   0.0123   0.0983    0.0251   0.0000   441.8063       8.63563       16.1331      -1.85993      -2.20910      -5.66320      0.948953       1.30204       1.45157       1.58114       1.68344       1.74214
  61  13 3802.2178    2.1711  8.1839 11.3977  0.0013  0.0535   0.0078   0.1457    0.0219   0.0000   440.3110       9.06321       21.3997       5.90459     -0.282395      -5.76810       1.40261       1.87801       2.12019       2.32950       2.44423       2.53881
  62   1 1217.8562    0.0770  0.1190  9.4721  0.0000  0.0090   0.0043   0.0236    0.0141   0.0000   441.0494     -0.981843       20.9312      0.807515      -2.79444     -0.392303      0.207140      0.306156      0.347616      0.367379      0.371830      0.426577
  62   2 1537.0231    0.2021  0.2497  9.4597  0.0000  0.0080   0.0047   0.0184    0.0175   0.0000   442.2148     -0.137195       20.8318    -0.0929489      -2.95239     -0.522431      0.236220      0.324956      0.374531      0.439503      0.453717      0.443788
  62   3 1797.5215    0.4457  0.5557  9.6072  0.0001  0.0101   0.0064   0.0251    0.0304   0.0000   442.7326     -0.318941       21.2983     -0.230400      -2.63881      0.180755      0.257845      0.336141      0.377269      0.433855      0.447925      0.489364
  62   4 2034.1812    0.7499  0.9893  9.8968  0.0000  0.0131   0.0082   0.0350    0.0498   0.0000   441.9924     -0.100665       20.3251    -0.0605579      -2.26691     -0.754765      0.332466      0.440943      0.498928      0.560499      0.600857      0.634931
  62   5 2259.1370    1.2516  1.2616 10.3997  0.0000  0.0143   0.0118   0.0383    0.0634   0.0000   442.4365      0.517848       20.1353     -0.366473      -2.40009     -0.539186      0.380119      0.503061      0.562166      0.629756      0.658773      0.685571
  62   6 2469.8459    1.8515  1.5565 11.1453  0.0003  0.0162   0.0155   0.0431    0.0520   0.0000   442.4928       2.73042       20.8343     -0.471446      -3.49179     -0.725598      0.426254      0.583047      0.640525      0.737746      0.748655      0.780426
  62   7 2673.5823    2.6793  1.4689 11.8224 -0.0000  0.0152   0.0225   0.0404    0.0554   0.0000   443.2012       3.35341       21.2551     -0.522722      -3.15957      -1.34364      0.399037      0.534071      0.587482      0.670011      0.697692      0.726819
  62   8 2873.9428    3.6146  1.3520 12.5947 -0.0000  0.0145   0.0321   0.0388    0.0591   0.0000   442.2577       4.09265       20.0749     -0.544029      -4.25399      -1.82149      0.371739      0.501907      0.555713      0.617512      0.631068      0.671612
  62   9 3069.6287    4.2714  1.4932 12.9168  0.0000  0.0153   0.0355   0.0403    0.0532   0.0000   442.0470       5.86851       21.3888      -1.82025      -1.57196      -2.58033      0.413755      0.529228      0.590916      0.668921      0.710615      0.734177
  62  10 3261.0900    4.0539  2.1142 12.7249 -0.0000  0.0187   0.0283   0.0507    0.0395   0.0000   441.7135       5.75860       21.4921     -0.799877     -0.390014      -5.36851      0.495216      0.674481      0.739942      0.822346      0.870758      0.901507
  62  11 3449.9582    3.3373  3.4885 12.2461 -0.0001  0.0259   0.0185   0.0704    0.0289   0.0000   442.5385       7.31104       21.1472     0.0741667      -1.92496      -2.41199      0.691576      0.900382       1.00829       1.14373       1.18065       1.22393
  62  12 3636.7756    2.6597  5.6348 11.7341  0.0000  0.0383   0.0115   0.1012    0.0244   0.0000   441.9223       9.05846       18.5772       1.81902      -1.40493      -5.20010      0.972294       1.31446       1.47497       1.62713       1.71285       1.78911
  62  13 3821.6302    2.0569  8.3494 11.4814 -0.0002  0.0566   0.0075   0.1509    0.0207   0.0000   442.4123       6.45211       25.0072      -1.96342      -5.89141      -6.22035       1.43839       1.94292       2.18570       2.41326       2.53425       2.59274
  63   1 1226.2335    0.0790  0.0779  9.4475  0.0003  0.0070   0.0045   0.0149    0.0138   0.0000   441.1841     0.0549962       21.3979      0.370078      -3.28623      0.750120      0.185468      0.246896      0.292668      0.313914      0.324177      0.323399
  63   2 1546.7991    0.2204  0.2519  9.3974  0.0000  0.0073   0.0048   0.0177    0.0176   0.0000   442.0762      0.196799       20.8769     -0.212369      -3.18177     0.0883393      0.173278      0.247664      0.270141      0.304374      0.329258      0.361677
  63   3 1808.0496    0.4594  0.6012  9.5886 -0.0001  0.0105   0.0064   0.0265    0.0315   0.0000   442.1561      0.379288       20.7637      0.579112      -3.40830    -0.0551548      0.269848      0.355433      0.402683      0.450432      0.493244      0.496142
  63   4 2046.0854    0.8010  1.0034  9.6569 -0.0006  0.0129   0.0083   0.0331    0.0585   0.0000   442.8815      0.424391       21.0847     -0.722927      -3.17361      0.476208      0.318482      0.442910      0.485610      0.544407      0.571008      0.585210
  63   5 2271.9910    1.2692  1.2842 10.4808 -0.0001  0.0148   0.0118   0.0380    0.0580   0.0000   442.5755      0.727971       21.4192     0.0755501      -2.63295     -0.758658      0.379594      0.518066      0.572252      0.657355      0.662115      0.707783
  63   6 2483.4445    1.9549  1.5576 11.1105  0.0000  0.0159   0.0158   0.0415    0.0525   0.0000   442.4019       1.60963       20.7496      0.171266      -2.41160      -1.52814      0.405641      0.542551      0.605458      0.675694      0.717444      0.751615
  63   7 2688.2139    2.7655  1.5098 11.7930  0.0004  0.0153   0.0226   0.0407    0.0542   0.0000   442.2375       2.14811       21.4330       1.20567      -2.15917    -0.0453360      0.399405      0.535199      0.589488      0.644529      0.693641      0.705641
  63   8 2889.5344    3.6230  1.3800 12.6666  0.0000  0.0146   0.0319   0.0391    0.0529   0.0000   442.2016       4.00531       20.7352      0.362959      -2.71135      -2.13718      0.394290      0.521661      0.578573      0.650804      0.673631      0.707581
  63   9 3085.9343    4.2872  1.5983 12.8453 -0.0001  0.0158   0.0342   0.0418    0.0499   0.0000   441.7469       5.06487       20.5982      0.115756      -2.37559      -3.63527      0.400695      0.541426      0.604498      0.646436      0.691288      0.715880
  63  10 3278.1476    4.0474  2.0948 12.8012 -0.0000  0.0188   0.0284   0.0499    0.0368   0.0000   442.2494       6.19761       20.5190     -0.434122      -1.97099      -4.30081      0.481708      0.656124      0.725757      0.820046      0.854541      0.890756
  63  11 3467.8621    3.2995  3.4584 12.2311  0.0000  0.0259   0.0181   0.0691    0.0277   0.0000   443.6998       7.77918       18.2285       1.01428      -3.64064      -4.85924      0.666206      0.886774      0.987693       1.10531       1.15992       1.19171
  63  12 3655.3893    2.6112  5.8032 11.6917  0.0000  0.0388   0.0113   0.1053    0.0244   0.0000   441.6280       8.05734       18.7934     -0.336866      -4.09961      -3.80320      0.996656       1.33365       1.50058       1.66141       1.76984       1.82175
  63  13 3840.8716    1.9819  8.7399 11.4754 -0.0003  0.0600   0.0071   0.1605    0.0195   0.0000   441.8012       9.57094       22.2439     -0.665074      0.982246      -5.91106       1.48683       2.02635       2.27192       2.51375       2.62573       2.72704
  64   1 1234.5248    0.0822  0.1020  9.4486  0.0000  0.0079   0.0043   0.0185    0.0139   0.0000   440.6366    -0.0540660       21.3010     -0.168329      -4.14299     -0.687536      0.176256      0.266617      0.287300      0.313061      0.363250      0.356209
  64   2 1556.4890    0.2188  0.2668  9.4338  0.0000  0.0074   0.0047   0.0190    0.0178   0.0000   441.9555     -0.397510       21.3018     -0.417733      -3.28309     -0.382586      0.184854      0.237489      0.282252      0.305828      0.310513      0.320537
  64   3 1818.4761    0.4717  0.6011  9.6918 -0.0000  0.0106   0.0065   0.0259    0.0313   0.0000   442.3884      0.623847       20.7088     -0.778722      -2.57125     -0.457872      0.263408      0.359759      0.402318      0.440670      0.457497      0.486096
  64   4 2057.8765    0.8123  0.9506  9.9011  0.0000  0.0122   0.0086   0.0323    0.0504   0.0000   443.4496      0.637316       21.1488     -0.837734      -3.54786      0.834755      0.312465      0.410080      0.468268      0.518016      0.541863      0.576390
  64   5 2284.6285    1.2959  1.3779 10.5006 -0.0001  0.0148   0.0113   0.0397    0.0514   0.0000   442.0952       1.34946       20.7035    -0.0143148      -3.10561      -1.03035      0.375614      0.505646      0.567181      0.636995      0.669736      0.675818
  64   6 2496.9093    1.9954  1.5618 11.1334  0.0000  0.0158   0.0159   0.0406    0.0516   0.0000   441.9852       1.51765       20.9997     -0.379699      -2.19660      -1.47373      0.407558      0.554844      0.601573      0.678220      0.704194      0.731303
  64   7 2702.7899    2.8565  1.4620 11.9807  0.0000  0.0150   0.0238   0.0395    0.0559   0.0000   441.7806       1.96360       20.6172     -0.523929      -2.84612      -2.00234      0.392364      0.519414      0.586650      0.663242      0.672960      0.705042
  64   8 2904.9939    3.8053  1.3562 12.7457  0.0000  0.0142   0.0331   0.0382    0.0547   0.0000   442.3910       3.33755       21.3841      0.373840      -3.22572      -2.79950      0.369413      0.484841      0.548404      0.596420      0.631191      0.668776
  64   9 3102.1409    4.3509  1.5346 13.0473 -0.0003  0.0153   0.0354   0.0413    0.0471   0.0000   442.2867       6.08797       20.1641    -0.0246860      -2.56234      -2.78632      0.396585      0.532228      0.591589      0.656120      0.687454      0.720857
  64  10 3295.1610    3.9050  2.3213 12.7531  0.0000  0.0197   0.0258   0.0533    0.0332   0.0000   442.5586       5.49878       20.1386     0.0784817      -3.26349      -4.42540      0.497882      0.662554      0.735371      0.810957      0.871477      0.901159
  64  11 3485.6320    3.2133  3.6125 12.2000  0.0000  0.0266   0.0172   0.0714    0.0273   0.0000   443.4755       7.55804       20.4538      -1.71837      -2.96150      -6.58798      0.671802      0.913282       1.00903       1.11517       1.19689       1.23658
  64  12 3673.9397    2.4903  5.9002 11.8195 -0.0009  0.0401   0.0108   0.1102    0.0225   0.0000   440.7770       7.42054       18.4390       1.11690       2.29672      -3.86096      0.980979       1.34265       1.49430       1.63214       1.73680       1.79283
  65   1 1242.7625    0.0887  0.1067  9.4467  0.0000  0.0076   0.0043   0.0165    0.0139   0.0000   440.6711      0.184420       21.3883      0.186259      -3.30576     -0.653427      0.188969      0.258524      0.296190      0.320109      0.354013      0.358352
  65   2 1566.0351    0.2238  0.2720  9.4604  0.0000  0.0076   0.0048   0.0186    0.0178   0.0000   441.9674      0.113722       21.2632     -0.425538      -2.75765    -0.0472178      0.188751      0.253547      0.279779      0.324972      0.333789      0.336530
  65   3 1828.8040    0.5096  0.6352  9.5184  0.0000  0.0106   0.0065   0.0251    0.0357   0.0000   442.3178      0.168957       21.2717     -0.550166      -2.68978     -0.128740      0.254564      0.339507      0.382739      0.431332      0.450925      0.474340
  65   4 2069.5933    0.8178  0.9734  9.9882 -0.0002  0.0126   0.0087   0.0325    0.0513   0.0000   442.5713      0.105800       21.0594     -0.145815      -3.14702     -0.426066      0.313367      0.433795      0.470797      0.524227      0.565356      0.589028
  65   5 2297.2227    1.3524  1.3316 10.5858  0.0000  0.0144   0.0120   0.0387    0.0537   0.0000   442.1305       1.13328       21.2732     -0.514643      -2.71424     -0.913937      0.362651      0.475798      0.535208      0.595958      0.622517      0.650955
  65   6 2510.2959    1.9803  1.5302 11.4684  0.0000  0.0157   0.0165   0.0425    0.0453   0.0000   442.7771       2.08953       21.2005      0.417856      -3.08641     -0.224936      0.393640      0.519239      0.586264      0.639733      0.669362      0.707884
  65   7 2717.2511    2.9154  1.4583 11.9875  0.0000  0.0147   0.0240   0.0394    0.0558   0.0000   442.0985       3.03238       20.9537     -0.912038      -2.56426      -1.60625      0.376239      0.494341      0.556331      0.603697      0.646639      0.663873
  65   8 2920.3463    3.8631  1.4898 12.5277  0.0000  0.0147   0.0312   0.0393    0.0545   0.0000   442.4005       3.33037       21.0352      -1.12196      -3.26270      -3.59253      0.371842      0.501260      0.556291      0.614091      0.647249      0.675079
  65   9 3118.2386    4.3126  1.5988 12.9846  0.0000  0.0157   0.0342   0.0417    0.0472   0.0000   441.6832       5.01918       21.3712      0.250497      -1.77761      -3.10897      0.389900      0.518656      0.580679      0.650996      0.682633      0.709427
  65  10 3312.0395    3.9408  2.5007 12.5158  0.0000  0.0203   0.0245   0.0539    0.0358   0.0000   441.0509       7.64208       20.1928      0.152642      -4.21713      -3.79440      0.503806      0.674250      0.768080      0.846811      0.876546      0.903998
  65  11 3503.2678    3.1699  3.9541 12.1457  0.0003  0.0277   0.0161   0.0765    0.0259   0.0000   441.7477       7.73185       20.7747      -1.88995      -2.60828      -5.41564      0.681663      0.919855       1.03720       1.15232       1.20873       1.26189
  65  12 3692.2606    2.4759  6.5704 11.7358  0.0008  0.0435   0.0099   0.1197    0.0226   0.0000   441.2049       10.1779       21.8329     -0.943937      -3.15556      -8.25757       1.06177       1.42635       1.61340       1.78342       1.90099       1.95463
  66   1 1250.9435    0.0876  0.0741  9.4630  0.0000  0.0070   0.0044   0.0121    0.0136   0.0000   441.2075     -0.135500       21.1003     -0.197749      -2.78423      0.245078      0.153227      0.237586      0.248941      0.272598      0.264812      0.289566
  66   2 1575.4823    0.2334  0.2696  9.4962 -0.0001  0.0077   0.0049   0.0175    0.0179   0.0000   442.1816     -0.249663       20.4176     -0.771309      -2.68407      0.275995      0.190067      0.265227      0.307555      0.315274      0.346713      0.360547
  66   3 1839.0268    0.4955  0.6790  9.6505 -0.0000  0.0110   0.0064   0.0279    0.0342   0.0000   442.3276      0.358614       21.5357      0.203862      -3.57000     -0.389498      0.261339      0.353236      0.402352      0.431069      0.443213      0.467743
  66   4 2081.2222    0.8701  0.9869  9.9864  0.0004  0.0123   0.0090   0.0327    0.0549   0.0000   442.2656       1.30182       20.7504    -0.0138517      -2.92485     -0.181055      0.301532      0.404669      0.446355      0.506932      0.535081      0.549138
  66   5 2309.6352    1.3711  1.3791 10.7527  0.0000  0.0149   0.0120   0.0397    0.0494   0.0000   442.7635       2.12444       21.6105      0.611038      -2.15694     -0.774724      0.360504      0.490131      0.547902      0.619416      0.655109      0.687886
  66   6 2523.5503    2.0812  1.6288 11.3203  0.0000  0.0159   0.0164   0.0419    0.0487   0.0000   442.4485       1.32058       20.1277      0.420995      -2.94301     -0.614576      0.402140      0.533643      0.595255      0.668152      0.718584      0.745644
  66   7 2731.5553    2.9865  1.5017 11.9010  0.0000  0.0147   0.0238   0.0394    0.0592   0.0000   442.1176       2.83693       21.1916      0.463070      -2.07421      -2.66851      0.368236      0.497500      0.554439      0.623609      0.657432      0.686907
  66   8 2935.5549    3.8426  1.4700 12.7597 -0.0000  0.0147   0.0314   0.0399    0.0484   0.0000   441.7568       3.88668       21.3127      0.339065      -3.39048     -0.841658      0.362958      0.498945      0.543190      0.614472      0.648718      0.684500
  66   9 3134.1887    4.3592  1.7210 12.7275 -0.0000  0.0158   0.0320   0.0420    0.0490   0.0000   443.0257       4.80664       21.0923     -0.540895      -3.57092      -3.06562      0.392762      0.520501      0.580639      0.650014      0.681886      0.704567
  66  10 3328.8224    3.8398  2.4032 12.7856  0.0000  0.0200   0.0249   0.0549    0.0327   0.0000   442.4040       7.21986       20.3995     -0.223230      -3.27481      -5.31826      0.499318      0.669974      0.743802      0.827720      0.874825      0.893552
  66  11 3520.8360    3.0560  4.0548 12.2265 -0.0000  0.0289   0.0156   0.0786    0.0250   0.0000   441.9210       6.65534       20.0381      -1.27480      -1.49831      -5.11293      0.702558      0.940500       1.04769       1.15910       1.20942       1.24206
  66  12 3710.3988    2.4123  6.6703 11.7565 -0.0005  0.0450   0.0095   0.1198    0.0220   0.0000   442.2123       8.05649       21.7784      -3.88307      -1.68134      -3.21502       1.07268       1.47842       1.63482       1.82049       1.91507       2.01607
  67   1 1259.0125    0.0921  0.1095  9.4662  0.0000  0.0073   0.0042   0.0166    0.0137   0.0000   441.3013      0.153225       21.4404     -0.481897      -2.59447     -0.566662      0.165641      0.230336      0.284070      0.270392      0.318657      0.328714
  67   2 1584.7994    0.2325  0.3472  9.4682 -0.0001  0.0092   0.0046   0.0219    0.0190   0.0000   442.0197      0.118387       20.8913    -0.0410585      -3.43406     0.0631537      0.211590      0.288134      0.321575      0.352642      0.356963      0.378430
  67   3 1849.1598    0.5147  0.6904  9.6231  0.0002  0.0110   0.0065   0.0270    0.0357   0.0000   442.5989      0.342219       21.2939      0.116628      -3.50306     -0.883459      0.255789      0.344661      0.382102      0.421986      0.444085      0.449603
  67   4 2092.7503    0.8615  1.0529 10.0831  0.0000  0.0126   0.0087   0.0354    0.0499   0.0000   442.6356      0.460733       21.3416     -0.294969      -3.60068      0.852895      0.314616      0.427623      0.475749      0.538331      0.566883      0.589302
  67   5 2321.9785    1.4113  1.4911 10.6340 -0.0003  0.0154   0.0117   0.0409    0.0502   0.0000   441.4924       1.44363       20.3129     -0.337006      -4.24816     -0.719928      0.381374      0.501918      0.574713      0.643623      0.680241      0.693768
  67   6 2536.7215    2.1260  1.6521 11.3778  0.0000  0.0159   0.0164   0.0427    0.0474   0.0000   442.4927       2.24102       20.9217     -0.520020      -2.78669     -0.394421      0.391325      0.515743      0.587759      0.641111      0.689279      0.699874
  67   7 2745.8594    3.0479  1.5003 12.0946 -0.0000  0.0147   0.0245   0.0396    0.0529   0.0000   442.2285       3.50317       20.6473      0.137600      -3.62621      -1.36155      0.364237      0.481460      0.537154      0.585734      0.612850      0.649396
  67   8 2950.6861    3.9672  1.5347 12.6972  0.0000  0.0146   0.0313   0.0406    0.0488   0.0000   442.6465       3.84628       20.9907     -0.502181      -2.14994      -2.94006      0.358163      0.479083      0.533111      0.598114      0.608936      0.654252
  67   9 3150.0488    4.3210  1.6955 12.9922  0.0000  0.0160   0.0330   0.0429    0.0448   0.0000   442.1108       4.99980       19.8886     -0.297990     -0.991693      -3.03055      0.388166      0.522621      0.574516      0.658336      0.699312      0.719306
  67  10 3345.4264    3.8423  2.6021 12.6743  0.0000  0.0207   0.0237   0.0564    0.0313   0.0000   442.4047       4.76808       20.2562     -0.219096      -4.38348      -3.02527      0.509588      0.687472      0.753897      0.839339      0.869862      0.920259
  67  11 3538.2434    3.0355  4.2535 12.0849 -0.0000  0.0294   0.0147   0.0796    0.0253   0.0000   442.5769       6.51638       20.5148       1.86777     -0.253447      -8.31913      0.712807      0.955093       1.07623       1.17926       1.26586       1.29698
  67  12 3728.6257    2.3353  7.1099 11.7328  0.0000  0.0477   0.0089   0.1277    0.0214   0.0000   440.7709       8.26355       22.9803       2.38169      -4.07189      -7.74475       1.12725       1.53480       1.73116       1.93375       2.01638       2.10533
  68   1 1267.0590    0.0919  0.1154  9.4777  0.0000  0.0074   0.0042   0.0172    0.0137   0.0000   441.0405    -0.0628972       21.1934     -0.464178      -3.90097     0.0386032      0.187779      0.219989      0.228418      0.272926      0.289480      0.284168
  68   2 1594.0453    0.2456  0.3112  9.5247 -0.0003  0.0079   0.0048   0.0195    0.0184   0.0000   441.9370    -0.0419688       21.1765      0.680288      -2.95566      0.163468      0.182209      0.241317      0.277247      0.309597      0.322578      0.334114
  68   3 1859.2287    0.5374  0.6961  9.6152  0.0000  0.0108   0.0066   0.0265    0.0368   0.0000   441.8607      0.336220       21.6790     -0.973830      -3.64484     -0.347206      0.250460      0.332338      0.374681      0.425173      0.464719      0.472418
  68   4 2104.1581    0.9010  1.0750 10.1204  0.0001  0.0130   0.0091   0.0341    0.0546   0.0000   442.7888       1.21933       20.9537      -1.25455      -2.72630     -0.731858      0.317927      0.417704      0.477095      0.521635      0.564338      0.587345
  68   5 2334.1698    1.4719  1.4654 10.6824 -0.0002  0.0149   0.0121   0.0398    0.0508   0.0000   442.8601       1.44471       20.7065    -0.0389704      -2.82873     -0.350022      0.356829      0.471196      0.535101      0.591275      0.631476      0.655054
  68   6 2549.7919    2.1762  1.5958 11.5242  0.0000  0.0156   0.0170   0.0416    0.0467   0.0000   443.3410       2.69490       22.2614     -0.564733      -2.48972      -1.13745      0.376107      0.502277      0.563262      0.622878      0.645448      0.676177
  68   7 2760.0130    3.0525  1.5476 12.1981  0.0000  0.0151   0.0243   0.0405    0.0510   0.0000   442.8440       3.14990       20.9272      0.680488      -2.60831      -2.51908      0.363367      0.491885      0.547201      0.612375      0.635714      0.658989
  68   8 2965.6893    4.1412  1.4352 12.7505  0.0000  0.0142   0.0334   0.0375    0.0552   0.0000   442.4746       4.32777       21.3201     -0.469669      -2.74734      -2.51685      0.346705      0.463607      0.509548      0.576448      0.600397      0.639239
  68   9 3165.8038    4.3631  1.7516 12.8970  0.0000  0.0160   0.0318   0.0424    0.0435   0.0000   443.1611       4.85163       22.8602      -1.12955      -2.58023      -3.73317      0.390834      0.529697      0.587746      0.652780      0.674033      0.704989
  68  10 3362.0245    3.7334  2.8782 12.5499  0.0000  0.0218   0.0215   0.0601    0.0304   0.0000   442.6304       6.70767       19.5069     -0.447703     -0.916311      -5.03491      0.523706      0.691626      0.789844      0.860011      0.915361      0.942585
  68  11 3555.5507    2.9560  4.6720 12.0497 -0.0000  0.0315   0.0137   0.0850    0.0248   0.0000   441.4076       7.87857       22.0635      0.463662      -1.25367      -4.03740      0.754670      0.997288       1.14512       1.26790       1.34099       1.39095
  68  12 3746.6101    2.2873  7.3457 11.7417 -0.0002  0.0487   0.0085   0.1330    0.0212   0.0000   444.4921       9.73942       24.9552       2.49434      -1.41900      -5.16557       1.12653       1.53829       1.71459       1.90596       1.98360       2.12100
  69   1 1275.0141    0.0943  0.1232  9.4626 -0.0007  0.0070   0.0041   0.0185    0.0138   0.0000   440.9466     -0.196849       21.5424     -0.188011      -3.52258      0.463068      0.166210      0.217215      0.241789      0.277999      0.306550      0.325141
  69   2 1603.1505    0.2690  0.3472  9.4786 -0.0001  0.0081   0.0048   0.0201    0.0195   0.0000   442.3156      0.241296       21.1902    -0.0676387      -2.34346      0.247705      0.176848      0.248825      0.275346      0.300140      0.326648      0.338496
  69   3 1869.2044    0.5415  0.7198  9.7434 -0.0001  0.0112   0.0066   0.0274    0.0352   0.0000   442.4315      0.185714       21.5293      0.325338      -2.93447     -0.754753      0.249638      0.346554      0.392455      0.433935      0.463301      0.476442
  69   4 2115.5063    0.9268  1.1258 10.1531  0.0000  0.0132   0.0091   0.0350    0.0544   0.0000   442.7240      0.411932       20.2937     -0.990048      -2.53941     -0.664343      0.313484      0.425506      0.470486      0.515165      0.558113      0.569570
  69   5 2346.2652    1.4950  1.4829 10.8021 -0.0001  0.0150   0.0121   0.0400    0.0480   0.0000   442.5617       1.22891       21.6812      0.360302      -2.83639     -0.293215      0.354059      0.475090      0.528343      0.581244      0.618975      0.638264
  69   6 2562.8021    2.2649  1.5318 11.6546  0.0000  0.0151   0.0181   0.0404    0.0481   0.0000   442.5128       2.17308       20.6819      -1.05258      -2.64920      -1.71361      0.361193      0.478946      0.541785      0.598252      0.641177      0.655137
  69   7 2774.0846    3.1594  1.5219 12.1898  0.0002  0.0147   0.0247   0.0393    0.0512   0.0000   442.3732       2.83074       20.5689     -0.500147      -3.85193      -2.04155      0.351987      0.473425      0.528864      0.576196      0.618349      0.639394
  69   8 2980.6197    4.1216  1.4601 12.7837  0.0002  0.0143   0.0328   0.0381    0.0548   0.0000   443.0438       3.58481       21.0433      0.449740      -2.27151      -1.90289      0.340913      0.456217      0.494503      0.565636      0.582674      0.609638
  69   9 3181.4885    4.2175  1.8298 13.0486 -0.0000  0.0167   0.0306   0.0447    0.0390   0.0000   442.4377       4.69254       21.1893       1.45400      -2.08812      -4.44941      0.399127      0.531963      0.581086      0.649424      0.692022      0.718563
  69  10 3378.3979    3.6806  2.9626 12.4702  0.0000  0.0221   0.0205   0.0596    0.0304   0.0000   441.7358       6.19409       20.8800     -0.211543      -3.81032      -4.07342      0.526241      0.690189      0.783518      0.860888      0.927066      0.949365
  69  11 3572.7779    2.9294  4.9330 12.0267  0.0002  0.0330   0.0130   0.0882    0.0243   0.0000   440.9705       7.72732       19.8268      -2.37336      -2.36664      -3.65566      0.763496       1.02720       1.14941       1.29121       1.34748       1.40992
  69  12 3764.6009    2.2532  7.8716 11.7126  0.0000  0.0522   0.0080   0.1389    0.0206   0.0000   444.1030       7.39981       20.8074      -2.57378      0.295099      0.114779       1.19280       1.63853       1.85060       2.01630       2.14852       2.24235
  70   1 1282.9113    0.0997  0.0966  9.4654  0.0000  0.0063   0.0042   0.0124    0.0135   0.0000   440.9453      0.412393       21.0518  -0.000816655      -3.08207      0.475032      0.144162      0.203700      0.229391      0.266019      0.295186      0.341551
  70   2 1612.1939    0.2711  0.3298  9.5157 -0.0000  0.0078   0.0049   0.0195    0.0191   0.0000   442.1859     -0.671186       21.2592     -0.277763      -2.97436      0.455282      0.181957      0.242795      0.268182      0.299747      0.320850      0.328383
  70   3 1879.1106    0.5643  0.7725  9.6481  0.0000  0.0113   0.0065   0.0288    0.0382   0.0000   442.2495      0.577186       21.4857     -0.271478      -3.28305      0.169848      0.244997      0.340179      0.377698      0.429278      0.442095      0.459252
  70   4 2126.7056    0.9429  1.1660 10.0939  0.0000  0.0133   0.0089   0.0357    0.0562   0.0000   442.3968      0.501632       20.0855      0.308394      -2.62066      -1.26449      0.302046      0.412319      0.451622      0.513639      0.547425      0.573699
  70   5 2358.2592    1.5410  1.5061 10.7419  0.0000  0.0150   0.0123   0.0400    0.0519   0.0000   442.1580       1.55370       20.8500     -0.331055      -3.28578     -0.406508      0.352054      0.471830      0.511523      0.573588      0.603735      0.641456
  70   6 2575.6802    2.2948  1.5815 11.5350  0.0000  0.0150   0.0175   0.0410    0.0480   0.0000   442.2511       2.00788       20.9077      0.273234      -3.53911     -0.537661      0.349111      0.466423      0.520938      0.583897      0.605437      0.633586
  70   7 2788.0819    3.1922  1.4889 12.3339  0.0000  0.0146   0.0255   0.0385    0.0502   0.0000   442.6037       3.16881       21.2309      0.113341      -3.58354      -3.95694      0.351447      0.476165      0.525325      0.598631      0.628732      0.658788
  70   8 2995.3769    4.1921  1.4526 12.8539  0.0000  0.0141   0.0336   0.0379    0.0538   0.0000   442.2154       3.71384       21.9241    -0.0485510      -2.78858      -1.12599      0.340387      0.445746      0.495440      0.543699      0.573852      0.595630
  70   9 3197.0689    4.2314  1.9239 12.8404  0.0000  0.0169   0.0292   0.0448    0.0407   0.0000   442.2010       5.07565       21.8438     -0.605924      -1.53908      -3.60905      0.399057      0.538377      0.591708      0.667386      0.689484      0.729257
  70  10 3394.8004    3.6104  3.0467 12.5114 -0.0000  0.0227   0.0200   0.0615    0.0286   0.0000   442.1569       6.26948       22.0893      0.438610      -2.32741      -3.71397      0.521218      0.713252      0.787801      0.884812      0.943227      0.999866
  70  11 3589.9006    2.8100  4.9413 12.0825 -0.0004  0.0336   0.0126   0.0902    0.0232   0.0000   442.5411       5.54401       20.5907      -1.67087      -3.08771      -3.02184      0.778057       1.04734       1.18123       1.30943       1.37689       1.43363
  70  12 3782.3535    2.1868  8.0980 11.6723  0.0000  0.0531   0.0076   0.1428    0.0200   0.0000   443.0784       8.56255       23.4972      0.741476      -1.47055      -4.82445       1.19461       1.63051       1.82727       2.02939       2.12684       2.23110
  71   1 1290.7575    0.1024  0.1421  9.4700  0.0000  0.0083   0.0041   0.0174    0.0138   0.0000   440.9824     -0.392473       20.5687      0.571124      -2.36371      0.351914      0.182988      0.243874      0.252572      0.314224      0.308343      0.307161
  71   2 1621.0823    0.2738  0.3486  9.4973  0.0000  0.0080   0.0048   0.0193    0.0196   0.0000   442.0105     -0.291422       20.8709      0.266446      -2.89702     -0.168231      0.190016      0.251716      0.282920      0.305858      0.327731      0.338311
  71   3 1888.9312    0.5679  0.7808  9.7039  0.0000  0.0111   0.0066   0.0279    0.0380   0.0000   442.3295     -0.160114       20.5299     -0.385817      -3.87920     -0.327585      0.255902      0.336102      0.382343      0.434441      0.450769      0.467780
  71   4 2137.8452    0.9769  1.2034 10.1595  0.0000  0.0137   0.0092   0.0359    0.0554   0.0000   442.3844     -0.468801       20.1576      0.291101      -2.71544     -0.456651      0.307563      0.430887      0.482842      0.538047      0.571793      0.589763
  71   5 2370.1055    1.5867  1.5296 10.8260  0.0000  0.0149   0.0124   0.0402    0.0488   0.0000   443.0048       1.37612       20.9306       1.02051      -2.35220      -2.61954      0.344869      0.462859      0.520356      0.585128      0.600488      0.624420
  71   6 2588.4717    2.3738  1.6448 11.5921  0.0000  0.0154   0.0178   0.0414    0.0471   0.0000   443.2025       2.79880       20.8864     -0.221155      -2.12548      -2.02732      0.354212      0.480629      0.520040      0.579383      0.610724      0.638390
  71   7 2801.9754    3.3094  1.4641 12.1878 -0.0020  0.0144   0.0258   0.0369    0.0570   0.0000   443.1099       3.74404       21.2627     -0.132406      -3.00094      -2.02763      0.327003      0.448531      0.484831      0.548443      0.574210      0.587619
  71   8 3010.0830    4.2509  1.5382 12.8296  0.0000  0.0145   0.0325   0.0383    0.0502   0.0000   442.4834       4.26896       20.1385      -1.04625      -2.09781      -2.68443      0.340490      0.454081      0.501665      0.545904      0.595735      0.609435
  71   9 3212.4380    4.3124  2.0427 12.8437 -0.0000  0.0171   0.0284   0.0463    0.0375   0.0000   441.8604       4.51753       21.5117     -0.698045      -3.52276      -3.71635      0.398566      0.537183      0.595978      0.650799      0.701084      0.729973
  71  10 3411.0573    3.5876  3.1565 12.5094  0.0001  0.0231   0.0196   0.0627    0.0283   0.0000   443.4571       6.16421       20.3780      -1.73598      -1.77453      -4.01476      0.527315      0.715652      0.796800      0.890588      0.926243      0.964271
  71  11 3606.9178    2.7799  5.4066 11.9895  0.0000  0.0359   0.0118   0.0956    0.0235   0.0000   442.2936       8.88826       20.5101       1.65520      -4.59327      -5.66627      0.819328       1.10385       1.25786       1.38843       1.47721       1.53865
  71  12 3800.1049    2.1385  8.4118 11.6416 -0.0004  0.0556   0.0072   0.1477    0.0193   0.0000   441.1576       5.96622       23.8269     -0.666678       1.43434      -6.29754       1.24782       1.66974       1.91248       2.07849       2.20757       2.31550
  72   1 1298.5237    0.1052  0.1469  9.4382  0.0000  0.0079   0.0040   0.0173    0.0138   0.0000   441.3468     -0.160189       21.0982     0.0532884      -3.32330     -0.435032      0.171135      0.241365      0.250606      0.294948      0.321807      0.335747
  72   2 1629.9066    0.2964  0.3746  9.5211  0.0000  0.0082   0.0050   0.0199    0.0202   0.0000   442.0103     0.0483451       21.4208    -0.0156023      -2.92421     -0.819417      0.183441      0.237609      0.276850      0.308876      0.336727      0.339085
  72   3 1898.6674    0.5872  0.8667  9.6525 -0.0005  0.0119   0.0064   0.0303    0.0405   0.0000   442.1737      0.510016       20.9354     -0.833359      -2.75550     -0.222650      0.261444      0.360867      0.392860      0.437231      0.462996      0.483807
  72   4 2148.9186    0.9942  1.2128 10.2590  0.0001  0.0136   0.0093   0.0363    0.0528   0.0000   442.7031      0.729362       20.8628     -0.524292      -3.82564      -1.01166      0.302058      0.420820      0.464785      0.536377      0.563431      0.582113
  72   5 2381.8751    1.5839  1.5569 11.0234  0.0000  0.0157   0.0127   0.0409    0.0462   0.0000   442.2877      0.950965       20.6831     -0.834598      -2.69689     -0.296032      0.349432      0.466152      0.529751      0.591323      0.630981      0.646790
  72   6 2601.2687    2.3796  1.5816 11.7814 -0.0000  0.0152   0.0183   0.0408    0.0443   0.0000   442.7789       1.16674       21.4898     -0.595279      -2.69742      -3.36518      0.349546      0.464790      0.510409      0.572679      0.593927      0.629170
  72   7 2815.7449    3.2990  1.4919 12.5580  0.0000  0.0147   0.0261   0.0390    0.0452   0.0000   442.5276       3.06548       21.8507      -1.01730      -3.90599      -1.63038      0.326195      0.448268      0.486696      0.551437      0.570770      0.605579
  72   8 3024.7015    4.1892  1.5548 12.9895  0.0000  0.0147   0.0324   0.0393    0.0461   0.0000   442.7883       4.95156       21.4517      0.604336      -1.62773      -2.94292      0.340759      0.457906      0.503906      0.580625      0.593679      0.634053
  72   9 3227.8154    4.1877  2.1128 12.9052  0.0000  0.0177   0.0275   0.0477    0.0358   0.0000   443.0916       5.12794       21.6744     -0.604949      -1.73279      -4.65894      0.406342      0.546565      0.611418      0.675096      0.722913      0.742663
  72  10 3427.2461    3.5028  3.3394 12.4531  0.0000  0.0240   0.0185   0.0653    0.0276   0.0000   443.4643       7.12655       19.6714       1.99398    -0.0879509      -3.65853      0.547567      0.729703      0.827598      0.914793      0.973019       1.01665
  72  11 3623.8218    2.6757  5.6118 12.0688 -0.0002  0.0377   0.0112   0.1015    0.0222   0.0000   441.6133       6.90924       19.7677       1.50768      -3.70965      -6.79962      0.826421       1.12248       1.26773       1.39764       1.48918       1.54896
  72  12 3817.6470    2.1085  8.6105 11.5764  0.0002  0.0568   0.0069   0.1502    0.0194   0.0000   443.6654       7.63770       21.5876       1.92884      0.501130      -4.44022       1.24674       1.70136       1.94243       2.12373       2.24375       2.31937
  73   1 1306.2140    0.1033  0.1387  9.4379  0.0000  0.0073   0.0040   0.0172    0.0137   0.0000   440.9207      0.349061       21.0474     -0.166053      -3.16518      0.472401      0.164855      0.220321      0.278315      0.289752      0.312257      0.351151
  73   2 1638.6376    0.2865  0.4139  9.5080  0.0000  0.0090   0.0047   0.0221    0.0206   0.0000   441.8668     -0.818273       21.1784      0.120759      -3.21151     0.0386143      0.193790      0.256074      0.290628      0.326470      0.344702      0.346048
  73   3 1908.3644    0.6046  0.7924  9.7302  0.0000  0.0110   0.0067   0.0283    0.0386   0.0000   442.0658    -0.0642458       21.3917      0.340834      -3.06143      0.348989      0.232377      0.319233      0.354473      0.402958      0.418414      0.438121
  73   4 2159.8926    1.0101  1.1318 10.4611  0.0000  0.0133   0.0099   0.0354    0.0516   0.0000   442.8719     0.0855423       20.9161     -0.400774      -3.03422     -0.176491      0.287890      0.400958      0.441539      0.507424      0.532764      0.549812
  73   5 2393.5241    1.6704  1.5947 10.9092 -0.0006  0.0151   0.0127   0.0409    0.0482   0.0000   442.9517       2.47338       20.0966      0.655493      -1.73937      -1.67477      0.342756      0.459861      0.519818      0.581285      0.620020      0.633104
  73   6 2613.8672    2.4195  1.7302 11.6479 -0.0000  0.0158   0.0177   0.0424    0.0456   0.0000   442.8801       2.76550       20.8872      0.628245      -1.10597      -1.42738      0.361413      0.480667      0.526422      0.587315      0.626900      0.659268
  73   7 2829.4461    3.3982  1.4903 12.6457  0.0001  0.0146   0.0269   0.0387    0.0439   0.0000   443.0147       4.21347       21.9110      0.236159      -2.18102      -1.11249      0.332805      0.455476      0.497512      0.559757      0.597580      0.619840
  73   8 3039.1527    4.3030  1.5290 12.9641 -0.0000  0.0142   0.0328   0.0388    0.0465   0.0000   442.4611       4.05057       20.4711      -1.07089      -3.22906      -1.99881      0.325087      0.427540      0.474536      0.535805      0.554385      0.587471
  73   9 3243.0355    4.2423  2.0825 12.7939  0.0000  0.0172   0.0273   0.0459    0.0370   0.0000   442.7106       5.38442       20.1574      0.410793      -2.81115      -3.84434      0.383578      0.512263      0.568084      0.639397      0.669264      0.697141
  73  10 3443.2211    3.4559  3.5539 12.4416  0.0000  0.0252   0.0177   0.0675    0.0261   0.0000   441.5815       6.31622       19.7487     -0.688261     -0.775602      -4.21728      0.558161      0.755111      0.835262      0.942937       1.00886       1.04635
  73  11 3640.5201    2.6644  5.9888 11.9709 -0.0006  0.0393   0.0106   0.1061    0.0226   0.0000   441.2759       7.56090       16.4178      0.784879      -5.27191      -4.60579      0.861708       1.15794       1.30498       1.46065       1.55370       1.60866
  74   1 1313.8412    0.1112  0.1373  9.4583  0.0000  0.0065   0.0039   0.0164    0.0135   0.0000   440.8460      0.117494       20.9956     -0.458348      -3.36743      0.416308      0.154702      0.232765      0.253353      0.291061      0.295544      0.300414
  74   2 1647.2351    0.3094  0.3817  9.5436  0.0000  0.0079   0.0050   0.0203    0.0204   0.0000   441.7835     -0.189515       21.1671    -0.0387661      -2.89524      0.165107      0.169050      0.236788      0.268089      0.292008      0.305039      0.318544
  74   3 1917.9369    0.6240  0.8263  9.7887  0.0000  0.0111   0.0068   0.0284    0.0392   0.0000   442.0448      0.375337       20.7562      0.103996      -4.18087      0.236006      0.255698      0.333622      0.387017      0.427994      0.452314      0.485854
  74   4 2170.7346    1.0535  1.2272 10.3319 -0.0026  0.0137   0.0095   0.0346    0.0512   0.0000   442.9031      0.481758       20.9993     -0.316279      -2.33989     -0.173565      0.293763      0.395895      0.440594      0.497030      0.527368      0.542514
  74   5 2405.1074    1.7124  1.7175 10.8782  0.0001  0.0159   0.0123   0.0416    0.0453   0.0000   442.3745       1.56171       21.0419      0.168295      -3.31786     -0.881263      0.345966      0.467870      0.511885      0.582881      0.617094      0.638834
  74   6 2626.5059    2.5165  1.6846 11.6798  0.0002  0.0153   0.0181   0.0405    0.0465   0.0000   442.6497       2.36363       21.0432     -0.311807      -3.16126     -0.490049      0.348793      0.454735      0.513389      0.558072      0.594971      0.625639
  74   7 2843.0353    3.5143  1.6147 12.3959 -0.0000  0.0145   0.0257   0.0397    0.0461   0.0000   443.2294       3.76218       21.6095      0.722446      -3.09315      -1.36990      0.316086      0.424643      0.472544      0.530910      0.565165      0.584725
  74   8 3053.5355    4.2670  1.5831 13.0105 -0.0001  0.0145   0.0320   0.0398    0.0448   0.0000   442.9547       4.30260       20.6540     -0.787862      -1.41814      -2.96763      0.331997      0.435350      0.468796      0.532430      0.564035      0.581204
  74   9 3258.2300    4.1584  2.1907 12.8150  0.0001  0.0177   0.0259   0.0475    0.0344   0.0000   441.7867       5.71816       20.9611     -0.624019      -2.88845      -4.22453      0.387991      0.524298      0.587472      0.641145      0.688428      0.716408
  74  10 3459.2403    3.3382  3.5114 12.4165 -0.0004  0.0249   0.0170   0.0680    0.0263   0.0000   442.1182       8.37588       19.3877      0.623931      -3.64233      -3.23047      0.539561      0.739741      0.817015      0.916938      0.973454       1.00957
  74  11 3657.3451    2.6295  6.3111 11.8851  0.0011  0.0407   0.0098   0.1097    0.0232   0.0000   443.4434       6.12897       21.2365     -0.982793      -2.65859      -5.63897      0.881609       1.19451       1.32992       1.49738       1.57225       1.63875
  75   1 1321.4266    0.1178  0.1468  9.4538  0.0000  0.0066   0.0039   0.0155    0.0136   0.0000   441.1285     -0.128145       21.2051    -0.0393674      -3.76479      0.264814      0.132919      0.181568      0.211523      0.231404      0.234230      0.250838
  75   2 1655.7564    0.3157  0.4101  9.5250  0.0000  0.0083   0.0049   0.0202    0.0211   0.0000   441.7082     -0.231284       21.1657      0.104371      -2.91667     -0.639408      0.178004      0.238274      0.273695      0.304381      0.309062      0.337965
  75   3 1927.4765    0.6408  0.8542  9.8116 -0.0002  0.0112   0.0068   0.0289    0.0398   0.0000   442.5193      0.272257       20.7848     -0.341256      -3.50762      0.421008      0.243346      0.335792      0.372731      0.426866      0.449576      0.464403
  75   4 2181.5380    1.0692  1.2701 10.3565  0.0000  0.0137   0.0095   0.0364    0.0523   0.0000   442.1649      0.877702       21.0144     -0.120656      -2.55913     -0.111902      0.299842      0.404376      0.439372      0.487655      0.520386      0.540000
  75   5 2416.5743    1.7208  1.6919 11.0312  0.0000  0.0158   0.0127   0.0420    0.0457   0.0000   442.1852       1.36611       20.7582       1.31977      -3.00197     -0.838700      0.347453      0.461253      0.525375      0.572194      0.615033      0.649290
  75   6 2638.9801    2.5723  1.6874 11.7415  0.0000  0.0151   0.0184   0.0415    0.0462   0.0000   442.7371       3.01512       20.9908      0.574643      -2.23253      -2.19627      0.323830      0.433623      0.486096      0.539121      0.577370      0.598110
  75   7 2856.5655    3.5602  1.5069 12.6235  0.0000  0.0142   0.0275   0.0382    0.0479   0.0000   442.6837       4.21290       21.8828     -0.124784      -1.86559      -2.50501      0.312889      0.407161      0.448368      0.517642      0.546077      0.569504
  75   8 3067.8261    4.3236  1.6703 12.9236  0.0000  0.0151   0.0313   0.0397    0.0453   0.0000   442.9002       4.67988       20.2350     -0.244860      -3.78324      -2.43607      0.336480      0.444978      0.491559      0.559496      0.598577      0.628850
  75   9 3273.2993    4.0993  2.3656 12.7748 -0.0002  0.0184   0.0244   0.0496    0.0323   0.0000   442.4824       6.54266       21.4120     -0.505116      -1.88630      -4.05043      0.405883      0.545605      0.608127      0.675284      0.717742      0.743030
  75  10 3475.0503    3.3526  4.0736 12.2333  0.0001  0.0269   0.0154   0.0731    0.0260   0.0000   443.4633       6.80244       21.0087      -1.10713      -1.72793      -3.55387      0.585204      0.782512      0.894105      0.993270       1.06353       1.10130
  75  11 3673.9935    2.5661  6.4708 11.9143 -0.0007  0.0420   0.0094   0.1130    0.0224   0.0000   441.6187       7.45683       23.0041       2.51058      -4.54759      -7.39595      0.892105       1.20633       1.36924       1.49511       1.61750       1.68893
  76   1 1328.9682    0.1134  0.1703  9.4732  0.0000  0.0077   0.0039   0.0182    0.0137   0.0000   440.7965     0.0805112       21.0636     -0.113911      -2.89781      0.184155      0.172055      0.229496      0.264022      0.277391      0.312290      0.326539
  76   2 1664.1897    0.3238  0.4130  9.5638  0.0000  0.0084   0.0050   0.0201    0.0213   0.0000   442.0571      0.175518       20.6498     -0.194792      -3.81092      0.159168      0.175243      0.250999      0.273825      0.307071      0.336148      0.344105
  76   3 1936.9536    0.6457  0.8780  9.8402  0.0000  0.0115   0.0069   0.0296    0.0410   0.0000   442.5331     -0.160422       20.9714      0.336462      -3.25045     -0.438380      0.237436      0.320895      0.359731      0.410497      0.431857      0.455737
  76   4 2192.1913    1.0800  1.3280 10.3792  0.0001  0.0138   0.0093   0.0375    0.0483   0.0000   442.8989      0.828715       21.0318    0.00806078      -3.45546      0.833156      0.298338      0.385285      0.442384      0.494923      0.529242      0.542566
  76   5 2427.9798    1.7821  1.7049 11.0224  0.0000  0.0154   0.0127   0.0418    0.0443   0.0000   442.7138       1.07461       20.5779      -1.36079      -1.27302      0.163694      0.332940      0.453769      0.501775      0.565012      0.586099      0.618025
  76   6 2651.4099    2.6586  1.7340 11.6682  0.0000  0.0152   0.0183   0.0408    0.0468   0.0000   442.4504       2.53802       21.4568     -0.151390      -2.03315      -1.68747      0.325217      0.442293      0.489426      0.553889      0.576781      0.594396
  76   7 2869.9623    3.6633  1.5120 12.6903  0.0000  0.0140   0.0275   0.0377    0.0446   0.0000   442.9904       2.63525       20.9519      0.170915      -2.81304      -2.90338      0.310246      0.410309      0.451876      0.508941      0.530275      0.556945
  76   8 3082.0380    4.4131  1.6476 13.0053 -0.0000  0.0145   0.0319   0.0398    0.0453   0.0000   442.8671       4.30420       21.4365     -0.223273      -3.08932      -2.67537      0.316033      0.421055      0.473977      0.521814      0.543743      0.580020
  76   9 3288.2621    4.0319  2.3115 13.0365  0.0000  0.0184   0.0252   0.0512    0.0302   0.0000   442.0588       5.93731       21.2120     -0.779718      -1.50830      -3.11151      0.398300      0.531587      0.601576      0.665696      0.709094      0.728094
  76  10 3490.8810    3.2386  3.9713 12.3411 -0.0001  0.0268   0.0153   0.0738    0.0254   0.0000   442.5984       6.14446       19.3550      -1.70317     -0.175374      -4.44594      0.565248      0.762309      0.855026      0.935889      0.992338       1.03562
  76  11 3690.3934    2.4774  6.8196 11.9360 -0.0000  0.0445   0.0089   0.1196    0.0215   0.0000   442.9541       6.74332       19.9930      -2.41528      -3.84461      -3.82182      0.934883       1.25424       1.43504       1.58707       1.68328       1.76313
  77   1 1336.4122    0.1107  0.1828  9.4531  0.0000  0.0084   0.0039   0.0212    0.0138   0.0000   440.9153     0.0292210       21.3547      0.858800      -3.17304      0.151108      0.181168      0.244696      0.286529      0.323426      0.332910      0.346445
  77   2 1672.5507    0.3216  0.4338  9.5528  0.0000  0.0087   0.0050   0.0213    0.0218   0.0000   441.9289     0.0232288       21.0603     -0.201288      -2.95860     0.0762188      0.193997      0.258185      0.286851      0.323654      0.329221      0.362213
  77   3 1946.3314    0.6651  0.9341  9.7570  0.0000  0.0117   0.0068   0.0303    0.0432   0.0000   442.3643      0.275793       21.3628     -0.486919      -2.85370     -0.272160      0.238954      0.325723      0.362769      0.397993      0.434317      0.449880
  77   4 2202.7849    1.1430  1.3642 10.4265  0.0000  0.0142   0.0096   0.0370    0.0483   0.0000   442.7958      0.979043       21.4975       1.29037      -3.13408      -1.07960      0.301085      0.399352      0.447552      0.495035      0.536289      0.557947
  77   5 2439.2629    1.8117  1.6804 11.1441  0.0000  0.0155   0.0132   0.0412    0.0437   0.0000   442.4549       1.60465       20.9577      0.208776      -2.74356      -1.72383      0.330861      0.440478      0.490940      0.552612      0.590431      0.615741
  77   6 2663.8033    2.6711  1.6884 11.9428  0.0000  0.0151   0.0191   0.0416    0.0426   0.0000   442.8245       3.16720       21.3234     -0.241564      -2.46043      -1.43489      0.319908      0.437278      0.492716      0.554955      0.571429      0.595605
  77   7 2883.3230    3.7525  1.5298 12.6738  0.0000  0.0141   0.0280   0.0375    0.0457   0.0000   442.6871       3.49007       21.3544     -0.709127      -2.64408      -1.98634      0.301252      0.405617      0.444031      0.495190      0.525119      0.554654
  77   8 3096.1101    4.3311  1.6362 13.1067 -0.0000  0.0150   0.0316   0.0395    0.0416   0.0000   443.1442       4.98777       21.2232     -0.588176      -2.21285      -2.25111      0.315349      0.425427      0.469309      0.531903      0.556630      0.580797
  77   9 3303.1718    3.9976  2.4135 12.8927 -0.0000  0.0190   0.0240   0.0507    0.0304   0.0000   442.4690       6.21369       20.9715      0.459421      -2.82009      -3.79601      0.401539      0.541264      0.596544      0.684090      0.716034      0.746167
  77  10 3506.5661    3.2077  4.2751 12.2468  0.0000  0.0286   0.0147   0.0762    0.0259   0.0000   443.0543       6.46853       19.5424      -2.99546      -2.34692      -3.35236      0.600293      0.800599      0.900246      0.981121       1.04985       1.09999
  77  11 3706.8021    2.4310  6.8578 11.8852  0.0004  0.0449   0.0088   0.1204    0.0218   0.0000   439.9814       7.91488       22.5719      -4.13645      -1.33234      -8.66344      0.925120       1.25318       1.42283       1.56966       1.66818       1.76139
  78   1 1343.8356    0.1139  0.1717  9.4936  0.0000  0.0075   0.0038   0.0190    0.0136   0.0000   440.9208     -0.254017       20.9560      0.518944      -3.50750     0.0642403      0.166564      0.200679      0.229086      0.271408      0.300474      0.320458
  78   2 1680.7974    0.3330  0.4460  9.6454  0.0000  0.0086   0.0049   0.0210    0.0213   0.0000   441.7742     -0.283386       21.1610    0.00451943      -3.15907      0.368150      0.177143      0.236408      0.268413      0.298214      0.310563      0.332471
  78   3 1955.6865    0.6653  0.9048  9.9416  0.0000  0.0116   0.0069   0.0301    0.0408   0.0000   442.3215      0.233411       20.8943     0.0112204      -1.96213    -0.0684797      0.234666      0.315030      0.355120      0.396956      0.432873      0.433841
  78   4 2213.2516    1.1609  1.3338 10.4960  0.0001  0.0136   0.0096   0.0366    0.0479   0.0000   442.6147       1.02869       20.5771      -1.05983      -2.30091      -1.13469      0.282807      0.377680      0.426576      0.480421      0.534222      0.542385
  78   5 2450.4458    1.8599  1.6470 11.3732  0.0001  0.0154   0.0138   0.0410    0.0420   0.0000   442.3277       2.63308       20.9779     -0.998529      -3.16677      -1.26478      0.317572      0.434485      0.472833      0.530906      0.564833      0.598928
  78   6 2676.0741    2.7290  1.6963 11.9807 -0.0033  0.0152   0.0191   0.0405    0.0429   0.0000   443.0361       2.51019       20.9448    -0.0269323      -2.85923      -3.11042      0.322651      0.434664      0.475796      0.535512      0.566281      0.597391
  78   7 2896.5130    3.7896  1.5716 12.7260  0.0000  0.0141   0.0277   0.0381    0.0446   0.0000   442.4581       3.77584       20.9972     -0.277765      -2.74203      -1.94171      0.301466      0.408284      0.455641      0.511836      0.527010      0.556543
  78   8 3110.1184    4.4213  1.6989 13.0982 -0.0009  0.0148   0.0313   0.0409    0.0412   0.0000   443.1809       4.52332       20.4252     -0.816085      -1.98119      -2.96487      0.316349      0.422789      0.461363      0.519913      0.537204      0.565652
  78   9 3317.9973    3.9819  2.6069 12.8400  0.0000  0.0198   0.0226   0.0531    0.0297   0.0000   443.3135       6.19644       21.0964     -0.412424      -2.75593      -4.13710      0.407070      0.560144      0.614389      0.690159      0.727647      0.781460
  78  10 3522.1795    3.1333  4.5909 12.2492  0.0000  0.0298   0.0136   0.0824    0.0252   0.0000   442.7321       8.29723       20.1828      -1.02846      -1.52681      -2.85308      0.626660      0.840521      0.950220       1.04451       1.13165       1.17447
  78  11 3723.1660    2.4094  7.4947 11.8725  0.0000  0.0483   0.0082   0.1287    0.0211   0.0000   442.6563       3.90233       21.9795      -2.89043      -6.26818      -6.47015       1.00227       1.34362       1.51732       1.67481       1.76118       1.84258
  79   1 1351.1688    0.1290  0.1747  9.5119  0.0000  0.0068   0.0038   0.0171    0.0136   0.0000   440.6770    -0.0152316       21.3622    -0.0824018      -3.18704     -0.678855      0.155664      0.191491      0.211537      0.225884      0.261773      0.274741
  79   2 1688.9646    0.3455  0.4981  9.5786  0.0000  0.0092   0.0050   0.0226    0.0238   0.0000   441.5520    -0.0373377       21.3847      0.223623      -3.37537    -0.0794507      0.192827      0.263713      0.303159      0.336096      0.364676      0.375170
  79   3 1964.9668    0.6777  0.9465  9.9999  0.0000  0.0120   0.0070   0.0309    0.0407   0.0000   442.7183    -0.0344653       21.1237      0.154156      -3.09251      0.544616      0.245509      0.324342      0.372618      0.415099      0.444225      0.462318
  79   4 2223.6951    1.2056  1.3435 10.5327  0.0000  0.0138   0.0099   0.0355    0.0493   0.0000   442.3772      0.649655       20.8311    -0.0563771      -3.26775     -0.447642      0.282337      0.383367      0.424815      0.479992      0.506847      0.524020
  79   5 2461.6090    1.9242  1.7542 11.1884 -0.0001  0.0155   0.0132   0.0408    0.0433   0.0000   443.4197       1.14114       20.9094     0.0636607      -2.56726      -1.66618      0.324970      0.430791      0.491142      0.534936      0.570071      0.603462
  79   6 2688.2488    2.8608  1.6217 12.0297 -0.0001  0.0143   0.0203   0.0388    0.0457   0.0000   442.6016       2.26907       21.0788     0.0829397      -2.89617      -1.83939      0.300692      0.402617      0.445991      0.501010      0.528598      0.560509
  79   7 2909.7256    3.8824  1.5728 12.7745  0.0000  0.0139   0.0280   0.0383    0.0436   0.0000   442.6002       3.59968       21.1058     -0.387977      -4.26748      -2.28554      0.289192      0.388201      0.437439      0.476250      0.506867      0.545022
  79   8 3124.0013    4.3700  1.8517 12.9600 -0.0001  0.0154   0.0287   0.0415    0.0393   0.0000   441.9583       5.09753       21.0247     -0.624754      -2.42883      -1.93448      0.321605      0.427365      0.472360      0.533413      0.557881      0.593698
  79   9 3332.6981    3.9513  2.8441 12.6386 -0.0000  0.0204   0.0208   0.0544    0.0304   0.0000   442.7508       5.88719       20.5662     -0.343178      -2.35699      -4.66089      0.423037      0.558594      0.633321      0.704536      0.741906      0.775845
  79  10 3537.6619    3.1140  4.9210 12.1888 -0.0005  0.0318   0.0128   0.0852    0.0253   0.0000   443.2583       6.97127       21.2913     -0.935113      -1.27871      -7.95187      0.660307      0.882839      0.985409       1.09065       1.17414       1.22768
  79  11 3739.4144    2.3846  8.0356 11.8148  0.0011  0.0509   0.0076   0.1364    0.0205   0.0000   442.6969       10.5289       22.7465      0.282086      -6.29655      -2.72310       1.01119       1.37553       1.55748       1.72161       1.81924       1.92000
  80   1 1358.4744    0.1228  0.1900  9.4346  0.0000  0.0079   0.0037   0.0182    0.0136   0.0000   440.9405     -0.111099       21.4459     -0.160116      -3.65762    -0.0360464      0.146364      0.206529      0.219476      0.265904      0.283773      0.284762
  80   2 1697.0453    0.3491  0.5031  9.5729  0.0000  0.0093   0.0049   0.0226    0.0231   0.0000   441.6483     -0.281486       21.1052      0.316741      -3.30328     -0.697703      0.186257      0.259057      0.289054      0.322568      0.346917      0.359134
  80   3 1974.1776    0.7098  0.9303  9.9662  0.0000  0.0114   0.0072   0.0311    0.0406   0.0000   442.3736      0.262242       21.8278      0.419361      -2.88634   -0.00159049      0.220184      0.304638      0.335743      0.381941      0.397447      0.421592
  80   4 2234.0091    1.1979  1.4064 10.4510  0.0000  0.0140   0.0096   0.0376    0.0482   0.0000   442.4976     0.0879016       20.2551      -1.25175      -3.52421     -0.659810      0.282366      0.376481      0.428271      0.473037      0.511854      0.529470
  80   5 2472.6487    1.9603  1.7280 11.2255  0.0002  0.0155   0.0135   0.0402    0.0428   0.0000   442.8221       2.12191       20.8839      0.182785      -2.36485      -1.40562      0.315161      0.426264      0.472634      0.529042      0.568913      0.604954
  80   6 2700.4122    2.8516  1.6667 12.1364 -0.0000  0.0150   0.0201   0.0396    0.0405   0.0000   443.1686       2.46206       20.8201     -0.144161      -2.70433      -2.13632      0.302834      0.416889      0.452954      0.515299      0.550463      0.573100
  80   7 2922.7608    3.8841  1.6011 12.7113  0.0000  0.0142   0.0279   0.0383    0.0455   0.0000   443.0648       3.41126       22.1222      0.924159      -2.41581      -1.09246      0.302125      0.404109      0.456124      0.512847      0.539198      0.564206
  80   8 3137.8725    4.4056  1.8010 12.9925 -0.0000  0.0152   0.0296   0.0414    0.0395   0.0000   443.3080       4.44400       21.8431     -0.522958      -1.91718      -3.47269      0.311218      0.423693      0.469499      0.534772      0.568732      0.580083
  80   9 3347.2683    3.8567  2.9006 12.6178  0.0000  0.0209   0.0205   0.0559    0.0295   0.0000   442.9417       4.45262       21.5524     0.0326895      -1.92868      -5.64510      0.426590      0.581109      0.648642      0.722657      0.757829      0.797968
  80  10 3553.1959    3.0377  4.8790 12.1606  0.0011  0.0319   0.0125   0.0843    0.0244   0.0000   442.1853       6.50140       20.8647      -1.78738      -2.12237      -4.43783      0.648437      0.863180      0.972402       1.07592       1.15121       1.20114
  80  11 3755.5488    2.3321  7.9204 11.7373 -0.0001  0.0512   0.0075   0.1349    0.0205   0.0000   443.6004       5.37258       19.8354      -1.64818      -3.07016      -5.80867       1.02083       1.35921       1.58197       1.71785       1.82597       1.90718
  81   1 1365.7102    0.1316  0.1841  9.4455  0.0002  0.0069   0.0037   0.0170    0.0136   0.0000   440.7052      0.272181       21.4337      0.470089      -3.25680     -0.258456      0.148527      0.185530      0.229681      0.246587      0.272783      0.300818
  81   2 1705.0429    0.3651  0.5145  9.5669  0.0000  0.0090   0.0050   0.0227    0.0239   0.0000   441.6565      0.124163       21.5819      0.439989      -3.02634     0.0903532      0.175665      0.236161      0.264617      0.297872      0.321506      0.340576
  81   3 1983.3407    0.7359  0.9826  9.9789  0.0000  0.0116   0.0072   0.0314    0.0421   0.0000   441.9796     0.0259671       21.2867  -0.000775987      -2.93280     -0.178976      0.235548      0.312946      0.354133      0.392000      0.430733      0.445435
  81   4 2244.2512    1.2411  1.4362 10.5912  0.0000  0.0141   0.0099   0.0375    0.0459   0.0000   442.5311      0.586515       21.6957     -0.284844      -3.16822     -0.370793      0.283672      0.379360      0.420671      0.473583      0.496237      0.518557
  81   5 2483.5863    2.0023  1.8180 11.2863  0.0001  0.0158   0.0135   0.0421    0.0417   0.0000   442.7753       1.17204       21.2946     -0.135663      -2.81147      0.425708      0.321420      0.429410      0.479438      0.537035      0.575446      0.607653
  81   6 2712.4681    2.9359  1.7098 12.0062  0.0000  0.0147   0.0199   0.0394    0.0434   0.0000   443.3579       2.57172       21.2956     -0.478517      -2.83240      -2.00614      0.300106      0.398263      0.451335      0.502873      0.535786      0.552623
  81   7 2935.7916    3.9672  1.6099 12.7413 -0.0001  0.0142   0.0279   0.0373    0.0441   0.0000   443.0404       3.22788       21.4681      0.833264      -1.83972      -1.41901      0.292422      0.389356      0.436671      0.494896      0.524589      0.539303
  81   8 3151.5962    4.4214  1.9213 12.8582 -0.0000  0.0155   0.0281   0.0422    0.0400   0.0000   442.7668       4.05863       21.5144      0.185364      -2.55461      -1.97562      0.314872      0.424121      0.473075      0.534582      0.562477      0.589260
  81   9 3361.8197    3.8367  2.8630 12.6566 -0.0000  0.0205   0.0202   0.0554    0.0288   0.0000   442.9636       4.78619       19.6992     -0.943735      -2.89690      -5.06939      0.408557      0.549685      0.621854      0.689136      0.727866      0.765892
  81  10 3568.5049    2.9629  5.2398 12.1844 -0.0011  0.0341   0.0117   0.0913    0.0237   0.0000   442.8494       6.69627       19.0714       1.02485     -0.944782      -5.79733      0.677584      0.923389       1.03778       1.16117       1.22519       1.28294
  82   1 1372.8912    0.1294  0.1828  9.5069 -0.0001  0.0067   0.0038   0.0181    0.0136   0.0000   440.6406     -0.169039       21.1309      0.170095      -3.52644     -0.269050      0.136594      0.172302      0.208017      0.219990      0.229588      0.234587
  82   2 1712.9945    0.3781  0.5538  9.6129  0.0000  0.0094   0.0050   0.0238    0.0245   0.0000   441.9734     0.0897237       21.0041     -0.146898      -2.70010      0.665610      0.182012      0.246534      0.285158      0.313740      0.340753      0.354524
  82   3 1992.4349    0.7187  0.9907 10.0749  0.0000  0.0118   0.0071   0.0318    0.0410   0.0000   441.8326      0.108227       21.3160     -0.213120      -3.43445     -0.163141      0.230763      0.307492      0.342112      0.387430      0.408800      0.435793
  82   4 2254.4053    1.2701  1.5372 10.5474  0.0002  0.0144   0.0095   0.0389    0.0440   0.0000   442.9044      0.779372       20.6921     -0.187763      -3.32411      0.316024      0.279816      0.379742      0.420807      0.474493      0.505125      0.523681
  82   5 2494.5279    2.0476  1.7228 11.4123 -0.0000  0.0152   0.0141   0.0404    0.0421   0.0000   442.6168       2.31613       21.3428     -0.827285      -2.67063     -0.575135      0.304990      0.406896      0.450575      0.508583      0.533130      0.561121
  82   6 2724.4752    2.9928  1.7347 12.0640 -0.0000  0.0148   0.0202   0.0401    0.0449   0.0000   443.1188       2.16330       20.8268     -0.120580      -1.69584      -1.25074      0.292077      0.391414      0.433293      0.486402      0.513659      0.541302
  82   7 2948.6548    4.0055  1.5706 12.9004  0.0000  0.0138   0.0283   0.0375    0.0420   0.0000   442.9522       3.18586       21.0438     -0.183350      -1.98512      -2.47603      0.275715      0.370973      0.417692      0.456405      0.478148      0.509404
  82   8 3165.2466    4.3381  1.9569 13.1265  0.0000  0.0160   0.0279   0.0432    0.0343   0.0000   442.5253       4.23403       20.4623     -0.348837      -2.03476      -3.91829      0.321718      0.426248      0.486700      0.530456      0.576460      0.597269
  82   9 3376.3140    3.7776  3.2454 12.6044  0.0000  0.0223   0.0186   0.0595    0.0275   0.0000   443.4728       4.36034       20.6223     -0.555236      -2.87911      -2.93587      0.438732      0.593501      0.671881      0.749888      0.786657      0.838367
  82  10 3583.7139    2.9253  5.4613 12.1759  0.0004  0.0349   0.0112   0.0947    0.0240   0.0000   443.0618       6.26159       21.5324       1.14435      -2.90672      -5.41407      0.680473      0.914035       1.04316       1.16674       1.22948       1.28559
  83   0  927.5873    0.0315  0.0209  9.7250  0.0000  0.0121   0.0054   0.0123    0.0114   0.0000   437.2525     -0.232622       21.4649      -1.18907      -4.94250      0.657222      0.323982      0.442516      0.485358      0.439523      0.434212      0.429326
  83   1 1380.0164    0.1330  0.1936  9.4543  0.0005  0.0071   0.0037   0.0178    0.0136   0.0000   440.7810     0.0354105       20.9623   -0.00710122      -3.09490     -0.574321      0.128856      0.175516      0.206437      0.215095      0.250396      0.263139
  83   2 1720.8196    0.3754  0.5296  9.6306 -0.0003  0.0091   0.0050   0.0226    0.0240   0.0000   441.5081      0.156510       21.4543    -0.0104898      -3.02884     -0.213395      0.182429      0.235955      0.263746      0.292257      0.319895      0.330612
  83   3 2001.4747    0.7480  0.9970  9.9865  0.0002  0.0116   0.0072   0.0306    0.0435   0.0000   442.3959      0.805082       20.3068     -0.820223      -3.05251      0.358139      0.224684      0.303955      0.346586      0.395813      0.421789      0.440183
  83   4 2264.4644    1.2692  1.4654 10.6779  0.0000  0.0141   0.0098   0.0378    0.0426   0.0000   442.5682       1.24529       21.8265     -0.214244      -3.69691      -1.67635      0.279533      0.374171      0.415322      0.456865      0.495677      0.520274
  83   5 2505.3779    2.0628  1.7933 11.3790  0.0000  0.0155   0.0139   0.0421    0.0425   0.0000   442.5096       1.40270       20.7136   -0.00412170      -2.93672     -0.860600      0.313478      0.421558      0.471295      0.514306      0.557096      0.575401
  83   6 2736.4163    3.0427  1.6798 12.1510  0.0004  0.0146   0.0206   0.0387    0.0433   0.0000   442.4383       2.46839       21.8686     -0.793575      -2.97526      -1.17366      0.285941      0.383404      0.430372      0.483380      0.524327      0.549731
  83   7 2961.4848    4.0727  1.6491 12.7976 -0.0035  0.0142   0.0277   0.0378    0.0422   0.0000   443.1474       3.80404       21.4615    -0.0117880      -3.09061      -1.97466      0.292557      0.388782      0.434072      0.488030      0.528170      0.550648
  83   8 3178.8105    4.3797  2.0059 13.0439  0.0001  0.0161   0.0273   0.0428    0.0344   0.0000   443.2427       4.71099       20.8531      0.542933      -2.12423      -3.55962      0.323035      0.429631      0.480815      0.539943      0.570137      0.596569
  83   9 3390.7893    3.6875  3.2649 12.5988  0.0000  0.0223   0.0181   0.0614    0.0268   0.0000   442.5281       5.81468       18.8755      0.369797      -3.94551      -3.48746      0.443680      0.594502      0.677994      0.743198      0.797786      0.836190
  83  10 3598.9426    2.8826  5.6055 12.1446 -0.0002  0.0361   0.0108   0.0958    0.0237   0.0000   442.4611       6.36848       20.8672       1.95695      0.903454      -4.58213      0.690217      0.935662       1.05495       1.15926       1.23775       1.28841
  84   1 1387.0998    0.1400  0.2113  9.4270 -0.0000  0.0073   0.0037   0.0175    0.0138   0.0000   440.7521     -0.207864       21.2121     -0.127053      -3.26351     -0.231768      0.140289      0.184006      0.218164      0.232413      0.247924      0.270161
  84   2 1728.5959    0.3910  0.5194  9.6271  0.0000  0.0086   0.0051   0.0220    0.0239   0.0000   441.8247    -0.0774628       21.0722      0.361809      -3.13717     -0.320760      0.168249      0.222331      0.251708      0.281594      0.311182      0.321369
  84   3 2010.4792    0.7585  1.0250 10.0198  0.0000  0.0119   0.0073   0.0317    0.0447   0.0000   442.1039      0.108579       21.3377     -0.314378      -2.31596      0.351208      0.224021      0.308207      0.336697      0.373562      0.397315      0.421488
  84   4 2274.4355    1.3003  1.5270 10.7284  0.0000  0.0147   0.0098   0.0383    0.0403   0.0000   442.6420       1.17732       21.6236     -0.946066      -2.76309     -0.990925      0.278052      0.377786      0.422663      0.476783      0.497355      0.524714
  84   5 2516.0784    2.1182  1.8007 11.4594  0.0000  0.0154   0.0139   0.0416    0.0386   0.0000   442.6420       2.07819       20.9390      0.408824      -2.61769      -1.93238      0.296205      0.404724      0.448895      0.504571      0.524791      0.555380
  84   6 2748.2359    3.1335  1.6746 12.3220 -0.0000  0.0146   0.0215   0.0384    0.0406   0.0000   442.6330       3.26678       21.5899     -0.150053      -3.21252      -2.02569      0.292820      0.387173      0.441978      0.483091      0.517708      0.540536
  84   7 2974.2268    4.0729  1.6639 12.8723  0.0000  0.0142   0.0280   0.0389    0.0405   0.0000   443.0776       3.67541       20.9826     -0.215203      -2.58423      -2.66243      0.281137      0.372005      0.416994      0.467093      0.491710      0.523447
  84   8 3192.3043    4.3457  2.0851 12.9300 -0.0002  0.0161   0.0261   0.0442    0.0342   0.0000   442.3766       4.91344       21.2640     -0.962613      -4.36680      -3.96273      0.316197      0.424869      0.475531      0.531546      0.564057      0.591972
  84   9 3405.0750    3.6772  3.4078 12.5126  0.0000  0.0230   0.0176   0.0627    0.0276   0.0000   442.7939       6.41748       20.5138      0.838110      -3.00598      -4.14191      0.444528      0.601842      0.682654      0.755697      0.808125      0.846651
  84  10 3613.9734    2.8142  5.8816 12.1210 -0.0001  0.0378   0.0103   0.1022    0.0233   0.0000   442.3799       5.04081       20.5916     -0.612297      -2.47394      -5.56009      0.730556      0.978061       1.10779       1.22836       1.32190       1.36961
  85   1 1394.1347    0.1478  0.2018  9.4286  0.0000  0.0068   0.0037   0.0164    0.0137   0.0000   440.9101    -0.0981202       21.1243      0.318938      -3.46495     0.0515889      0.136318      0.168866      0.194833      0.221150      0.256146      0.260380
  85   2 1736.2832    0.3944  0.5649  9.6589  0.0000  0.0093   0.0051   0.0237    0.0247   0.0000   441.5785     -0.546008       21.1825     -0.252387      -2.93496     -0.167397      0.169909      0.227582      0.272063      0.281483      0.299896      0.330501
  85   3 2019.4068    0.7926  1.0706 10.0407  0.0000  0.0121   0.0073   0.0316    0.0447   0.0000   442.5219      0.172839       20.8854    -0.0320518      -3.43968     -0.346345      0.226200      0.312124      0.349508      0.398004      0.413468      0.438043
  85   4 2284.3262    1.3596  1.5224 10.7198 -0.0001  0.0144   0.0101   0.0375    0.0435   0.0000   443.2105       1.44317       20.9219      0.192689      -2.92393     -0.314106      0.271244      0.368800      0.411388      0.460814      0.482607      0.510601
  85   5 2526.7806    2.1761  1.8231 11.5227 -0.0000  0.0154   0.0143   0.0422    0.0392   0.0000   442.4271       2.13982       20.6517      0.358953      -3.37142      -1.03651      0.289650      0.390513      0.430551      0.484595      0.514431      0.546720
  85   6 2760.0635    3.1672  1.7169 12.2975  0.0000  0.0144   0.0212   0.0398    0.0406   0.0000   442.7537       2.37872       22.0055     -0.234230      -2.63381      -3.05263      0.279529      0.368175      0.417111      0.463524      0.494600      0.525430
  85   7 2986.8756    4.2106  1.6956 12.8234  0.0000  0.0142   0.0281   0.0383    0.0431   0.0000   442.7653       3.78531       20.8990      0.680062      -3.41602      -2.31326      0.277771      0.374370      0.416947      0.466283      0.490387      0.522710
  85   8 3205.7897    4.3939  2.1664 12.9055  0.0000  0.0166   0.0259   0.0444    0.0356   0.0000   443.2529       4.98605       21.6388      0.776041      -2.37398      -4.54954      0.323634      0.433792      0.484847      0.530908      0.559626      0.600306
  85   9 3419.3092    3.6179  3.7117 12.4547  0.0000  0.0244   0.0165   0.0656    0.0275   0.0000   442.9152       4.98247       21.2781     -0.665594      -2.17781      -3.45280      0.471222      0.633473      0.708901      0.781243      0.839454      0.873747
  85  10 3629.0535    2.7738  6.4193 12.0877  0.0000  0.0402   0.0095   0.1093    0.0226   0.0000   443.9380       6.93909       21.7397      0.873817      -3.27758      -6.80174      0.755785       1.02372       1.16507       1.28595       1.37654       1.43171
  86   1 1401.1143    0.1472  0.2173  9.4832  0.0002  0.0069   0.0037   0.0182    0.0137   0.0000   440.8220     -0.215910       21.4288     0.0411348      -3.45866      0.317189      0.138421      0.187619      0.219594      0.235509      0.247769      0.256864
  86   2 1743.8962    0.4116  0.5793  9.6511  0.0000  0.0093   0.0051   0.0230    0.0255   0.0000   441.4123      0.136689       21.8246      0.233617      -3.19970     -0.331381      0.166393      0.229798      0.261286      0.288260      0.300082      0.316460
  86   3 2028.2697    0.7962  1.1000 10.0815  0.0002  0.0124   0.0074   0.0324    0.0464   0.0000   442.8108      0.433805       21.5964    -0.0695019      -3.29495     -0.612507      0.229133      0.309480      0.348906      0.385769      0.413198      0.435417
  86   4 2294.1418    1.3982  1.6759 10.6097  0.0000  0.0149   0.0096   0.0392    0.0437   0.0000   442.1934       1.38210       20.7506     -0.121246      -2.77043     -0.600481      0.283251      0.384158      0.423897      0.483233      0.515669      0.552287
  86   5 2537.3719    2.1921  1.8690 11.5613 -0.0002  0.0155   0.0141   0.0427    0.0385   0.0000   442.2918       2.35202       21.8230      0.171333      -4.19583      -1.42315      0.296691      0.399581      0.441639      0.503516      0.520790      0.547679
  86   6 2771.7985    3.2383  1.6716 12.3499  0.0001  0.0143   0.0216   0.0379    0.0416   0.0000   442.5284       2.75160       22.3728      -1.03620      -2.46889      -1.74877      0.275325      0.366705      0.412217      0.441457      0.485115      0.495318
  86   7 2999.4216    4.2024  1.6542 13.0024 -0.0002  0.0140   0.0284   0.0380    0.0394   0.0000   443.1820       4.89674       21.2554      0.321702      -2.57136      -1.26122      0.272462      0.363684      0.396975      0.448478      0.466379      0.498374
  86   8 3219.1124    4.3385  2.1819 12.9758 -0.0002  0.0166   0.0256   0.0456    0.0344   0.0000   442.1737       5.55876       21.8220     -0.837703      -3.58824      -3.98298      0.321358      0.419489      0.462513      0.521393      0.551430      0.581339
  86   9 3433.4942    3.5634  3.6580 12.5283  0.0000  0.0242   0.0162   0.0661    0.0263   0.0000   442.9140       5.12183       20.6380      0.686923      -2.05503      -3.70258      0.456471      0.622884      0.696016      0.786870      0.818293      0.858410
  86  10 3643.9804    2.6997  6.4808 12.1417 -0.0004  0.0415   0.0094   0.1115    0.0222   0.0000   442.8127       5.70461       20.1004      0.810333     -0.894235      -3.54366      0.770474       1.04273       1.19094       1.30506       1.40811       1.46294
  87   1 1408.0426    0.1451  0.2018  9.4030  0.0000  0.0065   0.0036   0.0161    0.0135   0.0000   440.7372     -0.102199       21.1078    -0.0120955      -3.21240     -0.160286      0.123203      0.159664      0.186069      0.217810      0.228957      0.243881
  87   2 1751.4651    0.4175  0.5977  9.6099 -0.0001  0.0093   0.0051   0.0238    0.0259   0.0000   441.5989     0.0463129       21.0227     -0.207148      -3.30767     -0.512844      0.167559      0.227580      0.266052      0.296289      0.302267      0.309687
  87   3 2037.1079    0.8140  1.0671 10.0877  0.0000  0.0119   0.0075   0.0318    0.0451   0.0000   442.2415      0.410955       20.9189     -0.259933      -3.83458     -0.312050      0.220564      0.298772      0.334931      0.376605      0.398555      0.414538
  87   4 2303.8785    1.4143  1.7015 10.6914 -0.0001  0.0151   0.0097   0.0397    0.0402   0.0000   442.9336      0.581086       21.1438     -0.395586      -3.33503     -0.672752      0.281686      0.382519      0.436830      0.481686      0.515188      0.529336
  87   5 2547.9666    2.2384  1.9294 11.4994  0.0000  0.0158   0.0142   0.0432    0.0400   0.0000   442.9618       2.83129       21.3220     -0.358185      -3.59868      -2.01417      0.302398      0.403873      0.452441      0.510315      0.542735      0.567608
  87   6 2783.5086    3.2592  1.7562 12.2703  0.0000  0.0146   0.0211   0.0393    0.0405   0.0000   443.0702       3.80260       21.8556     -0.852540      -2.23501      -1.59395      0.279283      0.375618      0.408173      0.459824      0.491895      0.512012
  87   7 3011.9189    4.2651  1.6874 13.0233  0.0000  0.0142   0.0286   0.0383    0.0391   0.0000   442.6294       3.21941       21.6084     -0.634632      -2.20131      -2.66085      0.270036      0.363862      0.407504      0.459191      0.475419      0.502933
  87   8 3232.3939    4.3529  2.3354 12.8982  0.0000  0.0172   0.0244   0.0470    0.0319   0.0000   443.0534       4.64376       21.1660      0.485967      -2.60730      -4.01155      0.320795      0.436808      0.483437      0.540584      0.583291      0.603430
  87   9 3447.5785    3.5272  3.9991 12.3991  0.0000  0.0260   0.0154   0.0696    0.0272   0.0000   442.4590       4.46183       20.6483       1.33826      -3.06784      -6.04043      0.492653      0.658388      0.738549      0.828229      0.873406      0.910404
  87  10 3658.8726    2.6342  6.6182 12.1135  0.0003  0.0424   0.0091   0.1145    0.0215   0.0000   442.9637       7.20984       21.3342       1.05649      -6.85823      -4.21429      0.773904       1.04878       1.18917       1.32417       1.39351       1.47480
  88   1 1414.9217    0.1480  0.2325  9.4493  0.0000  0.0071   0.0036   0.0189    0.0138   0.0000   440.5534      0.123151       21.1321      0.265592      -3.17163     -0.468016      0.137348      0.175394      0.195250      0.223842      0.240746      0.240351
  88   2 1758.9331    0.4213  0.6563  9.6875  0.0000  0.0099   0.0051   0.0257    0.0266   0.0000   441.3561     -0.301891       21.6419   -0.00181999      -3.77681    -0.0862654      0.175497      0.231809      0.276269      0.300271      0.312232      0.335142
  88   3 2045.8600    0.8276  1.1125 10.1746  0.0003  0.0120   0.0076   0.0331    0.0454   0.0000   442.1174      0.158386       21.4047     -0.687631      -3.17968     0.0926154      0.220418      0.296828      0.333097      0.381222      0.389890      0.415520
  88   4 2313.5132    1.4361  1.6594 10.8608  0.0000  0.0149   0.0100   0.0396    0.0392   0.0000   442.7633      0.919601       21.6509     0.0319648      -2.43681     -0.947733      0.272534      0.370574      0.420153      0.460676      0.488093      0.520768
  88   5 2558.4597    2.2898  1.9230 11.5611 -0.0000  0.0156   0.0143   0.0425    0.0393   0.0000   442.1794       1.48532       21.4149     -0.180461      -2.70512      -1.56985      0.290996      0.394117      0.434711      0.488495      0.521233      0.550432
  88   6 2795.0471    3.3424  1.7173 12.3959  0.0000  0.0142   0.0218   0.0387    0.0403   0.0000   442.9267       2.51779       20.0967      0.261458      -2.27946      -2.41479      0.271471      0.360787      0.405161      0.449678      0.475576      0.501019
  88   7 3024.3206    4.2708  1.7817 12.9824  0.0000  0.0145   0.0274   0.0394    0.0375   0.0000   443.5608       3.04725       21.2145      0.499774      -2.53652      -2.35046      0.277176      0.371923      0.414067      0.468804      0.495473      0.519088
  88   8 3245.5325    4.2620  2.4502 12.8904 -0.0000  0.0177   0.0231   0.0482    0.0309   0.0000   443.5121       5.35950       20.8395       1.23426      -2.36560      -4.40161      0.327192      0.439424      0.494070      0.550717      0.581701      0.617932
  88   9 3461.5591    3.4830  4.1744 12.4094  0.0002  0.0266   0.0148   0.0723    0.0269   0.0000   442.6864       5.57241       19.6486    -0.0607979      -1.85534      -6.03680      0.490218      0.660943      0.738230      0.828770      0.881423      0.932143
  88  10 3673.6472    2.5566  6.7249 12.1007 -0.0013  0.0438   0.0087   0.1161    0.0216   0.0000   443.3298       8.90283       24.0546      -1.35828      -2.40740      -2.05015      0.795704       1.07738       1.22579       1.35425       1.45671       1.53789
  89   1 1421.7504    0.1570  0.2517  9.3909  0.0000  0.0074   0.0035   0.0188    0.0140   0.0000   440.6461      0.220872       20.8480      0.370917      -3.66079      0.215944      0.137313      0.187356      0.224724      0.245586      0.268549      0.279729
  89   2 1766.3517    0.4348  0.6372  9.6896  0.0000  0.0097   0.0052   0.0247    0.0265   0.0000   441.4186      0.156073       21.0361     0.0802632      -3.54413     -0.119232      0.172419      0.236308      0.271822      0.307197      0.321715      0.340582
  89   3 2054.5717    0.8263  1.1925 10.1700  0.0000  0.0130   0.0074   0.0344    0.0434   0.0000   442.3753      0.234354       21.9899     -0.202848      -2.96362     -0.530910      0.239100      0.326097      0.378919      0.420014      0.442464      0.460300
  89   4 2323.1122    1.4648  1.7224 10.8090 -0.0000  0.0152   0.0099   0.0402    0.0396   0.0000   442.1945      0.924348       21.2997      0.863951      -3.29081     -0.255270      0.276357      0.375146      0.417564      0.471311      0.510053      0.538097
  89   5 2568.8914    2.3004  1.8523 11.6942  0.0000  0.0155   0.0147   0.0417    0.0371   0.0000   442.5287       2.83049       21.4617      0.663325      -3.28693      -1.92920      0.280634      0.382034      0.429669      0.471706      0.498817      0.523455
  89   6 2806.5906    3.3750  1.6969 12.4749  0.0001  0.0142   0.0226   0.0388    0.0409   0.0000   442.7299       2.92617       20.7798    -0.0263030      -3.19750      -1.89749      0.268544      0.355026      0.403548      0.443562      0.475852      0.494582
  89   7 3036.6644    4.3269  1.8056 12.9818  0.0000  0.0146   0.0276   0.0393    0.0371   0.0000   442.9720       4.49445       21.5442    -0.0942522      -4.01243      -2.11427      0.267816      0.359335      0.404498      0.450214      0.477022      0.505392
  89   8 3258.6536    4.2395  2.5154 12.8654  0.0000  0.0179   0.0227   0.0491    0.0301   0.0000   443.2109       4.78053       20.9931      -1.02106      -2.43934      -1.48192      0.331051      0.444781      0.493763      0.558739      0.595399      0.624284
  89   9 3475.5770    3.3538  4.2818 12.4195 -0.0009  0.0277   0.0142   0.0754    0.0260   0.0000   442.6181       6.49659       22.7834       1.24377      -2.86570      -4.24171      0.506094      0.687473      0.773138      0.858587      0.923721      0.975126
  89  10 3688.2937    2.5685  7.1417 11.9937  0.0005  0.0455   0.0078   0.1211    0.0189   0.0000   442.2851       6.38856       22.3948     -0.276488     -0.880111      -4.03594      0.813990       1.09733       1.23075       1.37908       1.47040       1.54857
  90   1 1428.5142    0.1595  0.2494  9.4164  0.0001  0.0075   0.0036   0.0178    0.0139   0.0000   440.5968      0.470538       20.8066     -0.323253      -3.30309     0.0172324      0.135499      0.185277      0.204535      0.239380      0.256026      0.272489
  90   2 1773.6995    0.4347  0.6473  9.6967  0.0000  0.0099   0.0052   0.0246    0.0269   0.0000   441.4223     -0.647202       21.5325    -0.0243584      -3.08085     -0.524164      0.172194      0.236416      0.264868      0.303468      0.310269      0.333454
  90   3 2063.2355    0.8586  1.1586 10.1587 -0.0000  0.0123   0.0076   0.0334    0.0461   0.0000   441.9566     0.0596812       21.7962     -0.323935      -3.34977     -0.357004      0.219368      0.297817      0.333422      0.383824      0.384022      0.423077
  90   4 2332.6023    1.5256  1.7280 10.7533  0.0000  0.0149   0.0102   0.0401    0.0425   0.0000   442.7205      0.848878       21.4237      0.574629      -3.60707     -0.770673      0.268724      0.359225      0.408721      0.452432      0.482973      0.509311
  90   5 2579.2671    2.3446  1.9387 11.7468  0.0000  0.0158   0.0145   0.0425    0.0343   0.0000   442.9724       2.23199       20.6915     -0.284816      -2.40857      -2.01004      0.292080      0.390025      0.441735      0.488662      0.527972      0.549026
  90   6 2818.0476    3.4662  1.7090 12.4455  0.0000  0.0139   0.0224   0.0382    0.0397   0.0000   442.8985       2.16496       21.0863      0.255900      -2.67289      -1.02749      0.258172      0.340556      0.386611      0.429339      0.456765      0.477141
  90   7 3048.9716    4.3728  1.8215 12.9131 -0.0001  0.0147   0.0275   0.0391    0.0392   0.0000   443.1625       3.14455       21.2429     -0.702701      -1.58925      -2.27960      0.269367      0.363970      0.399113      0.449636      0.476484      0.497495
  90   8 3271.7164    4.1743  2.4733 12.9527 -0.0000  0.0179   0.0228   0.0496    0.0295   0.0000   443.3583       5.33151       20.6428      0.122307      -2.63215      -2.86208      0.324540      0.442027      0.492895      0.551850      0.584244      0.612647
  90   9 3489.4127    3.3781  4.6060 12.3153  0.0021  0.0290   0.0134   0.0781    0.0263   0.0000   442.8757       6.70654       22.1803     -0.184684      -3.63990      -3.04479      0.522285      0.711766      0.798055      0.904433      0.959918       1.00805
  91   0  969.9936    0.0340  0.0150  9.6530  0.0019  0.0116   0.0058   0.0068    0.0109   0.0000   437.1701     -0.425252       20.1400      -1.21608      -3.15916       1.37752      0.237341      0.434143      0.425405      0.459234      0.402460      0.503927
  91   1 1435.2470    0.1632  0.2636  9.4047  0.0000  0.0073   0.0035   0.0191    0.0140   0.0000   440.6801     -0.301211       21.0238    -0.0938245      -3.53612    -0.0922453      0.130823      0.183700      0.202690      0.231061      0.261360      0.260919
  91   2 1780.9871    0.4518  0.6863  9.6516  0.0000  0.0097   0.0051   0.0254    0.0277   0.0000   441.3892     0.0920001       21.6041    -0.0646653      -3.54263     -0.267636      0.169612      0.230086      0.262547      0.287948      0.311565      0.322453
  91   3 2071.8489    0.8785  1.2365 10.2084  0.0000  0.0129   0.0075   0.0344    0.0432   0.0000   442.2795      0.946013       21.6206    -0.0173080      -2.60975      0.331453      0.227034      0.305440      0.351566      0.390381      0.417646      0.444053
  91   4 2341.9911    1.5326  1.7935 10.9601 -0.0002  0.0154   0.0103   0.0420    0.0383   0.0000   441.9778       1.23785       21.4007     -0.356695      -2.27425     -0.125696      0.278874      0.373071      0.424449      0.465435      0.501410      0.521689
  91   5 2589.5660    2.4066  1.9322 11.7212  0.0000  0.0158   0.0149   0.0418    0.0375   0.0000   442.7840       2.02056       21.3557      0.119627      -3.17388     -0.788466      0.284617      0.379750      0.419412      0.479822      0.507465      0.530911
  91   6 2829.4271    3.4934  1.8046 12.3715 -0.0001  0.0143   0.0217   0.0392    0.0396   0.0000   442.7563       3.24308       20.7106     -0.584512      -3.42938      -2.11322      0.257707      0.344861      0.394620      0.432915      0.466887      0.488985
  91   7 3061.1577    4.3942  1.6855 13.1402 -0.0001  0.0140   0.0291   0.0382    0.0379   0.0000   443.0204       4.05590       21.2642      0.750795      -4.01538     -0.752800      0.253176      0.343557      0.379598      0.428931      0.456952      0.484365
  91   8 3284.6771    4.1911  2.8065 12.7275  0.0000  0.0191   0.0207   0.0518    0.0293   0.0000   442.4855       5.21289       21.0822     -0.153332      -2.44058      -3.40985      0.340922      0.457914      0.508075      0.569230      0.599227      0.628507
  91   9 3503.2493    3.2497  4.4747 12.4030 -0.0022  0.0290   0.0131   0.0778    0.0246   0.0000   443.3520       6.47019       21.1633     -0.907523      -2.47278      -3.08272      0.509122      0.693804      0.780182      0.874591      0.924837      0.988897
  92   1 1441.9484    0.1684  0.2468  9.4639  0.0000  0.0071   0.0037   0.0168    0.0141   0.0000   440.3248     -0.510587       20.9012     -0.235637      -3.22840     -0.265293      0.132029      0.174199      0.195154      0.215447      0.229312      0.248947
  92   2 1788.2178    0.4694  0.6736  9.7133  0.0001  0.0097   0.0053   0.0242    0.0284   0.0000   441.4698     -0.140205       20.8853    -0.0316566      -3.11766     -0.435177      0.165986      0.226807      0.252286      0.286907      0.306742      0.323614
  92   3 2080.3834    0.8984  1.2585 10.2194  0.0000  0.0126   0.0075   0.0348    0.0435   0.0000   442.1465      0.545297       21.4095      0.343087      -3.61957     0.0146162      0.225383      0.300440      0.338562      0.379117      0.400048      0.425851
  92   4 2351.3405    1.5510  1.7460 11.1000  0.0002  0.0152   0.0106   0.0417    0.0379   0.0000   442.4810      0.750247       21.7945     -0.477426      -3.79604     -0.436525      0.272136      0.368281      0.414923      0.456771      0.484904      0.522417
  92   5 2599.8670    2.4445  1.9290 11.8508 -0.0001  0.0155   0.0151   0.0425    0.0357   0.0000   442.8690       2.55610       21.0403    -0.0287770      -2.08391      -1.43398      0.275087      0.370767      0.416505      0.464155      0.491713      0.523744
  92   6 2840.7522    3.5596  1.6810 12.5798  0.0000  0.0141   0.0233   0.0373    0.0411   0.0000   442.9675       3.07668       21.9536      0.543255      -3.06383      -1.55406      0.248164      0.342103      0.373750      0.426470      0.453586      0.479603
  92   7 3073.2426    4.3291  1.8486 13.0307  0.0000  0.0147   0.0268   0.0404    0.0361   0.0000   442.9130       3.76388       20.9773    -0.0694494      -3.10432      -3.01312      0.258652      0.359335      0.392698      0.443356      0.475074      0.499554
  92   8 3297.6449    4.1179  2.7941 12.7979  0.0000  0.0192   0.0205   0.0524    0.0293   0.0000   442.2195       5.14883       21.6630      0.332177      -2.81169      -2.65218      0.338234      0.454832      0.505245      0.571701      0.614902      0.644890
  92   9 3516.9270    3.2265  4.7915 12.3789  0.0025  0.0303   0.0124   0.0828    0.0248   0.0000   443.4549       5.80229       22.9100     -0.617890      -1.99015      -4.31949      0.533479      0.719763      0.814376      0.902142      0.967086       1.00375
  93   1 1448.5657    0.1743  0.2571  9.4486  0.0000  0.0070   0.0036   0.0173    0.0141   0.0000   440.6262      0.153002       20.9762      0.134232      -3.11473     -0.104150      0.126775      0.170401      0.186305      0.202039      0.216904      0.233006
  93   2 1795.3836    0.4745  0.6926  9.7134 -0.0002  0.0097   0.0053   0.0248    0.0287   0.0000   441.4033      0.148136       21.3833      0.223000      -3.73968     -0.583608      0.168680      0.226017      0.255370      0.289524      0.299025      0.316931
  93   3 2088.8813    0.8906  1.3251 10.2444  0.0000  0.0135   0.0073   0.0356    0.0402   0.0000   442.2769      0.886435       21.0262      0.913104      -2.64308     -0.194292      0.226678      0.316881      0.351456      0.403295      0.426500      0.445499
  93   4 2360.6600    1.5923  1.8424 10.9757  0.0000  0.0152   0.0102   0.0423    0.0379   0.0000   442.5729       1.24075       21.0739      0.383407      -1.98742      -1.01642      0.265548      0.359770      0.404560      0.452628      0.479349      0.501223
  93   5 2610.0783    2.5239  1.9105 11.8827  0.0000  0.0155   0.0155   0.0412    0.0357   0.0000   442.2079       2.14507       20.9132      -1.16140      -2.11057      -1.59605      0.267409      0.356307      0.408020      0.461343      0.472961      0.506164
  93   6 2852.0290    3.5892  1.7614 12.5901 -0.0001  0.0142   0.0226   0.0383    0.0378   0.0000   442.8705       3.13639       20.9145     -0.278722      -3.29914      -1.76962      0.246777      0.334210      0.374177      0.416569      0.440598      0.459585
  93   7 3085.2921    4.4066  1.8668 13.0510  0.0000  0.0146   0.0270   0.0401    0.0359   0.0000   442.4784       3.63066       22.3121     -0.391622      -2.45433      -3.05988      0.259267      0.351937      0.385987      0.434568      0.458802      0.483582
  93   8 3310.4967    4.0265  2.9165 12.8463 -0.0000  0.0200   0.0200   0.0543    0.0279   0.0000   443.3852       5.30877       21.4227     -0.510151      -3.19555      -3.67927      0.352707      0.481040      0.543603      0.605710      0.644030      0.673797
  93   9 3530.6268    3.1990  5.0990 12.3651 -0.0012  0.0319   0.0118   0.0867    0.0246   0.0000   441.8985       7.13285       20.3936      -1.33974      -4.55259      -3.12842      0.558418      0.749074      0.840397      0.934561       1.00434       1.04411
  94   1 1455.1753    0.1669  0.2521  9.4457  0.0000  0.0071   0.0036   0.0171    0.0140   0.0000   440.4977     -0.110036       21.2265  -7.22978e-05      -3.24422      0.128303      0.123459      0.162156      0.182150      0.205466      0.213982      0.243118
  94   2 1802.4898    0.4870  0.7213  9.6997 -0.0000  0.0097   0.0053   0.0253    0.0295   0.0000   441.5999   -0.00922919       21.2923     -0.311853      -3.25037     -0.331840      0.161461      0.221103      0.252930      0.285239      0.289962      0.313789
  94   3 2097.3314    0.9349  1.3021 10.2223 -0.0000  0.0128   0.0076   0.0345    0.0434   0.0000   441.9930      0.834933       21.2436      0.396648      -3.70014      0.584825      0.219909      0.292617      0.337531      0.378267      0.408012      0.429191
  94   4 2369.8374    1.6267  1.9576 10.8834 -0.0000  0.0162   0.0099   0.0424    0.0390   0.0000   442.5893       1.16983       21.0542      0.690037      -3.08913      -1.03163      0.277634      0.375252      0.417780      0.473491      0.506021      0.529605
  94   5 2620.2172    2.5114  1.8633 11.9912 -0.0000  0.0152   0.0156   0.0416    0.0344   0.0000   442.3417       1.62699       21.3992     -0.560722      -3.38606      -1.22265      0.259970      0.353036      0.397332      0.439120      0.469526      0.490329
  94   6 2863.2695    3.6737  1.8112 12.5150 -0.0000  0.0143   0.0224   0.0386    0.0392   0.0000   443.1319       2.70782       21.5129     -0.384113      -3.29503      -1.58999      0.249608      0.332397      0.366580      0.408698      0.430314      0.464579
  94   7 3097.2597    4.4990  1.9218 12.9755  0.0000  0.0148   0.0267   0.0396    0.0371   0.0000   442.8302       3.87560       21.1796      0.589286      -3.24338      -2.73687      0.260616      0.351212      0.392295      0.436912      0.468948      0.493851
  94   8 3323.2738    4.0485  2.9395 12.7434  0.0000  0.0198   0.0195   0.0537    0.0288   0.0000   443.0049       4.48705       21.0859     -0.600056      -2.35688      -4.36669      0.347374      0.466719      0.522605      0.573999      0.622560      0.650499
  94   9 3544.2135    3.1389  5.1733 12.3397 -0.0006  0.0325   0.0114   0.0883    0.0246   0.0000   443.4985       5.79510       20.0895      0.696869      -2.42867      -3.04194      0.566616      0.749468      0.854992      0.951170       1.02117       1.08201
  95   0  990.4984    0.0328  0.0181  9.6675 -0.0004  0.0099   0.0047   0.0079    0.0107   0.0000   436.9327      0.152797       20.6585     -0.423025      -2.42181     -0.231572      0.141857      0.228010      0.265509      0.266835      0.256359      0.267093
  95   1 1461.7130    0.1730  0.2808  9.4118  0.0000  0.0074   0.0035   0.0186    0.0144   0.0000   440.4560     -0.154142       21.1102      0.367459      -3.07591     -0.157811      0.121111      0.170662      0.186242      0.211212      0.217795      0.234183
  95   2 1809.5541    0.4974  0.7125  9.7453  0.0000  0.0098   0.0054   0.0246    0.0301   0.0000   441.4737      0.142790       20.9170     -0.138712      -2.73349     -0.326945      0.167886      0.219403      0.244341      0.278260      0.294954      0.319559
  95   3 2105.7686    0.9297  1.3116 10.3000  0.0000  0.0129   0.0075   0.0352    0.0425   0.0000   442.2773      0.860553       21.1645      0.105883      -3.56883     -0.293984      0.224668      0.301240      0.346669      0.380584      0.408112      0.432007
  95   4 2378.9648    1.6684  1.9035 11.0224  0.0001  0.0157   0.0104   0.0424    0.0389   0.0000   442.0793       1.56237       21.3510      0.392862      -3.78577     -0.482471      0.270598      0.364537      0.414934      0.459007      0.492334      0.520976
  95   5 2630.3369    2.5907  2.0055 11.9140  0.0001  0.0156   0.0155   0.0428    0.0362   0.0000   443.0285       1.79954       21.5650      0.408252      -3.19403     -0.629662      0.270436      0.360296      0.408390      0.458102      0.490149      0.506184
  95   6 2874.3717    3.7426  1.7647 12.6324  0.0000  0.0140   0.0232   0.0380    0.0394   0.0000   442.9779       3.14596       20.7578      0.128975      -3.72924      -1.93150      0.245376      0.333696      0.371542      0.416979      0.440953      0.478794
  95   7 3109.1765    4.4342  1.9960 13.0291 -0.0000  0.0153   0.0257   0.0405    0.0347   0.0000   443.1775       4.75786       21.4530      0.353628      -2.53794      -3.57938      0.264294      0.352105      0.390052      0.447800      0.464140      0.494602
  95   8 3335.9666    3.9802  3.1826 12.7537 -0.0002  0.0210   0.0183   0.0571    0.0274   0.0000   443.7424       4.66797       22.2901      0.265247      -2.57916      -3.16537      0.355059      0.484112      0.548788      0.612312      0.656358      0.685923
  95   9 3557.8177    3.1097  5.6853 12.3392  0.0008  0.0352   0.0106   0.0951    0.0234   0.0000   442.8528       4.59099       20.6414     -0.584033      -1.59311      -4.53810      0.596554      0.806574      0.922498       1.02249       1.09377       1.14860
  96   1 1468.2030    0.1834  0.2755  9.4122  0.0000  0.0069   0.0036   0.0176    0.0145   0.0000   440.5716     -0.123350       21.2992    0.00530956      -3.55203     -0.320711      0.124940      0.163409      0.181694      0.205964      0.219591      0.239528
  96   2 1816.5435    0.5054  0.7930  9.7553  0.0000  0.0104   0.0053   0.0274    0.0305   0.0000   441.0129     -0.203288       21.2750      0.158395      -3.10197     -0.532932      0.172023      0.227574      0.264649      0.294430      0.304034      0.333321
  96   3 2114.0689    0.9827  1.4456 10.1390 -0.0001  0.0136   0.0074   0.0357    0.0440   0.0000   441.8455      0.737591       21.5663      0.491981      -3.40807      -1.08436      0.228927      0.302230      0.345567      0.387345      0.413552      0.430014
  96   4 2388.0379    1.6824  1.8730 11.1304  0.0000  0.0156   0.0105   0.0424    0.0367   0.0000   442.6234       1.34082       22.0680      0.300573      -3.53519     -0.175523      0.264157      0.361532      0.409473      0.455711      0.487276      0.508488
  96   5 2640.4000    2.6085  1.8939 12.0328 -0.0000  0.0154   0.0160   0.0409    0.0356   0.0000   442.2821       2.66455       21.4158      0.334603      -3.37341     -0.808305      0.259365      0.354924      0.396401      0.449633      0.476864      0.499337
  96   6 2885.4555    3.8016  1.8832 12.6569  0.0000  0.0144   0.0227   0.0397    0.0365   0.0000   442.8200       3.05544       21.3505     -0.628285      -3.27831      -1.99533      0.247579      0.332838      0.375218      0.414070      0.435784      0.465187
  96   7 3121.0392    4.4688  2.0743 13.0138  0.0000  0.0155   0.0256   0.0419    0.0346   0.0000   443.1544       3.65593       21.3785     0.0845550      -2.61644      -2.86590      0.262025      0.360318      0.395474      0.450273      0.467083      0.491907
  96   8 3348.6561    3.9523  3.3161 12.6941  0.0000  0.0215   0.0176   0.0584    0.0270   0.0000   443.4923       5.21879       22.0537      0.897316      -3.28529      -3.86708      0.360611      0.490440      0.553844      0.619104      0.655765      0.700197
  96   9 3571.2659    2.9755  5.4961 12.4149 -0.0013  0.0353   0.0106   0.0947    0.0223   0.0000   442.7961       6.70497       22.0287       2.13270      -2.61457      -5.18939      0.585500      0.794554      0.894138      0.995835       1.07863       1.14190
  97   0 1000.5902    0.0262  0.0057  9.6231 -0.0029  0.0083   0.0048   0.0034    0.0104   0.0000   437.0847    -0.0230478       20.5975     -0.266365      -3.96521      -1.42720      0.129567      0.205660      0.218940      0.246490      0.230532      0.336995
  97   1 1474.6535    0.1860  0.3045  9.4314  0.0000  0.0076   0.0036   0.0191    0.0146   0.0000   440.6044    -0.0166736       21.3566      0.190429      -3.18865     0.0738276      0.124078      0.164881      0.182554      0.201265      0.218342      0.226748
  97   2 1823.4766    0.5190  0.7882  9.6842  0.0000  0.0100   0.0053   0.0266    0.0324   0.0000   441.0148      0.362373       21.6183      0.402136      -3.42254     -0.334216      0.166657      0.219608      0.253287      0.278975      0.294714      0.313647
  97   3 2122.3929    0.9790  1.3814 10.3349  0.0000  0.0133   0.0076   0.0359    0.0409   0.0000   442.1006     0.0140273       21.4234      0.572682      -3.08924      0.152285      0.224779      0.300898      0.333607      0.377615      0.405066      0.423484
  97   4 2397.0243    1.7036  1.9381 11.1730 -0.0000  0.0160   0.0105   0.0426    0.0355   0.0000   442.4407       1.01010       21.5559      0.287995      -2.78427     -0.398914      0.268842      0.361299      0.412088      0.442493      0.485555      0.498754
  97   5 2650.3484    2.7042  1.9622 11.9544  0.0001  0.0155   0.0160   0.0406    0.0368   0.0000   442.9556       2.28114       21.2599     0.0634927      -2.64218      -1.46621      0.261224      0.355717      0.397300      0.449180      0.478825      0.502701
  97   6 2896.4762    3.8626  1.8225 12.6485  0.0000  0.0142   0.0233   0.0383    0.0383   0.0000   442.7938       3.64805       20.9785     -0.424305      -3.43800      -1.84437      0.237935      0.322602      0.360205      0.400371      0.433467      0.448962
  97   7 3132.7933    4.5051  1.9926 13.0432 -0.0001  0.0149   0.0259   0.0406    0.0344   0.0000   443.6710       4.07361       20.9637      0.592907      -3.25621      -2.57916      0.251588      0.337226      0.375279      0.421762      0.449563      0.476539
  97   8 3361.2103    3.8695  3.3436 12.7367 -0.0001  0.0218   0.0174   0.0592    0.0266   0.0000   443.4718       5.18215       21.1758    -0.0432885      -2.19909      -1.70529      0.375255      0.505209      0.567234      0.632062      0.678757      0.709082
  97   9 3584.6087    2.9367  5.8556 12.3796 -0.0003  0.0371   0.0101   0.1000    0.0218   0.0000   441.9890       6.36027       20.6502       1.86385      -4.20812      -5.85064      0.621013      0.829690      0.956244       1.05418       1.14366       1.19865
  98   0 1005.5693    0.0310  0.0123  9.6381  0.0025  0.0086   0.0045   0.0068    0.0104   0.0000   436.9238      0.298097       21.9318      0.615918      -3.23122     -0.252851      0.182895      0.214602      0.203648      0.261428      0.275099      0.319939
  98   1 1481.0682    0.1922  0.2943  9.4415 -0.0000  0.0070   0.0036   0.0181    0.0146   0.0000   440.3875     -0.118419       21.0897      0.162741      -3.87854      0.547573      0.116038      0.156788      0.182531      0.205945      0.213497      0.223146
  98   2 1830.3661    0.5382  0.8347  9.6887  0.0000  0.0103   0.0053   0.0267    0.0334   0.0000   441.3884    -0.0605950       21.0322      0.220990      -3.48287     -0.212184      0.167840      0.227850      0.256084      0.290932      0.307125      0.322374
  98   3 2130.6006    1.0015  1.4340 10.2852  0.0000  0.0135   0.0075   0.0356    0.0416   0.0000   441.9563      0.664607       21.2722     -0.181551      -3.41193    -0.0580378      0.226924      0.304397      0.339892      0.384389      0.416435      0.432548
  98   4 2405.9717    1.7180  2.0375 11.2279  0.0002  0.0164   0.0104   0.0449    0.0345   0.0000   442.8292       1.22762       21.3120      0.567664      -2.99154     -0.501269      0.276776      0.365052      0.414820      0.457008      0.499019      0.515329
  98   5 2660.3308    2.7411  1.8909 12.1147 -0.0000  0.0150   0.0165   0.0402    0.0349   0.0000   442.8450       2.53640       20.4174      0.670953      -3.86072      -1.60958      0.250714      0.343011      0.382220      0.427446      0.455459      0.479167
  98   6 2907.4033    3.8716  1.7829 12.8247 -0.0000  0.0141   0.0238   0.0381    0.0366   0.0000   442.8091       3.40206       21.0195     -0.268845      -3.08706      -1.70357      0.233139      0.317282      0.351838      0.397109      0.414214      0.440657
  98   7 3144.4890    4.4905  2.1397 12.9828  0.0001  0.0153   0.0248   0.0430    0.0341   0.0000   442.7407       4.32839       21.2678      0.573443      -2.85184      -3.49666      0.257184      0.346090      0.391191      0.437556      0.463624      0.484952
  98   8 3373.8010    3.8704  3.4593 12.6592 -0.0002  0.0223   0.0169   0.0602    0.0278   0.0000   443.0944       5.34011       21.8493      0.234041      -2.56980      -1.38644      0.366998      0.496843      0.560171      0.624409      0.674529      0.705466
  98   9 3597.9878    2.9417  6.1993 12.2923  0.0018  0.0392   0.0096   0.1018    0.0220   0.0000   441.8567       5.95969       22.1709     -0.646448      -3.19272      -5.42401      0.638677      0.864460      0.977549       1.08864       1.17635       1.24284
  99   1 1487.4423    0.1959  0.3129  9.4421  0.0000  0.0074   0.0036   0.0189    0.0148   0.0000   440.1727    -0.0722148       21.1098     -0.230595      -3.19026     -0.107542      0.122035      0.166667      0.184294      0.201192      0.217611      0.225638
  99   2 1837.2103    0.5395  0.8284  9.7290  0.0000  0.0103   0.0054   0.0268    0.0334   0.0000   440.7482      0.106063       21.1381    0.00126756      -3.40702     -0.620131      0.163589      0.227154      0.256660      0.283125      0.306692      0.322490
  99   3 2138.8007    1.0214  1.4264 10.3728  0.0000  0.0135   0.0077   0.0351    0.0402   0.0000   442.4222      0.328658       21.5185     0.0771033      -2.98602     -0.394826      0.221389      0.302179      0.338214      0.377787      0.414842      0.426178
  99   4 2414.8383    1.7444  1.9645 11.2802 -0.0000  0.0164   0.0107   0.0429    0.0354   0.0000   442.1573       1.33946       20.5724      0.458095      -2.81832     -0.772334      0.263879      0.363323      0.401944      0.453546      0.487080      0.515708
  99   5 2670.2478    2.7657  1.9235 12.1427 -0.0000  0.0153   0.0166   0.0410    0.0348   0.0000   442.8169       1.66060       21.4131     0.0900625      -2.73729      -1.13663      0.247455      0.337162      0.380640      0.423211      0.457736      0.480241
  99   6 2918.2707    3.9755  1.7858 12.6404  0.0000  0.0138   0.0239   0.0373    0.0417   0.0000   443.3667       3.17685       21.3430      0.590904      -2.25736      -1.96364      0.230211      0.306635      0.341240      0.389946      0.421186      0.440718
  99   7 3156.1619    4.4483  2.2234 12.9338  0.0000  0.0160   0.0236   0.0428    0.0329   0.0000   443.0711       4.66279       20.8897      0.594176      -3.63747      -2.87098      0.261649      0.360528      0.398676      0.451524      0.482643      0.511150
  99   8 3386.2799    3.8179  3.6044 12.6934  0.0002  0.0231   0.0165   0.0634    0.0267   0.0000   443.3859       5.28966       20.7436    -0.0101124      -3.26608      -3.20192      0.377939      0.503905      0.572707      0.636546      0.678029      0.709718
  99   9 3611.2125    2.8510  6.2173 12.2712 -0.0015  0.0393   0.0092   0.1059    0.0217   0.0000   442.0527       5.00450       21.4850      0.726403      -2.99538      -3.30209      0.633076      0.853466      0.966384       1.07600       1.14715       1.20424
 100   1 1493.7524    0.1902  0.3199  9.4650  0.0000  0.0076   0.0035   0.0198    0.0146   0.0000   440.2819      0.218921       21.0665    -0.0257762      -3.08510     -0.275417      0.117740      0.164105      0.185620      0.208140      0.210188      0.227655
 100   2 1844.0087    0.5447  0.8463  9.7767  0.0000  0.0103   0.0053   0.0270    0.0327   0.0000   441.1021      0.239739       21.6275      0.145899      -3.21547      0.371427      0.164529      0.224655      0.250437      0.288364      0.301779      0.318457
 100   3 2146.9565    1.0352  1.5195 10.3255  0.0000  0.0140   0.0074   0.0363    0.0394   0.0000   441.9710      0.669551       21.0758     -0.558117      -2.98991    -0.0130894      0.220419      0.304079      0.341179      0.387601      0.409529      0.431748
 100   4 2423.6540    1.8261  2.0048 11.2620  0.0000  0.0159   0.0107   0.0435    0.0362   0.0000   442.1467       1.81034       20.8945      0.350120      -3.55360      -1.27747      0.258145      0.351696      0.391656      0.441045      0.473042      0.503021
 100   5 2680.1119    2.7628  2.0139 12.2172  0.0000  0.0156   0.0162   0.0429    0.0325   0.0000   442.7632       2.76064       21.2238     -0.392270      -3.16946      -1.61193      0.251700      0.342547      0.381793      0.437630      0.453648      0.486018
 100   6 2929.1240    4.0598  1.8969 12.6763 -0.0000  0.0142   0.0235   0.0385    0.0395   0.0000   442.5776       3.35858       21.6531     -0.325647      -3.40028      -1.39855      0.233178      0.314130      0.347239      0.390830      0.410847      0.438740
 100   7 3167.7092    4.4721  2.3283 12.9974  0.0000  0.0162   0.0232   0.0450    0.0309   0.0000   443.3015       4.23197       21.8200      0.147051      -2.57455      -2.75763      0.266005      0.356838      0.400823      0.444666      0.478373      0.500317
 100   8 3398.7168    3.7408  3.6717 12.7708  0.0000  0.0237   0.0161   0.0644    0.0258   0.0000   442.9648       4.35030       20.5132     -0.142204      -2.68876      -2.42182      0.379484      0.515799      0.586458      0.642324      0.685517      0.721410
 101   0 1020.5004    0.0513  0.1026  9.6313  0.0010  0.0126   0.0047   0.0311    0.0109   0.0000   437.4249     -0.339396       20.6163      0.701075      -3.34170     -0.162173      0.200749      0.287518      0.321860      0.406795      0.474485      0.489600
 101   1 1500.0288    0.2023  0.3300  9.4739  0.0000  0.0075   0.0036   0.0189    0.0149   0.0000   440.1001     -0.177148       21.0220      0.293650      -3.29694      0.119907      0.117867      0.156530      0.178081      0.201601      0.210601      0.224982
 101   2 1850.7492    0.5602  0.9017  9.7606  0.0000  0.0108   0.0054   0.0276    0.0346   0.0000   441.0833      0.162829       21.0463     -0.294285      -3.21326      0.159634      0.170793      0.230084      0.257467      0.289560      0.308974      0.329008
 101   3 2155.0287    1.0467  1.4612 10.4965  0.0000  0.0137   0.0077   0.0361    0.0392   0.0000   441.9359      0.847416       21.0551     -0.634539      -3.50118      0.328264      0.222772      0.300301      0.337553      0.379186      0.407775      0.438682
 101   4 2432.4121    1.8391  2.0959 11.2667  0.0000  0.0167   0.0106   0.0443    0.0367   0.0000   442.2939      0.799797       21.0920      0.357957      -2.60937      -1.68742      0.262330      0.351857      0.401824      0.445886      0.470716      0.499931
 101   5 2689.9255    2.8399  2.0983 12.1081  0.0002  0.0157   0.0159   0.0426    0.0346   0.0000   442.3667       2.05003       21.6455     -0.134368      -3.02721      -1.14384      0.258577      0.344699      0.389714      0.430411      0.459938      0.489861
 101   6 2939.8679    4.0132  1.8276 12.9348  0.0000  0.0140   0.0240   0.0386    0.0354   0.0000   442.6050       3.54126       20.5924     -0.743397      -3.27472      -1.65779      0.230811      0.305589      0.340591      0.378125      0.410548      0.432183
 101   7 3179.2669    4.4190  2.2641 13.2034  0.0000  0.0162   0.0240   0.0448    0.0294   0.0000   442.9055       4.13611       21.8804     -0.213793      -3.03185      -3.08007      0.265748      0.356252      0.404515      0.445847      0.476312      0.502881
 101   8 3411.0124    3.7447  3.8767 12.6566  0.0004  0.0247   0.0152   0.0659    0.0273   0.0000   443.0302       6.05333       20.7794      0.609001      -3.30206      -2.50416      0.393125      0.533979      0.600762      0.665320      0.716222      0.755631
 102   0 1025.3902    0.0308  0.0213  9.6547 -0.0075  0.0109   0.0045   0.0109    0.0103   0.0000   436.5889     -0.187985       20.8283    -0.0702513      -3.71318      0.501542      0.125848      0.249371      0.230064      0.325829      0.260325      0.247118
 102   1 1506.2599    0.2032  0.3020  9.4856  0.0001  0.0069   0.0036   0.0172    0.0147   0.0000   440.4168     0.0730051       21.0025     0.0997325      -3.30476      0.167740      0.112441      0.144139      0.169866      0.192436      0.207851      0.217283
 102   2 1857.4761    0.5606  0.8595  9.8716  0.0000  0.0104   0.0054   0.0271    0.0327   0.0000   441.0194    -0.0513381       21.1495    -0.0686832      -3.51918     -0.244196      0.161394      0.220574      0.245687      0.279340      0.300540      0.312029
 102   3 2163.0556    1.0813  1.4914 10.4931  0.0000  0.0136   0.0078   0.0367    0.0397   0.0000   442.4303      0.436460       21.4064      0.596281      -3.00301      -1.05852      0.211639      0.288133      0.325768      0.358128      0.395474      0.416170
 102   4 2441.0689    1.8817  2.1493 11.2896  0.0000  0.0167   0.0105   0.0448    0.0364   0.0000   442.2704       1.46215       21.3252     0.0656094      -2.24270      -1.04379      0.260643      0.355125      0.396414      0.448277      0.472266      0.510506
 102   5 2699.6602    2.9035  2.0071 12.2288  0.0000  0.0152   0.0166   0.0418    0.0348   0.0000   442.8171       2.46414       21.8239     0.0524389      -2.39050      -2.01313      0.245002      0.324625      0.368586      0.415077      0.437358      0.466228
 102   6 2950.5520    4.1087  1.9354 12.8282  0.0000  0.0145   0.0234   0.0391    0.0368   0.0000   443.6643       3.78513       21.9907     -0.446518      -2.55779      -2.40942      0.235784      0.316551      0.350132      0.392681      0.420725      0.448406
 102   7 3190.7067    4.4107  2.3667 13.0913 -0.0001  0.0166   0.0229   0.0446    0.0301   0.0000   443.8929       5.12859       20.7893     -0.664257      -2.78153      -2.71286      0.272328      0.359287      0.406180      0.449796      0.490081      0.509142
 102   8 3423.3051    3.6910  4.0035 12.7166 -0.0008  0.0255   0.0148   0.0684    0.0263   0.0000   442.7683       5.33014       21.8146      -1.01578      -3.04887      -3.78659      0.403327      0.545231      0.616799      0.687864      0.736269      0.768922
 103   0 1030.3363    0.0385  0.0370  9.6493 -0.0003  0.0117   0.0047   0.0126    0.0105   0.0000   437.1626     -0.981952       20.4752       1.23985      -3.40388      0.132445      0.199621      0.252588      0.239337      0.254343      0.274754      0.369849
 103   1 1512.4566    0.2060  0.3319  9.4896 -0.0000  0.0074   0.0036   0.0183    0.0150   0.0000   439.9839     -0.140944       21.2606     0.0455781      -3.46427      0.142648      0.122858      0.154735      0.178225      0.196165      0.221068      0.236931
 103   2 1864.0995    0.5705  0.9041  9.8251 -0.0001  0.0105   0.0054   0.0279    0.0341   0.0000   440.9360      0.195652       21.4477      0.140200      -3.49652     -0.673234      0.163035      0.223527      0.249721      0.278719      0.303555      0.315540
 103   3 2171.0065    1.0757  1.5279 10.6015  0.0000  0.0141   0.0078   0.0374    0.0373   0.0000   442.1482      0.618366       20.8646     -0.175550      -2.95704     -0.961100      0.220751      0.301967      0.342740      0.385907      0.410570      0.433648
 103   4 2449.7353    1.8899  2.0227 11.4417  0.0000  0.0160   0.0111   0.0436    0.0359   0.0000   442.1995      0.679052       20.8700     -0.959585      -2.64820     -0.891072      0.251977      0.342786      0.383871      0.432636      0.469758      0.491211
 103   5 2709.4159    2.9452  2.0668 12.1808  0.0000  0.0154   0.0165   0.0421    0.0357   0.0000   442.9584       2.24449       22.0239     -0.135147      -3.71610     -0.928956      0.247730      0.331951      0.372026      0.415106      0.444691      0.473139
 103   6 2961.2055    4.1361  1.8254 12.9561 -0.0000  0.0138   0.0246   0.0385    0.0370   0.0000   443.0239       3.16458       21.8157      0.395173      -3.06376      -2.79079      0.224757      0.296842      0.331967      0.372827      0.401536      0.418012
 103   7 3202.1027    4.4208  2.3231 13.2329  0.0001  0.0165   0.0234   0.0448    0.0281   0.0000   443.3810       4.91053       21.8120     -0.287900      -2.19661      -3.47265      0.265163      0.355716      0.399445      0.446947      0.473456      0.504033
 103   8 3435.5299    3.6657  4.2855 12.6841  0.0006  0.0269   0.0140   0.0725    0.0260   0.0000   442.6202       5.41969       20.9867     -0.265599      -2.91778      -1.68370      0.424573      0.571546      0.641707      0.734867      0.774822      0.814972
 104   0 1035.1637    0.0489  0.0823  9.5832  0.0000  0.0113   0.0044   0.0234    0.0106   0.0000   437.5424      0.277777       20.0217      0.109429      -3.32489      0.234575      0.158815      0.227394      0.253638      0.297027      0.314500      0.316383
 104   1 1518.5969    0.2135  0.3628  9.4569  0.0000  0.0078   0.0036   0.0196    0.0153   0.0000   440.1353     0.0501034       21.3133     -0.155141      -3.12489     -0.167456      0.123328      0.164761      0.180404      0.199981      0.230527      0.244860
 104   2 1870.7120    0.5945  0.9425  9.7806  0.0000  0.0107   0.0055   0.0286    0.0367   0.0000   440.6864    -0.0861951       20.9787      0.302934      -4.06056    -0.0534917      0.167564      0.222606      0.255002      0.291218      0.314022      0.323335
 104   3 2178.9619    1.1192  1.6855 10.3724  0.0000  0.0146   0.0075   0.0389    0.0406   0.0000   441.9500    -0.0591067       21.9885     -0.349196      -3.04084     -0.271302      0.224801      0.302693      0.339948      0.383719      0.408961      0.424392
 104   4 2458.3262    1.9189  2.1759 11.4294 -0.0002  0.0169   0.0108   0.0454    0.0342   0.0000   442.2024       1.43526       20.4525      0.309513      -3.48096      -1.12864      0.263424      0.356182      0.408334      0.451788      0.484526      0.505619
 104   5 2719.0914    2.9738  2.0471 12.2799  0.0000  0.0154   0.0168   0.0423    0.0338   0.0000   442.6030       2.08631       22.1840     0.0569091      -2.66734      -1.10784      0.244180      0.328272      0.365377      0.410738      0.439782      0.472988
 104   6 2971.7741    4.1654  1.8876 12.9427  0.0000  0.0143   0.0243   0.0385    0.0356   0.0000   443.1001       3.21095       22.3417  -0.000814992      -3.39220      -3.11063      0.227175      0.304001      0.342192      0.378146      0.402381      0.426948
 104   7 3213.4855    4.3565  2.4230 13.1931  0.0000  0.0171   0.0228   0.0467    0.0278   0.0000   442.6227       4.63087       21.1277     0.0222573      -2.87124      -3.27924      0.263719      0.357652      0.399146      0.455944      0.470655      0.497127
 104   8 3447.6990    3.5746  4.2801 12.6264 -0.0008  0.0268   0.0136   0.0729    0.0260   0.0000   443.3643       5.38876       21.4439     -0.830010      -3.38237      -2.96325      0.417639      0.562804      0.639787      0.711478      0.757969      0.799606
 105   0 1040.0023    0.0387  0.0193  9.5983 -0.0010  0.0120   0.0043   0.0063    0.0102   0.0000   437.4452     -0.153916       20.6643      0.169238      -3.53460      0.486184      0.204345      0.222918      0.205133      0.315825      0.488698      0.427399
 105   1 1524.7135    0.2146  0.3759  9.4490  0.0001  0.0078   0.0035   0.0203    0.0156   0.0000   440.1272     -0.362444       21.1015      0.147865      -3.50394     -0.150751      0.123196      0.164830      0.192357      0.211870      0.227675      0.239939
 105   2 1877.2849    0.6008  0.9626  9.7878  0.0000  0.0111   0.0056   0.0288    0.0377   0.0000   440.8385     0.0954109       21.1009     0.0389511      -3.42053     -0.235985      0.164465      0.232988      0.253217      0.292450      0.309468      0.330150
 105   3 2186.8614    1.1303  1.5976 10.3964  0.0000  0.0140   0.0077   0.0371    0.0428   0.0000   442.1694      0.739341       21.2272    0.00729000      -3.38040     -0.577177      0.216852      0.293676      0.330503      0.374030      0.399542      0.420019
 105   4 2466.8725    1.9457  2.0982 11.4839  0.0000  0.0166   0.0112   0.0444    0.0351   0.0000   442.1636       2.33660       21.3592      0.844317      -3.08906     -0.739159      0.255452      0.348457      0.387266      0.434514      0.476438      0.497443
 105   5 2728.7166    3.0591  2.0970 12.2708  0.0002  0.0155   0.0169   0.0423    0.0341   0.0000   443.3673       2.61510       21.3270      0.280112      -3.28698      -1.50788      0.242031      0.321837      0.365142      0.402285      0.429212      0.453152
 105   6 2982.3071    4.1685  1.9149 13.0093 -0.0000  0.0143   0.0242   0.0393    0.0343   0.0000   442.9158       3.26812       21.7484     0.0488249      -3.32677      -1.99705      0.225303      0.296052      0.331634      0.378817      0.403815      0.430808
 105   7 3224.7313    4.3558  2.5578 13.1022  0.0000  0.0178   0.0218   0.0478    0.0282   0.0000   443.0440       3.73854       21.2318     -0.458298      -3.87773      -4.08843      0.271822      0.373837      0.409546      0.459768      0.492120      0.520081
 105   8 3459.9165    3.5878  4.6735 12.5573  0.0009  0.0289   0.0128   0.0777    0.0260   0.0000   442.7547       4.88263       20.6926      -1.05314      -3.07412      -4.94612      0.442513      0.602774      0.672192      0.753217      0.800811      0.842688
 106   0 1044.8661    0.0382  0.0443  9.5483  0.0000  0.0103   0.0044   0.0161    0.0104   0.0000   436.9669      -1.42587       22.1927      0.793379      -3.54408      0.177036      0.144423      0.201932      0.247434      0.265522      0.274735      0.317993
 106   1 1530.7832    0.2176  0.3740  9.4140  0.0000  0.0076   0.0035   0.0202    0.0156   0.0000   440.1223     0.0208654       20.9084      0.250006      -3.67862     -0.462984      0.117038      0.157445      0.180359      0.204113      0.217767      0.232986
 106   2 1883.8037    0.6048  0.9862  9.8325 -0.0002  0.0109   0.0056   0.0299    0.0360   0.0000   440.8194      0.104392       21.3211      0.812445      -3.03178     -0.266552      0.167370      0.228548      0.259517      0.292977      0.313031      0.332764
 106   3 2194.6465    1.1549  1.6550 10.3979 -0.0002  0.0143   0.0077   0.0374    0.0406   0.0000   442.0216      0.709790       20.7614     -0.157134      -3.76356     -0.603501      0.218731      0.291860      0.331544      0.373458      0.402533      0.424846
 106   4 2475.3233    1.9868  2.1943 11.4265 -0.0001  0.0169   0.0110   0.0455    0.0355   0.0000   442.2443       1.89630       21.2232     -0.384027      -2.65993     -0.765487      0.257747      0.350063      0.389086      0.440342      0.465801      0.504680
 106   5 2738.3063    3.0893  2.0049 12.2442 -0.0001  0.0153   0.0173   0.0402    0.0356   0.0000   443.0836       2.44467       21.4476      0.150054      -2.68012      -1.59839      0.232917      0.316921      0.348770      0.391582      0.417704      0.447054
 106   6 2992.7424    4.2497  1.9767 12.8999 -0.0000  0.0145   0.0239   0.0392    0.0352   0.0000   443.1003       4.19224       21.2199      0.179808      -2.68688      -2.06297      0.228334      0.304612      0.344487      0.393631      0.412519      0.436267
 106   7 3235.9725    4.3393  2.6508 12.9857 -0.0001  0.0178   0.0210   0.0485    0.0290   0.0000   442.9517       3.76504       21.5691    -0.0377428      -2.95780      -3.37152      0.276326      0.368381      0.413723      0.463650      0.490431      0.514330
 106   8 3471.9768    3.4018  4.6332 12.6410  0.0000  0.0292   0.0124   0.0799    0.0241   0.0000   442.8443       4.59814       21.1246      -1.19696      -3.22489      -4.37343      0.449265      0.597378      0.681535      0.759444      0.824191      0.862456
 107   0 1049.6017    0.0455  0.0854  9.5751  0.0000  0.0134   0.0048   0.0249    0.0106   0.0000   437.2249      0.164773       21.4004     0.0431070      -3.91484     -0.186284      0.192674      0.276822      0.295255      0.355493      0.391032      0.399412
 107   1 1536.8109    0.2238  0.4012  9.4539  0.0000  0.0079   0.0035   0.0210    0.0158   0.0000   439.9385    -0.0578149       20.8653     -0.158468      -3.06969     -0.315675      0.114978      0.159953      0.181568      0.200366      0.214322      0.229761
 107   2 1890.3004    0.6155  0.9924  9.8429  0.0000  0.0110   0.0055   0.0295    0.0366   0.0000   440.8508     0.0494363       21.5119     -0.174673      -3.32804     0.0100315      0.161276      0.221068      0.252584      0.281126      0.304416      0.322819
 107   3 2202.4098    1.1766  1.6690 10.5757  0.0000  0.0143   0.0078   0.0388    0.0378   0.0000   441.9578      0.964009       21.0128     -0.692943      -3.08657     -0.359527      0.219454      0.297118      0.335128      0.378397      0.406276      0.426462
 107   4 2483.7556    2.0413  2.2423 11.5046  0.0002  0.0171   0.0110   0.0455    0.0345   0.0000   442.3351       1.86507       21.7049     -0.371963      -2.44430     -0.517810      0.262020      0.352101      0.395668      0.445186      0.481872      0.500828
 107   5 2747.8346    3.1571  2.0542 12.2602  0.0001  0.0151   0.0173   0.0408    0.0358   0.0000   442.8310       2.95252       21.6854     -0.326034      -4.29389      -2.00015      0.233186      0.309502      0.346459      0.391481      0.415711      0.442100
 107   6 3003.1745    4.3136  1.9405 12.9398  0.0000  0.0141   0.0242   0.0386    0.0356   0.0000   442.6981       3.83131       21.5291     -0.526515      -2.91000      -2.72557      0.217677      0.290388      0.329028      0.368960      0.385720      0.411320
 107   7 3247.1658    4.3536  2.8863 12.8697  0.0002  0.0185   0.0197   0.0513    0.0301   0.0000   443.1312       4.58327       21.2682      0.426029      -3.22942      -2.63850      0.285318      0.381267      0.435178      0.479434      0.530837      0.559496
 107   8 3483.9724    3.3900  4.6229 12.7137 -0.0002  0.0298   0.0126   0.0799    0.0237   0.0000   443.4841       5.13443       21.1433      0.775775      -1.35550      -3.66553      0.445345      0.611679      0.690192      0.762064      0.827169      0.868605
 108   1 1542.8105    0.2344  0.3813  9.4532  0.0000  0.0076   0.0036   0.0186    0.0160   0.0000   440.0541     -0.214020       21.3226      0.202864      -3.62386     -0.559979      0.114630      0.154908      0.180813      0.199777      0.210036      0.222238
 108   2 1896.7661    0.6263  0.9891  9.8794  0.0000  0.0110   0.0056   0.0291    0.0374   0.0000   440.8727      0.372150       21.1401     -0.319451      -3.13293     -0.453729      0.160303      0.218481      0.245011      0.274667      0.297721      0.318847
 108   3 2210.1315    1.1914  1.6744 10.6739  0.0000  0.0144   0.0079   0.0390    0.0368   0.0000   441.9894       1.07228       20.9798    -0.0991851      -3.25556     -0.556936      0.212730      0.289317      0.325776      0.362559      0.388191      0.411970
 108   4 2492.1684    2.0356  2.2569 11.5911 -0.0001  0.0173   0.0112   0.0469    0.0348   0.0000   442.4638       1.31062       21.5939      0.237819      -2.92074     -0.372781      0.257115      0.345507      0.390557      0.439669      0.464443      0.490729
 108   5 2757.3063    3.1561  2.0863 12.4016 -0.0001  0.0151   0.0171   0.0422    0.0329   0.0000   442.6040       2.84926       22.0386      0.314421      -2.92712      -1.94384      0.233627      0.312566      0.348298      0.385999      0.421061      0.442836
[truncated: 140,969 more chars]
