# Supplementary material for: Global-Mode Analysis of Full-Disk Data from the Michelson Doppler Imager and the Helioseismic and Magnetic Imager
Source: Sol Phys. 2018 Jan 31;293(2):29. doi: 10.1007/s11207-017-1201-5 (PMC6566312; doi:10.1007/s11207-017-1201-5)
Supplement: Supplementary file 3 — (TAR 230.0 MB) [file 11207_2017_1201_MOESM3_ESM.tar › MDI/mdifd.1563.18]

   0  14 2093.4788    0.7516  0.9322 10.3539  0.0000  0.1517   0.1189   0.4302    0.6238   0.0000    27.4970      0.860000       1.86900      0.490000      -2.31400     -0.510000       0.00000       0.00000       0.00000       0.00000       0.00000       0.00000       0.00000       0.00000       0.00000       0.00000       0.00000       0.00000       0.00000       0.00000       0.00000       0.00000       0.00000       0.00000       0.00000       0.00000       0.00000       0.00000       0.00000       0.00000       0.00000       0.00000       0.00000       0.00000       0.00000       0.00000
   0  21 3033.7600    3.5356  0.5805 13.3385  0.0000  0.2215   0.5459   0.5481    0.9667   0.0000     1.2961     -0.247222       1.63928      0.338128      -1.75961     -0.980973       0.00000       0.00000       0.00000       0.00000       0.00000       0.00000       0.00000       0.00000       0.00000       0.00000       0.00000       0.00000       0.00000       0.00000       0.00000       0.00000       0.00000       0.00000       0.00000       0.00000       0.00000       0.00000       0.00000       0.00000       0.00000       0.00000       0.00000       0.00000       0.00000       0.00000
   0  25 3574.7987    2.8819  2.8471 10.7523 -0.0049  0.2803   0.2230   0.7295    3.1268   0.0000     6.9370       6.11500       1.84900       1.96100      -2.33000      -1.18400       0.00000       0.00000       0.00000       0.00000       0.00000       0.00000       0.00000       0.00000       0.00000       0.00000       0.00000       0.00000       0.00000       0.00000       0.00000       0.00000       0.00000       0.00000       0.00000       0.00000       0.00000       0.00000       0.00000       0.00000       0.00000       0.00000       0.00000       0.00000       0.00000       0.00000
   1  13 2020.6796    0.7302  2.5055  9.9864 -0.0041  0.2070   0.0358   0.3069    0.1661   0.0000   514.5108       15.5515       2.30500      0.467000     -0.621000     -0.362000       0.00000       0.00000       0.00000       0.00000       0.00000       0.00000       0.00000       0.00000       0.00000       0.00000       0.00000       0.00000       286.548       122.468       0.00000       0.00000       0.00000       0.00000       0.00000       0.00000       0.00000       0.00000       0.00000       0.00000       0.00000       0.00000       0.00000       0.00000       0.00000       0.00000
   1  14 2156.7949    0.7264  0.9255 10.7602  0.0000  0.0900   0.0552   0.1941    0.2281   0.0000   419.6891       9.13641      0.790000      0.540000     -0.763000     -0.332000       0.00000       0.00000       0.00000       0.00000       0.00000       0.00000       0.00000       0.00000       0.00000       0.00000       0.00000       0.00000       119.670       56.5800       0.00000       0.00000       0.00000       0.00000       0.00000       0.00000       0.00000       0.00000       0.00000       0.00000       0.00000       0.00000       0.00000       0.00000       0.00000       0.00000
   1  15 2291.9911    1.3245  0.8167  9.9241  0.0000  0.0715   0.0893   0.1536    0.7339   0.0000   491.3757       59.1981       2.07800      0.695000      -1.19700     -0.450000       0.00000       0.00000       0.00000       0.00000       0.00000       0.00000       0.00000       0.00000       0.00000       0.00000       0.00000       0.00000       86.4085       51.1247       0.00000       0.00000       0.00000       0.00000       0.00000       0.00000       0.00000       0.00000       0.00000       0.00000       0.00000       0.00000       0.00000       0.00000       0.00000       0.00000
   1  16 2425.6107    1.6629  0.9058 -3.7417  0.0000  0.0635   0.1019   0.1604 1000.0000   0.0000   509.8897       45.3125       2.12300      0.590000      -1.10200     -0.446000       0.00000       0.00000       0.00000       0.00000       0.00000       0.00000       0.00000       0.00000       0.00000       0.00000       0.00000       0.00000       83.8248       42.3195       0.00000       0.00000       0.00000       0.00000       0.00000       0.00000       0.00000       0.00000       0.00000       0.00000       0.00000       0.00000       0.00000       0.00000       0.00000       0.00000
   1  17 2558.9899    1.9924  1.2022 -2.5343  0.0000  0.0777   0.1229   0.2275 1000.0000   0.0000   480.7032      0.469087      0.439000      0.806000     -0.777000     -0.456000       0.00000       0.00000       0.00000       0.00000       0.00000       0.00000       0.00000       0.00000       0.00000       0.00000       0.00000       0.00000       90.2085       55.8883       0.00000       0.00000       0.00000       0.00000       0.00000       0.00000       0.00000       0.00000       0.00000       0.00000       0.00000       0.00000       0.00000       0.00000       0.00000       0.00000
   1  19 2828.0521    3.2886  1.2332 -2.0886  0.0000  0.0781   0.1909   0.2384 1000.0000   0.0000   516.8059      -13.8972       1.24549      0.263160      -1.40965     -0.764835       0.00000       0.00000       0.00000       0.00000       0.00000       0.00000       0.00000       0.00000       0.00000       0.00000       0.00000       0.00000       98.3455       53.1988       0.00000       0.00000       0.00000       0.00000       0.00000       0.00000       0.00000       0.00000       0.00000       0.00000       0.00000       0.00000       0.00000       0.00000       0.00000       0.00000
   1  20 2963.3340    4.0799  0.6343 10.6258  0.0000  0.0683   0.3024   0.1333    2.9137   0.0000   513.4487       36.9973      0.614000       1.13700     -0.941000     -0.833000       0.00000       0.00000       0.00000       0.00000       0.00000       0.00000       0.00000       0.00000       0.00000       0.00000       0.00000       0.00000       92.8456       42.9954       0.00000       0.00000       0.00000       0.00000       0.00000       0.00000       0.00000       0.00000       0.00000       0.00000       0.00000       0.00000       0.00000       0.00000       0.00000       0.00000
   1  21 3098.0934    4.2580  0.8734 -0.6655  0.0000  0.0705   0.2710   0.1775 1000.0000   0.0000   392.7266      -19.2192       1.27423      0.360502      -1.43607      -1.04561       0.00000       0.00000       0.00000       0.00000       0.00000       0.00000       0.00000       0.00000       0.00000       0.00000       0.00000       0.00000       93.6329       44.3524       0.00000       0.00000       0.00000       0.00000       0.00000       0.00000       0.00000       0.00000       0.00000       0.00000       0.00000       0.00000       0.00000       0.00000       0.00000       0.00000
   1  22 3232.9704    4.4172  0.9835 -0.8346  0.0000  0.0646   0.2795   0.2373 1000.0000   0.0000   599.6864      -22.7395       1.28780      0.409741      -1.44849      -1.19061       0.00000       0.00000       0.00000       0.00000       0.00000       0.00000       0.00000       0.00000       0.00000       0.00000       0.00000       0.00000       77.8206       45.8604       0.00000       0.00000       0.00000       0.00000       0.00000       0.00000       0.00000       0.00000       0.00000       0.00000       0.00000       0.00000       0.00000       0.00000       0.00000       0.00000
   1  24 3504.2428    3.1887  3.1910  4.9939  0.0000  0.1450   0.1094   0.3629  341.7509   0.0000   456.9600       12.5590       1.36100       1.82400      -1.41000      -1.29000       0.00000       0.00000       0.00000       0.00000       0.00000       0.00000       0.00000       0.00000       0.00000       0.00000       0.00000       0.00000       173.140       103.806       0.00000       0.00000       0.00000       0.00000       0.00000       0.00000       0.00000       0.00000       0.00000       0.00000       0.00000       0.00000       0.00000       0.00000       0.00000       0.00000
   1  25 3640.1711    2.5574  4.1601  6.8386  0.0000  0.1646   0.0764   0.5542   22.0424   0.0000   300.7042       90.9476       1.31800       2.04900      -1.31200     -0.884000       0.00000       0.00000       0.00000       0.00000       0.00000       0.00000       0.00000       0.00000       0.00000       0.00000       0.00000       0.00000       183.479       122.776       0.00000       0.00000       0.00000       0.00000       0.00000       0.00000       0.00000       0.00000       0.00000       0.00000       0.00000       0.00000       0.00000       0.00000       0.00000       0.00000
   2  11 1810.3152    0.4966  1.0311  9.2586  0.0000  0.0942   0.0280   0.1394    0.3399   0.0000   420.7359      -3.71290       15.9022       7.34543     -0.572000     -0.321000       0.00000       0.00000       0.00000       0.00000       0.00000       0.00000       0.00000       0.00000       0.00000       0.00000       0.00000       0.00000       74.1792       63.8851       27.6604       12.4049       0.00000       0.00000       0.00000       0.00000       0.00000       0.00000       0.00000       0.00000       0.00000       0.00000       0.00000       0.00000       0.00000       0.00000
   2  12 1945.7591    0.5595  1.0097  8.9691  0.0000  0.0721   0.0295   0.1495    0.4686   0.0000   401.9118      -84.5196      0.984231      -1.52763     -0.436000     -0.351000       0.00000       0.00000       0.00000       0.00000       0.00000       0.00000       0.00000       0.00000       0.00000       0.00000       0.00000       0.00000       48.4271       42.0745       22.8200       9.09633       0.00000       0.00000       0.00000       0.00000       0.00000       0.00000       0.00000       0.00000       0.00000       0.00000       0.00000       0.00000       0.00000       0.00000
   2  13 2081.9874    0.7948  0.8505  9.5493  0.0000  0.0600   0.0445   0.1346    0.4996   0.0000   391.8237       20.5459       63.9923       4.77617     -0.876000     -0.722000       0.00000       0.00000       0.00000       0.00000       0.00000       0.00000       0.00000       0.00000       0.00000       0.00000       0.00000       0.00000       41.4350       34.7491       18.5678       7.49887       0.00000       0.00000       0.00000       0.00000       0.00000       0.00000       0.00000       0.00000       0.00000       0.00000       0.00000       0.00000       0.00000       0.00000
   2  14 2217.5530    1.0507  0.9445  8.0847  0.0000  0.0549   0.0539   0.1545    2.5027   0.0000   482.3586       36.1071      -1.31354      -14.3785      -1.06700     -0.668000       0.00000       0.00000       0.00000       0.00000       0.00000       0.00000       0.00000       0.00000       0.00000       0.00000       0.00000       0.00000       38.8642       31.2698       17.0416       6.04882       0.00000       0.00000       0.00000       0.00000       0.00000       0.00000       0.00000       0.00000       0.00000       0.00000       0.00000       0.00000       0.00000       0.00000
   2  15 2352.2217    1.4032  0.8096  1.6652  0.0000  0.0707   0.0712   0.1162 1000.0000   0.0000   442.8885       62.2648       21.2737       2.84755      -1.21306     -0.369536       0.00000       0.00000       0.00000       0.00000       0.00000       0.00000       0.00000       0.00000       0.00000       0.00000       0.00000       0.00000       42.1253       32.9287       31.7137       9.66305       0.00000       0.00000       0.00000       0.00000       0.00000       0.00000       0.00000       0.00000       0.00000       0.00000       0.00000       0.00000       0.00000       0.00000
   2  17 2619.5795    2.3423  0.9635 -3.9788  0.0000  0.0538   0.1180   0.1525 1000.0000   0.0000   421.0285      -7.22661       10.7139      0.216653      -1.24295     -0.572117       0.00000       0.00000       0.00000       0.00000       0.00000       0.00000       0.00000       0.00000       0.00000       0.00000       0.00000       0.00000       36.9769       36.1771       16.5095       7.91846       0.00000       0.00000       0.00000       0.00000       0.00000       0.00000       0.00000       0.00000       0.00000       0.00000       0.00000       0.00000       0.00000       0.00000
   2  19 2889.5308    3.5620  0.9729 -1.0056  0.0000  0.0525   0.1700   0.1415 1000.0000   0.0000   402.3307      -4.80385      -8.75923       9.08393      -1.27034     -0.827736       0.00000       0.00000       0.00000       0.00000       0.00000       0.00000       0.00000       0.00000       0.00000       0.00000       0.00000       0.00000       38.4233       31.1469       18.8770       6.46198       0.00000       0.00000       0.00000       0.00000       0.00000       0.00000       0.00000       0.00000       0.00000       0.00000       0.00000       0.00000       0.00000       0.00000
   2  20 3024.6453    4.5672  0.6805 -0.2852  0.0000  0.0436   0.2522   0.1070 1000.0000   0.0000   456.5314      -34.0425       6.40189       9.90692      -1.28317     -0.967652       0.00000       0.00000       0.00000       0.00000       0.00000       0.00000       0.00000       0.00000       0.00000       0.00000       0.00000       0.00000       31.4136       27.5434       14.7092       5.92493       0.00000       0.00000       0.00000       0.00000       0.00000       0.00000       0.00000       0.00000       0.00000       0.00000       0.00000       0.00000       0.00000       0.00000
   2  21 3159.7625    3.9989  1.1013  6.3165  0.0000  0.0707   0.1846   0.1443  385.4011   0.0000   422.5120       26.9108       4.70685       5.99009      -1.29547      -1.11451       0.00000       0.00000       0.00000       0.00000       0.00000       0.00000       0.00000       0.00000       0.00000       0.00000       0.00000       0.00000       53.4166       40.3871       25.3425       7.69984       0.00000       0.00000       0.00000       0.00000       0.00000       0.00000       0.00000       0.00000       0.00000       0.00000       0.00000       0.00000       0.00000       0.00000
   2  24 3566.6066    2.8307  3.5785  9.0458  0.0000  0.1097   0.0720   0.3128    3.3943   0.0000   546.5366      -175.101      -17.1337       19.8377      -1.32977      -1.56734       0.00000       0.00000       0.00000       0.00000       0.00000       0.00000       0.00000       0.00000       0.00000       0.00000       0.00000       0.00000       80.8403       66.1335       38.8771       14.1682       0.00000       0.00000       0.00000       0.00000       0.00000       0.00000       0.00000       0.00000       0.00000       0.00000       0.00000       0.00000       0.00000       0.00000
   3  11 1865.2518    0.4161  0.4045 10.0090  0.0000  0.0538   0.0397   0.1801    0.1430   0.0000   445.5213       16.2321       1.75004       2.53683       4.46990      -2.05185       0.00000       0.00000       0.00000       0.00000       0.00000       0.00000       0.00000       0.00000       0.00000       0.00000       0.00000       0.00000       26.6802       23.2872       20.4886       10.0910       4.34246       1.39850       0.00000       0.00000       0.00000       0.00000       0.00000       0.00000       0.00000       0.00000       0.00000       0.00000       0.00000       0.00000
   3  12 2001.1261    0.6174  0.4824 10.0983  0.0000  0.1554   0.0764   0.1599    0.1997   0.0000   408.6073      -29.7958      -9.67604      0.642985     -0.907075     -0.117206       0.00000       0.00000       0.00000       0.00000       0.00000       0.00000       0.00000       0.00000       0.00000       0.00000       0.00000       0.00000       44.9631       56.0141       50.5299       9.15481       18.3402       4.61611       0.00000       0.00000       0.00000       0.00000       0.00000       0.00000       0.00000       0.00000       0.00000       0.00000       0.00000       0.00000
   3  13 2137.6660    0.7856  0.6767 10.0090  0.0000  0.0424   0.0411   0.1143    0.2622   0.0000   424.4444      -15.2673      -15.0880       6.91380      -1.99843       1.79476       0.00000       0.00000       0.00000       0.00000       0.00000       0.00000       0.00000       0.00000       0.00000       0.00000       0.00000       0.00000       23.3708       22.4483       15.6163       8.41249       3.80789       1.11159       0.00000       0.00000       0.00000       0.00000       0.00000       0.00000       0.00000       0.00000       0.00000       0.00000       0.00000       0.00000
   3  14 2273.3658    1.1382  1.0578  2.6164  0.0000  0.0511   0.0482   0.1278  716.2875   0.0000   474.2132     -0.572802       6.04533       3.43966      -2.18816      0.536469       0.00000       0.00000       0.00000       0.00000       0.00000       0.00000       0.00000       0.00000       0.00000       0.00000       0.00000       0.00000       24.9074       22.4880       17.8821       11.6853       4.69845       1.33715       0.00000       0.00000       0.00000       0.00000       0.00000       0.00000       0.00000       0.00000       0.00000       0.00000       0.00000       0.00000
   3  15 2407.4807    1.4221  0.9976 10.2816  0.0000  0.0499   0.0644   0.1460    0.6887   0.0000   415.3203      -63.9135       4.21361      -8.52666      -1.26109      -1.87382       0.00000       0.00000       0.00000       0.00000       0.00000       0.00000       0.00000       0.00000       0.00000       0.00000       0.00000       0.00000       24.8018       22.8485       17.8060       11.1616       4.73520       1.35302       0.00000       0.00000       0.00000       0.00000       0.00000       0.00000       0.00000       0.00000       0.00000       0.00000       0.00000       0.00000
   3  16 2541.4968    1.9779  1.0792 10.0297  0.0000  0.0482   0.0842   0.1448    1.4733   0.0000   429.5372      -33.0984       27.7273       11.1215       4.04902      -1.80824       0.00000       0.00000       0.00000       0.00000       0.00000       0.00000       0.00000       0.00000       0.00000       0.00000       0.00000       0.00000       24.8811       24.2458       17.4407       9.53218       4.48532       1.32779       0.00000       0.00000       0.00000       0.00000       0.00000       0.00000       0.00000       0.00000       0.00000       0.00000       0.00000       0.00000
   3  18 2811.3263    3.0183  0.9200  2.5522  0.0000  0.0438   0.1315   0.1272 1000.0000   0.0000   468.7686       8.61393       21.7950      -15.0976    -0.0686123       1.39658       0.00000       0.00000       0.00000       0.00000       0.00000       0.00000       0.00000       0.00000       0.00000       0.00000       0.00000       0.00000       22.1534       18.9968       16.4767       10.0183       4.60396       1.15775       0.00000       0.00000       0.00000       0.00000       0.00000       0.00000       0.00000       0.00000       0.00000       0.00000       0.00000       0.00000
   3  19 2946.9386    3.7307  0.9964  6.5527  0.0000  0.0457   0.1583   0.1226  177.4065   0.0000   470.1629       22.4671       28.2595      -8.96076       2.52706      0.296354       0.00000       0.00000       0.00000       0.00000       0.00000       0.00000       0.00000       0.00000       0.00000       0.00000       0.00000       0.00000       22.6424       21.1527       16.8050       9.62954       4.72120       1.30963       0.00000       0.00000       0.00000       0.00000       0.00000       0.00000       0.00000       0.00000       0.00000       0.00000       0.00000       0.00000
   3  20 3082.2916    4.1895  0.8670  2.1175  0.0000  0.0413   0.1892   0.1325 1000.0000   0.0000   447.3014       22.4292      -4.61515       12.7483    -0.0107231      -1.61645       0.00000       0.00000       0.00000       0.00000       0.00000       0.00000       0.00000       0.00000       0.00000       0.00000       0.00000       0.00000       21.8339       20.8395       15.6531       7.46708       3.85223       1.10290       0.00000       0.00000       0.00000       0.00000       0.00000       0.00000       0.00000       0.00000       0.00000       0.00000       0.00000       0.00000
   3  21 3217.6474    4.0113  1.0814 12.6090  0.0000  0.0555   0.1790   0.1506    0.7986   0.0000   444.0914      -1.10820      -35.1212       3.48287      -6.42939     0.0651133       0.00000       0.00000       0.00000       0.00000       0.00000       0.00000       0.00000       0.00000       0.00000       0.00000       0.00000       0.00000       24.5514       24.8290       18.9038       13.9411       5.28293       1.82785       0.00000       0.00000       0.00000       0.00000       0.00000       0.00000       0.00000       0.00000       0.00000       0.00000       0.00000       0.00000
   3  22 3353.4225    3.4892  1.8854 10.4689  0.0000  0.0636   0.1140   0.1896    2.1162   0.0000   416.1212       34.0201       9.24020     -0.972287      -3.86402      -1.34339       0.00000       0.00000       0.00000       0.00000       0.00000       0.00000       0.00000       0.00000       0.00000       0.00000       0.00000       0.00000       31.9339       30.5266       22.8334       13.3711       6.04554       1.79822       0.00000       0.00000       0.00000       0.00000       0.00000       0.00000       0.00000       0.00000       0.00000       0.00000       0.00000       0.00000
   3  23 3489.4269    2.9228  2.7487 10.7954  0.0000  0.0842   0.0830   0.2206    0.7275   0.0000   378.0262       76.6591       6.67401       36.8699       2.86333      -2.21406       0.00000       0.00000       0.00000       0.00000       0.00000       0.00000       0.00000       0.00000       0.00000       0.00000       0.00000       0.00000       43.7874       40.9139       29.9418       18.9039       7.57579       2.36248       0.00000       0.00000       0.00000       0.00000       0.00000       0.00000       0.00000       0.00000       0.00000       0.00000       0.00000       0.00000
   3  24 3625.9935    2.5752  4.1993 10.3315  0.0000  0.1016   0.0596   0.3152    0.5568   0.0000   408.2913      -17.8283      -26.6819       29.1031      -2.14123      -1.35464       0.00000       0.00000       0.00000       0.00000       0.00000       0.00000       0.00000       0.00000       0.00000       0.00000       0.00000       0.00000       53.8508       51.4649       36.2267       20.6772       8.97464       2.74703       0.00000       0.00000       0.00000       0.00000       0.00000       0.00000       0.00000       0.00000       0.00000       0.00000       0.00000       0.00000
   3  25 3762.4598    2.0129  5.4155 10.6847 -0.0029  0.1299   0.0479   0.3923    0.2955   0.0000   599.3286      -65.7327      -6.27805      -32.6131       15.8652      -1.41310       0.00000       0.00000       0.00000       0.00000       0.00000       0.00000       0.00000       0.00000       0.00000       0.00000       0.00000       0.00000       66.5472       65.3044       46.5977       27.3755       12.1105       3.85657       0.00000       0.00000       0.00000       0.00000       0.00000       0.00000       0.00000       0.00000       0.00000       0.00000       0.00000       0.00000
   4  11 1914.7554    0.4898  0.5450  9.6666  0.0015  0.0409   0.0257   0.0864    0.1310   0.0000   427.1285      -5.42411       23.9915       1.54337      -2.36516       1.70733       1.42532      0.287846       0.00000       0.00000       0.00000       0.00000       0.00000       0.00000       0.00000       0.00000       0.00000       0.00000       13.2032       14.3797       13.4589       8.50771       5.44525       2.77270       1.22473      0.288864       0.00000       0.00000       0.00000       0.00000       0.00000       0.00000       0.00000       0.00000       0.00000       0.00000
   4  12 2051.5888    0.6776  0.7033  9.5419 -0.0020  0.0419   0.0307   0.0935    0.2094   0.0000   465.6011       32.6684      -18.2655      -8.44543       3.10107      0.846676      0.385906      0.356767       0.00000       0.00000       0.00000       0.00000       0.00000       0.00000       0.00000       0.00000       0.00000       0.00000       15.3266       16.3397       13.5175       9.27395       5.65831       2.58143       1.05143      0.275733       0.00000       0.00000       0.00000       0.00000       0.00000       0.00000       0.00000       0.00000       0.00000       0.00000
   4  13 2188.3318    0.9559  0.8040  8.8151 -0.0011  0.0422   0.0390   0.1006    0.7378   0.0000   434.6340       3.43871       29.2354       1.65985     -0.944007      -2.76913     -0.239881      0.462245       0.00000       0.00000       0.00000       0.00000       0.00000       0.00000       0.00000       0.00000       0.00000       0.00000       16.9806       17.6287       15.5313       9.21126       5.07893       2.91234       1.13578      0.253711       0.00000       0.00000       0.00000       0.00000       0.00000       0.00000       0.00000       0.00000       0.00000       0.00000
   4  14 2324.0099    1.2515  0.9114 -4.2589  0.0000  0.0393   0.0474   0.1147 1000.0000   0.0000   420.1569      -5.04220      -24.6411      -5.08705      -6.38077      0.720712       0.00000       0.00000       0.00000       0.00000       0.00000       0.00000       0.00000       0.00000       0.00000       0.00000       0.00000       0.00000       16.3736       16.9198       13.6876       9.34611       5.53076       2.52329      0.989111      0.248766       0.00000       0.00000       0.00000       0.00000       0.00000       0.00000       0.00000       0.00000       0.00000       0.00000
   4  16 2592.9863    2.3000  0.8163 10.4235 -0.0026  0.0406   0.0924   0.0986    1.1578   0.0000   444.4705      -20.9418       23.3257      0.758667     -0.132793      -2.24624     -0.185376      0.320025       0.00000       0.00000       0.00000       0.00000       0.00000       0.00000       0.00000       0.00000       0.00000       0.00000       15.7938       18.0227       14.2580       9.44438       5.37978       2.73883       1.05135      0.280981       0.00000       0.00000       0.00000       0.00000       0.00000       0.00000       0.00000       0.00000       0.00000       0.00000
   4  17 2728.3779    3.0587  0.6849 10.7285 -0.0006  0.0412   0.1346   0.0870    1.0172   0.0000   428.8081       7.71035      -4.92726      -22.7531      -7.01377      -1.36592     -0.847437    -0.0571916       0.00000       0.00000       0.00000       0.00000       0.00000       0.00000       0.00000       0.00000       0.00000       0.00000       16.6744       14.0010       12.4408       10.5681       6.12077       2.66511      0.861278      0.182806       0.00000       0.00000       0.00000       0.00000       0.00000       0.00000       0.00000       0.00000       0.00000       0.00000
   4  18 2864.1013    3.2907  0.9093 11.9109  0.0008  0.0420   0.1277   0.1128    0.5872   0.0000   452.7370       17.5306      -3.82795      0.432093      -9.52998      -3.38640      0.692643      0.148022       0.00000       0.00000       0.00000       0.00000       0.00000       0.00000       0.00000       0.00000       0.00000       0.00000       16.8287       16.2219       13.5362       10.2882       6.14680       2.89447      0.991879      0.248858       0.00000       0.00000       0.00000       0.00000       0.00000       0.00000       0.00000       0.00000       0.00000       0.00000
   4  19 3000.0623    3.9827  0.9532 10.1457  0.0036  0.0402   0.1499   0.1040    4.1920   0.0000   436.7184      -24.7511       14.4137       3.02566       7.17934     -0.398773     -0.678087     -0.315912       0.00000       0.00000       0.00000       0.00000       0.00000       0.00000       0.00000       0.00000       0.00000       0.00000       14.7969       16.0738       13.2458       9.36908       5.43896       2.76392       1.05782      0.288275       0.00000       0.00000       0.00000       0.00000       0.00000       0.00000       0.00000       0.00000       0.00000       0.00000
   4  21 3271.5997    3.7335  1.3232 11.6957  0.0035  0.0512   0.1337   0.1329    0.8243   0.0000   432.3981       48.7398       14.4783       18.0081      -2.32206       2.86332      -1.02673     -0.563078       0.00000       0.00000       0.00000       0.00000       0.00000       0.00000       0.00000       0.00000       0.00000       0.00000       18.7505       20.0119       16.3496       12.0008       6.92039       3.54250       1.30553      0.362322       0.00000       0.00000       0.00000       0.00000       0.00000       0.00000       0.00000       0.00000       0.00000       0.00000
   4  22 3407.9959    3.3008  2.3233 11.0412 -0.0005  0.0667   0.0854   0.1792    0.6294   0.0000   412.9000       22.0014       37.4733      -15.2786       1.81903      -4.54082       1.98067      0.454830       0.00000       0.00000       0.00000       0.00000       0.00000       0.00000       0.00000       0.00000       0.00000       0.00000       24.1860       25.3132       22.1640       14.9724       9.07308       4.59623       1.83692      0.458557       0.00000       0.00000       0.00000       0.00000       0.00000       0.00000       0.00000       0.00000       0.00000       0.00000
   4  23 3544.4287    2.9145  3.0585 10.2807 -0.0019  0.0778   0.0649   0.1990    0.6779   0.0000   474.5348       46.7841      -30.5100      -18.4878     -0.768188      -13.2172       2.30301       1.40897       0.00000       0.00000       0.00000       0.00000       0.00000       0.00000       0.00000       0.00000       0.00000       0.00000       28.4723       29.7798       24.4577       18.3864       11.3374       5.11119       2.01033      0.546452       0.00000       0.00000       0.00000       0.00000       0.00000       0.00000       0.00000       0.00000       0.00000       0.00000
   4  24 3681.5121    2.4343  4.3577  9.9024  0.0019  0.0957   0.0455   0.2537    0.4901   0.0000   504.4601       14.3469       36.9828      -13.3727      -28.4623       10.4142      -2.05120     -0.616647       0.00000       0.00000       0.00000       0.00000       0.00000       0.00000       0.00000       0.00000       0.00000       0.00000       37.0686       39.8941       31.7664       22.2104       12.8767       6.26913       2.39693      0.655577       0.00000       0.00000       0.00000       0.00000       0.00000       0.00000       0.00000       0.00000       0.00000       0.00000
   4  25 3818.7553    2.0025  6.4321  7.7996  0.0011  0.1218   0.0296   0.3192    1.5497   0.0000   433.6405       96.4282       65.1499       39.8030     -0.100161       3.22173       5.66049      -1.13584       0.00000       0.00000       0.00000       0.00000       0.00000       0.00000       0.00000       0.00000       0.00000       0.00000       49.1342       50.5387       41.4092       28.3242       16.3928       7.96017       2.99695      0.763598       0.00000       0.00000       0.00000       0.00000       0.00000       0.00000       0.00000       0.00000       0.00000       0.00000
   5  10 1823.3343    0.3688  0.2815  9.8589 -0.0046  0.0288   0.0253   0.0525    0.0723   0.0000   434.8411     -0.766205      -7.29421      -7.28562      -2.13739       4.43109     -0.119397     -0.207720      0.123845     0.0407468       0.00000       0.00000       0.00000       0.00000       0.00000       0.00000       0.00000       0.00000       9.97995       10.3988       9.02928       7.18751       4.32459       2.59494       1.39773      0.542610      0.157590     0.0405835       0.00000       0.00000       0.00000       0.00000       0.00000       0.00000       0.00000       0.00000
   5  11 1960.5780    0.5894  0.3503  9.7962 -0.0040  0.0316   0.0361   0.0624    0.1026   0.0000   441.5361      -2.60109       9.55959      -1.45060      0.517393       2.26592      0.817887      0.482955    -0.0575240     0.0428058       0.00000       0.00000       0.00000       0.00000       0.00000       0.00000       0.00000       0.00000       8.51709       9.16105       9.02853       6.60168       5.43934       2.86920       1.72412      0.626151      0.264846     0.0567783       0.00000       0.00000       0.00000       0.00000       0.00000       0.00000       0.00000       0.00000
   5  12 2098.4269    0.7137  0.5778  9.9733 -0.0076  0.0443   0.0324   0.0811    0.1471   0.0000   449.4685       3.77320       16.0209       8.20944      -3.16897      -1.04586      0.404984     -0.499254     -0.181649  -0.000952555       0.00000       0.00000       0.00000       0.00000       0.00000       0.00000       0.00000       0.00000       19.7205       21.7259       17.9383       11.8682       6.25959       3.24704       1.35687      0.630989      0.204576     0.0453582       0.00000       0.00000       0.00000       0.00000       0.00000       0.00000       0.00000       0.00000
   5  13 2235.3371    0.9963  0.6579 10.3402  0.0023  0.0313   0.0415   0.0806    0.1645   0.0000   437.8922      -22.0328       6.06551       3.09201      -1.19532      -1.70629     -0.166464     0.0173258      0.265928    -0.0100258       0.00000       0.00000       0.00000       0.00000       0.00000       0.00000       0.00000       0.00000       10.0837       11.6400       9.70587       7.53251       4.83116       2.94677       1.31375      0.630815      0.198635     0.0514606       0.00000       0.00000       0.00000       0.00000       0.00000       0.00000       0.00000       0.00000
   5  14 2371.0516    1.4163  0.7479 10.4761 -0.0008  0.0358   0.0561   0.0881    0.3155   0.0000   436.6334       6.87602       12.6555      -2.41465      -6.76815       1.42870     -0.141384   -0.00162822    -0.0574710     0.0102275       0.00000       0.00000       0.00000       0.00000       0.00000       0.00000       0.00000       0.00000       11.3188       10.9485       10.5153       8.85583       5.39385       3.42463       1.89841      0.771880      0.228922     0.0525695       0.00000       0.00000       0.00000       0.00000       0.00000       0.00000       0.00000       0.00000
   5  15 2506.0478    1.7676  1.0850  9.9620 -0.0035  0.0394   0.0600   0.1084    0.8719   0.0000   453.0012       9.36962       6.89754       5.15221       11.1815      -1.57630      -2.30697       1.07030      0.341362     0.0603907       0.00000       0.00000       0.00000       0.00000       0.00000       0.00000       0.00000       0.00000       12.1625       12.7371       12.4708       9.30690       6.01409       3.70783       1.97634      0.878617      0.279000     0.0601082       0.00000       0.00000       0.00000       0.00000       0.00000       0.00000       0.00000       0.00000
   5  16 2641.1585    2.4496  0.8691 10.9211 -0.0023  0.0362   0.0907   0.0922    0.7079   0.0000   447.4978       17.8176       23.4393      -1.87037      -7.66206      0.258093      0.640416   -0.00722414     -0.129697     0.0262818       0.00000       0.00000       0.00000       0.00000       0.00000       0.00000       0.00000       0.00000       11.9596       13.7252       11.6180       8.58962       5.84972       3.25741       1.60326      0.640653      0.234508     0.0580889       0.00000       0.00000       0.00000       0.00000       0.00000       0.00000       0.00000       0.00000
   5  17 2777.2864    2.9125  0.9397  0.4515  0.0000  0.0390   0.1041   0.0920 1000.0000   0.0000   418.6352      -16.4020       15.5077       8.09902      -3.95585      -1.98854       0.00000       0.00000       0.00000       0.00000       0.00000       0.00000       0.00000       0.00000       0.00000       0.00000       0.00000       0.00000       11.8590       12.5421       12.1245       9.42985       5.60874       3.44928       2.16197      0.850899      0.269948     0.0627741       0.00000       0.00000       0.00000       0.00000       0.00000       0.00000       0.00000       0.00000
   5  19 3049.8408    4.3881  0.8839  0.2027  0.0000  0.0343   0.1619   0.1028 1000.0000   0.0000   429.1520     -0.367496       9.92367      -5.63409      0.266032      -4.88807       0.00000       0.00000       0.00000       0.00000       0.00000       0.00000       0.00000       0.00000       0.00000       0.00000       0.00000       0.00000       10.8329       12.7292       10.6637       8.04295       5.57520       3.16481       1.65704      0.671007      0.244137     0.0563696       0.00000       0.00000       0.00000       0.00000       0.00000       0.00000       0.00000       0.00000
   5  21 3322.5117    3.6805  1.5682 11.1419  0.0060  0.0544   0.1140   0.1458    1.2093   0.0000   452.0754       6.19911       10.6717       5.84299      -2.23134       2.94197      -2.05145     0.0797583      0.380624     0.0773753       0.00000       0.00000       0.00000       0.00000       0.00000       0.00000       0.00000       0.00000       17.5222       18.3611       16.5378       13.2030       8.35930       5.12327       2.73343       1.12128      0.346525     0.0795217       0.00000       0.00000       0.00000       0.00000       0.00000       0.00000       0.00000       0.00000
   5  22 3459.3335    3.1849  2.0283 11.5854 -0.0007  0.0598   0.0881   0.1658    0.5589   0.0000   428.2768       26.1245       9.98847       31.5113      0.942842      0.822828      0.355836      0.791780      0.416834     -0.112670       0.00000       0.00000       0.00000       0.00000       0.00000       0.00000       0.00000       0.00000       17.9498       20.7652       17.7616       14.3020       9.21636       5.59159       2.82317       1.25683      0.407580      0.102649       0.00000       0.00000       0.00000       0.00000       0.00000       0.00000       0.00000       0.00000
   5  23 3596.5760    2.5944  3.4028 10.8607 -0.0062  0.0772   0.0554   0.2242    0.4235   0.0000   433.4414      -16.1147       25.0662       1.20674       28.3241       3.04635      -3.10760      -4.15702      0.848154      0.239577       0.00000       0.00000       0.00000       0.00000       0.00000       0.00000       0.00000       0.00000       22.7981       25.9214       23.2559       17.7703       12.5007       7.14603       3.78868       1.58771      0.577723      0.130173       0.00000       0.00000       0.00000       0.00000       0.00000       0.00000       0.00000       0.00000
   5  24 3733.6479    2.1592  5.0595  9.9379 -0.0000  0.0975   0.0371   0.2672    0.3864   0.0000   415.8239       17.0859      -4.02296      -8.98292      -14.9142       4.19999      -2.14144      0.466814    -0.0666917      0.147029       0.00000       0.00000       0.00000       0.00000       0.00000       0.00000       0.00000       0.00000       28.8536       33.2204       29.3578       22.6897       15.6469       9.20724       4.73172       2.05992      0.724813      0.168366       0.00000       0.00000       0.00000       0.00000       0.00000       0.00000       0.00000       0.00000
   5  25 3871.3597    1.7879  6.9080  9.9162 -0.0013  0.1189   0.0271   0.3385    0.2167   0.0000   393.4752      -6.52963       87.5961       24.2590      -15.3401       16.9842       7.43570      -1.31462      0.681311     -0.117979       0.00000       0.00000       0.00000       0.00000       0.00000       0.00000       0.00000       0.00000       34.6794       39.9357       36.1348       27.9136       19.4919       11.2954       6.19390       2.55348      0.939082      0.208827       0.00000       0.00000       0.00000       0.00000       0.00000       0.00000       0.00000       0.00000
   5  28 4286.0767    1.0399 11.8822  9.9314 -0.0043  0.2096   0.0172   0.5998    0.1068   0.0000   560.7415       228.774       92.9736       11.7822       16.5653       17.2155       26.6276      -3.87409      -2.69624      0.416216       0.00000       0.00000       0.00000       0.00000       0.00000       0.00000       0.00000       0.00000       63.5008       75.4743       64.0015       51.3010       33.2428       19.8696       10.3182       4.43139       1.51508      0.379900       0.00000       0.00000       0.00000       0.00000       0.00000       0.00000       0.00000       0.00000
   6  10 1866.0950    0.4031  0.4317  9.5685 -0.0126  0.0342   0.0212   0.0673    0.0849   0.0000   439.6702      -2.69673       7.93611       1.07369     -0.136904       2.97878      -2.73385     -0.138736    -0.0881629     0.0910555    -0.0147620   -0.00571742       0.00000       0.00000       0.00000       0.00000       0.00000       0.00000       9.14259       10.0429       9.51418       6.91159       6.41516       3.96618       2.15618       1.18626      0.391979      0.202529     0.0663581     0.0108390       0.00000       0.00000       0.00000       0.00000       0.00000       0.00000
   6  11 2004.0137    0.5987  0.4343  9.8455 -0.0026  0.0287   0.0299   0.0626    0.0949   0.0000   440.8260      -13.8369       15.4901       4.89645       6.35431       3.22386      0.484413       1.13190     -0.225397     0.0318124    -0.0120522     0.0120114       0.00000       0.00000       0.00000       0.00000       0.00000       0.00000       8.12663       9.09523       7.05128       6.85584       5.07654       3.62753       1.84940       1.01516      0.347567      0.153888     0.0386955     0.0111382       0.00000       0.00000       0.00000       0.00000       0.00000       0.00000
   6  12 2142.4070    0.7329  0.8615  9.6043 -0.0023  0.0385   0.0261   0.0914    0.1813   0.0000   421.5118      -20.7441       20.1056       7.95296      -6.71709      -3.95499       1.06213     -0.125501     0.0102415     -0.262766     0.0121476    -0.0162337       0.00000       0.00000       0.00000       0.00000       0.00000       0.00000       9.51945       11.1225       10.8819       8.44886       6.41377       3.79887       2.43267       1.36362      0.576579      0.223000     0.0761478     0.0149064       0.00000       0.00000       0.00000       0.00000       0.00000       0.00000
   6  13 2279.7812    1.1019  0.7352  9.9892 -0.0058  0.0345   0.0406   0.0766    0.2483   0.0000   424.3998      -1.83961       14.0884       2.61929      -7.29283      -8.44115       2.46024       1.92098      0.108760     0.0941747    -0.0313715   -0.00452423       0.00000       0.00000       0.00000       0.00000       0.00000       0.00000       9.61463       11.7665       10.5838       8.17966       5.50638       3.33797       2.11795      0.991459      0.515491      0.177127     0.0598906     0.0129450       0.00000       0.00000       0.00000       0.00000       0.00000       0.00000
   6  14 2415.4384    1.5457  0.9941  9.8603 -0.0050  0.0372   0.0503   0.0965    0.5500   0.0000   447.4228       5.05330       13.2209      -1.33071       5.84717     -0.453901       1.48202      0.634621      0.422561     -0.117840     0.0253500    0.00239747       0.00000       0.00000       0.00000       0.00000       0.00000       0.00000       9.76680       10.1580       9.75588       8.68632       6.10663       3.85497       2.51599       1.30483      0.603581      0.198289     0.0612192     0.0128081       0.00000       0.00000       0.00000       0.00000       0.00000       0.00000
   6  15 2550.9678    2.0094  0.9032 10.5129 -0.0055  0.0327   0.0665   0.0891    0.4810   0.0000   439.2315      -16.6972       25.3280      -7.43278     -0.828386       1.97723      0.910146      0.867149     -0.638634     -0.218064     0.0969385    0.00129194       0.00000       0.00000       0.00000       0.00000       0.00000       0.00000       8.61586       9.78563       8.80231       7.44314       5.54709       3.63809       2.18336       1.05617      0.518054      0.182869     0.0597862     0.0126269       0.00000       0.00000       0.00000       0.00000       0.00000       0.00000
   6  16 2687.0176    2.6720  0.8608 10.3286 -0.0022  0.0316   0.0868   0.0784    0.7659   0.0000   427.3132       14.1491       1.46145      -3.70915      0.337194       3.77185     -0.713187     -0.910824     -0.323573      0.273105   -0.00710724    -0.0286082       0.00000       0.00000       0.00000       0.00000       0.00000       0.00000       8.00661       9.12144       8.65943       7.10596       5.11173       3.65006       2.04660       1.04776      0.504007      0.200442     0.0572116     0.0127657       0.00000       0.00000       0.00000       0.00000       0.00000       0.00000
   6  17 2823.6838    3.3184  0.8664 -1.0718  0.0000  0.0295   0.1075   0.0770 1000.0000   0.0000   435.6520      -11.9616       5.40809      -12.8710       2.88050      -7.04874       0.00000       0.00000       0.00000       0.00000       0.00000       0.00000       0.00000       0.00000       0.00000       0.00000       0.00000       0.00000       7.76851       8.47346       7.85973       6.50390       5.16125       3.28749       2.01772       1.02027      0.449620      0.164503     0.0538953     0.0106285       0.00000       0.00000       0.00000       0.00000       0.00000       0.00000
   6  18 2960.6348    4.0139  0.7886 11.6384 -0.0079  0.0308   0.1430   0.0756    0.6183   0.0000   434.8034      -2.18524       7.31338       7.15596       2.99102       4.32014       3.96404      0.807935      0.388749     -0.454577    -0.0449285    -0.0122966       0.00000       0.00000       0.00000       0.00000       0.00000       0.00000       8.02831       8.88496       8.29588       6.78702       5.39897       3.63664       2.10698       1.01571      0.470707      0.188763     0.0579452     0.0116304       0.00000       0.00000       0.00000       0.00000       0.00000       0.00000
   6  19 3097.2490    4.1609  1.0198 11.2101  0.0066  0.0447   0.1355   0.0852    0.9477   0.0000   442.4427      -4.66986       10.9571      -3.16712       19.4982       3.86317      -4.72446      -1.30704      0.390102     -0.313207     0.0371342    -0.0203940       0.00000       0.00000       0.00000       0.00000       0.00000       0.00000       10.3418       12.0881       12.4221       8.10121       8.31449       4.78197       2.82444       1.79972      0.538705      0.302659      0.105206     0.0168781       0.00000       0.00000       0.00000       0.00000       0.00000       0.00000
   6  20 3233.9241    4.0791  1.1947 12.2501 -0.0027  0.0413   0.1290   0.1167    0.6075   0.0000   422.2929      -19.2258      -4.30550      -11.1134      -5.49841      -3.53531      0.734276      -1.17504     -0.270916      0.288924    -0.0958135    0.00682455       0.00000       0.00000       0.00000       0.00000       0.00000       0.00000       11.8975       13.3222       12.6850       9.98889       6.68323       4.59832       2.53173       1.33620      0.623450      0.251401     0.0674063     0.0141414       0.00000       0.00000       0.00000       0.00000       0.00000       0.00000
   6  21 3370.9051    3.5350  1.8705 11.1354 -0.0030  0.0512   0.0865   0.1338    0.7346   0.0000   437.2639       2.76669       9.62329      -5.19260      -14.2034      -2.34533      -2.80756       3.04513      0.264974     -0.240331     0.0658556     0.0265335       0.00000       0.00000       0.00000       0.00000       0.00000       0.00000       13.0931       15.1500       14.0535       11.7617       8.63422       5.65796       3.34473       1.81584      0.787367      0.312496     0.0965104     0.0204142       0.00000       0.00000       0.00000       0.00000       0.00000       0.00000
   6  22 3508.2710    2.9900  2.6964 11.0050 -0.0041  0.0651   0.0633   0.1732    0.4447   0.0000   445.2465      -42.5228       35.9294       16.0731       15.5977       5.20580      -2.48801      -1.15507       1.65596     0.0912938     -0.122155     0.0585542       0.00000       0.00000       0.00000       0.00000       0.00000       0.00000       15.4887       19.4154       17.4075       14.9631       10.8988       7.26968       4.22908       2.39725       1.02275      0.423248      0.130624     0.0294110       0.00000       0.00000       0.00000       0.00000       0.00000       0.00000
   6  23 3645.8306    2.5134  4.0831  9.6726  0.0014  0.0777   0.0425   0.2142    0.5339   0.0000   456.6429      -21.2490       14.7987      -37.4100      -6.03439       11.9470       7.65798      -2.85701     -0.930981      0.263980      0.387215    -0.0340000       0.00000       0.00000       0.00000       0.00000       0.00000       0.00000       19.1898       23.4024       21.7768       17.4527       13.3418       8.81617       5.21684       2.62643       1.26286      0.493859      0.164747     0.0332380       0.00000       0.00000       0.00000       0.00000       0.00000       0.00000
   6  24 3783.7543    2.0958  5.4061  9.7082  0.0004  0.0909   0.0318   0.2584    0.3051   0.0000   459.7899       18.1733       18.5246       23.2090       25.0616      0.720232      -7.54143       6.08469      0.766942      0.705450    -0.0549090    -0.0260264       0.00000       0.00000       0.00000       0.00000       0.00000       0.00000       23.4901       27.0018       25.7736       20.9282       15.8863       10.6694       6.34766       3.22183       1.52840      0.592515      0.185402     0.0363851       0.00000       0.00000       0.00000       0.00000       0.00000       0.00000
   6  25 3921.7911    1.7334  7.2315  9.7223 -0.0013  0.1161   0.0243   0.3216    0.1905   0.0000   465.3278      -2.22493      -8.44107       10.0584      -30.6430       17.6538      -5.69351      -5.71080       1.02595      0.389320    -0.0699441     0.0368446       0.00000       0.00000       0.00000       0.00000       0.00000       0.00000       29.0390       34.9013       32.5581       26.7998       19.5543       13.4147       7.78172       4.01388       1.92393      0.761829      0.234879     0.0495531       0.00000       0.00000       0.00000       0.00000       0.00000       0.00000
   7   9 1767.6782    0.2838  0.2794  9.6048 -0.0217  0.0314   0.0198   0.0718    0.0615   0.0000   445.3823       8.20215       3.92480     -0.674706       1.03180      -4.06382     -0.153532     -0.908899     -0.687592     -0.269532   -0.00298806     0.0250563   -0.00958032    0.00210089       0.00000       0.00000       0.00000       0.00000       6.58926       7.08250       7.70750       6.85763       3.86972       3.85564       2.39580       1.29718      0.633345      0.378133      0.172578     0.0629323     0.0117723    0.00241999       0.00000       0.00000       0.00000       0.00000
   7  10 1906.8098    0.4670  0.4011  9.6854 -0.0101  0.0324   0.0246   0.0644    0.0800   0.0000   444.0051      -2.65742       1.63272      -4.36144      0.532796       1.29422       1.98265     0.0985562     -0.241662    -0.0662335    -0.0245200    0.00248123    -0.0125771   0.000772852       0.00000       0.00000       0.00000       0.00000       8.05186       10.6364       9.48668       8.08839       4.98675       3.72754       2.13681       1.26403      0.514684      0.358066      0.113473     0.0510888     0.0108517    0.00314895       0.00000       0.00000       0.00000       0.00000
   7  12 2184.5259    0.9255  0.6935  9.8511  0.0021  0.0284   0.0333   0.0752    0.1685   0.0000   438.2257      -6.38791       8.00476      -3.92329      0.414365     -0.128869      -2.06803     -0.329993     0.0956847     -0.177518    -0.0326664    0.00292503   -0.00237230   -0.00458782       0.00000       0.00000       0.00000       0.00000       6.72587       7.41212       6.41692       5.90387       4.96136       3.78638       2.45621       1.35151      0.675482      0.303328      0.126256     0.0431480     0.0122807    0.00258583       0.00000       0.00000       0.00000       0.00000
   7  13 2322.0466    1.3109  0.8424  9.6307 -0.0055  0.0302   0.0414   0.0763    0.3661   0.0000   433.6692       4.68102     -0.198898       4.15799       3.13818      -2.05135      -3.04869       1.07604      0.991235   -0.00993043      0.129117   -0.00912226   -0.00293964    0.00322680       0.00000       0.00000       0.00000       0.00000       6.87724       7.73878       7.14990       6.55179       5.18822       3.75190       2.48260       1.40459      0.794274      0.330248      0.149734     0.0486391     0.0136651    0.00282582       0.00000       0.00000       0.00000       0.00000
   7  14 2458.1923    1.6151  0.8490 10.6452  0.0009  0.0321   0.0516   0.0817    0.2420   0.0000   424.9816      -14.0025       7.56075      -7.20338      -1.87877       2.68307      -1.43865     -0.172473    -0.0792679      0.544801      0.101539    -0.0208505     0.0400126    0.00623590       0.00000       0.00000       0.00000       0.00000       7.00422       8.24909       8.22067       6.28776       5.49753       3.82375       2.38568       1.45771      0.779015      0.341747      0.149430     0.0565690     0.0166811    0.00278140       0.00000       0.00000       0.00000       0.00000
   7  15 2594.2350    2.0993  0.9219 10.8880  0.0010  0.0341   0.0644   0.0800    0.3191   0.0000   427.0650      -13.7622      -2.71786       4.28899      -3.71694      -1.50235     -0.278033      0.995686      0.184579     -0.309348     0.0616203     0.0488980    -0.0148650    0.00398189       0.00000       0.00000       0.00000       0.00000       8.04584       9.69048       8.84046       8.06448       5.89688       3.85167       2.58659       1.50833      0.883477      0.372033      0.161241     0.0499408     0.0154282    0.00323206       0.00000       0.00000       0.00000       0.00000
   7  16 2731.1194    2.7086  0.8272 11.2441 -0.0002  0.0322   0.0865   0.0768    0.3172   0.0000   435.6765       12.4767       8.56830      -10.8867     -0.318041      -1.07274      0.165371      -1.67228       1.25996     0.0833131     0.0573795     0.0443545    -0.0155521   -0.00203652       0.00000       0.00000       0.00000       0.00000       6.74242       8.05388       7.40569       7.12571       5.19531       3.65619       2.64979       1.39905      0.861210      0.375213      0.176185     0.0494981     0.0154213    0.00328270       0.00000       0.00000       0.00000       0.00000
   7  17 2868.2942    3.5131  0.7529 11.5058 -0.0056  0.0297   0.1124   0.0654    0.4405   0.0000   445.3286      -5.98198       6.40452       6.78572      -3.99972       4.59276       2.19999      0.834932      0.828157      0.420552     0.0569582     0.0339378     0.0249223   -0.00350309       0.00000       0.00000       0.00000       0.00000       7.35047       7.66561       6.51223       6.07627       5.48091       4.16373       2.69516       1.49052      0.730573      0.324779      0.126327     0.0433509     0.0124080    0.00245430       0.00000       0.00000       0.00000       0.00000
   7  18 3005.6182    4.1355  0.8478 11.7256 -0.0021  0.0305   0.1275   0.0739    0.4541   0.0000   435.7310       5.17166       25.6491       1.73233       6.10819       1.16570      -1.65991     -0.488054      0.658310     -0.201009   -0.00688769     0.0347170    -0.0136429   -0.00148881       0.00000       0.00000       0.00000       0.00000       7.65111       8.98216       8.65980       7.04699       5.26561       3.69008       2.41419       1.25860      0.667675      0.323886      0.140907     0.0459093     0.0133585    0.00246058       0.00000       0.00000       0.00000       0.00000
   7  19 3142.7502    4.3500  0.9623 11.3807 -0.0009  0.0321   0.1294   0.0770    0.7974   0.0000   439.3947      -10.5437       13.8408       14.1526      -4.75258      -4.91263       2.77851      -1.02825     0.0929024     -0.211782     0.0884149    -0.0603784    0.00761495    0.00341732       0.00000       0.00000       0.00000       0.00000       7.17650       8.63800       7.95945       7.01158       5.41108       3.77212       2.39538       1.48250      0.788370      0.360537      0.148079     0.0534439     0.0147713    0.00304611       0.00000       0.00000       0.00000       0.00000
   7  20 3279.8263    3.7308  1.3699 12.0102  0.0042  0.0411   0.1007   0.1030    0.3323   0.0000   427.2901      -28.7569       1.39309      -13.9930      -11.4242      -5.44655      -2.42237      -2.74330      0.956900     0.0603162     -0.267344    0.00454802    -0.0215009    -0.0136739       0.00000       0.00000       0.00000       0.00000       8.74197       10.1717       10.0456       8.12763       6.93175       5.15098       3.18545       1.93951       1.03354      0.454530      0.201771     0.0754112     0.0209302    0.00391307       0.00000       0.00000       0.00000       0.00000
   7  21 3417.3776    3.2264  1.9419 11.6043 -0.0036  0.0487   0.0744   0.1251    0.2973   0.0000   443.0544      -19.1889       31.3233       8.54947      -7.75960      -3.98057      0.176204       2.23447       1.31911      0.330834     -0.144966     0.0119807   -0.00317743    0.00311848       0.00000       0.00000       0.00000       0.00000       10.8583       12.7227       12.2475       10.3986       8.35981       5.91182       3.90009       2.26382       1.14415      0.585414      0.228383     0.0832915     0.0239867    0.00453618       0.00000       0.00000       0.00000       0.00000
   7  22 3555.0823    2.7517  3.0330 10.7622 -0.0003  0.0607   0.0489   0.1668    0.2913   0.0000   472.3402       19.8475       9.04653       11.9433      -6.50628     -0.644483       1.16814      -4.07332      -1.12834      0.144892      0.298353      0.105904    -0.0300069   -0.00652317       0.00000       0.00000       0.00000       0.00000       13.8466       16.8414       15.9674       13.4802       10.5055       7.29280       4.71263       2.74543       1.48428      0.676135      0.290899      0.102313     0.0303130    0.00579401       0.00000       0.00000       0.00000       0.00000
   7  23 3693.3637    2.3047  4.4414  9.8405 -0.0024  0.0751   0.0334   0.2011    0.3103   0.0000   469.2675      -34.0750       30.2152       9.92908       16.6072       7.74226      -6.52155      -4.85570     -0.354332     -0.232614     -0.438796    -0.0739318    -0.0190901    0.00891431       0.00000       0.00000       0.00000       0.00000       17.4637       19.1678       18.5061       16.9033       13.0999       9.37140       6.10211       3.68437       1.98086      0.906139      0.371429      0.128275     0.0348145    0.00665607       0.00000       0.00000       0.00000       0.00000
   7  24 3831.8497    1.9379  5.9204  9.6809 -0.0016  0.0966   0.0256   0.2460    0.2158   0.0000   463.9912      -33.7509       3.80499      -12.3244       11.7166      -13.3449      -9.28101      -2.35990       4.88886     -0.987076      0.492841     0.0179837     0.0756518  -0.000126950       0.00000       0.00000       0.00000       0.00000       19.5627       25.1683       22.4209       21.1991       15.7119       11.9791       7.49331       4.58455       2.44771       1.15146      0.487349      0.178038     0.0478883     0.0106739       0.00000       0.00000       0.00000       0.00000
   7  25 3970.3272    1.6394  8.4322  9.2279 -0.0004  0.1155   0.0186   0.3209    0.1779   0.0000   421.6529      -18.0847      -39.5322       15.5038      -5.12479      -17.6867       7.82082       5.14377      -2.91665      0.495394     -0.163600     -0.194678     0.0632404   -0.00853802       0.00000       0.00000       0.00000       0.00000       26.0535       31.0866       29.5431       25.5031       20.0538       14.5077       9.24729       5.51700       2.99640       1.34194      0.588239      0.207035     0.0579134     0.0111744       0.00000       0.00000       0.00000       0.00000
   8  10 1945.9721    0.5213  0.4989  9.5822 -0.0019  0.0335   0.0216   0.0614    0.0891   0.0000   451.5063       2.98031       12.4400      -4.84417      -1.79995       2.57400       1.56830      -1.58278      -2.14753      0.868462      0.629081     -0.138699    -0.0302254    0.00422734    0.00399042  -0.000664737       0.00000       0.00000       4.65919       7.71017       5.54881       6.36168       4.58638       3.83925       2.78518       1.66083       1.08634      0.463579      0.311381     0.0978985     0.0501719     0.0134123    0.00434965    0.00104554       0.00000       0.00000
   8  12 2225.0952    1.0006  0.6790  9.9098 -0.0013  0.0364   0.0343   0.0612    0.1612   0.0000   425.7439       2.77912       12.0841      -7.22041     -0.435223       2.62053       1.30668      -1.24631      -1.27815      0.227952      0.300285     0.0332106     0.0662602    -0.0134832   -0.00368025    0.00226497       0.00000       0.00000       5.79970       8.58668       6.39071       7.13255       5.50401       4.34325       3.23341       1.80566       1.29386      0.533498      0.349238      0.105352     0.0585490     0.0138779    0.00476364    0.00109404       0.00000       0.00000
   8  13 2362.8400    1.3896  0.8136 10.0829 -0.0031  0.0296   0.0432   0.0701    0.2565   0.0000   433.4436     -0.399125       23.7010      -10.6543      -3.25917       5.56447      0.881250      -2.39103    -0.0975006      -1.01269     -0.214684    -0.0921378    -0.0310211   -0.00158458   -0.00547494  -0.000185754       0.00000       0.00000       6.06992       7.61368       7.22046       6.67904       4.87950       3.76926       2.37685       1.62610      0.909115      0.517496      0.238631      0.108834     0.0401702     0.0135514    0.00317301   0.000708776       0.00000       0.00000
   8  14 2499.3763    1.7256  0.9177 10.4191 -0.0033  0.0332   0.0489   0.0730    0.2688   0.0000   421.5974       2.90067       14.4533      -4.98398     -0.856951     -0.834440       2.76378       1.78345      0.421567   -0.00620410    -0.0993939    -0.0581684    -0.0693994  -0.000974859   -0.00187071   0.000110832       0.00000       0.00000       6.40546       7.76315       7.06827       5.89420       5.72476       4.39408       3.19568       2.00461       1.08702      0.572729      0.267011      0.117775     0.0440928     0.0156985    0.00440895   0.000744938       0.00000       0.00000
   8  15 2636.0799    2.3179  0.9557 10.7732 -0.0039  0.0318   0.0645   0.0747    0.3341   0.0000   442.3240      -10.2166       9.41884       13.4105       3.65973     -0.727429      -1.70437      -1.96271      -1.32706     -0.893986     -0.114029    -0.0715665     0.0505949    0.00971002    0.00127295  -6.01185e-05       0.00000       0.00000       5.99336       6.80471       7.28847       6.25980       5.23302       3.65139       2.84532       1.80329      0.977884      0.561648      0.297021      0.131506     0.0462134     0.0151246    0.00415995   0.000653432       0.00000       0.00000
   8  16 2773.7532    2.8170  0.8573 11.6255 -0.0032  0.0301   0.0855   0.0750    0.2532   0.0000   450.3523      -1.55619       9.64744      -2.96916      -9.37275       1.02589      0.961089       1.59057      0.304653      0.243202      0.371816      0.122747    -0.0224966    -0.0194928   -0.00158646  -0.000112811       0.00000       0.00000       6.18190       6.39320       6.29997       6.53647       5.30867       3.50795       2.37402       1.72185       1.12729      0.604636      0.291614      0.112277     0.0407986     0.0120854    0.00324876   0.000597229       0.00000       0.00000
   8  17 2911.5009    3.7376  0.7898 11.4551 -0.0031  0.0261   0.1121   0.0687    0.4143   0.0000   438.5063     -0.473336       16.4661       6.32858       1.99202      -2.28106       2.24432     -0.174075     -0.101986      0.221735     0.0578893     0.0306438    -0.0128150    -0.0151979    0.00541785   0.000661078       0.00000       0.00000       5.30296       6.27610       6.59740       5.37991       4.50868       3.20410       2.19700       1.43220      0.808618      0.439492      0.226557     0.0943491     0.0373712     0.0130293    0.00330547   0.000523312       0.00000       0.00000
   8  18 3049.1431    4.1463  0.7906 12.1283 -0.0056  0.0282   0.1247   0.0698    0.3050   0.0000   438.5801      0.834873       2.24824      -6.53775      -3.86894       7.41546      -2.12879     -0.223925    -0.0391699       1.13044     0.0164373    -0.0172544   -0.00485114   -0.00842203   0.000521821  -0.000686913       0.00000       0.00000       5.74240       6.30882       6.03686       5.94218       5.10793       3.51310       2.26436       1.58599       1.08006      0.557986      0.261974     0.0964356     0.0402566     0.0121282    0.00322163   0.000602877       0.00000       0.00000
   8  19 3186.6700    4.2488  1.1844 11.6673 -0.0033  0.0350   0.1079   0.0940    0.5582   0.0000   440.0523       2.72274       9.87831       16.0936      -5.52804     0.0507483      -4.85269      -2.14307     -0.526755     -0.496325     -0.600198      0.153638    -0.0416194    -0.0220723  -0.000421879   0.000296951       0.00000       0.00000       7.45789       7.98772       8.28060       7.61700       5.83813       4.45837       3.37343       2.06514       1.14546      0.611562      0.334993      0.139621     0.0504505     0.0148620    0.00386264   0.000670098       0.00000       0.00000
   8  20 3324.2645    3.8420  1.4848 11.6972 -0.0014  0.0408   0.0876   0.0963    0.3347   0.0000   441.6143       10.0740       2.32984      -2.21738      -9.10240     -0.747087      -1.66179      0.338458     -0.277261     -0.834124     -0.697279      0.166591     0.0544819     0.0473245   -0.00164977   0.000572492       0.00000       0.00000       8.50918       10.4429       10.2057       8.95793       6.86790       5.23080       3.63969       2.15101       1.31751      0.662951      0.349735      0.146756     0.0609779     0.0182272    0.00489928   0.000911893       0.00000       0.00000
   8  21 3462.3648    3.2303  2.1867 10.9101 -0.0007  0.0497   0.0617   0.1161    0.3160   0.0000   446.7084      -26.9187      -19.1910       2.83836      -2.78329     -0.436726     -0.364670    -0.0679928      -1.24732      0.291898      0.291574     -0.110153    -0.0422745    -0.0265759   -0.00533189   0.000307834       0.00000       0.00000       10.0351       11.0933       10.5467       10.4957       8.81298       5.88133       4.15674       2.75733       1.82656      0.985348      0.439556      0.185478     0.0670713     0.0204513    0.00597691    0.00106468       0.00000       0.00000
   8  22 3600.7026    2.5667  3.4390 10.4642  0.0001  0.0604   0.0401   0.1642    0.2246   0.0000   418.2892      -7.97230       20.8009       7.15386      -4.15883      -11.4148      -2.55792       2.85014      0.597236     -0.769266      0.565401     0.0154210     -0.161873    -0.0109125   -0.00205109   4.00999e-05       0.00000       0.00000       11.2777       13.7132       13.1957       12.3492       9.92498       7.56119       5.16200       3.47057       1.95080       1.10951      0.522951      0.236471     0.0849709     0.0298227    0.00764967    0.00147433       0.00000       0.00000
   8  23 3739.3248    2.1342  4.7438 10.3161 -0.0012  0.0762   0.0297   0.1991    0.1658   0.0000   456.6891      -9.75023       14.2755      -9.22778       12.1460       12.1712      -5.28050      -1.18738     -0.488832      -1.15583     -0.196990      0.246634      0.100891     0.0439379   -0.00550458  -0.000704883       0.00000       0.00000       15.2769       18.1266       17.9652       15.5736       13.2551       9.76553       6.92343       4.35065       2.56809       1.34687      0.672007      0.282734      0.112031     0.0365295     0.0100463    0.00165537       0.00000       0.00000
   8  24 3878.1451    1.8210  6.4950  9.7340 -0.0004  0.0921   0.0217   0.2490    0.1538   0.0000   386.6983      -48.2619       26.5772      -8.37959       19.4276      -1.13286      -7.36674      -7.29596      -2.87174       1.48036    -0.0440658      0.463470     0.0182763    -0.0137228     0.0120179    0.00292774       0.00000       0.00000       17.9134       22.3992       20.8946       19.2134       15.7360       11.8745       8.35020       5.22341       3.17154       1.66894      0.801807      0.351121      0.138029     0.0441376     0.0120782    0.00225835       0.00000       0.00000
   8  25 4017.2218    1.5284  8.3696  9.6290 -0.0015  0.1096   0.0167   0.3085    0.1106   0.0000   435.1193      -3.93811       11.5809       9.44047      -27.7182       29.7008       5.02430       3.17967      -10.4656      0.645615     -0.246869    -0.0957541    -0.0497523     0.0258436   -0.00212024   -0.00358465       0.00000       0.00000       20.9731       25.6673       25.0546       22.6571       18.7203       14.0474       10.0300       6.35432       3.82725       2.02511       1.02545      0.437609      0.172600     0.0553205     0.0149770    0.00264047       0.00000       0.00000
   8  27 4296.2412    1.0705 13.4433  9.5786 -0.0008  0.1771   0.0120   0.5104    0.0716   0.0000   417.4409      -69.3817       13.8324      -16.4783      -23.3447       18.9217       41.3016     -0.150563      -5.75516     -0.847640       1.75522     -0.613177     -0.781011     -0.110309    -0.0105570   -0.00256346       0.00000       0.00000       33.5883       41.4986       39.5224       36.8756       30.1790       23.0324       16.8773       10.5496       6.21778       3.33923       1.69258      0.732452      0.284318     0.0899407     0.0244685    0.00441897       0.00000       0.00000
   8  28 4435.9412    0.8849 15.1090  9.6363 -0.0037  0.2138   0.0104   0.6091    0.0590   0.0000   363.8722       77.8208       26.7474      -28.8531      -41.9633      -5.70487       51.1575     -0.370423      -10.7007      -3.84724       2.49034      0.807693     -0.758549   0.000853130     0.0159654     0.0123234       0.00000       0.00000       41.1049       49.8651       49.3639       44.8102       37.4312       28.0955       19.7297       13.0996       7.73078       4.21000       2.12063      0.901005      0.348687      0.116116     0.0298150    0.00514418       0.00000       0.00000
   9  10 1984.1986    0.5653  0.4959  9.6087 -0.0009  0.0268   0.0223   0.0642    0.0893   0.0000   435.2923      -6.85248       5.74377       2.70126     -0.792107      -3.03890       1.10320      0.293468       1.14931      0.252402     0.0940439     0.0357812    0.00245877   -0.00752580     0.0112484    0.00305653   0.000568640  -0.000108187       3.91924       5.68922       4.95594       5.08972       4.12722       3.22016       2.55007       1.53909       1.05680      0.614275      0.345356      0.139380     0.0813250     0.0289682     0.0118527    0.00328951    0.00100959   0.000189284
   9  12 2264.4824    1.0237  0.8612  9.7331  0.0042  0.0312   0.0298   0.0709    0.1765   0.0000   432.1447       13.3571       24.5670       4.92991      -9.50310     -0.425600      -3.57693     0.0385976      0.100769       1.62633      0.705240     -0.391677     -0.129127    0.00459538    0.00437949  -0.000675098   -0.00161146   0.000185886       5.10825       6.28735       6.42978       5.68251       4.66073       4.03775       2.87691       1.83406       1.28016      0.707282      0.390876      0.192998     0.0851366     0.0368239     0.0144456    0.00396578   0.000965187   0.000165917
   9  13 2402.2605    1.4425  0.9923 10.4474 -0.0086  0.0349   0.0395   0.0754    0.1990   0.0000   439.4626      -7.57366       16.9756      -7.72609       6.61492     -0.397470       2.87463      -1.63381      0.652439      0.637367      0.302400   -0.00153521      0.131470    -0.0439471    0.00589145    0.00362514   0.000502822   7.37540e-05       6.40944       7.96978       7.92993       7.34144       5.88969       4.17652       3.26470       2.08030       1.34063      0.731414      0.432497      0.222500      0.100578     0.0393728     0.0139891    0.00395113    0.00108003   0.000184663
   9  14 2539.4853    1.9325  0.9419 10.8162 -0.0061  0.0298   0.0542   0.0730    0.2338   0.0000   441.6924      -10.0349       11.6120       1.13985      -1.99903      -2.41051       3.51793      -2.95866      -1.95741      -1.14131     -0.143315      0.208124    -0.0563366     0.0248234     0.0107245    0.00271676   0.000886502  -4.38016e-05       5.69694       6.41434       6.28493       5.96399       4.98611       4.06973       2.92614       2.00336       1.27245      0.737758      0.397407      0.190991     0.0868899     0.0338283     0.0120282    0.00353624   0.000827297   0.000148175
   9  15 2676.9689    2.4599  0.9667 10.6296 -0.0074  0.0297   0.0667   0.0737    0.3991   0.0000   444.7561      -5.48698       12.3777      -4.39368       5.13729       4.61868      -4.82430      0.927463      -2.47642     -0.191546     -0.146043    -0.0343779     -0.260284    -0.0408780    -0.0124395    0.00846263  -0.000296474   1.81737e-05       4.96759       6.19765       6.18138       5.42542       4.84635       3.57550       2.76203       1.90239       1.13848      0.662022      0.366393      0.184499     0.0875181     0.0336347     0.0120345    0.00393429   0.000999173   0.000159403
   9  16 2815.1500    3.3423  0.7957 11.2622 -0.0013  0.0259   0.0965   0.0616    0.3392   0.0000   437.4716      -8.15183       5.63626      -6.35081       2.96281      -1.22381     0.0647544      -1.90928      -1.20057      0.523927      0.383991    -0.0213971     0.0123916   -0.00284469     0.0132468    0.00133475   0.000174601   2.25976e-05       4.33094       5.37016       5.32934       5.04922       4.13585       3.25212       2.29297       1.65976       1.00500      0.598860      0.336644      0.164684     0.0764441     0.0294910     0.0108608    0.00346429   0.000811188   0.000149651
   9  17 2953.4997    3.7181  0.9121 11.5920 -0.0009  0.0278   0.1022   0.0690    0.3436   0.0000   436.8110       5.00379       7.49716      -3.28750       2.01835      0.403594       1.30869       1.17431       2.42845     -0.491285      0.236622      0.214518    -0.0717561    -0.0499131    0.00777396   -0.00104669  -0.000731785  -0.000222366       4.78920       5.85864       5.48142       5.39584       4.40344       3.60574       2.72847       1.75887       1.19874      0.643423      0.366905      0.179517     0.0810729     0.0329218     0.0120656    0.00322790   0.000891581   0.000166058
   9  18 3091.4566    4.2133  0.9168 12.0459 -0.0042  0.0280   0.1146   0.0719    0.3210   0.0000   441.9356      -4.31392       10.7085     -0.634242      -3.13224      -9.76286      0.832164      -2.50381       1.21659     -0.294325      0.110748     0.0730928    -0.0434803    0.00162131   0.000372183    0.00122972  -0.000699249   2.39145e-05       4.99984       5.71179       5.89937       5.43316       4.43082       3.76609       2.72776       1.72589       1.18134      0.704906      0.377394      0.162181     0.0867131     0.0341750     0.0128703    0.00347466   0.000834137   0.000145430
   9  19 3229.4492    3.9345  1.2732 12.4693 -0.0030  0.0380   0.0983   0.0880    0.2419   0.0000   439.0673      -10.2084       9.07177       20.5141      -9.56062     0.0658263       2.10634      -1.73197     -0.255200     -0.364332      0.530120      0.222124      0.177174    -0.0257990    0.00337631    0.00687269  -0.000270892   0.000204153       6.29925       8.02207       7.57708       7.23030       6.00763       4.81539       3.54088       2.24515       1.54882      0.915304      0.483437      0.230908      0.106188     0.0448233     0.0162391    0.00465378    0.00124459   0.000229521
   9  20 3367.6602    3.3249  1.8299 11.8239 -0.0034  0.0431   0.0672   0.1081    0.1703   0.0000   432.9800      -25.2436       4.37961       14.4790       3.63228      -1.30807       1.91399     -0.715031       1.12934      -1.38500      -1.25645      0.132011      0.334542     0.0369957   -0.00702348   0.000753594    0.00112178  -0.000176798       7.43322       9.65337       9.26449       8.80731       6.95074       5.68939       3.80632       2.66511       1.72262      0.999078      0.558764      0.269508      0.124217     0.0494316     0.0188203    0.00565227    0.00133147   0.000264384
   9  21 3506.1411    2.8851  2.6320 11.2831 -0.0002  0.0519   0.0488   0.1289    0.1407   0.0000   434.6818       5.87491       23.9345      -2.33605       1.63441      -4.72003      -6.06189      0.793353     -0.626218      0.482813     -0.870561      0.163452      0.376234    -0.0505958    0.00274274   -0.00150150   0.000171968  -0.000281861       9.37939       11.1651       11.3064       10.1399       8.89649       6.69162       4.84605       3.28265       2.08061       1.28956      0.672643      0.322133      0.151690     0.0605594     0.0209342    0.00677700    0.00168846   0.000268588
   9  22 3645.1082    2.4432  3.9786 10.5842 -0.0012  0.0614   0.0344   0.1681    0.1326   0.0000   435.1365     -0.235298      -6.21534      0.442911       14.2209       5.98230       5.65977       2.88954      -5.21357       1.20799      0.837796     -0.559032     -0.263862     0.0923506   -0.00278750   -0.00209110    0.00169832   8.35429e-05       11.1214       13.3905       13.2035       12.1358       10.2548       7.96905       5.95153       4.12920       2.46555       1.47302      0.794973      0.395632      0.185912     0.0725749     0.0249890    0.00801078    0.00194697   0.000331502
   9  23 3784.0666    2.0705  5.4102 10.2057  0.0003  0.0777   0.0256   0.2070    0.1234   0.0000   418.9475      -4.69299      -4.67289       18.5293      -9.63688      -6.32149      -2.68827      -2.65120       5.04363      -1.42089      0.196823     -0.485643     -0.239619   -0.00530279    -0.0226891    0.00740009   -0.00210500  -0.000548978       13.2281       16.4133       16.5000       15.0045       12.9248       9.80848       7.24835       5.14317       3.10413       1.85045       1.01554      0.521845      0.234886     0.0945917     0.0333316     0.0108907    0.00266834   0.000440781
   9  24 3923.3863    1.7227  7.1460  9.8930 -0.0003  0.0948   0.0191   0.2525    0.1009   0.0000   405.2949       2.94621       8.25606       7.31738      -8.53970      -9.36309       8.43628       4.49286     -0.215287     -0.493967      0.660283     -0.416592     -0.109104    -0.0494428     0.0164970     0.0162592   -0.00188069  -0.000389503       16.3041       19.8965       20.5050       18.4996       15.7162       12.0274       9.20664       5.90379       3.95180       2.28942       1.26529      0.620864      0.292049      0.119500     0.0436047     0.0125833    0.00331858   0.000521324
   9  27 4342.3937    1.0061 13.1198  9.5529 -0.0014  0.1659   0.0111   0.4851    0.0636   0.0000   454.7121      -36.0789       20.5184      -66.9069       20.1988       11.1440       25.4020      -13.1251      -9.28373       7.39600      0.661734      0.969418     -0.129573      0.173583    -0.0383402    0.00461026     0.0134535   0.000817220       28.4751       34.3827       35.6880       32.5534       27.0514       22.3492       16.3884       11.0915       7.07763       4.22651       2.23059       1.15365      0.515243      0.224453     0.0794303     0.0244509    0.00574492   0.000937792
  10  10 2021.4838    0.6524  0.4819  9.6075 -0.0003  0.0267   0.0255   0.0512    0.0952   0.0000   437.9078      -4.50496       13.3701       3.63097      -5.31152      0.248562     -0.168177     -0.192167      0.840423     -0.847130     -0.553233      0.205384    -0.0589245     0.0524398   -0.00440117   -0.00246496    0.00133313   0.000907704       4.03289       4.74211       4.63186       4.54706       3.49805       3.35111       2.80706       1.98351       1.13470      0.847169      0.476476      0.230938      0.103605     0.0680131     0.0270422     0.0104045    0.00288926   0.000954018
  10  11 2162.9610    0.8525  0.7126  9.6481 -0.0029  0.0261   0.0264   0.0662    0.1507   0.0000   440.8306      -9.90848       6.89887       9.33283      -3.45049     -0.174803      0.260924       1.96009      0.421811      0.859848     -0.603162     -0.481560      0.159908      0.147289    0.00868347   -0.00521010   -0.00119030  -9.58954e-05       4.40548       4.72841       5.26716       4.79171       4.14096       3.45980       2.53534       1.80341       1.29414      0.795747      0.436718      0.269874      0.135657     0.0569633     0.0244682     0.0101498    0.00320915   0.000872263
  10  12 2302.7477    1.1813  0.9382  9.7435 -0.0046  0.0310   0.0306   0.0713    0.2431   0.0000   443.6370      -5.59659       14.8261      -1.30605     -0.338270     -0.686976      0.103451      0.392364      -1.30079       1.16233     -0.341605     -0.133887     0.0571106    -0.0218995     0.0192407    -0.0155286   -0.00417938    0.00172736       4.89052       5.46290       5.55444       5.12677       4.94186       3.91991       3.07910       2.26754       1.48162      0.962946      0.536630      0.305579      0.164755     0.0642107     0.0303696     0.0110565    0.00351366    0.00116609
  10  13 2440.7679    1.6007  0.9143 10.3592 -0.0022  0.0298   0.0422   0.0682    0.2308   0.0000   449.0458       3.48442       10.5603       4.29175      -4.31689      -5.58366       1.96310      -1.39650      0.490620    -0.0405348      0.362857     0.0292719      0.146624    -0.0711416   -0.00236115   -0.00450081   0.000655874  -0.000104705       4.70124       5.98169       5.50235       5.21751       4.62466       3.89400       3.05601       2.14098       1.43701      0.845418      0.555620      0.244611      0.134370     0.0603098     0.0275672    0.00909071    0.00355876   0.000958356
  10  14 2578.5492    2.0329  1.0314 10.6217 -0.0032  0.0282   0.0515   0.0783    0.2677   0.0000   438.9117       4.59039       5.77936       9.47306       3.00521       3.05750      -2.29840     0.0555020     -0.683582    -0.0763288      0.889693     -0.269298     0.0825439     0.0668590    -0.0126176   -0.00291907   0.000554513   -0.00136368       4.31034       5.52148       5.29698       5.26783       4.51028       3.69672       2.57939       1.92557       1.26038      0.835049      0.490664      0.266194      0.134522     0.0599694     0.0258179    0.00975857    0.00325166    0.00101179
  10  15 2716.9836    2.6451  0.9796 10.8976 -0.0010  0.0281   0.0642   0.0715    0.3077   0.0000   433.8218      -10.9330       22.2300      0.189222      -1.66427      -3.60902       2.97811      -1.52746     -0.170529      0.158149   -0.00230285     0.0999443     -0.119032    0.00438379   -0.00426263    0.00189299   -0.00430267   0.000506814       4.55843       5.44122       5.12781       5.10900       4.68940       3.77049       2.62183       1.78997       1.35567      0.879783      0.549326      0.274690      0.141612     0.0552736     0.0260916    0.00895199    0.00348814   0.000914660
  10  16 2855.6549    3.2762  0.8571 11.6548 -0.0030  0.0250   0.0861   0.0616    0.2255   0.0000   439.6141      0.151074       15.7295      -1.57770       8.12676      -2.09921     -0.631750     -0.690615       1.69031      0.453294     -0.547987     -0.140037     0.0403301    -0.0964078    -0.0325195   -0.00247115    0.00582103   0.000936619       4.17937       4.81882       5.00349       4.61783       4.06146       3.32407       2.46018       1.71650       1.21473      0.751203      0.433037      0.246644      0.120715     0.0539730     0.0226355    0.00908343    0.00304550   0.000831696
  10  17 2994.4144    4.0168  0.8852 11.9825  0.0002  0.0266   0.1050   0.0634    0.2610   0.0000   433.3175      0.335177       6.36981       4.40452       3.98481       9.04780       3.27446      0.809501      -1.36279       1.18918      0.122586      0.111013    -0.0823396     0.0730896     0.0145973    0.00320241    0.00182992  -0.000202513       4.14926       4.60877       4.98965       4.77004       3.95164       3.35495       2.64901       1.85376       1.21870      0.802603      0.465720      0.251004      0.123767     0.0634551     0.0264238     0.0102572    0.00320670   0.000918755
  10  18 3132.8764    4.2615  0.8973 12.4460 -0.0019  0.0269   0.1089   0.0653    0.2327   0.0000   436.0775       2.52458       12.2758       5.07797      0.466507      -1.24056      -1.70567      0.594104     -0.327310     -0.275029     -0.349777      0.138492      0.155215     0.0912600    0.00168525    0.00511256   -0.00272617  -0.000312095       4.47267       5.34777       5.18444       5.03997       4.28404       3.69046       2.73029       1.98059       1.29671      0.823659      0.491882      0.252101      0.124949     0.0598903     0.0248729    0.00930968    0.00321692   0.000911262
  10  19 3271.2359    3.8853  1.4326 11.3137  0.0025  0.0370   0.0787   0.0833    0.3705   0.0000   438.7053      -11.2996       14.4500      -10.7654      -3.17717      -1.45364       3.64553      0.579875     -0.484745      0.288983     -0.166338      0.343572      0.132254    -0.0750137     0.0169163   -0.00717359  -0.000266027   -0.00112871       5.53795       6.75117       6.81554       6.74208       5.29911       4.86496       3.62813       2.56969       1.69053       1.13951      0.635170      0.354570      0.174050     0.0839553     0.0366252     0.0146912    0.00463430    0.00128755
  10  20 3409.9544    3.3446  2.1406 11.4178 -0.0049  0.0424   0.0585   0.1110    0.1716   0.0000   440.0979       3.24896       20.5547      -9.38520      -4.49306      -8.48425       15.0116       1.34278      -1.40836      -2.13831    -0.0590105     -0.381338      0.299270    -0.0520540    -0.0332327    0.00631136    0.00571915   -0.00121625       6.80994       7.86590       7.92815       7.41053       6.99458       5.63194       4.15323       2.79802       2.03470       1.35996      0.794364      0.429124      0.205685     0.0908045     0.0388893     0.0152281    0.00513482    0.00146555
  10  21 3549.0165    2.7912  2.8942 11.1558 -0.0032  0.0510   0.0428   0.1313    0.1281   0.0000   439.8941      -15.9620       2.31269       3.93272      -3.46951       5.44060       3.77482       3.36674     -0.578074      0.596036      -1.03967      0.162095      0.155220    -0.0101759     0.0667410     0.0244865    0.00992079  -0.000679444       8.17815       9.93615       9.95367       9.14230       8.20168       6.62898       5.08388       3.63219       2.51829       1.47928      0.906579      0.491297      0.241612      0.118420     0.0459138     0.0185559    0.00643146    0.00179285
  10  22 3688.1746    2.3086  4.2515 10.5991 -0.0005  0.0631   0.0298   0.1661    0.1073   0.0000   431.5283      -7.84511       6.13691      -13.3467      -9.29092      -11.8034      -1.64580       4.24113       2.84242       2.71496     -0.719901     -0.512085      0.149893     -0.108856    -0.0111037   -0.00150507    0.00921359   -0.00141556       9.87557       12.4544       12.4654       11.4087       10.0896       8.26116       6.23940       4.54064       2.95197       1.87125       1.10672      0.579774      0.305495      0.137911     0.0618989     0.0224744    0.00793699    0.00233552
  10  23 3827.7406    1.9008  5.7978 10.1151 -0.0000  0.0772   0.0218   0.2046    0.1038   0.0000   438.1074      -18.6659      -1.42893      -7.15810     -0.917734       11.5066      -17.1211       1.17657       3.31412      0.477708      -1.83431     -0.886271      0.343599      0.130684     0.0821503    -0.0335385   -0.00456200    0.00170567       12.2354       14.5747       15.2589       14.0151       12.5188       9.96988       7.68889       5.53260       3.60476       2.36788       1.37237      0.745896      0.382571      0.177020     0.0775491     0.0288619    0.00954513    0.00289671
  10  24 3967.5805    1.5572  7.5999  9.8518 -0.0014  0.0941   0.0164   0.2600    0.0880   0.0000   445.8120       25.0637       36.7953       5.53243      -17.3537       6.81828      -8.93954      -2.83733       4.60735      -1.47841      -4.27917      0.347725      0.426505      0.410902     -0.127478     0.0543049   -0.00807907    0.00176971       14.4073       17.9743       18.9017       17.4065       15.3002       12.1261       9.23950       6.62730       4.44050       2.80011       1.70578      0.909815      0.458113      0.227034     0.0937082     0.0361256     0.0124893    0.00368692
  10  25 4107.5549    1.3557  9.4811  9.8118 -0.0029  0.1124   0.0140   0.3182    0.0709   0.0000   457.6087       4.90408       12.9255      -62.8794      -7.42885      0.768018       15.0890       7.53969      -7.99261      -12.3295       1.87763       1.91929     -0.481406     -0.217884     0.0783519    -0.0176416   -0.00328967  -0.000384858       17.8044       21.8512       22.2176       20.6902       18.5515       14.7043       11.6478       8.02479       5.53891       3.50243       2.04793       1.11191      0.566296      0.259548      0.113406     0.0432620     0.0143696    0.00419915
  10  26 4247.7420    1.1207 11.7296  9.6368 -0.0022  0.1393   0.0115   0.4031    0.0644   0.0000   458.6248      -20.8880       47.8933       27.7825       59.8679      -3.00395     -0.182345      0.270386       2.10940       4.15300       1.30029      -1.26253     -0.990617     0.0916586     -0.125492    -0.0990428    -0.0227865    0.00490193       21.3590       26.1666       26.2573       25.8259       22.0023       18.2985       13.9990       10.1626       6.87195       4.33186       2.60123       1.42254      0.717657      0.348933      0.143373     0.0557335     0.0184739    0.00524883
  10  27 4388.1175    0.9465 13.7046  9.6185 -0.0037  0.1726   0.0103   0.4833    0.0571   0.0000   446.9793      -23.9822       46.3651       22.2893       58.6343      -19.4605      -8.72555       8.96046       6.48698       2.33300      0.335214      -3.23303     -0.139045     0.0226296      0.102156     -0.119787    -0.0649220    0.00179093       25.8127       32.8928       33.0721       31.2269       27.9763       22.6264       17.4951       12.4270       8.49741       5.49834       3.23934       1.77798      0.890040      0.424012      0.179868     0.0701297     0.0232409    0.00690775
  11   9 1915.4147    0.5592  0.3818  9.5955 -0.0132  0.0205   0.0230   0.0399    0.0749   0.0000   437.4251      -5.38601       6.99454       4.51304       1.36696      -2.70573     -0.584860      0.193677       1.35574     0.0949080     -0.295547      0.407338    -0.0969068     0.0832237    -0.0305763    0.00623536   -0.00366239    0.00439148       3.10056       3.87149       3.88679       3.66812       3.39608       2.71011       2.05686       1.42209       1.04457      0.697109      0.443902      0.288775      0.134171     0.0681040     0.0351144     0.0127708    0.00551351    0.00221148
  11  10 2057.9267    0.6503  0.6509  9.5064 -0.0027  0.0248   0.0198   0.0612    0.0987   0.0000   436.0806       4.06542       8.01234      0.747795      -4.59500      -4.99255       4.34870      -1.23736       1.18614     -0.200331     -0.359596     -0.217177    -0.0580268     -0.121034    0.00127687   -0.00419268   -0.00506894   -0.00379886       3.18772       3.82141       4.21255       4.14011       3.46323       2.89551       2.37216       1.78790       1.20903      0.756562      0.576329      0.295801      0.166437     0.0889041     0.0447152     0.0209823    0.00779910    0.00268264
  11  12 2339.9863    1.2742  0.8955 10.2499 -0.0057  0.0285   0.0337   0.0734    0.1854   0.0000   439.7915      -5.04512       13.1372       4.23941      -4.59373      -1.98446     -0.571491      0.880905       1.07397     -0.537609       1.00110     0.0871442      0.202131    -0.0296318    -0.0198554    -0.0115527   -0.00258433   -0.00210055       4.12332       4.99428       4.73566       4.42002       3.90142       3.60948       2.89828       2.40207       1.57653       1.01780      0.586165      0.338063      0.182675     0.0942417     0.0460584     0.0191434    0.00769787    0.00278379
  11  13 2478.4855    1.7406  1.0131  9.9183 -0.0004  0.0301   0.0426   0.0699    0.4017   0.0000   434.5678      -2.78255       12.2450      -2.53243       10.0009      -1.81629      -1.21953       1.80422      0.316491      0.335516      0.339088     0.0101505      0.103343     -0.194591    0.00241656    0.00692871    -0.0110940    0.00174565       4.31428       4.79843       5.20302       5.32584       4.37736       3.43130       3.00862       2.26275       1.48737       1.00326      0.625064      0.366527      0.200675      0.107348     0.0546160     0.0241072    0.00956388    0.00307918
  11  14 2616.8678    2.2059  1.0158 10.7830  0.0016  0.0272   0.0535   0.0712    0.2557   0.0000   439.7530      0.803644       17.3553      -1.51081      -2.33854      -5.51829     -0.375266      -3.09446    -0.0386914     -0.913840     0.0559431      0.776368    -0.0880790     -0.282056     0.0359690     0.0522958     0.0101462   -0.00186839       3.86004       4.67234       4.49978       4.69443       4.07957       3.52779       2.69494       1.98003       1.45230      0.976881      0.588498      0.361498      0.198639      0.100956     0.0460821     0.0193557    0.00824954    0.00293481
  11  15 2756.0613    2.8355  0.8279 11.6242 -0.0018  0.0247   0.0719   0.0605    0.1889   0.0000   445.0097      -3.37243       15.8992      -7.52808      -7.71584      -4.57856       1.97899    -0.0781044      0.707709     0.0132234     -0.123348     -0.192656     0.0814739    -0.0311564    -0.0261214    -0.0204944   -0.00352627   -0.00316451       3.61651       4.17300       4.27287       4.29640       3.82161       3.05260       2.58097       1.72847       1.29620      0.850134      0.570410      0.331269      0.172436     0.0898231     0.0434446     0.0189810    0.00748085    0.00264185
  11  16 2895.3330    3.5368  0.8512 12.0502 -0.0032  0.0264   0.0907   0.0610    0.2014   0.0000   436.1811       2.46103       9.29659     -0.672649      -1.98515       5.12895      -1.93631     -0.800129     -0.522308      -1.19724      0.934707     0.0772335    -0.0511959     0.0196813    -0.0881838    -0.0593975   -0.00533955   -0.00108092       3.92268       4.72109       4.83453       4.91750       4.18133       3.22691       2.69578       1.98336       1.40232      0.897040      0.548430      0.311200      0.196101     0.0992092     0.0464103     0.0205385    0.00825855    0.00273709
  11  17 3034.4971    4.2697  0.7480 12.3289 -0.0011  0.0241   0.1152   0.0519    0.1960   0.0000   435.5594      -2.39258       6.61867     -0.630746       2.52261      -1.62750      0.518865      -3.30855     -0.258078      0.747497     -0.211826    -0.0103296     -0.220140     0.0571950    -0.0284953     0.0193506    0.00535848   -0.00199784       3.70696       4.19089       4.25264       4.09734       3.97330       3.27403       2.44505       1.70000       1.20152      0.920368      0.585670      0.343276      0.184253     0.0858223     0.0416926     0.0169546    0.00737819    0.00252951
  11  18 3173.4028    4.0434  1.1328 12.1904 -0.0046  0.0289   0.0915   0.0715    0.2546   0.0000   441.3769      0.995650       9.59271       2.06635      -2.48097      -1.94191      -3.95774       3.28262       1.58791      0.802152      0.501027     -0.326702     -0.229472     0.0958024     0.0301867     0.0291709   -0.00174981  -0.000500782       4.26699       5.10688       5.27867       5.06194       4.47535       3.86251       2.97287       2.18256       1.51325       1.06171      0.657984      0.356284      0.225230      0.105037     0.0471121     0.0221071    0.00973796    0.00308427
  11  19 3312.2294    3.6824  1.5501 11.7073 -0.0023  0.0344   0.0714   0.0847    0.2123   0.0000   433.9275      -18.0584       5.83525       7.04415      -4.31602       5.71488      -1.33188      -1.31092      0.325844     -0.441750     -0.574898     -0.197687    -0.0274903     -0.111639    -0.0327495    -0.0141544    0.00956813   -0.00233460       5.10291       6.10531       6.42256       5.97647       5.24323       4.64827       3.50321       2.60217       1.86017       1.22789      0.769754      0.424547      0.253806      0.126860     0.0541307     0.0265884     0.0107215    0.00379665
  11  20 3451.5007    3.1631  2.3127 11.4244 -0.0023  0.0424   0.0514   0.1075    0.1361   0.0000   446.8736       11.5231       14.3237       5.99430      -1.18183      -6.50067       1.95826      0.692090       3.27423      -1.68189      -2.20992      0.722202     -0.107139     -0.225493      0.153261     0.0185102   -0.00104753    0.00209606       6.38910       7.77078       7.79982       7.46456       6.72261       5.46380       4.50608       3.30292       2.30613       1.49665      0.952782      0.536514      0.298920      0.154899     0.0709866     0.0330233     0.0123898    0.00437288
  11  21 3591.0333    2.6614  3.2700 10.8164 -0.0013  0.0515   0.0368   0.1321    0.1184   0.0000   441.0560      -5.30316       4.82827       9.82597      -2.88865      -3.59682      0.872296       2.16718       1.58661      0.478272     -0.530396      0.994068      0.107754    -0.0690446    -0.0541896     0.0516204   -0.00759969   0.000203654       7.06318       8.73759       8.86404       8.79423       7.66044       6.53316       5.06952       3.73298       2.60657       1.79517       1.15951      0.674590      0.362363      0.194831     0.0843989     0.0433670     0.0154518    0.00590965
  11  22 3730.7041    2.1573  4.7548 10.4682 -0.0007  0.0652   0.0255   0.1698    0.0922   0.0000   443.7872      -16.3966      -5.10049      -6.55906      -1.88337       11.6169      -16.3276       6.89091       6.42143       1.74362     -0.329385      0.923750     -0.896377     0.0442814     0.0192847     0.0601082     0.0116692   -0.00330150       9.01244       11.4517       11.5683       11.2174       9.93059       8.18737       6.54614       4.85662       3.40649       2.24919       1.41356      0.821624      0.463441      0.236419      0.112847     0.0499831     0.0199035    0.00710032
  11  23 3870.5609    1.8244  6.3625 10.2251 -0.0046  0.0793   0.0201   0.2137    0.0827   0.0000   438.3700      -21.8763      -7.88604      -3.83225       6.49973       22.5650       26.0670      -16.4432      -12.4363      0.609147      -3.60928     -0.536416      0.593408    -0.0708187     0.0222946     0.0526694    0.00737632   -0.00771805       11.5553       14.3143       14.7403       13.9897       12.7272       10.4124       8.17066       5.74793       4.15132       2.80761       1.78602       1.06500      0.559752      0.289576      0.135079     0.0605755     0.0238034    0.00885263
  11  24 4010.7461    1.5256  8.3420  9.7470  0.0006  0.0932   0.0149   0.2582    0.0815   0.0000   468.0365      -11.3609       13.3943       15.4951       7.51462      -23.8427      -9.46845       8.06264       9.04869       5.55839       3.19730       1.38355     -0.439462   -0.00257665      0.136808     0.0219662    -0.0175963     0.0185759       13.3275       16.3039       16.6768       16.1742       14.4461       12.1123       9.42017       7.13269       5.00131       3.34114       2.11995       1.25061      0.687897      0.357130      0.169014     0.0750328     0.0291386     0.0106400
  11  25 4150.8633    1.2546  9.5512  9.8073  0.0002  0.1109   0.0128   0.3138    0.0644   0.0000   448.1083      -14.1646      -3.17054       1.97484      -8.59027      -3.49315       16.4490      -13.6690       3.04940       8.80620      -2.40893      0.370209      0.840132    -0.0677226     -0.214261    -0.0213942    -0.0507885   -0.00869112       16.0768       19.9053       20.2872       19.2092       17.9327       14.5046       11.4883       8.52863       5.96881       4.01829       2.57255       1.47751      0.823243      0.414050      0.197130     0.0870845     0.0338664     0.0120772
  11  26 4291.8328    1.0533 12.2359  9.7074 -0.0001  0.1440   0.0108   0.3984    0.0556   0.0000   437.8421       29.3966      -41.3902      -42.1112       17.5182       27.2087      -13.4871      -17.2062       30.3383       2.21927       1.99114      0.109643      0.153823     -0.197641      0.155754      0.234034    -0.0803101   -0.00830873       20.2207       24.9620       26.1934       24.8108       22.7125       18.7040       14.7838       10.8685       7.75327       5.31108       3.27504       1.97416       1.08801      0.558828      0.264344      0.116862     0.0471590     0.0171155
  12   8 1805.7781    0.3620  0.3126  9.4501 -0.0040  0.0187   0.0163   0.0450    0.0507   0.0000   434.5307       1.03634       5.67568      -2.28556       2.88352       2.18983       1.46923      -1.29230     -0.880941      0.867086     -0.218084     -0.407563     -0.278377     -0.117605     0.0801964     0.0246665    -0.0134191   -0.00492766       2.58028       2.75776       2.79319       2.88154       2.50476       2.33304       1.94214       1.44778       1.10885      0.803042      0.512105      0.288581      0.179763      0.109440     0.0503682     0.0218920     0.0103873    0.00505432
  12   9 1949.9590    0.5529  0.4538  9.3635 -0.0039  0.0206   0.0196   0.0471    0.0742   0.0000   438.9242      -3.22151       14.2191      0.712489      -2.39900      -1.92680      0.178412     -0.645611      0.248457     -0.718697     -0.600731     0.0185173     -0.241842     -0.137132      0.106000     0.0156811     0.0100403    0.00273210       2.68073       3.29532       3.41542       3.14634       2.94629       2.46979       2.05109       1.59870       1.08434      0.744808      0.535305      0.324055      0.180523     0.0969500     0.0477142     0.0254493     0.0117160    0.00470012
  12  10 2093.6128    0.6713  0.5900  9.7909  0.0004  0.0238   0.0218   0.0526    0.0895   0.0000   437.7172       4.64795       10.4163      -2.24367      -2.54448      -1.39109     -0.658407      -1.76079     -0.267681      -1.63118     -0.785954     -0.457497      0.152798      0.134448    -0.0264625    -0.0630687     0.0210361     0.0120392       3.06446       3.60299       3.62354       3.80395       3.59251       2.86341       2.29054       1.90857       1.46613      0.986634      0.580101      0.389703      0.233274      0.138660     0.0715070     0.0373246     0.0140375    0.00603971
  12  11 2235.8134    1.0509  0.7108  9.6903  0.0001  0.0239   0.0277   0.0498    0.1480   0.0000   437.1143      -4.45854       12.3925      0.533329      -3.24019      0.635089      -4.12469       3.26428      -1.44037       1.03903     -0.942823     -0.586088      0.116076    -0.0238571   -0.00708729    -0.0201659    0.00221928    0.00241366       3.12379       3.97474       4.06969       3.93688       3.47178       3.13569       2.41865       1.88009       1.26417      0.945249      0.637187      0.383052      0.232575      0.117284     0.0631510     0.0296073     0.0135535    0.00579878
  12  12 2376.2696    1.3547  0.9636  9.9469 -0.0029  0.0302   0.0330   0.0639    0.2507   0.0000   444.5172      -2.34477       11.8731       1.74021       1.07611      -2.35005     -0.202686       1.66017      -3.08494     0.0167193      -1.20184      0.514657      0.240701      0.168978    -0.0472004    -0.0385809    0.00994069  -0.000776338       3.60881       4.93853       4.27749       5.03442       3.79994       3.93856       2.77691       2.60256       1.65569       1.22067      0.738790      0.521358      0.255604      0.151752     0.0746550     0.0407478     0.0173109    0.00704411
  12  13 2515.4212    1.8029  1.0537 10.7705 -0.0089  0.0293   0.0427   0.0729    0.2324   0.0000   437.2533     -0.128121       21.3210       2.18150      -4.05751      -3.13813      0.850457       2.73905      -1.45976      -1.84219     -0.103422      0.115726      0.171027     -0.117112     0.0342575    -0.0427049    0.00849488    0.00668152       3.97640       5.13275       4.92490       4.97533       4.51146       3.74993       3.15781       2.36697       1.65953       1.20193      0.796151      0.527077      0.266044      0.165144     0.0705022     0.0402344     0.0166541    0.00761116
  12  14 2654.5377    2.4580  0.8346 11.3809 -0.0014  0.0254   0.0622   0.0575    0.2103   0.0000   444.6972       1.25308       7.25993      -2.79882      -6.57884       1.42555      -4.25123      0.480499       2.06937      0.285971      0.201612     -0.413841     -0.248458    -0.0890200     0.0919132   -0.00514308     0.0126967    0.00360724       3.31497       4.03750       4.10565       4.17859       3.52699       3.13444       2.53757       2.16382       1.43597      0.979185      0.669598      0.410534      0.232089      0.123384     0.0670736     0.0335790     0.0158030    0.00626798
  12  15 2794.4207    3.0448  0.9093 11.4818 -0.0055  0.0247   0.0716   0.0570    0.2337   0.0000   438.8514       1.95613       15.0956     -0.107890      -1.06964       1.21997      -2.01932      -1.14671      -1.10090      0.246422     -0.226068     -0.175006     -0.120142      0.390798    0.00876985    -0.0433568     0.0126551   -0.00404529       3.32157       4.05482       4.10651       4.01768       3.49978       3.16338       2.49881       2.03696       1.41423      0.998239      0.627907      0.394028      0.223173      0.128574     0.0635722     0.0318879     0.0139792    0.00594564
  12  16 2934.3315    3.9058  0.7128 11.8946 -0.0015  0.0212   0.1036   0.0535    0.2139   0.0000   443.1016       1.30838       9.62087      -1.82904      0.428884      -2.03273     -0.605523       1.47884     0.0113322       1.11057      0.400090      0.322307      0.238256     0.0755875     0.0138809    -0.0106242   -0.00409709    0.00188876       3.02394       3.28696       3.60302       3.73937       3.08934       2.52211       2.27798       1.75433       1.16315      0.795703      0.572845      0.348106      0.184672     0.0990984     0.0547017     0.0290981     0.0128908    0.00532475
  12  17 3073.7508    4.1364  0.9180 12.1498 -0.0018  0.0252   0.0979   0.0621    0.2248   0.0000   440.1848      -7.36103       10.4927       3.59770      0.983389       2.25937      -2.34427   -0.00632691    -0.0359720      0.486471      0.433709     -0.577086     -0.321216    -0.0255262     0.0222164    -0.0199126     0.0100662   0.000492730       3.69428       4.19177       4.10463       4.29123       4.02974       3.42999       2.67617       1.86500       1.39185      0.962887      0.735046      0.466983      0.263434      0.131859     0.0685734     0.0327439     0.0146934    0.00577545
  12  18 3213.1596    4.0323  1.2169 11.7114 -0.0033  0.0300   0.0832   0.0702    0.3009   0.0000   441.8517      -5.47915       18.6413       7.85447      -5.35289      -3.10383      -1.26250     -0.514797     -0.711099     -0.427507     -0.900970      0.747607     -0.152177    -0.0175010    -0.0397836   -0.00605559     0.0120653   -0.00704025       4.26138       4.98051       5.21552       4.46847       4.09106       4.05164       3.24452       2.54439       1.93646       1.23711      0.819990      0.500126      0.274650      0.147853     0.0794910     0.0345285     0.0169375    0.00671160
  12  19 3352.5642    3.5533  1.7567 11.5214 -0.0005  0.0347   0.0606   0.0865    0.1712   0.0000   435.6724      -4.07059       13.8996      -5.25257      -7.59327     -0.517020       2.30937      0.152842      0.271380     -0.833642     -0.132818     -0.511345      0.123901      0.260494    -0.0275066   -0.00744273    -0.0137470   -0.00608970       4.40453       5.58990       5.75548       5.43029       5.03687       4.29196       3.59757       2.72134       2.00248       1.38051      0.914645      0.541613      0.330764      0.181688     0.0921479     0.0467553     0.0197724    0.00910443
  12  20 3492.3375    3.0117  2.4397 11.0156 -0.0007  0.0412   0.0439   0.1066    0.1296   0.0000   434.4513      -2.84228       24.4822      -1.35288       3.06246      -2.04613       2.92078       3.19012       1.74457      -1.06178      -1.09918      0.538061     -0.106393      0.204910     -0.132605    -0.0658709   -0.00990903    0.00832245       5.43681       6.38560       6.88153       6.85787       5.96619       5.07474       4.27230       3.22893       2.30154       1.56516       1.10257      0.666233      0.397413      0.201919      0.111965     0.0568584     0.0262500     0.0107142
  12  21 3632.3194    2.4837  3.9334 10.7232 -0.0013  0.0536   0.0296   0.1416    0.0883   0.0000   434.8204      -4.07861       5.12727     -0.589453     0.0217079      -1.63389      -1.90531       3.78441       2.86925     -0.326715     -0.890374     -0.461365      0.432777      0.384085     -0.160268     0.0927700     0.0668552    -0.0287572       7.18304       8.78073       9.34796       8.83545       8.18007       6.97012       5.43581       4.18518       3.05268       2.11749       1.38932      0.864726      0.513909      0.283496      0.147175     0.0710036     0.0313074     0.0131847
  12  22 3772.3533    2.0506  5.5144 10.1469 -0.0004  0.0662   0.0216   0.1765    0.0885   0.0000   435.6905       8.58489       17.5321      -11.1974       9.04200       18.6099      -7.77201      -2.38521      -2.10873      0.785381      -1.28156      0.416351       1.26001      0.479271     -0.100614    -0.0374093    -0.0520468    -0.0198358       8.62944       10.7779       11.1776       10.8214       9.78725       8.36678       6.87010       5.26483       3.84295       2.56591       1.78351       1.07187      0.631054      0.342225      0.176923     0.0895082     0.0393973     0.0169038
  12  23 3912.7841    1.6933  6.4748 10.2624 -0.0011  0.0785   0.0182   0.2152    0.0705   0.0000   446.8649       16.5163       21.6275       21.9026       4.11019      -20.1416       3.46427       1.78538      0.701699      0.642269     -0.897624       1.71173     -0.134676     -0.219415     -0.357523    0.00820213   -0.00106260    -0.0547657       10.4231       12.9627       13.3574       12.8467       11.9800       10.1113       8.11530       6.31826       4.46695       3.23280       2.03779       1.29393      0.757445      0.408971      0.213962      0.100996     0.0453629     0.0187937
  12  24 4053.3520    1.4299  8.8448  9.7845 -0.0001  0.0965   0.0136   0.2689    0.0709   0.0000   451.2778       20.5185       22.7978       3.11856       13.5000       22.9113       10.6014       1.18117       1.62390      -2.39449       1.62817      0.806375       1.16495     -0.409013      0.194002      0.158055    0.00496951     0.0168059       12.6353       15.6630       16.5265       15.7227       14.3628       12.5284       10.0436       7.65043       5.66934       3.89739       2.58838       1.58605      0.944533      0.519386      0.268318      0.129812     0.0577614     0.0246050
  12  25 4194.2380    1.1899 11.2593  9.6641  0.0001  0.1210   0.0113   0.3484    0.0608   0.0000   421.4142      -12.5418       53.7923      -17.2960      -5.58753      -12.9368      -7.85396     -0.148938       5.85576      -3.88413     -0.677098      0.566257      0.931915     -0.558195     -0.398483     -0.113161     0.0416657   -0.00448489       15.4243       19.6828       20.3016       19.9020       18.1469       15.3816       12.5425       9.58958       7.15231       4.85493       3.23869       2.00040       1.18786      0.656907      0.342944      0.166732     0.0740091     0.0307981
  12  26 4335.2129    1.0111 13.2312  9.6518  0.0000  0.1504   0.0098   0.4185    0.0526   0.0000   459.7618      -28.0757      -26.0002       39.6575      0.528696     -0.125892      -9.19624      -5.19888       26.3626       7.17883      -1.98151       5.19382     -0.113861     -0.814734      0.448898      0.195708     0.0968185     0.0339513       19.4530       24.0249       25.3768       24.5242       22.4484       19.4258       15.6764       11.9008       8.70625       6.17891       4.11146       2.56310       1.53248      0.824769      0.433641      0.211934     0.0928521     0.0401567
  13   8 1838.6153    0.3989  0.4184  9.5225 -0.0088  0.0210   0.0150   0.0500    0.0573   0.0000   437.8007       1.27421       17.3497     -0.476718       1.20318      0.184671      0.591296      -2.51885      -1.28195     -0.284389      0.542434      0.122490     0.0371636     -0.176756    -0.0401120     0.0268364   -0.00365805   -0.00110732       2.69046       3.05678       3.19755       3.21475       2.57038       2.49667       2.30657       1.76458       1.39191      0.970076      0.634981      0.374212      0.244964      0.139872     0.0739668     0.0396471     0.0190558    0.00898005
  13   9 1983.7920    0.5518  0.5295  9.5655 -0.0113  0.0240   0.0174   0.0461    0.0788   0.0000   436.0317      -3.22802       12.5969      -1.74760      -3.73316      -2.08617      -2.23264       1.98049      0.262305       1.57124     -0.593801      0.640085    -0.0265406    -0.0694072     0.0204672     0.0793892     0.0178250   -0.00356557       2.54420       3.35383       3.35747       3.55298       3.11295       2.77195       2.34262       1.79546       1.43485       1.04085      0.676571      0.421462      0.276807      0.167752     0.0891822     0.0529025     0.0228992     0.0111155
  13  10 2128.4797    0.8074  0.6345  9.6548 -0.0053  0.0214   0.0224   0.0492    0.1003   0.0000   436.7868       1.61044       8.89937      -1.49078       3.88071      -1.80101       1.20388     -0.424629      0.506152      0.612657      0.391725      0.448854    -0.0805494      0.272180     0.0271904     0.0550468    -0.0151935    -0.0146307       2.69604       3.31452       3.47519       3.25097       3.07255       2.68478       2.20885       1.85519       1.39040      0.934920      0.688849      0.394714      0.244534      0.149673     0.0821698     0.0420745     0.0199247     0.0104778
  13  11 2271.1104    1.1121  0.8811  9.7355 -0.0041  0.0245   0.0263   0.0607    0.1742   0.0000   442.9432      0.258663       6.07410     -0.726071       4.62873      -1.15961      -2.46486      0.287044      0.579296      -1.22435      0.249964     -0.186194    -0.0843714      0.122438     0.0992748    -0.0670500     0.0335088    0.00517014       3.03046       3.83642       4.14737       3.98975       3.63252       3.07342       2.43758       2.02733       1.38761       1.00035      0.725115      0.422159      0.280274      0.156359     0.0933240     0.0458148     0.0231833     0.0108137
  13  12 2411.7881    1.5153  0.9139 10.3808 -0.0017  0.0250   0.0343   0.0604    0.1658   0.0000   433.4213     0.0300386       8.92581      -1.00159      -5.59224       2.38601     -0.296478      0.833198      0.552413      0.134186       1.14552     -0.126558     -0.191231    -0.0471097    -0.0186388    -0.0464961     0.0213566   -0.00111369       3.19705       4.00347       4.05364       4.09406       3.84736       3.16555       2.56912       1.95018       1.54099       1.02989      0.740864      0.460191      0.286315      0.172415     0.0986512     0.0484570     0.0239305     0.0112716
  13  13 2551.7183    2.0148  1.0140 10.4539 -0.0015  0.0274   0.0457   0.0645    0.2920   0.0000   438.9059      -1.57415       13.7683       8.52975      -7.99447      -2.40858       5.34307      0.110228       2.36748      0.438128      0.281499     0.0980065     -0.492509      0.268823      0.218137     0.0281138    0.00663654     0.0127292       3.11318       4.02722       4.17229       4.30620       3.73568       3.33791       2.51979       2.11451       1.61718       1.07922      0.750557      0.515075      0.297668      0.185451     0.0992208     0.0530682     0.0280321     0.0130807
  13  14 2691.6132    2.5423  0.9407 10.1957 -0.0025  0.0253   0.0561   0.0563    0.6202   0.0000   433.8924     -0.371517       16.9446     -0.151982       1.43569     -0.914898       4.45673     -0.968466     -0.155305      0.228758       1.04686      0.308470     -0.230990      0.140735  -0.000652147     0.0762014    -0.0634079    0.00200587       3.13680       3.90247       3.82678       3.95657       3.30718       3.11952       2.65952       2.16552       1.64886       1.16227      0.780110      0.473475      0.289868      0.170384     0.0998200     0.0487241     0.0248202     0.0112107
  13  15 2832.1342    3.2227  0.8547 11.3801 -0.0018  0.0256   0.0755   0.0531    0.2879   0.0000   435.5114       3.85249       15.6648      -2.32617       3.30506       2.35577      -7.68999     -0.635406      0.380242     -0.941407      0.652802     0.0700020     -0.182423    -0.0401608     -0.117009      0.103777    0.00395672    -0.0302736       3.30499       4.18954       3.92232       3.82310       3.07768       3.25264       2.91539       2.41077       1.77608       1.27650      0.829545      0.483571      0.298772      0.167413     0.0965711     0.0454169     0.0228310     0.0110217
  13  16 2972.5874    3.8932  0.8723 11.9130 -0.0018  0.0241   0.0904   0.0519    0.2657   0.0000   446.5049       1.79878       9.39733       6.09388       4.49039      -2.57943      -5.60237      -1.50867       1.56112       1.44994    -0.0928076      0.423855      0.376842      0.238737    -0.0807293     0.0974175   0.000871477    -0.0158339       3.05086       3.75941       3.78259       3.80442       3.48832       3.04644       2.61146       1.86918       1.47995       1.06925      0.713830      0.470387      0.281725      0.178336     0.0902410     0.0491099     0.0231072     0.0101240
  13  17 3112.4100    4.0913  0.9752 12.0123 -0.0014  0.0245   0.0887   0.0613    0.2730   0.0000   443.6326      -5.08341       12.8136       8.87480     -0.298232     -0.749123      -4.90406      0.474628      -1.04697     -0.419862      0.345393     -0.145383      0.276024    -0.0109222    0.00778114    -0.0155875     0.0215709    -0.0116927       3.06969       3.67447       3.54176       3.75032       3.46627       3.09391       2.49398       2.03078       1.48342       1.14702      0.743238      0.473362      0.292880      0.184574     0.0986737     0.0513682     0.0246853     0.0105442
  13  18 3252.2411    3.9625  1.2277 12.3987  0.0003  0.0303   0.0813   0.0719    0.1896   0.0000   435.5246      -2.80101       15.4480     -0.672985       2.09075       2.99466     -0.451450       2.07482      0.406784      -1.60101     -0.953035     -0.548480      0.229497      0.344053    -0.0474547     0.0667646    -0.0238725    0.00792588       3.95497       4.37940       4.65981       4.77155       4.60903       3.88234       2.91856       2.25836       1.92924       1.37831      0.869188      0.562532      0.362732      0.233569      0.131148     0.0704163     0.0329373     0.0140201
  13  19 3392.2777    3.4455  1.6950 11.8303 -0.0015  0.0341   0.0587   0.0837    0.1443   0.0000   439.7185      -6.91429       6.65681       4.99164       3.40673      -4.61726       3.12268       1.51614      -1.47187      -1.46280     -0.618269     0.0516252      0.366002      0.138075    -0.0522119   -0.00699090   -0.00919381   -0.00641112       4.31081       5.50964       5.64782       5.82833       5.10377       4.27605       3.60105       2.85840       2.12665       1.46766      0.968278      0.688196      0.403845      0.230100      0.118687     0.0714080     0.0358463     0.0163684
  13  20 3532.4300    2.8181  2.9390 10.9468  0.0001  0.0441   0.0366   0.1110    0.1072   0.0000   442.6772       9.67209       5.24939      -9.21006      -6.85792      -3.47288      -6.45422      0.451114      -1.25613       2.40096     -0.475888     0.0612117      0.649709    -0.0649186     0.0524478     0.0205828    -0.0558959     0.0125523       5.42691       6.59444       7.08759       6.69677       6.35976       5.55201       4.56757       3.60997       2.68022       1.91986       1.33218      0.863452      0.537548      0.305277      0.171849     0.0883858     0.0432083     0.0207176
  13  21 3672.9289    2.3142  4.2077 10.7025 -0.0012  0.0560   0.0263   0.1420    0.0808   0.0000   443.8741      -5.00868      -5.63217       4.92803      0.622647      -6.80759      -4.48517      -5.15668      0.209827      -1.91354      -2.42259     -0.897039       1.34276     -0.228778     0.0824193      0.105009    0.00332266    -0.0212685       6.93049       8.33769       8.73922       8.75866       8.00329       6.77899       5.88898       4.69606       3.48357       2.44242       1.68676       1.13634      0.669546      0.391143      0.213544      0.115476     0.0574378     0.0278593
  13  22 3813.4320    1.9136  6.2044 10.2110  0.0003  0.0694   0.0188   0.1887    0.0733   0.0000   425.5045      -8.58255       10.4937     -0.999588      -5.10808       3.78161      -2.24822      -1.74565      -1.56907      -2.30683      -1.50429       1.77770     -0.870691      0.814373     -0.144451     -0.147737    -0.0306879     0.0145727       8.39126       10.3088       11.1953       10.7679       10.0559       8.65138       7.07796       5.75119       4.19430       3.10001       2.04220       1.35278      0.826644      0.488929      0.275272      0.143130     0.0700634     0.0330350
  13  23 3954.3543    1.5962  7.9820 10.0345 -0.0001  0.0857   0.0152   0.2348    0.0675   0.0000   457.8689      -13.4368       39.0085       7.37486       11.5404      -7.11283     -0.910078      -1.76651       5.33151       2.68758     -0.783610      -1.96182     -0.263654      0.560486     0.0498345     -0.123404    -0.0375538    -0.0892145       10.4672       13.2969       13.8150       13.6282       12.5565       10.8741       8.93837       7.16241       5.21545       3.76399       2.58140       1.71038       1.02531      0.608628      0.329662      0.173791     0.0858821     0.0398086
  13  24 4095.4514    1.3547  9.7364  9.8408 -0.0010  0.1000   0.0125   0.2917    0.0625   0.0000   454.5192       2.70023      -15.6175       7.27477       4.82348       11.9766       10.0648       6.27972      -3.65616       11.6228       1.50246      -4.17806      0.760577       1.33823      0.239339    -0.0918088      0.200305     0.0636206       12.1698       15.0003       15.8575       15.4433       14.5117       12.5069       10.4818       8.26882       6.18852       4.50871       3.06666       1.98299       1.22214      0.730618      0.398851      0.210120      0.101983     0.0465381
  13  25 4236.3284    1.1283 11.7926  9.6423 -0.0011  0.1250   0.0104   0.3516    0.0586   0.0000   428.8488       9.70319       18.5731       11.8507       9.54614      -6.37900       8.71311       15.9630       19.1821      -2.78371      -5.15032      -1.22815     -0.445569    -0.0619994    -0.0739339      0.240265    -0.0117857     0.0152151       14.8992       18.7821       19.6306       19.6543       18.2042       15.8196       12.7604       10.2868       7.54155       5.54892       3.81579       2.44923       1.54957      0.915092      0.507172      0.265634      0.127497     0.0592157
  13  26 4377.6160    0.9666 14.5472  9.6126 -0.0015  0.1625   0.0085   0.4352    0.0488   0.0000   437.4021       11.6046     -0.877724      -6.38978       46.6032      -10.0096       10.7645      -15.8037      -19.0135      -5.21052      -5.75369       2.96346      -3.52211      -1.35221      0.988162     -0.143199     -0.251147    -0.0173631       19.0669       24.5198       25.2540       25.4451       23.3126       20.4475       16.5834       13.6055       10.1189       7.19978       5.02629       3.30482       2.06046       1.19346      0.661372      0.352174      0.174801     0.0797221
  13  27 4519.2311    0.7686 17.0781  9.6494 -0.0011  0.2084   0.0070   0.5731    0.0390   0.0000   441.4916       10.5309       20.1722       15.9891       4.50840       13.5505      -5.65581      -11.5275      -24.0568      -4.63919       8.39763     -0.628580      -5.74628    0.00727672       2.43098     -0.567031     -0.399545    -0.0118348       24.8192       31.6080       33.6937       33.1779       30.5413       26.3976       21.7982       17.2457       13.0660       9.31958       6.41234       4.28743       2.66471       1.54624      0.867185      0.463172      0.223983      0.105573
  13  28 4660.8065    0.6158 20.1561  9.6158 -0.0037  0.2907   0.0058   0.7286    0.0317   0.0000   399.7694      -31.1807       17.1663       24.1635       33.6431       43.3860      -41.6995       1.06537       18.7953       1.95468      -4.09230       14.5584     -0.125911      -3.18600       1.59234      0.277303     -0.927259     -0.158705       33.2747       43.1093       46.2355       45.1212       40.6890       36.9139       29.9732       24.1952       18.2811       13.2025       9.06804       6.01416       3.74123       2.21929       1.24102      0.663287      0.313053      0.147426
  14   7 1723.4818    0.2972  0.2560  9.4541 -0.0120  0.0179   0.0139   0.0331    0.0413   0.0000   434.3898      -3.66302       9.94357      -4.43784      -4.44021       1.60169       1.89263      0.531735       1.00991       1.03229     0.0559306      0.640992      0.269873     0.0928489    -0.0292152     0.0133399     0.0334808     0.0125856       2.00001       2.37370       2.47770       2.38650       2.62315       1.95646       1.79391       1.40690       1.07716      0.850602      0.611758      0.359763      0.241581      0.145638     0.0982883     0.0537815     0.0253349     0.0128775
  14   8 1870.8351    0.4328  0.3425  9.4125 -0.0095  0.0227   0.0168   0.0347    0.0555   0.0000   434.6626    0.00564230       9.51997      -2.97385      0.672628      -1.59451      0.983907      0.638398      -1.20368     -0.838252     0.0497142     -0.327229    -0.0915107      0.245183    -0.0274821     0.0749238     0.0391472     0.0168543       2.23790       2.71447       3.60083       2.90195       2.92035       2.64072       2.02595       1.77156       1.33373      0.906631      0.662705      0.480825      0.245605      0.182019      0.109276     0.0482295     0.0321408     0.0141869
  14   9 2017.0283    0.6234  0.4976  9.5840 -0.0061  0.0184   0.0188   0.0424    0.0779   0.0000   436.1736      -2.67776       18.9514     -0.602205      -1.37944       1.79164       1.94942     -0.365417      -3.28826      0.859305    -0.0772268     -0.843883     -0.169436      0.176650    -0.0503048     0.0238409     0.0469952    0.00826693       2.19938       2.81021       3.06464       3.01316       2.76040       2.38308       1.94827       1.46156       1.12669      0.792541      0.562124      0.404109      0.240200      0.156640     0.0918733     0.0518037     0.0248841     0.0126894
  14  10 2162.4736    0.8338  0.7922  9.5797 -0.0035  0.0231   0.0204   0.0581    0.1128   0.0000   435.6621       3.19670       7.26884      -5.18406      -2.90238       3.92146     -0.511438       2.64757      -2.22373       1.37733     -0.409407     0.0769008     0.0125947     0.0615502     -0.166055    -0.0495829    -0.0177188    -0.0384166       2.63365       3.34514       3.53321       3.60355       3.27006       2.84241       2.37165       1.87491       1.42890      0.971223      0.754288      0.496417      0.326426      0.197404      0.113984     0.0651474     0.0329081     0.0165258
  14  11 2305.6303    1.1766  0.9676  9.7535 -0.0060  0.0258   0.0251   0.0590    0.1747   0.0000   441.5325       1.69088       12.7937       1.57623       1.26920       1.78849       1.54827      0.293803       1.04099       1.28339      0.759530      0.928413      0.553702      0.244580      0.185789     0.0591253     0.0324883     0.0175288       2.99501       3.57815       3.73256       3.91528       3.47989       3.03155       2.55535       2.20655       1.64664       1.19598      0.856212      0.572123      0.369878      0.224965      0.127237     0.0729819     0.0405899     0.0194383
  14  12 2446.6921    1.5812  0.8979 10.7110 -0.0027  0.0250   0.0352   0.0560    0.1367   0.0000   437.4594      0.612694       15.3462       8.59772     -0.477762      0.512292    0.00283408     -0.260123      0.457662       3.14023      -1.06565     -0.778567      0.151240     0.0342999    -0.0100226   -0.00188908     0.0515149   -0.00144968       2.80140       3.39531       3.78673       3.79262       3.32014       2.80575       2.68798       1.98893       1.47957       1.20308      0.816212      0.546345      0.317826      0.224495      0.126115     0.0710399     0.0344342     0.0181303
  14  13 2587.2415    2.0399  0.9933 11.0529 -0.0016  0.0250   0.0447   0.0631    0.1768   0.0000   444.4194       10.8264       3.59759      -5.78023       4.52762       4.17604      -3.64937      -1.40451       3.01789      -1.00392      0.831749       1.18250     -0.175200     -0.247878  -0.000988057      0.108653    -0.0364361    0.00209696       2.98982       3.74324       3.69124       3.81965       3.57541       3.13042       2.62270       2.07780       1.62172       1.18909      0.868135      0.562282      0.360305      0.219779      0.133797     0.0727431     0.0375704     0.0180630
  14  14 2728.1710    2.6857  0.8532 11.5178 -0.0079  0.0229   0.0654   0.0583    0.1942   0.0000   442.7225      -5.09741       9.61587       7.25226     -0.891879      -1.08469      -1.40133      -5.47046      0.984570      -1.46382     -0.416661       1.50082    -0.0321718      0.393108     -0.174400    -0.0666019    0.00297257    -0.0112796       2.75996       3.40945       3.65678       3.74972       3.43687       2.94017       2.37564       1.88532       1.40935       1.09698      0.749654      0.483925      0.296486      0.201670      0.125542     0.0673853     0.0361411     0.0170035
  14  15 2869.1571    3.3392  0.8601 11.7232 -0.0013  0.0230   0.0759   0.0538    0.2445   0.0000   439.8025       2.54576       16.7442      -2.01174     -0.870585      -2.69188      -3.46701     -0.932280     0.0770652      -1.20572     -0.774503     -0.879833     -0.198672    -0.0342415     0.0685313    -0.0124303   8.02230e-05    0.00602070       2.69565       3.31993       3.72365       3.48803       3.33768       2.78391       2.46169       1.92485       1.41990       1.08829      0.722068      0.531959      0.330588      0.189288      0.117279     0.0643756     0.0320635     0.0170606
  14  16 3010.1238    4.0792  0.8450 12.1295 -0.0010  0.0223   0.0939   0.0532    0.2444   0.0000   437.5452      -5.58048       12.1590       1.32479       3.43932      -3.93754      -4.41229       1.34311       1.48539     -0.214854      -1.01225     -0.416904      0.130361      0.344156    -0.0177965    0.00463118   -0.00415545   -0.00130390       2.66689       3.16933       3.22870       3.26200       3.01810       2.88856       2.40341       1.80690       1.34013       1.00785      0.766395      0.512450      0.344712      0.207374      0.117975     0.0638191     0.0324733     0.0156363
  14  17 3150.4793    4.2595  1.1397 11.9608  0.0007  0.0259   0.0861   0.0656    0.3122   0.0000   438.7651      -1.82662       11.4273      -2.17071      -6.14842      -1.30196       3.70192       3.08882     -0.644607      0.659153      -1.13710     -0.152866      0.139554    -0.0729881     0.0161009     0.0238361     0.0210355    -0.0151930       2.90832       3.59345       3.63855       3.94516       3.51082       3.11452       2.56757       2.08015       1.60115       1.18966      0.857083      0.546769      0.373396      0.214654      0.140772     0.0766173     0.0389250     0.0194360
  14  18 3290.8019    3.7630  1.4636 11.9377  0.0004  0.0296   0.0681   0.0757    0.1878   0.0000   438.7637      -8.59880       5.85755       8.10076       4.48811      -3.73107      -4.10377       1.43893       3.94984      0.948198      0.357256      0.324148      0.152664     -0.378274     -0.116786     0.0462285   -0.00842734    -0.0161715       3.35202       4.09744       4.27571       4.36390       4.08637       3.54442       3.05889       2.50057       1.84232       1.39789       1.00649      0.659971      0.440368      0.265401      0.156577     0.0863433     0.0451517     0.0225176
  14  19 3431.3168    3.3067  2.0941 11.5689 -0.0023  0.0352   0.0499   0.0924    0.1242   0.0000   436.6705      -5.78439       14.7663       1.06223       1.28739      -3.92716       3.23750       1.82314      -1.25653       1.51249      -2.65235     -0.986120     -0.834020      0.275871    -0.0613185    -0.0121712    -0.0359820    -0.0440077       3.99215       4.90718       5.22461       5.20732       4.81731       4.26094       3.67671       2.84773       2.19940       1.67766       1.14152      0.800609      0.505141      0.322784      0.177244      0.103177     0.0531853     0.0270353
  14  20 3572.0348    2.6426  3.1752 11.0925 -0.0007  0.0460   0.0333   0.1174    0.0906   0.0000   429.3216      -5.76020       15.1112       4.00264       2.43523      -3.62327      -5.56648       1.70574       1.48319      -1.76858       1.09267     -0.679387      0.282828     -0.295315      0.101788     0.0268941    -0.0569869     0.0305599       5.39161       6.34877       6.69497       7.00128       6.39442       5.69059       4.65798       3.88196       2.91802       2.24742       1.52626       1.04379      0.654106      0.409271      0.248479      0.139190     0.0721390     0.0362085
  14  21 3712.9583    2.2218  4.4949 10.5837 -0.0006  0.0553   0.0242   0.1455    0.0790   0.0000   432.6071      -3.59819       15.2500      -13.8822       6.52152       4.77552       1.30137      -5.50367      0.976626       3.99866      -2.53607      -2.21202     0.0303334      0.600530      0.579835     -0.158066      0.144343    -0.0455562       6.47642       8.00994       8.50268       8.37035       7.75657       7.00386       5.78495       4.70582       3.56372       2.61297       1.86038       1.27591      0.797361      0.504450      0.287182      0.158250     0.0839814     0.0415144
  14  22 3853.9457    1.8439  6.3023 10.1602 -0.0002  0.0702   0.0174   0.1835    0.0704   0.0000   446.9177       5.32948       12.9722      -2.07645       6.73642      -20.5439       10.0720     0.0623024      -2.06738      -1.52454     -0.830528       1.63033       1.08567      0.182464     -0.137983    -0.0918408     0.0518655    -0.0232288       7.84272       10.0737       10.5652       10.4064       9.83731       8.46466       7.32887       5.85958       4.51338       3.40872       2.33105       1.57401       1.01516      0.622782      0.364499      0.204926      0.106068     0.0534166
  14  23 3995.1537    1.5349  8.2791  9.9362 -0.0011  0.0869   0.0138   0.2389    0.0643   0.0000   446.7564      -12.4873       8.65510      0.944788       3.39779      -6.95304       8.87165      -6.21905       3.57664       2.78817      0.598370      -1.87083    0.00528506      -1.29472      0.249236      0.596832    -0.0979626     0.0870724       9.37757       12.2382       12.6029       12.8176       11.9667       10.6922       8.79142       7.21063       5.56774       4.13573       2.87750       1.97999       1.25015      0.789223      0.453981      0.256130      0.133192     0.0665247
  14  24 4136.5907    1.2747 10.0308  9.8831 -0.0008  0.1039   0.0117   0.2909    0.0550   0.0000   447.0322       2.73541      -2.24269       1.05799       3.55519      -8.75150       17.8252       8.81424     -0.600968       2.89414      -3.25030       1.23400      -1.07568       1.17433    0.00692359     -0.203747     -0.162107    -0.0135888       11.6748       15.1516       15.8762       15.6640       14.4686       12.8933       11.0375       8.72048       6.80371       4.96962       3.52435       2.36841       1.53276      0.945496      0.534667      0.299959      0.157881     0.0782582
  15   8 1902.3171    0.4849  0.3955  9.5371 -0.0055  0.0187   0.0166   0.0401    0.0558   0.0000   439.4737      0.636238       13.5301      -1.45152      -5.62547      0.780977       1.24997      -1.75033       1.19940    -0.0447689     0.0416308    -0.0997480      0.256583      0.113611     0.0434142   0.000847323    -0.0336047     0.0138922       2.33975       2.98913       2.98618       2.92551       2.79705       2.45947       2.20940       1.67351       1.26778      0.910614      0.680947      0.503498      0.333255      0.213486      0.119518     0.0668459     0.0359089     0.0176953
  15   9 2049.5978    0.6904  0.5031  9.5954 -0.0034  0.0197   0.0193   0.0391    0.0798   0.0000   436.8984       2.12270       14.5524      -3.24475      -5.77058      -5.54296       1.01181      0.148971     -0.971929      0.139207     0.0757296      0.250978    -0.0269226     0.0798405    -0.0240530    -0.0542210    -0.0656476   -0.00686793       2.56017       3.16811       3.45443       3.43136       3.32024       2.85820       2.30298       1.72379       1.25170      0.894986      0.661424      0.508199      0.331140      0.213955      0.134405     0.0738535     0.0402192     0.0213827
  15  10 2195.8031    0.9069  0.7307  9.8003 -0.0036  0.0210   0.0217   0.0495    0.1047   0.0000   440.1286      -1.72891       12.5453      -5.12033       2.02456       2.96022       1.14619      0.496290       2.63273     0.0957707      0.427687     -0.461480     -0.988860    0.00873118     0.0894307    -0.0442894    -0.0337780    0.00627580       2.24487       2.81660       2.91192       2.90162       2.84193       2.50175       2.18008       1.70790       1.31782       1.03134      0.759989      0.534148      0.346188      0.228954      0.142459     0.0800609     0.0458406     0.0232561
  15  11 2339.4644    1.2551  0.9814  9.8609 -0.0016  0.0248   0.0254   0.0610    0.1642   0.0000   439.8843      -2.80780       12.3085      -2.91210      -4.03188       5.26774       2.66052     -0.166360     -0.296303      0.514926     -0.481630     -0.120527     -0.336105      0.143627     -0.191680     0.0391332     0.0377378    0.00928797       2.78828       3.33281       3.41471       3.42903       3.46725       3.08599       2.52738       2.02299       1.50661       1.25087      0.898775      0.607915      0.422823      0.263536      0.167044      0.102294     0.0550550     0.0274749
  15  12 2480.9626    1.7310  0.9916 10.0234 -0.0012  0.0226   0.0346   0.0605    0.2247   0.0000   441.1462     -0.743124       11.9867       6.46006      -1.99921     -0.686844      -2.11375     -0.213494      -1.58222      0.811624      -1.12447      0.488640      0.327090      0.107663    -0.0715610      0.101556    -0.0468014   -0.00701556       2.32086       3.01589       3.10587       3.07733       3.03111       2.68725       2.31173       1.81239       1.43307       1.12039      0.805117      0.552906      0.368086      0.239706      0.146326     0.0855040     0.0474036     0.0263001
  15  13 2622.3613    2.2660  0.8830 11.0714 -0.0017  0.0220   0.0493   0.0529    0.1678   0.0000   438.0982      -1.28612       12.4787      -3.16024       3.77110       3.47759      -1.98394      -2.99568     -0.387441       1.37743     -0.185368     -0.159599      0.261291     -0.301304      0.376812     -0.127389    -0.0492738    0.00123665       2.40001       2.93320       3.16560       3.20761       2.91726       2.64868       2.25815       1.90918       1.39766       1.04158      0.802078      0.545694      0.360407      0.239198      0.143131     0.0828418     0.0440806     0.0233676
  15  14 2764.0872    2.7969  0.8734 11.4856 -0.0034  0.0212   0.0610   0.0538    0.1890   0.0000   435.6078      -2.58390       10.0233     -0.467887      -1.39479      -2.45635      -2.23723     -0.629392       1.54461      0.823919      0.151122      0.216880     -0.316541     -0.176348     0.0666795     0.0479206    -0.0405906     0.0558590       2.45784       2.98698       3.11454       2.97802       2.77577       2.49165       2.30579       1.86004       1.52863       1.18075      0.815568      0.556973      0.366630      0.220109      0.141951     0.0796284     0.0445425     0.0233614
  15  15 2905.7167    3.5710  0.8571 12.0872 -0.0065  0.0220   0.0808   0.0532    0.2057   0.0000   439.0044       5.84128       12.4226     -0.602274      -1.40789       2.88956      -1.77697     -0.774980       1.57404      -1.61929      0.559285     -0.309223      0.270563     -0.173373     -0.276245     -0.173586    0.00659759     0.0434758       2.19142       2.99635       2.96284       3.13793       2.80353       2.53983       2.22513       1.84079       1.48163       1.10500      0.786772      0.547349      0.350367      0.232314      0.139808     0.0780499     0.0452813     0.0239807
  15  16 3047.0348    3.8908  0.9523 12.2379 -0.0001  0.0241   0.0836   0.0584    0.2257   0.0000   439.0772       2.35838       6.32040      -4.88469      0.145934      -3.55044      -3.45576       2.19028       2.19974     -0.469260      0.143242       1.04724     -0.318702     -0.469266     -0.109508     -0.129665     0.0742853    -0.0198653       2.54020       3.29568       3.61906       3.46655       3.33874       2.84545       2.41164       2.00362       1.52619       1.18317      0.784141      0.564802      0.395778      0.238960      0.145753     0.0845435     0.0467876     0.0273502
  15  17 3187.9363    4.2128  1.0780 12.0853 -0.0033  0.0251   0.0851   0.0597    0.3054   0.0000   439.8168      0.524494       11.0428      -1.43044     -0.543246      -1.02064      0.716470      -2.82737      0.792735     -0.118967     -0.575428     -0.423345      0.423861    -0.0732982     -0.238509     0.0216989     0.0209482     0.0263788       2.56331       3.15110       3.53227       3.44049       3.33015       2.92350       2.46707       2.08191       1.63175       1.20428      0.858034      0.647847      0.402436      0.268368      0.159360     0.0975888     0.0535051     0.0263524
  15  18 3328.7981    3.6414  1.5655 12.1653 -0.0048  0.0314   0.0645   0.0784    0.1762   0.0000   439.9405      -1.32617       7.36538      0.458977       1.36768       4.59536       1.33310       1.71469     -0.243326       1.62543      0.359300     0.0914663       1.14818     -0.752595    -0.0189334      0.186340    0.00680132     0.0580261       3.53271       4.56155       4.73644       4.83316       4.49478       3.88812       3.31949       2.73465       2.09561       1.60567       1.15196      0.775362      0.521369      0.322750      0.199929      0.124856     0.0646994     0.0347756
  15  19 3469.8692    3.0870  2.4161 11.4764 -0.0017  0.0389   0.0427   0.0950    0.1199   0.0000   436.3787      -10.1281       3.20117      -8.17556      -1.70079      -10.4305     -0.355287      -3.06550      -3.49029      0.768410      0.989746     -0.644039      0.274537      0.171693     -0.514469    -0.0108633     0.0415893     0.0580298       4.36859       5.55713       5.90061       5.84602       5.34456       4.78876       4.17721       3.45604       2.68537       2.01929       1.47020      0.983440      0.659144      0.423689      0.245619      0.148155     0.0794502     0.0432292
  15  20 3611.0354    2.5845  3.5785 10.8942 -0.0004  0.0476   0.0299   0.1235    0.0941   0.0000   438.6460      -20.0829       14.5337       11.3852      -6.29900       1.09958       3.31268     -0.421615      -2.11631      0.463311     -0.439573      -1.54233      0.418928    -0.0987577     -0.710214    -0.0494645      0.120917     0.0430959       4.95355       6.27805       6.32843       6.66098       6.22633       5.75220       4.85609       3.85291       3.16063       2.32919       1.69402       1.19745      0.825522      0.519502      0.316628      0.183127      0.101019     0.0557138
  15  21 3752.3390    2.0901  5.3829 10.3555 -0.0015  0.0612   0.0205   0.1600    0.0775   0.0000   442.2240       1.02276       16.4508     -0.890117      -9.38009       1.13215       2.98856       9.79143       7.12890      -2.47388      -2.91483     -0.232477     -0.503032     -0.139273      0.826259      0.104752      0.200241     -0.121495       6.43140       8.09290       8.66472       8.72710       8.11645       7.25589       6.32408       5.14768       4.02455       3.05411       2.21498       1.54542       1.01866      0.642727      0.404572      0.236762      0.128174     0.0679758
  15  22 3893.9465    1.7455  6.8697 10.1056 -0.0012  0.0715   0.0159   0.1967    0.0672   0.0000   439.3968      -2.76903       10.2275      -7.94647      -8.21610      -3.54951      -5.91967       2.78957      -3.25607       1.50214      -2.35223      -2.31254       1.38578      0.225817     -0.180696      0.128552     -0.104929     -0.218468       7.45576       9.57051       10.1306       10.1339       9.63667       8.56107       7.42534       6.01048       4.77267       3.65914       2.60625       1.82333       1.22466      0.772330      0.475958      0.281433      0.152026     0.0824871
  15  23 4035.3658    1.4885  9.0335  9.8773  0.0006  0.0873   0.0126   0.2484    0.0604   0.0000   444.3856       8.21844     0.0732287      -7.22727       7.99115       10.3413      -9.40884      -10.3701       1.25935       7.92681      0.267824      0.290307      0.586462      0.443715      -1.61230      0.149859      0.106700     -0.106296       9.12642       11.5802       12.3381       12.1417       11.6437       10.5549       9.11518       7.39698       5.74467       4.37871       3.21610       2.23466       1.52881      0.965631      0.592526      0.339921      0.187491     0.0983546
  15  24 4177.3291    1.2155 10.9868  9.7545  0.0002  0.1092   0.0104   0.3009    0.0543   0.0000   429.2855       5.68530       9.98660      -42.4427       9.34083      -8.19824      -21.6011      -9.91588      0.124183      -18.2204      -2.47411      -1.75957     0.0336381      -3.12569      0.623046   -0.00887910     -0.368998    -0.0714897       11.3342       14.6342       15.1422       15.4831       14.6491       12.9021       11.3489       9.22640       7.48541       5.54459       4.05460       2.83400       1.88836       1.19717      0.743698      0.425168      0.239164      0.127180
  15  25 4319.0690    1.0123 13.5447  9.7365 -0.0011  0.1380   0.0086   0.3889    0.0447   0.0000   414.7362     -0.602093       23.0397       4.19565      -4.99311       6.28971      -25.7845       4.93671      -5.08168      -5.89078      -9.74886      -2.43067     -0.481723      -2.27217       1.11841       1.41455     -0.132955     0.0723566       14.0556       18.2104       19.3531       19.3819       18.4760       16.5109       14.2819       11.5548       9.21929       6.97475       5.12110       3.56922       2.38052       1.54671      0.941077      0.558017      0.303297      0.160607
  15  26 4461.5239    0.8400 16.0453  9.7130 -0.0004  0.1776   0.0071   0.4882    0.0373   0.0000   425.4584      -27.7353       6.03909      -19.1945      -24.0264       6.47347       13.9210       2.26130      -6.44423      -8.75351      -8.82703       3.52769       1.45726      0.155803       3.08326      0.346727     -0.674734     -0.138009       18.2417       23.8425       25.0346       25.6932       23.6824       21.8485       18.3530       15.0032       11.7380       9.03725       6.60876       4.57198       3.10783       1.97869       1.23501      0.717547      0.396029      0.207386
  16   6 1629.5041    0.2389  0.1805  9.4177 -0.0063  0.0143   0.0139   0.0317    0.0341   0.0000   435.7692     -0.965081       11.9968      -1.12200      -3.79564      -2.66561    -0.0476874      -1.79652     -0.511315     -0.571274     0.0124054      0.118518     -0.271378    -0.0338675    -0.0478297    -0.0510728    0.00758055     0.0112012       1.58522       1.77295       2.33083       2.09895       1.77626       1.89611       1.77292       1.27400       1.17289      0.803339      0.494685      0.465506      0.303915      0.196788      0.129650     0.0709010     0.0359111     0.0253784
  16   7 1783.2178    0.3607  0.3497  9.3655 -0.0024  0.0174   0.0131   0.0407    0.0461   0.0000   436.2203      -1.13368       11.0679     -0.587220      -3.93552      -2.37393       2.23518      -1.22662       1.17930      0.498198       1.34553      0.325751      0.342190     -0.148665      0.107018     0.0188867   -0.00723262    0.00704756       1.53930       1.85974       2.00752       2.01419       2.03820       1.70504       1.53716       1.38126       1.05633      0.878930      0.615856      0.427294      0.315222      0.179413      0.138723     0.0680266     0.0496464     0.0251449
  16   8 1933.1508    0.5079  0.4792  9.4756  0.0025  0.0210   0.0150   0.0401    0.0601   0.0000   436.4504     0.0838518       15.1973       2.55020      -2.72412      -1.81022       1.43848       1.04280     -0.277199     -0.492712     -0.968098     -0.274994      0.209781      0.366766      0.120961    -0.0714322     0.0459360    -0.0199120       2.40230       3.23857       3.47146       3.60097       3.39036       2.87555       2.35859       1.72498       1.37496       1.05222      0.713406      0.514705      0.313025      0.237672      0.142564     0.0906875     0.0555767     0.0280119
  16   9 2081.5472    0.7281  0.6233  9.5457 -0.0054  0.0207   0.0190   0.0453    0.0983   0.0000   437.5902       2.10807       12.7078      -1.29016      -3.53481       2.68785       2.46869     -0.102892     -0.728758       1.43700      0.275245      0.623662      0.507842     -0.199716      0.147463     0.0570240     -0.108972     0.0385725       2.00818       2.78963       2.91624       3.06972       2.70103       2.64641       2.07309       1.72101       1.32726       1.04301      0.759675      0.552034      0.358000      0.234039      0.151042     0.0949481     0.0563228     0.0309125
  16  10 2228.3621    1.0119  0.7426  9.9126 -0.0008  0.0203   0.0233   0.0498    0.1165   0.0000   436.3911      -1.94560       11.8648      -5.41693       1.01193      -1.72245     -0.944237     -0.989459    -0.0269511     0.0900342      0.289501     -0.353457     -0.612901      0.326147  -0.000735834    -0.0770354    0.00957256    -0.0254660       2.35601       2.91971       3.11526       3.25867       3.08187       2.75157       2.26294       1.79842       1.40269       1.08607      0.848576      0.579545      0.373765      0.247845      0.163407      0.108446     0.0618402     0.0338843
  16  11 2372.5491    1.3483  0.9773 10.0775 -0.0030  0.0232   0.0266   0.0559    0.1507   0.0000   441.7646      -3.08900       17.6315     -0.432506      -3.71108      0.458815       3.57686     -0.167028       1.57863      0.476524     -0.503422       1.35915     -0.285459     0.0941759    -0.0274460     0.0613575    -0.0338301   -0.00978290       2.50952       2.97560       3.01546       2.93122       2.90061       2.87842       2.63271       2.12126       1.65671       1.19133      0.922601      0.698701      0.554740      0.366204      0.226057      0.124739     0.0682561     0.0383563
  16  12 2514.8046    1.7843  1.1027 10.5982 -0.0002  0.0251   0.0343   0.0598    0.1754   0.0000   439.8315     0.0256922       17.2533       4.66209      -6.63818       2.57388      0.579252       2.90138      0.902113      -1.59871      -1.03798      0.509079      0.105788     0.0769968      0.274562     0.0878098    -0.0427641   -0.00422080       2.56468       3.26342       3.53295       3.69936       3.45738       2.94299       2.61321       2.13760       1.67965       1.25432      0.987781      0.666797      0.443178      0.317553      0.195670      0.118398     0.0675324     0.0407374
  16  13 2656.8794    2.4788  0.8957 10.9650 -0.0037  0.0216   0.0501   0.0499    0.1982   0.0000   439.7640     -0.497360       14.8743       1.54993     -0.966784      -2.17905       1.46868       2.40196     -0.288734     -0.638502      0.214164      0.744790     -0.478376     -0.390528     -0.129788      0.142461     0.0286373    -0.0726784       2.23783       2.76847       2.98650       2.95103       2.72054       2.59171       2.22688       1.86566       1.51007       1.16258      0.832021      0.603720      0.424964      0.288930      0.173154      0.102569     0.0579613     0.0345359
  16  14 2799.4750    3.0305  0.9031 11.6871 -0.0031  0.0215   0.0628   0.0511    0.1679   0.0000   436.2880      0.102697       13.1957    -0.0604653      0.839202      -5.05375       1.17673      0.799350       1.63321      0.495855      0.721308     0.0548071      0.509289     -0.191433     -0.363394    -0.0217795    -0.0748961    -0.0428050       2.16744       2.69077       2.81234       2.82152       2.71123       2.43708       2.13273       1.83458       1.51011       1.13412      0.846642      0.622454      0.399362      0.281354      0.171472      0.103145     0.0605506     0.0341409
  16  15 2941.7192    3.7711  0.8276 11.8502  0.0010  0.0191   0.0805   0.0497    0.1996   0.0000   438.3160      -7.26007       8.68035      -3.09277      -3.47731      -4.03008      -3.26522     -0.598000   -0.00156660      0.597852     -0.988888     -0.257549      0.359571      0.234084      0.146001     0.0152663     0.0235414    -0.0267949       2.02563       2.46254       2.68560       2.65146       2.58441       2.30798       2.00300       1.65626       1.29209      0.979997      0.726576      0.538775      0.366650      0.243394      0.155469     0.0938626     0.0536589     0.0297021
  16  16 3083.4426    4.2087  0.9167 12.5419 -0.0028  0.0270   0.0890   0.0555    0.1979   0.0000   437.0251      -5.34048       11.1555     -0.532269      -2.49519       4.10495       1.41898      -1.18702     -0.701518    -0.0166484     -0.709549     -0.679816      0.158982     -0.100008     0.0428963     -0.133105    -0.0449545     0.0218022       3.38783       4.14872       3.86627       3.44846       2.99244       2.73395       2.81888       2.84238       2.46657       1.92143       1.37260      0.927932      0.594702      0.354682      0.208021      0.113923     0.0629107     0.0371883
  16  17 3224.9197    4.0393  1.1873 12.2796  0.0021  0.0263   0.0787   0.0662    0.2590   0.0000   436.0398      0.817366       17.4009      -3.24124       2.73469      -1.81470      0.557326      -2.81060      0.479122      -1.24843     -0.802120    -0.0150776      0.199240     -0.294160    -0.0536994    -0.0194137     -0.100053    -0.0279553       2.51066       3.32285       3.32615       3.53397       3.25289       3.08904       2.63950       2.12969       1.71975       1.38765      0.954621      0.723401      0.490494      0.331882      0.211359      0.125702     0.0707753     0.0425937
  16  18 3366.2947    3.5565  1.7697 11.7437 -0.0009  0.0325   0.0570   0.0774    0.2017   0.0000   440.0199       2.91441       17.0647       3.50176      0.528305       5.39699     -0.808410      -2.30014      -1.01831       1.55690      0.386638      0.122773      0.965103     -0.362919      0.108413     -0.159798    -0.0645982     0.0202751       3.29199       4.08112       4.19261       4.36608       4.14490       3.90815       3.31184       2.67980       2.15617       1.72124       1.25575      0.929360      0.604468      0.422260      0.266975      0.162417     0.0981543     0.0544540
  16  19 3507.7991    2.8615  2.7088 11.4211 -0.0006  0.0405   0.0378   0.1064    0.1105   0.0000   440.4251    -0.0527929      0.383736       1.00508      -8.46704      -13.6781       7.82608      -2.14171      0.693274      0.597544      0.904583     -0.161405      0.104804      0.365751      0.506454     -0.376788    0.00326776     0.0364214       4.15958       5.51299       5.68713       5.80259       5.35469       4.87724       4.22399       3.64791       2.83714       2.17233       1.63142       1.13954      0.799756      0.518165      0.319896      0.197912      0.107483     0.0615173
  16  20 3649.6393    2.4264  4.0895 10.6641 -0.0000  0.0497   0.0254   0.1314    0.0886   0.0000   440.1961      0.663746       9.02147       7.27952      -10.8739       4.05135      -5.28566      -9.93013      -3.13839       3.14340   -0.00791389     -0.265927     -0.517532     -0.458341      0.234393     -0.123487     -0.137586      0.172501       4.97894       6.24578       6.74047       6.82737       6.56066       5.63703       5.19953       4.24078       3.29713       2.57784       1.95333       1.37816      0.945961      0.619431      0.394414      0.247464      0.141711     0.0778846
  16  21 3791.3953    1.9766  5.6412 10.2841 -0.0017  0.0609   0.0184   0.1647    0.0738   0.0000   459.0644      -4.56945       24.2839       9.58282       12.5318       2.14767       2.23515     -0.651062      -4.45758       4.87389       1.45430      -2.20612     -0.130305       1.79474    -0.0519479      0.394093     -0.114512     0.0205549       6.07314       7.84219       8.19201       8.42758       8.02836       7.32490       6.21428       5.20035       4.21766       3.19923       2.39047       1.72158       1.16621      0.781278      0.484692      0.301890      0.173058     0.0969418
  16  22 3933.1801    1.6649  7.6255  9.9913 -0.0005  0.0753   0.0142   0.2041    0.0640   0.0000   450.0325       1.85915      0.494506      -12.1801      -18.8720      -2.16166       6.20218       8.44418       1.72028      -10.2744     -0.144383       2.82798      -2.15987     0.0300221      0.745368     -0.210752     -0.115859      0.121780       7.66423       9.78095       10.3173       10.5627       9.91509       9.17871       7.86523       6.55393       5.14999       3.99174       2.96361       2.14846       1.45703      0.990260      0.611390      0.379615      0.214321      0.121558
  16  23 4075.4901    1.3799  9.8543  9.9029 -0.0009  0.0942   0.0115   0.2628    0.0540   0.0000   424.3295      -18.7163       9.04411      -4.47991      -20.3048      -4.93875      -3.31741      -6.62635       11.8494       2.39477      0.407023       2.64058       2.91125      0.982185      0.676033   -0.00924106      0.121583     -0.259237       9.37387       11.8228       12.5844       12.8155       12.3835       11.2844       9.61291       8.00921       6.38883       4.99522       3.65153       2.66220       1.85584       1.20897      0.784071      0.474163      0.276846      0.154492
  16  25 4359.9288    0.9699 14.7044  9.6885  0.0006  0.1487   0.0077   0.4130    0.0426   0.0000   420.8157      -16.3871       3.79574     -0.796068       8.55583      -1.32618      -15.2538      -3.11119      -8.92287      -6.11330       12.2892   -0.00931856       2.82944       2.62777      0.336091     -0.456014      0.400610     -0.179806       14.3312       18.6345       19.7441       19.7512       19.0420       17.3430       15.1577       12.6265       10.3099       8.00206       6.00033       4.24749       2.95842       1.92883       1.24931      0.752377      0.433146      0.245401
  16  26 4501.8316    0.7789 17.2298  9.7008 -0.0027  0.1932   0.0063   0.5211    0.0344   0.0000   456.0012       12.4721      -48.4117       14.4366       65.5028      -14.4895      -47.5517      -26.2784       22.7540       5.71922      -8.14948       10.6716       2.58387       2.84841      0.237710       1.05970     -0.290841     -0.520388       18.2352       24.5224       25.1996       25.6073       24.4853       22.4638       19.8696       16.4435       13.3176       10.2931       7.81077       5.58232       3.90109       2.60170       1.63185      0.995005      0.573856      0.313335
  16  27 4644.6975    0.6590 19.7640  9.6423  0.0034  0.2396   0.0056   0.6196    0.0290   0.0000   457.0415      -29.8701       19.0878      -20.9655      -8.44158       1.62907       29.3685      -21.8457      -25.0649      -1.13696       7.26457       10.6956      -6.01741     -0.843060      -5.55014      0.465467      0.624248      -1.14852       22.5646       29.6168       31.5856       32.2076       30.8730       28.0005       24.2890       20.3099       16.3308       12.6101       9.56365       6.78456       4.80847       3.20318       2.03374       1.25150      0.708987      0.401944
  17   7 1811.9447    0.3819  0.2912  9.5177 -0.0032  0.0154   0.0145   0.0316    0.0420   0.0000   438.8758      -1.39086       17.3178      0.367545      -3.22953     -0.151831       1.10668     -0.540658     -0.369630     -0.716043     -0.135905      0.492007     -0.268698      0.381822    -0.0473136     0.0930680   -0.00338791    -0.0177164       1.75388       2.21590       2.39490       2.00332       1.78914       1.66105       1.58309       1.62039       1.38852       1.14086      0.823947      0.561348      0.376057      0.230751      0.142132     0.0932738     0.0485700     0.0275132
  17   8 1963.2571    0.5466  0.5490  9.4351 -0.0034  0.0191   0.0150   0.0474    0.0675   0.0000   437.0114      -3.29636       10.6723      -3.40331      -2.04991      -1.32390     -0.142964      0.138947       1.49914      0.300441      -1.48064    -0.0374901     0.0563702      0.168813     0.0186884    -0.0870096    -0.0659122    0.00770129       2.08664       2.38306       2.19776       2.36692       2.38311       2.31721       2.10775       1.63545       1.20569       1.23022      0.949679      0.616662      0.418223      0.262830      0.169107      0.117135     0.0963127     0.0524607
  17   9 2112.9667    0.7741  0.6632  9.7080 -0.0037  0.0207   0.0185   0.0441    0.0865   0.0000   437.7563      -2.04466       13.4434      0.976379      -3.67704     -0.569434       1.05023       3.38673      -1.48535     -0.649544     -0.745424      0.236314      0.113797     -0.167715   -0.00149531      0.139073     0.0145348    -0.0185631       2.09719       2.65124       2.81028       2.91015       2.68073       2.48058       2.20690       1.80771       1.37673       1.10896      0.829628      0.606820      0.421867      0.279494      0.185034      0.124119     0.0722379     0.0407901
  17  10 2260.2931    1.0921  0.8931  9.8807 -0.0006  0.0214   0.0220   0.0549    0.1197   0.0000   441.2960      -1.99070       11.9330     -0.184067     -0.599300      -4.68293      0.357918      0.796584       1.42119     -0.214704     -0.694401      0.425101      0.752182      0.125005      0.138096     0.0651017    -0.0568501    -0.0289731       1.94791       2.55708       2.61086       2.74084       2.63878       2.48784       2.03781       1.75383       1.36944       1.14794      0.841262      0.597222      0.445965      0.290062      0.199413      0.122990     0.0780433     0.0435321
  17  11 2404.9973    1.4718  0.9045 10.5153 -0.0019  0.0213   0.0298   0.0535    0.1263   0.0000   437.5658     -0.433754       8.81714      0.299819      -3.48111      -3.91468     -0.778996      -1.44309       1.60631     -0.802391     -0.120778     0.0487353    -0.0511075      0.214625     -0.259480      0.103388     0.0996202     0.0174264       2.07689       2.51065       2.69531       2.79523       2.65568       2.35836       2.02558       1.83594       1.52301       1.13202      0.890250      0.643786      0.451198      0.295346      0.188826      0.123086     0.0789338     0.0447352
  17  12 2548.0949    1.9961  0.9896 10.4563 -0.0015  0.0216   0.0376   0.0546    0.1876   0.0000   439.6055       2.34723       10.9152       4.29516       1.41248     -0.661756       3.28494      0.986333     -0.528112       1.02346      -1.13748      0.110312     -0.153552      0.118630     0.0462686     -0.164192    -0.0545336     0.0595553       2.04423       2.57120       2.63253       2.67556       2.71568       2.37073       2.19080       1.78776       1.53184       1.15890      0.901703      0.659008      0.469553      0.316674      0.198684      0.130970     0.0814131     0.0469629
  17  13 2690.9983    2.5354  1.0294 11.0791 -0.0029  0.0217   0.0477   0.0569    0.1862   0.0000   438.2298       1.36912       9.77436      0.296101      -1.46353      -3.96973      -2.20130     -0.693103      0.579417      -2.07535     -0.590660     -0.310752      0.123951     -0.556582     -0.208933      0.109154     -0.123604     0.0220464       2.07762       2.67704       2.90017       2.96031       2.77945       2.54250       2.26796       1.83656       1.51886       1.16658      0.871330      0.675141      0.436333      0.308235      0.205481      0.130861     0.0754760     0.0458021
  17  14 2834.2767    3.2242  0.8767 11.4124 -0.0009  0.0198   0.0633   0.0482    0.1819   0.0000   438.0273      -1.93991       15.6020      -6.53661      -2.24720       1.43282      0.393277       1.43342       1.20828      0.744972     -0.118028      0.667997     -0.562291     -0.327425     -0.183235    -0.0129287     -0.108757     0.0689705       1.93530       2.34177       2.58768       2.69102       2.49537       2.26563       2.10630       1.68373       1.30603       1.04880      0.779914      0.577291      0.432952      0.281774      0.191063      0.122187     0.0738707     0.0402308
  17  15 2977.1474    3.8736  0.8203 12.1352 -0.0032  0.0193   0.0810   0.0487    0.1544   0.0000   437.0006     -0.157486       13.3115    -0.0450297      -1.81916      0.559712      -2.55322      -1.00657      -1.34688     -0.400970     -0.181670     0.0288864     0.0466718     -0.230610      0.190481    -0.0979387    -0.0550303   -0.00213074       1.81522       2.32199       2.24746       2.38858       2.27953       2.20023       1.90886       1.57553       1.31215       1.08209      0.825959      0.601266      0.397833      0.276570      0.177585      0.113626     0.0740768     0.0435467
  17  16 3119.3247    4.1056  0.9682 12.4633 -0.0017  0.0217   0.0820   0.0547    0.1837   0.0000   440.5857      -4.61751       17.5375       2.62360      -4.53280       1.29480      0.944366       1.71046     -0.838330     -0.180726     -0.834172     -0.522520     -0.428204     0.0688356    -0.0957419     -0.140848     -0.153143     0.0320339       2.15025       2.83859       2.94609       3.13425       2.90124       2.65952       2.32412       1.88473       1.56555       1.14243      0.963355      0.628159      0.464830      0.302755      0.214079      0.123846     0.0770753     0.0457392
  17  17 3261.3396    3.9561  1.2946 12.2204  0.0011  0.0256   0.0725   0.0690    0.2089   0.0000   440.3330       3.16169       10.9761     -0.361288      -1.90345     -0.116049      -4.74287     0.0494532       4.20721       1.00104      0.211531    -0.0201446      0.264303      0.640600     -0.185658     -0.184862     -0.110569     0.0164736       2.51425       3.21950       3.42432       3.38264       3.14812       3.01008       2.56325       2.22165       1.84497       1.47424       1.12137      0.794725      0.552535      0.357096      0.238464      0.150575     0.0928509     0.0530114
  17  18 3403.2898    3.2736  2.0436 11.6520 -0.0027  0.0336   0.0488   0.0849    0.1672   0.0000   435.0307      -7.12256       13.4974      -1.01377       1.93345     -0.783332      0.318519       2.49684    -0.0582780       2.68931      0.152460      0.958908      0.647745      0.140368      0.336871     -0.107763     0.0644614      0.130989       3.21966       4.10331       4.40287       4.47529       4.29307       3.97176       3.43952       2.86115       2.36646       1.83620       1.42796      0.971902      0.748263      0.481227      0.326424      0.197788      0.124591     0.0716725
  17  19 3545.3697    2.8413  3.0598 10.9141  0.0002  0.0407   0.0338   0.1066    0.1367   0.0000   441.8433      -2.33939       12.0372       3.17027       2.81556      -5.71325     -0.721633      0.595808      -1.62313       1.01261      0.514956      -1.10890      0.927780     -0.338639     -0.339881     0.0946588    -0.0682014     0.0697640       3.93741       5.01214       5.26547       5.35253       5.16729       4.74105       4.28480       3.48966       2.80852       2.21576       1.67239       1.23199      0.893896      0.611560      0.389955      0.250086      0.151695     0.0867950
  17  20 3687.6244    2.2975  4.2755 10.6053 -0.0003  0.0511   0.0234   0.1306    0.0878   0.0000   441.7439       9.47957       2.09636     0.0367186     -0.809104      -3.68760      0.771271      -1.32031     -0.274725      -3.48979      -2.40308      0.658980     -0.892483     -0.286404     -0.274456      0.400740    -0.0705948     0.0788076       4.74724       6.14791       6.29869       6.64179       6.08420       5.88852       5.06997       4.36822       3.49020       2.86953       2.16511       1.60147       1.08205      0.729972      0.483036      0.306017      0.191599      0.108961
  17  21 3829.8133    1.9391  6.0392 10.2454 -0.0001  0.0621   0.0171   0.1700    0.0681   0.0000   444.0898      -2.58793       13.9608     -0.852614       17.3647      -2.38022      -5.39429       3.04129       5.73547    -0.0155729      -3.34251      -1.84572      0.582327     -0.325055     -0.760182      0.110193    -0.0698376     -0.137117       5.84199       7.61285       7.95454       8.23407       7.80556       7.32327       6.40193       5.31224       4.33243       3.35702       2.59923       1.87773       1.32758      0.927698      0.596024      0.374894      0.226373      0.131134
  17  22 3972.1737    1.5947  8.1881  9.8739 -0.0002  0.0769   0.0127   0.2145    0.0607   0.0000   438.2913      -20.9164       5.95637      -5.53138       4.22826      -13.5128      -5.08868      -1.32723     -0.240900      -1.07233      -2.45748       2.44589      -2.09583       2.47698       1.10362     -0.866900     -0.299824      0.173074       7.09351       9.18977       9.99831       9.94337       9.54649       8.60374       7.85804       6.54280       5.41556       4.28610       3.22168       2.40044       1.62525       1.12964      0.743722      0.456044      0.273801      0.160879
  17  23 4114.7924    1.3275 10.1081  9.7975 -0.0009  0.0943   0.0104   0.2641    0.0521   0.0000   441.0078      -15.2127       18.5652      -6.10530      -1.98477      -4.40392      -10.3998      -3.18563      -12.0776       2.65108       1.12618      -6.60239    -0.0221893       1.92156     -0.665844     -0.305374     -0.580272      0.380909       8.77815       11.3271       12.0401       12.1551       11.9028       10.7847       9.70441       7.93013       6.59958       5.19539       3.96324       2.91259       2.03586       1.38510      0.902492      0.576892      0.354289      0.204560
  17  24 4257.1562    1.1198 12.9839  9.7154 -0.0002  0.1214   0.0085   0.3390    0.0452   0.0000   441.6892      -12.9907       18.7165      -27.5698      -8.86497       17.2589       12.1858       5.44749       8.13147      0.853447      -3.87966     -0.331681     -0.793213      0.629369       1.43354      0.806149     -0.138739     -0.248864       11.1422       14.4634       15.5202       15.7539       15.3394       13.5334       12.3829       10.3268       8.51179       6.71627       5.07043       3.75782       2.64242       1.78546       1.18835      0.744517      0.444067      0.260292
  17  25 4399.8968    0.9208 15.6179  9.6889 -0.0004  0.1550   0.0069   0.4248    0.0380   0.0000   432.2593      -29.6834       4.64095      -4.70481       6.98024       1.72196      -1.85392       19.3391      -2.04012      -9.08470      -11.3653       6.78620      -4.31647     -0.540713       3.59987      -1.58525     -0.332065     -0.104766       14.1231       18.1176       19.6770       20.2707       19.2874       17.8538       15.4024       13.3043       10.6759       8.50658       6.48631       4.75031       3.36293       2.32007       1.52250      0.969068      0.578902      0.344906
  17  26 4542.4139    0.7746 18.8052  9.6011  0.0019  0.1994   0.0058   0.5245    0.0321   0.0000   425.8353      -51.7744      -5.62188      -25.0415       23.1435      -1.25786       10.6255       9.68190      -5.88319      0.883001       5.72458      -6.13021       3.07731      -5.60501      -2.87506       2.32933       1.04925     -0.274764       17.9571       23.2058       25.3864       25.7648       24.7603       22.5920       20.1378       16.7488       13.9048       10.8753       8.24095       6.20011       4.33814       2.97832       1.96661       1.25373      0.745847      0.434192
  18   7 1839.9553    0.3920  0.4242  9.4273 -0.0085  0.0174   0.0121   0.0388    0.0464   0.0000   437.6355      -2.30000       15.7263     -0.993956      -4.71523      0.504402       2.64798       1.65940      0.246718      0.156531       1.00038      0.306779      0.107110    -0.0940944      0.268034    -0.0205370   -0.00184104     0.0739718       1.48516       1.81155       1.97896       2.04472       1.86416       1.88203       1.73519       1.34302       1.09731      0.928031      0.684848      0.593232      0.385297      0.289881      0.158923      0.134726     0.0776120     0.0530113
  18   8 1992.8213    0.5905  0.5576  9.5280 -0.0009  0.0171   0.0153   0.0431    0.0694   0.0000   436.7908      -2.82956       14.2542     -0.303429      -2.62481      -1.59186     -0.665311     -0.138567     -0.192904   -0.00103480     -0.200561     0.0576334     -0.254413     -0.319234    -0.0502506    0.00801204     0.0415132    -0.0184548       1.50301       1.89952       2.08948       2.06312       2.01147       1.97916       1.70954       1.41339       1.17494      0.956024      0.672398      0.581349      0.411190      0.257479      0.187002      0.121035     0.0786561     0.0512195
  18   9 2143.6427    0.8439  0.7418  9.5188 -0.0014  0.0198   0.0180   0.0456    0.1045   0.0000   437.7020      -2.31304       12.0618      0.754439      -1.46950     -0.819891       2.01189      0.733594     0.0685839     -0.432815     0.0677403      0.151803     -0.234246     -0.250560     0.0645887     0.0101086   0.000228488     0.0451363       1.65284       2.24375       2.30838       2.25929       2.35320       2.07362       1.94797       1.67154       1.30132       1.06280      0.814804      0.612053      0.465730      0.320183      0.208866      0.137930     0.0890693     0.0550904
  18  10 2291.5941    1.1376  0.9176 10.0320 -0.0030  0.0219   0.0228   0.0518    0.1285   0.0000   437.7085      -2.27954       15.7404       2.48661     -0.409077       2.46019       2.63379      -2.19364      0.303980       1.18735     -0.248256     -0.559237     -0.166268    -0.0481314      0.183473     0.0335908    -0.0292000     0.0428802       2.02667       2.63766       2.74037       2.74133       2.61051       2.42086       2.20100       1.92374       1.61812       1.26212      0.959820      0.731661      0.520067      0.378384      0.250320      0.150880     0.0978194     0.0591895
  18  11 2436.8097    1.5553  0.9917 10.4757 -0.0045  0.0226   0.0302   0.0555    0.1490   0.0000   441.4087       3.43041       13.1660      -6.36807     0.0658620       1.09131      -1.64362      -3.36303      0.262656       1.58844      0.376584      0.237893      0.121196     -0.681833      0.280526     -0.175630     0.0650302      0.114440       2.02999       2.68169       2.68600       2.82072       2.52621       2.37931       2.13012       2.05854       1.66232       1.49019       1.03541      0.841491      0.532338      0.413999      0.234853      0.163228     0.0996670     0.0609582
  18  12 2580.8021    2.1517  0.8913 10.7067 -0.0021  0.0198   0.0413   0.0477    0.1693   0.0000   442.5143      -4.24725       11.1809       3.18480      0.808173     -0.393496     0.0204088      -2.79575     -0.911196      0.548861      0.698355     -0.396875      0.778151    -0.0417430     -0.189010     0.0541544    -0.0376220     -0.102607       1.74593       2.20358       2.44086       2.57493       2.40009       2.23391       1.94264       1.68233       1.40885       1.09953      0.789838      0.605963      0.461153      0.331195      0.218616      0.132364     0.0887238     0.0515212
  18  13 2724.6596    2.6894  0.9573 10.9556 -0.0018  0.0208   0.0496   0.0495    0.2068   0.0000   436.3152       2.59181       15.3140       4.81998      -6.32617     -0.533695      0.852439      -1.03481      0.245844      -1.40934       1.37117     0.0184097       1.16672      0.848820      0.232973    -0.0288897      0.165825     0.0609906       1.93682       2.54606       2.62131       2.74921       2.60499       2.39685       2.14554       1.84181       1.44769       1.20868      0.961525      0.703310      0.472142      0.335600      0.222799      0.146192     0.0898390     0.0578684
  18  14 2868.6182    3.3832  0.9082 11.7747 -0.0008  0.0192   0.0655   0.0499    0.1585   0.0000   439.1629      -4.86148       17.1215       4.65076      -5.68648     -0.721674      0.650956      -2.62112      -1.79022      0.418680     -0.886376      0.327300     -0.498615     -0.350280     0.0659718     -0.117988     -0.268878    -0.0396621       1.76643       2.12073       2.25225       2.42813       2.31828       2.05403       1.85279       1.69039       1.33887       1.09025      0.825304      0.639536      0.443240      0.320144      0.206761      0.135952     0.0884797     0.0530429
  18  15 3012.0835    3.9898  0.8492 12.2586 -0.0009  0.0190   0.0796   0.0490    0.1529   0.0000   438.8474      0.629994       13.7432      0.384593     -0.435686      -5.32520      -5.10296       1.91310       1.09940      0.421300      0.689692     -0.783326     -0.958206      0.336659     0.0811164     0.0672509     0.0819059     0.0382664       1.65963       2.15382       2.24709       2.29763       2.14505       2.09917       1.82190       1.63116       1.33352       1.07739      0.810278      0.625924      0.444858      0.316749      0.206507      0.131936     0.0862959     0.0506892
  18  16 3154.7497    3.9852  1.1582 12.2113 -0.0016  0.0230   0.0710   0.0600    0.1821   0.0000   438.0958      -1.80189       9.90765       1.84364      -2.64074     -0.612451      0.969258       3.45310      0.380815      0.855809     -0.569450     -0.351094     0.0933846     -0.176953     -0.253503     0.0417772     0.0658862      0.140140       2.12317       2.75783       2.87021       3.00672       2.81196       2.60654       2.29131       1.98845       1.66843       1.36896       1.01592      0.762921      0.526854      0.389104      0.241785      0.160065     0.0998272     0.0614878
  18  17 3297.2670    3.8099  1.4298 12.1350 -0.0030  0.0264   0.0624   0.0665    0.1722   0.0000   433.2075      -1.31750       13.7143      -5.39431       1.92214      0.974089      -3.13119      -4.44807     -0.693858     -0.681955       2.98268     -0.667801    -0.0618302     -0.336831    -0.0580588     -0.193551    -0.0362496      0.105344       2.49583       3.23621       3.34247       3.61038       3.37473       3.11704       2.67173       2.31685       1.93258       1.51204       1.19209      0.859656      0.605286      0.431858      0.278337      0.185524      0.115631     0.0691236
  18  18 3439.8562    3.2094  2.3075 11.0343 -0.0018  0.0328   0.0419   0.0866    0.1966   0.0000   442.7085      -5.45154       19.1523       2.63394     -0.904969     -0.269977       1.58004       5.10033      -1.09094     -0.785577      -1.61551    -0.0643821     -0.954735     -0.237912    -0.0522227      0.317458     0.0820150     0.0856520       3.01770       3.76303       4.00871       4.09128       4.06064       3.63145       3.30288       2.80056       2.35859       1.86628       1.47473       1.06944      0.781205      0.535079      0.369308      0.239826      0.143265     0.0910190
  18  19 3582.4912    2.5963  3.4642 10.8455 -0.0011  0.0427   0.0284   0.1140    0.1106   0.0000   436.7304      -3.01207       8.98385      -5.65605       4.69207      -6.56075      -1.21303       1.90271    -0.0339240      -1.58967      0.275965       2.10575      0.353073     -0.605523     -0.124916      0.643710      0.183445    -0.0803822       4.03523       5.04839       5.49492       5.65321       5.37837       5.02462       4.41430       3.71579       3.04864       2.51239       1.93648       1.41576      0.999470      0.701679      0.474392      0.310218      0.191091      0.115815
  18  20 3725.1772    2.2199  4.9134 10.3975 -0.0005  0.0532   0.0203   0.1393    0.0820   0.0000   443.1340      -10.3621       12.7156      -6.35681      -4.53327      -9.03650      0.719905      -5.93173       4.16157      -1.11366     -0.772604     -0.991784       3.11526     -0.166195      0.437277     -0.262620   -0.00932720     -0.104278       4.67238       6.13597       6.31539       6.72586       6.43501       6.03128       5.32866       4.59517       3.67860       2.91532       2.29513       1.71457       1.24918      0.885918      0.585807      0.398489      0.236401      0.143939
  18  21 3867.9067    1.8395  6.5655 10.0220 -0.0007  0.0639   0.0149   0.1703    0.0671   0.0000   432.9882      -18.3380       26.0250      -2.55542       15.0133      -8.70720      -1.78987       4.87175       6.93085       2.01229       6.07212       3.84433     -0.210384      0.227542     -0.104723     -0.585902     0.0302030      0.128967       5.68424       7.39348       7.72313       8.08706       7.82230       7.17057       6.32687       5.50535       4.56604       3.70689       2.85577       2.11868       1.51615       1.04367      0.698984      0.451201      0.288234      0.175926
  18  22 4010.6871    1.5285  8.7243  9.7719 -0.0007  0.0798   0.0116   0.2174    0.0593   0.0000   431.6746      -7.49586       18.1635      -1.78602       10.2307      -10.1387       4.26408      0.967153       16.1059       2.65406       3.24983       1.30624      -2.50087       1.17171    -0.0402073      0.644266     -0.408270      0.390495       7.06197       9.12736       9.87925       10.0021       9.89018       8.85761       7.93025       6.91747       5.73130       4.51564       3.47455       2.58212       1.90905       1.32857      0.885041      0.579129      0.351399      0.215146
  18  23 4153.6569    1.2726 11.0656  9.7908 -0.0004  0.1004   0.0095   0.2772    0.0478   0.0000   436.1472      -31.5027       27.8135      -4.35877      -13.6851      -1.86172      -6.65625       2.95418      -1.00248       3.63591       1.52143       5.83908      -5.14479      -2.30265       1.56238       1.16262     -0.694231      0.391424       8.82630       11.3062       12.0135       12.3560       12.0103       11.1598       10.1198       8.50082       7.12981       5.64440       4.38126       3.32468       2.40800       1.68704       1.13009      0.743133      0.463825      0.280005
  18  24 4296.7533    1.0426 13.1798  9.7312 -0.0005  0.1265   0.0079   0.3450    0.0427   0.0000   440.5854      -58.3199       13.9618      -3.37217     -0.469988       14.8584       7.58888       15.5349      -22.5800      -12.0086       5.73152       4.38286      -6.78797      -2.77242      0.557741      0.569343     -0.820858     -0.628681       10.8512       14.1619       15.1097       15.8626       14.7009       14.0839       12.1578       10.9065       8.90293       7.35208       5.56907       4.20827       3.00134       2.11682       1.39483      0.917033      0.564914      0.343195
  18  25 4439.7313    0.8602 16.5019  9.7134 -0.0015  0.1650   0.0063   0.4474    0.0349   0.0000   458.7629      -24.4669       18.9690       37.1394       19.7262      -49.4768       9.77246      -7.81595      -6.57757      -3.12117       9.79430      -2.71560      -2.75164     -0.357801     -0.879615       1.13827       1.38799    -0.0595580       14.2471       18.1408       20.0302       19.8766       19.8449       18.1960       16.2663       13.9800       11.5174       9.39667       7.25259       5.38739       3.94733       2.77651       1.89537       1.22801      0.751498      0.461944
  19   6 1709.3314    0.3060  0.2241  9.4269 -0.0094  0.0130   0.0128   0.0283    0.0364   0.0000   438.7673      -1.63546       16.8260     -0.706771      -1.83330      0.886029       1.14051      0.944952       2.25325     -0.538560      0.192894     -0.688974      0.419053      0.171909    -0.0158482    -0.0408944    -0.0747015    -0.0152109       1.42664       1.65748       1.69366       1.58553       1.47380       1.52144       1.59336       1.35565       1.16601      0.789071      0.614230      0.478769      0.376929      0.302534      0.195193      0.134523     0.0853704     0.0551802
  19   7 1867.2592    0.4261  0.4463  9.4446 -0.0077  0.0186   0.0124   0.0350    0.0512   0.0000   439.4626      0.749423       15.5803      -1.76318      -2.70703       1.26490      -1.83143       2.65728      0.943633     -0.665716      0.207050      0.999577      0.326918     -0.360864      0.172524     -0.111158     -0.172364   -0.00159520       1.50028       1.81253       2.19963       1.94083       2.15214       1.98015       1.59908       1.53160       1.26821       1.02480      0.830910      0.617196      0.454609      0.319589      0.223776      0.146211     0.0976505     0.0682535
  19   8 2021.7317    0.6218  0.5666  9.4807 -0.0034  0.0172   0.0155   0.0403    0.0725   0.0000   436.6364      -1.71364       12.3275      -1.28664      -4.65714      -1.73070       1.20907      -1.23894     -0.725848     -0.965319      0.377588      -1.34394     -0.877496     -0.448000      0.191702     0.0887453     0.0805792   -0.00821678       1.43873       1.81868       1.87313       1.97544       1.83142       1.71846       1.59026       1.39887       1.28708      0.958709      0.763079      0.577224      0.447027      0.313709      0.221423      0.134774     0.0908063     0.0576944
  19   9 2173.7082    0.8971  0.8575  9.5023  0.0037  0.0207   0.0182   0.0492    0.1134   0.0000   438.5295      -3.69876       18.8124      0.542839      -1.85619      -2.02651      -1.71074      -2.94507       3.22714       1.54784      -1.05829     -0.947811      0.855586      0.302624     -0.173010     -0.168224     -0.100715    -0.0169785       1.65998       2.16949       2.27154       2.42379       2.22210       2.07559       1.96895       1.71204       1.41076       1.12380      0.932399      0.701132      0.491915      0.371134      0.248389      0.162885      0.107410     0.0654449
  19  10 2322.2916    1.2673  0.8239  9.9561 -0.0050  0.0184   0.0259   0.0471    0.1263   0.0000   438.8248      -1.98938       15.0347       1.25723      -2.41673      -1.19458    -0.0942378     -0.378301      -1.36894      -2.52346      0.366301      -1.01076     0.0126782     -0.467510     -0.552323     -0.107263     -0.251733    -0.0118547       1.51774       1.95241       2.12416       2.11607       2.19731       1.98754       1.75895       1.49534       1.25592       1.06055      0.813380      0.623866      0.445086      0.324425      0.214348      0.148303     0.0962102     0.0637252
  19  11 2468.0586    1.6876  0.9821 10.5851 -0.0024  0.0213   0.0313   0.0530    0.1420   0.0000   432.9871      -4.89502       14.4710      -1.32918       1.78872     -0.362300      0.426454      -1.64676       1.87051       1.64919      -2.49580     -0.190841     0.0618238     -0.626672     -0.618523      0.148437     -0.151963     -0.115599       1.87417       2.40734       2.48104       2.57625       2.60072       2.44717       2.19040       1.77324       1.48848       1.18248      0.975414      0.707922      0.526443      0.378802      0.261512      0.175413      0.117847     0.0696804
  19  12 2613.0351    2.1448  1.0327 10.8459 -0.0022  0.0211   0.0386   0.0537    0.1856   0.0000   437.3807     -0.394149       11.8803       6.69027      -2.67115      0.988997       1.23266      0.176719      -1.38103       1.57649      0.686545      0.215706      0.670313     -0.118177     -0.381722     0.0218711     0.0547727     0.0872788       1.86688       2.35682       2.62675       2.63199       2.58009       2.38691       2.12129       1.74795       1.53257       1.23073      0.962113      0.728247      0.542893      0.370999      0.241760      0.180505      0.112121     0.0673423
  19  13 2757.8828    2.8788  0.8852 11.1273 -0.0035  0.0192   0.0539   0.0463    0.2023   0.0000   439.2976       1.58196       13.9541      0.928323      -1.90153       3.83540       1.05369      -1.58809      -1.07983     -0.630658      0.471896       1.10300     -0.701791     -0.127705     -0.116933    0.00824621    -0.0185800     -0.131371       1.64584       1.96996       2.15502       2.34904       2.20587       2.05081       1.91524       1.59203       1.34280       1.07809      0.866471      0.666103      0.477262      0.333228      0.228731      0.160654      0.104996     0.0645945
  19  14 2902.4797    3.5930  0.8505 11.6121 -0.0021  0.0182   0.0679   0.0454    0.1852   0.0000   438.6041      0.788628       12.5017       5.22371      -1.83538      -1.49512      0.592919      0.253274     -0.212709      0.674611      0.292996      0.560553     -0.208662    -0.0831136      0.103300     0.0135009     -0.234896    -0.0177505       1.67543       2.15901       2.27200       2.47377       2.35368       2.14333       1.89329       1.60297       1.30774       1.07423      0.839618      0.635713      0.452714      0.313594      0.212402      0.143386     0.0977984     0.0600753
  19  15 3046.4543    4.0202  0.9284 12.1073 -0.0008  0.0199   0.0734   0.0487    0.1629   0.0000   437.9226      -3.71697       17.2448      -1.63714      0.654976      0.491467      0.892263      -1.69670      -1.28086       1.38287     -0.874239       1.47276      0.190886      0.248766     -0.294781     0.0945764     -0.100344    -0.0211715       1.74573       2.26747       2.44250       2.55532       2.49273       2.24277       2.07677       1.68379       1.43309       1.10440      0.915442      0.699400      0.468007      0.357590      0.243315      0.155215      0.106980     0.0662945
  19  16 3189.7664    4.0883  1.1654 12.2658 -0.0027  0.0241   0.0710   0.0587    0.1994   0.0000   438.4309     -0.783272       11.6403       3.22931       1.79839       1.42448      -1.03874     -0.516730      -1.99207     0.0724852     -0.557602      -1.29754     -0.967060      0.786598      0.105198     0.0369790     0.0795975      0.140174       2.10665       2.76551       3.01047       3.17612       2.94780       2.80737       2.41715       2.10671       1.67508       1.35791       1.05832      0.801526      0.574095      0.414626      0.292293      0.186182      0.121686     0.0783726
  19  17 3332.8349    3.5646  1.7206 11.7495 -0.0003  0.0288   0.0499   0.0695    0.1362   0.0000   435.5055      0.895451       12.3150      -3.15198      -1.64217       1.29639       3.36950      -1.06289     -0.890060      0.577531      0.663328      0.441113      0.470360      0.134964      0.188498     -0.430386     -0.118080     0.0340839       2.45249       3.15212       3.34308       3.32437       3.28242       3.05474       2.76931       2.43100       2.09332       1.69373       1.34908       1.03507      0.747615      0.527652      0.364188      0.241559      0.157915     0.0941715
  19  18 3475.9532    3.0460  2.4852 11.2783 -0.0014  0.0348   0.0370   0.0898    0.1220   0.0000   436.4610      -8.06159       11.3382       4.16408      -2.55854      -8.77964      -5.20936      -1.39917      -2.63979      -1.33321       5.44051    -0.0139717       1.22192    -0.0587292     -0.680456     -0.633318      0.148753     0.0964236       2.90919       3.62534       4.04915       4.13507       3.90495       3.74695       3.37206       2.98007       2.44518       1.98142       1.61731       1.20321      0.876113      0.636978      0.437121      0.293627      0.187740      0.114817
  19  19 3619.2081    2.5333  3.6944 10.7096  0.0003  0.0433   0.0258   0.1163    0.1000   0.0000   442.9262       1.60223       14.8528      -1.57430      -2.45321    0.00720024       2.15890     -0.542966       1.64626      -1.66494      -3.52797       1.37923      0.958233     -0.837872     -0.478260    -0.0816221      0.106020     0.0964697       3.70842       4.71524       5.03628       5.22931       5.19036       4.70585       4.26208       3.66102       3.10686       2.53537       1.97892       1.52528       1.09661      0.785491      0.537641      0.356090      0.231323      0.148336
  19  20 3762.3323    2.1075  5.5530 10.2746 -0.0012  0.0551   0.0178   0.1492    0.0704   0.0000   432.4303       2.58896       3.17826       3.16046      -4.76516      -6.23914       11.6443       1.98968       1.51221      -2.93298    -0.0180455       4.39615      -2.94793      -3.09398    -0.0421814      0.100378     -0.653484     -0.229900       4.60837       5.87272       6.57384       6.68694       6.49492       6.07291       5.51516       4.65643       3.89286       3.18063       2.43779       1.87953       1.40575      0.984132      0.691277      0.469177      0.290625      0.185924
  19  21 3905.6412    1.7599  7.3967  9.7918 -0.0006  0.0667   0.0130   0.1813    0.0651   0.0000   442.6613      -6.75641       7.31914       11.9184      -6.57914      -13.2258      -1.22183       3.10276       10.2778      -4.29201       1.07660      -2.45305      -2.82427      -1.33183     -0.280250     -0.425295      0.620020      0.237759       5.63267       7.19047       7.72372       7.97074       7.79472       7.24505       6.54236       5.68405       4.84966       3.86880       3.02961       2.34114       1.71140       1.23475      0.849130      0.570760      0.360173      0.227127
  19  22 4048.7364    1.4641  9.6778  9.7863 -0.0003  0.0843   0.0105   0.2341    0.0513   0.0000   446.2851      -4.22287       39.5049       10.9932      -22.2214       4.53744       7.64445      -1.34016      -6.17955      -1.50292      0.327627       3.28850     -0.921303      0.648632      0.684634      0.458827     -0.498126     -0.209583       6.99081       8.95820       9.72527       9.95502       9.94214       8.96451       8.39859       7.11741       6.04448       4.77506       3.79348       2.93001       2.15889       1.53072       1.07734      0.720233      0.457008      0.286133
  19  23 4192.0703    1.2120 11.8299  9.7493 -0.0001  0.1055   0.0087   0.2900    0.0451   0.0000   423.0933       4.85202       17.3462     -0.275364      -3.85929      -9.49650      -2.03777       2.29741       7.23094      -4.31089      0.552540      -2.88731      -1.77267       4.18805      0.126548    -0.0999126      0.606622     -0.427396       8.75682       11.6592       12.4429       12.9215       12.5459       11.5990       10.3772       9.05340       7.64314       6.16713       4.90482       3.68816       2.72328       1.94103       1.31790      0.886982      0.560348      0.354989
  19  24 4335.4659    1.0091 14.7164  9.6499 -0.0003  0.1331   0.0068   0.3725    0.0392   0.0000   440.6398      -4.55591       8.65346      -23.0316       9.50936       25.7327       3.65999       5.77741       6.60881      -6.52738      -6.22822    -0.0637855      -2.03076       3.45312       1.36085       1.73666      0.374025     -0.443148       10.8156       14.0155       15.3415       15.7804       15.3370       14.3004       12.9913       11.0399       9.50991       7.66796       6.11946       4.56346       3.42106       2.45101       1.68747       1.13782      0.711024      0.453458
  19  25 4478.9881    0.8312 16.9964  9.6549 -0.0001  0.1688   0.0058   0.4505    0.0329   0.0000   411.2181      -7.83881       12.3058      -3.95486       11.5062      -22.9382      -2.18005      -1.08957       1.20469      -8.97898      -3.08642       17.9671       4.27785      -1.58505      0.380746       4.53325     -0.540466     -0.719215       13.7268       17.9635       19.3777       20.0345       19.6232       18.3197       16.3735       14.3093       11.8837       9.80591       7.68263       5.83032       4.36451       3.12790       2.14972       1.45707      0.920645      0.580235
  20   7 1893.8770    0.4910  0.4478  9.4655 -0.0041  0.0171   0.0137   0.0370    0.0519   0.0000   439.0372     -0.719903       11.0494       1.19875      -4.75859     0.0344023       1.36363    -0.0573382      -1.94771      0.445326       1.33913     -0.876123    -0.0754751     -0.239525     -0.138994      0.129245    -0.0399628    -0.0562259       1.39098       1.49223       1.77867       1.99344       1.76466       1.70486       1.53237       1.41081       1.10414      0.905962      0.699610      0.534281      0.405628      0.316331      0.229347      0.151817     0.0994491     0.0651557
  20   8 2050.0224    0.6956  0.5987  9.5334 -0.0032  0.0173   0.0157   0.0394    0.0750   0.0000   438.5159     -0.993789       12.2445       1.10612     -0.108529      0.287810       1.22905      -1.39698      0.498019      0.783456       1.77645      0.588024     -0.201133      0.492690     -0.151869     0.0575422     -0.208701     0.0260564       1.38040       1.78935       1.99764       2.01770       2.00991       1.78564       1.69073       1.49187       1.16062      0.988882      0.745742      0.604290      0.452053      0.303552      0.237872      0.159210      0.102708     0.0656558
  20   9 2203.1059    1.0024  0.7730  9.4751 -0.0017  0.0195   0.0200   0.0426    0.1308   0.0000   438.2668     -0.927582       11.7399     -0.364608      -4.08023     -0.102333     -0.616271      -1.97709       1.67177      0.191884      0.636609      0.388309    -0.0661413      0.488969      0.182128     0.0975284    -0.0871884    -0.0192851       1.49841       1.76790       2.12308       2.17979       1.94425       1.91440       1.83375       1.44608       1.37715       1.08682      0.827759      0.686925      0.536089      0.363664      0.245808      0.177345      0.116699     0.0760484
  20  10 2352.4108    1.3285  0.8113 10.4101  0.0017  0.0187   0.0259   0.0458    0.1034   0.0000   440.2026      0.829222       13.1308       1.70040      -4.98268      -2.68270      -1.26095     -0.244136       1.06883      0.802099     -0.465974     -0.493258      0.216226      0.341220   -0.00871452     0.0701692     0.0439669   -0.00399820       1.57437       1.97805       1.98449       2.06645       1.98310       1.99726       1.82927       1.60435       1.33921       1.08417      0.909600      0.727880      0.539029      0.390314      0.260383      0.182241      0.119256     0.0811237
  20  11 2498.9252    1.8295  0.9722 10.4521 -0.0007  0.0202   0.0331   0.0494    0.1745   0.0000   437.5543     -0.638603       11.7015       1.23471      -7.16446     -0.483986      0.896071      -1.54722      0.988870      0.593372     -0.213477      -1.68727     0.0350438      0.561101     -0.305585      0.172256    -0.0571324     0.0695257       1.81630       2.29251       2.45459       2.49076       2.34275       2.21221       2.07478       1.84568       1.55676       1.24692       1.00490      0.797755      0.578185      0.421247      0.300729      0.200784      0.132700     0.0835888
  20  12 2644.7981    2.3280  0.9833 11.1277 -0.0017  0.0203   0.0418   0.0516    0.1572   0.0000   435.3253      0.771514       15.1371      0.471208       3.74746      -1.47628     -0.492621      0.648312       1.00919       1.45066      0.153795      0.634616    -0.0851365     -0.325036     -0.246247      0.126979    -0.0711142   -0.00205738       1.70059       2.15710       2.19149       2.42658       2.25779       2.11602       1.88811       1.71306       1.48135       1.26359       1.00036      0.783057      0.561555      0.400490      0.277998      0.192061      0.124900     0.0790249
  20  13 2790.6139    2.8880  0.9854 11.6270 -0.0012  0.0202   0.0510   0.0498    0.1444   0.0000   438.6613      -5.92133       9.69010      -1.77436      -1.91792     -0.123047       1.90027     -0.664838     -0.144282     0.0730699      0.568789     -0.434234      -1.10945     -0.825839      0.560368     0.0357716    -0.0817716     0.0474652       1.62335       2.08162       2.24776       2.26631       2.33069       2.12835       2.00251       1.75418       1.38301       1.12371      0.896147      0.745814      0.552848      0.391572      0.272506      0.189911      0.125335     0.0884031
  20  14 2935.8537    3.7359  0.8511 11.7851 -0.0024  0.0177   0.0692   0.0433    0.1731   0.0000   437.1464      -2.69698       10.9365      -1.48364       1.60426       3.76415       3.79011      0.317410       2.69786      0.544373      -1.48329      0.550828      -1.17649    -0.0361940     -0.128589      0.153186    -0.0779872     -0.112441       1.49975       1.89365       2.01566       2.06518       2.04940       1.92137       1.79572       1.51348       1.28934       1.05036      0.836711      0.626750      0.503351      0.355083      0.246705      0.170507      0.114339     0.0740351
  20  15 3080.4266    4.0979  1.0270 12.2659 -0.0005  0.0215   0.0710   0.0505    0.1657   0.0000   436.6005      0.310746       13.0569     -0.664577      -1.15780      -2.06689      -2.15834      -2.11724      0.906095     -0.197756      0.988361    -0.0624249     0.0902673     -0.192662     -0.416398     0.0551617     -0.100901    -0.0269457       1.79324       2.14149       2.48114       2.54137       2.37561       2.34222       2.09546       1.83759       1.56336       1.16212      0.966184      0.763588      0.587407      0.405030      0.301971      0.196397      0.137222     0.0860226
  20  16 3224.3566    4.0430  1.2917 11.7451 -0.0007  0.0223   0.0626   0.0606    0.1948   0.0000   437.4561      -2.25298       10.3992      0.913756     -0.104290      -1.49900       1.44579      -1.19691      0.169071      -2.26459      -1.33613      0.704461      0.365760      0.135971      0.761812      0.257305      0.159996    0.00955808       1.88067       2.38566       2.47347       2.56524       2.48372       2.45680       2.22264       1.90095       1.60258       1.32594       1.05877      0.809212      0.598798      0.454364      0.321817      0.217853      0.148476     0.0929944
  20  17 3367.9565    3.5129  1.7428 11.7726 -0.0006  0.0276   0.0476   0.0698    0.1132   0.0000   436.8216      0.848729       14.6307     -0.763250     -0.344725       2.15020      -2.31932       1.79882       3.80452       1.75102      0.601767     -0.339161     -0.305564      0.690590      0.449752     -0.299574     -0.107846    -0.0624712       2.15288       2.83979       2.99981       3.09139       2.99983       2.86264       2.65424       2.36890       1.88718       1.61071       1.26105      0.993618      0.743851      0.548802      0.385227      0.263540      0.176549      0.109214
  20  18 3511.7327    2.8774  2.8932 11.2027 -0.0008  0.0369   0.0315   0.0965    0.0912   0.0000   437.4350      -2.87320       7.02935     0.0320856      -1.69413      -4.04387       5.80693      -1.53348     -0.545306       1.82363      -2.36809      -2.09586      -1.50485       1.60504      0.507594     -0.169331     -0.232034     0.0821335       2.99222       3.79467       4.21338       4.10459       4.09214       3.91358       3.47910       3.08655       2.65012       2.23033       1.79282       1.39245       1.03066      0.724558      0.516281      0.358023      0.225939      0.148942
  20  19 3655.5360    2.3841  4.0706 10.6807 -0.0009  0.0454   0.0226   0.1185    0.0822   0.0000   435.3975      -6.21010       10.5068       6.20576      -1.30687       3.85754       5.58294       3.63163       3.14962       4.69366      -1.73081      -1.15159     -0.530125     -0.559016      0.685045     -0.472063     -0.809839     -0.219226       3.61118       4.66254       4.97775       5.14604       4.90747       4.75854       4.38682       3.83807       3.25027       2.65777       2.13513       1.66076       1.25571      0.924630      0.631105      0.441660      0.289538      0.188331
  20  20 3799.1101    2.0065  5.9847 10.2019 -0.0008  0.0567   0.0162   0.1564    0.0666   0.0000   436.3661      -8.81805       4.53081       12.8506      -3.25888      -9.23582      -6.11258       3.87898      -1.39636      -3.54191     -0.146884       1.49751      0.395157       1.73392      0.470173     -0.251898     -0.471976      0.389098       4.64134       5.92263       6.52439       6.93669       6.62217       6.12735       5.63225       4.90606       4.06674       3.35205       2.70273       2.07036       1.53586       1.12180      0.775072      0.532250      0.354428      0.227449
  20  21 3942.7709    1.6518  8.2575  9.8321 -0.0002  0.0724   0.0117   0.1957    0.0561   0.0000   440.6060      -6.64245       16.4539       16.1866       13.1604      -12.1087      -3.78291      -5.89482      -1.08775      -4.05328      -2.67865      -4.37219       6.67974      0.426263      0.789767      0.467990     -0.501781    -0.0546153       5.82889       7.61836       8.17704       8.41046       8.19220       7.68836       7.12244       6.12448       5.23309       4.37285       3.47799       2.70430       2.01178       1.43688       1.01665      0.693248      0.457151      0.291308
  20  22 4086.5276    1.3931 10.2049  9.7514  0.0013  0.0860   0.0095   0.2440    0.0478   0.0000   437.3159      -8.76091       17.8404       8.59098      -16.6301      -7.50242      -2.43700      -9.16315       2.22652       1.14025      -1.08893     -0.125915       2.45690     -0.552174    -0.0832418     -0.211441     -0.633102     -0.184863       6.83573       8.88425       9.42732       9.97758       9.45258       8.98948       8.34257       7.24151       6.24121       5.09461       4.14869       3.19965       2.38780       1.74623       1.20788      0.830307      0.545512      0.354531
  20  23 4230.1186    1.1394 12.7033  9.7207 -0.0011  0.1102   0.0077   0.3120    0.0424   0.0000   439.0367       3.32076      -3.76413      -3.67653       33.6288      -7.09928      -14.1401       12.7837      -11.1663      -2.31483       7.56684      -3.34628     -0.699958     -0.758348       1.59255      0.163494     -0.185393      0.177070       8.64628       11.2906       12.3539       12.6166       12.4577       11.7815       10.5892       9.35491       7.88660       6.51190       5.19135       4.02263       3.04731       2.20453       1.55742       1.07301      0.699931      0.449575
  20  24 4374.4152    0.9564 14.7597  9.6798  0.0000  0.1355   0.0064   0.3745    0.0359   0.0000   420.6694       2.02353       14.9860     -0.759779       8.71688       4.46697       13.2040       4.58594      -18.6600      -3.07150       13.7324       10.9610      -9.48473      -2.60496       4.26544      0.124330      0.303055      0.247521       10.4576       13.7667       14.8187       15.4619       15.0746       14.2140       12.8951       11.3793       9.62504       7.98633       6.43468       4.91219       3.72738       2.71965       1.91340       1.33210      0.858005      0.543255
  20  25 4517.9671    0.7879 18.6588  9.6252 -0.0007  0.1840   0.0052   0.4859    0.0302   0.0000   450.0521       15.9194      -11.5186       9.09696      -18.1200     -0.353813       2.00438       1.87674       12.6770     -0.203752      -1.94187     -0.777769       3.98177       11.8105       2.55856      -1.20439     -0.705352      0.337323       14.1802       18.4244       20.1334       20.6349       20.5038       19.1907       17.4987       15.4154       13.1752       10.7039       8.67848       6.77198       5.05679       3.74839       2.62539       1.82830       1.18243      0.761269
  21   6 1758.1822    0.3417  0.3193  9.4680 -0.0037  0.0142   0.0113   0.0334    0.0382   0.0000   438.2102      -1.10947       17.4725      0.557954      -3.67537      0.819291    -0.0559997    0.00509527      -1.17549     -0.903183      0.358259    -0.0601727      0.125551    -0.0830448    -0.0578185     -0.221037     0.0625602    -0.0424236       1.22326       1.45915       1.54125       1.49968       1.41203       1.53120       1.49150       1.31051       1.15435      0.837489      0.599132      0.513543      0.450603      0.333193      0.253622      0.179433      0.121763     0.0797794
  21   7 1919.7981    0.5395  0.4514  9.4790 -0.0035  0.0146   0.0142   0.0334    0.0563   0.0000   438.8472    -0.0515863       19.1315      0.458818     -0.844645     -0.187194      -1.52549      -1.37725      -2.55821      0.393601     -0.114129      0.336494      0.177589     -0.114289    -0.0495516    -0.0294989    -0.0307466    0.00406922       1.20313       1.44072       1.53962       1.59435       1.51057       1.46778       1.43591       1.29299       1.05429      0.835506      0.680792      0.581343      0.423898      0.320214      0.229958      0.158105      0.112090     0.0690878
  21   8 2077.7234    0.7230  0.6279  9.6897 -0.0018  0.0171   0.0158   0.0397    0.0682   0.0000   438.2692      0.735870       12.8444     -0.461625      -3.85414       1.97543       1.46551      -1.17803       1.87189      -1.33743     -0.894943     -0.378652      0.101601    -0.0438358     0.0405869    0.00215510     -0.130175     -0.139207       1.36687       1.74873       1.95381       2.02808       1.93108       1.75609       1.55452       1.45570       1.29209       1.02232      0.862988      0.674420      0.491158      0.363780      0.253641      0.171789      0.114764     0.0753542
  21   9 2231.8321    1.0446  0.9285  9.4239 -0.0019  0.0220   0.0189   0.0482    0.1537   0.0000   439.0844      -3.09111       16.2906      -1.17083      0.615040      0.132892      -1.70607      0.725965     -0.469213     -0.364182     -0.993309      0.210609      0.353979     -0.581647     -0.808188     -0.102821     0.0315454    -0.0889169       1.91458       2.35693       2.46394       2.33607       2.27136       2.27644       2.18598       2.19167       1.84609       1.35858       1.01353      0.761341      0.604796      0.541867      0.402178      0.294770      0.194799      0.121333
  21  10 2381.8919    1.3950  0.9534 10.2895  0.0014  0.0205   0.0245   0.0490    0.1204   0.0000   438.4479      -4.49132       11.7947       2.62702      -1.91427      -2.59086      -1.20682     -0.196498    -0.0732927      0.294622      0.129180     0.0356542      0.131660      0.954520      0.101809     0.0155844     -0.181597     0.0730579       1.51065       1.94642       2.05108       2.25317       2.13778       2.07060       1.92176       1.64010       1.41647       1.14103      0.956839      0.694799      0.566082      0.422333      0.305177      0.210632      0.143381     0.0960076
  21  11 2529.2690    1.9024  1.0498 10.5490 -0.0032  0.0206   0.0321   0.0496    0.1625   0.0000   437.0293      -4.94935       13.7231      0.477144      0.582749     -0.608543      -1.80113     -0.750855     -0.255069     -0.744948       1.09623       1.22412     -0.500575     -0.100806     -0.446157     -0.145671     0.0197096     0.0124665       1.55361       2.01889       2.14210       2.20508       2.23348       2.13633       1.91154       1.66097       1.44081       1.18940       1.00941      0.764174      0.581981      0.430831      0.303625      0.218392      0.148116     0.0971786
  21  12 2676.1669    2.5404  1.0053 10.8628 -0.0011  0.0202   0.0433   0.0485    0.2133   0.0000   439.9639     -0.161873       13.6372      -2.22890      -5.02296      0.502172     -0.104082      -1.62255       1.44352     -0.570976       1.78042      0.676688      0.483843     -0.135425     -0.216508      0.228802    -0.0558015     0.0239853       1.56970       1.95754       2.29142       2.20570       2.27684       2.03379       1.82559       1.72988       1.43567       1.24512       1.00886      0.769103      0.579364      0.438304      0.305269      0.213299      0.142241     0.0904040
  21  13 2822.9042    3.2322  0.8744 11.4329 -0.0014  0.0183   0.0575   0.0439    0.1946   0.0000   440.1304      -1.28061       16.8854      0.225038      -2.21206     -0.817550     -0.497646     -0.512649      0.987245      0.692861     -0.551925      0.783286     -0.727751     0.0536347     -0.352989     -0.451064     -0.285772    0.00137982       1.45803       1.69404       1.82222       2.06946       1.98514       1.84618       1.63383       1.46710       1.32471       1.08275      0.860021      0.667355      0.512284      0.388351      0.270291      0.191212      0.127143     0.0845703
  21  14 2968.8399    3.9279  0.9309 11.8455 -0.0031  0.0186   0.0697   0.0463    0.1921   0.0000   439.2651      0.546325       10.3112    -0.0383271     -0.436577      -1.67292      -1.83670      -3.42398       1.08983     -0.673427      0.829558     -0.830869       1.18429      0.574122     0.0184808      0.141640     -0.146268     -0.184846       1.47836       1.98685       2.21515       2.28770       2.23146       2.04341       1.91245       1.63371       1.37755       1.08788      0.900402      0.712546      0.521815      0.390634      0.268527      0.185839      0.128371     0.0850250
  21  15 3113.8750    4.1236  1.0471 12.1114 -0.0026  0.0199   0.0701   0.0513    0.1874   0.0000   439.2583      -4.28317       10.3534       1.04851      -4.41475       1.37682      0.277607     -0.412553      0.205325       2.32777       2.49822      0.907670      0.778016     -0.577830     0.0176951     0.0676645     0.0368642    -0.0307598       1.58749       1.89596       2.04126       2.17762       2.19426       2.04183       1.74362       1.62197       1.46213       1.19700      0.961866      0.732304      0.573607      0.426327      0.300724      0.217758      0.144892     0.0912105
  21  16 3258.4953    3.9083  1.2877 12.4981  0.0026  0.0231   0.0625   0.0605    0.1238   0.0000   439.3934      -2.94628       17.5963       3.67163      -4.00720      -1.96416      -1.76540       1.29157    0.00989006       2.04549      -1.95876       1.45579      0.958481     -0.194407     -0.333627      0.344928      0.347474     -0.131193       1.78717       2.27327       2.47453       2.57415       2.49721       2.38956       2.20385       1.92620       1.67072       1.34434       1.11737      0.910656      0.677931      0.493209      0.337018      0.244460      0.171195      0.108096
  21  17 3402.6996    3.3458  2.0483 11.6112 -0.0021  0.0286   0.0408   0.0766    0.0924   0.0000   438.6340      -2.95034       16.0475     -0.555277      -5.59088     -0.515932       4.86780       2.22589       1.60742     -0.894659       1.29540      0.455270     -0.354916      0.584176      0.696932     -0.147641     0.0772482     -0.139895       2.28759       2.95150       3.26404       3.36874       3.32538       3.10039       2.78351       2.47821       2.08399       1.75223       1.42462       1.09720      0.823202      0.614398      0.435009      0.303725      0.205285      0.133546
  21  18 3547.0471    2.7732  3.0122 11.1183  0.0004  0.0364   0.0289   0.0953    0.0814   0.0000   439.3872       1.07685       6.59446      0.410548       2.36568       2.01116     -0.692448       4.83777       4.66902     -0.628103      -1.49908      -2.33024       1.55362      -1.09166      0.329082       1.05720     -0.615235     -0.170560       2.80447       3.63270       3.91522       4.13750       4.05270       3.79847       3.56092       3.04135       2.61217       2.11712       1.72947       1.35689       1.03459      0.761768      0.554219      0.390934      0.264910      0.175350
  21  19 3691.3149    2.3114  4.6527 10.5189 -0.0000  0.0478   0.0200   0.1250    0.0739   0.0000   444.1822      -6.43531       9.47075       8.61159      -3.98160      -2.00409      -2.95574      -3.58466      -3.99193       1.09261      -2.08542      -2.38450       1.31954      0.344835     -0.225511    -0.0781872     -0.289071     -0.231035       3.67625       4.83653       5.19191       5.43861       5.40410       5.02518       4.66215       4.04655       3.41517       2.90838       2.32645       1.82844       1.39158       1.01674      0.725900      0.515018      0.340572      0.229801
  21  20 3835.4940    1.9050  6.4281 10.0759 -0.0006  0.0595   0.0144   0.1548    0.0629   0.0000   443.1026      -2.45262       10.7357      -9.56135       8.80789       7.83154     -0.128699      -12.7147       4.40446      -4.56544    -0.0218561      -1.21417     -0.249986       1.79652      0.536111      0.757337     -0.676434   -0.00425141       4.56096       5.83196       6.48465       6.61880       6.68016       6.22353       5.72304       5.01861       4.21763       3.60019       2.89590       2.25802       1.70809       1.25725      0.933356      0.642686      0.431540      0.283023
  21  21 3979.7053    1.5859  8.7704  9.8830 -0.0006  0.0743   0.0108   0.2037    0.0494   0.0000   448.8050      -3.42502       15.0886       7.15600      -7.89366      -7.98177      -3.03314       2.74414      -3.05172       1.98710       5.28503      0.228309      0.514922      -2.52901       1.06091     -0.348721     -0.517258      0.285261       5.63319       7.28453       7.88996       8.23175       8.06921       7.60543       6.99099       6.28541       5.26655       4.52009       3.59496       2.85275       2.15857       1.60429       1.16987      0.796693      0.537680      0.362584
  21  22 4123.8373    1.2959 10.7819  9.7869 -0.0010  0.0908   0.0086   0.2546    0.0436   0.0000   435.9951      -23.7265       20.2801       7.52188      0.117418       2.69477     -0.807177      -9.40366      -7.43724      -3.62890       2.64950       4.89506      -3.15194     -0.840804       1.64551      -2.21277     -0.455070      0.431426       7.02686       9.12870       9.90151       10.2761       9.99165       9.37374       8.73419       7.79135       6.58981       5.58959       4.45491       3.56318       2.69331       1.98778       1.41411      0.991869      0.666124      0.440336
  21  23 4268.0170    1.1107 13.6390  9.7162 -0.0003  0.1159   0.0071   0.3250    0.0393   0.0000   443.3106       6.60308      -8.48696       24.7288       34.8373      -18.2412       12.1986       1.03896       12.8358       10.9223   -0.00588144      -2.17829     -0.796279      -2.19893     -0.112999      0.368517     -0.147046      0.573638       8.86602       11.3971       12.3828       12.7510       12.4227       12.1680       11.0297       9.76956       8.26927       6.94148       5.68183       4.45433       3.41031       2.52262       1.80306       1.26778      0.860762      0.567761
  21  24 4412.3713    0.8850 15.6923  9.6921 -0.0003  0.1463   0.0057   0.3985    0.0333   0.0000   461.7925      -35.4861      -3.71727       4.18902      -9.10012       14.0708       4.77809      -13.5677      -18.8543       1.71156      -3.30286       3.14578      -1.04751      -4.04709     -0.769141       1.01286    -0.0695887      0.633055       10.9099       14.1919       15.5287       15.9538       15.7064       14.8914       13.8016       12.2517       10.5506       8.68365       7.10809       5.57354       4.33160       3.20316       2.28470       1.61883       1.08458      0.716541
  21  25 4556.4292    0.7489 18.9852  9.6334 -0.0004  0.1897   0.0049   0.4951    0.0275   0.0000   440.5167       4.05793       29.8223      -13.0403      -26.8654       22.8847      -21.4719       2.10574      -11.4871       21.8613       7.29073       5.06854      -10.0636      -6.56536       4.39347      -1.48031     -0.781419       1.43033       13.6407       18.4454       19.6677       20.9038       20.1594       19.2523       17.7421       15.7488       13.4589       11.3214       9.09886       7.22877       5.48948       4.12314       2.95041       2.07980       1.37012      0.909652
  22   4 1429.1215    0.1083  0.0992  9.3866 -0.0478  0.0139   0.0127   0.0240    0.0251   0.0000   438.5753     -0.569779       17.4165      -1.66228      -3.96813     -0.110419      0.680579       1.04267      0.607810     -0.487787     -0.156198      0.221181      0.469001     0.0985648     -0.199772      0.148580     0.0280481     -0.192445       1.06719       1.48359       1.62432       1.38592       1.83266       1.80750       1.24751       1.46057       1.30527      0.890690      0.982484      0.663706      0.598108      0.316798      0.416966      0.280244      0.126157      0.141965
  22   6 1781.5318    0.3696  0.3263  9.4926 -0.0052  0.0165   0.0118   0.0296    0.0392   0.0000   439.6220      -3.94450       17.6551      -2.46025      -2.85268     -0.950825     0.0958606      0.188292     -0.229814     -0.622224      0.630228    -0.0248693      0.241894     0.0455192     -0.155780     0.0392402     -0.164129     0.0884698       1.19279       1.53859       1.78215       1.73586       1.89646       1.42220       1.51907       1.37638       1.10587      0.939534      0.807361      0.648653      0.463558      0.334861      0.241357      0.185770      0.125253     0.0806610
  22   7 1945.0245    0.5525  0.5190  9.4880 -0.0035  0.0163   0.0132   0.0350    0.0578   0.0000   438.2193      -4.10375       17.6007     0.0624237      -2.17531       2.03074      0.852428      0.179959     -0.892949      -1.24411     -0.243670     -0.184175      0.521678     -0.748577      0.229171    -0.0326952      0.167963   -0.00116897       1.29768       1.64426       1.90391       2.00729       1.92768       1.82303       1.70526       1.48089       1.21655      0.959191      0.777216      0.615214      0.448309      0.355186      0.266670      0.185053      0.128478     0.0877628
  22   8 2104.7319    0.7867  0.6979  9.5212 -0.0015  0.0167   0.0159   0.0404    0.0842   0.0000   439.4727       1.99497       16.9063     -0.167770     -0.985381      0.373408      0.809880       1.59435      -1.42471      -1.25628      0.722645     -0.539878      0.135733     0.0384586     -0.315222     -0.118909     -0.197017     -0.104754       1.18262       1.55965       1.63587       1.70752       1.70560       1.62443       1.49984       1.35237       1.16861      0.964652      0.795806      0.620364      0.473629      0.369757      0.273767      0.191575      0.142766     0.0903825
  22   9 2259.9280    1.1403  0.8308  9.6045 -0.0044  0.0179   0.0209   0.0436    0.1297   0.0000   436.9156      -2.90466       14.9752      0.784357      -1.65412       1.35517       1.50924     -0.665691     -0.318995      -1.98510      0.926408     -0.644365     -0.421764    -0.0248393      0.253857      0.356462      0.117633      0.208016       1.43159       1.88847       2.08468       2.27420       2.22741       2.08807       1.88469       1.55323       1.32742       1.08636      0.927069      0.677000      0.525321      0.387435      0.283198      0.194945      0.135550     0.0970151
  22  10 2410.7412    1.4714  1.0038 10.2987 -0.0006  0.0197   0.0258   0.0506    0.1439   0.0000   438.0033      -2.45202       14.1623       1.04819    -0.0853430      -1.31223      0.584686      -2.23485      0.291176     -0.539944     0.0635240      0.557784     -0.603665      0.307715      0.256261     0.0618478     -0.360638     0.0246776       1.56499       2.05566       2.20981       2.34743       2.28374       2.19737       2.04055       1.76803       1.47384       1.18911      0.948622      0.764557      0.600788      0.439416      0.326645      0.232672      0.165151      0.106291
  22  11 2559.1493    2.0423  1.0185 10.5877 -0.0020  0.0193   0.0339   0.0477    0.1589   0.0000   441.4941     -0.589692       15.8533       1.36965      -1.10800       2.40217      0.858545     -0.967848       3.21410       1.20783       1.84452      -1.46304     -0.780982      0.135022    -0.0832872     -0.111268     0.0538706    -0.0229758       1.47601       1.97219       2.16128       2.26738       2.16155       2.08871       1.87612       1.61851       1.47108       1.20011       1.02900      0.754531      0.592811      0.452125      0.322188      0.218703      0.154330      0.103864
  22  12 2707.0472    2.6953  0.9438 11.0633 -0.0030  0.0186   0.0462   0.0444    0.1915   0.0000   439.5761      -1.10539       13.6255      0.608302     -0.868925       1.72240     -0.611901      0.651105      0.707102       1.25774      0.427621     0.0637455     -0.919464     -0.742095     0.0989773     0.0865153     0.0211261     -0.145043       1.37743       1.66389       1.93729       1.98122       1.92886       1.89117       1.67828       1.48861       1.33055       1.11250      0.888242      0.712930      0.541140      0.429100      0.306414      0.211894      0.144716      0.102142
  22  13 2854.6912    3.2929  0.9599 11.5015  0.0008  0.0184   0.0548   0.0452    0.1806   0.0000   438.2635      -2.31960       12.8220     -0.985765      -4.50134      -5.44734       2.36348      -1.74819     -0.570020      -1.33573      0.719802     0.0864006     0.0888203    -0.0164084      0.361365      0.257434     0.0518570    -0.0890107       1.43848       1.74115       1.94377       2.01343       1.95173       1.90170       1.75918       1.57830       1.35300       1.11910      0.906686      0.742883      0.548405      0.428026      0.320138      0.229565      0.153301      0.105628
  22  14 3001.3373    3.9053  0.8982 12.2790  0.0000  0.0186   0.0692   0.0442    0.1377   0.0000   437.0346      0.628156       12.9776       1.24011      -2.34828      -1.47653       2.19448      -1.91378      -2.14750     -0.918614     -0.500187     -0.551111     -0.944788       1.03337      0.192016     -0.260591      0.113152    -0.0891876       1.38969       1.73390       1.82239       1.99036       1.96473       1.95209       1.65075       1.54817       1.30180       1.08514      0.871491      0.683784      0.541936      0.416266      0.299651      0.211895      0.148487     0.0997319
  22  15 3146.9338    4.2606  1.0290 12.1194 -0.0003  0.0192   0.0704   0.0485    0.1783   0.0000   441.2515      -1.83349       12.3395     -0.410220      -1.23997      -2.66365      -3.00424       1.42825      -1.21931     -0.218716     -0.495456      0.655472      0.517531   -0.00961571      0.356121     0.0760776     -0.163630      0.147415       1.45798       1.91331       2.12286       2.13398       2.14718       2.01983       1.81696       1.63536       1.44286       1.18557      0.954013      0.729085      0.578690      0.430255      0.325555      0.223810      0.154129      0.104334
  22  16 3292.1316    3.7875  1.5314 11.6215 -0.0001  0.0243   0.0508   0.0598    0.1471   0.0000   440.2002      -2.27712       15.3307       1.88421       1.11358       3.41014       3.82179      -2.15024       1.30610      0.807128     -0.402454       1.42418    -0.0725910     -0.322709     -0.137687      0.422944      0.321156     -0.214003       1.91067       2.45274       2.60789       2.65508       2.55137       2.51334       2.30495       2.09374       1.81046       1.51807       1.24610      0.988216      0.772291      0.585863      0.430286      0.292532      0.199055      0.136323
  22  17 3437.1234    3.1761  2.2513 11.5768 -0.0010  0.0299   0.0361   0.0797    0.0774   0.0000   442.7376       2.79685       12.7089      -1.66848      -6.06964      0.124207       3.33690       1.21346      -1.77122      -2.23752      0.567192       2.18543      0.592472      -1.04684      0.759966      0.181448     -0.313801     -0.273143       2.16203       2.77743       3.01432       3.23494       3.12722       2.93970       2.73621       2.44702       2.14797       1.77516       1.43903       1.16712      0.891003      0.681258      0.490684      0.346667      0.248089      0.163102
  22  18 3581.9171    2.5917  3.5011 10.9883 -0.0012  0.0396   0.0245   0.0994    0.0660   0.0000   435.9017      -6.80271       15.1092       3.35219      -4.50749       5.24557       2.09674       4.11151      -7.37694      -1.50415     -0.356291     -0.235253      -1.11903     -0.373476      0.220001      0.219840     0.0363491     0.0332914       2.87972       3.81214       4.03698       4.29707       4.19975       4.05706       3.71375       3.27227       2.89934       2.37198       1.93467       1.56277       1.20370      0.899209      0.657252      0.471435      0.323022      0.218567
  22  19 3726.7952    2.1728  5.2365 10.4287 -0.0005  0.0508   0.0174   0.1310    0.0629   0.0000   433.3681    -0.0951842       16.1796      -1.12616      -1.13009       3.65873      -5.59284      -5.41910      -2.30487       1.59083      -1.65533      -3.44572       3.04612      -1.12141      -1.57474     -0.783794     -0.654256    -0.0897929       3.66734       4.88094       5.12965       5.40727       5.31580       5.08853       4.75204       4.22673       3.68620       3.05243       2.53854       2.01220       1.57268       1.17131      0.858648      0.608768      0.419229      0.286018
  22  20 3871.5531    1.7957  6.8428 10.1170 -0.0000  0.0606   0.0132   0.1645    0.0542   0.0000   440.5985      -1.97792       16.1397       3.33316      -3.11611      -5.36017       1.12478      -3.37820      -3.18100      0.839186     -0.515550       3.01760      -1.41614     -0.617062       1.30557     0.0379874      0.332459     -0.415198       4.51075       5.81480       6.20278       6.59951       6.45648       6.29083       5.68627       5.08466       4.44324       3.70573       2.94695       2.41526       1.85052       1.40585       1.01372      0.737309      0.513429      0.342654
  22  21 4016.0267    1.5081  9.5386  9.8336 -0.0008  0.0783   0.0098   0.2145    0.0464   0.0000   436.5423       4.08495       14.5061       2.83449       2.93167       17.0868       7.15464      -7.22620      -9.62789      -6.24407       6.54697       2.85395       1.95869      -2.42131      0.393126       1.32590      0.797566     -0.763526       5.71369       7.33262       7.89831       8.36724       8.20951       7.73989       7.20376       6.57880       5.59912       4.79883       3.87440       3.13485       2.38502       1.83751       1.31972      0.949843      0.652955      0.441133
  22  22 4160.6631    1.2644 11.7815  9.7957  0.0001  0.0979   0.0080   0.2708    0.0400   0.0000   428.4394       9.26861       18.3691       4.93836       15.1043       6.41915       11.3047      -3.31786       6.60401      -2.69481      -1.68977       1.51708       6.84680       1.99925     -0.558507     -0.778190     -0.354551      0.820176       7.07975       9.18132       9.89996       10.3539       10.1913       9.86427       9.01613       8.16921       6.99654       5.93952       4.86997       3.89592       3.01762       2.27000       1.66214       1.17747      0.824810      0.555545
  22  23 4305.5860    1.0526 14.0243  9.7157 -0.0003  0.1220   0.0065   0.3319    0.0362   0.0000   445.7631       4.42810       19.9782       15.9640      -2.50500      -14.8173      -1.83119      -8.67247       12.6568      -15.4295      -13.5307      -6.10514       5.11600       2.28407      -5.81033     -0.785322       1.68145      0.730296       8.52319       11.3181       12.2649       12.7429       12.7474       12.2583       11.2562       10.0703       8.63453       7.26230       6.00525       4.72458       3.74311       2.78462       2.05696       1.47076      0.992526      0.684237
  22  24 4449.9962    0.8781 17.4270  9.6436  0.0001  0.1564   0.0053   0.4196    0.0311   0.0000   451.4728      -13.7233       1.90292      -6.90892       23.4365      -31.9787       8.36432      -6.45710       7.37246     -0.243037      -7.84847      -6.92423      -1.79001       3.31075       2.63424       2.73922      0.515796      -1.31248       10.9038       14.5636       15.8453       16.5419       16.4071       15.6643       14.2774       12.8844       11.1228       9.41731       7.66382       6.21517       4.76707       3.60384       2.64414       1.85493       1.27629      0.861559
  23   5 1632.7731    0.2539  0.2021  9.4307 -0.0085  0.0113   0.0106   0.0241    0.0291   0.0000   439.4112     0.0666266       20.0727     -0.413581      -2.08953      0.821661     -0.117775    -0.0480148     -0.201061       1.25174     -0.564337     -0.767243      0.389836    -0.0915075     0.0951048    -0.0480569    -0.0105111     0.0941317      0.787473      0.963953       1.01981       1.09435       1.19553       1.08995      0.976618      0.857156      0.751798      0.697772      0.545765      0.488892      0.353389      0.268890      0.193157      0.143985     0.0916459     0.0747045
  23   6 1804.1873    0.4038  0.3679  9.4306 -0.0049  0.0141   0.0119   0.0303    0.0406   0.0000   440.6947     -0.584880       14.9923      0.159093      -1.17276     -0.107882     -0.877889       2.47073     -0.922334     0.0869631      0.867158      0.164284       1.00489      0.250246      0.196082    -0.0570326     0.0619594     0.0255821      0.970992       1.17432       1.34775       1.31068       1.33478       1.41378       1.22631       1.07061      0.983739      0.844006      0.676548      0.561662      0.412741      0.336652      0.243463      0.181604      0.144525     0.0870546
  23   7 1969.6099    0.6242  0.6079  9.3018 -0.0022  0.0173   0.0133   0.0369    0.0696   0.0000   439.0326      -1.25517       17.2856     -0.803723      -2.15379       2.42616     -0.366640     -0.701257     -0.433502     -0.463802      0.319409     -0.705753      0.565128      0.362905      0.407575     -0.122038      0.159299      0.144002       1.34302       1.77451       1.98051       1.78419       1.75242       1.68451       1.49297       1.46150       1.32225       1.15157       1.03017      0.838563      0.629874      0.481317      0.339694      0.230244      0.157353      0.103688
  23   8 2131.0631    0.8332  0.7407  9.6456 -0.0012  0.0171   0.0160   0.0423    0.0838   0.0000   439.4398      -1.01700       15.6855      -3.12483      -2.59865      -1.21403     -0.565908      -1.34120     0.0271418     -0.524848     0.0393905     -0.264771      0.125127     -0.166123     0.0220404     0.0770499     0.0188896     0.0536035       1.23760       1.62479       1.71974       1.77251       1.69555       1.63248       1.50077       1.41202       1.26210       1.08122      0.852694      0.703289      0.548915      0.428854      0.299442      0.227855      0.165373      0.111094
  23   9 2287.4543    1.1504  0.9827  9.9727 -0.0013  0.0192   0.0194   0.0496    0.1103   0.0000   439.4222      -2.40954       15.2181       1.46113     -0.424400      0.789116      0.742253      -1.98728       1.14706      0.547496      0.827586     -0.843636      0.629770     -0.335834      0.306378     -0.319077     0.0778013    -0.0952553       1.34934       1.71353       1.80286       1.98620       1.97085       1.86471       1.63511       1.53984       1.36346       1.14022      0.930244      0.751169      0.590499      0.460271      0.333381      0.236920      0.173021      0.115637
  23  10 2439.1331    1.6485  1.0428 10.1338 -0.0013  0.0197   0.0270   0.0493    0.1681   0.0000   438.5652       1.69095       15.4146       1.76218      -1.50989      -2.17385      -3.08282     -0.991870     -0.320228     0.0674665     -0.227570      0.910659      -1.10910     -0.387285      0.487670     0.0432752      0.113497      0.112020       1.37128       1.74781       2.01876       2.12514       1.94969       2.01233       1.85494       1.60816       1.39343       1.16818      0.962943      0.757101      0.588121      0.464562      0.343723      0.244603      0.174394      0.122553
  23  12 2737.5214    2.8094  0.9430 11.2452 -0.0001  0.0177   0.0467   0.0454    0.1487   0.0000   438.0986       1.04758       15.3701       1.83400      -3.68704      0.458082      0.392360      0.729187      0.886777       1.83845      0.436256     0.0855518      0.650654    -0.0115118      0.311199     -0.285810    -0.0355521     0.0466743       1.26683       1.69557       1.76388       1.94527       1.82330       1.78510       1.54748       1.46035       1.27566       1.10701      0.929778      0.745167      0.597811      0.436013      0.315925      0.228006      0.151221      0.107752
  23  13 2886.0287    3.4740  0.9379 11.7132 -0.0011  0.0183   0.0577   0.0443    0.1658   0.0000   440.0962     -0.207413       16.5812      -2.76694      -3.38727     -0.620203     -0.970598       1.60551      0.275122     0.0190700      -1.26849      0.897441      0.547247     0.0514360      0.237760     -0.108027    -0.0322515    -0.0888315       1.30265       1.65915       1.72740       1.83817       1.84864       1.82344       1.67089       1.45651       1.30489       1.06499      0.901126      0.732646      0.566433      0.419371      0.329476      0.235031      0.172332      0.116222
  23  14 3033.3503    4.0879  0.9294 11.7697 -0.0025  0.0178   0.0686   0.0440    0.2286   0.0000   439.3394    -0.0231509       13.4699       3.12891      0.295810       3.12416      -3.08521      0.883045      0.614846      0.783827      0.885964      0.763193      0.109839      0.405219     -0.133411     -0.446175     0.0177594   -0.00751923       1.29059       1.66167       1.82574       1.96935       1.90367       1.80980       1.75462       1.46813       1.30994       1.08918      0.880501      0.680947      0.538652      0.417613      0.314474      0.232359      0.166145      0.112194
  23  15 3179.6064    4.0431  1.2025 12.2864  0.0168  0.0212   0.0652   0.0577    0.1609   0.0000   441.6024      -4.01423       13.9893      0.747592      -5.72830     -0.293304       1.23686      -1.43443      0.225630     -0.633683     -0.490713     -0.563700      0.597484      0.389375      0.101541     0.0765370    -0.0703670    -0.0793118       1.48118       1.99109       2.03355       2.21809       2.22155       2.08914       1.97372       1.70595       1.52603       1.24835       1.04406      0.856243      0.652305      0.508515      0.363853      0.268083      0.189369      0.130981
  23  16 3325.4601    3.6549  1.6647 11.7237 -0.0008  0.0251   0.0462   0.0611    0.1141   0.0000   437.0050      -4.58780       12.1063       2.92833      -1.34435      -3.40520      -1.03453      -2.31921     -0.794612      0.483990      0.799374     -0.180445     -0.138578     -0.394625     -0.851920     -0.167942      0.268702      0.100259       1.73182       2.23986       2.41592       2.53592       2.57717       2.39125       2.25147       2.02899       1.73220       1.50902       1.27210       1.00955      0.823838      0.606791      0.438362      0.319769      0.226422      0.155331
  23  17 3471.1522    3.0637  2.6380 11.2200 -0.0012  0.0318   0.0313   0.0828    0.0736   0.0000   441.0804      -6.11559       14.8135     -0.709729       2.15646     -0.717956      -3.90463      0.459869      -3.56127       1.26247      0.107184     -0.199570      0.204077       1.95764      0.940151   -0.00291146      0.189678     -0.253203       2.24454       2.96704       3.17477       3.33879       3.30675       3.18824       2.87880       2.64132       2.30591       1.95782       1.58477       1.30028       1.00805      0.777875      0.567765      0.412530      0.291264      0.200185
  23  18 3616.5403    2.5213  3.9239 10.8118 -0.0011  0.0406   0.0221   0.1055    0.0603   0.0000   444.2090      -3.61167       11.7201      -12.9169       3.95429    0.00102152       3.30878    -0.0974466      -2.66902       5.44794       1.85586       2.08061       2.63484      0.717737     -0.173823     0.0833278     -0.148874    -0.0544479       2.78832       3.65408       3.84955       4.12869       4.09462       3.89205       3.71142       3.24891       2.89925       2.42386       2.00678       1.62109       1.28267      0.967073      0.726242      0.528891      0.372374      0.255407
  23  19 3761.8314    2.0768  5.4721 10.3724 -0.0006  0.0507   0.0160   0.1351    0.0571   0.0000   431.3710       5.19129       17.3182      -8.68023      -11.8705      -2.87049       7.67443       1.65611      -6.45841       1.75798       4.46801      -1.57041      -2.82344     -0.159666      0.599194     0.0475751      -1.25656     -0.321923       3.43415       4.50854       4.82845       5.23389       5.08945       4.87334       4.57909       4.07524       3.62546       3.01073       2.57158       2.02470       1.62407       1.20600      0.925681      0.648491      0.460636      0.317304
  23  20 3907.1251    1.7415  7.6532  9.9718 -0.0003  0.0645   0.0118   0.1716    0.0520   0.0000   442.6650      -1.46593       15.2998      -7.08681       4.27088      -2.84196      -4.10631      -13.1431       6.45604     0.0874245      -1.75615      0.867644     -0.527644      0.982522    -0.0211671     -0.856516      0.375883     0.0507740       4.42490       5.78832       6.24724       6.77096       6.57875       6.30818       5.87968       5.30301       4.65352       3.87726       3.23772       2.59241       2.04191       1.56286       1.15135      0.840846      0.590115      0.404855
  23  21 4052.2340    1.4627 10.1645  9.8010 -0.0004  0.0807   0.0090   0.2267    0.0439   0.0000   439.6629     -0.793711       9.01157       4.77869      -12.5904       8.62675       3.39534      -8.43970      -7.00334     -0.509482      -1.23435       4.75140       3.74931       1.10542     -0.196351      -1.41981      0.912274     -0.249463       5.51005       7.22868       7.87092       8.35339       8.33106       7.81714       7.24982       6.60160       5.77050       4.91418       4.08443       3.30546       2.58124       1.97037       1.45828       1.05074      0.728740      0.501121
  23  22 4197.4429    1.2007 12.1526  9.8277 -0.0002  0.1002   0.0074   0.2795    0.0369   0.0000   426.1167      -4.18402       20.4036      -6.47325      -10.3300    -0.0967708      -13.7510       1.65828     -0.600802      -9.11467      -3.56689       7.22940      -4.02132      -1.21224      0.996247     -0.962835      0.455182     -0.392138       6.94238       8.96478       9.92697       10.2907       10.3724       9.77729       9.10723       8.11250       7.25005       6.10671       5.06774       4.10599       3.21328       2.47197       1.80574       1.32672      0.921717      0.626708
  23  23 4342.3401    0.9852 14.8410  9.7804 -0.0008  0.1290   0.0059   0.3524    0.0321   0.0000   440.1643       17.4390       13.7948      -39.7231       14.7397       3.86676      -5.65113      -14.6340      -17.3434       4.54016       7.53239      -2.89801       4.31922     -0.271966       4.37549      0.219810    -0.0418222      -2.10968       8.82194       11.6429       12.6400       13.2389       12.9271       12.5572       11.6373       10.6699       9.18053       7.83051       6.60232       5.28861       4.21481       3.16858       2.37599       1.69865       1.19081      0.825461
  24   6 1826.2886    0.4444  0.3870  9.3837 -0.0006  0.0146   0.0120   0.0306    0.0431   0.0000   439.7116     -0.334942       19.3283      0.849400      0.338623      0.679859      0.770671      0.975004      0.412052     -0.596936     -0.476349      0.228867      0.263796    0.00213771    -0.0389656    -0.0221187     0.0663091  -0.000568364       1.13716       1.57963       1.83476       1.89466       1.89510       1.68418       1.60716       1.36341       1.26046       1.00711      0.819625      0.612275      0.461340      0.340496      0.250032      0.200158      0.138172     0.0886358
  24   7 1993.5437    0.6116  0.6449  9.4790 -0.0032  0.0160   0.0128   0.0393    0.0641   0.0000   440.0696      -3.32326       17.1409      0.717917      -2.82306       1.31907      0.219548     -0.521394     -0.578280      0.206320     -0.158495      0.627118      0.462989      0.878855      0.378809      0.129121    -0.0830568     0.0908318       1.07780       1.41385       1.54963       1.63213       1.59985       1.50527       1.39560       1.27822       1.11086      0.982576      0.835948      0.675664      0.528706      0.396767      0.307929      0.222293      0.158071      0.110387
  24   8 2156.7160    0.8880  0.8259  9.5347 -0.0012  0.0178   0.0159   0.0431    0.0925   0.0000   439.6307      -2.51210       15.4317      -1.91829      -4.84046     -0.615193       1.49013      -2.58526       1.35382     -0.849252     -0.943324     -0.437401     -0.384177     -0.189765      0.237309      0.253070     -0.291999      0.160566       1.19550       1.56836       1.66673       1.82527       1.75432       1.70467       1.63134       1.42624       1.20451       1.06119      0.899771      0.740125      0.561613      0.447870      0.336959      0.236505      0.167534      0.121031
  24   9 2314.2511    1.2653  0.8944 10.2018 -0.0009  0.0178   0.0220   0.0457    0.1038   0.0000   440.0273       1.80757       15.8005      -1.96328     -0.719575     -0.811242    -0.0641194      -1.86216      -1.07968       1.08501    -0.0551630      0.408832     -0.676367     -0.234393      0.183153      0.182386     -0.271476     -0.116441       1.28257       1.59642       1.76098       1.86695       1.83329       1.72642       1.58140       1.47640       1.30852       1.10278      0.958527      0.763506      0.605265      0.462472      0.350007      0.254465      0.181184      0.121818
  24  10 2466.9943    1.7144  1.1112 10.0895  0.0006  0.0197   0.0265   0.0500    0.1968   0.0000   441.6934      -1.18046       18.4398       1.22822      -2.55681       1.04148      -1.68473      -1.17563      0.382651     -0.496294      0.335453     -0.440490     -0.168978     -0.650243      0.117471     0.0563257     0.0191569     0.0900908       1.34444       1.65827       1.82649       2.01376       1.95934       1.92506       1.74021       1.62032       1.36459       1.17968       1.00421      0.804070      0.618388      0.485224      0.371242      0.281391      0.195261      0.139814
  24  11 2617.5929    2.2755  1.0089 10.9488 -0.0040  0.0187   0.0370   0.0458    0.1561   0.0000   437.5992      -1.17525       14.5078     -0.847636      -3.49702      -1.36229      -2.31283      -1.41460      -1.31841       1.29402       1.47153       1.08758      0.710809     -0.356808      0.116217    0.00731265     -0.139781      0.372491       1.27569       1.61565       1.74305       1.80300       1.84218       1.74618       1.63135       1.49024       1.28464       1.16137      0.955494      0.777103      0.606874      0.482762      0.357545      0.266225      0.186709      0.134172
  24  12 2767.6468    2.9600  0.9854 11.1674  0.0007  0.0178   0.0472   0.0449    0.1741   0.0000   437.8256      0.717603       13.7760       2.07893      -2.21220      0.543975      -2.36467      0.378706       1.01048       3.09797    -0.0995499     -0.422676      0.426891      0.256034     0.0954701      0.105520      0.114276     -0.109683       1.23674       1.63589       1.73235       1.83132       1.83196       1.76272       1.60976       1.50902       1.31579       1.10772      0.885083      0.727425      0.572065      0.450111      0.336085      0.259665      0.182096      0.133374
  24  13 2916.9275    3.5933  0.9417 11.9825 -0.0002  0.0175   0.0592   0.0450    0.1474   0.0000   439.3533      -1.46660       12.4365       3.38588     -0.346406      -2.34471      0.251671     -0.168213       1.64826       1.89251     -0.579466      0.112072      0.483871      0.670682     -0.125359     -0.245239     0.0152169    -0.0907070       1.22579       1.56312       1.69609       1.80743       1.79008       1.73646       1.63153       1.46089       1.31195       1.06615      0.862145      0.697442      0.552221      0.435908      0.334710      0.256983      0.187667      0.128210
  24  14 3064.9709    4.2300  0.9183 11.9773 -0.0015  0.0179   0.0689   0.0426    0.1938   0.0000   437.2842     0.0919906       15.4175     -0.445402      -1.82760     -0.591808       1.08546     -0.761603      0.536131       1.28957       1.48780     -0.373927     0.0706190     -0.350242     -0.250688    -0.0360606     -0.352441     -0.110603       1.17951       1.55630       1.67410       1.83491       1.80655       1.69543       1.56950       1.40854       1.31556       1.05462      0.910277      0.727440      0.565496      0.442628      0.330560      0.260226      0.176019      0.126901
  24  15 3211.8941    4.0394  1.2191 12.1272 -0.0021  0.0209   0.0606   0.0544    0.1844   0.0000   438.9322       2.43359       15.5698      -2.66723       2.56889      -2.07803      0.328926     -0.337375      -1.86526     -0.928139      -1.41619       1.49072     -0.448040     -0.247654     0.0122464      0.452659     0.0195553      0.196453       1.46471       1.81258       2.04158       2.16232       2.04881       1.89768       1.91163       1.71027       1.45601       1.28991       1.10492      0.906981      0.699407      0.549859      0.416173      0.294044      0.208479      0.143082
  24  16 3358.3558    3.5790  1.7215 12.1283  0.0000  0.0249   0.0456   0.0671    0.0857   0.0000   441.5497      -4.43453       12.5738       1.58467       1.47320      -5.43839      0.361112      -1.57106       3.48954      -1.58225      -2.70088      0.628675      -1.89559     -0.820584      0.116394      0.289952     -0.341699     -0.408182       1.74660       2.27148       2.42307       2.66257       2.70038       2.54357       2.29564       2.07427       1.83399       1.55608       1.26889       1.01926      0.793455      0.622966      0.461771      0.351723      0.255876      0.174969
  24  17 3504.7311    2.8968  2.8589 11.2706 -0.0003  0.0336   0.0278   0.0837    0.0628   0.0000   442.3319      -2.75097       16.7940      -4.32555      -3.23124       4.92918       1.36262      -2.05693       2.13405      -1.99179      0.266251      -1.23864     -0.483070      0.884520     -0.715791      0.161356      0.592764     -0.203631       2.23496       2.90978       3.06604       3.31564       3.28436       3.24085       2.96478       2.70590       2.37810       2.04473       1.68727       1.39458       1.09884      0.872779      0.624156      0.479482      0.351135      0.237768
  24  18 3650.7709    2.3996  4.1576 10.7051  0.0002  0.0417   0.0197   0.1060    0.0556   0.0000   436.0480       1.09586       22.3653      -4.92483      -1.76461       9.09634       3.12220      -2.71887       3.83088      0.177930      -3.11008      0.517636       2.75349     -0.152821      -1.03496    0.00337159    -0.0336810     0.0765419       2.78132       3.64366       4.00396       4.26220       4.26471       4.11751       3.84261       3.36297       2.92698       2.52384       2.12166       1.71304       1.33844       1.06219      0.786937      0.564951      0.412745      0.289631
  24  19 3796.5867    1.9848  5.9825 10.2833 -0.0007  0.0524   0.0143   0.1406    0.0529   0.0000   434.0851      -1.23140       13.2573     -0.180245      -5.47622      -10.8546      0.783082       5.16137     -0.566069      -4.31441      0.537782      -1.00920     -0.819415      0.767397     -0.627550     -0.383596      -1.58379     -0.244695       3.46771       4.52587       4.95410       5.20555       5.29431       4.99771       4.64874       4.18247       3.75933       3.18965       2.74316       2.16867       1.74115       1.33637       1.02055      0.746810      0.522607      0.366432
  24  20 3942.4288    1.6540  8.1977 10.0207  0.0000  0.0663   0.0108   0.1825    0.0451   0.0000   438.8080      -13.3214       2.33708      -12.7575       5.20154      -16.6322      -4.42397       3.28138       9.54792      -3.01779       1.96923      -1.26853      -1.25499       1.35948     -0.698752     -0.243934      0.456498     -0.107087       4.35279       5.71941       6.28229       6.54271       6.52304       6.30327       5.93143       5.40366       4.72936       4.03784       3.35650       2.73792       2.21170       1.68183       1.28827      0.947043      0.672598      0.476763
  24  21 4088.2209    1.3878 10.3644  9.8097 -0.0002  0.0831   0.0086   0.2258    0.0422   0.0000   429.4131      -6.53212       3.39824       9.64711       5.10437     -0.102345      -1.90760       9.18060      -5.90023       4.75124     -0.891426      -1.05407       1.81574      -2.84644     -0.137884      0.103823      0.211325      0.329946       5.52469       7.09612       7.92109       8.25826       8.22231       7.90846       7.38688       6.71106       5.98903       5.05089       4.26722       3.52018       2.77708       2.14092       1.61202       1.19916      0.845816      0.591051
  24  22 4233.3736    1.1324 13.3908  9.8210 -0.0012  0.1101   0.0066   0.3060    0.0342   0.0000   442.6900      -1.12788       5.02952      -19.0095      -10.2137     -0.132972      -16.5040      -3.76422       1.31386       11.1968      -10.3782      -3.00693       2.84717      -6.40992      -3.29877      -1.48783       2.26777     -0.258447       7.15617       9.48170       10.4306       10.8700       10.8682       10.5726       9.76612       8.90297       7.79177       6.74095       5.58144       4.60535       3.61556       2.83282       2.11364       1.57632       1.11027      0.783091
  24  23 4379.2758    0.9381 15.5956  9.7352  0.0003  0.1354   0.0055   0.3628    0.0304   0.0000   426.9585      -15.2591       44.6444      -2.48393       16.9858       9.00192      -4.43418      -16.2488       2.80017      -7.46520      -7.87135       5.86787       5.85393       1.59431      -2.06940     -0.449873     -0.382038      -2.22812       8.75970       11.5152       12.7664       13.3563       13.2856       12.9278       11.7750       11.0189       9.52713       8.18947       6.99774       5.57343       4.50335       3.50690       2.63464       1.91364       1.36253      0.954253
  25   4 1489.4418    0.1628  0.1234  9.3695 -0.0247  0.0108   0.0083   0.0195    0.0245   0.0000   439.7696     -0.204808       19.8658      0.602080      -1.24356       1.00274    -0.0920945     -0.956006      -1.27396      0.268786      0.700311     -0.333644      0.959781     -0.259407     0.0766844     -0.155323    -0.0932067     0.0561606      0.643443      0.880213      0.849595       1.01197       1.04175       1.03916      0.921749      0.834241      0.753375      0.670673      0.515927      0.491673      0.324517      0.281335      0.196982      0.172197      0.104477     0.0682283
  25   6 1847.7990    0.4349  0.4708  9.4596 -0.0032  0.0153   0.0107   0.0343    0.0451   0.0000   438.4228      0.107798       18.3344      -1.66575      -2.86081      0.928480       1.49010      -1.07943      -1.56872      0.607714     -0.915932      0.818377     -0.617839     -0.206169     -0.408160    -0.0752181     0.0217039    -0.0329245       1.04709       1.25707       1.38197       1.53798       1.50742       1.37123       1.38824       1.26992       1.11905      0.864724      0.743009      0.635363      0.503732      0.386480      0.305341      0.222570      0.165857      0.116467
  25   7 2016.9087    0.6652  0.6567  9.4345 -0.0031  0.0167   0.0133   0.0377    0.0687   0.0000   439.4608     -0.241981       17.5567     -0.378265      -1.06553     -0.235927      -2.76393     -0.556896      -1.45020     -0.100224    0.00760817     -0.222010      0.970732     -0.180509     0.0369730      0.144311     -0.116396     -0.134300       1.10859       1.45225       1.67143       1.77007       1.74331       1.64391       1.61952       1.34556       1.22605       1.04561      0.842241      0.696410      0.526317      0.442522      0.312214      0.248281      0.181759      0.127584
  25   8 2181.6886    0.9377  0.8466  9.7043 -0.0021  0.0178   0.0165   0.0436    0.0929   0.0000   438.3467     -0.799335       18.2643      -1.16115      -3.46270     0.0730087       3.24717     -0.855841     -0.791388      0.195535      0.623882     -0.378609      0.263774     -0.456687      0.329212     -0.250323      0.323557    -0.0872710       1.18616       1.47982       1.64798       1.85593       1.84845       1.60820       1.60887       1.45691       1.29468       1.02607      0.887615      0.767279      0.592236      0.456368      0.353200      0.252679      0.190040      0.133545
  25   9 2340.4677    1.3403  0.9341 10.2257 -0.0040  0.0184   0.0225   0.0447    0.1097   0.0000   439.9441       1.62230       12.8326      -2.07457      -2.81777      -1.90828      -1.14327       2.79426     -0.432480     -0.767101       1.23056     -0.734000      0.316292      0.628035     -0.166173     -0.719728      0.459226      0.119944       1.17081       1.55346       1.70795       1.71852       1.78900       1.64825       1.66239       1.48832       1.28236       1.11217      0.907709      0.770393      0.593035      0.472693      0.372376      0.279253      0.199390      0.142183
  25  10 2494.2544    1.7848  1.1618 10.4188 -0.0042  0.0208   0.0267   0.0500    0.1530   0.0000   437.9995      -3.31475       16.6694     -0.456008      -2.11404      0.506169      -1.74556     -0.288980      -1.87692      0.486130       1.33023     -0.667134     -0.491692      0.742247      0.635785    -0.0842802      0.371347     -0.158989       1.35376       1.77192       1.85632       2.03601       2.11845       2.03021       1.86710       1.57299       1.47261       1.24263       1.07505      0.868160      0.664558      0.542096      0.397168      0.302938      0.222533      0.157386
  25  11 2646.1619    2.4247  1.0136 10.9579 -0.0019  0.0182   0.0379   0.0464    0.1593   0.0000   439.3313      0.350324       15.2552     -0.380602      -2.86999       1.92225       1.96607      -1.01216      -2.60998     -0.911958      0.711084      0.402361     0.0221138     -0.359461      0.162006      0.650225      0.172712     -0.186809       1.19616       1.59109       1.81097       1.92602       1.93733       1.81760       1.71749       1.53584       1.32642       1.11650      0.939821      0.790706      0.609484      0.462206      0.365644      0.266724      0.190509      0.133066
  25  12 2797.2770    3.0321  0.9535 11.4558 -0.0010  0.0173   0.0478   0.0433    0.1474   0.0000   438.4226      -2.43002       13.9187     -0.371363      -1.96607     -0.198600      -1.27392       1.02708      0.734313      0.962594      0.497439      0.191390     -0.518830     -0.659566      0.331371    -0.0303700     0.0462855     -0.103948       1.14593       1.44702       1.59907       1.73772       1.58504       1.61252       1.47659       1.40933       1.22348       1.06910      0.890751      0.764001      0.586603      0.463729      0.362941      0.263369      0.190432      0.139958
  25  13 2947.3364    3.7650  0.9158 11.8261 -0.0007  0.0170   0.0602   0.0416    0.1629   0.0000   440.1184       1.67851       14.7037      -1.39181     -0.518468       2.00866      0.916010     -0.464184      0.956872      0.971475       1.10691      0.430930     -0.834051     -0.344040    -0.0332907      0.205372     -0.129977     -0.224643       1.15528       1.47711       1.72747       1.74003       1.84257       1.71787       1.56915       1.45626       1.23388       1.08585      0.870347      0.716925      0.592055      0.438519      0.335278      0.252434      0.186161      0.130500
  25  14 3096.1119    4.1583  1.0854 11.9924 -0.0004  0.0187   0.0642   0.0494    0.2035   0.0000   437.3718       2.69109       10.9296       2.36875      -1.70344      -3.26693     -0.163607     -0.115831       1.17376       1.79337      -2.00093      -1.21812     -0.471764     -0.390051     -0.319368     -0.118037     -0.148946    -0.0109902       1.23622       1.60108       1.68138       1.80378       1.86996       1.75905       1.62759       1.53088       1.34458       1.13799      0.951767      0.784508      0.645560      0.502804      0.393191      0.271700      0.203852      0.145897
  25  15 3243.7985    3.8839  1.3947 12.1732 -0.0027  0.0222   0.0532   0.0554    0.1231   0.0000   439.0517      -1.72562       17.4273       2.69983      -4.86693      0.823016       3.41862      -2.26836       1.82018     -0.739544       1.06617      0.298688      0.787192      0.101215     -0.745148     0.0373760    -0.0973842      0.362285       1.48370       1.87971       1.99292       2.07577       2.17745       2.09611       1.97071       1.77505       1.58524       1.33330       1.13056      0.958625      0.747668      0.593490      0.462589      0.335085      0.248529      0.171158
  25  16 3390.9568    3.3535  2.1310 11.4407  0.0007  0.0272   0.0363   0.0700    0.0979   0.0000   440.3039     -0.312584       14.6204      -3.13717      0.810608      -3.95950       2.64510     -0.216874      -2.48583       1.38564     -0.479747     -0.502526      -1.03201      0.464265     0.0174477     -0.105218     -0.226775    -0.0733615       1.76477       2.30596       2.56006       2.65435       2.64427       2.59410       2.32079       2.14159       1.94206       1.69192       1.41927       1.17080      0.944845      0.740915      0.549182      0.412607      0.302718      0.205857
  25  17 3537.9146    2.7604  3.2805 11.1413  0.0016  0.0350   0.0247   0.0908    0.0578   0.0000   438.1429      0.276204       19.2029       5.65664      -1.20256       1.90133       2.32251      -1.41684      -2.18378       2.82643    -0.0267510      0.558015       2.35730      0.826505      0.778398     -0.245831      0.241084      0.446426       2.24990       2.99628       3.17764       3.41496       3.36642       3.24437       2.97537       2.86784       2.51216       2.21726       1.82550       1.46908       1.19212      0.949023      0.720079      0.537831      0.402908      0.284570
  25  18 3684.6468    2.3009  4.5325 10.7551 -0.0001  0.0430   0.0182   0.1139    0.0500   0.0000   439.8622      -5.23901       14.2463       1.42741      -4.75987      -8.40342      -3.59531      -1.17771       5.31436     0.0254825    -0.0528739      -2.11469      0.613802     -0.340961     -0.247934    -0.0336004      0.311942     -0.323021       2.79177       3.56339       3.90564       4.02705       4.01836       3.95347       3.70372       3.43226       3.07157       2.65421       2.24906       1.81385       1.46610       1.17680      0.888529      0.670948      0.492541      0.351865
  25  19 3831.0329    1.8927  6.7160 10.2799 -0.0012  0.0572   0.0131   0.1498    0.0480   0.0000   439.9798      -8.47718       12.3085      -2.30401       7.69853       5.59099      -7.34051      -2.88240      -1.23922       7.22499      -4.25753       2.53926      -1.30077      -1.66275      -1.21092     -0.831344     0.0577358     -0.594126       3.59637       4.69820       5.16548       5.42933       5.49698       5.25303       5.03827       4.49635       4.03146       3.49262       2.88310       2.43092       1.92621       1.56548       1.14490      0.863811      0.625713      0.449755
  25  20 3977.4233    1.5614  8.5962 10.0382 -0.0006  0.0699   0.0100   0.1884    0.0424   0.0000   438.3978      -4.06090       19.1391      -4.71838      -3.38306       2.15954       2.74579      -1.15230      -14.2768      -1.10902      -2.41388      0.662655      -3.56345       3.01035      -1.02928     -0.104083     0.0189321    -0.0906893       4.44135       5.89644       6.42590       6.77010       6.76914       6.48565       6.16819       5.61162       5.00145       4.34090       3.60760       2.98025       2.41604       1.86730       1.43212       1.07881      0.781942      0.552601
  25  21 4123.6130    1.3143 11.0546  9.8813 -0.0006  0.0873   0.0079   0.2403    0.0381   0.0000   451.0362       6.01876       14.2306      -9.12753      0.337428       6.17580       4.41380       1.91990      -4.95854      -10.5805       4.36346       1.56057      -4.27896      -3.93559     0.0199008     -0.946105     -0.697603       1.88951       5.67342       7.28728       7.91687       8.33354       8.50238       8.21637       7.69324       6.97324       6.26784       5.41470       4.52027       3.70763       2.98477       2.34949       1.81015       1.36097      0.986491      0.702819
  25  22 4269.3948    1.1141 13.6793  9.7799  0.0008  0.1109   0.0063   0.3038    0.0336   0.0000   449.0635       3.28356       19.4013      -14.7449       3.47917       9.75488      -4.57710       10.4318       19.3688       7.44988       9.68309       4.24286      -4.56734       2.21311       2.65110       1.06674      -2.24853      0.958246       7.07550       9.14560       10.1924       10.6631       10.7225       10.4227       9.78319       8.90726       7.87294       6.80637       5.67883       4.75965       3.77052       2.97697       2.28776       1.71765       1.21804      0.878435
  25  23 4415.4066    0.8881 16.3540  9.7487 -0.0012  0.1421   0.0051   0.3839    0.0290   0.0000   441.3214      -23.4563       10.5919      -13.3833      -10.9304       9.96808      -4.08049      -7.56526       19.5449       14.5804      0.109009       8.67171      -3.85064      -9.47165      -3.15468       1.13365      -1.17007       2.02684       8.91712       11.4828       12.7307       13.4792       13.4920       13.0849       12.1913       11.3031       9.99087       8.59630       7.31475       6.00224       4.90648       3.77874       2.91194       2.20225       1.58213       1.12965
  26   6 1869.0118    0.4985  0.4152  9.4652  0.0006  0.0132   0.0123   0.0296    0.0443   0.0000   439.6316      -1.00476       17.7387      0.745812      -2.53839     -0.698999       1.07653       1.21836      0.204801     -0.922594     -0.392981     -0.278722     -0.352613      0.354533     0.0416296     -0.133982     0.0133067    -0.0264924      0.781190       1.03609       1.15657       1.24071       1.26660       1.18403       1.14215       1.05339      0.886175      0.765197      0.669850      0.499779      0.441064      0.347101      0.263986      0.199681      0.136650      0.101214
  26   7 2039.6694    0.6751  0.7622  9.4453 -0.0023  0.0170   0.0127   0.0421    0.0719   0.0000   439.1342      -2.62819       17.0195      0.594079     -0.710727      0.159021      -1.63811     -0.224601      0.928813       1.20265      0.905961      -1.04110      0.873527     -0.591589     0.0502872      0.803203      0.343320      0.323025      0.984422       1.30310       1.40324       1.52291       1.46180       1.49888       1.41067       1.25614       1.11890      0.974155      0.836372      0.708287      0.573408      0.458016      0.346097      0.252196      0.198841      0.139167
  26   8 2206.0192    1.0188  0.8723  9.5643 -0.0006  0.0165   0.0171   0.0426    0.1037   0.0000   440.5312      0.315280       17.4224       1.20500      -1.51557      -2.84297      -1.88862      -1.25765       3.08186      0.343732       1.03624     -0.797073      0.439316    -0.0888614     -0.161665      0.123547     0.0672462    -0.0671697       1.03488       1.30073       1.46080       1.51490       1.50136       1.47761       1.43124       1.29257       1.15978      0.975936      0.832999      0.691492      0.576286      0.450023      0.364775      0.262667      0.190282      0.135032
  26   9 2366.0139    1.3770  1.0264 10.4043 -0.0018  0.0186   0.0219   0.0479    0.1020   0.0000   439.5308      -1.14995       17.7684     -0.738726      -1.35974       1.46912     -0.980078      -1.75374      -2.29830     -0.711032       1.84410     -0.581551     -0.687603     -0.354599     -0.495783      0.356360      0.142723      0.479183       1.20759       1.60146       1.73369       1.83850       1.78657       1.78777       1.62708       1.51243       1.38612       1.18614       1.02072      0.857061      0.669469      0.533763      0.403277      0.304210      0.233152      0.173484
  26  10 2521.1455    1.8926  1.1390 10.7092 -0.0012  0.0195   0.0283   0.0494    0.1361   0.0000   439.4396       2.65396       14.6107     0.0820458      -1.22295      -4.55869       2.35799     -0.459969      0.397901     -0.892509     0.0872907      0.718309    -0.0102471     -0.449267     0.0239977      0.373184     -0.351503     0.0771415       1.25068       1.58444       1.70582       1.85691       1.83591       1.81205       1.71410       1.56857       1.37657       1.17501       1.01351      0.818472      0.662732      0.541132      0.428697      0.310375      0.229819      0.164769
  26  11 2674.3301    2.5966  0.9824 11.1649 -0.0022  0.0177   0.0414   0.0459    0.1623   0.0000   440.0020      -2.24081       16.0754     -0.649568      -1.69780       1.79529     -0.809547      -1.43763      -1.74182       1.00816      0.263264      -1.09547       1.74751     -0.629677      0.128763     -0.322117     -0.382028    -0.0853083       1.16817       1.49505       1.60663       1.64546       1.68619       1.59923       1.50481       1.39072       1.30444       1.13074      0.937322      0.776174      0.658805      0.520248      0.385283      0.302790      0.217793      0.154028
  26  12 2826.5167    3.2647  1.0089 11.4844  0.0008  0.0179   0.0491   0.0435    0.1671   0.0000   438.7306       1.88753       13.9413     -0.428077     -0.851103     -0.326959     -0.366156      -2.11024      0.174314    -0.0716495      0.480196     -0.179955      0.257559      0.123124    -0.0801215     0.0583003    -0.0741257    -0.0611666       1.18510       1.45629       1.61035       1.67898       1.78669       1.80914       1.59133       1.43420       1.26093       1.10893      0.952085      0.790924      0.611764      0.479392      0.379386      0.286937      0.221553      0.156779
  26  13 2977.3706    3.9348  0.9679 11.3072 -0.0001  0.0167   0.0601   0.0412    0.2467   0.0000   439.2232      -1.22523       9.20736      -1.33347      -2.46664     -0.927980      0.618126       1.84766      0.808826     -0.250107     -0.742489     -0.109855      0.637281      0.916181     -0.212421     0.0766166     0.0709332     -0.185148       1.10308       1.36395       1.57494       1.63114       1.63751       1.61288       1.53319       1.39105       1.19547       1.02601      0.866590      0.712828      0.581854      0.464741      0.348646      0.266789      0.201184      0.140324
  26  14 3126.8191    4.3030  1.0563 12.3457 -0.0019  0.0181   0.0662   0.0472    0.1572   0.0000   436.5906      -1.41923       17.1856       2.22335      0.474954      -2.17818      0.715183      -1.54581      0.859475     -0.347969      0.796206     -0.353766     -0.718485      0.563573     -0.163214     -0.356694     -0.262941      0.130025       1.12990       1.48930       1.57750       1.71815       1.64429       1.64895       1.52987       1.37532       1.25133       1.12474      0.954030      0.797326      0.663202      0.503653      0.385709      0.294751      0.218222      0.158444
  26  15 3275.2910    3.7925  1.3671 12.4658 -0.0014  0.0227   0.0531   0.0550    0.1095   0.0000   441.2748      -3.68083       16.7789      -1.71401      -1.31917      -1.23268      -1.06670     -0.946770      0.906551     -0.767679     -0.216153     -0.338793      0.257062     -0.923435      0.122404     0.0270689     0.0721382     -0.236271       1.37860       1.81810       1.92293       2.15041       2.03654       2.10088       1.90959       1.75703       1.58779       1.35543       1.13817      0.975899      0.777654      0.634757      0.480279      0.358363      0.262546      0.189331
  26  16 3423.1696    3.2409  2.2207 11.6163 -0.0019  0.0282   0.0349   0.0712    0.0838   0.0000   438.4327      -5.11023       7.47882      -1.41919       3.64163      -3.36905      -4.25432      -4.23911      -1.34269       1.55550      0.989229      -1.00468     -0.930173      0.682909      0.787871     0.0253195      0.148798     -0.264178       1.70887       2.26926       2.48131       2.65050       2.69028       2.58624       2.46359       2.15390       1.98479       1.74305       1.41558       1.17734      0.963053      0.771690      0.591206      0.444564      0.325461      0.234148
  26  17 3570.8170    2.6404  3.3694 11.0592 -0.0005  0.0351   0.0232   0.0901    0.0591   0.0000   441.0648      -4.72695       13.5798      -5.18539     -0.802702       2.48666      -1.07865       2.91007      -3.32032      -3.39696      -2.11635       2.14591      0.751803     -0.515542      0.622570      0.184266     -0.265902     -0.351483       2.22030       2.90576       3.15694       3.36425       3.37352       3.24222       3.05716       2.80643       2.50581       2.15794       1.87988       1.54594       1.27799      0.983508      0.769991      0.574657      0.423994      0.301881
  26  18 3718.1850    2.2151  5.2424 10.5337 -0.0010  0.0464   0.0160   0.1200    0.0481   0.0000   438.1644     -0.876024       11.8981       1.45496      -1.39705      0.431075      0.402964       6.66031     -0.875954      -3.99214       4.35385       2.92776      -2.81152     -0.490796     -0.374180      0.882683     -0.717419     0.0612690       2.86115       3.73907       4.09706       4.34635       4.37384       4.17448       3.96457       3.59621       3.25292       2.84005       2.46531       2.02758       1.66970       1.30087       1.01150      0.753972      0.554113      0.394435
  26  19 3865.1824    1.8121  6.8835 10.2573 -0.0004  0.0572   0.0121   0.1521    0.0443   0.0000   436.8342      -2.09953       15.7181     -0.639137      -8.46109       5.70073     -0.357749      -4.94208      0.276388      0.592907      -4.64368      0.964644      -1.16428       1.59294       1.10121      0.275563      0.176895    0.00926205       3.51346       4.62877       4.95858       5.29150       5.42384       5.23581       4.96816       4.44582       4.06930       3.47235       3.01600       2.48114       2.01601       1.57486       1.23212      0.943835      0.686648      0.499013
  26  20 4011.9839    1.5352  9.4372  9.9663  0.0000  0.0737   0.0093   0.1991    0.0408   0.0000   442.7063      -9.76185       20.8901       5.91037       3.16324      -6.48898      -2.02466       6.35283       4.07263      -6.79817     -0.994751      -5.22877      -5.77905      -3.29046      0.997098      0.427410       1.08547    -0.0274859       4.44538       5.97765       6.41489       6.84563       6.93059       6.66031       6.29057       5.73757       5.17515       4.53769       3.83951       3.22638       2.60328       2.08890       1.57383       1.20525      0.869641      0.633602
  26  21 4158.5142    1.2497 12.1943  9.8776 -0.0006  0.0969   0.0071   0.2654    0.0352   0.0000   438.2185      -14.5726       25.2469       17.2912      -20.5533       2.05433       6.31487       2.07991       1.70550       3.17616     -0.510994      -5.22186       4.75976      0.544151      0.417626       1.02130     -0.864135       1.64679       5.81503       7.75331       8.54535       8.88076       9.13834       8.80397       8.27159       7.56822       6.85797       5.94574       5.03058       4.21155       3.40844       2.70317       2.09211       1.58033       1.15684      0.830842
  26  22 4305.3190    1.0542 14.2898  9.7828 -0.0009  0.1157   0.0058   0.3155    0.0314   0.0000   448.6481       10.0030      -2.42715      -3.68713       8.88602      -16.5040      -16.2862       16.2773       4.47447      -16.5265       6.04473      -2.24533       5.27165       1.05493      -1.90346      0.322998      0.888748       1.44614       6.95353       9.21908       10.1133       10.5607       10.6822       10.4658       9.74323       9.22222       8.04721       7.09197       5.97257       5.00274       4.07390       3.23752       2.49118       1.90610       1.38017       1.01212
  26  23 4451.2261    0.8573 17.1018  9.7094  0.0001  0.1472   0.0049   0.3983    0.0277   0.0000   420.7798      -21.8577       10.7626      -25.5623       4.31829       4.40094      -6.29638      -14.7893       9.31773       2.97286      -15.5132       6.92430       18.0482     -0.586020      -1.95661      -3.02828       3.37647     -0.974764       8.90989       11.8174       13.2714       14.0187       14.0469       13.7084       12.8691       11.7285       10.4044       9.11312       7.65724       6.37516       5.16645       4.06171       3.15918       2.41286       1.74417       1.26627
  27   5 1713.5814    0.3090  0.3057  9.4008 -0.0058  0.0130   0.0091   0.0256    0.0317   0.0000   440.6286      -1.83407       21.3762       1.21119      -1.88970      0.502612      -1.23478      -1.50197     -0.520588    -0.0604269       1.05713     -0.933220      0.106147      0.180432     0.0697535      0.205632     -0.195088   -0.00443822      0.690784       1.03608       1.13503       1.16821       1.21900       1.22161       1.12849       1.00481      0.919545      0.708083      0.657038      0.567624      0.423888      0.367720      0.256229      0.215776      0.140571      0.107893
  27   6 1889.7626    0.4856  0.4328  9.5165 -0.0030  0.0134   0.0118   0.0300    0.0441   0.0000   438.9122     -0.606518       17.7598     -0.206917      -3.42025       1.85925      -1.09702      0.427408     -0.807119     -0.449545     0.0693681      0.186405      0.826796     -0.129713      0.181561    -0.0655100      0.342069     0.0894815      0.802407       1.08659       1.17421       1.30259       1.23388       1.21507       1.15359       1.04305      0.957441      0.818303      0.707093      0.562849      0.495026      0.386421      0.295595      0.216530      0.174466      0.114941
  27   7 2062.0255    0.7496  0.7028  9.5455 -0.0012  0.0160   0.0136   0.0365    0.0723   0.0000   439.7171      -1.71766       16.7763      0.686185      -4.05339      -1.15524    -0.0914108      0.256696      0.318703       1.13679    -0.0841717      0.625980     -0.304376    -0.0287110      0.366182      0.154424      0.203949  -0.000919914      0.932278       1.22145       1.34967       1.43924       1.44637       1.39028       1.32992       1.27446       1.04511      0.962113      0.793451      0.689907      0.571238      0.452213      0.330832      0.257296      0.201512      0.146313
  27   8 2229.7102    1.0918  0.9312  9.6579 -0.0025  0.0177   0.0175   0.0435    0.1132   0.0000   440.1063      -3.10324       16.9274       2.75329     -0.585603     -0.147221       1.56551     -0.427259      0.753450     0.0810125     0.0809774     -0.107188     -0.196705      0.600338    -0.0105210     -0.121073     -0.427930    -0.0473774       1.08443       1.46843       1.62028       1.64311       1.62628       1.48376       1.43045       1.36331       1.21106       1.17952      0.985185      0.858852      0.713269      0.539178      0.423164      0.314630      0.242149      0.166130
  27   9 2390.9548    1.5036  1.0352 10.4324 -0.0006  0.0191   0.0229   0.0451    0.1117   0.0000   439.1477      -1.25150       15.6268      -1.03688      -2.33512      0.980703     -0.947855      0.228760     -0.958900     -0.864106      0.124558      0.722257     -0.679777      0.179061      0.432521      0.327668     -0.237242      0.144215       1.14958       1.52725       1.55067       1.69888       1.65085       1.74040       1.56846       1.45238       1.27409       1.16457      0.976199      0.850027      0.680291      0.533403      0.425257      0.314687      0.254760      0.175118
  27  10 2547.4855    2.0364  1.0718 10.9756 -0.0003  0.0185   0.0307   0.0478    0.1217   0.0000   437.9275     -0.237031       14.0122     -0.643796      -1.04246      0.306936      0.519494      0.680171     -0.446800     -0.603932      -1.44198      0.318843      0.110444    -0.0855682     -0.318606     0.0425317      0.146155    -0.0982495       1.12908       1.51005       1.61080       1.71766       1.69650       1.64450       1.62080       1.41017       1.34128       1.15320      0.992753      0.824820      0.684607      0.507249      0.414701      0.327956      0.241787      0.178149
  27  11 2702.0118    2.6167  1.0044 11.2742 -0.0026  0.0170   0.0395   0.0452    0.1415   0.0000   438.4799       1.56322       13.3455      -3.09613      -1.63629      -1.38860      0.718279     -0.627025      -3.13223      0.166641     -0.518129      0.435162     -0.480136      0.419669      0.361225     0.0335893     -0.194648     0.0756999       1.00831       1.30852       1.39005       1.53983       1.54825       1.52568       1.39899       1.31869       1.16621       1.02452      0.873541      0.742292      0.594300      0.467983      0.379044      0.282177      0.216487      0.157242
  27  12 2855.2549    3.2738  0.9785 11.7982 -0.0000  0.0170   0.0514   0.0447    0.1485   0.0000   437.1706     -0.105124       11.7488      -2.71904      -3.19248       1.59579      0.396387      -3.66708       1.10505     -0.481338    -0.0159966      -1.54037      0.256893      0.407212     0.0294786     0.0526951     0.0711287     -0.146193       1.06738       1.38367       1.42249       1.50454       1.46446       1.54785       1.43315       1.37717       1.20687       1.06037      0.880561      0.756159      0.621594      0.496178      0.400047      0.297655      0.225752      0.169302
  27  13 3006.9953    4.1144  0.9131 12.0889 -0.0027  0.0163   0.0639   0.0399    0.1532   0.0000   438.3010      -1.03110       14.1862     -0.570394      -1.66395     -0.644323     -0.453569       1.62844      0.322917      0.319732       1.92264      0.311201     -0.275935      0.300128      0.569009     -0.384620     -0.259983     -0.137599      0.967922       1.24652       1.44558       1.45395       1.52044       1.45733       1.33653       1.25011       1.14251      0.984294      0.849047      0.718858      0.585504      0.457065      0.360457      0.278780      0.209907      0.147688
  27  14 3157.1789    4.1714  1.1388 12.3589  0.0006  0.0187   0.0606   0.0500    0.1431   0.0000   439.9047      -3.51955       14.6530       3.71335      -1.10227     -0.446242     -0.482186    -0.0967665       1.83483     -0.161713      0.905852      0.523226      0.274418     0.0615977      0.213604      0.560116     -0.338369    -0.0440205       1.11919       1.44918       1.64306       1.76497       1.80244       1.70568       1.56885       1.50814       1.29556       1.16648      0.957984      0.804248      0.648018      0.515892      0.393141      0.309812      0.241490      0.175254
  27  15 3306.4071    3.8112  1.6148 12.0002 -0.0002  0.0227   0.0468   0.0581    0.1091   0.0000   438.6655       1.27244       12.4275      -1.44035     -0.768472      -1.00389     -0.233054     -0.506240       1.59264      0.918936       1.06342      0.987337      0.200861     -0.406414      0.113008      0.896801      0.335066     -0.107749       1.37671       1.80947       1.99543       2.11787       2.11414       2.06194       1.91152       1.74023       1.62523       1.38842       1.24003       1.02053      0.830955      0.662703      0.511118      0.394357      0.297277      0.212349
  27  16 3455.1036    3.0691  2.4622 11.5132 -0.0012  0.0292   0.0311   0.0751    0.0775   0.0000   438.9845     -0.190585       12.7781     -0.552421       2.98305      -2.24408      -1.82747      -4.65643     -0.457549       1.15827       3.73511      -1.00961     -0.494793     -0.295744      0.394440       1.01667    -0.0735947      0.441001       1.79170       2.36030       2.58736       2.77228       2.79511       2.70580       2.50096       2.31948       2.05850       1.81138       1.57753       1.33019       1.06962      0.846287      0.663047      0.506303      0.372694      0.276424
  27  17 3603.3341    2.5335  3.8353 11.0302 -0.0001  0.0372   0.0210   0.0995    0.0525   0.0000   439.3014     0.0441434       15.2508       2.65744      -6.49592      -3.35846       1.16036       3.51345      -3.64164       1.21585      0.317735       1.77451      0.720991       2.56768      0.239519      0.574819     -0.380481      0.349616       2.22998       2.91909       3.16561       3.36722       3.39311       3.30474       3.14902       2.92766       2.60727       2.27486       1.94509       1.66709       1.33982       1.06876      0.857407      0.636222      0.479568      0.356061
  27  18 3751.3336    2.1402  5.3954 10.5439 -0.0002  0.0467   0.0150   0.1225    0.0457   0.0000   440.5868      -2.18474       10.6056      -3.62127      -4.09612      -1.28090       9.43243      -4.29637     -0.431075       1.63901     -0.238019      -1.12157     -0.371193       2.71161      -1.33013     -0.618365      0.436275      0.577382       2.68843       3.52087       3.86987       4.12286       4.22260       4.01069       3.89454       3.54948       3.23510       2.80059       2.41772       2.02240       1.65757       1.30143       1.03278      0.790464      0.604141      0.442243
  27  19 3899.0647    1.7505  7.8194 10.1294  0.0000  0.0612   0.0108   0.1643    0.0430   0.0000   439.5285      -9.87530       12.3678       9.57269      -2.55502      -2.36370      -5.97627     -0.804419      -1.43010       2.33494       5.21372       4.35126       1.27230       1.57854     -0.655762      0.747019     -0.225867     -0.140500       3.63320       4.70754       5.23301       5.46968       5.61758       5.52271       5.24495       4.80435       4.23892       3.71246       3.17101       2.70304       2.18692       1.75773       1.36828       1.05641      0.769570      0.569705
  27  20 4046.2146    1.4213  9.9296 10.0290 -0.0006  0.0780   0.0085   0.2107    0.0376   0.0000   438.8615      -5.08614       18.8774       7.68388      -3.67064      -1.37620      -18.7544      -8.51966       1.48995       6.85245      -3.43969       1.00028      -6.06858       1.29731     -0.767720     -0.187746      -1.94603       1.47226       4.53040       6.08655       6.69671       7.08546       7.11053       7.01041       6.49631       6.05480       5.41805       4.82752       4.11777       3.47058       2.86047       2.25362       1.75726       1.34280       1.00458      0.736679
  27  21 4193.4225    1.1861 12.5694  9.8925  0.0003  0.0997   0.0066   0.2732    0.0334   0.0000   430.1629      -13.4651       31.4671      0.110763      -14.8654      0.209805       25.1952      -7.49798     -0.740780       14.5648       3.69050       7.51166      -7.26601       2.26899      0.614088    -0.0241560       1.24088     -0.883588       5.77340       7.69310       8.47422       9.03355       9.02958       8.82477       8.35802       7.58117       6.98545       6.10730       5.24828       4.40026       3.61272       2.89521       2.24814       1.72959       1.27077      0.930271
  27  22 4340.2791    0.9863 15.1376  9.7877 -0.0008  0.1230   0.0053   0.3379    0.0298   0.0000   439.2988       12.0308       17.3111       6.94305       2.53382      -9.63956     0.0931457      -13.5492      -2.06133     -0.171289       1.67340      -6.98164      -2.99175       2.18185       2.78846       4.58421      -1.40399      -4.29265       7.17325       9.45536       10.4711       10.9764       11.3393       10.9811       10.3682       9.51712       8.56811       7.47913       6.48212       5.39059       4.41272       3.54570       2.78538       2.11535       1.58015       1.14572
  28   5 1732.7105    0.3424  0.3418  9.4360 -0.0031  0.0124   0.0093   0.0263    0.0327   0.0000   439.8612     -0.319184       19.8446     -0.592321      -2.50975     -0.316644     0.0878064       1.60156     -0.803225      -2.13011      0.535057    -0.0396406      0.114809     -0.147040      0.562624     0.0384343     0.0259031    -0.0124706      0.738864      0.948420       1.09676       1.17216       1.17630       1.14083       1.04455      0.975302      0.926276      0.753895      0.654119      0.559346      0.463864      0.370774      0.282642      0.225217      0.162919      0.127451
  28   6 1910.0897    0.5394  0.5609  9.3635 -0.0023  0.0139   0.0111   0.0338    0.0528   0.0000   439.3594      0.771673       21.1549     -0.316871      -4.46560      -1.99637       1.49360       1.48357  -0.000483199      0.941039     0.0743904     -0.253722      0.265262     -0.139279     -0.144115      0.128867     0.0854575     0.0134443      0.776968      0.971703       1.09282       1.17081       1.13093       1.16303       1.14928       1.00872      0.934288      0.803344      0.673316      0.611957      0.485312      0.428973      0.298012      0.249102      0.179432      0.132589
  28   7 2083.8941    0.8016  0.6922  9.6535 -0.0009  0.0152   0.0144   0.0361    0.0729   0.0000   441.3733     -0.310582       17.4617      -1.50641      -1.39115       1.48141      0.845418     -0.468331      0.328258      0.263984      0.904329    -0.0178315      0.104833      0.209957    0.00519909     -0.251060     -0.245856      0.218098      0.935436       1.16879       1.29773       1.41328       1.52924       1.40343       1.30900       1.17970       1.07582      0.965963      0.797355      0.690979      0.546709      0.451054      0.344411      0.273948      0.208162      0.147358
  28   8 2252.7651    1.1151  0.9146  9.8894 -0.0003  0.0169   0.0178   0.0416    0.1031   0.0000   441.6908       1.44716       18.3191      0.528703     -0.943115      0.355140      -2.53851      -1.54043     -0.417590       1.45399     -0.983375     -0.703005     -0.652881      0.298088     -0.337683     -0.122043      0.137411     -0.198868       1.00196       1.27313       1.42997       1.50780       1.49594       1.51790       1.42631       1.29149       1.21845       1.01348      0.878861      0.764870      0.620107      0.503564      0.393027      0.296943      0.231185      0.178487
  28   9 2415.2475    1.6193  1.0509 10.3058 -0.0008  0.0178   0.0237   0.0454    0.1292   0.0000   439.6036       1.62331       18.2659     -0.329605      -1.20082     0.0817418       3.56091      -1.31998      0.598249      -1.09409       1.73416     -0.709289     -0.342471     -0.334708      0.455429    -0.0944650      0.142608    -0.0391104       1.07204       1.38490       1.51441       1.63652       1.70331       1.61077       1.50419       1.39532       1.27319       1.09832      0.956727      0.775742      0.652713      0.516637      0.413419      0.304015      0.245865      0.180286
  28  10 2573.3045    2.1436  1.1073 10.8393 -0.0017  0.0182   0.0309   0.0476    0.1443   0.0000   440.6097      -1.85706       14.2391       1.63770      -1.44744       1.92552       1.30592    -0.0560778     -0.137978    -0.0305753     -0.678599    -0.0314200     -0.861071      0.144638      0.482959     -0.197257      0.423654     0.0977689       1.04469       1.38097       1.52568       1.62860       1.61100       1.59995       1.52474       1.40625       1.24469       1.10272      0.950986      0.788312      0.654540      0.533016      0.433285      0.321859      0.246353      0.176492
  28  11 2729.2645    2.8290  0.9841 11.3907 -0.0030  0.0171   0.0422   0.0421    0.1421   0.0000   438.0450    -0.0391354       17.0549     -0.398806      -3.31183      -1.95338     -0.120077      -2.00840      0.755864       2.00214     0.0191774    -0.0485013      0.423492      0.711505     0.0278867    0.00380305     -0.104928     -0.168216       1.00592       1.34015       1.47215       1.65376       1.62028       1.58346       1.49212       1.35007       1.19707       1.08908      0.889044      0.781997      0.617630      0.506242      0.387194      0.305165      0.227461      0.163913
  28  12 2883.6431    3.5710  1.0092 11.5398 -0.0015  0.0166   0.0526   0.0427    0.1930   0.0000   438.3710      0.276212       16.3279     -0.659523     -0.966332      0.879020     -0.512368     -0.552307      -1.42090       1.24147      0.847177      0.850571      0.344544      0.358391      0.938180     -0.113832     -0.274471     0.0801248       1.00454       1.24474       1.40219       1.55323       1.50419       1.47981       1.42626       1.28448       1.17584       1.08493      0.918073      0.711728      0.607789      0.515434      0.391496      0.292394      0.240226      0.178768
  28  13 3036.1681    4.1430  0.9821 12.1444 -0.0009  0.0165   0.0613   0.0418    0.1490   0.0000   437.7600     -0.612129       16.0821      -2.06702      -2.49469      -2.07712       2.02263     -0.962245      -1.28233     -0.591475      -1.40682      0.768895     -0.268446     -0.427223      0.264393     -0.152217    -0.0461343      0.149878      0.981097       1.24402       1.36224       1.50797       1.49116       1.46742       1.40031       1.29338       1.15229       1.00422      0.890747      0.750890      0.610548      0.483779      0.364823      0.304092      0.231903      0.176871
  28  14 3187.0729    4.2809  1.1452 12.0138 -0.0030  0.0183   0.0606   0.0461    0.2038   0.0000   438.7221     -0.137128       15.2520     -0.735661     0.0226767      0.556635     0.0567847      0.448793     0.0837401      0.718651      -2.25949      0.771141      0.977699      0.485263     -0.631407      0.299803      0.233159     -0.307899       1.16536       1.50497       1.62029       1.73547       1.71142       1.65053       1.58924       1.42885       1.29691       1.16878       1.05138      0.895985      0.749095      0.601006      0.471195      0.361750      0.265036      0.191212
  28  15 3337.1350    3.5893  1.6451 12.0201 -0.0015  0.0231   0.0428   0.0573    0.0985   0.0000   440.9421      0.488533       11.6118       2.11399      0.256676      -1.19675       1.87484      0.875801       1.14480      0.117929     0.0980850     -0.347025      -1.97330     -0.518858      0.437425      0.292668     -0.628651   -0.00845567       1.36526       1.80049       1.97225       2.13389       2.13403       2.09406       1.91238       1.83734       1.62190       1.45204       1.23216       1.06123      0.839751      0.694193      0.529584      0.416872      0.325739      0.233814
  28  16 3486.5940    2.9892  2.6363 11.5067  0.0000  0.0298   0.0293   0.0768    0.0720   0.0000   440.6208     -0.934259       9.39533       1.17992     -0.574629      -3.06361       4.22174       2.26669      -1.89992     -0.598319       2.13897       1.26982     -0.634187      -2.17325      0.270608      0.744223     0.0422167      0.180172       1.73638       2.25792       2.53571       2.63949       2.68121       2.60003       2.52146       2.27530       2.11738       1.80325       1.61624       1.34302       1.09327      0.906940      0.692319      0.546374      0.418932      0.312363
  28  17 3635.4898    2.4768  4.0860 10.9348 -0.0003  0.0384   0.0194   0.0997    0.0514   0.0000   441.3450      -3.17340       16.4670       4.57805      -3.93521     -0.240713       6.41507       1.92382      -7.23300      -2.64492     -0.104864       1.37593       2.90193      0.353255      0.769171      0.555107     -0.479294      0.211996       2.17978       2.86684       3.12044       3.32925       3.33357       3.32135       3.11388       2.91690       2.66517       2.34292       1.97678       1.71272       1.42707       1.14913      0.912056      0.698154      0.526434      0.389445
  28  18 3784.1045    2.0466  5.9783 10.4304 -0.0003  0.0489   0.0136   0.1310    0.0447   0.0000   438.8471     -0.672574       16.5241      -1.52941       4.99448       4.80563       3.36661     -0.401107    -0.0679551      -1.49945       1.62910       2.90320       1.53769      0.734250       1.31409     -0.745692      -1.00846      0.706124       2.78608       3.69967       4.10468       4.31707       4.31795       4.24398       4.07745       3.73626       3.41718       3.05167       2.56960       2.20116       1.80662       1.46569       1.14361      0.904337      0.672425      0.504266
  28  19 3932.3647    1.6766  8.3813 10.1091 -0.0003  0.0633   0.0099   0.1735    0.0407   0.0000   443.5646      -5.10769       14.9839      -2.22412      -3.42093      -3.19709       2.58441       7.37143      -6.45199       2.22663       1.09504     -0.878446     -0.693427    -0.0657707      0.233203      0.984178       1.51403      0.199115       3.56104       4.69534       5.14034       5.49929       5.58707       5.46845       5.26132       4.82211       4.39420       3.80672       3.31164       2.80205       2.31721       1.88026       1.45510       1.14912      0.863959      0.639294
  28  20 4080.1904    1.4003 10.6652  9.9476  0.0007  0.0799   0.0078   0.2175    0.0375   0.0000   430.4286      0.364359       20.7385      -3.69175       1.26378      -1.10522      -11.2378      0.876193      -2.78468     -0.147548       7.40705      -3.24725     0.0521177       1.70425     -0.349039      -1.30026      0.367258     0.0374318       4.50466       5.93008       6.53822       6.99137       7.10586       6.91442       6.62749       6.08236       5.53726       4.90798       4.17762       3.56921       2.95637       2.36085       1.85733       1.45336       1.09601      0.820313
  28  21 4227.7423    1.1597 13.4055  9.8819 -0.0003  0.1020   0.0061   0.2856    0.0320   0.0000   440.2770      -6.58277       6.60008       13.6229       14.3323      -13.9624      -5.68710      -7.43713       6.35789      -8.70553      -2.49225      -1.65408       4.94918       2.96802      -1.24901      0.917121      0.486561     -0.808521       5.75602       7.55265       8.40458       8.97056       9.09623       8.86045       8.39242       7.72589       7.08424       6.22757       5.39927       4.56688       3.76022       2.99615       2.40850       1.85892       1.39830       1.03844
  29   5 1751.5412    0.3603  0.3128  9.4622 -0.0024  0.0115   0.0098   0.0253    0.0329   0.0000   438.7545      -1.12089       20.1236      0.316937      -1.41092      0.313600      0.999023     -0.237647     -0.334908       1.48582     0.0551609     -0.115029     0.0160434     -0.241146     -0.201896     -0.101356    -0.0412554      0.107056      0.631798      0.829997      0.877971       1.02329      0.937879      0.920439      0.939776      0.828712      0.733654      0.695716      0.618964      0.499951      0.453899      0.362569      0.310891      0.207393      0.168758      0.129319
  29   6 1930.1282    0.5620  0.6008  9.4112 -0.0007  0.0142   0.0111   0.0362    0.0535   0.0000   439.4636   -0.00221407       19.0126     -0.515536     -0.714619      0.949240      0.538953     -0.654485      0.201212      0.888823     -0.697175      0.231844      0.777947      0.576822      0.413669     -0.439713      0.334473    -0.0809230      0.748311       1.02134       1.08225       1.19621       1.17529       1.17011       1.10420       1.05105      0.980164      0.816692      0.690269      0.607588      0.509577      0.413221      0.318529      0.254270      0.203722      0.148189
  29   7 2105.2736    0.8251  0.8240  9.4949 -0.0013  0.0161   0.0136   0.0382    0.0816   0.0000   439.9732      -2.53676       19.2184     0.0967155      -3.69352      0.665121      -2.31943      -1.37538      -1.07753      0.824558     0.0126569      0.662053     -0.573290     -0.654728      0.441758     -0.561267     0.0217739      0.120926      0.921746       1.16277       1.33625       1.47243       1.43974       1.37741       1.36015       1.24281       1.10251      0.995031      0.861765      0.713646      0.608194      0.493977      0.396394      0.299541      0.231377      0.172020
  29   8 2275.2926    1.1854  0.9291 10.1297 -0.0011  0.0173   0.0184   0.0412    0.0935   0.0000   440.0309     -0.565410       19.1537     -0.487146      -1.15800      0.984697      0.424669       1.14452     -0.291017      -1.53959      -1.71997      0.979188     -0.209502      0.145211      0.127871      0.454919      0.103819   -0.00698222      0.980329       1.28767       1.35344       1.49193       1.56988       1.47465       1.41857       1.31015       1.18579       1.07916      0.902991      0.788156      0.624685      0.515141      0.405005      0.329221      0.253167      0.185249
  29   9 2438.9827    1.6693  1.1536 10.1941 -0.0007  0.0184   0.0233   0.0478    0.1515   0.0000   441.5606      -2.15117       14.7779     -0.870001     -0.825213      -5.17086       1.58143      -1.41157       1.07546     -0.247514      -2.26114     -0.475796       1.26580      -1.29264      0.674741     -0.109903     -0.201422      0.110085       1.02542       1.33245       1.43309       1.61264       1.53080       1.56234       1.50564       1.37877       1.24264       1.10377      0.960579      0.828767      0.697246      0.541957      0.449848      0.355978      0.258477      0.197187
  29  10 2598.6119    2.3114  1.0983 11.1384 -0.0018  0.0179   0.0333   0.0461    0.1243   0.0000   438.7901      0.958835       17.1338      0.395319      -2.98558      -1.14543       1.70505      -2.56362      0.767298     -0.382476      -1.75775      0.204691     0.0224610     -0.258201      0.495535      0.773549     -0.281791     0.0656849       1.00716       1.30233       1.39323       1.55540       1.52524       1.47529       1.46194       1.37465       1.24221       1.07871      0.940096      0.784717      0.641468      0.540016      0.429487      0.337942      0.260722      0.197824
  29  11 2756.0970    2.9695  0.9954 11.5081  0.0000  0.0165   0.0433   0.0428    0.1322   0.0000   438.8262      -2.80166       17.3099     -0.675030      -2.87697     -0.980133     -0.580100    -0.0802941     -0.513148      -1.47204     -0.821872     -0.642759      0.738907      0.368793      0.261080     -0.467873     -0.221278    -0.0927746      0.903538       1.20139       1.25136       1.36878       1.34277       1.40376       1.27445       1.24106       1.09268      0.979711      0.851465      0.723595      0.618894      0.486226      0.389871      0.308133      0.242901      0.177675
  29  12 2911.5524    3.7395  0.9236 11.7610 -0.0019  0.0158   0.0556   0.0386    0.1742   0.0000   440.2189     -0.134216       15.5895      -1.21481     -0.849261     0.0416308      -1.74268      0.420213      0.525998     0.0511285      0.774046       1.14655     -0.377892     -0.348386      0.542416     0.0619516      0.272639    -0.0939495      0.915158       1.14714       1.27799       1.33618       1.39090       1.33821       1.32402       1.20018       1.10259      0.942576      0.828909      0.723408      0.607062      0.471951      0.390690      0.306538      0.225190      0.168897
  29  13 3064.9080    4.2948  0.9805 12.0490 -0.0021  0.0167   0.0630   0.0402    0.1824   0.0000   439.0896      -1.46176       14.6529      0.932388      -1.14731     -0.632767      -1.81626     -0.862505      -1.36736     -0.708466     -0.294454     -0.437795     -0.481394      0.509269     0.0858971    -0.0951932      0.265522      0.259446      0.907991       1.21210       1.33833       1.47795       1.44278       1.41280       1.35817       1.24435       1.13373      0.999804      0.882558      0.744764      0.629990      0.519415      0.398254      0.317230      0.240257      0.176479
  29  14 3216.6832    4.1927  1.2716 11.9688 -0.0010  0.0186   0.0551   0.0493    0.1637   0.0000   438.9422       2.01893       15.2686      0.767138      -4.06123      -5.13185     -0.342655      -2.33878     -0.285038      0.838200      -1.04003      0.744361      0.510251     -0.362000      0.346168     -0.502234    -0.0896718     -0.311312       1.06489       1.41448       1.50246       1.62630       1.61932       1.62155       1.53708       1.43182       1.29340       1.14600      0.995072      0.858517      0.722737      0.585531      0.460778      0.356115      0.270477      0.209647
  29  15 3367.5044    3.5237  1.8259 11.9640  0.0010  0.0237   0.0392   0.0602    0.0799   0.0000   440.9430      0.565053       13.0218     0.0406715      -2.99570       1.63775      0.156165      -1.21026       2.66465       1.86206      -1.02466     -0.251730      0.250622      0.447484     0.0458166     -0.168313     -0.387240      0.273979       1.36429       1.76560       1.95523       2.09247       2.07319       2.00403       1.93127       1.78922       1.68349       1.48508       1.27793       1.07583      0.925624      0.741206      0.591025      0.459514      0.357234      0.262976
  29  16 3517.7442    2.8392  2.9238 11.4150 -0.0014  0.0314   0.0259   0.0814    0.0603   0.0000   438.9713      -1.08168       9.06716      -2.59134      0.582647       2.48248     -0.385175     -0.446388      -1.63068       4.63985       2.05755     -0.586494      -1.69523      0.643896      -1.18461     -0.145876     -0.470532      0.409522       1.76831       2.37201       2.61260       2.74340       2.79246       2.76065       2.57988       2.42082       2.21575       1.95116       1.70837       1.44618       1.20275      0.965987      0.773580      0.602337      0.460190      0.349464
  29  17 3667.4662    2.3220  4.5457 10.7615  0.0001  0.0405   0.0172   0.1058    0.0494   0.0000   440.4470      -3.15673       13.9239      -4.09150       4.22645       1.06436     -0.986734       2.59903      -1.38109       3.05629      0.207468    -0.0811176       1.16279     -0.691803     -0.792853      0.489078     -0.586612     -0.782925       2.20459       2.90983       3.21388       3.38724       3.46636       3.43342       3.29062       3.05564       2.75807       2.42758       2.13038       1.81478       1.50842       1.24306      0.986327      0.770968      0.577748      0.441005
  29  18 3816.5621    1.9467  6.5087 10.2906 -0.0010  0.0515   0.0122   0.1367    0.0430   0.0000   435.0984      -8.21892       15.1418      -9.06029       5.57593       4.37851      -7.78995      -5.05125       2.16136      0.935381      -2.66888       5.84441       2.36318      -2.41316      0.228918      -1.06465    -0.0338488     -0.381992       2.82354       3.66476       4.07617       4.43893       4.44935       4.31671       4.11331       3.90522       3.55510       3.13666       2.70293       2.29332       1.91487       1.56545       1.26855      0.980665      0.741343      0.556133
  29  19 3965.4536    1.5889  8.7049 10.1371 -0.0002  0.0662   0.0093   0.1772    0.0369   0.0000   440.5450       5.19819       15.5296      -4.96691      0.847086      -4.07939      -4.39815       5.27637      0.240388      -2.98859      -1.11115       3.96496       1.00614       2.92033       1.46497     -0.724745     -0.563589     -0.419045       3.61860       4.77902       5.23747       5.60219       5.71171       5.64062       5.29675       4.98806       4.51469       4.01405       3.52382       2.98913       2.50120       2.04313       1.61967       1.26982      0.957350      0.724392
  29  20 4113.7631    1.3254 11.7380  9.9117 -0.0009  0.0878   0.0069   0.2418    0.0352   0.0000   434.8234      -1.39961       14.0880      -2.91420      -1.87673      -9.27406       2.00223       2.36316       1.74289       1.55292      -6.35588       2.67628      -6.77458      0.389316      -3.39062      0.919156      0.209498     -0.782239       4.81249       6.31967       7.08763       7.45161       7.63655       7.48029       7.16562       6.64693       6.02776       5.35487       4.65282       3.97436       3.28154       2.69652       2.16679       1.67274       1.26489      0.961585
  29  21 4262.2148    1.1037 13.8133  9.8397 -0.0003  0.1071   0.0056   0.2906    0.0305   0.0000   439.3388      -7.40293       6.53479       16.2757       4.13206      -10.4198      -7.26795      0.681321       5.55183      -1.89041       2.78857      -1.28595      -6.23060       1.58574      -1.31993      -5.38088       1.06723       3.06183       5.74424       7.65022       8.39850       8.94823       9.03089       8.95005       8.53907       8.06780       7.24479       6.43885       5.68174       4.75688       4.00458       3.28287       2.61719       2.05016       1.54754       1.17078
  30   5 1770.0354    0.3777  0.3625  9.4012 -0.0064  0.0127   0.0097   0.0254    0.0338   0.0000   440.8625     -0.243602       20.3698      0.666022      -1.92171     -0.340847     -0.632504      0.600570      -2.29835       1.30044      0.630383     -0.124987      0.390437     -0.369463     -0.180933     0.0177636      0.148291    -0.0454257      0.679559      0.880187      0.988897       1.05787       1.02227       1.05915       1.03645      0.981394      0.895690      0.765637      0.640058      0.524860      0.445790      0.357428      0.292670      0.249837      0.197522      0.141141
  30   6 1949.9387    0.5833  0.5777  9.4514 -0.0007  0.0139   0.0113   0.0328    0.0513   0.0000   440.1119      -1.39047       17.4624     -0.407081      -5.26359      -2.36027     -0.535935     -0.139035      -1.20092     -0.761223    -0.0245427      0.664316     0.0126866      0.423051      0.385088    -0.0171199     0.0956443    -0.0967917      0.703946      0.987521       1.11319       1.18695       1.17215       1.18085       1.08296       1.02659      0.930948      0.815303      0.732883      0.637664      0.505067      0.452075      0.336539      0.276054      0.201752      0.146630
  30   7 2126.3060    0.8671  0.8479  9.5304 -0.0017  0.0158   0.0137   0.0391    0.0852   0.0000   439.5078      -1.23417       20.1042     -0.151877      -2.47327       2.04585      -1.00273       1.06458     -0.147295      0.218255     -0.822415     -0.992720     -0.941036      0.906022      0.242414     -0.710978      0.135167    -0.0508595      0.906631       1.15089       1.28177       1.30565       1.34608       1.36762       1.25478       1.21030       1.09291      0.996544      0.861201      0.777129      0.645854      0.518637      0.437070      0.336520      0.256440      0.188815
  30   8 2297.3148    1.2480  1.0289 10.0701 -0.0013  0.0178   0.0183   0.0456    0.1023   0.0000   440.2438      -1.16801       19.7921     -0.228909      -4.79537     -0.311484      -1.42998      -2.60868     -0.237861      0.884740      0.943427     -0.818410     -0.403845      0.379655      0.116563     0.0326743     -0.316551     -0.227248      0.909311       1.22336       1.33050       1.45894       1.44852       1.43364       1.36847       1.27342       1.20180       1.01948      0.928335      0.775829      0.664640      0.533188      0.421419      0.341300      0.268727      0.196241
  30   9 2462.2174    1.7710  1.1295 10.3295 -0.0012  0.0180   0.0246   0.0463    0.1480   0.0000   439.1035     -0.811157       17.9817      0.934290      -2.19676      0.666618    -0.0755031       3.49920      0.739361     -0.589861     -0.550993      0.273381      0.494989      0.800421     -0.298838     -0.463081      0.452929     -0.449302       1.05556       1.37268       1.48627       1.55840       1.52747       1.47227       1.41128       1.32327       1.25970       1.14144       1.02236      0.898261      0.770740      0.630927      0.492935      0.387893      0.294387      0.222622
  30  10 2623.4262    2.3880  1.1594 10.6833  0.0012  0.0178   0.0322   0.0450    0.1738   0.0000   439.1484       1.04165       18.9478      -1.07370      -2.17233      0.368858      -1.77341      0.504256       2.17454      -1.12936     -0.591080      0.362330       1.42156      0.437359     0.0857187      0.151853    -0.0565672    -0.0135804      0.951977       1.28007       1.39994       1.51629       1.45129       1.46117       1.37767       1.33088       1.21071       1.11317      0.932202      0.851343      0.681385      0.558900      0.453321      0.348135      0.282962      0.211709
  30  11 2782.4196    3.1517  1.0152 11.4502 -0.0008  0.0163   0.0449   0.0412    0.1510   0.0000   439.1696      -2.40362       15.9807    -0.0954617      -1.72330      -1.23745      0.474028     -0.294897     -0.191303      0.556186      -1.23490     -0.654260     -0.237470      0.443021      0.702029     -0.141098      0.176061    0.00924041      0.908290       1.19927       1.28731       1.40233       1.36417       1.38955       1.35045       1.24431       1.12518       1.00712      0.910672      0.743751      0.617749      0.539480      0.421733      0.327177      0.258507      0.193334
  30  12 2939.0184    3.9067  0.9912 11.5904 -0.0009  0.0157   0.0552   0.0403    0.1860   0.0000   438.6728      -1.78394       15.2381      -2.01495      -1.96882      0.812882     -0.633729     -0.846212      -1.43872     -0.239653      0.118748       1.01448      0.704929      0.132921     -0.278600     -0.299762      0.361819     -0.119596      0.843456       1.08585       1.19318       1.26021       1.29201       1.27123       1.18767       1.16938       1.06384      0.948298      0.814973      0.700825      0.582688      0.501049      0.398407      0.314539      0.240022      0.184699
  30  13 3093.2786    4.2362  1.0270 12.2084 -0.0018  0.0166   0.0606   0.0425    0.1577   0.0000   439.7428      -3.38329       15.2409       1.92617      -4.62282      -1.17160       2.52503    -0.0663924     -0.914979     -0.179639      0.277353      0.248985      0.275353     -0.801928      0.328926      0.197222      0.307968    -0.0384261      0.918865       1.19275       1.33345       1.48666       1.50159       1.47994       1.41723       1.32060       1.16750       1.04990      0.864088      0.748228      0.609360      0.507418      0.407206      0.315466      0.247156      0.181867
  30  14 3245.8975    3.9910  1.4234 12.0348 -0.0018  0.0204   0.0488   0.0515    0.1191   0.0000   438.7689      0.988393       15.3042       2.11042      -4.30279     -0.763255       1.27787       1.93814      0.242978       3.28261      0.537524      0.256245      0.254742      0.203706      0.124278     -0.443128     -0.698948     0.0313308       1.09787       1.43502       1.53583       1.68448       1.66498       1.67029       1.61197       1.46276       1.34289       1.21683       1.09050      0.912818      0.777054      0.649145      0.507177      0.417250      0.313656      0.234279
  30  15 3397.5611    3.3942  2.0462 11.8586 -0.0013  0.0247   0.0349   0.0643    0.0663   0.0000   438.6109      -1.32146       14.5593       1.66350      -3.40621       2.72210       3.10413     -0.529548      0.226272      0.859037     -0.664820      0.342443      0.906712      0.672333     -0.804618     -0.926843     -0.436841     -0.413492       1.28122       1.70976       1.85564       2.02326       2.01742       1.98980       1.92839       1.75293       1.66004       1.45645       1.30499       1.10473      0.917594      0.762292      0.611617      0.478965      0.374057      0.286724
  30  16 3548.6155    2.7663  3.1390 11.2218 -0.0008  0.0315   0.0236   0.0829    0.0575   0.0000   437.7870     -0.835432       11.5187      -1.51337     -0.992703     -0.754076      -2.34151      -2.68160       3.93242      0.879285      -1.79420     -0.133003       1.58008       1.76699    -0.0599232     0.0981773      0.544022    -0.0949028       1.66033       2.18325       2.40597       2.60973       2.65640       2.60939       2.48054       2.33835       2.15271       1.89449       1.66662       1.41131       1.19002      0.970547      0.766342      0.622524      0.476699      0.366293
  30  17 3698.9531    2.2570  4.9443 10.6379 -0.0001  0.0421   0.0158   0.1095    0.0472   0.0000   440.4617     -0.242573       11.4624       3.80479      -4.47353      -1.36581      -2.28545     -0.891339       2.92883     -0.637660       1.29326       1.31254      -2.48911     -0.297221     -0.148122     -0.559323     -0.727762       1.18515       2.23462       2.93184       3.21804       3.49373       3.48963       3.47315       3.27690       3.11510       2.89267       2.53192       2.23836       1.87483       1.60466       1.32218       1.06450      0.843717      0.643813      0.495222
  30  18 3848.7549    1.8669  7.0950 10.2407 -0.0004  0.0546   0.0113   0.1449    0.0410   0.0000   436.6058     -0.453385       23.0220      -2.20172      -1.53923      -7.81091      -11.3756      -3.23135     -0.156228      -1.26115      -4.01271      0.781165       1.09911      0.862901       1.32660     -0.766262      0.870323     -0.488573       2.89431       3.74632       4.25374       4.51656       4.52518       4.44068       4.33517       4.02131       3.70688       3.27582       2.92097       2.45925       2.10965       1.72676       1.37435       1.09376      0.837981      0.637508
  30  19 3998.1091    1.5424  8.8329 10.1037 -0.0014  0.0667   0.0088   0.1793    0.0361   0.0000   436.3315      -12.9423       22.3106       1.46690      -15.6833      0.768162       5.30002       6.39017       9.61753       8.78421      -3.54002      0.967598      -5.50576     -0.939704      0.182040     -0.521332      0.180979     -0.472492       3.53038       4.57338       5.09580       5.42073       5.54328       5.43138       5.26347       4.88440       4.52953       4.02075       3.53191       3.02566       2.53588       2.07896       1.70171       1.32534       1.02883      0.781079
  30  20 4147.1171    1.2804 12.0295  9.9282  0.0003  0.0887   0.0066   0.2449    0.0332   0.0000   449.3606      -15.4329       12.1179       12.1498      -9.53587       3.28311      -29.3198      -11.2495      -5.36846      -1.49960       1.66746       6.20351      0.436697      -1.95307     -0.140941       1.37467       1.79797      0.348868       4.68020       6.19952       6.88980       7.36577       7.45095       7.33236       7.06333       6.63372       6.09063       5.37380       4.69945       4.01729       3.41233       2.79978       2.24026       1.77669       1.36400       1.03563
  30  21 4295.7884    1.0391 14.5086  9.8720 -0.0008  0.1137   0.0052   0.3085    0.0285   0.0000   443.2783      -12.0465       2.57418       2.98141      -1.89836      0.988676      -6.08678      -4.52892       2.15189      -8.16069       6.15599      -2.30693      -6.74686    -0.0532233       2.23857      -3.51459      -2.19125      -2.10034       5.91394       7.88228       8.77450       9.35690       9.57840       9.28501       8.95742       8.33567       7.69267       6.81112       6.03672       5.17411       4.40702       3.55222       2.88910       2.27423       1.72428       1.33464
  31   4 1599.3384    0.2361  0.1845  9.3400 -0.0008  0.0109   0.0082   0.0191    0.0244   0.0000   441.2617      -1.38826       20.9798       1.19666      -3.49742     -0.788300      0.750047      0.192697    -0.0569479     0.0260523     -0.258685    -0.0130296     -0.115108    -0.0642991     -0.182134    -0.0124586     0.0876146    -0.0560915      0.499453      0.761011      0.708434      0.845934      0.758584      0.799015      0.896012      0.767087      0.811318      0.537639      0.578026      0.366185      0.421283      0.304784      0.283872      0.207590      0.153036      0.116420
  31   5 1788.2634    0.3987  0.3869  9.4308 -0.0026  0.0119   0.0093   0.0256    0.0343   0.0000   440.8209     -0.507308       20.6386      -1.43536      -3.75616      0.311736      0.989673      0.845604     -0.876039    -0.0112553      0.415606     -0.350893     -0.257313      0.267568      0.199658    -0.0259862     -0.260732    -0.0941628      0.636658      0.848514      0.957467       1.02820       1.04252       1.04831       1.01469      0.924021      0.824071      0.749114      0.633797      0.543402      0.454760      0.374530      0.310385      0.240142      0.180650      0.147432
  31   6 1969.3903    0.6284  0.6060  9.4395 -0.0036  0.0150   0.0118   0.0325    0.0569   0.0000   440.4373      -1.70536       21.1384      0.667804      -4.07644     -0.280284       2.64280      0.978109      0.556266     -0.888160     0.0132977    -0.0419706      -1.12766    -0.0552733      0.603130      0.299126     0.0391532      0.197894      0.717808       1.00886       1.05393       1.15714       1.22112       1.10837       1.12635       1.00496      0.946253      0.873256      0.770982      0.637263      0.589646      0.451194      0.381237      0.301450      0.242190      0.170685
  31   7 2146.9992    0.9127  0.8280  9.5864 -0.0008  0.0159   0.0141   0.0371    0.0831   0.0000   441.4578      -1.87652       19.7493       2.04159      -2.16055   -0.00754875       1.19590      0.874049    -0.0964706     -0.894654     -0.724039     -0.149455      0.786693     -0.441896     -0.654603      0.145475      0.239926    -0.0729268      0.808933       1.06605       1.14711       1.24695       1.34309       1.32138       1.20601       1.14318       1.05067      0.945766      0.845637      0.692541      0.591825      0.469261      0.393608      0.310745      0.249737      0.185114
  31   8 2318.8770    1.3073  1.0513 10.1632  0.0004  0.0177   0.0187   0.0437    0.1053   0.0000   440.4443    0.00123320       18.8514       1.70372      -1.88435     -0.307553      0.237433      0.464460     -0.224162     -0.373070       1.06755      0.232284      0.240277     -0.126116      0.113206      0.195558     -0.272091      0.470277      0.912212       1.20387       1.34131       1.46957       1.45975       1.48924       1.42302       1.28729       1.17631       1.06474      0.912587      0.798946      0.684842      0.554694      0.453772      0.353163      0.276956      0.205069
  31   9 2484.9214    1.8753  1.1212 10.4877 -0.0022  0.0174   0.0258   0.0461    0.1447   0.0000   439.5110      0.397926       18.2561      -3.45627      -3.43566      0.156888      0.336873      0.882746     0.0183191       1.06228       1.11488      0.931299      0.588885      0.991584    -0.0351724      0.102591     -0.116577      0.161187      0.895414       1.18293       1.25679       1.41036       1.42544       1.40513       1.36891       1.24377       1.15766       1.03162      0.924835      0.777210      0.653377      0.564730      0.443297      0.348412      0.274496      0.206234
  31  10 2647.7492    2.4878  1.1554 10.6415 -0.0002  0.0172   0.0330   0.0451    0.1866   0.0000   439.9145     -0.438402       15.9133    -0.0697370      -3.85786      0.475915      -1.72996     -0.772896      0.889902     0.0606959      -1.22807      -1.03081     -0.262492     -0.329599     0.0940832      0.133266     -0.383233      0.152998      0.970905       1.25087       1.40866       1.50300       1.43365       1.39445       1.35884       1.28728       1.21003       1.11663      0.975388      0.826254      0.708744      0.572217      0.471137      0.369375      0.279166      0.216768
  31  11 2808.2652    3.2722  0.9398 11.7155 -0.0008  0.0153   0.0473   0.0388    0.1246   0.0000   440.9684     -0.243599       19.2054     -0.289268      -1.79278      -3.22546      -1.52533      -2.36412     -0.723734      0.674024     -0.507729     -0.518965      -1.31380      0.228611      0.274850     -0.230142     -0.362724      0.211004      0.832871       1.09328       1.21915       1.30945       1.34897       1.33360       1.25773       1.20037       1.06010      0.939379      0.850219      0.711929      0.600086      0.491313      0.396213      0.315704      0.245420      0.187278
  31  12 2966.0527    4.0755  0.9353 11.9634 -0.0011  0.0153   0.0578   0.0373    0.1439   0.0000   440.2411      0.216175       16.6789    -0.0292520      -2.19671      -1.19357      0.516593      0.361988     -0.891545     -0.107103    -0.0801028      0.539423     -0.604123     -0.141523      0.178397      0.379904      0.198984      0.127016      0.822019       1.06802       1.15122       1.20299       1.22448       1.28094       1.19429       1.15067       1.06492      0.942745      0.810144      0.671345      0.581398      0.480953      0.390098      0.317402      0.248326      0.196127
  31  13 3121.2054    4.2341  1.1542 12.1898 -0.0006  0.0179   0.0572   0.0459    0.1602   0.0000   439.5980     -0.931313       18.5597      0.883732      -5.90087      -2.91712      0.464700      -2.35406      0.268912       1.25158       1.26521      0.491775      0.423609      0.294440      0.394107     -0.166503     -0.540783      0.208284      0.912599       1.21668       1.38038       1.43405       1.44954       1.45387       1.41691       1.29163       1.20115       1.05010      0.952261      0.797867      0.701043      0.562215      0.461350      0.363014      0.281359      0.213119
  31  14 3274.7170    3.9544  1.6145 12.0458 -0.0014  0.0211   0.0455   0.0554    0.1024   0.0000   438.0349      -3.13423       15.5074     -0.820102      0.378446      -1.29192      0.894351      -2.00932      0.391748     -0.891143    -0.0520634       1.01181     -0.155630      0.106579       1.46522      0.333624      0.525877     0.0922472       1.12273       1.42641       1.56435       1.65963       1.73099       1.71384       1.62628       1.54217       1.42306       1.25247       1.10998      0.963481      0.820729      0.656380      0.548893      0.433364      0.340136      0.262638
  31  15 3427.2000    3.2808  2.3707 11.4597 -0.0013  0.0262   0.0301   0.0661    0.0666   0.0000   438.9684      -1.73567       12.0436       2.00426       1.52729      -1.94006      0.121783      -4.32438       1.95856       1.23559     -0.642098      -2.96341     -0.168310     0.0304298      0.878365       1.29882     -0.371300     0.0658867       1.35304       1.73310       1.98329       2.02611       2.10424       2.09848       2.00122       1.92821       1.76548       1.54199       1.38240       1.18662      0.989698      0.828186      0.676316      0.530721      0.421884      0.322810
  31  16 3579.1319    2.6911  3.4375 11.1198 -0.0012  0.0335   0.0214   0.0840    0.0522   0.0000   441.9495      -2.85029       16.5000     -0.267939     -0.716242       3.54814       5.63934      -5.70869      -6.53295       2.79524       2.34893       2.04642     -0.206096      -1.05638      0.384958      0.543066      -1.34675     0.0436115       1.67128       2.24994       2.43831       2.69016       2.72390       2.72665       2.57171       2.46567       2.20773       1.98608       1.75603       1.52220       1.27018       1.04207      0.837608      0.669810      0.535955      0.396189
  31  17 3730.2289    2.1824  5.3823 10.5521 -0.0004  0.0433   0.0143   0.1152    0.0430   0.0000   435.9396      -6.46853       19.4519       8.76677      -4.54362      -1.88882      -10.1082       2.48434       5.53086       1.01451       2.62046       1.93860      -4.50739     -0.747197    0.00811787     -0.319951     -0.606816     0.0197258       2.30934       3.00275       3.33346       3.62479       3.59478       3.60259       3.49830       3.26733       2.95519       2.67821       2.30984       2.01047       1.70647       1.41796       1.14095      0.911769      0.698501      0.546486
  31  18 3880.5171    1.8017  7.4850 10.2230 -0.0004  0.0552   0.0104   0.1517    0.0377   0.0000   429.6782       1.65993       20.4882      -5.77673      0.152764      -1.67189      -2.66719      0.902638       2.89798      -1.01241      -6.80703     -0.242141      0.476086     -0.121777      0.522606     -0.930196     -0.798298       1.32476       2.86760       3.74741       4.14197       4.48917       4.64866       4.58188       4.39738       4.10876       3.78097       3.31788       2.93945       2.52291       2.15721       1.75600       1.41495       1.13997      0.876082      0.678593
  31  19 4030.5702    1.5268 10.3968  9.9498  0.0004  0.0737   0.0077   0.2019    0.0362   0.0000   437.2057      -2.76292       3.71012       6.72563      -9.78119      -6.56303       9.17701      -5.28396      0.437290      -1.29378      -1.08108      0.210867       3.50596      -1.04761      -1.85197      0.289346     -0.476052      -1.54058       3.75861       5.00483       5.52084       5.96471       6.04725       5.96073       5.70322       5.39660       4.92121       4.49022       3.93034       3.39468       2.85787       2.36361       1.93222       1.52665       1.18844      0.910937
  31  20 4180.2432    1.2213 12.7148  9.9337 -0.0001  0.0954   0.0061   0.2567    0.0312   0.0000   439.1766       4.52553       14.5859      -3.34717      -2.93530      0.119332       5.86184      -13.0473       4.95249      -7.42881       1.52838      0.788587       1.64644      0.185209       3.57996      -1.24759     -0.817776      0.815186       4.84495       6.33480       7.10784       7.59022       7.85901       7.64499       7.44951       6.92289       6.32442       5.77412       5.06090       4.33120       3.65778       3.02703       2.45874       1.99169       1.50732       1.17299
  31  21 4329.2436    1.0201 15.5321  9.7535 -0.0001  0.1189   0.0048   0.3178    0.0284   0.0000   435.8336      -4.96168       31.6731      -5.60224      0.946427       6.38950       7.73138      -6.60914      -1.97764     -0.139014      -2.09815       4.41520      -1.84188      -6.96767       5.58665      0.640684      -1.89436       1.71052       5.99371       8.01574       9.08556       9.69764       9.90384       9.75255       9.43159       8.71556       8.07476       7.16759       6.34268       5.38578       4.65893       3.80004       3.09042       2.45254       1.89267       1.43803
  32   4 1616.4326    0.2560  0.1918  9.3726 -0.0098  0.0098   0.0091   0.0179    0.0252   0.0000   441.5389      -1.08506       19.9346     -0.810575      -3.19829     -0.120876      0.728561     -0.383237      0.403629      0.260273       1.14694     -0.318744    -0.0341306      0.251723      0.570059    -0.0306583      0.209168     0.0783178      0.450729      0.629411      0.750145      0.733819      0.836536      0.758148      0.807112      0.751269      0.652389      0.645368      0.597088      0.407864      0.505972      0.334458      0.285218      0.245733      0.160154      0.123363
  32   5 1806.1422    0.4148  0.4581  9.4532 -0.0044  0.0143   0.0092   0.0297    0.0371   0.0000   441.7594     -0.470821       19.1760       2.01122      -2.80811     -0.292866       2.47389      0.830713      -1.73223      0.694239     -0.524383     -0.454707      0.608401     -0.213367     -0.348694      0.177495      0.278326     -0.205964      0.734915      0.997304       1.04371       1.15716       1.05804       1.08015       1.08280       1.08830      0.988167      0.860802      0.746176      0.634510      0.511720      0.451808      0.369663      0.295501      0.241409      0.186347
  32   6 1988.6143    0.6405  0.7271  9.3389 -0.0012  0.0151   0.0108   0.0356    0.0671   0.0000   439.7873      -2.08316       19.1875      -1.45991      -2.29088     -0.298818     -0.471222       1.21982     -0.817188      -1.32034      0.343290     0.0357423     0.0298816      0.475105    0.00963424      0.119851    -0.0278677     -0.453188      0.738348      0.946392       1.06877       1.17695       1.17995       1.18377       1.15530       1.05866      0.989982      0.909056      0.746237      0.666205      0.576917      0.478009      0.366569      0.301085      0.246092      0.187293
  32   7 2167.3266    0.9285  0.9481  9.8510 -0.0033  0.0167   0.0141   0.0421    0.0811   0.0000   440.5987      -1.21139       21.4309     -0.363387      -2.68342     -0.390223       2.46178      0.155416      0.459768      0.446759    -0.0602963     -0.587438      -1.49326     -0.274848     -0.295179     -0.231550     0.0950757     0.0964923      0.851592       1.11341       1.18896       1.29877       1.33177       1.29352       1.27919       1.15740       1.13933       1.02033      0.890890      0.742949      0.636516      0.534536      0.447373      0.357781      0.284792      0.214789
  32   8 2340.0338    1.3948  1.0382 10.1548  0.0038  0.0173   0.0197   0.0435    0.1144   0.0000   440.5811      0.203471       16.4284      -1.59524      -1.62903      0.434801      -4.97263     -0.835806       2.78423      0.553144      -1.84051     -0.124453       1.29945      0.238738     0.0527063      0.353815     -0.160412     -0.156047      0.886971       1.16737       1.29685       1.42592       1.45839       1.38712       1.40451       1.27360       1.18288       1.01600      0.917905      0.777846      0.670340      0.557967      0.455532      0.377608      0.277492      0.216312
  32   9 2507.2194    1.8860  1.2276 10.7034  0.0003  0.0185   0.0248   0.0477    0.1200   0.0000   439.7777     -0.266470       19.6718     -0.372724      -2.11978      -2.10245      0.467563      0.268902       2.24568      -1.68943     -0.548000     -0.175468     -0.356763     0.0894358    -0.0652257      0.290821      0.384995     -0.140925      0.951859       1.23869       1.33904       1.45713       1.54242       1.45363       1.41625       1.30190       1.21489       1.14061      0.980820      0.874586      0.723008      0.628872      0.499088      0.406750      0.315297      0.242634
  32  10 2671.5940    2.6338  1.0748 11.0120 -0.0012  0.0161   0.0356   0.0421    0.1599   0.0000   440.5022      0.176012       17.0265      -1.21724      -1.90530      -2.92368     -0.529937      -1.06490      0.147626       1.05741     -0.402995       1.79080     0.0512410      0.451076      0.180871     0.0246407   -0.00535124      0.227600      0.815325       1.07450       1.17440       1.30569       1.31402       1.32455       1.21008       1.18916       1.07162      0.981120      0.856827      0.760845      0.613219      0.521340      0.424555      0.343129      0.267846      0.208987
  32  11 2833.6442    3.4451  1.0003 11.6288 -0.0021  0.0156   0.0478   0.0403    0.1484   0.0000   439.3169     -0.378174       17.2200      0.326661      -3.20350     0.0399516      0.329659      -1.39581      -2.38784      -1.38886      -1.76890      0.724371     -0.420047      0.264730     0.0173799    -0.0483069     -0.511115      0.443168      0.790414       1.06435       1.16412       1.25300       1.21139       1.24403       1.20930       1.14359       1.07697      0.944645      0.806603      0.745151      0.601385      0.511270      0.414498      0.340819      0.265983      0.205850
  32  12 2992.6028    4.1091  0.9396 11.9655 -0.0008  0.0149   0.0570   0.0376    0.1512   0.0000   439.2654     -0.415074       18.3674       1.80136      -4.87057      -2.12042       1.12728      0.107801      0.458153      -1.03578      0.309392     -0.431711     -0.141680      0.636073      0.444758      0.199175  -0.000530644     -0.222365      0.779645       1.01266       1.12558       1.18303       1.24239       1.20532       1.17725       1.08618       1.02106      0.885954      0.809053      0.699004      0.596303      0.498248      0.404718      0.327562      0.258803      0.190174
  32  13 3148.7971    4.3237  1.1604 12.0771 -0.0011  0.0169   0.0577   0.0453    0.1820   0.0000   438.4022      0.204287       15.9209      0.146723      -2.79795      0.780454       1.55888     -0.734073     -0.862038      0.324734     -0.644531     -0.165256       1.05816     -0.146214    -0.0236959    -0.0583859     0.0166180      0.257383      0.887238       1.13324       1.25308       1.36006       1.33628       1.32931       1.28699       1.26453       1.15454       1.01441      0.884350      0.795111      0.657506      0.564263      0.458903      0.369678      0.290304      0.224267
  32  14 3303.2076    3.8025  1.6595 12.0046 -0.0012  0.0218   0.0426   0.0539    0.1028   0.0000   438.7907     -0.552508       11.7849       1.62494      -2.90832      -2.75535       1.99642      0.673728       2.07559      -1.22696      -2.23160     -0.371553     -0.849596      0.732146     -0.523145      0.616827      0.794566     -0.707074       1.13527       1.49940       1.68140       1.78914       1.78108       1.70784       1.69576       1.53885       1.52029       1.34852       1.19691       1.03261      0.884215      0.730278      0.587011      0.472112      0.373040      0.292743
  32  15 3456.5620    3.1692  2.4743 11.5491 -0.0012  0.0262   0.0286   0.0683    0.0628   0.0000   440.8452       1.30843       13.2602      -1.52824    -0.0403203      -2.06794       1.70031      -3.65664       1.55003      -2.25359       1.34054       1.60981     -0.349240     0.0226037     -0.435884     -0.177210      0.318422     -0.116521       1.36121       1.77873       1.97283       2.14265       2.16873       2.11440       2.07527       1.97671       1.79333       1.60472       1.41286       1.21819       1.04062      0.868336      0.692681      0.568326      0.439563      0.347462
  32  16 3609.1974    2.5397  3.9198 11.0735 -0.0005  0.0348   0.0188   0.0919    0.0459   0.0000   439.9535      -1.72601       18.5080      0.113994      -4.13540      0.908245       5.06126      -2.94434      0.185990      0.218850      -1.47598       1.71754      0.964291      -2.47547     0.0440197     -0.231616      0.932785     -0.266717       1.78100       2.30602       2.56518       2.78622       2.80068       2.81767       2.68586       2.56445       2.37017       2.08759       1.88804       1.59799       1.38642       1.14090      0.942319      0.745916      0.591536      0.460517
  32  17 3761.0089    2.0979  5.8031 10.4785 -0.0001  0.0450   0.0131   0.1208    0.0424   0.0000   441.5746      -4.82735       5.25771       4.41186       5.35268      -2.97414      -4.47380      0.349656       2.98725      -1.77788     -0.492144     -0.941036      0.325798       1.30714      0.759387      -1.76061      0.174702     -0.409208       2.24262       2.95506       3.27927       3.50152       3.60688       3.55632       3.44817       3.26334       3.02720       2.67364       2.38085       2.09806       1.75724       1.47008       1.19211      0.973879      0.749597      0.585684
  32  18 3912.1092    1.7338  8.2208 10.1723 -0.0007  0.0589   0.0094   0.1600    0.0363   0.0000   437.5054      -10.0113       16.0697       4.06472     -0.514579      -3.35337      -5.59779       6.94921       8.80695      -6.44363     -0.745788       5.88673       2.46306      -2.99452       1.72171      0.448556     -0.994770     -0.719829       2.94496       3.86477       4.27496       4.67362       4.70784       4.70609       4.56208       4.27937       3.92310       3.55959       3.11736       2.71490       2.29363       1.92442       1.58030       1.26541      0.986168      0.765735
  32  19 4062.6712    1.4384 10.8018  9.9809 -0.0006  0.0762   0.0070   0.2113    0.0342   0.0000   439.7342       5.02286       18.4697      -3.70309      -8.83265      -13.9330      -6.02026      -9.24058       2.35998      -3.44307      -2.44398       1.85909      -1.30714       2.45018      0.930677    -0.0602834     -0.194167    -0.0657303       3.81992       5.01664       5.58019       5.99388       6.16576       6.03263       5.78619       5.40482       5.04120       4.61342       4.06134       3.58203       3.06141       2.53896       2.11018       1.66527       1.31012       1.01838
  32  20 4213.0526    1.1946 13.7333  9.9200  0.0016  0.0997   0.0055   0.2721    0.0302   0.0000   449.9027      -7.52729       13.0934       10.6572      0.700139      -2.82318      -16.3743       12.5827       4.00559       10.1220      -2.14282      -2.98803      0.347153      -3.98640      -2.43268       2.22728      -2.24386      -1.18545       4.96686       6.65157       7.31562       7.72456       7.91280       7.92132       7.58663       7.18690       6.65678       6.01714       5.33497       4.65032       3.97708       3.30232       2.69835       2.18105       1.69840       1.31642
  33   4 1633.2295    0.2594  0.2429  9.4115 -0.0050  0.0112   0.0079   0.0218    0.0255   0.0000   439.9211     -0.434290       20.6070     -0.248675      -2.48949      0.476874      0.706253     -0.604638      0.725878      0.357368     -0.202678      0.175827     -0.343410      0.229926      0.180479      0.198015    -0.0995463     -0.237887      0.615585      0.804339      0.883306      0.724568      0.796205      0.747246      0.786046      0.876492      0.827874      0.732575      0.603382      0.487913      0.379492      0.345931      0.283013      0.260801      0.203977      0.178440
  33   5 1823.8362    0.4281  0.4801  9.4941 -0.0031  0.0127   0.0091   0.0322    0.0383   0.0000   441.4015     -0.727011       19.4682     -0.377266      -2.91093       1.96779      0.879761      -1.63751     -0.308510      0.814970      0.499741     -0.139637    0.00782913      0.147900    -0.0913186      0.318020      0.197766    -0.0264594      0.615031      0.823826      0.935980       1.04395       1.04724       1.01869      0.999726      0.942767      0.839966      0.761915      0.704064      0.571699      0.502127      0.414119      0.345892      0.258663      0.229859      0.165817
  33   6 2007.5950    0.6849  0.6602  9.5010 -0.0001  0.0137   0.0117   0.0328    0.0613   0.0000   440.9782     -0.216541       20.1722      0.726880      -5.52610     -0.139150      -1.24501     -0.373500      0.229152     0.0320733    -0.0252660      0.171860     -0.334791     -0.199384     -0.249236   0.000821770      0.101526     0.0967475      0.661948      0.835380      0.958388       1.01212       1.05056       1.05125       1.02808      0.930240      0.866439      0.804818      0.697023      0.600807      0.525162      0.453926      0.367771      0.295904      0.224826      0.184076
  33   7 2187.2872    0.9942  0.9538  9.7162 -0.0025  0.0165   0.0145   0.0398    0.0926   0.0000   442.0776      -3.11968       19.7472      0.368962      -3.19663      0.399996       1.37938      -1.91307      0.957471      0.655552      0.842919   -0.00383386      0.100042     -0.256448      0.742503     -0.188782     -0.104182      0.100280      0.824608       1.06662       1.21984       1.35019       1.37172       1.34888       1.27797       1.19336       1.13417      0.991929      0.883076      0.757061      0.657262      0.547276      0.438462      0.355199      0.285988      0.221525
  33   8 2360.7793    1.4876  1.1285  9.9572 -0.0016  0.0172   0.0197   0.0432    0.1431   0.0000   440.1814      -1.27600       20.6659      0.680788      -4.89211       2.52866       1.29907      -1.16571      0.942325       1.13323     -0.875030      -1.14819     -0.516589      0.489954     -0.490510     -0.439802      0.495390     -0.239427      0.847300       1.13556       1.25543       1.35560       1.37998       1.36906       1.33776       1.23614       1.16124       1.03702      0.933450      0.813695      0.677958      0.565382      0.453675      0.370075      0.300990      0.236831
  33   9 2529.0907    2.0381  1.0742 10.9182  0.0002  0.0166   0.0276   0.0428    0.1172   0.0000   440.7735      0.446473       18.9143      -2.50942      -3.00076       1.29704     -0.307185     -0.666542     -0.265461      0.556735       1.44132     -0.993440       1.75459     0.0166614     -0.329398      0.456970     -0.266597    -0.0725776      0.829395       1.05705       1.17059       1.26159       1.34597       1.32677       1.28374       1.20443       1.09989      0.967011      0.874662      0.777948      0.650074      0.545761      0.443073      0.350073      0.282810      0.222900
  33  10 2694.9830    2.7356  1.0423 10.9900 -0.0001  0.0158   0.0362   0.0403    0.1662   0.0000   441.8908     -0.983800       19.8480     -0.839514      -2.95895    -0.0222437      -1.28334      0.257385      0.552117     0.0408714     -0.245584     -0.509936      -1.04904      0.364518     0.0373097     -0.233492      0.203394     -0.160702      0.801714       1.03316       1.11641       1.21305       1.22222       1.24570       1.22426       1.14348       1.04007      0.958686      0.823805      0.748596      0.620394      0.524649      0.432105      0.345852      0.271070      0.214077
  33  11 2858.5020    3.4896  0.9703 11.7037 -0.0010  0.0152   0.0475   0.0376    0.1419   0.0000   439.7007      0.183598       15.8782     -0.646309      0.229248      -2.25016     -0.703150       1.94919      0.698091      0.867246     -0.271913    -0.0560720     -0.841974     -0.760237      0.233788     -0.103203     -0.189999     0.0751694      0.776871      0.973329       1.12966       1.21194       1.20885       1.21397       1.21385       1.09463       1.03760      0.925850      0.806132      0.740091      0.592073      0.511261      0.429029      0.335120      0.263638      0.210400
  33  12 3018.7201    4.0635  1.0464 12.4181  0.0002  0.0156   0.0560   0.0424    0.1180   0.0000   440.7321      0.762430       14.1232       1.46206      -2.33717     -0.774171     -0.920439     -0.503923     -0.183211     -0.457515      -1.34158     -0.308366      0.444378     -0.244470    -0.0936782    -0.0222987      0.137851      0.128959      0.806531       1.01725       1.13702       1.24194       1.27221       1.26049       1.22142       1.17216       1.07996      0.947625      0.847902      0.723813      0.619610      0.522176      0.424012      0.334126      0.280207      0.219084
  33  13 3175.9665    4.1910  1.2001 12.4409 -0.0020  0.0174   0.0544   0.0455    0.1254   0.0000   440.1553     -0.483920       16.4820     -0.430173      0.603876      0.409143       1.33636     -0.558471      -1.97447      0.374375       1.55135      0.492467      0.274490     -0.520146      0.434501      0.141557     -0.295747      0.270305      0.870608       1.14821       1.25973       1.37354       1.40476       1.38874       1.34090       1.26667       1.13436       1.07339      0.925730      0.817905      0.696946      0.606684      0.471435      0.394880      0.311547      0.236971
  33  14 3331.2838    3.7106  1.8065 11.7790  0.0002  0.0214   0.0383   0.0561    0.0924   0.0000   438.9468      0.788386       16.6863      -1.62446      -1.26014      -1.06738     -0.930547     -0.690562       1.12434       1.25851      0.673888      0.634018      0.726439     -0.606117     -0.840089    -0.0451774     0.0639456     -0.225542       1.06485       1.40335       1.55985       1.65249       1.71066       1.66157       1.63795       1.53813       1.44048       1.31076       1.13999       1.00387      0.844141      0.725340      0.591661      0.469608      0.378304      0.299001
  33  15 3485.5900    3.0633  2.7409 11.4898 -0.0008  0.0275   0.0263   0.0721    0.0580   0.0000   441.7069      -3.14376       16.0435      -2.58940      -4.67909     -0.976933     -0.823779     -0.535461      -1.09263      -4.57803    -0.0431488      0.677090       1.90631     -0.378092     -0.558768     0.0738382     -0.278094      0.195743       1.36849       1.79589       1.98266       2.17399       2.26854       2.22686       2.13968       1.98196       1.82708       1.71053       1.47811       1.26748       1.10649      0.927657      0.761333      0.632875      0.482035      0.369644
  33  16 3639.0016    2.4242  4.3570 10.9408 -0.0012  0.0369   0.0168   0.0964    0.0428   0.0000   440.4063     -0.382159       15.5879      -1.26336      -2.46559      0.369423     -0.844814      0.797041      -4.30761     -0.832718       3.19866       2.22054      -3.03096     -0.649762     -0.213371       2.36823      0.544526     -0.838048       1.79616       2.37680       2.64168       2.87981       2.95788       2.91667       2.81952       2.66425       2.48084       2.19916       1.97204       1.71212       1.48690       1.23611       1.00819      0.818638      0.650202      0.508781
  33  17 3791.4889    2.0123  6.4388 10.5175 -0.0001  0.0485   0.0119   0.1286    0.0375   0.0000   437.9745      -5.56255       14.8720       7.35406      -1.22884      -4.12147       5.30429       7.89328      0.412919      -1.73790      0.707329      0.986727      -3.05482       1.35273       1.13332      0.367619     0.0402596      0.254683       2.39232       3.13651       3.50979       3.79066       3.89577       3.86560       3.70129       3.48813       3.26357       2.93098       2.62675       2.27679       1.95095       1.62324       1.33639       1.09000      0.844527      0.679306
  33  18 3943.4463    1.6678  8.7404 10.1395  0.0004  0.0616   0.0087   0.1689    0.0354   0.0000   436.0952      -9.93738       11.5029       6.78847       3.86911      -10.0207       3.18161       1.15709      0.665215       3.59122      -2.02137       1.11546     -0.433154     -0.930263      -2.96111      0.804215       1.04482    -0.0517903       2.97365       3.95418       4.40499       4.66997       4.82528       4.80585       4.63767       4.38806       4.08382       3.67622       3.29444       2.87140       2.45008       2.05924       1.68596       1.38741       1.08348      0.852797
  33  19 4094.6173    1.3796 11.4614  9.9967  0.0003  0.0810   0.0065   0.2228    0.0321   0.0000   440.2580      -2.38854       9.16188       4.39197      -2.63890       7.41374     -0.378594       3.86569       1.62766       2.71275       1.35443      -2.45349      -7.36258       4.96220       2.41459      0.953355     -0.160792       2.10821       3.92140       5.12684       5.79988       6.15363       6.34335       6.33770       6.08746       5.84575       5.36235       4.85093       4.31188       3.73923       3.21291       2.71607       2.19590       1.79941       1.41843       1.11216
  33  20 4245.4707    1.1269 14.1556  9.9358 -0.0014  0.1065   0.0052   0.2827    0.0288   0.0000   435.1160      -11.9288     0.0938404      -9.84043      -6.98862     -0.428042       19.6966      -6.93588      -5.90792       1.27285       3.55565       4.10257      -3.03051       8.01771       1.96050      0.994201      -6.09191     -0.382368       5.04300       6.67330       7.39875       7.88631       8.13629       8.22924       7.80764       7.55215       6.86719       6.27309       5.55518       4.88895       4.21877       3.52711       2.88052       2.37664       1.84967       1.44393
  34   4 1649.7082    0.2745  0.2591  9.4009 -0.0049  0.0105   0.0079   0.0206    0.0261   0.0000   440.3245     -0.902938       20.5062     -0.289258      -4.29247     -0.490396     -0.282051     -0.900664     -0.873612      0.270194      0.672487    -0.0645179     -0.168290      0.867455      0.231510    -0.0903947     0.0550974     0.0828783      0.562419      0.694422      0.758052      0.744490      0.831717      0.864114      0.838544      0.777382      0.692165      0.636548      0.568493      0.517159      0.421909      0.384839      0.286232      0.253543      0.192509      0.154492
  34   5 1841.2492    0.4794  0.4279  9.4541 -0.0033  0.0112   0.0103   0.0270    0.0387   0.0000   441.0518     -0.106001       20.7506       1.15361      -2.50205     -0.467403     -0.409427       1.04233      -1.10698      0.468446      0.965844     -0.147688      0.756702     -0.107627    -0.0279007      0.234141     -0.361617     0.0345993      0.555550      0.746218      0.789363      0.810171      0.879601      0.875681      0.906157      0.776719      0.715689      0.625397      0.616098      0.558845      0.509962      0.450117      0.361545      0.288610      0.217267      0.177595
  34   6 2026.3347    0.7105  0.6572  9.5927 -0.0016  0.0134   0.0122   0.0332    0.0600   0.0000   439.9645     -0.689421       22.0299      0.424748      -4.32780      -1.05398       1.74896      0.142150      0.168663      -1.40595      -1.09117     0.0265637      0.220578    0.00808532    -0.0329065     -0.618481      0.309810      0.114164      0.650142      0.845070      0.928784       1.01859       1.04768       1.03414       1.05452      0.949696      0.875902      0.774549      0.700938      0.613546      0.540809      0.444732      0.362917      0.297932      0.228163      0.190047
  34   7 2206.9889    1.0673  0.9205  9.7175 -0.0007  0.0154   0.0152   0.0382    0.0953   0.0000   439.4519      0.796714       21.8464      0.537070      -4.60750     -0.317880      0.272377    -0.0431984      -1.22817     0.0320302     -0.901613      0.751566      0.770601     -0.474184     -0.276685      0.151655     0.0456995     -0.159281      0.724661      0.953660       1.10736       1.19303       1.23630       1.24682       1.18975       1.09480       1.05498      0.934958      0.810848      0.690948      0.604730      0.509521      0.426500      0.329981      0.270614      0.216716
  34   8 2381.1717    1.5045  1.1584 10.3603 -0.0007  0.0172   0.0196   0.0464    0.1098   0.0000   440.3608      -1.09284       20.4614       3.03691      -2.04754     -0.457270       2.57609      0.318855      0.905396     -0.831139     -0.389559      0.254139       1.26984     -0.341909     -0.323299    -0.0128355      0.139511     -0.227061      0.811831       1.10075       1.19104       1.29973       1.30573       1.32205       1.27316       1.21301       1.11435       1.00926      0.917120      0.817576      0.689280      0.595099      0.486194      0.401470      0.309747      0.249416
  34   9 2550.6498    2.1421  1.2266 10.5703 -0.0002  0.0178   0.0265   0.0447    0.1456   0.0000   440.2283     -0.551476       17.5582     -0.168721      0.184502     -0.803453      -1.19949      -2.26445     -0.344637      0.431410     -0.153599      -1.17390      0.641123       1.26638     -0.692555     -0.759798     -0.411150    -0.0711290      0.832098       1.11365       1.19914       1.33023       1.31616       1.31259       1.28068       1.24059       1.15205       1.03588      0.958239      0.835594      0.694164      0.574186      0.472922      0.399364      0.321034      0.257288
  34  10 2717.9137    2.8748  1.0167 11.5010 -0.0012  0.0160   0.0382   0.0387    0.1206   0.0000   439.5608      -2.61636       18.4063       1.44749      -1.58839      -1.83388      -1.07976      -2.68107      -1.62554      0.209545     -0.644671     -0.673000     0.0101940     0.0675343     -0.384295     0.0723832    -0.0894032      0.154867      0.785147       1.01462       1.08160       1.21563       1.21291       1.18533       1.15485       1.08066       1.02102      0.926597      0.857348      0.750136      0.668076      0.573961      0.464857      0.387523      0.308291      0.240533
  34  11 2882.8578    3.7031  0.9669 11.8734 -0.0015  0.0147   0.0502   0.0378    0.1355   0.0000   440.0971      0.464668       17.7790      -1.44921      -2.02431      -1.61594      0.402657      0.506425     -0.907422     -0.242983     -0.704878       1.20814      0.296278     -0.719744      0.389333    -0.0649891     -0.176697    -0.0995350      0.720097      0.934513       1.06045       1.13630       1.18228       1.17042       1.14442       1.08390      0.990981      0.888648      0.784733      0.683884      0.603309      0.501823      0.406555      0.336662      0.263186      0.214862
  34  12 3044.3486    4.4202  0.9926 12.0356  0.0001  0.0148   0.0587   0.0384    0.1611   0.0000   439.5832     -0.825810       16.7886      0.164108      -2.33999       1.16459      0.954787      0.886958     -0.368737      0.119226      0.176667      0.301386      0.218616      0.412353      0.243126    -0.0426856     -0.536922      0.205869      0.730414      0.960888       1.05055       1.17259       1.21041       1.18905       1.15797       1.07923       1.01841      0.924979      0.828005      0.690953      0.601574      0.493597      0.401806      0.330529      0.272023      0.215624
  34  13 3202.6796    4.0866  1.3498 12.1847 -0.0005  0.0182   0.0481   0.0474    0.1102   0.0000   438.4996     -0.836406       18.0759      -1.45342      -1.69634      -2.05867      -1.22899     -0.263595      0.392724     -0.493655     -0.155953      0.403825     -0.651141    -0.0890340     -0.233513      0.392716    -0.0337839   0.000469519      0.877534       1.16193       1.29914       1.44824       1.43992       1.42701       1.37916       1.33393       1.20084       1.13229      0.976455      0.844115      0.720782      0.605632      0.513122      0.410809      0.323923      0.259802
  34  14 3359.0766    3.6173  2.0087 11.7497 -0.0008  0.0228   0.0352   0.0578    0.0812   0.0000   441.1264     -0.890484       14.5645   -0.00494986     -0.728598      -3.35120      0.351982      0.582897      -1.10435       2.50741       1.16027      -1.18810      -1.95297      0.965132      0.323677      0.629188      0.251734     0.0632852       1.05746       1.38298       1.54888       1.65260       1.70717       1.72221       1.66543       1.59394       1.50118       1.30399       1.20085       1.02611      0.899728      0.736739      0.618500      0.505738      0.403992      0.319420
  34  15 3514.2333    2.9711  3.0232 11.3141 -0.0001  0.0293   0.0238   0.0736    0.0577   0.0000   440.5472      0.329357       13.3532       1.09113      0.931530      -1.30683      0.706170       4.39700       1.15895      0.292373       1.06690      0.482035    -0.0951969     -0.127267      0.500867      0.461624    -0.0926040     -0.374147       1.37312       1.82600       2.06289       2.23456       2.30935       2.29568       2.21800       2.08317       1.90346       1.75999       1.54769       1.37267       1.18580      0.973415      0.832162      0.664122      0.522896      0.420433
  34  16 3668.4071    2.3907  4.8810 10.7645 -0.0001  0.0381   0.0154   0.1031    0.0415   0.0000   438.3784      -1.54203       16.3901     0.0781090      -7.01962      -1.28925       2.57324       3.35905      -2.26761     -0.647708    -0.0502878      0.929916      -1.39478      -2.69454     -0.145821       1.49430      0.492976     0.0322799       1.79556       2.37757       2.67487       2.85339       2.94845       2.87462       2.83289       2.69558       2.51135       2.27948       2.03336       1.77816       1.54200       1.26948       1.06358      0.870349      0.699993      0.553907
  34  17 3821.8166    1.9345  6.7292 10.4077 -0.0004  0.0497   0.0111   0.1329    0.0377   0.0000   442.8632     0.0164786       9.00685       1.07727      -4.46420      -3.67641      -5.96846       5.03421       4.41478     -0.799901     -0.819532       3.68982       2.68421      -1.18635       3.45209       2.10425     0.0183753     -0.106094       2.32740       3.09690       3.43286       3.59488       3.82715       3.72516       3.71017       3.50059       3.25983       2.95460       2.58056       2.33172       1.96211       1.68815       1.40161       1.12626      0.903756      0.710295
  34  18 3974.3646    1.5901  9.2344 10.1448 -0.0001  0.0649   0.0080   0.1765    0.0332   0.0000   435.5340     0.0117779       13.9781       1.10150       7.70991      -6.23943       2.99726       3.32833       3.67120      -3.96560      0.368239      -1.71450      -2.44654       2.93923      -1.25040    0.00307462      0.707990     -0.950242       3.01273       3.95076       4.43576       4.71285       4.89010       4.82088       4.75873       4.47532       4.15160       3.79928       3.40090       3.05237       2.56077       2.18398       1.81970       1.48524       1.18978      0.920455
  34  19 4126.1004    1.3291 11.9942  9.9806 -0.0001  0.0859   0.0061   0.2304    0.0309   0.0000   444.3312      -11.4078       16.9811      -2.83507      -14.6835     0.0562234      -2.59583       2.64278       4.62875       1.70088       4.45475      -5.80503       3.85844       4.89711       1.65122      0.709283      -1.73058     -0.649226       3.93665       5.33930       5.84821       6.31124       6.53685       6.41302       6.38571       5.95882       5.64611       5.04271       4.53279       3.94711       3.39615       2.89994       2.37921       1.96462       1.53256       1.21759
  34  20 4277.4515    1.0893 14.8490  9.8568 -0.0002  0.1090   0.0048   0.2929    0.0281   0.0000   442.4752      -2.34366       18.6729       11.4216      -4.53580       11.3352      -1.57353      -3.43767       11.9973      -2.77346      -2.82715     -0.863601       3.59442      -8.06251       3.69752      0.915652       4.75515       2.22799       5.01512       6.70748       7.48987       8.03797       8.30046       8.22591       8.00517       7.63352       7.11150       6.41396       5.74375       5.01366       4.37577       3.69457       3.02930       2.49483       1.98097       1.54422
  35   4 1665.9541    0.2802  0.2255  9.4236 -0.0045  0.0088   0.0084   0.0198    0.0251   0.0000   440.6506      0.599199       19.9035     -0.519785      -3.19935     -0.256500      -1.71726      0.359894     0.0136457     -0.341992     -0.459668      0.358137     -0.480086     -0.208333      0.227942    -0.0143888    -0.0453464     -0.213440      0.394569      0.521890      0.572356      0.626680      0.641821      0.644189      0.657494      0.602820      0.563889      0.503330      0.461706      0.396466      0.329379      0.283954      0.249066      0.187851      0.165055      0.127453
  35   5 1858.4249    0.4761  0.5227  9.4087 -0.0007  0.0132   0.0093   0.0304    0.0423   0.0000   440.5103     -0.423776       21.4284     0.0346606      -3.90793      -1.79581     -0.618815       1.72877      0.198960      0.150696     -0.543276    -0.0155729      0.482290    -0.0864368     -0.160600     0.0804167     0.0551394     0.0248159      0.577208      0.755890      0.820838      0.890801      0.934332      0.955481      0.918612      0.856981      0.805164      0.749494      0.658528      0.586111      0.485502      0.428802      0.350100      0.305381      0.233273      0.188002
  35   6 2044.7842    0.7227  0.8073  9.4722 -0.0004  0.0155   0.0111   0.0358    0.0665   0.0000   439.8886      0.489355       20.5326     -0.420237      -4.95105       1.73111      -1.08037    -0.0263948     -0.759202     -0.151154     -0.543422    -0.0391630     -0.595246      0.271680     0.0857682     0.0430541     -0.452058     0.0947808      0.653274      0.887945      0.972182       1.07632       1.08061       1.08567       1.08082       1.01642      0.923313      0.884954      0.781039      0.680927      0.568275      0.528909      0.411825      0.353656      0.272559      0.213585
  35   7 2226.3860    1.1109  0.9801  9.6194 -0.0009  0.0155   0.0152   0.0397    0.1048   0.0000   441.5297     -0.231781       18.8740     -0.741343      -1.81896      -1.86029      -1.11441      -1.52864      0.261232      -1.67679     -0.110825      0.677012       1.07601     -0.171824     0.0239320      0.466379     0.0599772      0.178386      0.699769      0.954215       1.04420       1.14658       1.21220       1.16498       1.12666       1.07470       1.01330      0.931383      0.830676      0.721717      0.607628      0.514394      0.425210      0.347874      0.277217      0.230870
  35   8 2401.2716    1.5945  1.1698 10.2810 -0.0011  0.0170   0.0205   0.0458    0.1237   0.0000   440.0585      0.115492       20.0046      0.170964      -3.97905      0.781420      -1.13240      -1.68515      0.487305     -0.166105     -0.300592     -0.227748     0.0289599     -0.723713      0.282326      0.617250      0.172253     -0.499329      0.764527       1.03104       1.13517       1.25021       1.28813       1.26789       1.25078       1.16347       1.10508       1.01078      0.894485      0.779051      0.670012      0.570902      0.463861      0.403854      0.319247      0.246179
  35   9 2571.7684    2.2138  1.2289 10.4799 -0.0002  0.0171   0.0269   0.0440    0.1672   0.0000   440.8633      -1.10563       19.6178      -1.02814      -1.69430       2.04916      0.218242      -1.07006     -0.999290      0.288050    -0.0472233       1.07319     -0.125307     -0.133851     -0.315955     -0.671791    -0.0264823      0.192537      0.836544       1.06334       1.18675       1.26809       1.34094       1.30709       1.32323       1.22646       1.11902       1.02653      0.925078      0.814294      0.701355      0.594197      0.495153      0.411291      0.324779      0.261610
  35  10 2740.4576    2.9781  1.0716 11.5802 -0.0008  0.0163   0.0387   0.0405    0.1262   0.0000   440.4414     -0.557209       19.2442      0.647516      -1.87140      -1.47053      0.738165      0.541059      -1.86819    -0.0240574     -0.942153     -0.214895      0.140277     -0.386437    -0.0390678     0.0260711     0.0468330      0.174139      0.774758       1.00650       1.04787       1.16292       1.14331       1.23191       1.18383       1.12282       1.06575      0.942552      0.853845      0.738480      0.636170      0.548203      0.466730      0.372149      0.303326      0.240448
  35  11 2906.7706    3.8090  0.9590 11.8382 -0.0028  0.0146   0.0509   0.0358    0.1422   0.0000   440.3568     -0.460041       18.2617      0.677819      -3.51933       1.87205      0.685975      -1.11654     -0.659882     -0.194849     -0.844393      0.859700     -0.541722      0.153805      0.579439     -0.431499     -0.138588      0.554745      0.665982      0.888043      0.985144       1.07787       1.07150       1.07616       1.07623       1.01184      0.967581      0.853522      0.777654      0.669750      0.578794      0.485774      0.412227      0.338289      0.268216      0.217339
  35  12 3069.4953    4.3559  1.0743 11.9300 -0.0001  0.0157   0.0553   0.0385    0.1714   0.0000   439.6033      -1.13894       15.9317       1.64038      -1.01387      -1.76936    -0.0447753      0.691415       1.11760      -1.09706     -0.202798     -0.864990      0.309810     -0.450264      0.305756     -0.406269     0.0380483      0.187373      0.726869      0.933866       1.03906       1.15314       1.16065       1.16262       1.16404       1.07267       1.00289      0.905190      0.841671      0.736103      0.602985      0.529802      0.442102      0.369437      0.300637      0.224508
  35  13 3229.0704    4.2210  1.3879 12.0754  0.0009  0.0180   0.0485   0.0477    0.1209   0.0000   440.9161       2.15856       16.5884       1.42290     -0.808000      -2.40355      -1.56184       2.42900     0.0234014      -1.84285     -0.993021       1.22460     -0.439615      0.133535     -0.722897     -0.461012     -0.137010      0.223455      0.880136       1.15479       1.25829       1.34692       1.37709       1.34898       1.33902       1.25869       1.17206       1.07315      0.972805      0.878657      0.769326      0.646054      0.544760      0.434530      0.357299      0.277327
  35  14 3386.5167    3.5414  2.0837 11.8197 -0.0006  0.0229   0.0332   0.0599    0.0680   0.0000   439.2706      -1.37031       15.7123     -0.165075      -3.15929      -1.95104      0.413782      0.341606       2.42201       2.17339     -0.770455     -0.116389      0.235954      0.341799      -1.44243      0.757791      0.173901     -0.600477       1.03279       1.36045       1.50889       1.63809       1.66887       1.66769       1.60975       1.55767       1.44552       1.31491       1.18962       1.05637      0.904743      0.781433      0.647376      0.535089      0.425206      0.338769
  35  15 3542.5964    2.8188  3.5321 11.1188 -0.0002  0.0316   0.0205   0.0800    0.0499   0.0000   438.3995     -0.732306       16.6860      -3.94689    -0.0505863      -1.43581      0.318070      -3.00026     -0.765581      -1.10469      -3.93232      -1.77753     -0.391600    -0.0358808     -0.339096      0.335970      0.574230      0.283185       1.39426       1.88965       2.05473       2.23862       2.33467       2.30612       2.28056       2.15353       2.02676       1.83810       1.62553       1.47567       1.22767       1.05549      0.881063      0.718781      0.570156      0.467582
  35  16 3697.5733    2.2914  5.0450 10.5903 -0.0003  0.0393   0.0141   0.1012    0.0427   0.0000   441.5713      0.176100       13.5508       1.72604       1.46511      -1.70007       1.79859       5.08228       2.10944      0.352444       1.85975     -0.218119     -0.184670      -1.61798      0.523349      0.525667     -0.895313    -0.0906991       1.79935       2.38564       2.66535       2.83158       2.95451       2.91723       2.86024       2.70688       2.54102       2.31152       2.10679       1.82700       1.59420       1.34838       1.13552      0.935061      0.735913      0.593898
  35  17 3851.7651    1.8733  7.1212 10.4378 -0.0002  0.0516   0.0105   0.1382    0.0349   0.0000   440.7773      -1.97108       11.6130      -3.53214      -1.62375       3.32618      -2.43810       2.80714       3.86454      -2.17303     -0.452126      -3.31114      0.610312       1.49969     -0.116704       1.06783      -1.05113      0.480523       2.37700       3.14937       3.55182       3.83921       3.93331       3.93667       3.77282       3.59173       3.40358       3.05441       2.78254       2.44557       2.09918       1.78707       1.49795       1.22352      0.984294      0.779499
  35  18 4004.8825    1.5489  9.9914 10.1201  0.0003  0.0689   0.0074   0.1894    0.0320   0.0000   443.2778      -4.85630       19.4599       2.18268      -4.02701       2.06453      -3.61466      -3.77754      0.974324      -2.57909       2.44605      -4.09278       2.46333      -1.71857       2.40011      -1.00695      -1.51772      0.634043       3.13253       4.18369       4.66513       4.93566       5.17178       5.20531       5.00030       4.82068       4.42627       4.10263       3.64543       3.21014       2.80024       2.37380       1.95834       1.61203       1.29515       1.03721
  35  19 4157.2736    1.2673 12.8713  9.9653 -0.0001  0.0902   0.0056   0.2440    0.0296   0.0000   438.2980       1.06843       11.1430      -14.6268      -2.09045       13.9370      -1.31123      -6.59140      -3.13904       10.5307      -8.18751      -1.51226       6.77065       1.19048      -5.57511      -1.02617     -0.260351      0.788393       4.09465       5.43832       6.02332       6.58613       6.72016       6.73938       6.52788       6.22592       5.84885       5.31366       4.74053       4.22798       3.62800       3.11963       2.58872       2.13661       1.70038       1.33888
  36   4 1681.8788    0.3058  0.3155  9.3257 -0.0026  0.0104   0.0077   0.0244    0.0278   0.0000   441.0432      0.301116       21.2324     -0.597342      -3.15704      0.274300     -0.218891     -0.232016      0.213261      0.880103      0.550849     -0.282508     0.0923914      0.133425      0.233928      0.167854     -0.128054     0.0963644      0.494939      0.643336      0.719161      0.780716      0.779800      0.739295      0.700666      0.662219      0.641059      0.605592      0.586367      0.499215      0.444283      0.399125      0.309934      0.281008      0.210269      0.169330
  36   5 1875.4116    0.4933  0.4984  9.4291 -0.0019  0.0122   0.0095   0.0281    0.0406   0.0000   440.0795     -0.778857       20.9907     -0.429711      -2.85524     -0.383913      0.947669     -0.273374     0.0908055      -1.33755     -0.497389    -0.0966114      0.465907     0.0109195      0.532804     -0.122916      0.145080      0.250183      0.566541      0.729511      0.813404      0.842560      0.875416      0.875532      0.822730      0.786951      0.785383      0.701153      0.632291      0.549630      0.468342      0.438168      0.364371      0.301457      0.243917      0.185432
  36   6 2063.0852    0.7823  0.7594  9.5330 -0.0014  0.0137   0.0122   0.0343    0.0665   0.0000   441.4367      -1.07748       20.7702     0.0665246      -4.11127      -1.17210      0.353598       1.84452      0.679864     -0.224840     -0.293191      0.167334      0.528211    -0.0915682      0.216237     -0.182696     0.0722176      0.307927      0.608974      0.784478      0.877039      0.950994       1.01107       1.00165      0.933362      0.895026      0.859538      0.801231      0.688124      0.629860      0.537739      0.474101      0.387670      0.316054      0.266652      0.208455
  36   7 2245.4396    1.1561  1.0859  9.7818 -0.0012  0.0164   0.0151   0.0422    0.1049   0.0000   440.0743     -0.988562       20.0882     0.0555874      -2.22504       1.73214      0.755761      0.454251      -1.45910      0.297718     -0.261580       1.31700      0.406740    -0.0987811     -0.650679     -0.486484    -0.0461280     -0.117851      0.734641      0.976530       1.06795       1.18526       1.20018       1.19055       1.16094       1.10530       1.04289      0.964313      0.869997      0.765613      0.660084      0.562654      0.469656      0.388012      0.314037      0.259089
  36   8 2421.1166    1.6384  1.1844 10.4587 -0.0003  0.0177   0.0210   0.0436    0.1196   0.0000   440.2085     -0.967026       19.1708     -0.219146      -1.91015       1.20277       2.00243       2.18405       1.06108      -1.10654     -0.825302      -1.26332       1.12129     -0.776495     -0.571644      0.502197      0.236162      0.394226      0.797022       1.04130       1.13636       1.22051       1.27650       1.26888       1.25990       1.15095       1.10667       1.03469      0.935137      0.816949      0.696091      0.604521      0.519628      0.429678      0.346432      0.273172
  36   9 2592.6882    2.2820  1.1874 11.1027 -0.0006  0.0169   0.0290   0.0438    0.1249   0.0000   439.4602      -2.36984       20.5877      -1.93112      -4.40424      0.933785     -0.679593     -0.451985      0.374441      0.777671     -0.233270      0.482412     -0.301580    -0.0136245      0.579857     0.0723258      0.641873      0.398939      0.777970       1.02528       1.13841       1.22988       1.27605       1.27971       1.20839       1.19119       1.07983       1.01987      0.927576      0.812539      0.697228      0.579429      0.498858      0.406910      0.325263      0.269340
  36  10 2762.6618    3.0332  1.0684 11.7790  0.0007  0.0160   0.0396   0.0400    0.1135   0.0000   439.3358      -1.53700       19.8230       2.26085      -2.44968      0.319503     -0.517029     -0.679839       1.34012     -0.189382     -0.441152      -1.67439      0.470226    0.00692943     -0.302931     -0.203099     -0.304118      0.296253      0.766485      0.966895       1.04886       1.12175       1.18391       1.19848       1.20734       1.15031       1.04801      0.944953      0.865129      0.772556      0.652773      0.550662      0.445303      0.376495      0.317126      0.258824
  36  11 2930.1807    3.8420  1.0018 12.1840  0.0006  0.0150   0.0507   0.0374    0.1139   0.0000   441.0667      0.301810       20.1118       1.37395      -2.32839      -2.20548       1.13700       1.39210      0.170960      -1.01007      -1.14814       1.40266     -0.115296     0.0442733     -0.663065      0.757916     -0.179463     0.0592226      0.684612      0.887093      0.999518       1.08282       1.06326       1.10103       1.07049       1.03408      0.987211      0.898586      0.772132      0.706015      0.596443      0.523995      0.438885      0.366470      0.291495      0.233966
  36  12 3094.2092    4.3491  1.1629 12.4011 -0.0012  0.0165   0.0552   0.0440    0.1367   0.0000   440.4739     -0.828785       17.1389      0.617127      -2.09544     -0.264166    0.00462360     -0.408980     0.0881541      0.275933       1.03727       1.28194      0.284827      0.511497      0.939150     -0.893398      0.195961      0.208915      0.757812       1.01157       1.09282       1.19134       1.20421       1.21496       1.19064       1.12869       1.08534      0.956424      0.875691      0.778178      0.668920      0.576292      0.486229      0.399886      0.320886      0.256004
  36  13 3254.9799    4.1296  1.4716 11.9241 -0.0003  0.0182   0.0447   0.0477    0.1136   0.0000   439.7482      -1.19166       14.2247      -1.63495      -3.43463      -1.34487     -0.528026      -1.57427     -0.795889      -1.21628      0.294880      0.181679    -0.0575918     -0.228108      0.123784      0.300900     -0.214773     -0.114720      0.821907       1.10211       1.23325       1.33776       1.33901       1.35415       1.32994       1.20816       1.16721       1.07447      0.954415      0.881770      0.758286      0.648238      0.540409      0.444747      0.355234      0.291235
  36  14 3413.5299    3.3274  2.3805 11.6196 -0.0001  0.0245   0.0285   0.0624    0.0580   0.0000   439.9444       1.82657       12.3195      -2.25122       1.49716      0.589499       1.93934     -0.472734       2.74292       1.59857     -0.775914     -0.456446      0.795737      0.487065      -1.54628     -0.424039      0.294376      0.123235       1.10427       1.46814       1.63637       1.76341       1.82722       1.80332       1.83090       1.72045       1.57093       1.43369       1.30165       1.14261      0.993374      0.843092      0.704115      0.573035      0.482016      0.375618
  36  15 3570.5045    2.7085  3.7337 11.1492 -0.0002  0.0320   0.0191   0.0839    0.0448   0.0000   438.6806      -2.84772       15.0529       2.53518      -3.04308      -7.83693      -3.41528      0.225924       6.37297      -1.81672     -0.677256      -3.45912      0.623070      0.437721      0.259683      0.114006      0.430339      0.358941       1.39507       1.87544       2.05255       2.24363       2.28990       2.32537       2.30764       2.12626       2.01824       1.85090       1.65924       1.48802       1.27764       1.11955      0.910706      0.756967      0.611753      0.493807
  36  16 3726.4276    2.2054  5.6678 10.5285 -0.0001  0.0416   0.0128   0.1099    0.0393   0.0000   438.3517       3.20754       14.4762     -0.863773      -2.53976       6.06774      0.831099     -0.626952       4.14308      0.308018       2.07407       1.14160      0.414187       1.05984      0.128151      -1.19539      -2.02412     0.0987555       1.85989       2.43055       2.74255       2.95319       3.05125       3.02682       3.00347       2.88312       2.68699       2.44769       2.22362       1.91775       1.68122       1.43009       1.19848      0.986577      0.801456      0.648128
  36  17 3881.2078    1.7919  7.7270 10.3577 -0.0003  0.0538   0.0094   0.1466    0.0336   0.0000   439.2300       2.00479       12.5766       1.10708       8.85105     0.0259866      -4.09676      -2.92721       1.08657      -1.27046      -1.14668      0.743911     -0.261637       1.48762      0.620614      -1.07940      0.422024      0.399738       2.39212       3.14941       3.53552       3.78783       3.95262       3.89942       3.86726       3.66363       3.43892       3.14703       2.82225       2.51726       2.19264       1.88325       1.56667       1.29590       1.06640      0.842320
  36  18 4035.0214    1.4846 10.8323 10.0517  0.0001  0.0742   0.0066   0.2007    0.0315   0.0000   439.0868      -4.03434       12.5936       5.95047      -2.82953      -6.84629       1.45250       9.56034       2.50176      -5.92317     -0.941728      0.672790      -1.33432      0.357261       2.09751      -1.71892       1.27443      0.446401       3.21785       4.36124       4.85384       5.24235       5.37509       5.42113       5.25050       5.02249       4.75825       4.32046       3.90799       3.44501       3.01085       2.58375       2.14425       1.79130       1.42160       1.15051
  36  19 4188.4541    1.2285 13.1608  9.8965 -0.0002  0.0927   0.0052   0.2483    0.0292   0.0000   433.2561      -2.06840       17.7953       4.71566      -11.0673      -11.3107      -3.84885      -2.93581      0.285818      -6.10027      -7.00309     -0.327429      -1.51791       3.29222       1.52523      -4.65537       1.48784     -0.471712       4.07130       5.39729       6.08266       6.50439       6.76375       6.75296       6.51440       6.34524       5.88403       5.40892       4.88774       4.30107       3.76422       3.25081       2.68604       2.25697       1.81262       1.44538
  37   5 1892.1863    0.5259  0.5424  9.5185 -0.0039  0.0129   0.0096   0.0301    0.0436   0.0000   441.5137     -0.761271       20.2783    -0.0821425      -3.18595     -0.847368       1.51004     0.0211955      0.469162      0.366250     -0.885642     -0.744138     -0.164926      0.174769     0.0205163     -0.161070      0.100890    -0.0292496      0.562306      0.786295      0.886906      0.943100      0.945375       1.00613      0.989379      0.943063      0.850393      0.763599      0.645113      0.600539      0.512512      0.464584      0.373673      0.309485      0.248416      0.193205
  37   6 2081.1267    0.8018  0.7828  9.5981 -0.0011  0.0141   0.0121   0.0339    0.0684   0.0000   440.9601     -0.679294       20.4848     -0.571900      -2.42081    -0.0925208       2.07363       1.00286      -1.35246      0.641661     -0.151081      -1.05382       1.09193      0.747057   -0.00314194     -0.420974     -0.210523     -0.326695      0.628549      0.833668      0.896636       1.01224       1.00490       1.00172      0.995185      0.997026      0.901512      0.832305      0.743754      0.639106      0.556621      0.486275      0.411131      0.343710      0.282624      0.223636
  37   7 2264.2757    1.1891  1.1327  9.8574 -0.0007  0.0167   0.0152   0.0435    0.1102   0.0000   439.9258      -1.90035       19.5363       1.15857      -1.08508     0.0635624      0.474536     0.0623818      0.160188      0.723552      0.330456      0.115723      0.784615       1.34599      0.174894      0.432805      0.305649      0.430657      0.734197       1.00244       1.09442       1.24482       1.23312       1.22021       1.17146       1.12279       1.08228      0.965336      0.887491      0.783656      0.707714      0.608519      0.505086      0.415972      0.342561      0.275019
  37   8 2440.6157    1.7234  1.2688 10.3240 -0.0011  0.0171   0.0204   0.0454    0.1202   0.0000   441.0318     -0.373533       19.6190      -1.16909      -2.80760     -0.278390      -2.55986      0.378924     -0.868732     -0.619692     -0.945450     -0.228840      0.267147      -1.09521      0.246303      0.277371      0.330341      0.209369      0.757520       1.00930       1.13205       1.23930       1.24006       1.23738       1.21614       1.16949       1.09844       1.02044      0.918791      0.806287      0.700918      0.599998      0.505958      0.427508      0.337211      0.286040
  37   9 2613.2552    2.3968  1.2192 10.9135 -0.0017  0.0167   0.0292   0.0427    0.1402   0.0000   439.4204      0.576983       18.2813      -2.42179      -4.34168     -0.542162      0.790491      0.689687      -2.35869      0.925870      -1.05900     -0.381436     -0.308833     -0.935063       1.06970     -0.662975     -0.863829    -0.0562974      0.719894      0.964132       1.03869       1.17400       1.19672       1.19023       1.18333       1.14357       1.05124      0.936071      0.882982      0.806944      0.677531      0.570654      0.477931      0.405382      0.334611      0.275302
  37  10 2784.4714    3.1690  1.1521 11.7328  0.0000  0.0161   0.0392   0.0420    0.1227   0.0000   440.0127     -0.460425       20.6770     -0.660378      -4.32924      -1.27897     0.0100385      -1.94244     -0.981079     -0.592787      0.302722      0.302734     -0.371364      0.550862    -0.0582105      0.221328     -0.481254     0.0697990      0.701254      0.918845       1.02874       1.14342       1.16375       1.19675       1.15154       1.13519       1.01864      0.946618      0.851124      0.753962      0.647685      0.552194      0.461598      0.382074      0.306283      0.249499
  37  11 2953.2119    4.0280  1.0708 11.8293 -0.0000  0.0147   0.0509   0.0401    0.1734   0.0000   440.9390      0.743578       17.3957      -1.46274      -2.74190      -2.39760      -2.07684     -0.334865     -0.153435      0.673983       1.51178      0.252678     -0.230252     -0.174165     0.0717417      0.555091     -0.353822     -0.455237      0.662903      0.848254      0.940438       1.02973       1.05337       1.05895       1.04237       1.00355      0.951268      0.846944      0.777286      0.693506      0.603015      0.509027      0.428110      0.357184      0.291517      0.242134
  37  12 3118.4551    4.4179  1.1092 12.5274 -0.0003  0.0168   0.0563   0.0406    0.1241   0.0000   440.5404       1.59841       18.3564       1.54936      -3.23648      -3.21812     -0.607945     -0.964700     -0.154315      0.220903      0.299967     -0.439340     -0.322221      0.180098     -0.242165      0.323850      0.208014     -0.348569      0.843338       1.18041       1.37308       1.39141       1.36278       1.31391       1.25344       1.10967       1.12197       1.00078       1.02275      0.912414      0.855065      0.737445      0.601103      0.484058      0.392526      0.320384
  37  13 3280.4887    3.9175  1.6399 12.1496  0.0004  0.0193   0.0404   0.0508    0.0830   0.0000   440.9517      -1.91523       16.5801     -0.614207      -3.95519     -0.289606      -2.27468      -1.73492     0.0764967      0.977377     -0.130356     -0.208103     -0.170661      0.692691      0.483306      0.150426     -0.126173     0.0136026      0.848344       1.11212       1.23188       1.34760       1.39958       1.38453       1.36387       1.31194       1.24933       1.13600       1.01410      0.877626      0.807007      0.661832      0.574074      0.477667      0.383985      0.311539
  37  14 3440.2112    3.2840  2.4783 11.6741 -0.0009  0.0245   0.0272   0.0628    0.0523   0.0000   438.0712     -0.401031       15.7338     0.0833352      -3.35332     -0.614307       1.13682       4.44967       3.11442      0.147857      -1.22149       1.17307      0.496464      0.373687     -0.298225     -0.290257     -0.428097     -0.153103       1.09388       1.45310       1.59701       1.73641       1.80475       1.81351       1.78070       1.68195       1.60231       1.45973       1.30604       1.16778       1.01919      0.853298      0.736694      0.602374      0.497934      0.398761
  37  15 3598.2198    2.6263  4.1375 10.9886 -0.0003  0.0334   0.0173   0.0852    0.0436   0.0000   439.0669      -1.51801       11.5813      -2.35463      -6.21823      -1.41107       2.65970      0.238405      0.571814     -0.417449     -0.118430       3.28655      -3.12709      0.974922      0.795611      0.537826     -0.248297     -0.531870       1.47225       1.92766       2.16331       2.36927       2.44337       2.44230       2.36598       2.29239       2.13200       1.94887       1.78510       1.57196       1.39502       1.17578      0.996697      0.820083      0.684750      0.548544
  37  16 3754.8648    2.1692  6.1345 10.4649  0.0000  0.0430   0.0118   0.1152    0.0378   0.0000   437.2506       3.74528       17.5854      -4.77372      -3.26847      -3.11143      -2.87498      -1.16187       1.37271       1.63563      -2.92460      -2.46802       2.05725      0.316778     -0.527143     -0.422456      0.450055      0.122266       1.86526       2.50219       2.75882       2.98232       3.08806       3.10482       3.01597       2.94429       2.76155       2.52650       2.25760       2.01671       1.74682       1.53111       1.27945       1.05294      0.865519      0.698450
  37  17 3910.4059    1.7501  8.4654 10.2734  0.0001  0.0572   0.0085   0.1556    0.0333   0.0000   440.3065      0.876228       19.3533      -1.44934       1.02506      -1.28578       1.75536      -3.44764      -1.70493      -1.96570     -0.497224       4.31901       2.41254      -1.33522      -1.93858       2.06278      0.227429     -0.842560       2.46666       3.29650       3.61535       3.94004       4.10654       4.12910       3.97956       3.84987       3.63337       3.32428       2.99621       2.67704       2.34862       2.02238       1.69183       1.41377       1.13971      0.922835
  37  18 4065.2321    1.4259 11.0721 10.0918  0.0004  0.0757   0.0063   0.2067    0.0304   0.0000   434.5842      -5.21792       7.94445       9.00997      -5.32238      0.969727      -1.12359       1.39556       6.18166      0.757371      -3.45052       1.23232     -0.186196      -1.08666       3.01077      0.425275     -0.546974       1.30492       3.26753       4.26685       4.81339       5.21593       5.40223       5.42561       5.32881       5.08773       4.75843       4.35887       3.94931       3.52051       3.10313       2.66307       2.23568       1.85656       1.52289       1.23325
  38   3 1501.5460    0.1805  0.1597  9.3914  0.0016  0.0085   0.0065   0.0181    0.0205   0.0000   441.1529      0.458760       21.3825      0.400446      -2.66381     -0.168367      0.397695      0.286945     -0.371341    -0.0276133     -0.357921      0.292568      0.280553     -0.243122      0.160306    -0.0788986     0.0420917    -0.0134270      0.387383      0.489379      0.559351      0.608472      0.593658      0.617529      0.660037      0.569558      0.529498      0.491029      0.451163      0.430000      0.411448      0.337075      0.315576      0.231019      0.185945      0.161114
  38   4 1713.0436    0.3358  0.2852  9.4656 -0.0029  0.0094   0.0086   0.0208    0.0270   0.0000   441.1658      0.224902       21.3535      0.277892      -3.30403     -0.237149      0.353979      0.586323     -0.228960      0.449774     -0.233657     0.0405181     -0.252271      0.667047      0.119985    -0.0516502     0.0348722      0.145548      0.420020      0.563130      0.605348      0.648965      0.637160      0.662694      0.709118      0.686693      0.644017      0.568518      0.502877      0.415767      0.384119      0.344340      0.312402      0.264890      0.213445      0.174635
  38   5 1908.7717    0.5687  0.5152  9.5441 -0.0020  0.0116   0.0104   0.0276    0.0434   0.0000   441.0805      0.209303       21.5371     0.0951987      -3.47590     -0.210546     0.0125063     -0.536726      0.828862      0.783979     -0.715344    -0.0868895    0.00386495      0.408575    -0.0903451     -0.423813      0.180038     0.0346297      0.500162      0.641712      0.722297      0.801555      0.825980      0.820344      0.791787      0.760348      0.704215      0.683524      0.595451      0.545692      0.477286      0.423330      0.353867      0.293899      0.236873      0.187131
  38   6 2098.9568    0.8458  0.7440  9.5892 -0.0009  0.0133   0.0127   0.0328    0.0693   0.0000   440.7860     -0.345984       19.2829       1.02791      -2.23969      0.231235     -0.581638     -0.697371      0.291090       1.15038      0.530093      0.552305      0.313043    -0.0286836     -0.121208      0.798371     0.0507197     -0.283929      0.550754      0.761123      0.822495      0.918908      0.929185      0.972632      0.902599      0.893993      0.827315      0.751867      0.693676      0.611384      0.539682      0.462958      0.383041      0.329244      0.268965      0.220253
  38   7 2282.8932    1.2830  1.0135  9.9897 -0.0002  0.0155   0.0165   0.0388    0.1034   0.0000   440.6001     -0.928758       19.6072      -1.63132      -3.42701      0.848645      0.291869      0.521238      0.228635    0.00328728      0.498995      0.691320     -0.487973     -0.301714      0.307981      0.688693    -0.0559928    -0.0598916      0.645067      0.859761      0.908063       1.01887       1.04224       1.06302       1.06657      0.974714      0.944666      0.861462      0.799387      0.700895      0.612644      0.526141      0.459564      0.375239      0.301717      0.246691
  38   8 2459.9410    1.8550  1.1716 10.5073 -0.0008  0.0164   0.0227   0.0412    0.1275   0.0000   441.1908     -0.608804       19.2438      0.174450     -0.486449      0.286707      -2.08513     -0.107909      0.365018     -0.136857      0.911185      0.454411      0.580515     -0.293216      0.143713      0.689019      0.305237     -0.131228      0.693275      0.923398       1.02172       1.11206       1.12347       1.13363       1.14821       1.08401       1.01560      0.952164      0.844008      0.754120      0.659524      0.591980      0.480663      0.411008      0.329889      0.273157
  38   9 2633.6692    2.5151  1.2341 10.8832  0.0005  0.0163   0.0292   0.0427    0.1456   0.0000   440.0921      -2.76418       20.4035       1.23569      -3.14279     -0.541191     -0.523358      0.712692     -0.335818     -0.422969     -0.616953      0.984271      0.289289     0.0317203     0.0600603      0.148164      0.235786     0.0577216      0.694560      0.909011       1.00575       1.10518       1.13356       1.14990       1.12831       1.06967       1.02248      0.912955      0.867702      0.737625      0.671764      0.589412      0.486390      0.416923      0.333899      0.275493
  38  10 2805.9810    3.3679  1.1384 11.3375 -0.0010  0.0156   0.0404   0.0394    0.1770   0.0000   440.0489     -0.225111       18.5840      0.920821      -2.43013    -0.0679123     -0.597105      0.158358    -0.0714864      -1.62400      0.307698      0.589723     -0.133333      0.508292      0.530515      -1.23245     -0.127575     -0.137893      0.668002      0.874534      0.967332       1.06523       1.08607       1.10830       1.06523       1.02598      0.953748      0.882605      0.828715      0.718320      0.650178      0.566047      0.478831      0.396811      0.334792      0.268537
  38  11 2975.8429    4.1110  0.9990 12.2545  0.0014  0.0146   0.0522   0.0365    0.1166   0.0000   440.7813      0.406032       19.5748     -0.609230      -3.20290       1.24774      0.579798     -0.673804      0.932513       1.03068     -0.766334     -0.459240      0.616551     -0.233349    0.00183031     0.0357721     -0.239266     -0.366125      0.637765      0.846824      0.939719       1.04496       1.04559       1.07421       1.06169      0.985055      0.955132      0.850161      0.756770      0.694492      0.615138      0.528977      0.455140      0.371366      0.308432      0.249982
  38  12 3142.2165    4.2765  1.2302 12.6489 -0.0003  0.0168   0.0517   0.0448    0.1031   0.0000   439.9200     -0.351446       15.9719       1.19614      -3.27037      -1.27967     -0.704569     -0.654603      0.236558      0.539511      0.540782     -0.489484     -0.644166      0.159318      0.535516     -0.459849     -0.445261     0.0219612      0.716917      0.957374       1.06001       1.16314       1.20522       1.18447       1.16329       1.07597       1.04659      0.960039      0.874894      0.792952      0.686495      0.600326      0.509210      0.424225      0.343744      0.282288
  38  13 3305.5760    3.8966  1.7084 12.1959 -0.0002  0.0196   0.0391   0.0525    0.0731   0.0000   439.4062     -0.666017       17.7797       1.66416      -5.11895       1.73625      0.910352       1.16129      0.696857     -0.526583      0.240558       1.12679       1.95558      0.450939      0.563943      0.367653     -0.394679     -0.561549      0.845792       1.13547       1.26778       1.41402       1.44652       1.46531       1.42360       1.37885       1.27099       1.18272       1.05065      0.950973      0.799641      0.692126      0.583824      0.490057      0.400412      0.321974
  38  14 3466.5436    3.1812  2.6813 11.6355 -0.0009  0.0253   0.0251   0.0658    0.0467   0.0000   439.4553      -3.67103       13.9553       1.12180      -4.00642      -2.23610     -0.345509      -5.48862     -0.724262      -1.07774      -1.45175      -1.33239      0.720513       1.61159      0.759662     -0.667851      0.336626      0.724589       1.07134       1.42878       1.59691       1.74474       1.78497       1.79927       1.76220       1.65466       1.56964       1.44314       1.32503       1.20028       1.05132      0.911288      0.769838      0.647891      0.524747      0.435710
  38  15 3625.6699    2.5360  4.2269 10.9885 -0.0003  0.0336   0.0164   0.0872    0.0414   0.0000   441.6544      -3.18666       12.2690      -2.72061      0.468085      -2.28930     -0.873180      0.767525     -0.801998      -2.84845     -0.521987       1.25891     -0.152726      0.193108     -0.799824     -0.623083     0.0783473    -0.0760492       1.42616       1.87326       2.11322       2.29649       2.36084       2.44129       2.32132       2.25677       2.10869       1.95379       1.76092       1.57549       1.38636       1.19596      0.995919      0.842337      0.689011      0.557993
  38  16 3783.2406    2.0746  6.4032 10.4620 -0.0001  0.0453   0.0111   0.1185    0.0370   0.0000   443.4833      -4.65035       14.0195       2.46366      -4.28322      -3.23827      0.126698      -2.10297     0.0225909       6.55595      0.989074     -0.909442     -0.884549     -0.512478      0.279715       1.88935      -1.11281    -0.0251757       1.90131       2.52129       2.85503       3.03231       3.15092       3.21818       3.10579       3.01570       2.82082       2.57674       2.35160       2.14051       1.86079       1.62575       1.37038       1.16167      0.942107      0.759003
  38  17 3939.4255    1.6968  9.2336 10.1208 -0.0005  0.0613   0.0076   0.1652    0.0343   0.0000   433.7132      -5.63365       12.1689       7.04483       1.08695      -2.45455       2.68360      0.230164      -4.27569     -0.144422       7.52531      0.228954      -3.92517     -0.534591       1.24210     -0.614176     -0.918185       1.00454       2.55274       3.37783       3.73045       3.99867       4.19427       4.25188       4.15778       4.04949       3.75723       3.48742       3.16965       2.83571       2.48876       2.17389       1.82351       1.54355       1.25071       1.01672
  38  18 4094.7031    1.3734 11.7190 10.0755 -0.0015  0.0781   0.0057   0.2177    0.0291   0.0000   438.7670      0.609881       10.5545       3.47691      -8.19368      -9.99835       2.52235       2.38999     0.0648163      -4.63758       7.08723      -7.75886      -5.51746      0.578665      0.328416     -0.165113      -1.54829      0.983641       3.31823       4.30617       4.87184       5.20156       5.41991       5.46158       5.31776       5.19312       4.78241       4.51769       4.05004       3.64939       3.22588       2.78356       2.37809       2.01046       1.64542       1.32540
  39   4 1728.2630    0.3683  0.3272  9.4136 -0.0015  0.0096   0.0084   0.0229    0.0289   0.0000   441.1483     -0.874316       20.4348    -0.0471946      -3.40698    -0.0978565      0.299111     -0.880757      -1.46669     -0.252519      0.102027    -0.0325241     0.0776841     -0.520795      0.387223     0.0993976     0.0254161   -0.00846578      0.449229      0.596270      0.710034      0.771461      0.790229      0.789888      0.787812      0.760331      0.680825      0.628438      0.526313      0.460159      0.385559      0.350495      0.293773      0.263047      0.211939      0.177867
  39   5 1925.1617    0.5699  0.6303  9.4863 -0.0005  0.0134   0.0095   0.0308    0.0479   0.0000   441.4256      -1.13733       21.6565     -0.234593      -3.32145     -0.456626      0.891653      0.576128      -1.01363     -0.675306      0.537052       1.12548     -0.674036     -0.287962      0.444298    -0.0202813    -0.0180173      0.164429      0.528183      0.726755      0.814822      0.845765      0.901155      0.890970      0.877734      0.839974      0.798709      0.749892      0.680763      0.618949      0.534083      0.447804      0.391745      0.329924      0.284369      0.217658
  39   6 2116.5159    0.8876  0.8451  9.6125 -0.0006  0.0140   0.0124   0.0339    0.0717   0.0000   441.4858     -0.677498       22.3194     -0.187458      -3.76781     0.0447025      0.698051      0.856963     -0.760451      0.403597     -0.765550     -0.412197     0.0812009      0.553732       1.14764     -0.296497    -0.0858002      0.153841      0.611559      0.799302      0.914048      0.943085      0.971928      0.995098      0.977318      0.965417      0.915131      0.834948      0.749875      0.672293      0.579065      0.499944      0.422586      0.346446      0.292412      0.239108
  39   7 2301.1887    1.3023  1.1402  9.8781 -0.0009  0.0161   0.0158   0.0417    0.1170   0.0000   440.4286      0.448435       21.6244      0.135960      -1.57991      0.553052       1.78390      -1.86762      -1.39962      0.472489     -0.272376      0.298425      0.262366     -0.244868      0.254511      0.505594     -0.305030      0.248159      0.656138      0.858254      0.940096       1.02206       1.08879       1.07207       1.07483       1.02679      0.968555      0.913849      0.807542      0.734891      0.653966      0.561936      0.466017      0.403782      0.332218      0.270602
  39   8 2478.9886    1.8543  1.2583 10.9167 -0.0009  0.0171   0.0222   0.0456    0.0903   0.0000   439.6003      0.362330       21.3512      0.790202      -2.91878     -0.780320       2.38731      0.479399     -0.813697      0.707418      -1.00774      -1.38252      0.890074      0.436245     -0.557420      0.232191     -0.591182    -0.0111978      0.692423      0.906905       1.00427       1.11699       1.16381       1.16842       1.15274       1.07354       1.06064      0.945147      0.865726      0.766574      0.690671      0.607623      0.517085      0.441668      0.348578      0.284339
  39   9 2653.8093    2.5704  1.1914 11.2714 -0.0001  0.0159   0.0307   0.0425    0.1124   0.0000   441.5616     -0.687212       21.6125    -0.0589020      -3.60339     -0.653381     -0.501441       1.77847     -0.232892      -2.71798     -0.550440      0.203580     -0.268689      -1.01866     0.0424719      0.642284     -0.406815     -0.347344      0.657977      0.853096      0.949876       1.03327       1.09455       1.09552       1.06351       1.02085      0.986291      0.907657      0.831689      0.728621      0.646315      0.555790      0.473183      0.403220      0.334196      0.275805
  39  10 2827.1862    3.4749  1.0378 11.5486 -0.0012  0.0143   0.0426   0.0360    0.1436   0.0000   441.6161      0.247634       20.3305      0.187571      -1.32899      -1.58481       2.40727      0.222591     -0.762565      0.296782     -0.349889     0.0925091      0.431278     -0.137800     -0.427169      0.305882      0.140708      0.141657      0.627359      0.807212      0.898177      0.986493       1.01899       1.04413       1.00751      0.961539      0.920106      0.833873      0.784270      0.709542      0.608990      0.509793      0.441125      0.370814      0.311062      0.250662
  39  11 2998.0456    4.2869  0.9924 12.2663 -0.0021  0.0142   0.0541   0.0355    0.1243   0.0000   441.3782      -1.63389       18.0942      0.766364      -3.22685       1.21168      -1.56266      0.185808      -1.24524     -0.307990      0.204533     -0.452911     -0.230579      0.329426     -0.714743      0.472299     -0.461627     -0.110685      0.578538      0.743768      0.848624      0.905973      0.922942      0.973590      0.938463      0.904649      0.863170      0.781556      0.722688      0.649133      0.559047      0.497871      0.418971      0.356280      0.290440      0.239346
  39  12 3165.6298    4.3647  1.2839 12.3501 -0.0021  0.0168   0.0494   0.0429    0.1113   0.0000   440.7598     -0.485931       18.3204      0.473354      -3.06262      0.916653      0.928437     -0.330053       2.27692     -0.846624     -0.285762     -0.209715     -0.409486      0.961819     0.0529630     -0.599359      0.372062     -0.226991      0.724860      0.938790       1.03224       1.13413       1.18093       1.18799       1.14480       1.11324       1.02527      0.952602      0.887867      0.811042      0.714710      0.623478      0.520822      0.443333      0.357774      0.293608
  39  13 3330.2821    3.7481  1.8919 12.0390 -0.0009  0.0207   0.0348   0.0531    0.0634   0.0000   440.6727      0.606556       18.9865     0.0300542      -1.08715      -2.66937      0.632293      -1.30474     -0.157529      0.589772       1.57586     -0.767614      0.527024      0.323501      0.688456     0.0430972      0.215762     0.0201820      0.856278       1.14727       1.23350       1.34105       1.40991       1.41881       1.39298       1.31295       1.23434       1.18144       1.07758      0.984387      0.822793      0.744777      0.623018      0.537141      0.442875      0.365989
  39  14 3492.5000    3.0240  2.9246 11.7335 -0.0002  0.0269   0.0231   0.0713    0.0417   0.0000   440.5604      0.259558       14.1351      0.312685       1.30860       2.35208      -3.87604      -3.14886       1.86880       3.52561       1.23035     -0.750017     -0.989067     -0.220836     0.0585920    -0.0407886      0.499756   -0.00727100       1.09206       1.46389       1.63227       1.77517       1.84670       1.85479       1.83905       1.77801       1.64070       1.53642       1.38683       1.25390       1.10351      0.958775      0.816483      0.681412      0.553895      0.453966
  39  15 3652.4888    2.4582  4.6484 10.9819 -0.0004  0.0351   0.0150   0.0936    0.0363   0.0000   440.9055       2.72502       11.4730     -0.916648       2.25004     -0.366310     -0.401270      0.202816     -0.360341      -2.73121      0.192583       2.14158      -1.33444       1.42236      0.933180       1.10148     -0.269573     -0.510862       1.44071       1.92003       2.15130       2.31542       2.41384       2.41809       2.41904       2.34775       2.21842       2.01390       1.80222       1.62706       1.45069       1.25028       1.05655      0.892969      0.734735      0.601477
  39  16 3811.0396    1.9885  6.9218 10.4357 -0.0003  0.0472   0.0101   0.1270    0.0346   0.0000   442.9229      -6.72978       13.4543      -4.05194      -2.43987      -1.73480     -0.982348      -2.24745      -2.54447       6.36526       1.31725      -3.34915      0.933225       1.92224     -0.726846      -1.00302      -1.28358     -0.342775       1.91413       2.51880       2.84670       3.10490       3.16944       3.26001       3.16288       3.08935       2.89610       2.69499       2.44359       2.18615       1.92481       1.67588       1.40724       1.21390      0.990443      0.797971
[truncated: 773,909 more chars]
