# Supplementary material for: Global-Mode Analysis of Full-Disk Data from the Michelson Doppler Imager and the Helioseismic and Magnetic Imager
Source: Sol Phys. 2018 Jan 31;293(2):29. doi: 10.1007/s11207-017-1201-5 (PMC6566312; doi:10.1007/s11207-017-1201-5)
Supplement: Supplementary file 3 — (TAR 230.0 MB) [file 11207_2017_1201_MOESM3_ESM.tar › MDI/mdifdvwap.5540.18]

   0  12 1822.1562    0.4352  0.4188  9.4938  0.0000  0.1346   0.1040   0.3297    0.3325   0.0000     0.0000       0.00000       0.00000       0.00000       0.00000       0.00000       0.00000       0.00000       0.00000       0.00000       0.00000       0.00000       0.00000       0.00000       0.00000       0.00000       0.00000       0.00000       0.00000       0.00000       0.00000       0.00000       0.00000       0.00000       0.00000       0.00000       0.00000       0.00000       0.00000       0.00000       0.00000       0.00000       0.00000       0.00000       0.00000       0.00000
   0  16 2362.8035    1.5020  0.6846 10.8136  0.0000  0.2299   0.3080   0.3329    0.8928   0.0000     0.0000       0.00000       0.00000       0.00000       0.00000       0.00000       0.00000       0.00000       0.00000       0.00000       0.00000       0.00000       0.00000       0.00000       0.00000       0.00000       0.00000       0.00000       0.00000       0.00000       0.00000       0.00000       0.00000       0.00000       0.00000       0.00000       0.00000       0.00000       0.00000       0.00000       0.00000       0.00000       0.00000       0.00000       0.00000       0.00000
   0  21 3033.8774    3.9328  1.2098  4.3321  0.0000  0.1591   0.6615   0.7646 1000.0000   0.0000     0.0000       0.00000       0.00000       0.00000       0.00000       0.00000       0.00000       0.00000       0.00000       0.00000       0.00000       0.00000       0.00000       0.00000       0.00000       0.00000       0.00000       0.00000       0.00000       0.00000       0.00000       0.00000       0.00000       0.00000       0.00000       0.00000       0.00000       0.00000       0.00000       0.00000       0.00000       0.00000       0.00000       0.00000       0.00000       0.00000
   0  25 3574.5362    2.1722  2.1241 11.1693  0.0320  0.3079   0.3338   1.0305    1.4287   0.0000     0.0000       0.00000       0.00000       0.00000       0.00000       0.00000       0.00000       0.00000       0.00000       0.00000       0.00000       0.00000       0.00000       0.00000       0.00000       0.00000       0.00000       0.00000       0.00000       0.00000       0.00000       0.00000       0.00000       0.00000       0.00000       0.00000       0.00000       0.00000       0.00000       0.00000       0.00000       0.00000       0.00000       0.00000       0.00000       0.00000
   1  12 1885.0427    0.5406  0.4079  9.9713  0.0000  0.0948   0.0798   0.1953    0.2271   0.0000   400.6186       13.4322       0.00000       0.00000       0.00000       0.00000       0.00000       0.00000       0.00000       0.00000       0.00000       0.00000       0.00000       0.00000       0.00000       0.00000       0.00000       0.00000       106.923       51.3104       0.00000       0.00000       0.00000       0.00000       0.00000       0.00000       0.00000       0.00000       0.00000       0.00000       0.00000       0.00000       0.00000       0.00000       0.00000       0.00000
   1  13 2020.8318    0.6428  0.9696  9.6748  0.0000  0.1598   0.0648   0.2512    0.3821   0.0000   420.7253       6.29216       0.00000       0.00000       0.00000       0.00000       0.00000       0.00000       0.00000       0.00000       0.00000       0.00000       0.00000       0.00000       0.00000       0.00000       0.00000       0.00000       223.974       95.9673       0.00000       0.00000       0.00000       0.00000       0.00000       0.00000       0.00000       0.00000       0.00000       0.00000       0.00000       0.00000       0.00000       0.00000       0.00000       0.00000
   1  14 2156.5285    0.9244  2.1392  9.2037  0.0628  0.2019   0.0753   0.4402    0.4460   0.0000   391.0837      -34.1878       0.00000       0.00000       0.00000       0.00000       0.00000       0.00000       0.00000       0.00000       0.00000       0.00000       0.00000       0.00000       0.00000       0.00000       0.00000       0.00000       272.398       122.973       0.00000       0.00000       0.00000       0.00000       0.00000       0.00000       0.00000       0.00000       0.00000       0.00000       0.00000       0.00000       0.00000       0.00000       0.00000       0.00000
   1  15 2291.7088    1.3476  1.5718 -4.0442  0.0000  0.1537   0.0996   0.3386 1000.0000   0.0000   393.0233      -52.3567       0.00000       0.00000       0.00000       0.00000       0.00000       0.00000       0.00000       0.00000       0.00000       0.00000       0.00000       0.00000       0.00000       0.00000       0.00000       0.00000       174.039       82.6643       0.00000       0.00000       0.00000       0.00000       0.00000       0.00000       0.00000       0.00000       0.00000       0.00000       0.00000       0.00000       0.00000       0.00000       0.00000       0.00000
   1  19 2828.1564    3.2290  0.9416  7.6365  0.0000  0.0839   0.2495   0.2360   48.0902   0.0000   194.7925      -38.3277       0.00000       0.00000       0.00000       0.00000       0.00000       0.00000       0.00000       0.00000       0.00000       0.00000       0.00000       0.00000       0.00000       0.00000       0.00000       0.00000       103.475       60.9041       0.00000       0.00000       0.00000       0.00000       0.00000       0.00000       0.00000       0.00000       0.00000       0.00000       0.00000       0.00000       0.00000       0.00000       0.00000       0.00000
   1  20 2963.2370    4.2651  0.8092 -3.8488  0.0000  0.0832   0.3682   0.2325 1000.0000   0.0000   485.4509      -5.45333       0.00000       0.00000       0.00000       0.00000       0.00000       0.00000       0.00000       0.00000       0.00000       0.00000       0.00000       0.00000       0.00000       0.00000       0.00000       0.00000       98.7461       60.0951       0.00000       0.00000       0.00000       0.00000       0.00000       0.00000       0.00000       0.00000       0.00000       0.00000       0.00000       0.00000       0.00000       0.00000       0.00000       0.00000
   1  21 3098.1000    4.1814  1.0375 -2.5750  0.0000  0.1072   0.3016   0.2591 1000.0000   0.0000   417.8290       32.5190       0.00000       0.00000       0.00000       0.00000       0.00000       0.00000       0.00000       0.00000       0.00000       0.00000       0.00000       0.00000       0.00000       0.00000       0.00000       0.00000       129.901       77.6942       0.00000       0.00000       0.00000       0.00000       0.00000       0.00000       0.00000       0.00000       0.00000       0.00000       0.00000       0.00000       0.00000       0.00000       0.00000       0.00000
   1  23 3368.3854    3.8157  1.5722  9.7089  0.0000  0.1516   0.2515   0.3342    8.3846   0.0000   371.3277      -61.7739       0.00000       0.00000       0.00000       0.00000       0.00000       0.00000       0.00000       0.00000       0.00000       0.00000       0.00000       0.00000       0.00000       0.00000       0.00000       0.00000       188.958       98.6167       0.00000       0.00000       0.00000       0.00000       0.00000       0.00000       0.00000       0.00000       0.00000       0.00000       0.00000       0.00000       0.00000       0.00000       0.00000       0.00000
   2  13 2081.9874    0.8855  1.0410  8.4807  0.0000  0.1277   0.0510   0.1963    0.8563   0.0000   420.5118    -0.0675232      -9.91612      -1.36749       0.00000       0.00000       0.00000       0.00000       0.00000       0.00000       0.00000       0.00000       0.00000       0.00000       0.00000       0.00000       0.00000       0.00000       114.080       84.6382       36.4900       8.90784       0.00000       0.00000       0.00000       0.00000       0.00000       0.00000       0.00000       0.00000       0.00000       0.00000       0.00000       0.00000       0.00000       0.00000
   2  14 2217.5098    1.0877  0.8374  8.2438  0.0000  0.1073   0.0751   0.1569    1.7050   0.0000   371.8443      -40.6602      0.592209       5.91498       0.00000       0.00000       0.00000       0.00000       0.00000       0.00000       0.00000       0.00000       0.00000       0.00000       0.00000       0.00000       0.00000       0.00000       74.3400       61.1586       34.9120       9.93317       0.00000       0.00000       0.00000       0.00000       0.00000       0.00000       0.00000       0.00000       0.00000       0.00000       0.00000       0.00000       0.00000       0.00000
   2  15 2352.2235    1.5081  1.1437  3.0115  0.0000  0.0947   0.0944   0.2402  792.4658   0.0000   437.3113       31.7805       28.6336       2.60790       0.00000       0.00000       0.00000       0.00000       0.00000       0.00000       0.00000       0.00000       0.00000       0.00000       0.00000       0.00000       0.00000       0.00000       81.1946       60.3777       28.7249       8.80037       0.00000       0.00000       0.00000       0.00000       0.00000       0.00000       0.00000       0.00000       0.00000       0.00000       0.00000       0.00000       0.00000       0.00000
   2  16 2485.8211    1.7329  1.6281  9.1962  0.0000  0.1073   0.0859   0.2518    1.4738   0.0000   440.6954       60.7017       4.03800       5.42084       0.00000       0.00000       0.00000       0.00000       0.00000       0.00000       0.00000       0.00000       0.00000       0.00000       0.00000       0.00000       0.00000       0.00000       87.8924       68.6857       33.8333       11.1441       0.00000       0.00000       0.00000       0.00000       0.00000       0.00000       0.00000       0.00000       0.00000       0.00000       0.00000       0.00000       0.00000       0.00000
   2  19 2889.6018    3.8963  0.7384 11.8526  0.0000  0.0724   0.2514   0.1412    0.6595   0.0000   373.1158      -1.02820     -0.869080     -0.798265       0.00000       0.00000       0.00000       0.00000       0.00000       0.00000       0.00000       0.00000       0.00000       0.00000       0.00000       0.00000       0.00000       0.00000       62.5669       49.0317       20.8587       8.33454       0.00000       0.00000       0.00000       0.00000       0.00000       0.00000       0.00000       0.00000       0.00000       0.00000       0.00000       0.00000       0.00000       0.00000
   2  22 3294.9019    4.3284  1.8471  3.1143  0.0000  0.1006   0.1927   0.2345 1000.0000   0.0000   431.9051       84.1933      -16.1368      -5.18157       0.00000       0.00000       0.00000       0.00000       0.00000       0.00000       0.00000       0.00000       0.00000       0.00000       0.00000       0.00000       0.00000       0.00000       69.2737       54.8794       38.2974       12.6289       0.00000       0.00000       0.00000       0.00000       0.00000       0.00000       0.00000       0.00000       0.00000       0.00000       0.00000       0.00000       0.00000       0.00000
   2  23 3430.5892    3.5662  2.3359  9.3556  0.0038  0.1182   0.1506   0.2797    3.5444   0.0000   314.3908      -15.2599      -52.0989       20.6603       0.00000       0.00000       0.00000       0.00000       0.00000       0.00000       0.00000       0.00000       0.00000       0.00000       0.00000       0.00000       0.00000       0.00000       89.4999       70.7537       42.9600       14.5086       0.00000       0.00000       0.00000       0.00000       0.00000       0.00000       0.00000       0.00000       0.00000       0.00000       0.00000       0.00000       0.00000       0.00000
   3  13 2137.5815    0.7105  0.7498 10.1664  0.0016  0.0873   0.0553   0.1747    0.2590   0.0000   493.2853       32.5638      -51.7361       3.35843       3.50359      -2.23803       0.00000       0.00000       0.00000       0.00000       0.00000       0.00000       0.00000       0.00000       0.00000       0.00000       0.00000       0.00000       51.9643       49.1085       32.7093       15.6489       6.89917       1.96336       0.00000       0.00000       0.00000       0.00000       0.00000       0.00000       0.00000       0.00000       0.00000       0.00000       0.00000       0.00000
   3  14 2273.3063    1.0385  0.9548 10.4768  0.0000  0.0773   0.0670   0.1787    0.2747   0.0000   414.8029      -11.2888       5.46418      -9.53457       6.75571      0.268753       0.00000       0.00000       0.00000       0.00000       0.00000       0.00000       0.00000       0.00000       0.00000       0.00000       0.00000       0.00000       31.3689       38.8221       23.9061       16.2389       6.46494       2.79463       0.00000       0.00000       0.00000       0.00000       0.00000       0.00000       0.00000       0.00000       0.00000       0.00000       0.00000       0.00000
   3  15 2407.6452    1.4183  0.9246 10.6801  0.0000  0.0847   0.0928   0.1572    0.4406   0.0000   366.8020      -60.4040       37.3915       6.67047      -14.9561       1.77395       0.00000       0.00000       0.00000       0.00000       0.00000       0.00000       0.00000       0.00000       0.00000       0.00000       0.00000       0.00000       52.4046       50.0982       32.0239       14.5131       7.00405       2.06446       0.00000       0.00000       0.00000       0.00000       0.00000       0.00000       0.00000       0.00000       0.00000       0.00000       0.00000       0.00000
   3  19 2946.8809    3.5958  1.0634 12.0458  0.0000  0.0795   0.1923   0.1942    0.6254   0.0000   456.3408       12.1182       8.42892      -2.51310       4.59129     -0.474138       0.00000       0.00000       0.00000       0.00000       0.00000       0.00000       0.00000       0.00000       0.00000       0.00000       0.00000       0.00000       33.2759       37.6655       30.2956       11.5329       9.62425       2.62809       0.00000       0.00000       0.00000       0.00000       0.00000       0.00000       0.00000       0.00000       0.00000       0.00000       0.00000       0.00000
   3  20 3082.3156    4.5847  1.0721  1.3041  0.0000  0.0621   0.2394   0.1645 1000.0000   0.0000   353.9635      -3.49153      -7.15935       13.7233      -5.32919      0.268952       0.00000       0.00000       0.00000       0.00000       0.00000       0.00000       0.00000       0.00000       0.00000       0.00000       0.00000       0.00000       37.1119       34.8351       23.1227       12.8115       4.91620       1.50076       0.00000       0.00000       0.00000       0.00000       0.00000       0.00000       0.00000       0.00000       0.00000       0.00000       0.00000       0.00000
   3  21 3217.5618    4.2712  1.2969 11.7578  0.0000  0.0640   0.2143   0.2198    1.0221   0.0000   475.9047       10.6465       6.99359      0.189028      -8.55235      -3.25560       0.00000       0.00000       0.00000       0.00000       0.00000       0.00000       0.00000       0.00000       0.00000       0.00000       0.00000       0.00000       35.6542       31.2502       23.4062       13.5303       6.08996       1.65620       0.00000       0.00000       0.00000       0.00000       0.00000       0.00000       0.00000       0.00000       0.00000       0.00000       0.00000       0.00000
   3  22 3353.4717    3.5405  0.8338 13.2238  0.0000  0.0679   0.2424   0.1788    0.2667   0.0000   410.8721       29.7078       37.8273       6.97727     0.0633681     -0.649832       0.00000       0.00000       0.00000       0.00000       0.00000       0.00000       0.00000       0.00000       0.00000       0.00000       0.00000       0.00000       38.4755       38.7518       24.1212       11.9849       5.49064       1.50078       0.00000       0.00000       0.00000       0.00000       0.00000       0.00000       0.00000       0.00000       0.00000       0.00000       0.00000       0.00000
   3  23 3489.3802    2.9921  2.0315 12.2392  0.0000  0.1141   0.1414   0.2638    0.2791   0.0000   558.0469       53.7811      -34.7380      -27.5490       11.6630      0.257429       0.00000       0.00000       0.00000       0.00000       0.00000       0.00000       0.00000       0.00000       0.00000       0.00000       0.00000       0.00000       67.7993       64.8388       39.7773       22.9127       8.19949       3.12669       0.00000       0.00000       0.00000       0.00000       0.00000       0.00000       0.00000       0.00000       0.00000       0.00000       0.00000       0.00000
   3  25 3762.5809    1.8932  4.4893 11.4665 -0.0061  0.1894   0.0747   0.4994    0.1735   0.0000   695.5815       45.6819      -159.674      -14.7235      0.376034       6.35874       0.00000       0.00000       0.00000       0.00000       0.00000       0.00000       0.00000       0.00000       0.00000       0.00000       0.00000       0.00000       97.3743       92.9343       67.6480       41.1816       17.5032       5.47563       0.00000       0.00000       0.00000       0.00000       0.00000       0.00000       0.00000       0.00000       0.00000       0.00000       0.00000       0.00000
   4  12 2051.5647    0.5468  0.7499  9.5345 -0.0029  0.0654   0.0350   0.1461    0.1542   0.0000   428.9443      -13.0523      -27.8358      -3.50870      -3.38905       3.83687    -0.0837021    -0.0657450       0.00000       0.00000       0.00000       0.00000       0.00000       0.00000       0.00000       0.00000       0.00000       0.00000       21.7771       27.0794       21.0712       15.4998       8.73153       4.76639       1.82538      0.538263       0.00000       0.00000       0.00000       0.00000       0.00000       0.00000       0.00000       0.00000       0.00000       0.00000
   4  13 2188.2837    0.7551  0.6212  9.8816 -0.0112  0.0558   0.0458   0.1079    0.2004   0.0000   417.6847      -2.80525       21.9077       7.71481       14.3122       3.54053      -1.85517     -0.404910       0.00000       0.00000       0.00000       0.00000       0.00000       0.00000       0.00000       0.00000       0.00000       0.00000       18.5403       22.3182       18.2666       12.8544       7.34807       3.76689       1.44525      0.439567       0.00000       0.00000       0.00000       0.00000       0.00000       0.00000       0.00000       0.00000       0.00000       0.00000
   4  15 2458.5840    1.5138  0.8681 10.7998  0.0108  0.0776   0.0859   0.1901    0.4601   0.0000   382.5963      -42.0298     -0.498263       17.0768       2.20870      -3.06342    -0.0867594      0.645164       0.00000       0.00000       0.00000       0.00000       0.00000       0.00000       0.00000       0.00000       0.00000       0.00000       31.9700       33.4068       30.3312       18.0051       10.5081       6.04644       2.45351      0.557999       0.00000       0.00000       0.00000       0.00000       0.00000       0.00000       0.00000       0.00000       0.00000       0.00000
   4  18 2864.1296    3.3314  0.9545 11.4937 -0.0097  0.0714   0.1646   0.1571    0.7107   0.0000   421.8801      -6.14260       36.7747      -1.26342      -6.39607      -2.17406      -2.20510     -0.119358       0.00000       0.00000       0.00000       0.00000       0.00000       0.00000       0.00000       0.00000       0.00000       0.00000       25.6475       20.4736       29.9213       14.6254       8.53927       6.40933       2.57918      0.411660       0.00000       0.00000       0.00000       0.00000       0.00000       0.00000       0.00000       0.00000       0.00000       0.00000
   4  19 3000.1461    4.0477  0.6344 12.6156 -0.0052  0.0486   0.2568   0.1168    0.3205   0.0000   420.8911       25.0815      -10.6769       13.2613       10.6544      -2.83996      0.512686      0.259931       0.00000       0.00000       0.00000       0.00000       0.00000       0.00000       0.00000       0.00000       0.00000       0.00000       14.5420       19.5180       14.8046       11.1879       7.05073       3.36040       1.32691      0.453760       0.00000       0.00000       0.00000       0.00000       0.00000       0.00000       0.00000       0.00000       0.00000       0.00000
   4  21 3271.7189    3.6807  1.2872 12.1773 -0.0193  0.0730   0.1856   0.1870    0.6132   0.0000   435.9774      -12.4730       10.3759      -8.37300       6.90429      -4.21743      -2.06763      0.658226       0.00000       0.00000       0.00000       0.00000       0.00000       0.00000       0.00000       0.00000       0.00000       0.00000       28.9150       26.3719       24.0823       18.4031       10.9144       5.65643       1.95256      0.468258       0.00000       0.00000       0.00000       0.00000       0.00000       0.00000       0.00000       0.00000       0.00000       0.00000
   4  22 3407.9222    3.4929  1.8496 11.4708 -0.0074  0.0814   0.1440   0.2317    0.6037   0.0000   440.9766       3.78417       56.8359      -18.1848       1.54806      -11.4032      0.756674      0.672816       0.00000       0.00000       0.00000       0.00000       0.00000       0.00000       0.00000       0.00000       0.00000       0.00000       32.6556       33.0944       28.4394       19.2021       12.7929       5.33882       2.30545      0.532514       0.00000       0.00000       0.00000       0.00000       0.00000       0.00000       0.00000       0.00000       0.00000       0.00000
   4  23 3544.6017    2.6691  2.4403 11.9937 -0.0010  0.1086   0.1107   0.3115    0.2140   0.0000   512.6384      -25.5004       58.4780      -18.7848      -2.85137       3.44122       2.18534      0.177195       0.00000       0.00000       0.00000       0.00000       0.00000       0.00000       0.00000       0.00000       0.00000       0.00000       40.9999       42.6936       33.9226       27.9886       17.9912       7.28656       2.85034      0.765828       0.00000       0.00000       0.00000       0.00000       0.00000       0.00000       0.00000       0.00000       0.00000       0.00000
   5  12 2098.3959    0.6692  0.4766  9.5875  0.0102  0.0428   0.0466   0.0967    0.1159   0.0000   422.3107      -25.3005       6.97459       9.28902       9.24370      -7.75595      -2.30813     -0.527183     -0.316759    -0.0193897       0.00000       0.00000       0.00000       0.00000       0.00000       0.00000       0.00000       0.00000       17.0830       18.2280       17.9002       10.6778       6.17953       3.39407       1.79309      0.756104      0.250539     0.0509605       0.00000       0.00000       0.00000       0.00000       0.00000       0.00000       0.00000       0.00000
   5  14 2371.0270    1.3344  0.7420 10.6884 -0.0079  0.0616   0.0718   0.1226    0.1661   0.0000   411.9221      -14.1969       6.18127      -24.8751      -7.63933       3.06469     0.0235756     -0.984855      0.227588    -0.0334972       0.00000       0.00000       0.00000       0.00000       0.00000       0.00000       0.00000       0.00000       23.3122       27.5404       22.4396       15.0163       8.75170       4.16286       2.35936      0.844669      0.345796     0.0847813       0.00000       0.00000       0.00000       0.00000       0.00000       0.00000       0.00000       0.00000
   5  15 2505.9861    1.8152  0.6899 11.4007 -0.0097  0.0542   0.1007   0.0957    0.1763   0.0000   444.5660       36.3766      -15.4517      -7.48956       10.3882      -2.05884       3.86364      0.960942     -0.402757     0.0586444       0.00000       0.00000       0.00000       0.00000       0.00000       0.00000       0.00000       0.00000       14.7945       17.4721       14.6805       13.6479       6.67679       5.25457       2.77621       1.25539      0.300948      0.102192       0.00000       0.00000       0.00000       0.00000       0.00000       0.00000       0.00000       0.00000
   5  16 2641.0743    2.1507  0.9016 11.4091 -0.0206  0.0523   0.1051   0.1258    0.3455   0.0000   458.0493      0.528544       6.61458      -30.7096       4.51232       5.21682       1.77664      -2.13682     -0.460134     0.0663771       0.00000       0.00000       0.00000       0.00000       0.00000       0.00000       0.00000       0.00000       17.5670       20.2575       16.3344       13.3237       8.53970       5.07609       2.40298       1.10780      0.343125     0.0894543       0.00000       0.00000       0.00000       0.00000       0.00000       0.00000       0.00000       0.00000
   5  23 3596.4703    2.8134  2.8468 11.3628 -0.0132  0.1147   0.0870   0.2800    0.3415   0.0000   486.9293      -30.1797       40.7852      -22.0849       4.70506       25.7069      -2.34386      -3.05135       1.16818     -0.180825       0.00000       0.00000       0.00000       0.00000       0.00000       0.00000       0.00000       0.00000       30.5768       38.4215       34.2820       25.7258       19.2582       11.1662       5.75604       2.53961      0.994162      0.219757       0.00000       0.00000       0.00000       0.00000       0.00000       0.00000       0.00000       0.00000
   5  26 4009.0985    1.5766  7.8408  9.9660 -0.0057  0.2155   0.0308   0.5732    0.1443   0.0000   512.8556      -33.6192      -20.6507      -1.17607       19.7112      -30.7334       9.54193       9.06852       1.38352     -0.482902       0.00000       0.00000       0.00000       0.00000       0.00000       0.00000       0.00000       0.00000       61.6627       76.0211       66.5290       54.1055       33.8928       21.6022       11.5790       5.22948       1.70010      0.414517       0.00000       0.00000       0.00000       0.00000       0.00000       0.00000       0.00000       0.00000
   6  13 2279.7289    1.0711  0.7870 10.0634 -0.0024  0.0569   0.0522   0.1195    0.1512   0.0000   426.5463       1.73353       34.1666      -7.19255     -0.608486      -4.40189       1.75878      0.949373      0.180336    -0.0143392    -0.0440311    -0.0229808       0.00000       0.00000       0.00000       0.00000       0.00000       0.00000       12.5903       17.9766       15.1580       11.9379       9.84190       6.17956       3.13867       2.07930      0.562803      0.354917      0.123452     0.0283098       0.00000       0.00000       0.00000       0.00000       0.00000       0.00000
   6  15 2551.0176    1.8703  0.7477 11.5994 -0.0119  0.0531   0.0981   0.1013    0.1458   0.0000   444.2937       10.0947      -7.74500      -7.84734       8.69801      -9.23018      -5.89202       4.29949      0.402433     -0.665453    -0.0200956   -0.00966265       0.00000       0.00000       0.00000       0.00000       0.00000       0.00000       13.6843       16.6460       15.1760       11.2907       9.59582       5.31917       3.51896       1.93112      0.760465      0.302742      0.113689     0.0209508       0.00000       0.00000       0.00000       0.00000       0.00000       0.00000
   6  16 2687.0480    2.3112  0.8188 11.8634 -0.0143  0.0659   0.1113   0.1062    0.1656   0.0000   451.7213      -5.85289       7.56832       14.1520       5.46080       6.31272       1.00843      -2.33412     -0.869297      0.226858     0.0986145     0.0135440       0.00000       0.00000       0.00000       0.00000       0.00000       0.00000       11.5612       20.2719       12.5434       17.7758       7.15598       8.80872       3.01804       2.90172      0.764155      0.563699     0.0808028     0.0407927       0.00000       0.00000       0.00000       0.00000       0.00000       0.00000
   6  17 2823.6996    3.0382  0.5658 12.2962 -0.0085  0.0533   0.1843   0.0955    0.1572   0.0000   441.2106      -23.0191       2.76079       15.5818       11.4165      -5.39160      -2.87222      0.884676    -0.0953424    -0.0990013     -0.148881    -0.0198862       0.00000       0.00000       0.00000       0.00000       0.00000       0.00000       17.4490       21.5727       18.0741       14.0011       9.25039       5.18031       3.18459       1.16261      0.719139      0.200001     0.0850710     0.0195097       0.00000       0.00000       0.00000       0.00000       0.00000       0.00000
   6  18 2960.6422    3.9066  0.6926 12.3599 -0.0084  0.0416   0.1934   0.0884    0.2188   0.0000   433.2947      -9.06276       11.6769      -5.19960      -3.67597      -1.06999     -0.361500       1.16450      -1.20402     0.0608858     0.0796545     0.0180706       0.00000       0.00000       0.00000       0.00000       0.00000       0.00000       11.3147       11.7990       11.8978       10.4156       6.74163       4.00023       2.82992       1.60231      0.753507      0.247403     0.0719925     0.0145157       0.00000       0.00000       0.00000       0.00000       0.00000       0.00000
   6  19 3097.1231    4.1819  0.7521 12.9082 -0.0025  0.0414   0.1916   0.1061    0.1925   0.0000   441.2551       13.4098       24.3422       9.21377       16.6860       7.19014    -0.0123058     0.0291244      0.768482    -0.0393234     0.0725505     0.0121316       0.00000       0.00000       0.00000       0.00000       0.00000       0.00000       9.99764       12.3049       11.3006       8.88830       6.66734       4.23410       2.56821       1.37788      0.614326      0.248260     0.0806908     0.0169390       0.00000       0.00000       0.00000       0.00000       0.00000       0.00000
   6  20 3233.9697    4.0183  0.8205 12.6406 -0.0151  0.0485   0.1953   0.1194    0.3206   0.0000   418.0146      -12.1085       37.1640       2.64828      -24.7410      -4.71128       2.33563       3.80634      0.506490     -0.540442     -0.103317     0.0614546       0.00000       0.00000       0.00000       0.00000       0.00000       0.00000       14.9529       17.8138       15.2736       12.7428       8.16249       5.58258       2.96611       1.71056      0.700684      0.310458     0.0820532     0.0184765       0.00000       0.00000       0.00000       0.00000       0.00000       0.00000
   6  21 3370.8690    3.4894  1.4141 12.2464 -0.0291  0.0669   0.1393   0.1621    0.4091   0.0000   440.7965      -5.14556       35.9268       6.89110      -29.9335       4.57964      -9.39279      -4.06794      0.771635      0.364095     -0.188626    -0.0474506       0.00000       0.00000       0.00000       0.00000       0.00000       0.00000       18.7638       20.1782       18.4580       15.6720       12.4591       8.70815       4.66058       2.66946       1.00426      0.444614      0.122074     0.0242177       0.00000       0.00000       0.00000       0.00000       0.00000       0.00000
   6  22 3508.3338    2.9733  2.1327 11.6529 -0.0090  0.0899   0.0964   0.2358    0.3363   0.0000   415.3665      -38.2579      -14.0955       21.6331      -19.9493       9.19064       5.00098      -2.31303     -0.612134     -0.428272      0.123156    0.00915458       0.00000       0.00000       0.00000       0.00000       0.00000       0.00000       22.4526       26.0981       26.4761       20.2798       15.8468       10.6191       6.15387       3.62262       1.54971      0.669571      0.193210     0.0349227       0.00000       0.00000       0.00000       0.00000       0.00000       0.00000
   6  23 3645.9412    2.3782  3.2266 11.3195 -0.0053  0.1114   0.0664   0.3076    0.1916   0.0000   436.2030      -37.4514      -16.0513       22.5082       7.05797      -9.99380       4.97681      0.573920      -2.13423     -0.940630      0.396132    -0.0575842       0.00000       0.00000       0.00000       0.00000       0.00000       0.00000       26.7630       33.2765       32.6108       25.2712       21.0770       13.0670       8.78097       4.47001       2.24777      0.815413      0.274076     0.0472483       0.00000       0.00000       0.00000       0.00000       0.00000       0.00000
   6  24 3783.6763    2.0105  4.8020 10.6946 -0.0039  0.1444   0.0504   0.4059    0.1833   0.0000   437.4981       59.4475       30.6114      -48.0385       34.8927       20.9903      -7.94702      -7.29441      0.812625       1.56896     -0.305064    -0.0910117       0.00000       0.00000       0.00000       0.00000       0.00000       0.00000       35.9004       42.7347       41.3497       33.5769       27.5515       17.5300       11.5292       5.93805       2.84228       1.03808      0.346826     0.0624862       0.00000       0.00000       0.00000       0.00000       0.00000       0.00000
   6  25 3921.8563    1.5858  6.0471 10.4918  0.0036  0.1744   0.0384   0.5023    0.1306   0.0000   425.1681       5.64337      -7.45852      -1.96159      -10.4928       20.9058      -1.34812      -6.20374       1.29595     -0.510028      0.283923     0.0163447       0.00000       0.00000       0.00000       0.00000       0.00000       0.00000       41.7565       52.3338       47.5830       42.0972       31.8927       22.1874       13.0268       7.56727       3.16532       1.32234      0.386990     0.0799119       0.00000       0.00000       0.00000       0.00000       0.00000       0.00000
   7  11 2045.8276    0.5515  0.3989  9.6550 -0.0061  0.0344   0.0361   0.0781    0.0828   0.0000   438.7716       19.5551       13.9369       3.14813       3.07376       5.27935       3.51172      0.372587     -0.396358      0.303281    -0.0352709     0.0698287     0.0152527   -0.00244654       0.00000       0.00000       0.00000       0.00000       7.32607       8.68817       8.87612       7.46044       5.58767       4.11928       2.60163       1.67669      0.933380      0.407920      0.180441     0.0650110     0.0169001    0.00319461       0.00000       0.00000       0.00000       0.00000
   7  13 2322.1260    1.1258  0.6343 10.4742 -0.0265  0.0449   0.0544   0.0868    0.1322   0.0000   411.7904      -7.96180       25.6986      -6.31474      -7.09122      -8.63835      -5.68196      0.944417      -1.12237     -0.403583      0.299535    -0.0198967  -0.000183460  -0.000182924       0.00000       0.00000       0.00000       0.00000       11.7935       14.2863       13.7546       10.9995       7.98526       5.02964       3.18925       1.91213       1.01641      0.465237      0.182611     0.0658223     0.0188985    0.00362409       0.00000       0.00000       0.00000       0.00000
   7  14 2458.1217    1.5552  0.9180 10.6659 -0.0082  0.0457   0.0669   0.1191    0.1681   0.0000   433.7998       5.37614       15.4732      -6.76686      -11.0237     -0.299139      0.474627      0.748207      -1.62485      0.330142      0.115496      0.104576    -0.0407439  -3.26508e-05       0.00000       0.00000       0.00000       0.00000       10.8005       12.2299       12.1690       10.3359       8.21712       5.83703       3.85997       2.17556       1.19311      0.522384      0.244056     0.0828059     0.0227056    0.00396557       0.00000       0.00000       0.00000       0.00000
   7  15 2594.2219    2.0798  0.6877 11.3245  0.0019  0.0458   0.0990   0.0983    0.1427   0.0000   436.5074       2.03274       11.3996      -10.3384       3.68796       8.76574     0.0142262      -4.07072      -2.03937      0.749296     0.0368136     0.0352870    -0.0104118    0.00109880       0.00000       0.00000       0.00000       0.00000       10.9769       11.9371       9.45977       8.91212       8.41457       7.07265       4.24095       2.38880       1.18481      0.441912      0.211664     0.0774546     0.0198426    0.00430456       0.00000       0.00000       0.00000       0.00000
   7  16 2731.1115    2.8197  0.6783 11.7983 -0.0102  0.0381   0.1323   0.0914    0.1602   0.0000   448.9043       14.1311     -0.285858      -12.2816     -0.193476      -3.70363      -8.66347      0.191309     -0.890357     -0.469016     -0.192585    -0.0558175     0.0174593    0.00692825       0.00000       0.00000       0.00000       0.00000       9.82523       11.3989       10.8318       8.72999       6.87146       4.73813       3.14190       1.67387      0.920006      0.384346      0.178387     0.0603085     0.0171308    0.00307319       0.00000       0.00000       0.00000       0.00000
   7  17 2868.3090    3.1660  0.7235 12.5509  0.0069  0.0406   0.1419   0.1049    0.1224   0.0000   438.8430      -6.47799       15.7366      -5.39691      -13.1964       5.04350     -0.537213       2.16588     -0.931753     0.0345650    -0.0399258     -0.113452    0.00741269   -0.00131651       0.00000       0.00000       0.00000       0.00000       8.60254       11.8625       10.0421       9.02194       6.49952       5.21327       3.05213       1.95313      0.973921      0.481980      0.189399     0.0761285     0.0195524    0.00461951       0.00000       0.00000       0.00000       0.00000
   7  18 3005.5818    3.9714  0.6159 12.7979 -0.0094  0.0353   0.2023   0.0909    0.1281   0.0000   450.9119      -2.31422       9.02147      -19.2237      -3.77434     -0.151854     -0.149893       1.10009     -0.699070     -0.797797      0.200457    -0.0308984     0.0274338    0.00771563       0.00000       0.00000       0.00000       0.00000       7.96433       9.13960       8.10215       7.65801       6.19413       4.12961       2.78805       1.70190      0.950214      0.412103      0.166833     0.0521401     0.0161827    0.00332726       0.00000       0.00000       0.00000       0.00000
   7  19 3142.6876    4.2066  0.7360 12.8016 -0.0053  0.0386   0.1921   0.0872    0.1626   0.0000   440.1364      -14.3942       26.8215      -20.6989       8.91224       2.79550     -0.453569      0.520883       1.40950     -0.845830     -0.110122     0.0122952     0.0101840    0.00198589       0.00000       0.00000       0.00000       0.00000       8.96819       11.0134       10.2659       8.86789       6.46437       4.61777       2.89413       1.71998      0.909643      0.458448      0.178409     0.0634269     0.0174545    0.00374965       0.00000       0.00000       0.00000       0.00000
   7  20 3279.7285    3.7560  1.2215 12.6365 -0.0147  0.0570   0.1399   0.1389    0.1750   0.0000   426.4705       18.8287       3.73151      -10.7150       9.19101      -3.42735      -2.39545       3.85680      0.180533      0.714297     -0.186302     0.0638001   -0.00106954   -0.00590928       0.00000       0.00000       0.00000       0.00000       11.0913       15.1355       12.9421       11.9606       8.88992       6.66534       4.51621       2.42201       1.50786      0.581317      0.307389     0.0930104     0.0284610    0.00646154       0.00000       0.00000       0.00000       0.00000
   7  21 3417.5059    3.1900  1.9855 11.8558 -0.0089  0.0684   0.0937   0.1814    0.1631   0.0000   432.3317      -21.3481      -6.25589      -20.4663       10.1461       5.11609     -0.512606     -0.501648       1.74232      0.257447     -0.135010     0.0258151    -0.0927109   -0.00212067       0.00000       0.00000       0.00000       0.00000       13.7702       17.4472       15.7684       14.6656       11.3485       8.25420       5.60097       3.28243       1.84988      0.860864      0.369149      0.124568     0.0369918    0.00747288       0.00000       0.00000       0.00000       0.00000
   7  22 3555.1567    2.6761  2.5163 11.5373  0.0016  0.0822   0.0770   0.2167    0.1793   0.0000   427.8737       38.0510      -4.43695       7.29043      -2.73268       11.1761      -3.27807     -0.289419      -1.53056      0.650907     0.0647104     0.0514058    -0.0139460   -0.00825617       0.00000       0.00000       0.00000       0.00000       17.5469       20.1188       19.3128       18.2590       13.6232       10.4939       6.85625       4.09326       2.32623       1.03972      0.461148      0.154139     0.0391920    0.00826022       0.00000       0.00000       0.00000       0.00000
   7  23 3693.0991    2.2074  3.9080 10.8881 -0.0090  0.1080   0.0493   0.3020    0.1458   0.0000   413.2576      -23.0764      -18.0955       1.82916       4.45722       7.98926       16.4548       6.06628      -4.51888       1.20875      0.583969      0.192945     0.0491347     0.0221408       0.00000       0.00000       0.00000       0.00000       24.4982       28.6771       28.7762       24.0385       19.2948       13.5282       9.00110       5.30054       2.91726       1.35920      0.587492      0.201415     0.0571435    0.00986436       0.00000       0.00000       0.00000       0.00000
   7  24 3831.6843    1.9393  4.6560 10.5801 -0.0074  0.1253   0.0420   0.3468    0.1404   0.0000   425.2974      -9.20550       20.6369       6.08044      -17.9202       20.0741       2.09698      -6.73117       2.40632      0.554003     -0.218732      0.509282     0.0739174    -0.0186794       0.00000       0.00000       0.00000       0.00000       28.6818       33.8323       33.5631       29.0773       22.0781       16.5287       10.8581       6.40730       3.43422       1.71916      0.719083      0.253621     0.0663389     0.0120769       0.00000       0.00000       0.00000       0.00000
   7  25 3970.6644    1.4851  5.8195 10.4523 -0.0073  0.1540   0.0318   0.4328    0.0981   0.0000   408.0325       20.7947       23.9217      -24.9849      -45.4429       27.4136       19.6200      -20.5341      -8.75455       3.94115       2.11657      0.149683     -0.136819     0.0313875       0.00000       0.00000       0.00000       0.00000       34.4335       41.4693       41.0457       37.0558       27.0329       20.4290       13.6075       8.46401       4.54986       2.36303      0.970442      0.330497     0.0819818     0.0155737       0.00000       0.00000       0.00000       0.00000
   8  13 2362.8192    1.1905  0.7450 10.5556 -0.0200  0.0455   0.0523   0.0955    0.1325   0.0000   443.6915      -11.9093       17.6162       9.41177       6.27923      0.193819       4.49648     -0.294932       1.85237      -1.38286     -0.596284    -0.0534283    -0.0168398    -0.0312013    0.00772277   3.64868e-05       0.00000       0.00000       7.13721       11.0881       7.91312       9.89629       6.39767       6.27753       3.55034       2.78138       1.45902      0.926785      0.354940      0.192634     0.0601071     0.0260712    0.00506995    0.00153191       0.00000       0.00000
   8  16 2773.7183    2.6963  0.7131 11.8813 -0.0076  0.0403   0.1151   0.0862    0.1406   0.0000   430.0773      -9.08078       17.0927      -4.22784       1.60228      0.317099      -2.67282       2.12223       4.11760      0.701838     -0.514554      0.132832     0.0754915    -0.0296429    0.00821559   0.000939004       0.00000       0.00000       7.03595       9.81950       8.80176       8.31560       6.45968       4.62657       3.16301       2.14976       1.31089      0.672869      0.354723      0.143259     0.0577969     0.0192720    0.00513407    0.00105465       0.00000       0.00000
   8  17 2911.4873    3.5840  0.7548 12.5510  0.0136  0.0397   0.1406   0.0895    0.1376   0.0000   430.2457       12.8151       11.8769       9.38173       3.72801       2.50375      -3.29205      0.283142       1.66036      0.336551     -0.199271     0.0633580      0.128085     0.0210669    -0.0112475    0.00250461       0.00000       0.00000       7.09829       8.79433       8.93723       8.26211       6.11678       4.79774       3.50702       2.18767       1.23669      0.677624      0.384129      0.163266     0.0656642     0.0204991    0.00492811   0.000983304       0.00000       0.00000
   8  18 3049.0406    3.9353  0.6709 13.0592 -0.0129  0.0411   0.1742   0.0845    0.1269   0.0000   444.0344       12.5427       10.1953       11.9339       11.1906      -2.20739      -4.56596      0.233809      0.253694     -0.940213     0.0131895     0.0202578    -0.0248811     0.0111782   -0.00624524   0.000494254       0.00000       0.00000       7.21629       10.0003       9.28661       8.65490       6.40981       4.72780       3.45528       2.01192       1.34739      0.628172      0.403898      0.138273     0.0649744     0.0181264    0.00565973    0.00112714       0.00000       0.00000
   8  19 3186.7881    3.9212  0.9291 13.1007 -0.0346  0.0451   0.1619   0.1200    0.1524   0.0000   431.2238       2.74651       10.1394      -5.66488      -10.7758      -1.06528       5.32531      -4.83398     -0.580561      -1.21318     -0.360791     -0.174755      0.196212   -0.00708661    0.00252439  -9.42569e-05       0.00000       0.00000       9.10532       11.9237       10.9842       10.3886       7.64180       5.81968       3.64472       2.53813       1.42879      0.810514      0.376110      0.165920     0.0639121     0.0222236    0.00516459    0.00116160       0.00000       0.00000
   8  20 3324.0927    3.2734  1.3420 12.9543 -0.0146  0.0575   0.1191   0.1750    0.1197   0.0000   424.7462       18.7267       6.69618      -11.4152       17.2824      -8.53139       1.22561     -0.225038      -4.41303      0.257151       1.26650     0.0404804     -0.142256   -0.00105775  -0.000970900    0.00343044       0.00000       0.00000       10.7057       14.1931       12.7329       12.5510       9.72798       7.13565       5.07767       3.26072       2.05459       1.01797      0.584569      0.217564     0.0946347     0.0280501    0.00767536    0.00157639       0.00000       0.00000
   8  21 3462.2974    2.7704  1.8331 12.2599 -0.0086  0.0737   0.0833   0.1776    0.1086   0.0000   421.4034       26.3289       33.6433      -3.69921      0.474506       4.78607      -8.47563      -3.27817     -0.620720      0.527231     -0.714822     -0.125168     0.0486737   -0.00736474   -0.00230116    0.00465631       0.00000       0.00000       12.5110       17.4837       15.1720       15.2134       11.7321       9.70684       6.53506       4.25085       2.44232       1.36445      0.602343      0.291533      0.109469     0.0394182    0.00999173    0.00217301       0.00000       0.00000
   8  22 3600.8704    2.2931  2.6106 11.8948  0.0005  0.0897   0.0620   0.2328    0.0925   0.0000   432.7708    -0.0541544       44.9753      -10.3801       11.6711      -15.8444       4.62145       14.9386       3.68578      -1.68518      0.300138      0.385190     0.0270830    -0.0271763   -0.00311968  -7.37047e-05       0.00000       0.00000       16.3252       21.4096       19.9195       18.7619       14.4675       12.1488       8.03446       5.39950       3.29293       1.73024      0.886707      0.373161      0.155140     0.0489366     0.0116780    0.00235012       0.00000       0.00000
   8  23 3739.0661    2.0163  4.2848 11.0292  0.0006  0.1139   0.0418   0.3086    0.0980   0.0000   451.2256      -23.1930       1.69321       35.5392       25.9586      -13.0815     -0.315341      -3.63839      0.870567      -2.02675      -1.25868      0.192696     -0.171873    -0.0729820   -0.00242262    0.00566147       0.00000       0.00000       20.9728       26.4840       24.8709       23.4441       19.4030       15.0280       10.5552       6.77065       4.26828       2.22431       1.13275      0.465955      0.193302     0.0603355     0.0158279    0.00291368       0.00000       0.00000
   8  24 3877.9846    1.7232  5.3819 10.6800 -0.0054  0.1364   0.0330   0.3537    0.0900   0.0000   408.6338      -68.2696       20.3951       11.5996      -27.1388       5.49275       9.19613       6.13941      -5.47255       1.61801       1.91245      0.676516     0.0371943     -0.137020     0.0257839    0.00550441       0.00000       0.00000       24.7494       30.4528       31.1707       27.5396       22.9632       18.0870       12.9974       8.35506       5.29476       2.64354       1.51953      0.584379      0.256405     0.0772518     0.0198266    0.00336283       0.00000       0.00000
   8  26 4156.4033    1.1534  8.4381 10.0796 -0.0077  0.2064   0.0206   0.5556    0.0651   0.0000   449.0231      -107.857       93.0295       8.81837      -29.1355      -5.61439       4.85429       12.5549       1.22805      -4.30208      -2.52024       1.40159      0.370140    -0.0279968     -0.107701    0.00498391       0.00000       0.00000       38.0227       45.5024       46.4463       43.0182       35.8912       27.4235       20.3917       13.5799       7.98116       4.61517       2.30308       1.04641      0.386444      0.121122     0.0302721    0.00506039       0.00000       0.00000
   9  11 2125.0847    0.7538  0.6816  9.4988 -0.0119  0.0522   0.0358   0.0901    0.1365   0.0000   432.5852      -13.3132       19.4928       6.71822      -6.19962      -2.93856      -1.37563      -1.82950     -0.193462      0.963944    -0.0630785      0.113009    -0.0356317     0.0258111     0.0252157   -0.00296410  -0.000734524   3.53121e-05       8.67550       9.47557       12.6105       10.0038       9.54768       6.84011       4.65049       4.93136       1.77697       1.60795      0.942134      0.376151      0.263529     0.0758047     0.0267064     0.0115687    0.00202399   0.000237654
   9  13 2402.3514    1.3917  0.7001 10.6013 -0.0055  0.0428   0.0566   0.0765    0.1206   0.0000   438.0719      -10.1419       12.1042      -1.90463     -0.724460      -2.87352      -1.76620      -2.37323      -1.65409      -1.18318     0.0451816      0.251364      0.147713    -0.0222299    -0.0310526   -0.00463309    0.00254402   0.000171697       7.55822       7.44496       8.81347       9.12208       6.21246       4.72219       4.23443       2.75964       1.71385      0.914481      0.572660      0.317596      0.154013     0.0589148     0.0193421    0.00458940    0.00118461   0.000201946
   9  14 2539.5467    1.8032  0.9355 10.9642  0.0059  0.0436   0.0642   0.0974    0.1383   0.0000   445.7518     -0.369228      0.761194       1.94983       3.47744       5.41368      0.974945      -3.65293     -0.389256     -0.263348      0.792109     -0.292282    -0.0905581     0.0793231    0.00939861    0.00878239  -6.22801e-05   0.000262613       8.10427       9.48745       10.0501       9.39051       7.18194       5.30384       4.34316       2.79058       1.67993      0.954912      0.536033      0.310811      0.133132     0.0573266     0.0182348    0.00510877    0.00132720   0.000216162
   9  15 2677.0017    2.4646  0.8083 11.6296  0.0011  0.0383   0.0925   0.0876    0.1293   0.0000   435.3997      -4.10668       12.1582       1.98401      -5.06280       3.79391     -0.869808      -1.94267       1.19368     -0.165353      0.452107     -0.303067      0.104227     0.0312529   -0.00134718   -0.00295073    0.00152839   6.04011e-05       5.97011       7.56998       7.24769       7.33240       6.13133       4.88207       3.39087       2.61553       1.58017       1.02253      0.562558      0.274676      0.132022     0.0510429     0.0173872    0.00581264    0.00132779   0.000244453
   9  16 2815.1258    2.9309  0.7019 12.3583 -0.0054  0.0431   0.1283   0.0865    0.1167   0.0000   438.2524       7.88273       16.1201      -15.8010      -4.43346       1.95338     -0.239135      0.627344       1.78531       2.14471     -0.963927     -0.378173      0.122259      0.122209     0.0392340    0.00765407    0.00168230  -0.000389794       8.82041       11.7447       11.3127       10.1437       7.73069       5.89066       4.18306       2.41466       1.71248      0.829846      0.496889      0.243464      0.107797     0.0464644     0.0190950    0.00452489    0.00129364   0.000240799
   9  18 3091.3311    3.8544  0.8028 12.7833 -0.0121  0.0410   0.1502   0.0925    0.1305   0.0000   439.4268       18.9051       5.58319       3.31853       14.2389       2.85172      -1.53355       2.98316      -2.00849      -1.27748      0.436477      0.246330    -0.0292764     0.0256214     0.0127165   -0.00314208    0.00197260   0.000304803       6.32778       9.04635       7.83614       7.41210       6.37171       5.02571       3.82208       2.52211       1.70667      0.876791      0.517286      0.261211      0.111278     0.0451048     0.0179332    0.00501270    0.00146357   0.000277287
   9  20 3367.7257    3.2309  1.4598 12.7921 -0.0005  0.0595   0.0988   0.1448    0.0984   0.0000   431.8532      -1.10466       11.6318       8.47902       8.27878      -5.52494       8.19044       5.88418       4.72185      -2.39776     -0.433587   -0.00430719      0.206592    -0.0985826    -0.0435516   -0.00213877    0.00137572   0.000824287       9.93448       12.2754       12.6793       10.7281       9.66407       7.49109       5.83135       3.84286       2.45681       1.53099      0.777290      0.420036      0.184190     0.0827614     0.0264130    0.00819107    0.00207665   0.000329782
   9  21 3506.0633    2.6984  2.1683 12.1314 -0.0068  0.0737   0.0715   0.1741    0.0855   0.0000   418.2319       10.2733       52.3544      -17.9439       13.6347      -5.59893     -0.853871       3.40024      0.249486     -0.532049      -1.61209     -0.926404      0.179882      0.192553     0.0649457   -0.00536268   -0.00177454   0.000756638       12.6416       16.2360       15.6915       14.4974       12.4018       9.92654       6.85776       5.13554       3.07233       1.93028      0.995872      0.545858      0.221030     0.0988789     0.0323624     0.0112873    0.00248048   0.000445168
   9  22 3644.9780    2.1965  3.2899 11.5665 -0.0019  0.0923   0.0511   0.2397    0.0732   0.0000   443.8152      -24.7131      -5.61468       19.8410      -3.77509       7.24159     -0.535510       1.66728       1.72967      0.639590       2.90013    -0.0623437      0.377202     -0.191822     -0.108810   -0.00396583    0.00653941  -0.000430282       15.1921       18.5797       19.3637       17.4839       15.4924       11.8111       9.00381       6.09708       4.17223       2.43250       1.41741      0.694395      0.323792      0.130233     0.0482909     0.0138268    0.00346703   0.000523258
   9  23 3783.9978    1.8672  4.4977 11.1598 -0.0019  0.1140   0.0386   0.3059    0.0719   0.0000   470.2536       2.66444      -2.00662       22.7144      -16.5904      -12.6279      -1.47416      -3.72905       3.40684     -0.137719      0.648863      -1.02134     -0.255259     -0.130570      0.163838     0.0304268   -0.00144096  -0.000487569       19.2046       23.5671       24.5749       22.0723       19.3187       15.1423       10.7600       7.88276       5.12771       3.02313       1.80555      0.847728      0.422101      0.153979     0.0603240     0.0180531    0.00406118   0.000641752
   9  24 3923.1075    1.5392  5.2508 10.9161 -0.0117  0.1345   0.0319   0.3628    0.0675   0.0000   434.8574       13.6081       16.6980      -39.0730       7.55984      -2.79133       5.69954       2.25025       14.2955      0.154502     -0.863631      0.972552      0.458764     -0.267550     0.0238533   -0.00353417   -0.00700281    0.00144337       22.2589       29.4782       28.9901       26.3692       23.5134       17.5883       13.5285       9.36816       5.98602       3.80506       1.97503       1.07266      0.454253      0.202680     0.0665405     0.0214843    0.00529688   0.000826252
   9  25 4063.1792    1.2756  6.4100 10.4899 -0.0023  0.1589   0.0246   0.4192    0.0612   0.0000   441.4360       23.4366      -14.3044      -26.5816       22.3651       34.4758      -15.2065      -25.0634      -6.01795       1.64663       3.44185       1.52006      -1.13297      0.173338      0.170286    -0.0115887   0.000282662   0.000266320       26.3801       33.2597       31.1247       31.6167       26.7680       21.2441       15.9489       11.3441       7.32181       4.57446       2.45635       1.34489      0.555943      0.239861     0.0786082     0.0242006    0.00570109    0.00100527
   9  27 4342.3296    0.8646  9.9692 10.0114 -0.0040  0.2455   0.0182   0.6952    0.0503   0.0000   405.2314       41.8158       8.46087      -30.4246       1.04372      -20.0609       14.4502      -25.8285       16.5331       6.97689       7.63239     -0.973177      -1.18321     -0.409540     -0.161733    0.00957009   -0.00415209   -0.00320769       39.8869       49.1364       50.1343       48.0807       41.0821       33.3266       25.2746       18.1930       11.7678       7.57669       4.29261       2.08382       1.05768      0.401268      0.138571     0.0406628    0.00907826    0.00149009
  10  10 2021.5085    0.6018  0.4465  9.3652 -0.0093  0.0325   0.0300   0.0574    0.0959   0.0000   435.9448      -2.89140       13.9503      -3.05453      -3.60121      -3.46148       2.68074    -0.0229288     -0.567777      -1.08322     -0.747252     0.0649518    -0.0765439     0.0272247     0.0208934     0.0215019  -0.000975394   -0.00155172       4.75841       6.91746       6.18588       6.08711       5.00853       4.39534       3.24764       2.20991       1.64332      0.883124      0.631206      0.305479      0.138448     0.0852913     0.0279944     0.0130923    0.00462114    0.00117366
  10  11 2162.9093    0.8459  0.6346  9.5603 -0.0068  0.0313   0.0359   0.0768    0.1533   0.0000   433.2155       3.14849       13.9833     0.0283916       4.77494       2.79098       4.27273      -1.51727      0.515983     -0.223376      0.550491     -0.123468     -0.211151    -0.0264182    0.00985797    0.00591975   -0.00128969  -0.000910446       5.02008       6.04030       5.94343       5.79554       4.75237       4.02998       3.25533       2.36386       1.46793      0.913914      0.566664      0.270970      0.146845     0.0737220     0.0324584     0.0109881    0.00393074    0.00102855
  10  12 2302.7679    1.0261  0.7735 10.2608 -0.0072  0.0358   0.0403   0.0879    0.1407   0.0000   432.0367       7.25455       9.25478       5.99455      -5.31750      0.803980       5.32270      0.889266       2.89195      0.101548     -0.102370    -0.0171875     0.0370484     0.0944382     0.0174225    -0.0157038     0.0137936  -0.000497258       5.65601       6.38676       7.05299       6.79567       5.55631       4.59221       3.60958       2.65089       1.65563       1.08803      0.669679      0.336392      0.188178     0.0882980     0.0408581     0.0135931    0.00490693    0.00132781
  10  13 2440.7904    1.5597  0.7752 10.7170 -0.0055  0.0381   0.0570   0.0805    0.1310   0.0000   430.9003       5.67069       23.6037       5.97378       9.13685     -0.177349      -1.22030      0.852854      0.601581      0.225429      0.485103      0.741879     -0.268221     -0.141169     0.0230632     0.0305502    -0.0107374  -0.000915090       6.98653       8.12713       6.98258       6.23039       5.81248       5.49383       4.57179       3.34133       2.15885       1.21317      0.647187      0.362191      0.171787     0.0776883     0.0311679     0.0124906    0.00404035    0.00111024
  10  14 2578.5586    1.9525  0.8159 11.2976 -0.0040  0.0358   0.0730   0.0917    0.1166   0.0000   445.1138      -1.12156       6.21321      -3.75389       8.05295      -7.80956       1.05526      -4.25336     -0.429365     -0.890979      0.217792     -0.344505     0.0449598    -0.0596217     0.0160825    0.00307147   0.000353047   -0.00189735       5.40647       7.40064       7.42856       7.36176       6.34176       5.45540       3.77415       3.29802       1.79237       1.68613      0.625372      0.660770      0.160133      0.176304     0.0317795     0.0290464    0.00474895    0.00260961
  10  16 2855.6197    3.3192  0.7038 11.9102 -0.0027  0.0327   0.1283   0.0779    0.1324   0.0000   436.2049       6.49641       5.33384       3.33289      -2.43935      -12.7992      0.498496       1.60664     -0.813321     -0.739633      0.198433     -0.250432    -0.0143123     0.0778735    0.00870921   -0.00770780   -0.00683573  -0.000806687       4.83514       5.55626       6.01336       6.03528       4.35127       4.37357       3.10580       2.23778       1.61126      0.978257      0.572039      0.331761      0.166971     0.0696001     0.0352773     0.0132838    0.00485488    0.00112814
  10  17 2994.4696    3.9286  0.6513 12.5456 -0.0137  0.0300   0.1540   0.0702    0.1182   0.0000   431.8975       3.25359       9.26497       3.56056      -4.59695      0.796701      -2.99816      -2.61178      -2.29186      -1.83146     -0.204656      0.823444     -0.195270    -0.0651209    -0.0351202    0.00137297   -0.00100702   0.000343527       4.74978       5.70604       5.97796       5.42638       5.43615       4.03182       3.21102       2.48461       1.44332       1.07707      0.560032      0.314704      0.187823     0.0635444     0.0381587     0.0126354    0.00393123    0.00158995
  10  18 3132.7940    3.8363  0.8740 12.7301 -0.0008  0.0392   0.1334   0.0956    0.1219   0.0000   445.9475    -0.0103161       12.5747      -4.41757       10.4379       3.03291       6.27014     -0.103819     -0.700245      0.375585      0.210964       1.07661     0.0671959    -0.0423559    -0.0497707    -0.0203474    0.00112925   0.000934764       6.01117       7.44798       7.35280       6.62133       6.05537       5.80659       4.08385       3.23131       2.19493       1.20420      0.854414      0.413278      0.189676      0.113807     0.0385097     0.0155006    0.00660136    0.00161176
  10  19 3271.1933    3.4598  1.1555 12.8446 -0.0143  0.0536   0.1185   0.1133    0.1266   0.0000   427.0803      -5.83065       27.8682       12.5964      -9.49796      -9.27284      -4.06134      -3.27894      -1.27328      -1.99785      0.669029     -0.388389      0.173184     -0.172600     0.0191784   5.56652e-05    0.00162607   -0.00196071       7.90997       9.35511       9.97134       10.8547       7.19570       7.00167       6.00745       3.77164       2.27847       1.94228      0.997529      0.588587      0.231551      0.169257     0.0636138     0.0277411    0.00678948    0.00215929
  10  20 3409.8756    3.2079  1.6597 12.3689 -0.0167  0.0532   0.0884   0.1408    0.0973   0.0000   430.3994       10.0519       26.9201      -5.34856      -16.4387       3.53347       9.65344       2.15530      0.419068      -1.07642      -2.42841    -0.0945252      0.841456     0.0536197  -0.000768399    -0.0309795     0.0121495    0.00203835       8.18914       10.0594       10.1853       9.76809       8.39422       6.93218       5.02545       3.86285       2.49385       1.62483       1.01814      0.543717      0.279338      0.138193     0.0552727     0.0203713    0.00723664    0.00206905
  10  21 3549.0456    2.4596  2.3963 11.8424 -0.0028  0.0711   0.0579   0.1744    0.0784   0.0000   438.3707       11.2071       19.1659       3.13577      -6.71896       7.24240      -4.19011       4.71750       2.24009     -0.917670     -0.455768      0.421179     0.0913687    -0.0338279     -0.184734     0.0238297   -0.00196283   -0.00324913       10.4999       13.0275       13.2421       12.3850       10.8511       9.50003       7.24295       5.17424       3.72788       2.36307       1.34092      0.814043      0.390486      0.190613     0.0738246     0.0331682     0.0101033    0.00287237
  10  22 3688.2321    1.9949  3.8780 11.4760 -0.0048  0.0953   0.0415   0.2805    0.0581   0.0000   426.8704       7.72270       48.9660       18.4204       4.90409      -16.0505       1.80281       7.12759      -6.02877    -0.0823467       3.50598     -0.928288      -1.37638  -0.000265589      0.214503     0.0733506    -0.0180416   -0.00900416       14.6825       18.5146       18.5893       17.4028       16.0860       12.4541       10.0594       6.98403       4.89388       3.18382       1.84102       1.03403      0.529570      0.240045      0.105890     0.0408503     0.0129984    0.00389682
  10  23 3827.7200    1.7242  4.7005 11.0417 -0.0034  0.1204   0.0336   0.2893    0.0608   0.0000   425.1198       24.5443       18.1121      -23.2797      -1.96626      -8.91496      -5.34923       2.94505      -3.59444      -1.89632       4.32634       1.84091     -0.625202     0.0896019      0.125062    -0.0430211     0.0216319   -0.00487570       16.3323       22.1011       22.3328       21.0501       18.4164       15.6928       12.1645       8.63985       6.29467       3.85165       2.42320       1.34424      0.658540      0.344331      0.132024     0.0565428     0.0185741    0.00519141
  10  24 3967.4658    1.4252  5.9684 10.6896 -0.0044  0.1360   0.0268   0.3670    0.0577   0.0000   414.3577      -34.8627       96.5597      -55.1932      -14.7528       3.38831       3.17387      -20.7643       4.75184       4.92738      -4.88824      -2.57600       1.99063      0.965264     -0.207400     -0.144453     0.0280814    0.00620987       20.5275       24.8095       26.4157       25.5079       21.6046       18.2086       13.4146       10.4244       6.94055       4.60264       2.79395       1.57316      0.856003      0.385222      0.169582     0.0624699     0.0207694    0.00576229
  11   9 1915.4246    0.4697  0.3180  9.2628 -0.0155  0.0292   0.0285   0.0478    0.0618   0.0000   432.9958      -7.96994       13.0914      -4.33685       2.63172      -2.00907     -0.343752       4.18597      0.762637     -0.759564     -0.404294      0.657799      0.289159    -0.0708793    -0.0412937    0.00466800    0.00994534   0.000745130       4.24995       6.48069       6.14322       6.09620       5.05820       3.68268       3.05777       1.75091       1.46393      0.779433      0.577069      0.344431      0.189634     0.0949792     0.0371971     0.0199571    0.00698239    0.00290650
  11  10 2057.9882    0.6398  0.5210  9.4747 -0.0189  0.0415   0.0304   0.0633    0.0855   0.0000   429.9467       2.30510       22.7600      -6.11824      -10.4934       4.49532       3.78287       1.71852     0.0990633       1.21913     -0.309111      0.474627      0.128558     0.0891711     -0.112003    -0.0222748     0.0256764    0.00214792       4.63753       7.48846       7.34952       6.02994       6.76064       4.11793       4.15324       2.89369       1.66841       1.50770      0.637382      0.562479      0.279608      0.124635     0.0920326     0.0249909     0.0149596    0.00481834
  11  11 2199.7042    0.8782  0.6951  9.6869 -0.0008  0.0345   0.0337   0.0710    0.1331   0.0000   437.6757       8.87896       11.9820      0.743555      -4.56842       1.93853      -3.47987      -1.56029       3.74666      0.909686     -0.934957     0.0210890   -0.00189550      0.205464    -0.0152468    -0.0345553   -0.00159621    0.00554668       4.35414       6.07111       6.11280       6.07255       4.99489       4.62231       3.35879       2.56276       1.76518       1.24037      0.699295      0.446337      0.243482      0.128214     0.0628783     0.0267486     0.0117375    0.00442124
  11  13 2478.4846    1.7123  0.7566 10.6695  0.0148  0.0377   0.0642   0.0801    0.1811   0.0000   441.7456       17.3276       15.0033      -7.69227      -4.42592      0.797352       1.90433      -6.72470      -5.68357     -0.547569       1.49026     -0.407350     -0.701451    0.00503615      0.101060    0.00322378   -0.00153928  -0.000793676       6.23736       7.85531       6.88606       5.69097       5.33035       5.31247       4.85809       3.78724       2.67347       1.57904      0.896846      0.465017      0.263656      0.118462     0.0593903     0.0241128     0.0116637    0.00386646
  11  14 2616.8350    1.9765  0.7502 11.7623 -0.0022  0.0354   0.0746   0.0858    0.1086   0.0000   439.7013       2.15248       13.0072       7.51930       1.33532       2.07341       2.74247      -1.80736       1.67378      -1.24554     -0.826405      0.427730      0.184054     0.0960354     0.0550667    0.00389961   -0.00989648   -0.00349708       5.99077       6.82822       6.82131       5.91809       5.11099       4.83207       4.38157       3.43361       2.18125       1.36678      0.847640      0.432658      0.217546      0.109274     0.0622176     0.0263875     0.0110598    0.00347348
  11  15 2756.0406    2.6644  0.8960 11.9947 -0.0119  0.0373   0.0923   0.0896    0.1165   0.0000   436.3707       9.91479       4.29697      -16.9365       4.48263       7.39589       5.32836      -5.03578      -5.79009     -0.830508       1.03204    -0.0802671     0.0162961    -0.0591258    -0.0233988     0.0174865    0.00382810   -0.00406272       4.68302       6.63039       6.11241       6.41609       5.35907       4.44211       3.90860       2.74675       2.04901       1.25077      0.871335      0.475786      0.287073      0.128558     0.0784970     0.0279758     0.0136311    0.00416671
  11  17 3034.3916    4.0698  0.7440 12.6985 -0.0058  0.0315   0.1438   0.0716    0.1152   0.0000   435.4822      -1.17045       16.9288      0.769461       5.22001       6.76254       3.14130      -2.94466       1.26829       2.66775     0.0793295     -0.646697     -0.106824   -0.00457707     0.0611418   0.000975677    -0.0127437   -0.00420849       4.58359       5.47023       5.00271       5.30430       5.05603       4.20050       3.24386       2.27749       1.56368       1.24775      0.773271      0.475636      0.237765      0.120226     0.0564888     0.0241680    0.00994448    0.00339873
  11  18 3173.3886    3.9382  0.9783 12.9792 -0.0005  0.0400   0.1281   0.0959    0.1136   0.0000   434.2342       10.6218     -0.678399       5.28264      -13.5826       13.6881      0.618544     -0.208454     -0.498474      0.537595      0.919528     0.0191641     -0.139317      0.152061     0.0413864    -0.0403852    0.00841174    0.00412763       5.63488       6.71691       7.37431       6.98488       6.03273       4.84193       4.10787       2.92206       1.94370       1.36359      0.916430      0.496552      0.276920      0.143677     0.0692697     0.0333771     0.0134353    0.00454066
  11  19 3312.2197    3.4501  1.1395 12.6600 -0.0222  0.0455   0.1096   0.1050    0.1336   0.0000   436.4144       13.6580       20.6085      -12.9075       9.64104      -11.2026       5.58412       2.33757      -2.98073      0.302959     -0.980309      -1.02266      0.271564      0.351862     -0.138016   -0.00512953    0.00698309    0.00604482       6.07964       8.17923       8.20466       8.44669       6.62883       5.96244       4.80492       3.23048       2.45273       1.67505      0.934983      0.570443      0.336464      0.171163     0.0796906     0.0331167     0.0172489    0.00579937
  11  20 3451.4422    2.9366  2.0676 11.9984 -0.0060  0.0627   0.0702   0.1455    0.0864   0.0000   440.1809       1.10778      -9.05983      -5.12663       12.0149     -0.521822       7.26940     -0.113699      -2.99257      0.788362       2.10776      0.485003      -1.08689      0.308158      0.101481     0.0308007    -0.0284858   -0.00271088       7.69721       11.0898       10.6108       10.9839       9.03645       8.00233       6.32261       4.55017       3.41199       2.16294       1.45815      0.811718      0.496574      0.241279      0.118897     0.0521261     0.0209686    0.00754263
  11  21 3591.0531    2.3941  2.9142 11.6586 -0.0045  0.0752   0.0505   0.1917    0.0669   0.0000   431.7525      -2.60313     -0.194622       10.8753       18.1957      -2.88132       5.50848       8.24947       6.14435      -6.27781      -2.20376      0.644908      0.586463     0.0632161    -0.0119121   0.000834056   -0.00924966    0.00336437       9.62709       13.2608       12.9468       12.6039       11.4413       9.53715       7.70360       5.84123       4.12637       2.80744       1.79477       1.05434      0.608909      0.290395      0.159687     0.0610496     0.0261547    0.00888252
  11  22 3730.8719    2.0234  4.0626 11.2340 -0.0010  0.0911   0.0377   0.2347    0.0603   0.0000   466.4459       1.36076      -20.7807       10.3325      0.346899       3.86991       6.57201       8.93661       2.28503      -2.43497     -0.929837      -2.01415    -0.0644118      0.417370      0.182729    -0.0418251    -0.0104436   -0.00546022       12.6167       15.6401       16.2709       15.8859       13.7321       11.9944       9.39894       7.17095       5.08932       3.47430       2.17298       1.29423      0.753448      0.386957      0.185105     0.0821573     0.0339279     0.0115168
  11  23 3870.8525    1.6567  5.3472 10.8458 -0.0025  0.1073   0.0286   0.3181    0.0548   0.0000   429.1637      -1.35764       34.9849      -10.2481    -0.0751939      -3.60372      -23.2829      -2.59005      -3.91656      -1.43420       1.90178      0.804302      0.712253     -0.353806      0.853451      0.237966    -0.0574660   -0.00162744       15.1112       18.2015       19.5044       18.5904       17.1164       13.8727       11.1886       8.32534       6.06535       4.11343       2.67259       1.57111      0.938389      0.468112      0.233069     0.0985497     0.0405998     0.0137844
  11  24 4010.8604    1.3089  5.9857 10.6179 -0.0070  0.1335   0.0239   0.3508    0.0531   0.0000   418.3104       6.40793       34.1761      -27.2961      -15.1616      -1.33552      -7.79953      -8.31464       26.1528     0.0823065      -7.83043      0.314170       2.68942     -0.755471     -0.388058      0.267753     0.0394186   -0.00976110       18.3828       22.6479       23.9289       23.1256       21.1418       17.5257       13.7468       10.4362       7.59926       5.11823       3.27978       1.98045       1.13535      0.585228      0.285492      0.123652     0.0480263     0.0174648
  11  25 4150.9774    1.1130  8.1049 10.2636 -0.0013  0.1715   0.0196   0.4717    0.0504   0.0000   408.9331       30.9013       66.0401       26.6218       9.46342       12.2321       19.2027      -4.03009      -1.57928      -14.8364       6.03516       3.16026      0.268545      0.164311     0.0143014    -0.0806744   -0.00141604    0.00206022       22.5759       28.8571       29.5340       28.8077       26.8253       22.1690       17.4546       14.1286       10.0693       6.72144       4.31317       2.63144       1.55983      0.791494      0.411756      0.166246     0.0637455     0.0228694
  11  27 4432.3647    0.7826 11.3176  9.8850 -0.0066  0.2575   0.0162   0.7096    0.0446   0.0000   391.7761       4.80756      -1.87529       7.59751      -19.5577      -20.0397       11.4965       5.04931      -12.3830      -5.51637      -14.1219      -2.11026       4.33877       2.17572     0.0881230      0.104495   -0.00868816     0.0487742       34.3215       42.8533       44.7937       44.8491       38.8974       33.5309       27.3235       20.2309       15.1837       10.3784       6.51135       4.09111       2.33222       1.27420      0.596054      0.269674      0.103854     0.0371761
  11  28 4571.9780    0.6757 16.2692  9.7192 -0.0088  0.4031   0.0126   1.0185    0.0377   0.0000   509.4622       26.0259       18.3213      -8.44957      -8.32730       50.7570       26.0415      -31.0908       14.5413       22.3781      -3.34603     -0.831079   -0.00459611      -1.25072     -0.621284      0.409156     -0.210678     0.0785150       51.8606       67.4042       68.1709       68.6632       61.2875       54.0590       41.3840       32.9633       23.0834       16.6236       10.6465       6.57308       3.75599       1.92173      0.984946      0.413069      0.159758     0.0565044
  12  13 2515.4000    1.7444  1.1366 10.1908 -0.0001  0.0395   0.0560   0.0963    0.4001   0.0000   437.3628      -2.83990       15.0843      -4.25871      0.260751      -2.12429      -1.80002     -0.165501      -2.51260      -1.04265     -0.978031      0.319525    -0.0199662    -0.0121870     0.0116579    -0.0308979    -0.0363649    0.00343458       5.22994       6.44084       7.06326       6.37319       5.99231       5.33219       4.03736       3.21785       2.26426       1.63902       1.08935      0.688744      0.381427      0.234926      0.113360     0.0527778     0.0258898     0.0107020
  12  14 2654.5674    2.3212  0.7995 11.6090 -0.0041  0.0439   0.0797   0.0778    0.1607   0.0000   433.9486       8.44419       12.0170      -3.47854       10.6277       4.20354      -4.40665     -0.946238       4.06017      -1.17601     -0.257101      0.243629      0.274443     -0.135305      0.125436  -0.000646069    -0.0226858    0.00685616       3.91888       7.17514       6.30635       6.38075       6.04840       4.17809       4.43375       2.51190       2.49848       1.36980       1.06318      0.601049      0.376847      0.207597      0.108562     0.0512553     0.0224512    0.00908764
  12  15 2794.4559    2.7079  0.7745 12.2700 -0.0069  0.0386   0.0924   0.0718    0.1185   0.0000   436.4588       7.71250       9.80667       3.10971     -0.888690      -2.37548     -0.506937      0.587365     -0.620988      -1.77017      0.787371    -0.0947815    -0.0396607     -0.158429     0.0202504     0.0641299     0.0185571    -0.0193719       4.74468       5.85454       5.57973       6.07899       6.12995       4.32241       3.69890       2.65878       2.34481       1.49068      0.958103      0.612293      0.379211      0.250440      0.120665     0.0516229     0.0247756    0.00904684
  12  16 2934.1859    3.5939  0.8243 12.4045 -0.0013  0.0336   0.1157   0.0801    0.1124   0.0000   437.8666       3.77726       13.7126      -4.32632      -8.96965       7.64035      0.136951       1.39389       2.04633     -0.269932      0.511789   -0.00937648     -0.538637     0.0200484    -0.0493289    0.00147930    0.00823656    0.00326209       4.37985       5.75958       5.29111       5.71852       4.63455       4.31406       3.27801       2.77087       1.89632       1.34865      0.828167      0.536161      0.298079      0.175471     0.0875815     0.0418770     0.0190096    0.00821524
  12  17 3073.7372    3.8215  0.7475 12.9145 -0.0042  0.0336   0.1319   0.0725    0.1011   0.0000   434.8109      -4.73147       13.5955       4.23872       7.10887      -1.88926      -2.60068      -2.09013      0.548159    -0.0959254    -0.0289056     -0.277498    -0.0826217    -0.0732456    -0.0157573    -0.0446713     0.0122754    0.00660894       4.84426       5.89712       5.83223       5.47727       4.76704       4.13781       3.82208       2.95247       2.13519       1.35190      0.918559      0.555372      0.288438      0.161413     0.0808657     0.0444475     0.0205287    0.00874423
  12  18 3213.1413    3.8099  0.9828 12.6838 -0.0019  0.0368   0.1177   0.0895    0.1182   0.0000   439.7469      -5.76483       3.30348       6.45291      -5.32831      -3.06025      -3.09173       3.09791       1.71590       1.27473      0.337024     -0.684802    -0.0256281      0.427717     0.0809125     -0.128722     0.0282752     0.0101191       4.97971       6.00283       5.49220       5.77835       5.75451       4.66603       3.74619       2.77224       2.09924       1.53596      0.984920      0.635396      0.378445      0.217946      0.104464     0.0484273     0.0213115    0.00873040
  12  19 3352.4018    3.3117  1.6141 12.4059 -0.0037  0.0506   0.0866   0.1239    0.0918   0.0000   438.3376       20.6726       11.7587      -8.42181      -1.63012      -6.25894      -1.04164       2.75101      -8.54272     -0.764611       1.35378     -0.361418     -0.539479    -0.0530420      0.146290     0.0460615    0.00806704    -0.0151553       6.68168       8.15101       8.41020       7.93204       7.70316       6.09949       5.22835       4.33788       3.33718       2.11356       1.35598      0.832770      0.493880      0.291561      0.147537     0.0745775     0.0320044     0.0128163
  12  20 3492.2467    2.9370  2.1209 11.8009  0.0018  0.0539   0.0649   0.1454    0.0851   0.0000   437.8779      -17.8135       16.4401      -2.48491      0.194902       12.3993      -7.59238      -1.31080      -1.28247       4.76817     -0.344687     -0.703653      0.479660     0.0851084    -0.0367317    -0.0336058     0.0383834    0.00840935       6.89935       8.66445       8.99294       9.13623       7.79157       6.96282       5.57471       4.36135       3.08585       2.29663       1.40792      0.947552      0.543206      0.299989      0.162558     0.0777869     0.0354035     0.0146037
  12  21 3632.1042    2.3031  3.2543 11.4751 -0.0001  0.0738   0.0450   0.1919    0.0622   0.0000   418.9164       1.65365       24.8964       6.59854      0.950656       4.54261       14.7371     -0.587098      -5.95052       2.34252       2.26637      0.984296      -1.52191     -0.408301     -0.117322     -0.185270    -0.0206109    -0.0296887       9.12197       11.7456       12.0978       12.0571       10.5271       9.65233       7.52885       6.05287       4.32209       3.13358       2.09177       1.27052      0.776286      0.435619      0.222793      0.107047     0.0482376     0.0208827
  12  22 3772.5825    1.8469  4.3602 11.2423 -0.0025  0.0971   0.0338   0.2392    0.0537   0.0000   425.2484      -3.91060       5.54553      -19.2857       4.60458      -1.55463      -7.31923      -4.64742       6.77779       1.16634      0.550653      0.529847      0.323857     -0.863510     -0.428282     -0.100404     0.0302739    0.00353100       11.9103       15.2264       15.9301       15.7191       14.1238       12.5003       9.94222       8.05466       5.67927       4.09112       2.74623       1.78881       1.00741      0.597680      0.296392      0.152128     0.0664671     0.0277714
  12  23 3912.7330    1.5076  5.8116 10.8488 -0.0029  0.1151   0.0260   0.3196    0.0492   0.0000   439.7174      -29.2778      -2.33324       16.5900       23.1898      -33.1951       2.17181       26.2138       2.65831      -11.8557      -3.14187       1.72703      0.776333      0.709992     -0.260962    -0.0196413     0.0854269     0.0243824       14.2457       18.3497       19.3333       18.2591       17.1970       15.2018       11.8522       9.68969       6.86321       4.90051       3.38250       2.14235       1.24599      0.695378      0.359234      0.181118     0.0773849     0.0319161
  12  24 4053.2395    1.2191  7.2443 10.5058 -0.0023  0.1468   0.0215   0.3963    0.0496   0.0000   459.6834       33.8474       37.6073       15.5090      -51.1816      -4.47457      -6.38008      -19.2683      -11.7275       12.3270      0.719313      0.118475     -0.433092      -1.58393    -0.0402567     -0.108026     -0.185694     0.0217891       18.0843       23.9107       24.8309       24.3423       21.4818       19.0276       15.1996       12.4254       8.90049       6.38129       4.21553       2.71165       1.59837      0.933199      0.488419      0.236795      0.106671     0.0426231
  12  26 4335.3337    0.8218  9.5928 10.1500 -0.0155  0.2198   0.0175   0.6004    0.0429   0.0000   446.0182       5.75829       80.8829       32.9740       20.5194       11.5836      -15.7733      -9.36084       18.8109       19.7893      -25.1014      -5.01247       4.59568      0.215720      -1.70192     -0.447732      0.390865     -0.138805       28.4988       35.0046       38.3962       35.8145       33.4307       28.3902       23.6378       18.7474       13.4041       9.71170       6.53044       4.21860       2.49932       1.43927      0.752082      0.389709      0.163258     0.0700798
  13   8 1838.6274    0.4183  0.3045  9.2302 -0.0066  0.0266   0.0281   0.0588    0.0582   0.0000   434.4836      -7.14013       17.7969       8.80427     -0.393238      0.158072      -1.88555       5.66646     -0.967369     -0.680885     -0.543908      0.498586     -0.197302      0.158737    -0.0209553    -0.0719412     0.0462047   0.000237856       3.14888       3.75295       3.48711       4.40559       3.07014       2.76521       2.52301       2.65869       1.46484       1.14035      0.801516      0.518403      0.275828      0.156356      0.108894     0.0512321     0.0244312     0.0130420
  13  10 2128.4504    0.7697  0.5523  9.6373 -0.0011  0.0300   0.0311   0.0620    0.0801   0.0000   442.4250      0.142984       10.5626       3.36925     -0.960401      -3.70781      -3.67229      -3.36270       1.26116      -1.73892       1.92209     0.0558996     -0.315779     0.0976125    -0.0619935    -0.0364574    -0.0483625     0.0166856       3.90065       4.24081       4.34093       4.38578       4.63317       3.95985       3.11698       2.32614       1.85379       1.45157      0.933009      0.742651      0.517324      0.252302      0.121469     0.0902554     0.0482188     0.0154589
  13  11 2271.1456    0.9971  0.8532 10.0120 -0.0130  0.0371   0.0331   0.0844    0.0950   0.0000   438.4061      -4.79136       13.2359       2.18786       4.19680       5.66724      -9.02128       1.11494       2.87266      0.138645      0.813406     -0.709563     -0.416906      0.377326     -0.126890     -0.196016    -0.0383241     0.0116115       3.83867       5.56907       5.32652       5.07974       5.38350       4.33238       4.32698       3.20845       2.41575       1.99723       1.13992      0.936534      0.466986      0.325090      0.149281     0.0880907     0.0353109     0.0175071
  13  12 2411.8600    1.4052  0.7445 10.6733 -0.0063  0.0316   0.0480   0.0759    0.0982   0.0000   440.3350    -0.0802096       17.1668     -0.673011       3.94727      -3.71801      -1.87101       2.65890      -1.13474      0.284132      0.482994      0.903346    0.00148080     -0.100465     0.0629586    -0.0479625   -0.00295581    0.00968127       4.28522       5.02430       4.41613       4.53844       4.90757       4.49458       3.50702       2.40104       1.78302       1.43735       1.03445      0.781973      0.443484      0.269444      0.134397     0.0653014     0.0296297     0.0133985
  13  13 2551.6577    1.8161  0.8822 11.3083 -0.0203  0.0390   0.0602   0.0820    0.1400   0.0000   432.1988      -1.18373       7.95353     -0.705626      -3.20269      -3.93602       5.83950       2.78479       3.98892      -4.36947      -1.45328       1.09574      0.638754     -0.117651     -0.404098    -0.0233103     0.0122543     0.0183018       5.12025       6.13218       5.90770       5.91105       5.43157       4.40205       4.01374       3.79773       2.81524       1.87450       1.16545      0.762332      0.459063      0.266659      0.143129     0.0806486     0.0417945     0.0224138
  13  14 2691.6340    2.4842  0.7603 11.8261 -0.0063  0.0341   0.0907   0.0729    0.1480   0.0000   432.5728       2.88251       15.4645       2.25669     -0.293635     -0.418245      -1.18421      0.279736       2.22303     -0.438529       1.12322    -0.0947885       1.13092      0.153773     0.0100765     0.0795575   -0.00152388    -0.0165697       3.65093       5.12926       4.90276       5.09909       5.00550       3.96004       3.41671       2.44402       2.11162       1.38131      0.960721      0.693004      0.382061      0.256974      0.134942     0.0678569     0.0351117     0.0161413
  13  15 2832.1371    3.0509  0.6811 12.1496 -0.0230  0.0302   0.1165   0.0696    0.1715   0.0000   434.5698      -4.69406       10.6848       8.68856      -5.64700      0.843431      -1.06388      -1.41602       1.63576      -2.09730      -1.84454      -1.51150     -0.157981      0.302137     0.0763163     0.0193275    -0.0158154   -0.00263622       3.88439       4.98975       4.96605       4.95553       4.64791       3.87539       2.98647       2.36532       1.80757       1.31800      0.861904      0.567664      0.347434      0.216614      0.120210     0.0617380     0.0291384     0.0139726
  13  16 2972.5169    3.6129  0.7301 12.6198 -0.0037  0.0300   0.1223   0.0702    0.1202   0.0000   438.4075      -14.8951       13.0788      0.764992      -5.79238      -2.62210      -1.85642       2.83398      0.487843      -1.31209      -1.76853    -0.0229175     -0.347344      0.154489    -0.0179303    -0.0266508     0.0256614   -0.00302406       4.33352       5.75864       6.40085       6.14351       5.59051       4.31634       3.44546       2.46354       1.70003       1.30758      0.773328      0.574584      0.333781      0.190788      0.125727     0.0545435     0.0312328     0.0140984
  13  17 3112.3970    4.0835  0.9576 12.5628  0.0010  0.0347   0.1179   0.0821    0.1285   0.0000   438.4918      0.975196       9.95390       4.40478     -0.661938     -0.633442     -0.633451      -2.24795      0.494591       1.60397       1.63334     0.0293611      0.382938    -0.0397477    -0.0850294    -0.0470784     0.0383082    0.00331350       3.99495       5.37792       5.18934       5.35145       4.32701       4.38336       3.55602       2.94763       2.11148       1.60996       1.01417      0.636628      0.392385      0.243996      0.126171     0.0728059     0.0319289     0.0150211
  13  18 3252.2306    3.5932  1.0800 13.0467 -0.0027  0.0466   0.1089   0.0963    0.1007   0.0000   440.2636       4.02675       14.6937       10.0309      -3.37772       2.02583       2.31043      0.193097       2.15993     -0.844964     -0.200507     -0.920737    -0.0895108      0.448350      0.133462     -0.227620     0.0320249    0.00659344       7.27945       9.97663       10.9726       10.6661       9.25222       7.22056       5.40268       3.77679       2.68881       1.75700       1.13261      0.772530      0.445500      0.294646      0.149949     0.0888878     0.0420025     0.0187720
  13  19 3392.2501    3.2057  1.7213 12.2930 -0.0099  0.0504   0.0769   0.1199    0.0871   0.0000   427.5950      -18.9478       12.8436      -9.02038      -7.86075       8.92014       7.23373       4.08955       2.88890       4.34820      -1.29760      -1.14101     -0.476350     -0.108264     0.0124289     -0.151990     0.0882660    -0.0462652       5.77162       7.19170       7.41710       7.86411       7.06080       5.85302       5.28602       4.00570       3.11456       2.29050       1.52989       1.04086      0.608732      0.394782      0.211096      0.116984     0.0554144     0.0269337
  13  20 3532.4568    2.6001  2.4449 11.7958 -0.0030  0.0637   0.0541   0.1520    0.0701   0.0000   423.2961       10.8345       18.1161       10.7444       3.38123       1.94225      -4.12128       2.98851       2.32840       3.89461     -0.179668       1.78143      0.495000     -0.100271     0.0691920     0.0901590    -0.0781082   -0.00714165       7.49141       9.48779       9.02809       10.3450       9.09517       7.91630       6.64611       5.29198       3.90344       2.70411       2.05306       1.39392      0.851808      0.459997      0.261910      0.134989     0.0717834     0.0335051
  13  21 3672.9543    2.1526  3.7719 11.1244 -0.0055  0.0800   0.0371   0.1959    0.0614   0.0000   435.6169       2.91065       18.7375      -7.93830      -28.3803       10.4471       3.76803      -1.50440       1.10488       7.86171      -1.82131    -0.0137352      -1.12679      0.972927    -0.0537971     -0.422616    -0.0708355     0.0738387       8.83473       11.7306       12.0801       12.6014       11.2502       9.83156       8.28821       6.71925       4.91669       3.66733       2.50954       1.65736       1.03114      0.606071      0.355483      0.176120     0.0891827     0.0410110
  13  22 3813.6016    1.7550  4.9936 10.8703 -0.0056  0.0936   0.0281   0.2494    0.0523   0.0000   452.5713       24.2496       26.7146     -0.397768      -9.35735       11.7761       5.90939      0.180185       15.7210      -3.69276      -3.85104      0.355701     -0.753530      -1.31710      0.588265      0.194073     -0.135701    -0.0516359       10.8765       13.5376       14.3907       14.2939       13.3430       11.6378       9.75494       7.78182       6.09514       4.28846       3.07399       2.00360       1.28078      0.774201      0.428150      0.232278      0.112254     0.0502873
  13  23 3954.2279    1.4518  6.5812 10.5615 -0.0038  0.1198   0.0234   0.3201    0.0521   0.0000   412.1022      -19.2075       8.22819       41.5315       3.87188      -1.20464      -6.79527      -10.9160       7.36950       3.10632      -5.04821      0.367343      0.357738       2.02974     -0.207498      0.161392      0.297155    -0.0102910       13.8491       17.3713       19.0335       18.4643       17.0653       15.2204       12.7454       9.97561       7.76468       5.39907       3.95931       2.64067       1.55443      0.981641      0.544443      0.280648      0.134702     0.0655407
  13  24 4095.1886    1.1905  7.8071 10.4030 -0.0053  0.1402   0.0197   0.4079    0.0466   0.0000   421.3522       39.4249       90.4979      -24.9698     -0.974497       42.7226      -9.26233      -40.4539       2.71190       18.6768      -3.17748      -4.64362    -0.0668536     -0.802440     -0.795314     -0.312283      0.316767     0.0798253       16.6204       20.9640       22.4124       21.9835       20.2653       17.9012       15.1331       12.1078       8.93369       6.75759       4.57056       3.11072       1.92593       1.15177      0.651330      0.339499      0.161445     0.0758090
  13  25 4236.5746    0.9514  9.4466 10.1525 -0.0012  0.1760   0.0172   0.5239    0.0444   0.0000   464.6317       3.31070      -31.5566       34.5511       20.2260      -28.8430       48.4682       30.1684      0.225580       4.95831       1.95073       3.01819       2.57993       1.36946      -1.40118    -0.0187844      0.393178     0.0355719       20.8945       26.8813       28.0485       28.1802       25.4911       22.4725       18.9482       15.0502       11.6293       8.17623       5.88088       3.81917       2.45161       1.45343      0.805728      0.439628      0.209141     0.0963113
  13  26 4377.0387    0.7903 10.9630 10.0173 -0.0043  0.2285   0.0161   0.6536    0.0419   0.0000   434.8959       75.2487      -8.83761      -19.5874       24.6294       16.8559       21.4237       24.8244       4.89529      -9.10480      -18.6298      0.986985       8.12043     0.0382744      -2.29420      0.374797      0.393539     0.0550087       26.0209       33.0922       35.9778       35.2102       32.8674       29.0999       23.7116       19.4395       14.3262       10.8796       7.60275       5.20229       3.29897       2.02160       1.17411      0.620506      0.287232      0.137631
  14   9 2016.9848    0.5618  0.5349  9.3160 -0.0031  0.0261   0.0210   0.0615    0.0737   0.0000   435.7538      -5.46894       19.4523      0.582860      -3.45299      -5.53201       1.11716      -2.12765      -1.58591      0.648009     -0.192124     -0.539464     -0.350592      0.105918     0.0654017     -0.101948    -0.0341597   -0.00534031       2.88735       3.51950       3.79874       3.68943       3.09092       2.99593       2.68847       2.19266       1.63515       1.27115      0.874428      0.558851      0.360072      0.226634      0.124167     0.0716213     0.0356216     0.0183754
  14  10 2162.5625    0.7990  0.5778  9.7257  0.0046  0.0267   0.0304   0.0650    0.0736   0.0000   439.1984      -3.29003       15.5289       1.12982       7.12180       3.34426      -1.32282      0.839441      -4.26472       2.00051       1.97902     -0.510554     -0.493773     -0.521308     -0.100125      0.174466     0.0184940    -0.0600969       3.28188       3.84718       3.94652       3.95801       3.88979       3.45242       2.86684       2.18616       1.45859       1.13312      0.883772      0.615561      0.429903      0.248256      0.157631     0.0824579     0.0339363     0.0201523
  14  11 2305.6636    1.1207  0.8182 10.0254  0.0001  0.0309   0.0339   0.0704    0.0991   0.0000   435.9030     -0.397977      -3.11889       3.43024       4.35891      0.561973      -3.84218       1.68823      -1.78221     0.0741633       1.86712     -0.576120      0.620753     0.0238770    0.00498227   -0.00186633     0.0243041    0.00874446       3.81238       4.52475       4.77895       4.71862       4.34309       3.94111       3.42083       2.61751       1.94297       1.39602       1.06220      0.731576      0.477389      0.281429      0.165215     0.0859230     0.0447596     0.0228858
  14  12 2446.7409    1.5219  0.8109 10.7229 -0.0001  0.0325   0.0460   0.0752    0.0988   0.0000   441.2589     -0.229228       12.0417     -0.207721      -4.47986     -0.280185       1.89995       6.24417      -2.07268      -1.32291     -0.264962      0.146387      0.133814      0.409461      0.106555     -0.165403    -0.0484396    -0.0107044       3.51462       4.83029       5.08410       4.72511       4.51662       4.03290       3.20142       2.87228       1.99887       1.43954       1.09428      0.648670      0.489577      0.252358      0.177896     0.0871042     0.0489840     0.0231972
  14  13 2587.2028    1.9309  0.8653 11.2947 -0.0060  0.0314   0.0577   0.0752    0.1037   0.0000   443.7226      -14.5771       20.5569      -3.10796      -1.46052      -1.49020       3.21726     -0.226236      -1.28836     -0.985725     -0.358471       1.45663      0.447302      0.213518    0.00298924     0.0367883     0.0426614    0.00549040       3.91393       4.76791       4.84727       4.92249       4.87951       4.02642       3.39798       2.52293       1.98300       1.52862       1.04047      0.715685      0.446644      0.293857      0.172464     0.0999278     0.0496920     0.0227818
  14  14 2728.0854    2.5346  0.9580 11.6406 -0.0123  0.0339   0.0747   0.0793    0.1672   0.0000   434.4234      -2.02364       11.7817       1.39187      -4.86360       3.61717      -1.95755      -5.08846      0.388821      0.197632      -1.23082     -0.913185      0.413994      0.291679    -0.0692397    0.00909857     0.0600153    -0.0163157       3.48644       5.03556       4.94770       4.95461       4.92266       3.82760       3.52271       2.71356       2.14533       1.49954       1.09740      0.734893      0.480960      0.290518      0.168106     0.0940121     0.0487461     0.0254248
  14  15 2869.1501    3.1872  0.7643 12.1448 -0.0062  0.0317   0.1081   0.0746    0.1728   0.0000   437.0570     -0.205176       7.18999       1.27600     -0.515534      -1.91621      -7.98552      -1.11551      -1.27248       2.12370      -1.00367       1.41351      0.293731     -0.419073      0.316555     0.0682040     0.0287233    0.00883559       3.39079       4.45708       4.95411       4.37932       4.20165       4.10106       3.35917       2.63094       2.17055       1.48109       1.04274      0.772934      0.435523      0.299166      0.181348      0.106400     0.0414175     0.0258240
  14  16 3010.0218    4.2115  0.6299 12.5884  0.0008  0.0274   0.1511   0.0599    0.1560   0.0000   447.0901       5.77785       8.20928      -4.06733      -2.17723       5.27047      -3.01339       1.24657       2.05996     -0.346239     -0.860138      0.428575     -0.120306     -0.172706    -0.0377980   -0.00315406    -0.0424158   -0.00965296       3.14506       3.53212       3.83881       4.00377       3.64803       2.95624       2.76152       2.23651       1.70082       1.34324      0.884763      0.600323      0.355989      0.241526      0.140614     0.0781065     0.0432780     0.0219457
  14  17 3150.5055    3.8200  1.0383 13.0178 -0.0102  0.0376   0.1179   0.0894    0.1327   0.0000   433.2148      -4.19901       14.2063      -1.56943       1.08792      -4.54987     -0.265566       4.88688      -3.17774    -0.0106703      -1.27692      -1.05780      0.389980    -0.0518216     0.0559493    0.00587902      0.109639    -0.0301413       3.89211       5.34416       5.58711       5.31381       5.33737       4.27658       3.85767       3.12968       2.29197       1.91008       1.18647      0.886207      0.533263      0.354071      0.193229      0.114523     0.0580595     0.0285259
  14  18 3290.7251    3.6202  1.2585 12.6995  0.0038  0.0396   0.0964   0.1002    0.1162   0.0000   451.7465      -1.01964       3.94382       16.6556       1.77806      -6.73468      -2.87282     -0.777666      -1.71726      0.357776       1.44517      0.849056     -0.468478      0.303897      0.395707     -0.200292      0.105855    0.00510065       4.41933       5.52127       5.51140       5.72472       5.45946       4.80421       4.08001       3.27795       2.56999       1.80428       1.35846      0.923670      0.611291      0.370279      0.217323      0.121177     0.0630829     0.0323774
  14  19 3431.3112    2.9278  1.8359 12.2775 -0.0001  0.0523   0.0679   0.1281    0.0828   0.0000   435.0238       5.92598       20.8057       5.53625      -5.65152       3.16140      -1.67764      -7.51218       1.12179       1.42231       2.91124      0.288011     -0.334155      0.364172    -0.0163732    -0.0177331   0.000300498     0.0428501       5.58453       7.29676       7.90913       7.52494       7.36671       6.30429       5.52407       4.32390       3.23581       2.52234       1.84129       1.22509      0.783625      0.540820      0.281383      0.173228     0.0805465     0.0411235
  14  20 3572.0190    2.4862  2.9823 11.6946 -0.0017  0.0661   0.0469   0.1687    0.0640   0.0000   445.7612      -5.18206       19.8523      -6.99656      -5.93197      -2.32742      -3.73518       6.39682      -1.56350      -4.48228      -1.63408     -0.199286      0.665475      0.243698     -0.249975      0.119810     0.0229362   -0.00883264       7.06256       8.77297       9.88395       9.09480       9.28097       7.75988       6.63375       5.46289       4.25969       3.30651       2.22789       1.52888      0.985291      0.626413      0.380824      0.220390      0.108265     0.0560482
  14  21 3712.8595    1.9843  3.9407 11.3336 -0.0008  0.0819   0.0358   0.2125    0.0552   0.0000   440.9148      -17.3894       25.5660       17.2563      -21.8571       11.7005       12.2781       4.62762      -5.90710       3.74662      -1.41279     0.0245154      0.677867      0.863273     -0.392447    -0.0301034      0.192014    -0.0640024       8.93500       11.7235       12.2318       11.6044       11.5608       9.96999       8.65081       6.95275       5.59043       4.16027       2.85198       1.98444       1.22772      0.795378      0.456233      0.262314      0.129252     0.0657411
  14  23 3995.0995    1.3472  7.4048 10.5453 -0.0024  0.1298   0.0215   0.3612    0.0475   0.0000   428.2867       14.8062       5.02208      -7.90478       4.60235      -16.0447   -0.00783173      -19.1979       16.9134     -0.862240      -3.86089      -6.85091      0.581774       4.02423     -0.788436     -0.522776     0.0449369      0.111142       13.7612       18.4457       18.9124       19.0645       18.4606       15.6846       13.4379       11.0506       8.77096       6.47849       4.71994       3.15810       2.07976       1.31394      0.772579      0.446180      0.217165      0.114143
  14  24 4136.7674    1.0977  8.3023 10.3211 -0.0074  0.1469   0.0184   0.4213    0.0459   0.0000   436.7968       19.6328       20.8923      -7.27719       14.5104       18.6160       8.10107      -12.1395      -34.4034       11.0351       5.44724      -7.63998      -2.35562       3.34606      0.305035     -0.722870     -0.616456    -0.0277386       15.9857       20.1503       21.7733       21.8187       20.4196       17.8289       15.6641       12.2010       9.86568       7.25127       5.32046       3.60781       2.35428       1.51986      0.900161      0.515941      0.252855      0.129849
  14  27 4560.9589    0.6532 14.3244  9.7694 -0.0047  0.3007   0.0129   0.8372    0.0356   0.0000   472.0376      -40.5332       9.24104       60.6256       41.2605       3.44855      -7.77822      -15.6547       20.4449      -22.4327      -5.20665       1.52218      -3.92044      -6.20508     -0.822583      0.567524      0.728352     -0.434641       32.7827       40.6370       44.8894       42.8919       41.6429       36.5689       32.1854       26.0695       20.2946       15.5437       11.0365       7.82909       5.12199       3.24123       1.96986       1.12029      0.548432      0.285853
  15   7 1753.7956    0.3063  0.3248  8.8423 -0.0176  0.0363   0.0162   0.0499    0.0543   0.0000   435.0939      -8.46828       14.8856     -0.108446      -3.59381     0.0826353      -5.01264     -0.762179      -2.62618      0.781812    -0.0725558      0.177945      0.458307     -0.126992    -0.0547469     0.0487318     0.0339393    -0.0556687       3.42450       5.34332       5.31259       3.90390       5.10300       2.89258       4.15753       2.89372       2.42817       2.08742       1.20782      0.849491      0.556925      0.356680      0.196568      0.140268     0.0518781     0.0355326
  15  10 2195.7775    0.9019  0.6293  9.9547 -0.0043  0.0288   0.0312   0.0626    0.0792   0.0000   437.3048      -5.53031       11.1877       1.71339     -0.774187       3.33722       2.28949       1.16989       1.84940      -2.73841     -0.214241      0.475086     -0.384817     0.0800276      0.388408      0.150638     0.0695824   -0.00548628       2.96042       3.76158       3.96774       3.87085       4.24807       3.19270       2.86951       2.21057       1.87734       1.51811      0.928512      0.709619      0.399745      0.304986      0.171718      0.107846     0.0596183     0.0315274
  15  11 2339.4926    1.2019  0.7657 10.6137 -0.0054  0.0310   0.0385   0.0704    0.0793   0.0000   436.6539       5.01633       9.11124      -2.13067      -16.2341      -4.18965      -3.34137      0.689442       1.36442      0.568343     -0.225867     -0.247145     -0.297522      0.266157     0.0215492   -0.00643292    -0.0589039     0.0804323       3.03957       4.00860       3.86159       4.07204       3.93891       3.62627       3.09770       2.35348       1.79637       1.47449       1.05178      0.784435      0.532157      0.348471      0.218577      0.118080     0.0743375     0.0385968
  15  12 2481.0717    1.5609  0.9483 10.8108 -0.0086  0.0350   0.0433   0.0786    0.1010   0.0000   435.0310     -0.231914       13.0519       3.04003       1.04566      -10.8319      0.114698       5.22272      0.788040     -0.258212      -2.46589      0.784138      0.613986      0.136134     -0.215017     -0.228298      0.102728     0.0291504       4.01834       4.57916       4.62959       4.86648       5.10059       4.31252       3.38651       2.62119       2.13404       1.87479       1.33648      0.824179      0.526318      0.354245      0.244096      0.158210     0.0964505     0.0465087
  15  13 2622.2447    2.0648  0.8731 11.3830 -0.0112  0.0315   0.0597   0.0681    0.0978   0.0000   429.7798      -7.48113       9.36529       3.70037       6.54425       2.93626       2.36439      -5.42580      -2.77238      0.865462      0.117410     -0.945440     -0.927472     -0.859156      0.159623      0.105992     0.0625486    0.00614676       3.53060       4.44454       5.07261       4.92255       4.63716       4.18738       3.32789       2.80200       1.96104       1.56134       1.10049      0.751794      0.566973      0.379896      0.200706      0.117669     0.0707458     0.0401563
  15  14 2764.0815    2.7373  0.6737 12.0236 -0.0062  0.0297   0.0843   0.0555    0.0963   0.0000   438.1314      -9.36626       13.7694      0.425263       9.52698       5.16937       2.53237     -0.418708       3.20301      0.932700       1.18913     -0.362036     -0.107424    -0.0461509    -0.0521476     -0.106870    -0.0174347    -0.0220143       2.88562       4.25042       3.70318       4.24216       3.61402       3.66594       2.79792       2.52612       1.61118       1.47617      0.948394      0.767216      0.480244      0.357829      0.175827      0.117736     0.0565565     0.0335360
  15  15 2905.7153    3.3741  0.6932 12.3736 -0.0186  0.0351   0.1129   0.0613    0.1406   0.0000   437.2901      -2.21153       12.1908      -3.57334       3.95741      -4.75961       6.55907       4.19820       2.75878       1.65993      0.918474      0.253003      0.105064     -0.184960      0.159194     -0.226701    -0.0216795     0.0134065       4.71884       4.19132       3.63805       4.61941       5.85775       4.35747       3.07213       2.31370       2.38786       2.11515       1.51602      0.797168      0.486628      0.341349      0.273893      0.195015      0.112168     0.0521743
  15  17 3187.8817    3.8593  0.9869 12.9368 -0.0088  0.0357   0.1219   0.0869    0.1518   0.0000   443.9235       3.33522       20.8324      -8.74511      -3.29941      -9.60957      -3.03175      0.397460      -2.97722       2.74837      0.319872     -0.465172     -0.503663     -0.368037     -0.361171      0.170811  -0.000900471    -0.0166250       3.90315       5.00345       5.26505       5.37187       4.85869       4.47972       3.76230       2.80867       2.36067       1.79831       1.25648      0.919512      0.545460      0.394727      0.228050      0.151389     0.0828774     0.0380905
  15  18 3328.6815    3.3866  1.3258 12.7464 -0.0109  0.0429   0.0924   0.1072    0.1335   0.0000   437.0536       5.69110      0.525603      -10.9260      -2.91966       1.40058     -0.217822      0.515029       1.80062       5.15994     -0.489600      0.256220      0.410981      -1.26022    -0.0916283    -0.0143380     0.0209745     0.0296054       4.14233       5.58298       5.57509       5.75624       5.72722       4.67124       4.16400       3.36426       2.73391       2.14792       1.47185       1.05904      0.719108      0.455298      0.284387      0.171411     0.0899097     0.0509937
  15  19 3469.8995    2.6916  2.1467 12.3000  0.0019  0.0551   0.0607   0.1483    0.0774   0.0000   439.2563      -4.65513       7.77688       14.7429       2.90616      -2.29913      0.554918       1.86987       3.58163      -2.95983     -0.392980     0.0400935      -1.05240     0.0600528     0.0665897      0.176230     0.0225092    -0.0681931       5.93044       7.63547       8.44564       7.74528       7.23388       6.77622       5.89287       4.69259       3.92378       2.84262       2.10150       1.44820      0.992966      0.605711      0.380622      0.222592      0.112335     0.0610900
  15  20 3611.1175    2.3161  3.0713 11.5494 -0.0044  0.0634   0.0421   0.1654    0.0679   0.0000   444.9663      -3.32957       21.7839       12.3801      -18.5562      -7.85388      -3.62830       1.90079       2.05178      -3.60878       2.34941      -1.93285      0.547866     -0.453572     -0.179500      0.470891     0.0189131      0.115002       6.46990       8.63062       8.92719       9.13450       8.42397       7.80060       6.65573       5.50946       4.20100       3.28482       2.30760       1.72357       1.15448      0.757224      0.446456      0.263478      0.139502     0.0778537
  15  21 3752.4239    1.9984  4.7012 10.9231 -0.0015  0.0802   0.0298   0.2174    0.0584   0.0000   443.6578      -7.09305       27.8782       2.44919      -13.2412      -1.43986       23.9558      -8.72535      -2.86400       1.34422       1.20317     -0.203694       1.18003       1.35690      0.802889      0.291136      0.403694    -0.0483906       8.32370       10.1516       11.0422       11.2203       10.6286       9.33203       8.22948       6.96455       5.47433       4.20950       3.02677       2.21385       1.47936      0.933096      0.599559      0.353909      0.191652      0.102990
  15  22 3894.0275    1.6159  6.0119 10.7017 -0.0096  0.1026   0.0243   0.2780    0.0518   0.0000   418.0019      -15.9309       5.45462      0.977981      -10.1057      -8.68435       1.93127      -14.1659      -15.2959       5.61361      -6.68890      -4.97454       3.91616     -0.806130      -1.63146       1.07996    -0.0559485    -0.0838328       10.1327       13.5765       14.4184       14.2949       13.9119       12.1371       10.6387       8.56995       7.12150       5.28818       3.91080       2.74048       1.85397       1.20641      0.737503      0.443187      0.234173      0.128387
  15  23 4035.2978    1.3347  7.7245 10.3674 -0.0063  0.1237   0.0198   0.3408    0.0494   0.0000   446.6611      -16.0880       15.1460       2.03497      -34.4090      0.461289       16.6208      -1.33540      -9.95734      -2.03908       11.5194      -5.04380      -5.43279      0.195527      0.744960      -1.19260     -0.443260      0.215966       12.5529       16.1633       17.4717       17.2201       16.5117       15.1734       13.1981       10.4611       8.49320       6.53507       4.77319       3.45223       2.27908       1.49376      0.933069      0.554568      0.291872      0.155458
  15  24 4177.2876    1.0507  9.5835 10.2111 -0.0050  0.1605   0.0171   0.4557    0.0441   0.0000   464.1244      -21.9173      -26.4247      -6.21389       16.3664      -9.30205       18.5455      -9.72087       8.68125       10.2212      -10.7057      -3.05979       1.96755      -2.42589       1.96499       1.10407     -0.423152     -0.467689       16.0172       20.3909       22.0858       22.3446       21.2631       19.1531       16.4812       13.6650       10.8652       8.23663       6.17326       4.43184       2.99149       1.95172       1.22370      0.761498      0.381575      0.210073
  15  25 4318.9151    0.8322 10.2458 10.1617 -0.0126  0.2059   0.0162   0.5596    0.0399   0.0000   453.7412      -2.36294       53.1898      -88.8536       18.5948      -5.45729       36.9387      -9.01118      -22.3206       5.55080      0.969772      -17.6232       6.31370       8.61161      -4.85718      -1.54309      0.915400       1.10260       20.3277       26.5316       29.6353       28.6183       27.7627       24.5801       21.4362       17.4325       14.1995       10.9301       7.87158       5.69318       3.87850       2.55824       1.59023      0.939838      0.501490      0.273156
  16   6 1629.5095    0.2213  0.1057  8.9489  0.0299  0.0276   0.0240   0.0230    0.0393   0.0000   436.7474      -4.38488       9.11663     -0.972084      0.318945      0.685937     -0.687436     -0.200958      0.229660      0.990050      -1.19013    -0.0817532    -0.0885207     -0.179363      0.113484    -0.0226832    -0.0938076     0.0225010       3.43472       5.21462       5.18864       5.70579       4.80145       4.24576       3.30633       2.70613       2.22507       1.51372       1.09189      0.686103      0.524121      0.311605      0.185305     0.0997739     0.0657441     0.0308304
  16   7 1783.2694    0.3318  0.2357  9.0631 -0.0126  0.0230   0.0209   0.0486    0.0466   0.0000   437.5715      -3.82012       16.4583       4.57694      -2.22992       3.32343       1.34530      -1.68267      -1.92346     -0.827332     -0.202985     -0.736687      0.720840      0.112063    -0.0420096     0.0692889    -0.0179347    0.00565011       3.23637       3.84246       3.93668       4.02805       3.99523       3.88404       2.89798       2.33837       1.62516      0.969438      0.858281      0.696053      0.536763      0.288685      0.199196      0.105737     0.0571348     0.0308423
  16   9 2081.6040    0.6464  0.6198  9.4303  0.0018  0.0368   0.0224   0.0676    0.0749   0.0000   435.1737      -5.67756       15.5597      -1.51485      -13.7959      -1.27996      -1.85606       2.69561      0.848304       1.01867      0.680031       1.40572      0.127652    -0.0699260    -0.0515079      0.150004     0.0391521     0.0398109       3.81464       3.16742       4.03524       4.57219       3.72751       3.30210       2.83191       1.96316       1.81441       1.60186       1.17470      0.916465      0.569460      0.297867      0.281051      0.198139      0.107543     0.0501894
  16  11 2372.4880    1.2360  0.7808 10.6287 -0.0063  0.0276   0.0375   0.0738    0.0760   0.0000   440.0440       2.73786       20.7324      -7.30985     -0.662101       2.97702      -2.61625      -1.91156      -3.08604      0.624325     -0.546214      0.375560      0.508071     0.0173013     -0.191373      0.108081     0.0188292    -0.0162269       2.66336       3.32780       3.43413       3.57298       3.47080       2.96246       2.77599       2.31853       1.80780       1.38695       1.03934      0.784830      0.513868      0.346090      0.218943      0.143521     0.0748489     0.0434256
  16  12 2514.7602    1.7569  1.0094 11.0097 -0.0042  0.0334   0.0467   0.0793    0.0962   0.0000   439.1600    -0.0855534       12.6136      -2.10729     -0.538796      -1.19932      -9.12091      -5.47188      0.966628      0.805686      0.190348      0.486154       1.01332     -0.597239     -0.101149      0.275834    -0.0142277    -0.0560073       3.16221       4.38655       4.43795       4.63803       4.50376       3.64349       3.53974       2.67158       2.23081       1.68653       1.26607      0.880782      0.609983      0.398281      0.261455      0.161855     0.0877131     0.0546472
  16  13 2656.8477    2.2551  0.8560 11.5053  0.0042  0.0298   0.0614   0.0700    0.0910   0.0000   438.6048      0.147062       16.0717      -2.63371       7.14492      -3.33648      -6.61061      -4.30754       2.46787      -1.80333     -0.875533     -0.349571     0.0934389     -0.443187     -0.107345     0.0490779     0.0407500    -0.0477168       2.65214       3.67827       3.96217       3.82154       4.02469       3.29862       2.97709       2.37368       1.92780       1.49477       1.08065      0.810670      0.496103      0.358714      0.234345      0.136530     0.0812113     0.0483788
  16  14 2799.3884    2.8504  0.8302 11.9401 -0.0006  0.0295   0.0798   0.0654    0.0986   0.0000   435.9329       5.75183       17.6562      0.275542       3.57254     -0.645062      -1.30364       4.16829       1.64473      0.876186     -0.476138     -0.374501     -0.631293     0.0784420      0.447361    -0.0798142     0.0940623    -0.0107588       2.97091       3.42089       3.72824       3.77843       3.84795       3.13012       2.90512       2.43941       1.91741       1.50882       1.09820      0.835214      0.539015      0.353939      0.250817      0.139407     0.0853953     0.0511692
  16  15 2941.7207    3.4936  0.7101 12.6823 -0.0008  0.0252   0.1056   0.0633    0.0881   0.0000   436.3985      -1.37260       11.7536       7.87139      -3.73300      -1.55998     -0.531553      -2.93489     -0.152052      0.258638      0.664459      0.486195      0.395464     -0.138278     -0.354948      0.110867    -0.0207205     0.0302474       2.54167       3.20473       3.47583       3.70309       3.48037       2.94403       2.68197       2.13693       1.58216       1.22336      0.969137      0.664181      0.457979      0.305242      0.196067      0.125785     0.0714272     0.0389851
  16  16 3083.3590    4.0838  0.8229 12.7558 -0.0051  0.0300   0.1191   0.0679    0.1461   0.0000   438.7624      -2.74668       7.80637       2.39197      -7.37264      -1.71118      0.416790      -2.37364     -0.754092     0.0928126     -0.751004     -0.694266    -0.0407520     -0.451547     0.0836370     0.0391028    -0.0294752    -0.0115102       2.66271       3.67650       4.06414       3.90301       3.87727       3.29533       2.97488       2.30731       1.81919       1.37385       1.05206      0.752837      0.515362      0.358746      0.213802      0.145393     0.0788516     0.0413794
  16  17 3224.8277    3.7107  1.1445 12.8132 -0.0047  0.0381   0.1111   0.0909    0.1669   0.0000   436.8608      -9.28036       4.32638      -1.63653      0.252835     -0.423661       2.86933     -0.769288      0.156690       1.56869     -0.670116      -1.51711      0.997441      0.310281     -0.290116     -0.224753     0.0930678     -0.102790       3.59984       4.75874       4.87647       4.95565       4.52669       4.35419       3.87456       3.23545       2.39228       2.01845       1.44684       1.08041      0.738956      0.519120      0.315955      0.188743      0.108483     0.0599475
  16  18 3366.2362    3.2514  1.3434 12.8613  0.0144  0.0453   0.0949   0.1139    0.1185   0.0000   440.7715      0.759274       10.2818       3.05204      -3.08551      -1.58319       2.72487      0.356090       3.86267       1.72677      -1.07432       1.74585       1.39287     -0.274529     -0.290091    -0.0335012      0.178865   -0.00764930       5.17928       6.56708       6.56861       5.91864       5.66187       4.95535       4.99763       4.34762       3.79927       2.89583       2.15770       1.49610      0.924477      0.593805      0.365377      0.224020      0.126044     0.0711689
  16  19 3507.7617    2.6516  2.2384 12.0473 -0.0076  0.0555   0.0556   0.1406    0.0864   0.0000   433.8862       6.50835       18.4809       3.86147      -4.69965      0.755330       4.77729       2.44442     -0.886710      0.791225       1.44617     -0.842138     -0.221086     -0.384269      0.688786    -0.0930214      0.175706     -0.102764       5.00859       6.76971       6.85042       7.41061       6.83997       6.40322       5.03295       4.80979       3.58259       2.92020       2.15292       1.55740       1.08840      0.729584      0.447425      0.292996      0.164878     0.0904905
  16  20 3649.6612    2.2157  3.6504 11.3173 -0.0009  0.0701   0.0364   0.1841    0.0652   0.0000   436.7826      -16.6557      -2.88548      -5.18545       4.79141      -7.29595      0.923066       10.2708     -0.667520       3.88685       1.44171     -0.252293      0.812352      -1.08823     -0.769298     -0.277492      0.693655     -0.235384       6.50041       8.29639       9.32454       8.46633       8.84307       7.93744       6.89104       6.05654       4.62371       3.73772       2.79237       2.01599       1.43211      0.943765      0.608503      0.366185      0.210953      0.116503
  16  21 3791.5181    1.8399  4.7789 11.0017 -0.0034  0.0868   0.0289   0.2297    0.0565   0.0000   456.3573       25.4450       3.18204       19.4078       6.05057     -0.692019      -1.54889      -5.32326       1.38604      -3.93522      -3.53109      -3.19165      -3.61305       1.03186      0.194227     -0.619404     0.0325215      0.336557       8.15633       10.7645       11.0969       11.4877       10.7547       10.0697       8.82985       7.55736       5.92530       4.71176       3.42577       2.59843       1.77474       1.21076      0.746129      0.472282      0.258759      0.143590
  16  22 3933.3955    1.4891  6.4399 10.6366 -0.0029  0.1052   0.0225   0.2996    0.0495   0.0000   429.9856      -5.81992       36.2700     -0.254289      -19.4668       16.5252      -6.27973      -11.0482       12.8689       10.1584      -8.29373     -0.569969       2.42892      0.535436     -0.267510     -0.997472      0.321019     0.0956360       9.92051       12.9902       14.2765       14.2545       13.6544       12.3873       10.7238       9.07259       7.10766       5.67963       4.20579       3.06044       2.12123       1.42322      0.905880      0.570100      0.313593      0.175837
  16  23 4075.4833    1.1929  7.9942 10.3703 -0.0045  0.1344   0.0185   0.3651    0.0460   0.0000   423.2867       1.83992      0.761245      -16.0553      -29.0802       12.3940       4.05494      -3.48412       15.3474       14.2955      -2.93676       2.41272      -1.07129       2.28722       3.19362      0.998741     -0.887202     -0.205154       12.3820       15.9313       17.0938       17.2787       17.0309       15.4479       13.1580       11.5365       9.25504       7.20550       5.53273       4.00039       2.72182       1.93708       1.21816      0.748034      0.427670      0.247597
  16  25 4359.7889    0.8339 11.7630 10.0198 -0.0102  0.2068   0.0148   0.5900    0.0396   0.0000   485.7459      -23.3634      -62.4599      -10.5582       50.5462       6.37625      -32.8160      -1.51595      -4.66017      -41.9092       3.16586       13.5413      -15.0883      -1.21488       3.21697     -0.626044     -0.578947     -0.116854       19.2005       25.7438       26.9805       27.7568       26.0001       23.9709       21.2007       17.8702       14.8021       11.3296       8.61279       6.29340       4.42907       2.94324       1.91562       1.17966      0.640476      0.370592
  17   7 1811.9816    0.4072  0.2938  8.9352 -0.0058  0.0256   0.0200   0.0421    0.0512   0.0000   437.6460      -1.53327       11.9428       3.21660     -0.432578      0.214876     -0.145279      0.214320      -1.92175     -0.625319      0.856711     0.0717242     -0.378904     0.0491394     -0.119786     0.0276944    -0.0602558     0.0513403       2.36100       2.72241       3.14352       2.58016       3.89710       3.43101       2.45271       2.23005       1.59186       1.90399       1.62322      0.658589      0.526182      0.519386      0.359285      0.187787     0.0924681     0.0443980
  17   8 1963.2789    0.5086  0.5121  9.2503 -0.0100  0.0259   0.0182   0.0524    0.0581   0.0000   441.7250      -8.07912       14.0405       2.34240       1.96038      -2.32080       2.13885       1.70302     -0.728382      -2.39876      0.135720     -0.114973     -0.237314     -0.576493     0.0161302    -0.0145904     -0.113775     0.0528965       2.48467       3.05095       3.17426       3.46979       3.48956       2.88959       2.63584       2.23024       1.73563       1.34335      0.897989      0.780313      0.553251      0.431814      0.238775      0.159233      0.102036     0.0568889
  17   9 2112.9072    0.6456  0.7914  9.6525 -0.0065  0.0295   0.0198   0.0774    0.0669   0.0000   439.7764       2.16173       11.6687      -4.72755     -0.992316     -0.184681      -1.37564      0.291376       1.96231       2.02042     -0.586046     -0.888281     -0.196933     -0.132998     -0.102299     -0.211987     0.0450565   -0.00503288       2.61087       3.29524       3.44285       3.59174       3.46700       3.09753       2.89533       2.33730       2.05724       1.61499       1.18286      0.876717      0.639145      0.433764      0.275383      0.180211      0.106151     0.0658084
  17  10 2260.2971    0.9453  0.7612  9.9952 -0.0080  0.0335   0.0284   0.0671    0.0931   0.0000   436.8438      -1.62113       15.6344       2.26843      -2.36085      -3.00763     0.0881715       2.90588       2.65320      -2.63058      0.663645     0.0136591      0.202750     -0.589852     -0.104744      0.568982     0.0570490    -0.0102954       2.62689       4.27597       4.27193       4.57689       4.06474       3.96415       2.92618       2.83945       1.95079       1.74467       1.18000      0.967149      0.587055      0.477110      0.251305      0.201013     0.0978127     0.0632112
  17  11 2404.9552    1.4240  0.8935 10.5389 -0.0019  0.0305   0.0368   0.0695    0.0915   0.0000   440.2039      0.208769       14.3420     -0.257156      0.830077      0.253464       1.18786      -1.15218     -0.223718       1.21155       2.18309     -0.406285     -0.622177    -0.0982270      0.298051    -0.0276654     -0.235082    -0.0604596       2.74100       3.61486       4.17468       3.79516       3.91662       3.68644       3.09441       2.80909       1.88957       1.67409       1.26045      0.835411      0.704549      0.435440      0.301398      0.193257      0.103759     0.0634750
  17  12 2548.0286    1.9161  0.8073 11.2674 -0.0018  0.0267   0.0524   0.0687    0.0815   0.0000   435.0379       4.74756       14.2016       2.34560       1.32928       1.71941       1.50780      -1.91100       1.02863     -0.831135      -1.01862      0.918364     -0.190749     -0.300806     -0.333076     0.0362224     0.0538503    -0.0622793       2.61847       3.49773       3.46881       3.69893       3.54470       3.29616       2.87038       2.32456       1.93752       1.38406       1.13620      0.760882      0.608628      0.418655      0.269224      0.165246     0.0985698     0.0558603
  17  13 2690.9689    2.3420  0.8135 11.7724 -0.0057  0.0280   0.0657   0.0699    0.0879   0.0000   442.9382      -5.79949       10.5584      -7.31875       1.93206      -1.76723       5.11754     -0.690278      -1.69947       1.33737      0.274798     -0.281381      -1.75663      0.686964      0.414260     0.0249525     -0.104146     0.0173169       2.65651       3.29544       3.39389       3.35266       3.43110       3.07176       2.89202       2.39200       1.79255       1.39646       1.09976      0.850870      0.633265      0.415853      0.294920      0.169070      0.103645     0.0609849
  17  14 2834.3042    3.1161  0.7614 12.1903  0.0029  0.0257   0.0869   0.0620    0.0861   0.0000   437.7513       5.72431       15.6207       4.72791      -4.87828      -1.75424       5.30661       3.67882       1.25759       1.34021     -0.432854      -1.29248     -0.201923      0.411202      0.121016     -0.117240      0.123395    -0.0570376       2.36617       3.14352       3.31569       3.35516       3.39906       2.97682       2.52343       2.16459       1.70210       1.42892       1.03614      0.742655      0.525780      0.346508      0.247613      0.150003     0.0877143     0.0563935
  17  15 2977.1540    3.6518  0.6909 12.6367 -0.0088  0.0252   0.1116   0.0566    0.0848   0.0000   437.3243       4.64980       17.8519      -2.68422      -4.56811       5.43454       2.95987      -1.73882      0.612329     -0.651085      0.757827      -1.64452     -0.660112      0.663475     -0.525826     0.0522693  -0.000813101     -0.126596       2.30066       3.24214       3.35445       3.43929       3.23360       2.80485       2.61564       2.15482       1.71583       1.42316       1.00923      0.777496      0.501749      0.359500      0.218988      0.144092     0.0802060     0.0502199
  17  16 3119.2914    4.0161  0.8628 12.8298 -0.0045  0.0290   0.1055   0.0670    0.1038   0.0000   437.9753       4.59678       8.72602       1.50327      0.754461       4.72809      -2.45433      0.310330       1.76307       2.87304      0.729409      0.450642      0.894624    -0.0108726      0.207842    -0.0747416    -0.0286380    0.00594310       2.50754       3.48340       3.54751       3.62451       3.49150       3.08206       2.96390       2.39904       1.95953       1.51281       1.17209      0.911069      0.573006      0.436317      0.255730      0.174270      0.107634     0.0564499
  17  17 3261.2100    3.7531  1.3432 12.3500 -0.0084  0.0407   0.0911   0.0925    0.1829   0.0000   439.2445       5.42328       9.26136       5.94766      0.765482       6.57314       5.37872     -0.958152      -1.91954     -0.270771     -0.944849       1.76702       1.39449     -0.610926     -0.178631     0.0211253     -0.101536    -0.0330055       4.13805       5.58362       5.34489       4.99750       4.39394       3.99871       4.06659       3.87030       3.41003       2.82022       2.07391       1.46626      0.969816      0.613878      0.395034      0.227798      0.132239     0.0822895
  17  18 3403.2704    3.0343  1.8705 12.3655 -0.0115  0.0491   0.0740   0.1316    0.1099   0.0000   440.4911      -7.65733       20.3868       2.02583      0.275214      -2.88862      -14.4097       7.58479      -1.89810      0.492877       3.92255      -1.35483     -0.299263       1.74164    -0.0935783     -0.663781     -0.243804      0.193273       4.57749       5.58477       6.17434       5.98097       5.78875       5.58711       4.89346       4.34144       3.42550       2.53961       1.98138       1.51242       1.13215      0.803021      0.511306      0.316255      0.190799      0.105669
  17  19 3545.3090    2.5990  2.8869 11.4481 -0.0013  0.0597   0.0464   0.1514    0.1005   0.0000   427.2042      -4.55766       15.5435       2.51240       8.58038      -3.77418       7.52818      -1.74736      -3.71096       3.51913       2.13950    -0.0238544      -1.39079      0.373047     -0.540308      0.447830   -0.00718823     0.0209706       4.90799       6.99326       7.46460       7.44106       7.38039       6.53897       5.83148       4.95373       3.95856       3.10990       2.39738       1.74866       1.28203      0.851271      0.564805      0.361398      0.209546      0.120776
  17  20 3687.8145    2.1564  3.8836 11.2416 -0.0051  0.0730   0.0364   0.1896    0.0714   0.0000   426.9599      -7.78181       20.2967      -2.95907      -1.20879       8.49294      -8.61636      -3.47773    -0.0364226     -0.687490      -3.13767       1.93900       3.91282       2.71189     -0.873826     -0.644278      0.497904      0.238207       6.35586       8.48060       9.34848       9.30458       8.89847       8.36694       7.18347       6.19582       5.08689       4.10587       3.07503       2.25715       1.64156       1.09426      0.734388      0.456191      0.267240      0.156573
  17  21 3829.8093    1.7667  5.5631 10.8120 -0.0007  0.0884   0.0252   0.2459    0.0527   0.0000   447.8478       3.39804     -0.827099       4.79521      -10.8883       1.61102      -25.5396       4.10997       10.6340      -1.56278      -5.32920       3.77748     -0.157878     -0.178681       1.37788      0.614580      0.163881     -0.218642       7.89569       10.3374       10.9834       11.4310       10.8278       9.99550       8.75208       7.63014       6.28589       4.89537       3.79049       2.80139       2.00382       1.35349      0.902214      0.576169      0.340677      0.198951
  17  22 3972.2241    1.4312  7.5040 10.4528 -0.0031  0.1132   0.0196   0.3182    0.0459   0.0000   443.5101       2.33674       3.18858       18.0864       51.8804      -19.4523       17.8445       2.80107       6.44598      -2.45047      0.927173       2.79868     -0.299181      -2.08615    -0.0963789       2.23517      0.107173     0.0103373       9.95185       13.3234       14.4154       14.9082       13.8077       12.8445       11.6057       9.58480       8.04435       6.37974       4.74885       3.57529       2.56561       1.77864       1.16015      0.742369      0.421150      0.249159
  17  23 4114.7747    1.1893  9.2694 10.2702 -0.0044  0.1417   0.0172   0.3959    0.0426   0.0000   451.6852       49.4902       31.0678      -12.6172      -4.92762      -4.60841      -1.32526       1.21836       35.8935       4.61846      -4.67446       2.96802      -3.08006       1.04839      0.542891      -1.18079      0.491328     -0.123982       12.4698       16.4305       17.9971       17.8492       17.4740       16.2982       14.2658       11.8794       10.0849       7.91084       5.95997       4.57811       3.23804       2.17217       1.49587      0.956602      0.552142      0.331233
  17  24 4257.3995    0.9796  9.9437 10.0896 -0.0030  0.1622   0.0156   0.4534    0.0408   0.0000   465.6397       49.3705      -13.1921       7.30581       10.5769      -6.42429       5.68041       12.5491       9.92230      -28.7390      -9.79674       4.96157      -4.14795      -4.99718       2.49791      0.105000      -1.38525      0.479925       14.0767       18.5211       20.1150       20.4958       19.1596       17.8546       16.1883       13.9372       11.2467       9.17267       7.03826       5.12279       3.74418       2.55921       1.70045       1.09688      0.611797      0.368291
  17  25 4399.7305    0.7806 13.1914  9.9382 -0.0030  0.2349   0.0133   0.6547    0.0371   0.0000   453.4218      -45.3947       6.59235       22.6356      -34.5550      -33.9939       23.4638       33.9984      -11.4653      -12.0312      -9.59053      -5.11126       8.61567       4.84305      -4.97798      -3.07843      0.214914      0.114400       19.9303       26.4237       29.0234       28.9961       28.7277       25.9227       23.2845       20.2859       16.2468       13.2332       10.0230       7.55219       5.45473       3.77221       2.50779       1.64414      0.893652      0.545234
  18   8 1992.8167    0.5605  0.4436  9.3270 -0.0046  0.0224   0.0214   0.0469    0.0590   0.0000   436.2824      -3.27173       14.2130       1.10689      -3.38104       1.07851      0.112506     0.0216588       2.15374      -1.24896      0.253249     -0.162283     -0.586224     -0.347469      0.236083    -0.0437159      0.167137     0.0827260       1.97394       2.44815       2.69490       2.82685       2.62988       2.44204       2.12621       1.68532       1.50985       1.22937      0.885131      0.703157      0.525644      0.301552      0.206169      0.151861      0.108654     0.0580115
  18   9 2143.6761    0.7890  0.6681  9.6444 -0.0039  0.0330   0.0241   0.0597    0.0714   0.0000   438.2337      -1.76099       15.3478       1.70657     -0.256877     -0.475269       4.09810      -1.82078      -2.67115     -0.295142     0.0333103     -0.989500      0.448216     0.0312287     -0.217272      0.314691   -0.00112671     -0.128761       2.60720       3.69559       4.15882       3.91580       4.01168       4.16527       3.08156       2.55059       2.04819       1.53185       1.33156      0.878008      0.688447      0.434453      0.276282      0.204822      0.149080     0.0972094
  18  10 2291.6638    1.0767  0.6980 10.3187 -0.0038  0.0283   0.0322   0.0570    0.0848   0.0000   435.7238       3.86185       16.1010      0.828689      -5.94005      -4.98675       1.75734       2.61906     -0.806876      -2.82082      0.837722     0.0239376     -0.531648      0.211374      0.423760      0.188385     0.0883128     0.0336367       2.37718       2.90141       3.17636       3.05865       3.31451       2.81704       2.71059       2.30971       1.90460       1.61369       1.18076      0.871156      0.643316      0.485905      0.331448      0.201724      0.133637     0.0702653
  18  11 2436.8044    1.4466  0.9504 10.7183 -0.0096  0.0324   0.0382   0.0714    0.1069   0.0000   434.6311     -0.156009       11.5255      -3.72147      -3.82530       2.25573      -3.01467      -6.38846    -0.0355989      0.472413      -1.75164      0.605977       1.66643      0.707158     0.0155217     0.0632267    -0.0325180      0.148457       2.74915       3.41154       3.58904       3.77342       3.80355       3.45188       3.09775       2.30382       2.14945       1.81796       1.39271      0.996412      0.757198      0.489206      0.340354      0.235471      0.150841     0.0936648
  18  12 2580.7945    1.9225  0.8515 11.4217 -0.0034  0.0274   0.0520   0.0702    0.0814   0.0000   432.3760      -9.92276       12.2475      -5.51448      -6.69937       3.46849       3.52113      -3.72572      0.633603      -1.38133      0.888663      -1.23880     -0.365252      -1.37406      0.243026     0.0625378     0.0238970    -0.0371362       2.36422       3.19020       3.36706       3.45764       3.35939       3.11177       2.79578       2.19653       1.94108       1.42814       1.10822      0.857520      0.606968      0.435934      0.302624      0.187941      0.118699     0.0731461
  18  13 2724.6400    2.5287  0.7320 11.9217 -0.0012  0.0233   0.0700   0.0614    0.0769   0.0000   436.3515     -0.703532       14.4656      -1.90501      -2.28317     -0.996029      -2.24729     -0.896049      0.794655     -0.322172      0.712486      -1.66758      0.190778      0.289496      0.238390    -0.0775985    -0.0188213    -0.0243900       2.00456       2.59693       2.72311       2.79455       2.78559       2.63580       2.16016       1.91010       1.61334       1.24035      0.972276      0.743921      0.531195      0.358037      0.253208      0.162366      0.103829     0.0617766
  18  14 2868.6228    3.2453  0.6656 12.4584 -0.0038  0.0230   0.0945   0.0559    0.0746   0.0000   437.6829      -3.11300       15.6059       3.30660      -4.53658      -1.10353      -1.78030      0.648611      0.537499     -0.154150      0.531997      -1.57696     -0.899658      0.675686     0.0690969     -0.233178     -0.116024    -0.0283128       2.01620       2.60883       2.65592       2.62781       2.70062       2.33275       2.25106       1.78795       1.67756       1.38705       1.02737      0.770389      0.545767      0.360643      0.237209      0.162940     0.0975127     0.0632375
  18  15 3012.0543    3.8145  0.7965 12.7334  0.0030  0.0259   0.1040   0.0655    0.0886   0.0000   441.2399      -2.23003       9.31076       3.68922      -3.32683       2.18500     -0.880493      -5.76178      -2.66549      0.259299       2.00686     -0.262878     -0.908968      0.820301      0.108938     -0.233151      0.149553     0.0708013       2.20594       3.00810       3.02450       3.37083       3.15275       2.88800       2.58425       2.22504       1.77798       1.37864       1.07588      0.812924      0.567966      0.414590      0.274818      0.178838      0.113824     0.0674737
  18  16 3154.7405    3.7736  0.8542 13.1153 -0.0077  0.0305   0.1062   0.0713    0.0832   0.0000   432.0051      -2.16383       14.2850       6.41693     -0.892355      -2.46055       2.38216      0.218760       2.05830       1.93873      -1.34227      -1.57322      0.726725    -0.0972038     -0.555379     -0.125512      0.296669     0.0128494       2.32172       3.57743       3.19290       3.80796       3.34799       3.38851       2.77874       2.51552       1.98725       1.64577       1.26324      0.890832      0.716770      0.458062      0.338438      0.204239      0.129765     0.0760835
  18  17 3297.3246    3.4656  1.2972 12.7729 -0.0058  0.0383   0.0854   0.0890    0.1080   0.0000   437.9724      -5.39646       16.2757       3.37326       1.35207      0.766089      -3.16534     -0.453963      -3.03165    -0.0592924       1.41652      -1.97047     -0.607505     -0.957233     -0.495234     -0.237157     0.0664293     0.0430520       3.02097       4.24510       4.23582       4.72546       4.15509       4.05431       3.58640       3.07124       2.54188       2.06224       1.56185       1.22030      0.873468      0.578368      0.424673      0.251930      0.172579      0.101620
  18  18 3439.9137    2.9993  1.8557 12.3071 -0.0067  0.0438   0.0666   0.1197    0.1017   0.0000   434.6941      -5.23470       10.1005      -2.86953       2.18429       8.53066      -1.70400       9.75858       2.71912      -1.28960      -3.80973     -0.890658      0.381802      0.627409      0.148227     -0.744465     -0.349596    -0.0863432       3.68738       4.95876       5.25006       5.48159       5.23385       4.67940       4.45971       3.58498       3.16601       2.36522       1.99055       1.44386       1.03606      0.718456      0.486033      0.322424      0.203610      0.121487
  18  19 3582.3888    2.5208  2.9786 11.4619  0.0005  0.0594   0.0461   0.1577    0.1051   0.0000   435.6667      -7.76800       8.62616       1.64981       3.68559       5.90391      -2.00401     -0.508002       2.33683      -1.72681     -0.914317       1.68323       2.09280       2.59266     -0.196161     0.0475324     -0.290993    -0.0624937       5.21210       6.80858       7.00185       7.40809       6.67067       6.42625       5.57839       5.14266       4.52039       3.59188       2.67637       2.06905       1.50485       1.00056      0.704050      0.439397      0.260877      0.165581
  18  20 3725.0829    2.0223  3.9231 11.1418 -0.0027  0.0686   0.0326   0.1947    0.0706   0.0000   432.3977       4.07761       14.3362       12.8500       4.08334       14.8090      -15.6438      0.853847       9.11064       5.94345       4.64664     -0.161549     -0.683401     -0.495501     -0.189427      0.858097     -0.267652     -0.343607       5.81701       7.91410       8.54248       8.78057       8.42652       7.78398       6.89910       5.91789       4.98361       3.85405       3.04007       2.31404       1.62075       1.19110      0.774831      0.517642      0.303257      0.187494
  18  21 3867.9940    1.7402  5.9756 10.6521 -0.0036  0.0882   0.0235   0.2479    0.0558   0.0000   431.9930      -14.6971       21.8991      -7.75534       15.8757       10.7811      -6.44844      -7.82706       13.4282       11.3467      0.146193      -2.30859     -0.112232       1.91737      0.721155      0.221305     -0.634929    -0.0723934       7.73619       9.95709       10.8208       11.1004       10.6804       10.3903       8.63384       7.68820       6.30017       4.98633       3.96986       2.92637       2.15761       1.52121       1.03046      0.697609      0.421371      0.260939
  18  23 4153.4335    1.1286  9.3841 10.1537 -0.0010  0.1376   0.0154   0.3987    0.0419   0.0000   441.0916      -21.0243      -2.24749      -17.2833       16.6254      -11.4668      -3.63612       20.6768      -10.0206       9.39243       9.82611       2.07197     -0.929139      -3.04052     -0.383572      -1.01000      0.150370      0.233284       11.2800       14.5643       16.2943       16.7384       16.0196       14.9000       13.4528       11.5744       9.48909       7.76885       6.11741       4.61138       3.34799       2.39698       1.61765       1.07002      0.659674      0.404526
  18  26 4582.5588    0.5898 16.5304  9.7944  0.0039  0.3437   0.0091   0.8637    0.0278   0.0000   470.0169       56.0555      -27.2591      -24.2984       27.9299       9.72948       22.3995      -59.5234       27.0281      -21.0584       32.8180      -6.19110       16.6512       4.69154      -9.93694      0.863052       1.58300      0.188429       27.5683       36.5036       40.5038       40.5084       39.9050       37.4399       32.8662       29.3823       24.0380       19.4736       15.6752       11.5211       8.65303       6.20404       4.21862       2.80908       1.63748       1.00818
  19   7 1867.2998    0.4341  0.3856  9.1254  0.0014  0.0207   0.0159   0.0404    0.0499   0.0000   438.8984      0.216530       15.3194     0.0925688      0.266671       1.47260      -1.20369     -0.725977    0.00329794     -0.135349     -0.127615    -0.0401302     -0.717995      0.394161     -0.133937     0.0467943    -0.0473257    -0.0441405       1.79611       2.06177       2.21985       2.36911       2.33322       2.35750       2.10068       1.66336       1.29072       1.20667       1.00485      0.679148      0.497559      0.395329      0.248593      0.169368      0.113356     0.0798452
  19   8 2021.7342    0.5874  0.6629  9.4164 -0.0008  0.0377   0.0199   0.0632    0.0670   0.0000   440.9171      -4.46486       16.6230       1.17814      -3.14062       7.65451      -2.52878       3.16706    -0.0616450       1.53277    -0.0519553   -0.00454075     -0.788999      0.147771      0.145616     -0.154449      0.154244    -0.0988368       3.83187       5.95193       6.71126       7.13911       6.62190       5.83380       5.11753       3.80449       3.10717       2.00471       1.55418       1.00852      0.783948      0.518598      0.339666      0.226263      0.135504     0.0873138
  19   9 2173.6784    0.8535  0.6930  9.8221 -0.0087  0.0265   0.0243   0.0572    0.0692   0.0000   438.2721      -4.36252       17.6223       3.36388      -7.70297       3.19387       1.82158       2.19597     -0.676177      0.779286     -0.757549       1.28801       1.64232     -0.735393      0.407828     0.0974124  -0.000153818      0.188013       2.11375       2.61959       3.07425       3.01462       3.00321       2.66408       2.54221       2.12636       1.62197       1.47528       1.13686      0.862245      0.588901      0.449355      0.289178      0.207570      0.128506     0.0866958
  19  11 2468.0770    1.5614  1.0082 10.8540 -0.0041  0.0286   0.0397   0.0818    0.1020   0.0000   439.0799      -1.05078       12.8924       4.10905      -1.04963      0.169545     -0.199999      -1.73303      0.305412       2.35730     -0.192965      -1.27986     -0.193706     -0.604517      0.178353     -0.183920     0.0144132      0.170135       2.34841       3.03079       3.23164       3.25434       3.15236       2.90660       2.60091       2.40046       2.03159       1.70986       1.36169      0.999847      0.728509      0.552524      0.353540      0.250396      0.146172     0.0928220
  19  12 2613.0619    2.1363  0.8663 11.4362 -0.0024  0.0269   0.0540   0.0633    0.0959   0.0000   435.5079      -1.76022       9.74394     -0.314799       2.09546      -1.45672       2.28682      -1.56274       1.56196       1.35989     -0.510003     -0.461840     -0.782996     -0.628933     -0.256918    -0.0144588    -0.0986954      0.245299       2.24562       2.97166       3.09990       3.05942       3.00392       2.77219       2.73093       2.35568       1.89793       1.52861       1.20815      0.870201      0.705200      0.511031      0.360244      0.240220      0.146398     0.0936540
  19  13 2757.9081    2.6885  0.8082 12.0469 -0.0028  0.0266   0.0718   0.0640    0.0826   0.0000   434.5760       4.07733       9.87019      -1.17245      0.215551       1.96675      -5.51946       3.46801     -0.867724     -0.691900       1.81822      0.883562      0.708675     -0.766347    -0.0808648     -0.426802      0.155459    -0.0215582       2.19170       3.12500       3.16383       3.51411       3.30277       3.17075       2.62446       2.22645       1.91190       1.43948       1.25337      0.905783      0.632183      0.443907      0.298823      0.205173      0.143356     0.0837971
  19  15 3046.4326    3.8987  0.7505 12.7147  0.0001  0.0249   0.1043   0.0561    0.0846   0.0000   438.0851      -3.19955       14.3952    -0.0959292      -5.98207       1.66544      -2.55829      -3.46892      -1.69525      -1.27556       1.60377      0.720936      0.480252     -0.140840      0.670290     -0.361716    -0.0931703    -0.0275351       2.03674       2.72052       2.98399       3.06672       3.04724       2.68084       2.47455       2.14867       1.59623       1.40242       1.07459      0.810777      0.568298      0.433173      0.296412      0.195575      0.126263     0.0787970
  19  16 3189.7566    3.8880  0.9734 12.8343  0.0000  0.0299   0.0958   0.0703    0.0885   0.0000   438.1247      -6.38804       13.9050     -0.442960      -5.56583      -4.63741      -2.40985      -2.80039       1.05617      -1.67317     -0.224025      -3.18177      0.193276    -0.0379114     -0.341670     0.0719116      0.143458      0.101982       2.60622       3.20783       3.58908       3.59647       3.71843       3.37220       2.95762       2.44181       1.95760       1.71029       1.34119      0.969576      0.721214      0.486142      0.347946      0.240395      0.154559      0.100662
  19  17 3332.7749    3.4822  1.2751 12.6179 -0.0042  0.0348   0.0781   0.0902    0.0931   0.0000   436.6864      0.198958       10.2576       1.18692      -8.91609      -3.66468      -2.97252       1.95168      -3.24830      0.540415      0.234204     -0.164048       1.04842     -0.301388     -0.877858      0.518844     -0.184317      0.114908       2.76002       3.86576       4.06502       4.09932       3.95016       3.77630       3.25437       2.90434       2.41554       1.99147       1.53198       1.14209      0.885132      0.588441      0.443042      0.266424      0.179000      0.109834
  19  18 3476.0968    2.8372  2.2916 11.9437 -0.0026  0.0479   0.0514   0.1240    0.0805   0.0000   436.6363       2.35973       6.78015      -1.65885       3.77955      -1.90459     -0.830990       6.54517      0.640730       2.16830      0.150244     -0.152311     -0.861369      -1.56289      0.133842     -0.255741      0.197489     0.0863555       3.60491       4.97220       5.00814       5.40202       5.35596       5.05357       4.36465       4.02821       3.34165       2.72746       2.18527       1.66155       1.24924      0.882703      0.608720      0.397582      0.268598      0.171451
  19  19 3619.1076    2.3484  3.5139 11.2960 -0.0041  0.0616   0.0369   0.1640    0.0780   0.0000   434.8436       3.93674       3.76278      -1.96552      -4.56632       5.33183      -4.66278       2.41063      -8.38219       5.92223     -0.574871       1.35404      -2.55406      -1.05674     -0.516525     -0.501043      0.657331     -0.343992       4.90328       6.53608       6.72050       7.10257       6.86901       6.34669       5.98893       5.12848       4.39534       3.49504       2.82541       2.13763       1.60156       1.16845      0.800935      0.535968      0.346337      0.217793
  19  20 3762.2265    1.9385  4.9802 10.8781 -0.0025  0.0796   0.0271   0.2092    0.0607   0.0000   439.6320      -17.9308       45.8705       5.45185       2.81768      0.797558      -5.67350       1.52049      0.654955      0.200595      0.360619      -2.13301       3.76347      -1.55452      0.270960     -0.448892     -0.130994     -0.282346       6.36216       8.62219       9.49193       8.98367       9.37077       8.36015       7.78468       6.91231       5.56231       4.82443       3.78051       2.78164       2.19889       1.45198       1.03292      0.677104      0.436588      0.270277
  19  21 3905.4628    1.6374  6.8208 10.4593 -0.0034  0.0944   0.0201   0.2689    0.0499   0.0000   442.5136      -16.0722       17.7479      -4.12747     -0.677084       13.9747      -5.42441      -9.99440       11.1884       1.30429       3.71278      0.371648      -3.30278      -2.18269       3.61354      -1.65061     -0.766452     -0.252358       8.13232       9.99855       10.8011       11.5911       11.4696       10.6563       9.10126       7.89508       6.94563       5.57775       4.35320       3.28448       2.46788       1.75329       1.26630      0.840922      0.524412      0.336744
  19  22 4048.7879    1.3517  9.0159 10.1061 -0.0014  0.1187   0.0158   0.3367    0.0448   0.0000   441.3213      -39.7165       23.1137       32.0794      -4.07639      0.615904       6.11017      0.941123      -5.20827       10.8669      -4.10875      -5.44745      -3.04230       6.43937     -0.438772      -1.29519       1.08761     -0.368884       9.34464       12.4679       13.7591       13.7688       13.6713       12.5513       11.4970       10.1828       8.36975       7.04563       5.48674       4.14197       3.14352       2.27754       1.56432       1.06955      0.641756      0.404889
  19  24 4335.4890    0.8690 12.1469 10.0552 -0.0056  0.1972   0.0136   0.5516    0.0363   0.0000   417.7650      -6.08798       24.4401      -2.02467       8.48557       11.3737      -52.9988     -0.992722       3.28361       16.1498       19.0564      0.756452      -8.74763      -6.79227       2.25006       3.69337     -0.541851      0.700346       15.2989       20.6191       21.7703       22.6371       22.2056       21.2000       18.8245       16.5019       13.9953       11.4842       9.06768       6.93617       5.28464       3.79068       2.63032       1.80903       1.10940      0.703443
  19  25 4478.9711    0.7208 14.6963  9.8545 -0.0048  0.2584   0.0106   0.6742    0.0312   0.0000   431.6841      -27.3829       30.9243       36.9249       41.4235       31.7649       2.65405       59.0359      -13.8727       18.8454      -36.5080      -14.3503       2.14102      -6.99052     -0.118980      0.713360       1.72195     -0.217516       20.0714       26.7026       28.4146       29.4176       28.3962       27.1211       24.2811       22.2081       17.9962       15.4726       12.0622       9.29232       6.92741       5.15158       3.50449       2.41722       1.46878      0.923671
  20   7 1893.8961    0.4213  0.3536  9.2803 -0.0127  0.0230   0.0169   0.0420    0.0454   0.0000   438.3191      -2.60662       14.8993       3.13860      -3.68519     -0.152064       3.18499      0.487016       2.31241      0.227497      -2.01212      0.949759    -0.0606039      0.260310     -0.266821     0.0668544    0.00833731    -0.0812596       1.57955       2.30934       2.25835       2.18651       2.75201       2.13333       2.04443       1.61818       1.51104       1.35156      0.936065      0.740114      0.554096      0.414591      0.297801      0.173694      0.122592     0.0773142
  20   8 2049.9908    0.6214  0.5822  9.4350 -0.0008  0.0243   0.0189   0.0540    0.0601   0.0000   441.8261      -2.08331       11.6234     -0.253391     -0.242623      -2.41568     -0.559024       1.70791     -0.731981       2.80681       1.96106    -0.0980384      -1.07678      0.132279     -0.312783      0.286514     0.0427111     0.0702612       2.15205       3.00312       3.01192       2.77669       2.46428       2.03907       2.12549       2.13413       2.03288       1.84257       1.44106       1.13384      0.781999      0.544855      0.347143      0.230889      0.139553     0.0791971
  20   9 2203.1166    0.8843  0.6952 10.0138 -0.0043  0.0250   0.0244   0.0566    0.0724   0.0000   438.4148      -5.45960       14.0575     -0.280243      -6.29804      -1.13299       1.16033       1.43319      0.175791      0.781488      -1.50333       1.86577      -1.16097      0.253952      0.398421   -0.00197361    -0.0364229     -0.102008       2.06119       2.73133       2.79424       2.79646       2.86705       2.62256       2.37220       2.20103       1.87220       1.56433       1.20645      0.956653      0.694842      0.531504      0.364814      0.259694      0.161173      0.106347
  20  10 2352.4298    1.2285  0.8582 10.4562 -0.0023  0.0286   0.0305   0.0650    0.0765   0.0000   436.1021      -1.97956       17.1517       3.31521      -5.33479      0.797248       1.40660      -1.48833      -1.35117      0.879418      -1.14314      0.435085     -0.519039     -0.138960    -0.0677939     -0.234385     0.0908368     -0.178684       2.11629       2.93266       3.04842       3.30726       3.37748       2.80155       2.72072       2.19194       2.03121       1.66303       1.26619      0.988819      0.705690      0.544178      0.382317      0.245703      0.152727      0.105056
  20  11 2498.8771    1.7077  0.9174 11.0136 -0.0023  0.0270   0.0419   0.0679    0.0912   0.0000   437.6156       1.71350       12.8655       1.27408      -1.38510      -3.70701       2.85721       6.64274       1.85626       2.91618      0.891069      0.694243     -0.759109      0.494210      0.238080    -0.0721146     0.0771783     0.0243719       2.00544       2.85267       2.93889       2.95718       2.92031       2.63564       2.49962       2.23909       1.89433       1.59566       1.25203      0.946529      0.727621      0.523120      0.366523      0.252812      0.153421      0.104214
  20  12 2644.7525    2.1046  0.9609 11.6886 -0.0006  0.0295   0.0528   0.0712    0.0958   0.0000   442.4295       3.85855       11.3159      -4.01708      0.509901      0.167178       2.75017      -4.32812       1.84028     -0.884003      -1.00391      0.428930      0.147746      0.240224     -0.409965      0.120347      0.123304     0.0916319       2.37720       3.24785       3.45245       3.61242       3.50147       3.00281       2.91145       2.51393       2.26419       1.79361       1.48029       1.09314      0.831153      0.605239      0.407581      0.297497      0.178406      0.111576
  20  13 2790.6582    2.6567  0.8779 12.1546 -0.0041  0.0320   0.0667   0.0630    0.0795   0.0000   440.2598      -1.09262       10.9905     -0.673107      -1.08846      -2.20844       4.66317      -3.92420     -0.750628     -0.610239    -0.0391277      0.936949      0.503578     -0.185276     -0.433403      0.275657     -0.108798    -0.0622677       2.48714       3.27569       3.18525       3.27564       3.15377       3.17675       3.21524       2.99580       2.57115       1.77708       1.35202      0.976251      0.919803      0.756797      0.561537      0.389876      0.252048      0.166992
  20  14 2935.8179    3.5611  0.7876 12.5132 -0.0018  0.0269   0.0920   0.0594    0.0798   0.0000   437.7455      0.618045       8.73554      0.112583       2.25783      -1.00904      0.450514     -0.825989       1.04254      -2.04242      0.881090     -0.552054      0.137419     -0.639502      0.351449     -0.181026     -0.172562    -0.0488358       2.00461       3.09692       3.04455       3.11455       2.93404       2.64084       2.50239       2.16627       2.01666       1.64355       1.42004       1.02663      0.744473      0.524608      0.362740      0.235734      0.148668     0.0907902
  20  15 3080.3407    4.0840  0.8513 12.7820 -0.0049  0.0264   0.1003   0.0601    0.0857   0.0000   435.3665     -0.786711       10.8833      -1.07115      -1.68881      -2.01503       2.93812      -1.81018    -0.0553758      -1.65865      -1.11643       1.36169     0.0137761      0.479358     -0.148972     -0.337664     0.0852012     -0.119970       2.20201       2.65208       2.67901       2.98549       3.06348       2.81651       2.39921       2.01318       1.82121       1.57118       1.24681      0.936301      0.663742      0.478813      0.359331      0.255712      0.155235      0.100368
  20  16 3224.2898    3.7550  1.1488 12.7061 -0.0031  0.0345   0.0838   0.0778    0.0959   0.0000   441.5000       3.48329       9.88273      0.532708      -1.34704       4.57766      -6.85584     -0.211853     -0.314448     -0.251004      -1.58835      0.716040      0.546183      0.502843     -0.181792      0.482528      0.360435    -0.0211083       2.41557       3.66358       3.80803       4.01240       3.94512       3.67010       3.19525       2.83778       2.29202       1.85673       1.57889       1.10053      0.880543      0.621280      0.438845      0.303014      0.188213      0.123471
  20  17 3367.9220    3.2207  1.3954 12.8277 -0.0005  0.0373   0.0717   0.1014    0.0724   0.0000   438.8117       6.14504       20.9753      -1.47400       3.84887       2.40731      -1.88660      0.261817       1.48242     -0.393572      -2.68421      -2.51116     -0.881576     -0.523046     -0.701624      0.453234      0.176669    -0.0722692       2.84453       3.83050       3.99521       4.39067       4.06659       3.69118       3.54680       3.06953       2.53456       2.14826       1.74842       1.31707      0.979259      0.711020      0.497415      0.347600      0.218777      0.141968
  20  18 3511.6817    2.5844  2.5060 11.9959 -0.0041  0.0508   0.0459   0.1328    0.0658   0.0000   443.1070      -2.52098       7.20855      -1.51551      -8.01068       9.20874      -4.86350     0.0624492      -7.82634     -0.348649       1.79909      -1.15687      -2.92123       2.42880      0.883306      0.191188     -0.519249     -0.228999       3.82269       5.01811       5.58298       5.53302       5.67965       5.18320       4.76052       4.27263       3.59622       2.96242       2.38625       1.90504       1.41918       1.05151      0.708227      0.496436      0.332446      0.208425
  20  19 3655.5638    2.1362  3.8201 11.2485 -0.0021  0.0633   0.0316   0.1727    0.0633   0.0000   419.1687      0.575654       19.0150       7.99728      0.506219       4.66465      -2.57555      0.464063       5.96804      -2.99999       3.04600     -0.591444     -0.285475      0.845102    -0.0622979     -0.959151      0.328960      0.362071       4.99652       6.48344       7.24595       7.55888       7.14567       7.06432       6.12865       5.39085       4.57138       3.73671       2.90956       2.33857       1.72920       1.26517      0.905807      0.632569      0.397578      0.267455
  20  20 3799.0432    1.7965  5.4328 10.8367 -0.0038  0.0838   0.0242   0.2249    0.0535   0.0000   435.7361       12.2439       1.48188       14.0985       6.70922       5.71026       8.20511       2.07662      -1.38579       1.14944      -12.1318      -5.30744      0.581046      0.908317     -0.947465     -0.241169     -0.305595     -0.139140       6.22387       8.60795       9.08746       9.75894       8.96208       9.05988       7.89717       7.12949       5.89959       4.95296       3.90363       3.02271       2.29026       1.72336       1.21411      0.821099      0.535515      0.341726
  20  21 3942.8412    1.5031  7.6090 10.4274 -0.0025  0.1022   0.0181   0.2954    0.0447   0.0000   435.1071      0.835387       14.5561       11.9146      -18.3266      -9.80304       5.40802      -15.7372     -0.229256       6.31048      -10.0393       2.80991       7.22910      -1.39220      -2.45233     -0.983480    -0.0939038      0.701705       7.71746       10.1998       11.1953       11.6143       11.5365       10.7308       9.83028       8.54231       7.32567       5.95412       4.79791       3.78641       2.82338       2.09925       1.45934       1.03691      0.651118      0.430392
  20  22 4086.5539    1.2566  8.8995 10.1005 -0.0064  0.1175   0.0148   0.3286    0.0433   0.0000   440.1807      0.492110       44.1811       7.92209      -25.4322       15.5617       20.2850      -15.2199       10.1445       2.12742      -9.65480       6.93139       3.90193      -5.50459      -3.10553      0.518349       1.09477      0.194012       8.98786       11.7722       12.8704       13.2346       12.8200       12.2797       10.9650       9.98950       8.37556       6.99986       5.51608       4.45647       3.23485       2.46319       1.68110       1.18416      0.771720      0.480146
  20  23 4230.0981    0.9857 11.1778 10.1513 -0.0003  0.1646   0.0139   0.4767    0.0360   0.0000   424.8218       8.02089      -15.9674      -7.33718       40.2703       15.5118      -7.75493      -5.26117      -5.44851      -26.1791      -2.16151       13.3334      -6.44689      -5.09950       7.17655    0.00207130     -0.604588       1.01064       12.0217       16.0515       17.5211       17.8887       17.8016       16.9899       15.2892       13.5609       11.6001       9.73077       7.73661       6.04903       4.53441       3.44667       2.39873       1.70225       1.06789      0.673838
  20  24 4373.6714    0.8155 13.0216 10.0083  0.0028  0.2069   0.0122   0.5898    0.0339   0.0000   416.9848      -8.37001       17.1964       51.3440      -4.61393       7.93401      -6.01699      -4.32954       6.72352      -11.5038      -15.1806       13.6948       4.66063      -4.36630      -1.00216     -0.142771     -0.108490      0.274852       15.7721       19.7177       22.8087       23.4564       22.5769       21.6114       20.0099       16.8905       14.9850       11.8951       9.81730       7.61561       5.84627       4.20462       3.08940       2.13817       1.34937      0.890789
  20  25 4518.0744    0.6517 14.0126  9.8563 -0.0003  0.2582   0.0105   0.6780    0.0311   0.0000   416.0276      -14.0283      -20.8381      -73.3543       73.2694      -12.1581      -56.5881      -17.4006       9.78566      -5.81602      -4.45462      -1.86679       7.46567      0.241889      -4.67113       2.61428      -1.89826       1.25637       18.8709       25.2834       27.5268       29.0336       27.6134       27.3265       23.8704       21.6334       18.2376       14.9560       12.0280       9.52344       7.27778       5.35507       3.79198       2.64829       1.69524       1.10492
  21   7 1919.7818    0.4746  0.4981  9.1220 -0.0037  0.0244   0.0159   0.0475    0.0514   0.0000   441.5517      -2.95033       16.6538      0.656525      -5.90719     -0.716694       2.52659      0.735275      -2.20185     0.0110264    -0.0994846      0.683851      0.737042     -0.176771      0.285971     -0.179148      0.179708      0.132612       1.41360       2.30100       2.10701       2.54939       2.15879       2.34725       2.00125       1.87137       1.57198       1.16309       1.05838      0.790836      0.634448      0.442096      0.347088      0.212220      0.156398     0.0953989
  21   8 2077.7006    0.6694  0.6967  9.5414 -0.0027  0.0278   0.0183   0.0565    0.0643   0.0000   438.5793      -3.59539       13.2708       1.09361      -4.54520     -0.716968      -2.42146      -2.56257       1.69917      -1.10517     -0.896941      -1.48312      0.706866      0.192605     -0.318960    -0.0910979      0.251641     0.0965135       2.16801       2.98241       2.99436       3.23830       3.02556       3.24909       3.06810       2.48492       1.91368       1.54958       1.25951      0.884771      0.834739      0.547977      0.446289      0.305799      0.206498      0.148478
  21  10 2381.8736    1.2933  0.8517 10.6550 -0.0004  0.0257   0.0324   0.0626    0.0694   0.0000   435.2205      -6.98826       15.5384     -0.910842      -2.22521       4.30982       2.00622       2.91336     -0.435845      -1.08707     -0.116864     -0.128279      -1.13017     -0.319139      0.460307      0.147931     -0.285710     0.0997510       1.96517       2.48749       2.66730       2.78858       2.69489       2.50489       2.29528       2.14013       1.88208       1.48550       1.31793       1.02420      0.811828      0.569580      0.399888      0.255012      0.190568      0.130099
  21  11 2529.2416    1.6750  0.8993 11.1639 -0.0032  0.0283   0.0402   0.0661    0.0773   0.0000   440.3303      0.841664       10.7640     -0.103465      -3.76864      -2.10949      0.309556       1.09209     -0.892237      -1.85801     -0.407969       1.57791     -0.144967     -0.306647      0.467672     0.0895427    -0.0898159    -0.0729872       2.02769       2.62726       3.19342       2.99983       2.93846       3.01848       2.47773       2.29047       1.98707       1.52959       1.31864       1.03172      0.726515      0.572608      0.434425      0.275956      0.186169      0.133610
  21  12 2676.0821    2.3242  0.8011 11.6870 -0.0056  0.0271   0.0600   0.0589    0.0964   0.0000   437.1977       3.38422       12.2826      -5.36565      0.107652       1.17418       2.68249       1.42664     -0.923836       1.36154      -2.33953     -0.934375      0.243268     -0.438487    -0.0831614      0.423829    -0.0761185    -0.0789996       2.32919       2.97228       2.86959       2.65179       2.68321       2.90068       2.92886       2.57403       2.10295       1.59257       1.11305       1.01138      0.839059      0.673444      0.492354      0.319871      0.218494      0.136999
  21  13 2822.8585    2.9661  0.8954 12.1524 -0.0038  0.0271   0.0708   0.0635    0.0964   0.0000   434.4528      -2.19397       14.4631      -3.29961      -5.34058      -2.20898      -3.63339       2.19147       1.67518       1.12384       1.12788      0.907083      0.781820     -0.157240      0.125797      0.297990     -0.119277    -0.0616260       2.01906       2.64429       2.99266       3.05589       3.15017       2.54035       2.52131       2.27333       1.87949       1.58329       1.21996       1.05472      0.764142      0.539380      0.413422      0.255081      0.185196      0.119263
  21  14 2968.8335    3.7186  0.7976 12.5745 -0.0010  0.0244   0.0905   0.0564    0.0781   0.0000   439.4914      -2.03100       10.8452       4.58658     -0.109844      0.797715      -2.35837      -1.55997       2.06823       2.03953     -0.844755      0.230611     -0.429659     -0.327034     -0.123877    -0.0817186     -0.175916      0.109598       1.69509       2.32958       2.44423       2.46156       2.43636       2.32654       2.03320       1.94291       1.55828       1.44505       1.16458      0.893811      0.704143      0.498453      0.348900      0.249071      0.155682      0.110783
  21  15 3113.8172    4.0779  0.9186 12.8191 -0.0032  0.0258   0.0956   0.0637    0.0861   0.0000   437.1313      -1.33708       13.5715       6.02382       2.85314     -0.635802       1.31058      0.473316       1.82873      -2.22270      0.598828      0.503278     -0.317987      0.673563     -0.282746     -0.242812      0.418759    -0.0613450       2.01419       2.72513       2.82511       2.88445       2.94953       2.70583       2.62669       2.28823       2.09402       1.67973       1.26768      0.910866      0.749651      0.608356      0.472843      0.334951      0.220003      0.134275
  21  16 3258.3636    3.6656  1.2988 12.4174 -0.0068  0.0324   0.0754   0.0807    0.0908   0.0000   436.6669      -2.46637       17.7380      0.382743      -3.20503     -0.747626       9.23892       1.23275      -4.58291      -2.93766       3.36153     -0.621065      -1.60028     -0.976753       1.50850   -0.00457169     -0.397490     0.0667736       2.41172       3.10837       3.63742       3.70023       3.58098       3.44039       3.18378       2.72845       2.14857       1.90026       1.48998       1.16490      0.899031      0.645680      0.466176      0.330148      0.218734      0.147668
  21  17 3402.6759    3.0484  1.7008 12.4809 -0.0016  0.0404   0.0593   0.1007    0.0653   0.0000   442.4643      -1.80664       7.03584       1.97516       2.55243       1.62934     -0.702870      -4.82944      -2.04668       1.26483      0.657152     -0.633376     -0.628738      0.448046     -0.198461    -0.0260921     -0.237955    -0.0841879       3.14623       4.12486       4.25610       4.44096       4.26595       4.09728       3.94629       3.54126       3.07315       2.46187       1.90987       1.49827       1.17196      0.947632      0.683294      0.507759      0.372258      0.228062
  21  18 3547.0094    2.4958  2.6322 11.8548 -0.0046  0.0521   0.0402   0.1298    0.0556   0.0000   440.3386       5.96092       1.66692       6.35149       4.57567       2.00546      -4.73019       3.19922      -1.74411       5.11985      0.594971      -3.82244       4.25451      0.133178     -0.383338      -1.12715      0.349761      0.247197       3.53983       4.95494       5.33830       5.46459       5.49468       5.17162       4.80948       4.15300       3.68395       3.05108       2.44742       1.86767       1.55674       1.09798      0.809764      0.582522      0.369980      0.244753
  21  19 3691.3544    2.0215  4.2329 11.1284 -0.0061  0.0657   0.0279   0.1802    0.0554   0.0000   444.8411       6.53467       2.50920       3.35104      -17.9576       7.09482       8.75109       5.40028      -6.95343       4.36145       1.45357      0.696928      -3.02159      -1.66680       1.94870      0.691026      0.643133     -0.604290       4.74486       6.25670       6.85693       7.04190       6.98537       6.63046       6.02862       5.28748       4.76046       3.90664       3.13226       2.55034       1.90529       1.41458       1.03881      0.718837      0.472068      0.311268
  21  20 3835.5176    1.7471  5.6100 10.7545 -0.0038  0.0829   0.0226   0.2189    0.0512   0.0000   426.3984       6.15595       18.5617       4.45709       8.57946       6.36074       7.70524      -9.89817      -5.36670      -5.06761      -1.07269      -4.14522      -1.83657      0.112842      -1.92676       1.60461       1.02528      0.465883       5.88963       7.83722       8.72995       8.73704       8.96772       8.42693       7.68209       6.74904       5.98910       4.85329       3.94499       3.12351       2.37272       1.81573       1.28918      0.930483      0.595278      0.398711
  21  21 3979.5360    1.4147  7.6499 10.4595 -0.0017  0.1040   0.0172   0.2947    0.0401   0.0000   433.8859      -18.3148      -9.36125       26.4574      -8.75612       3.66572       2.31725      -3.66900       10.9557      -3.89767      -18.1155       2.33264       1.41014      0.815955       2.08981       1.06515      -1.43630     -0.315700       7.47492       9.64221       10.8932       11.1699       10.8944       10.6789       9.57052       8.51439       7.36193       6.13587       5.08319       3.90852       3.07903       2.25892       1.65360       1.16435      0.759881      0.512713
  21  22 4123.8849    1.1693  9.4078 10.1884 -0.0008  0.1317   0.0146   0.3655    0.0388   0.0000   453.6278      -2.00199      0.463635       17.9385      -22.2677      -19.5781      -6.69707       3.70805       2.17778       9.22139      -6.28094       1.68603      -3.21377       2.27432      0.964042      -1.52032    -0.0448052     -0.338042       9.40501       12.7005       14.0067       14.2356       14.3451       13.7409       12.0643       10.8454       9.40836       7.80373       6.44441       4.99718       3.82213       2.86124       2.06003       1.44306      0.949196      0.620344
  21  23 4267.6694    0.9175 11.1788 10.0833 -0.0033  0.1702   0.0131   0.4709    0.0356   0.0000   469.5188       22.1530       1.68259      -19.7817      -13.3329       9.10981       12.5195       23.6078      -34.7674       1.76015      -2.77753       6.98777       4.85726       6.27459       2.73756      -3.60370     -0.140617     -0.373548       12.1611       15.8326       17.6504       18.0977       17.6785       17.3011       15.7096       13.9333       12.0092       10.2180       8.32506       6.53450       5.10490       3.75344       2.72223       1.91322       1.27616      0.831820
  21  25 4556.0616    0.6141 15.6275  9.8646  0.0007  0.2879   0.0094   0.7643    0.0270   0.0000   413.6226       36.5307       17.2128       47.2757       32.9579      -33.2310       32.2559       4.29901       5.54216      -10.9705      -24.3142     -0.114542       1.32314      -4.24262       3.52381      -4.03507       1.91798     -0.408814       20.1719       26.5599       29.0634       30.5599       30.4731       28.8810       26.8381       23.0641       20.2770       16.9717       14.0717       11.1232       8.47686       6.42026       4.64831       3.33486       2.13391       1.46883
  22   6 1781.5226    0.3582  0.3085  9.0571 -0.0027  0.0215   0.0142   0.0375    0.0411   0.0000   438.7819      -1.85578       16.5763       1.10605      -2.52192       1.46225      -1.35935     -0.390489       1.26785      0.730992     -0.779656      0.370344      0.445786     -0.186084    -0.0306512     -0.323253    -0.0509376    -0.0292603       1.46341       1.64778       2.22641       2.24724       1.68351       2.18387       1.80894       1.32708       1.54494       1.39513      0.837144      0.806918      0.679296      0.396305      0.315244      0.227862      0.135882     0.0885630
  22   7 1945.0497    0.5305  0.5516  9.1793  0.0018  0.0204   0.0160   0.0479    0.0556   0.0000   439.5948      -1.52668       15.2321       4.86585      -2.60145      -1.22433      0.963716       4.08573       1.80431     -0.736276      0.426090       1.86116     -0.699438     0.0651009      0.495312     -0.132022     -0.194303      0.145542       1.63158       2.01235       2.22168       2.37042       2.45767       2.21189       1.99840       1.79737       1.55788       1.24960       1.05368      0.830334      0.619629      0.447393      0.346970      0.257678      0.181528      0.119868
  22   8 2104.7448    0.7169  0.6322  9.5622 -0.0057  0.0234   0.0205   0.0563    0.0618   0.0000   440.0136      -4.13627       13.3841      -3.72584      -3.78233      -1.25071      -2.27423     -0.175036     -0.194675       3.66741       2.36181       2.15156      0.227219      0.540711      0.512421     -0.105233     0.0975053     0.0200865       1.94464       2.64123       2.84013       2.67605       2.29103       2.23372       2.08275       2.07935       1.94495       1.73327       1.37452       1.06805      0.766496      0.598196      0.400397      0.305763      0.202489      0.130524
  22   9 2259.9534    1.0119  0.8928 10.1482 -0.0003  0.0270   0.0240   0.0643    0.0715   0.0000   439.1798      -2.29824       9.80682      -3.50731      -3.17602       4.21345      -1.85408       2.00402       1.88716      0.997290       3.78938      0.953551      0.313535       1.35782     0.0760458      0.182193      0.316153     0.0253376       1.90893       2.42841       2.58376       2.67280       2.77675       2.57813       2.49579       2.23557       1.76315       1.56067       1.28326       1.08571      0.795089      0.601969      0.427075      0.313606      0.222390      0.151511
  22  10 2410.7798    1.4371  0.8897 10.8304 -0.0006  0.0263   0.0340   0.0635    0.0776   0.0000   438.1583      -3.71236       17.2939      -2.64150      -5.37914      -1.66067     0.0499047      0.867011      -1.44822       2.39673      -1.13253      0.117951      0.749409     -0.147224     -0.410989      0.299645     -0.135246    -0.0379738       1.70630       2.39498       2.45711       2.71934       2.75908       2.45605       2.31079       2.01343       1.80278       1.47976       1.22729      0.943161      0.753516      0.553888      0.412893      0.296501      0.203373      0.126326
  22  11 2559.1189    1.8849  0.9483 11.2224 -0.0005  0.0292   0.0430   0.0641    0.0815   0.0000   437.2897      -2.81223       11.3892       1.37794       2.32022       1.71931     -0.331279      0.329580       2.24658      0.541111      0.940929     -0.992593      0.213051     -0.190588      0.193631     -0.175340     0.0314168      0.132890       1.92232       2.73228       3.00408       2.97191       3.03244       2.59994       2.55418       2.23731       2.08074       1.81550       1.44584       1.19537      0.923282      0.652904      0.468899      0.337214      0.214583      0.142048
  22  12 2707.0166    2.4991  0.8493 11.8112 -0.0037  0.0241   0.0594   0.0587    0.0820   0.0000   439.1356      0.805004       11.7132       6.44798      -3.80329       3.06520      0.623710       1.04731      -1.35131     -0.282252     -0.753508      -2.77409      0.920619     0.0999304     -0.922560     -0.605777      0.216853      0.195143       1.83307       2.44067       2.78685       2.84046       2.85906       2.71211       2.44215       2.06716       1.76912       1.48735       1.17751      0.924419      0.692513      0.530419      0.396418      0.283930      0.187258      0.129067
  22  13 2854.6427    3.1906  0.8303 12.4205 -0.0043  0.0254   0.0783   0.0578    0.0921   0.0000   437.6030       2.91044       13.6394       4.05183      -3.53492      -1.46393     -0.190802       4.27270      0.703628     -0.339833      0.708167     -0.441890      0.955044       1.03129      0.485692     -0.136059      0.314507     0.0756854       1.97203       2.36238       2.53929       2.66695       2.79770       2.65376       2.42991       2.06032       1.69572       1.51580       1.27741      0.997126      0.757954      0.537634      0.406248      0.319665      0.213461      0.145656
  22  15 3146.8929    3.8679  0.9043 12.9477 -0.0006  0.0268   0.0898   0.0617    0.0772   0.0000   439.6463      0.122073       17.6409       4.04321       1.86231       1.53812     -0.699288     -0.708805       1.32690      -1.06960   -0.00397741      0.821265     -0.104621     -0.695699      0.114690     0.0275885      0.352522    -0.0445211       1.80803       2.68953       2.64663       2.80634       2.56119       2.67512       2.45367       2.26705       1.86378       1.61302       1.24747      0.994646      0.794655      0.614399      0.418749      0.327518      0.234824      0.156080
  22  16 3292.0819    3.5560  1.3695 12.6372  0.0008  0.0337   0.0719   0.0880    0.0753   0.0000   436.5103     -0.414532       15.0302       6.83849      0.986711      -5.54456      0.808445       2.85049       2.09112      0.480209       1.84317     -0.286712      -2.09409     -0.594115      0.191670     0.0638504     0.0294932    -0.0533502       2.45273       3.30551       3.29308       3.57628       3.32330       3.36625       3.16979       3.01745       2.45545       2.12473       1.58589       1.23415      0.998736      0.765608      0.633201      0.443432      0.336732      0.221288
  22  17 3437.1134    2.8979  2.0138 12.1293 -0.0045  0.0430   0.0491   0.1046    0.0609   0.0000   439.4814     -0.933969       19.3231       2.55164      -1.17089      -2.52804      -5.60036       7.42067     -0.723195       3.40716      0.270815      0.267071       1.77264      0.239294     -0.877044     -0.632366      0.179391      0.443246       2.81065       4.04094       4.22308       4.39024       4.24437       4.19076       3.77416       3.47755       2.99444       2.58148       2.07203       1.64442       1.32893      0.955526      0.719788      0.525778      0.352425      0.231941
  22  18 3582.0001    2.4142  3.0408 11.7589 -0.0018  0.0524   0.0359   0.1420    0.0491   0.0000   440.2104       1.46533      0.176517      -2.51076      -1.69178     -0.456676      -10.9144       5.15203      -2.99028      -2.47160      -3.18100     -0.783331      -3.94988     -0.647554     -0.558326     -0.107151      0.470582    -0.0198250       3.65149       4.81632       5.28093       5.65435       5.49211       5.28399       4.86893       4.29236       3.77067       3.08292       2.57212       2.05033       1.60726       1.19773      0.891912      0.619137      0.426120      0.290399
  22  19 3726.7648    1.9325  4.3573 11.2550 -0.0033  0.0684   0.0264   0.1875    0.0470   0.0000   442.6842      -9.49043       20.1056      -2.31127       6.65578      -6.12672      -12.2588       1.32946      -2.59970       4.66796       1.51705       1.39580      0.971792      -3.86595      0.808217     0.0930471     -0.878355     -0.316536       4.63146       6.04063       6.78760       6.91868       6.97560       6.60275       6.14911       5.65377       4.57118       4.15516       3.42990       2.65886       2.07787       1.58642       1.17100      0.837601      0.564835      0.380389
  22  20 3871.5876    1.6474  6.4238 10.6567 -0.0006  0.0851   0.0194   0.2382    0.0434   0.0000   447.3031      -6.36601       8.09983       17.4522     -0.405137      -5.48120      -5.67244       15.7031      -3.99832       2.70571      -8.56033     -0.704861      0.486381       3.83121      -2.91398     -0.142280     -0.236829      0.705374       6.00231       7.73708       8.67598       8.81866       8.68640       8.52911       7.77070       6.82046       6.16469       5.09746       4.24233       3.38597       2.66624       2.00214       1.46220       1.04952      0.701594      0.487293
  22  21 4016.0551    1.2959  8.3058 10.3899 -0.0017  0.1125   0.0156   0.3193    0.0383   0.0000   428.9009     -0.281399       13.9449       14.2987      -13.2937       7.29168      -10.8667       7.80625       3.74475     0.0275397       3.14923      -7.61717       1.32243      0.554668       1.22019       3.01143     -0.664367     -0.227981       7.79086       9.80401       11.2873       11.7547       11.3505       11.1689       10.3692       8.96015       7.99414       6.56893       5.54965       4.39686       3.33442       2.63048       1.92387       1.37745      0.927745      0.641940
  22  22 4160.4808    1.0975 10.5426 10.2115 -0.0021  0.1437   0.0136   0.4018    0.0347   0.0000   432.8681      -13.3647       12.4871      -1.87922      -5.28405     -0.995226      -8.18907      -24.1588      -1.52246      -7.47825      -4.08795      -6.80506      -2.01441      -4.43130       1.45491     -0.578065      0.131753      0.449042       9.88031       13.0014       14.5644       14.8624       14.8262       14.4069       12.7806       11.8470       10.0445       8.80603       7.11921       5.72947       4.47334       3.39182       2.45440       1.78290       1.17079      0.817686
  22  23 4305.0580    0.9315 12.3321 10.0774 -0.0021  0.1707   0.0119   0.4884    0.0321   0.0000   432.6950       29.9458       22.6326      -23.6841       22.8284       11.2862      -6.76149      -3.42455       22.0672       7.59436     -0.341552       4.70658      -6.84103      -5.22815      -3.98162       4.69954      0.915789      0.534319       12.1329       15.7334       17.5001       18.1599       18.2006       17.0103       15.9305       14.2772       12.2276       10.7227       8.32603       6.97728       5.22754       4.13586       2.96492       2.18783       1.44322      0.997629
  23   6 1804.1849    0.3670  0.3490  9.1427 -0.0145  0.0198   0.0140   0.0385    0.0417   0.0000   439.7715      -4.16360       18.0241       3.89303      -4.44388       2.91101      -1.46050      -1.37761       1.50517       2.13798     -0.447750      0.236820      0.303051      0.499771     -0.516740      0.194547     0.0310545    -0.0299246       1.38906       1.90478       2.20430       1.98809       2.32328       2.09887       2.06221       1.86772       1.40120       1.35408      0.851829      0.775340      0.694436      0.436834      0.382911      0.240148      0.182801      0.127003
  23   7 1969.6035    0.5322  0.4928  9.3588 -0.0072  0.0204   0.0163   0.0444    0.0499   0.0000   439.0342      0.315623       15.5250      -1.58180      -2.14186      -1.42523      -1.92244     -0.193675      -2.18326     -0.582207      0.568129      0.890137     -0.529655     -0.600593     -0.466569      0.143627      0.139659     0.0267539       1.40173       1.80193       2.03285       2.09190       2.00220       2.01290       1.88840       1.55439       1.54449       1.23561      0.975576      0.752712      0.661662      0.473038      0.375485      0.264709      0.189607      0.133174
  23   8 2131.0639    0.7420  0.6846  9.8041 -0.0080  0.0244   0.0200   0.0534    0.0597   0.0000   438.1616       1.12901       18.7977     -0.696467      -2.63506       3.23924      -2.02141      0.346311     -0.684498      -3.22058      0.974467       1.03176      0.807939      0.942135     -0.367615      0.147753     -0.155828   -0.00988304       1.64897       2.16316       2.34247       2.66583       2.47568       2.33925       2.27996       1.97915       1.69504       1.38932       1.18686      0.890165      0.675978      0.533282      0.425619      0.311225      0.227793      0.156199
  23   9 2287.4099    1.1377  0.7467 10.2959 -0.0002  0.0227   0.0275   0.0529    0.0682   0.0000   437.1592      -2.21714       16.8349       3.76042      -1.23291      -4.35191      -1.45302     -0.140323      0.806851     0.0944077      -1.31152     -0.645694      0.429954     -0.132150      0.888587      0.583014     -0.608657    -0.0430803       1.63429       1.96579       2.27631       2.32441       2.27827       2.25727       2.15386       1.83831       1.50309       1.36959       1.06059      0.899372      0.715663      0.527797      0.391218      0.285921      0.198226      0.140833
  23  11 2588.5955    1.9691  0.9289 11.4032 -0.0031  0.0259   0.0447   0.0654    0.0745   0.0000   440.6390      0.431957       16.6998       4.92196      -5.42487      -2.43298      0.680270      -2.14029       1.69609       1.60314       1.10255      0.578792      0.889664      0.367875     -0.200051     0.0531801      0.127255     -0.593670       1.92827       2.39736       2.50355       2.52170       2.59746       2.66645       2.34099       2.07230       1.76196       1.58123       1.32764       1.11108      0.876567      0.653192      0.466492      0.327389      0.227276      0.162332
  23  12 2737.4817    2.6012  0.7702 12.1382 -0.0040  0.0232   0.0640   0.0544    0.0664   0.0000   439.6102       2.82513       12.6721      -1.34999      -1.25871      -3.02939       5.25014      0.792018      -2.56461      0.656489     -0.698899      0.192592      0.643432      0.323763     -0.414200     -0.607804     -0.284321     -0.133919       1.68211       2.18733       2.27070       2.50273       2.27414       2.24732       2.20590       1.84701       1.64815       1.46515       1.24840      0.974520      0.759320      0.556730      0.440437      0.330616      0.215165      0.143666
  23  13 2886.0125    3.5141  0.6469 12.6050 -0.0031  0.0201   0.0979   0.0520    0.0782   0.0000   438.8445      -4.54416       13.6418       3.50846      -5.21238      -2.76456       2.24343      0.836148     -0.669064      -1.62303       1.42193       2.13126     0.0156648     0.0661282      0.389724      0.491571     0.0677641      0.237287       1.36666       1.72731       1.84343       2.04093       2.06646       1.92324       1.76645       1.47040       1.42268       1.29373      0.948821      0.786428      0.638397      0.475367      0.358231      0.253527      0.168678      0.125065
  23  14 3033.3423    3.7309  0.8575 12.7120 -0.0003  0.0241   0.0859   0.0590    0.0867   0.0000   437.1494      -4.07702       16.3423       3.04252      -5.90055     -0.841673      0.797227      -1.30558      -3.40497      0.173117       2.73754      0.233048     -0.750139     -0.857802     -0.366424      0.158049     0.0870664     -0.178529       1.61977       2.20627       2.30826       2.41817       2.56888       2.23842       2.12850       1.85396       1.66815       1.44509       1.18270      0.967895      0.759053      0.551761      0.419987      0.313971      0.190488      0.144180
  23  15 3179.5979    3.7453  1.0077 12.7974 -0.0087  0.0272   0.0835   0.0686    0.0793   0.0000   438.2696       1.62109       15.4549      -1.78692      -4.31114       1.15429       2.42987      -2.57593      -2.54926      0.382193      -1.58901      0.543019     -0.917682      0.802943      -1.00487     -0.170219     -0.257846     0.0526398       1.76408       2.45179       2.60217       2.61911       2.73034       2.54411       2.42108       2.21613       1.81192       1.54583       1.33443       1.01019      0.853790      0.621469      0.480594      0.327271      0.236047      0.160118
  23  16 3325.3686    3.4688  1.4138 12.4462 -0.0018  0.0321   0.0665   0.0830    0.0794   0.0000   438.0836      0.646471       9.34852       2.62783       3.89349      -3.69143     0.0696542     -0.188879      -3.94895      -2.12266       2.75972       1.31612      -1.54675     -0.946646      0.469160      0.644994     -0.357222     -0.150536       2.22907       2.97638       3.28000       3.18948       3.36214       3.05866       2.89148       2.66926       2.30544       2.02281       1.62820       1.33642       1.05155      0.802323      0.582134      0.436726      0.306155      0.209541
  23  17 3471.0864    2.6493  2.2062 12.1957 -0.0044  0.0458   0.0441   0.1152    0.0500   0.0000   438.2403      -2.23952       12.9926       5.75627       1.00787     -0.532682      -8.11977       7.71881       1.96140      -3.23468     -0.912182       1.65221     -0.490575      -1.62817     -0.145383      0.271006      0.842526      0.207483       3.09268       3.88102       4.43972       4.73922       4.52487       4.11546       4.23861       3.65049       3.15019       2.68456       2.29685       1.84536       1.45609       1.08692      0.840006      0.585168      0.409044      0.285061
  23  18 3616.5864    2.2426  3.3408 11.4944 -0.0024  0.0540   0.0303   0.1437    0.0450   0.0000   441.9926      0.769615       10.5791       4.92539      -3.45998       3.04944      -7.73161     -0.182579     -0.132732      0.836134      0.281320      -2.85455      -2.66581       1.67761       2.06891      0.403836   -0.00148069     -0.214307       3.57950       4.53207       5.13502       5.16266       5.31429       5.05832       4.71426       4.40594       3.72007       3.13392       2.70699       2.14935       1.74530       1.33419      0.974070      0.720993      0.482405      0.343094
  23  19 3761.7601    1.8661  4.9012 11.0476 -0.0037  0.0689   0.0235   0.1919    0.0438   0.0000   433.9508      -1.53335       26.3186    -0.0438723     -0.301021      -9.37884     -0.412456      -2.44503       1.42456       3.65348      -6.09771       2.12132       1.79437       1.49488      0.285149      -1.07288      -1.21491     -0.492537       4.70068       6.14425       7.00387       7.10801       7.14052       6.86963       6.37925       5.65104       4.94873       4.22849       3.53261       2.72418       2.23355       1.68738       1.26414      0.922136      0.639948      0.442225
  23  20 3907.1033    1.5320  6.6033 10.6346 -0.0023  0.0878   0.0182   0.2453    0.0396   0.0000   438.7725      -17.0839       23.9147       18.4430     -0.555885      -17.1221       27.4640       13.6510       8.73881       10.3657      -5.19233       1.69988       2.16703     -0.179571      -1.77325     -0.592887      0.525884     0.0935192       5.94878       7.71613       8.78453       9.02660       9.04668       8.58951       8.01880       7.27745       6.25208       5.34094       4.40325       3.54553       2.74934       2.15781       1.60955       1.16192      0.823162      0.555602
  23  21 4052.3294    1.3056  9.5058 10.2239 -0.0008  0.1177   0.0142   0.3299    0.0364   0.0000   406.4888      -5.40952       22.1710      -3.70250       3.72802       16.0636      -15.8149      -18.5726       6.08206       9.83491       3.51708      -6.08781      -6.88511      -3.99604      -1.45829       2.47515      0.979882     -0.185002       7.83538       10.0615       11.2963       11.6231       11.6967       11.2418       10.5138       9.43311       8.33035       7.05922       5.94015       4.69445       3.79377       2.83613       2.20869       1.59515       1.09990      0.749928
  23  22 4197.2979    1.0370 10.7866 10.1535 -0.0015  0.1477   0.0130   0.4183    0.0339   0.0000   447.8912      -1.52592      -18.2221       14.9674       32.1051      -16.0684      -1.50584       3.76380       8.99599       13.5809      -4.88373      -3.44993      -6.06814      -1.57084      0.411371      0.226328       1.03448      -1.34860       9.61522       12.7076       14.3045       14.4180       14.8538       13.9269       12.9530       11.9576       10.3207       8.90121       7.45786       6.03020       4.69550       3.70186       2.71882       1.97095       1.36546      0.940889
  23  23 4342.2446    0.8593 12.9044 10.0346 -0.0044  0.1948   0.0108   0.5158    0.0301   0.0000   443.6502       42.8650      -13.2304       17.5167       23.7206      -19.1725      -21.6183       3.64709       4.04662      -37.0078       21.7774       2.79373      -10.4444       4.23235      -1.85316     -0.942560      -1.82493       1.73466       12.6038       16.8425       18.4405       19.3649       18.7263       18.8811       17.1132       15.8178       13.6543       11.6966       9.77281       7.84463       6.17336       4.85674       3.57803       2.65385       1.83892       1.28262
  23  25 4632.4700    0.5386 16.7445  9.7463 -0.0047  0.3217   0.0079   0.8117    0.0242   0.0000   442.5080       42.6734       5.72595      -81.0723       14.5555       52.2230      -38.1424       39.9967      -13.8259       10.1998       7.76538       20.4019      -6.04155       11.0305      -5.75589      -11.2924       3.89598      -4.09539       21.1345       27.6014       31.0654       32.0496       32.2770       30.9739       28.8294       25.9925       23.0911       19.3417       16.2702       13.0879       10.4557       8.09286       6.04039       4.48183       3.01491       2.15223
  24   6 1826.2780    0.3958  0.3908  9.1244 -0.0053  0.0198   0.0147   0.0428    0.0419   0.0000   438.8810     -0.241891       16.9448      -2.67193      -2.51572       3.36206       2.13906       1.52482      0.399023     -0.602220       1.32121      0.235022     -0.872933       1.01904      0.296971     -0.556151      0.169549     -0.199244       1.36896       1.60899       1.59168       2.03622       1.99805       1.69561       1.59756       1.49041       1.46232       1.42883       1.32020      0.909873      0.638685      0.491218      0.505067      0.488636      0.343459      0.166781
  24   7 1993.5616    0.5717  0.5521  9.3549 -0.0051  0.0229   0.0165   0.0468    0.0548   0.0000   439.0170      0.589260       21.5251       1.64388      -5.42048     -0.869037       3.74354     -0.320773     -0.992352      0.947225     0.0952415     -0.871187      0.783814      0.479495      0.286467     -0.352925     -0.400116     -0.117257       1.57805       2.00832       1.99628       2.19769       2.26684       2.25064       2.20447       1.81256       1.43577       1.22025       1.17592      0.909914      0.682577      0.562930      0.385539      0.281087      0.225377      0.145594
  24   8 2156.7256    0.8464  0.7384  9.7443 -0.0026  0.0228   0.0206   0.0537    0.0652   0.0000   440.8866      -2.29117       16.5594      -1.96817     -0.791510       1.60567      0.635333      -1.83265      -2.22534      0.749042      0.905654      0.754454      0.239152     -0.714168      0.282444     -0.269926      0.112692    -0.0387166       1.54039       2.15468       2.19726       2.25359       2.11935       2.09773       1.96368       1.87030       1.66329       1.44928       1.26078      0.977451      0.846236      0.623030      0.450593      0.344967      0.225941      0.163925
  24   9 2314.2856    1.1625  0.8757 10.3509  0.0027  0.0261   0.0267   0.0609    0.0663   0.0000   441.9812       3.46925       12.4856       6.07955       1.81306      -1.61889      0.748496      0.645411     -0.669810       1.13086       1.92885     -0.629137     -0.804986      0.828939     -0.204364     -0.171027      0.661625      0.295878       1.78988       2.37529       2.60082       2.64148       2.53041       2.47691       2.39991       2.21575       1.79805       1.53342       1.30596       1.01043      0.819467      0.664437      0.491389      0.366585      0.247176      0.172900
  24  10 2466.9949    1.5733  0.8751 11.0745 -0.0022  0.0248   0.0364   0.0615    0.0769   0.0000   440.1896     -0.950114       15.7553     -0.781895       1.53824       3.88568       1.31866      0.714137       2.13806      -1.70764      0.339668      0.200620      0.109217      0.361456     -0.312715      0.309962     -0.418842     -0.221656       1.65075       2.18179       2.44320       2.61174       2.68815       2.48767       2.30497       1.94302       1.85533       1.41953       1.27795      0.960837      0.784541      0.583537      0.474206      0.339668      0.231957      0.165686
  24  12 2767.6110    2.7477  0.8801 11.9911  0.0015  0.0244   0.0622   0.0587    0.0761   0.0000   437.6185      -1.02570       15.6818      -1.55566     -0.440483       3.17079      -3.62710      0.798806      -2.05205       2.30061      0.152656     -0.977634      -1.10192     -0.232570      0.137918     -0.679483      0.120248      0.119808       1.64342       2.25142       2.23756       2.45889       2.31679       2.35092       2.19571       2.06113       1.71958       1.45828       1.15474      0.965474      0.796946      0.610990      0.460001      0.336927      0.241654      0.178737
  24  13 2916.8663    3.2994  0.8024 12.5920  0.0020  0.0255   0.0770   0.0532    0.0720   0.0000   439.2796     -0.859680       15.1168       1.86860     -0.543741     -0.469624     -0.188817      0.385343      -2.44739      -1.19704     0.0970685       1.02497     -0.663551     0.0863241      0.681334      0.156608      0.224556      0.243102       1.74131       2.50927       2.62132       2.73653       2.65844       2.42501       2.29900       2.12298       1.92684       1.64875       1.38013       1.11632      0.898657      0.660167      0.478902      0.342260      0.256733      0.172101
  24  14 3064.9879    3.8342  0.9016 12.8719 -0.0031  0.0253   0.0864   0.0607    0.0852   0.0000   437.6704      -1.57668       14.2264       1.99562      -3.77148      0.251564       2.97572       2.35488     -0.167475     -0.161532      0.987256     -0.130958     -0.648760      -1.21152     -0.422109    -0.0320164     -0.189015     -0.418048       1.76575       2.34556       2.38331       2.41696       2.44085       2.36916       2.38637       2.14419       1.92765       1.62653       1.35647      0.968982      0.824415      0.675175      0.520586      0.390300      0.293665      0.210803
  24  15 3211.8204    3.7501  1.0638 13.0313  0.0056  0.0308   0.0835   0.0686    0.0799   0.0000   436.7445       3.00999       16.0885     -0.990591      -3.29368       2.47327      -2.91164     0.0864828       1.17590       3.40229       2.06857       2.78732      -1.75579     0.0707157       1.20987     -0.466375    -0.0881909      0.294319       1.98582       2.89263       2.78149       2.97493       2.89598       2.95064       2.70230       2.61979       2.07915       1.85754       1.46982       1.22839      0.964708      0.769873      0.564778      0.419200      0.295930      0.205504
  24  16 3358.3661    3.2687  1.4642 12.6274  0.0011  0.0350   0.0627   0.0878    0.0680   0.0000   440.0160      -2.20956       14.8520     -0.452750       3.50252       1.24554      -1.00656      0.508706       2.26093    -0.0136120      0.211013      -1.04913      -1.13039      0.170729     -0.522876      0.137139      0.980375     -0.161641       2.33689       2.80838       3.10943       3.62867       3.32661       3.12008       3.10023       2.74618       2.43787       2.10092       1.76665       1.40342       1.15966      0.900469      0.679295      0.480699      0.333542      0.250232
  24  17 3504.8268    2.6290  2.7756 11.8205 -0.0004  0.0459   0.0366   0.1241    0.0480   0.0000   439.6201       4.96572       9.00441      0.333951       1.38623       1.67158      -6.59710       1.91778       2.22576      -2.39396       3.37990       3.06214     -0.435640     -0.607506       1.41682     -0.420769     -0.259943     0.0734778       2.97772       3.95777       4.41052       4.47485       4.59758       4.21819       3.97332       3.73176       3.21729       2.79630       2.44454       1.96054       1.57834       1.21108      0.893154      0.657666      0.461923      0.323285
  24  18 3650.7115    2.1641  3.7852 11.4194 -0.0001  0.0578   0.0275   0.1520    0.0413   0.0000   434.2138       11.3449       12.0039       5.95395      -8.22154     -0.380142      -6.84245       5.95977      -1.11318      -6.37348      -5.01774       6.11177       6.85084      -1.96251       1.88049       1.19375      0.322464    -0.0203057       3.66273       4.95937       5.48349       5.71564       5.48957       5.24997       5.04269       4.52628       4.09107       3.57157       2.94397       2.43596       1.94114       1.51777       1.12859      0.810295      0.574283      0.401994
  24  19 3796.5337    1.7881  5.2860 11.0004 -0.0018  0.0736   0.0212   0.1931    0.0395   0.0000   436.8204      -3.86824       4.06797      -3.62752       17.7164       10.7356      -5.72307      -2.57533      -8.66189       3.94673      -2.42421      -3.47688       1.32298       1.39526     -0.259444     -0.734994      0.724120     -0.689649       4.55618       6.24565       6.68152       7.12460       7.22680       6.92428       6.41912       5.79755       5.06742       4.43149       3.70892       3.04589       2.38999       1.89140       1.39308       1.05649      0.709810      0.504399
  24  20 3942.3752    1.4779  7.7495 10.4668 -0.0016  0.0941   0.0160   0.2660    0.0379   0.0000   436.8098       4.66276       8.11725       34.4162      -1.42603      -20.8708      -16.0432      0.878922      -1.30474       3.06226      -7.08886      -5.60666      -3.70148       3.66266       2.95676      0.738005     -0.644424     -0.318339       6.08064       7.76506       8.78473       8.98073       9.09693       8.91873       8.23997       7.60628       6.65731       5.64199       4.73162       3.81886       3.10800       2.45892       1.82977       1.35925      0.975923      0.668661
  24  21 4087.9847    1.2078  9.5786 10.2902  0.0002  0.1204   0.0138   0.3480    0.0348   0.0000   447.4106       11.1588       2.96241      -5.95708       8.00972       15.2157      -6.52527      -6.78661      -1.10885       1.56761      -5.48243      -4.95260      -2.68002       5.77709       1.38339     -0.560996      0.471618     -0.150770       7.54808       10.0398       11.1665       11.5564       11.5636       11.3380       10.4801       9.47519       8.45090       7.20258       6.20860       5.06144       4.02680       3.15521       2.30268       1.74952       1.22861      0.853152
  24  22 4233.6278    0.9950 12.3277 10.1071 -0.0019  0.1684   0.0114   0.4537    0.0319   0.0000   421.3114      -17.8673      -1.28490     -0.743500      -2.56126      -2.02419      -3.51930       11.9540       5.76278       1.38885       4.74424       8.75410      0.721195       1.38740      -2.60191      0.285130      -1.81644      0.140104       10.2786       14.0510       15.6782       15.7594       16.1472       15.5668       14.7558       13.2714       11.7792       10.2391       8.45984       6.84038       5.57575       4.29240       3.27684       2.44403       1.72058       1.19845
  24  23 4379.0661    0.8121 13.6842 10.0145  0.0004  0.2013   0.0097   0.5473    0.0278   0.0000   463.4625       3.16109       10.5497       4.10575      0.953080      -17.9745      -21.5415       4.65027       10.2354     -0.804052      -12.9996     -0.505776      -4.73486      -1.93497       10.8470       1.26061     -0.344864       1.00968       12.4443       16.3670       18.5605       19.4399       19.0906       18.9177       17.3970       15.6965       14.1005       12.2646       10.0642       8.31883       6.72605       5.08827       4.01783       2.94084       2.01698       1.43309
  25   7 2016.9093    0.6094  0.5422  9.5211 -0.0048  0.0216   0.0173   0.0477    0.0509   0.0000   436.7620     -0.701547       18.1997       3.20918      -3.61736      -1.21068      0.852861       1.00144      -2.44626      0.668578     -0.757767       1.69027      -1.04051      0.610464      0.311671     -0.189821     -0.241705     -0.226165       1.59690       2.07434       2.35055       2.46965       2.41791       2.41321       2.25625       1.89254       1.61939       1.39029       1.15766      0.955920      0.749040      0.528473      0.425984      0.313822      0.219045      0.158233
  25   8 2181.6870    0.9064  0.7552  9.8400  0.0001  0.0243   0.0211   0.0523    0.0651   0.0000   439.6575    -0.0115168       18.7775       2.03744      -3.27916      -4.01676      0.122677       1.69225     -0.289875     -0.670539      0.339077     -0.357880      0.382300     -0.124544     -0.368696    -0.0557092      0.395639      0.315960       1.28827       2.07696       2.01513       2.30699       2.19482       2.14969       2.02388       1.79027       1.65150       1.27410       1.24117      0.931293      0.825258      0.566730      0.456145      0.332311      0.236337      0.166136
  25   9 2340.4968    1.2310  0.8366 10.5526 -0.0026  0.0234   0.0279   0.0572    0.0657   0.0000   439.4080     -0.436508       18.2212       4.83364      -3.80518       3.32326       2.17175       1.42847     -0.639807      -1.01287     -0.272252     -0.147549    -0.0149832      0.887991      0.148016     0.0167807      0.304910   -0.00586469       1.39397       1.90555       2.03629       2.09773       2.23702       1.98209       1.96178       1.78590       1.55825       1.42384       1.14833      0.965478      0.802479      0.582679      0.466517      0.338364      0.262488      0.171758
  25  10 2494.3133    1.6866  0.9561 10.9826 -0.0024  0.0255   0.0356   0.0601    0.0798   0.0000   439.5763      -3.60200       14.8015       4.89356      0.328101       5.53396      -2.91891     -0.567318     -0.948345      0.436168       1.42125      -1.18614      -1.31831     -0.352708      0.899705     -0.212236     -0.313197      0.224605       1.55483       1.99347       2.25736       2.24288       2.43617       2.25108       2.14359       2.02752       1.74747       1.50291       1.22852       1.00368      0.796878      0.649968      0.524233      0.373455      0.283343      0.197912
  25  11 2646.2020    2.2574  0.8796 11.6531 -0.0053  0.0231   0.0490   0.0593    0.0762   0.0000   439.3031       2.56931       15.3558      -4.10763     -0.699148       3.86337     -0.250436      0.202786     -0.372180     -0.407022       1.81792      0.433102       1.19159      0.639347     -0.566647      0.484164   -0.00320258     -0.129105       1.53088       2.00864       2.22826       2.26417       2.33349       2.20958       2.13708       1.92428       1.67588       1.40337       1.20833      0.961783      0.791610      0.620167      0.468926      0.346033      0.251368      0.185597
  25  12 2797.3188    2.9581  0.8223 12.2113 -0.0036  0.0223   0.0671   0.0530    0.0705   0.0000   439.1705      -2.06037       14.7826      -3.26504       1.38724       1.79554      -2.30685     -0.685697       1.05941       1.26323    -0.0530921      -1.57414       1.37927       1.11749     -0.989723     -0.111611      0.466009      0.239507       1.42837       1.98583       2.04728       2.23578       2.21851       2.14584       1.98781       1.75761       1.61993       1.40120       1.17784      0.930946      0.754452      0.566482      0.453447      0.328550      0.251112      0.175073
  25  13 2947.3408    3.7901  0.7180 12.6201  0.0036  0.0205   0.0906   0.0498    0.0702   0.0000   438.7652      0.340532       16.3246      -2.68848      0.993112       2.97670      -2.29466      -2.01963       1.30386      -1.04114       1.97449      -1.52733     -0.615102     -0.801231     -0.268510      0.872431      0.104369     -0.150346       1.19813       1.82553       1.75422       1.99673       1.88319       1.90617       1.74654       1.68540       1.38781       1.28374       1.00140      0.832752      0.635126      0.527917      0.391526      0.302741      0.212482      0.157545
  25  14 3096.0478    3.8786  0.8278 12.9821  0.0005  0.0239   0.0889   0.0571    0.0769   0.0000   438.2781      0.848635       11.5760      -6.73874      -3.88129      -3.34687      -2.26397     -0.782991     -0.736720      0.796351      -4.20596     -0.576892      0.979693     -0.467280     -0.231018      0.172754      0.200475      0.118283       1.67590       2.22043       2.44054       2.43928       2.32566       2.01757       2.03732       1.83268       1.66583       1.64637       1.43586       1.23653      0.938358      0.749545      0.546057      0.399337      0.274229      0.186955
  25  15 3243.7770    3.7624  1.1474 12.9406  0.0014  0.0312   0.0796   0.0776    0.0885   0.0000   439.9064     -0.387152       15.2580       2.01407      -1.61158       2.04758     -0.639070      -3.76458       2.34661       3.15801      0.591459     -0.366901      -1.03391     -0.136216      0.792213     -0.346937     0.0214617     -0.147456       1.72751       2.58378       2.53442       2.85644       2.82001       2.74591       2.51973       2.19493       2.11835       1.81813       1.57340       1.27954       1.00291      0.829255      0.611544      0.454462      0.302874      0.214844
  25  16 3390.9347    3.1755  1.7210 12.4223 -0.0004  0.0348   0.0545   0.0915    0.0627   0.0000   437.2322       2.11291       19.2600      -10.1859     0.0256291       1.83742      -4.97746       1.27260      -5.17386       2.64076       2.73201      0.340898      -2.40473     -0.268457      0.246253      0.331703     -0.363294     -0.359099       2.16247       2.84505       3.15640       3.24932       3.28079       3.15155       3.03757       2.68034       2.43222       2.16996       1.76601       1.43214       1.21764      0.933174      0.729041      0.533451      0.370925      0.271621
  25  17 3537.9366    2.4816  2.7073 11.8480 -0.0007  0.0468   0.0349   0.1211    0.0473   0.0000   439.7158       2.15434       8.70257      -1.58321      -5.42411       2.76025      -5.59663       2.29528       5.90540     -0.209801     -0.547789    -0.0165046     -0.988151    -0.0445611      0.312558     -0.409200      0.179101      0.173894       2.73334       3.76373       4.12031       4.33800       4.38619       4.26794       3.94198       3.71861       3.18288       2.77629       2.25467       1.97589       1.52753       1.20719      0.911508      0.702347      0.490959      0.348175
  25  18 3684.7174    1.9688  4.3111 11.4107 -0.0020  0.0625   0.0248   0.1735    0.0370   0.0000   440.2655      -11.3921       6.08223       1.09801       11.1682     -0.550811      -7.64272       7.83964      -4.01445      -7.96207       3.54612       4.19882     -0.863745      -1.83135     -0.783341     -0.739301      -1.09377     -0.333064       3.89370       5.08229       5.64579       5.90012       5.97134       5.82811       5.29507       4.97768       4.42030       3.79844       3.14505       2.62335       2.09461       1.67977       1.26138      0.972598      0.691642      0.493288
  25  19 3831.0998    1.6853  5.8894 10.9250 -0.0034  0.0761   0.0190   0.2120    0.0360   0.0000   437.5861      -3.24057       3.78129      0.403639       3.97183       7.42966       3.59330      -20.5896       3.06580       6.60049       1.22895      -1.52871      -2.84936       1.55198     -0.369037      0.544796      -2.36018    -0.0242425       4.65799       6.06279       6.71552       7.25048       7.08351       6.98656       6.48843       5.99930       5.17112       4.68304       3.84109       3.19650       2.56914       2.02738       1.57119       1.15348      0.831100      0.598860
  25  20 3977.3405    1.3368  7.8137 10.5851 -0.0035  0.1013   0.0158   0.2856    0.0352   0.0000   443.7054       3.07080       33.1323       5.55832       6.20367      -14.3394      -25.6216      -2.67410      -1.98887    -0.0502752      -2.01152      -4.70717       4.22868       2.27088     -0.732554      -1.08707       1.73143    -0.0707304       6.15742       8.14582       9.26124       9.68958       9.55959       9.41381       8.68681       8.08331       7.17938       5.98590       5.27998       4.31896       3.42454       2.69234       2.06173       1.56624       1.12539      0.794527
  25  21 4123.5640    1.1426  9.8302 10.3111 -0.0039  0.1252   0.0134   0.3549    0.0335   0.0000   428.5725      -3.47333       23.9545      -7.77086       12.8381      -7.99699       7.74866      -11.0149      -5.72658      -3.95384      -7.65026      -5.51595      -1.54148       2.36892       6.02980      0.103732      -5.22144      0.209261       7.69105       9.88174       11.6641       11.6273       12.0202       11.6634       10.7530       9.97577       8.73328       7.51315       6.45831       5.24727       4.27863       3.36784       2.54749       1.92802       1.36698      0.980535
  25  22 4269.2059    0.9286 12.3519 10.1215 -0.0014  0.1706   0.0108   0.4595    0.0303   0.0000   411.2492      -12.4868       22.8711      -2.16368      -27.3588      -8.74869       6.42881       1.87787      -37.8802      -10.9993       3.62749      -5.09318       3.49147      -4.90513       1.51730       1.06738       1.54909      0.150088       10.2104       13.4417       15.5332       15.9335       16.0135       15.9280       14.4993       13.4201       11.8706       10.3546       8.63005       7.16235       5.80110       4.57291       3.50845       2.62626       1.83698       1.33694
  25  24 4561.1877    0.6075 16.2967  9.8626  0.0017  0.2733   0.0079   0.7131    0.0241   0.0000   434.3581      -8.09650       53.6699       16.0017      -4.11520      -41.5891       11.8335      -23.3455       42.0226      -14.0720       2.32080       7.58717      -4.09188       4.58805       1.45017       8.69971     -0.655283       3.54618       16.8247       21.8003       24.8364       25.2444       25.7700       25.1128       23.4492       21.4061       19.1409       16.7462       14.2823       11.7647       9.57048       7.53285       5.76802       4.37383       3.06436       2.21058
  26   7 2039.7592    0.6437  0.5956  9.4945 -0.0031  0.0209   0.0173   0.0474    0.0506   0.0000   441.6279      -3.17401       20.3052       2.32362      -2.41934      -2.59624       4.49255     -0.431579      0.676947     -0.300153     -0.405958     -0.740174     -0.130452       1.35365    -0.0825830     -0.207882    -0.0234389     -0.158031       1.56740       2.08624       2.36322       2.51154       2.57041       2.36916       2.17211       1.88101       1.68773       1.50512       1.21010      0.982198      0.787193      0.597353      0.435265      0.330725      0.237670      0.175783
  26   8 2206.0555    0.9336  0.8332  9.9235 -0.0008  0.0254   0.0205   0.0540    0.0612   0.0000   439.9898       3.39463       18.2258      -3.84440     -0.576578      -2.00041      0.889961       1.43132      -3.22780     -0.693902   -0.00459694     -0.104555     -0.362294      0.249103      0.436187     -0.473164   -0.00415067     0.0181552       1.41146       1.96198       2.05835       2.21946       2.26401       1.96636       2.01394       1.94534       1.65230       1.47058       1.17508       1.03902      0.838699      0.656548      0.476670      0.387496      0.299428      0.211287
  26   9 2365.9857    1.3188  0.8206 10.7201 -0.0024  0.0220   0.0300   0.0566    0.0638   0.0000   439.4790      0.979759       17.3744       3.72412      -3.07063       2.90284       4.58921     -0.792455   -0.00621301     -0.986357      -1.38573     0.0459527     -0.639435     -0.611459     -0.826198     -0.293776      0.483543      0.120798       1.34883       1.74275       1.91961       1.99228       2.05193       1.95950       1.87215       1.72396       1.54121       1.25887       1.15459      0.947415      0.793064      0.626575      0.489410      0.354489      0.248631      0.191479
  26  10 2521.1479    1.8450  0.9921 11.1290 -0.0034  0.0267   0.0377   0.0607    0.0729   0.0000   439.6183     -0.900215       15.3886     -0.588695      0.524470       2.06662       3.16947      -1.20979      -2.19698      -2.01612      0.107634     -0.107292     -0.495896      0.623336      0.503438     -0.408434     0.0673564     0.0803145       1.43602       2.19858       2.19795       2.55499       2.39791       2.40511       2.22693       2.07664       1.74076       1.67425       1.26670       1.12886      0.813070      0.702796      0.507246      0.408112      0.290519      0.228046
  26  11 2674.3013    2.3878  0.9552 11.6507 -0.0002  0.0253   0.0492   0.0582    0.0827   0.0000   440.4395      -2.33772       12.2389     -0.728741      0.587529       1.82700       1.14905      0.565124      0.585732     -0.411985       2.71910      0.728762     -0.442359       1.19118     -0.464353      0.577897      0.136074    -0.0964449       1.47547       2.12044       2.20073       2.42475       2.41290       2.24381       2.21531       1.99808       1.77204       1.45523       1.31183       1.09319      0.861697      0.692634      0.500497      0.396954      0.293334      0.204369
  26  12 2826.5020    3.1985  0.8013 12.2640 -0.0001  0.0207   0.0690   0.0513    0.0703   0.0000   439.6769     -0.935519       13.2907       1.78423      -1.02306     -0.539011      -1.32339     -0.360047       1.09041       1.11697      -1.04275      -1.15112      0.748260     -0.515278      0.177033     -0.288355      0.289019     -0.140111       1.27610       1.67628       1.80550       1.87120       1.83047       1.77344       1.66407       1.58888       1.40778       1.26070       1.15966      0.923743      0.776714      0.591668      0.457432      0.345705      0.257244      0.183337
  26  13 2977.3504    3.6697  0.7900 12.5980 -0.0010  0.0229   0.0828   0.0504    0.0719   0.0000   438.1771      -1.22925       14.4817      -1.18080      -2.54302      -3.14942     -0.389727       2.39831       1.46531     -0.625398     -0.805409      -1.10255   -0.00757284     0.0791295     0.0611910     -0.177719     -0.284139     -0.445952       1.39941       1.88438       2.01323       2.00963       2.07910       1.91827       1.97633       1.83874       1.60921       1.32792       1.15098      0.917689      0.709111      0.603252      0.465418      0.367439      0.267612      0.199512
  26  14 3126.8401    3.9383  0.8877 13.1282  0.0048  0.0241   0.0882   0.0592    0.0685   0.0000   441.8031      -1.76686       14.9869       3.01418      -3.42641      -3.90852       1.48067       1.61424      0.610048       1.88768       2.10320      0.206965      -2.00493     -0.298173     -0.395406      0.467347   -0.00779269     -0.243909       1.43315       2.03591       2.10651       2.20843       2.27391       2.10382       2.05578       1.83882       1.67648       1.46874       1.26622       1.03313      0.834570      0.670440      0.504942      0.383017      0.272536      0.203434
  26  15 3275.1964    3.7861  1.2504 12.8058 -0.0020  0.0292   0.0740   0.0767    0.0867   0.0000   440.9094       2.94289       11.6928     -0.382601      0.947842      -2.88899      -3.14119      -1.65520      -1.72772     -0.932684      0.359004     -0.991285     -0.722494     -0.271010      0.449672      0.125560     -0.384010     0.0492250       1.75369       2.44256       2.73705       2.82856       2.92044       2.83792       2.61316       2.39622       2.06908       1.83913       1.50565       1.19459      0.970553      0.788636      0.589146      0.473760      0.337926      0.246274
  26  16 3423.2663    2.9477  1.9089 12.3197 -0.0028  0.0378   0.0499   0.1011    0.0627   0.0000   440.5813      -2.80916       11.2404      -1.50764      -2.48295       8.54244       2.78035      -2.23327      0.611884       3.77913      0.177870       2.49315       2.10055     -0.613591      0.768397      -1.14941      0.423552      0.399970       2.21571       3.12933       3.31714       3.60532       3.51858       3.37827       3.13806       2.96108       2.62587       2.38544       1.97977       1.71784       1.37076       1.10191      0.804092      0.618574      0.461774      0.318609
  26  17 3570.8596    2.4448  3.1177 11.6605 -0.0010  0.0469   0.0320   0.1352    0.0446   0.0000   439.9407      -5.80010       5.28460       10.6336       5.11310       5.03645      0.982338      -2.61292     -0.581810       6.36274      -3.07451      -1.81319      -4.20501      0.890245      -1.26724     -0.532353     -0.852796      0.353927       2.71877       3.67941       3.99942       4.25241       4.35152       4.24672       3.90711       3.58467       3.32380       2.79058       2.46333       1.95201       1.61634       1.28560      0.984166      0.767121      0.544341      0.400825
  26  18 3718.1082    1.9510  4.7202 11.1982  0.0000  0.0655   0.0231   0.1729    0.0380   0.0000   427.0561      -7.03087       23.5797       1.76060      -9.79597      -3.31783      -5.31445     0.0537334       1.57747       2.16535      -1.24935       3.14698      -3.31137    -0.0750445       2.44117      -1.20268      -1.16431      0.202050       3.97684       5.20133       5.77488       5.96432       5.89515       5.93460       5.52506       5.22676       4.52629       3.95989       3.36514       2.80955       2.32893       1.84070       1.39978       1.07383      0.782948      0.573598
  26  19 3865.0660    1.6031  6.6247 10.6941 -0.0007  0.0824   0.0172   0.2276    0.0360   0.0000   437.3440      -2.40597       1.18571      -10.0942       12.1573       14.0992    -0.0260301      0.202341       7.44338      0.447005       2.45736       2.73928      -2.05594     -0.994510     -0.923018       1.22449    -0.0472881  -0.000938171       4.79733       6.26547       7.03586       7.22673       7.48557       7.12661       6.67031       6.23729       5.67344       4.88727       4.26114       3.51207       2.88586       2.29367       1.74560       1.35551      0.983056      0.711417
  26  20 4011.8158    1.3361  8.2003 10.4274 -0.0030  0.0983   0.0144   0.2785    0.0334   0.0000   439.3521      -2.65926      -1.57257       20.5508       1.51737      -6.58375       9.38731     0.0380181      0.726855       7.96578       8.33918      -3.96180      -10.3206      -2.27418     -0.809640      -3.01597      0.675344      0.891927       5.70531       7.57692       8.43845       8.73542       8.89798       8.50301       8.25312       7.56266       6.65042       5.98264       5.14899       4.22108       3.50915       2.74764       2.15914       1.62969       1.16776      0.835208
  26  21 4158.4149    1.0828 10.4723 10.2150 -0.0015  0.1343   0.0123   0.3742    0.0314   0.0000   438.1337       13.4204       16.0547       4.17344       3.60912       19.8945      -11.1895       15.7927       12.6229       16.9396      -8.96100       2.45756      -1.65801     -0.281495       4.00942      0.188925      -1.20534     -0.295280       7.60513       10.1945       11.5332       12.0799       12.0501       11.8374       11.4009       10.2209       9.27373       7.95781       6.88482       5.57555       4.57160       3.71150       2.86358       2.17742       1.56170       1.14434
  27   6 1889.7462    0.4834  0.4253  9.2217 -0.0055  0.0176   0.0146   0.0388    0.0434   0.0000   439.3874     -0.422929       18.8074     -0.158636      -3.85160      0.166045       1.48638      0.875027      -1.10901     -0.641506      0.219104      0.844879      0.614765     0.0213770      0.295925     0.0141844     -0.257855     -0.107564      0.965004       1.26895       1.67831       1.59702       1.67078       1.44974       1.27467       1.48240       1.20463       1.02342       1.08200      0.795141      0.690643      0.567794      0.442024      0.347307      0.239016      0.166783
  27   7 2062.0221    0.6765  0.6696  9.5577 -0.0047  0.0218   0.0164   0.0486    0.0534   0.0000   438.6951      -4.12656       16.8639       3.85956      -1.02539      -2.02112     -0.763704       3.22972      0.244146       1.19515    -0.0436888      -1.75624     -0.453747     0.0975529    -0.0418677      0.244933     -0.104292     -0.106549       1.22133       1.62171       1.75568       1.76148       1.89380       1.95310       1.68841       1.63138       1.32209       1.21117       1.16176      0.929574      0.785656      0.595027      0.458583      0.384570      0.247692      0.186531
  27   8 2229.7375    1.0174  0.7670 10.1716 -0.0062  0.0211   0.0235   0.0551    0.0605   0.0000   439.1651      -3.92287       19.6043       2.04200      -2.03847      0.429135       3.86736      0.199373       2.44037      -1.26949      0.502523     -0.696739      -1.44101      -1.03017     -0.450460      0.108497      0.259610      0.631960       1.21628       1.64380       1.67979       1.89028       1.83746       1.82780       1.76342       1.62231       1.53109       1.34599       1.14124      0.842236      0.726070      0.629217      0.468497      0.381421      0.288346      0.199606
  27   9 2390.9361    1.4152  0.8851 10.6380 -0.0004  0.0235   0.0295   0.0559    0.0648   0.0000   439.5572      -3.29721       13.4960      -1.35401      -1.74092       1.97384      -3.53182       1.57171     -0.368992      0.624938     0.0909830      0.690151      0.601879      0.336446      -1.07649      0.184264      0.329667     -0.227283       1.24266       1.80590       1.89334       2.13303       2.02776       2.02151       1.89027       1.76807       1.52422       1.41464       1.17113      0.984597      0.785842      0.654840      0.486433      0.379037      0.290242      0.201766
  27  10 2547.4890    1.9341  0.9326 11.2460 -0.0017  0.0234   0.0400   0.0581    0.0681   0.0000   439.4165     -0.907042       15.7589       1.67351      -3.25515       3.19314       1.34911       2.53493     -0.267094      -2.74709     -0.283231       1.70538       1.87053     -0.226351     -0.781606     -0.105837      0.111843     -0.226438       1.25790       1.77419       1.89708       1.91596       2.12068       1.97248       1.92918       1.78399       1.49875       1.40238       1.18630      0.933645      0.822441      0.629305      0.521191      0.375412      0.281232      0.212913
  27  11 2701.9738    2.4520  0.9202 11.6157 -0.0003  0.0224   0.0498   0.0546    0.0793   0.0000   436.6233     -0.408615       12.9203      -2.00242      -2.34537     -0.492794       2.48516    -0.0777101      -4.34109      0.384810      0.407333       1.15116      0.676415     -0.253640     -0.706185    -0.0923670    -0.0975884     -0.193657       1.38932       1.79634       1.94392       2.12296       2.23643       2.09081       1.96068       1.79313       1.66412       1.39408       1.18848      0.963055      0.769840      0.624071      0.498160      0.379826      0.285332      0.223217
  27  12 2855.2843    3.2824  0.8143 12.4738 -0.0024  0.0223   0.0715   0.0563    0.0733   0.0000   440.0704     -0.314647       15.7399      0.279622      -3.54329      -1.49938       1.00595       2.09490      -2.46959       1.60537       1.98405     0.0940901      0.416555     -0.411823      0.108222     -0.353427     0.0948658    -0.0801455       1.33494       1.95756       2.07438       2.29375       2.24957       2.29858       2.04943       1.97979       1.55840       1.40919       1.13082      0.963817      0.756652      0.625355      0.459110      0.357051      0.251802      0.197410
  27  13 3006.8757    3.8614  0.8527 12.6361 -0.0002  0.0209   0.0815   0.0541    0.0703   0.0000   440.0872       1.28520       14.3246     -0.472428      -2.63003      -1.29173      0.848056     -0.916619      -1.53507     -0.176581      -1.09000       2.51164      0.171403     -0.693184     -0.775669      0.757438      0.291579     0.0949047       1.20240       1.66468       1.80209       1.87848       1.85503       1.75460       1.69575       1.56266       1.44089       1.27780       1.13876      0.936223      0.794722      0.565804      0.478340      0.352806      0.270108      0.205200
  27  14 3157.1511    3.9299  0.8672 13.0244 -0.0060  0.0231   0.0857   0.0574    0.0652   0.0000   439.5602    -0.0401326       12.1290     -0.957171       2.87927      -5.01993     -0.291116     -0.761807      -1.91001      -2.23267       1.69545      -1.18916       2.65316     -0.427905     -0.953007     0.0171959      0.531415     -0.426173       1.30699       1.86913       1.90464       2.07257       2.19966       2.02882       2.06570       1.78664       1.58230       1.32209       1.18825      0.980109      0.797657      0.616966      0.474817      0.354934      0.283245      0.202901
  27  15 3306.4145    3.5193  1.4636 12.6514 -0.0005  0.0322   0.0640   0.0803    0.0782   0.0000   438.9072       1.09841       16.6069       1.67086      -1.97264      -1.16457      -1.53020      -2.91218      -4.47268     -0.854558       1.91665      0.498202     -0.158289      0.875828      0.663464      -1.02938     -0.420636     0.0368647       1.73534       2.31136       2.53716       2.71639       2.83498       2.65069       2.53763       2.36214       2.16130       1.87104       1.57589       1.33360       1.08186      0.865265      0.695046      0.536938      0.393644      0.288435
  27  16 3455.1150    2.8361  2.0993 12.2974 -0.0027  0.0405   0.0469   0.1066    0.0601   0.0000   436.4729      -1.24669       15.1478      -4.36456       1.63938      -2.24103      0.918876      -2.11891      -2.16735       3.32531       1.57095      -3.36807     -0.203485     -0.155528     0.0132562     -0.539444      0.941317     -0.264842       2.28178       2.95412       3.19183       3.45457       3.54684       3.53822       3.28819       2.90992       2.72517       2.33301       2.15145       1.73190       1.38678       1.10904      0.911912      0.687038      0.503818      0.370062
  27  17 3603.3546    2.2028  3.1953 11.8083 -0.0024  0.0524   0.0303   0.1405    0.0415   0.0000   441.4958      -1.34034       1.65199       6.93455      -1.34642      -12.4455       6.01793      -2.69883       4.36675       5.67747      -1.82609     -0.526012       5.93525       1.61094      -1.38474     -0.270867      0.849499     -0.194313       2.98879       4.11701       4.49775       4.63945       4.78809       4.47281       4.35225       3.87363       3.64170       3.15576       2.86414       2.50885       2.07098       1.64792       1.24046      0.944294      0.676431      0.494986
  27  18 3751.4489    1.8601  4.9829 11.1366 -0.0012  0.0666   0.0210   0.1751    0.0360   0.0000   437.3246      -7.95437       22.0975      -6.30297      -2.69808     -0.943934      -6.90119       6.56884       11.6921      -5.98020       2.46707       1.92969      -4.11013      -2.34875       1.35362       1.58414     -0.430679      -1.01159       3.78839       5.12789       5.68627       5.94051       5.99645       5.89075       5.42270       5.19969       4.53127       4.14282       3.43851       3.03745       2.42370       1.97520       1.56842       1.14855      0.847247      0.617599
  27  19 3898.8709    1.5019  6.7192 10.8438 -0.0038  0.0838   0.0167   0.2390    0.0319   0.0000   440.1427       8.71380       8.88943       9.06207       2.10022      -2.73819       7.04918       2.49173      -5.51310      -5.93044      -6.40907       1.90697      -1.59275      0.171240       2.89308       3.29383    -0.0477521      -1.81303       4.76655       6.39004       7.19201       7.47577       7.79092       7.48716       7.12384       6.45775       5.75357       5.15012       4.38102       3.60276       2.98835       2.36336       1.89962       1.43686       1.04552      0.792074
  27  20 4046.3162    1.2291  8.6263 10.4719 -0.0001  0.1093   0.0141   0.2974    0.0324   0.0000   441.6857      -7.78019       1.61207       13.1603      -1.90042      -10.0574       1.20943       1.62882       11.1557     -0.558282      -2.20004      -6.88276       4.63357      -3.80332      -1.91273       1.59458     -0.745219     0.0303951       6.04389       8.12169       9.13458       9.41460       9.81880       9.30882       9.00111       8.33311       7.44759       6.53324       5.57038       4.76072       3.82884       3.18334       2.43686       1.91974       1.34138      0.989185
  27  21 4193.2834    1.0353 10.9448 10.2617 -0.0015  0.1407   0.0119   0.3877    0.0301   0.0000   436.9962      -12.3754       12.0045      -16.0467      -9.30234      -3.35576       10.7691      -11.0546      -24.9424       8.28515       4.68984      -8.70212       4.32846       5.25341   -0.00446708      -1.02694       1.78342       1.62264       7.89552       10.3990       11.8119       12.2149       12.3545       12.3090       11.6641       10.5137       9.79026       8.39451       7.39884       6.12065       5.04081       3.93901       3.21437       2.47589       1.78793       1.34118
  28   4 1546.0106    0.1747  0.1584  8.8101 -0.0063  0.0152   0.0096   0.0233    0.0283   0.0000   440.6697     -0.480983       20.4367      0.843760      -1.55739      0.155712     -0.516823      0.382396     -0.229236       1.13860      0.403031      0.695620     -0.463583     -0.517007     -0.175969     -0.570813      0.156334     0.0326102      0.746150       1.09288       1.09174       1.28647       1.27733       1.17813       1.30451       1.14627       1.08335      0.882202      0.860699      0.712850      0.558707      0.499808      0.334155      0.316637      0.171728      0.146077
  28   6 1910.1444    0.5014  0.5404  9.1951  0.0007  0.0191   0.0133   0.0435    0.0454   0.0000   439.2364     -0.434433       22.7890       1.14958      -2.38197       2.78862       2.02891      -2.33571      0.351583      0.162057      -1.53095     -0.480524      0.674010     0.0386937     -0.287456     0.0162752      0.135656      0.359108       1.11028       1.49113       1.55542       1.65221       1.66798       1.63725       1.63217       1.47106       1.33690       1.18412       1.09779      0.809072      0.716207      0.505714      0.427577      0.344103      0.283921      0.197120
  28   7 2083.8584    0.7160  0.7040  9.6561  0.0001  0.0210   0.0168   0.0503    0.0553   0.0000   443.3394       1.14988       18.2681     -0.112156      -2.12361     -0.742899     -0.261704       1.56041     -0.293656     -0.244661      0.624566    -0.0756335     -0.393009     -0.166810     0.0291857     -0.417825     0.0181849     0.0226666       1.20218       1.48210       1.70278       1.78919       1.79871       1.78946       1.75480       1.56337       1.37067       1.33466       1.08647      0.830147      0.750026      0.577726      0.460039      0.379261      0.298467      0.211751
  28   8 2252.7220    1.0660  0.7394 10.2917  0.0003  0.0209   0.0238   0.0495    0.0573   0.0000   440.2428       4.43566       17.5510     -0.363241      -4.67715      -2.75011      -2.44226      0.356648       3.28818       1.95004       1.50052      0.590443      -1.66644     -0.226884     -0.291489      0.343245     0.0242613     -0.401262       1.17062       1.56890       1.60667       1.73686       1.73955       1.65290       1.70514       1.56019       1.48844       1.22767       1.05499      0.857694      0.750126      0.626039      0.525552      0.383660      0.285141      0.207992
  28  10 2573.2736    1.9809  0.9762 11.4882 -0.0031  0.0242   0.0410   0.0616    0.0674   0.0000   442.3532     -0.312788       12.9709      0.499418       1.42114      -6.35868       1.15931       3.75666      -1.03735      -1.61956      -1.28024    -0.0446580      -1.06383      0.928987      0.703472     -0.371378     0.0808320      0.155558       1.35904       1.84431       1.95428       2.05552       2.08175       2.03430       1.88538       1.81941       1.64689       1.43150       1.27388       1.05377      0.888982      0.719406      0.576905      0.427101      0.327886      0.238673
  28  11 2729.2895    2.6147  1.0022 11.8270 -0.0007  0.0251   0.0504   0.0578    0.0739   0.0000   440.8285      0.276631       14.5852      0.785890      -1.25311       1.44280       1.39856      -4.47920      -1.05167       2.20472      0.613868      0.369028     -0.181657    -0.0691998     -0.190342      0.423548      0.247987     -0.129236       1.26612       1.82386       1.89043       2.06556       2.13418       2.04966       2.04943       1.79652       1.61358       1.40370       1.26387       1.02754      0.830601      0.709944      0.540512      0.419653      0.299138      0.228806
  28  12 2883.6298    3.3086  0.8247 12.5004 -0.0026  0.0217   0.0690   0.0518    0.0713   0.0000   438.5238      -1.72809       14.1777      0.955605      -1.75255       1.73427      -1.59636      0.770172     -0.590166      0.191403      -1.40896     -0.227154     -0.655423      0.537892       1.15815     0.0866743     -0.691783      0.147917       1.13857       1.62355       1.69213       1.80464       1.83518       1.80354       1.68058       1.60362       1.38796       1.28809       1.11804      0.959660      0.765778      0.648792      0.500251      0.391495      0.275312      0.219391
  28  13 3036.1291    3.8236  0.8569 12.9250 -0.0059  0.0214   0.0805   0.0552    0.0634   0.0000   438.6226     -0.369187       15.7740       2.48073      -4.58937      0.788945       5.86467     -0.560657     -0.219683     -0.308320    -0.0856243       1.13540     -0.631747      -1.43255      0.283472    -0.0194755      0.401903    -0.0377332       1.23583       1.73670       1.90840       2.07389       2.10745       2.01314       1.95461       1.67489       1.56627       1.33185       1.17811      0.940510      0.768293      0.635014      0.482979      0.377967      0.277304      0.206997
  28  14 3187.0719    4.0164  1.0039 12.9294 -0.0006  0.0234   0.0787   0.0610    0.0696   0.0000   438.3813      -2.51647       12.3926      -1.48355     -0.376223     -0.428644      -3.50859      -1.44471      0.440432      -1.54026      0.685442     -0.201808     -0.205951     -0.168963     -0.334415     -0.105335    -0.0648219     -0.494383       1.34151       1.74725       1.93018       2.00205       1.94206       1.98660       1.87325       1.78750       1.58815       1.40741       1.23655       1.04989      0.888129      0.721699      0.574829      0.438363      0.319344      0.243533
  28  15 3337.0935    3.3648  1.4902 12.6672 -0.0035  0.0311   0.0602   0.0852    0.0671   0.0000   437.5936       3.63417       16.4362      -4.32443      -1.09305       4.04190      -2.50498      -2.09914       2.45922     -0.777187    -0.0576596      -1.14524       1.81188      0.657109      0.151104     -0.898274    -0.0863682      0.551943       1.64004       2.31928       2.47856       2.64544       2.79140       2.66956       2.58240       2.31554       2.09994       1.77436       1.64933       1.28940       1.13761      0.901485      0.684712      0.554644      0.384362      0.302334
  28  16 3486.5419    2.6812  2.5450 12.1168 -0.0062  0.0442   0.0401   0.1171    0.0527   0.0000   440.0827       1.54462       13.9845      -1.38991      -4.35875      0.486730      0.547993       2.72815      -5.69579       3.10087      -1.08176       2.16571      -1.36841      0.591679      -2.91323     -0.964189      0.253310      0.640478       2.37893       3.27010       3.52039       3.67684       3.70348       3.77424       3.42734       3.40093       2.96872       2.61006       2.24133       1.87726       1.61082       1.27763       1.00068      0.779631      0.588940      0.442416
  28  17 3635.5789    2.2328  3.7423 11.4799 -0.0019  0.0511   0.0269   0.1457    0.0421   0.0000   439.4892      -2.49575       21.1122       8.56969       6.75154      0.544246      -5.65249       6.31276       6.06527      -2.97080     -0.660771       5.84148       1.57088      -2.74113      0.965336     -0.574007     -0.192167      -1.09683       2.84566       3.77946       4.22367       4.43181       4.56707       4.33480       4.20007       3.92846       3.47241       3.18673       2.64974       2.25701       1.86960       1.52107       1.18657      0.922303      0.708815      0.527243
  28  18 3784.0796    1.8092  5.6575 10.8980 -0.0002  0.0677   0.0185   0.1870    0.0357   0.0000   439.7713      -2.31075       19.1755       5.12050       4.64827      -3.60764    0.00290594       10.1560       2.28078     -0.554709     -0.738458     0.0342350    -0.0959567      0.446773      0.735128      0.146588       2.03622      0.280714       3.74536       4.80029       5.50780       5.68712       5.82980       5.70347       5.37981       5.01855       4.66555       4.04585       3.48513       3.02945       2.47866       1.99908       1.58992       1.22015      0.934213      0.692599
  28  19 3932.5082    1.4697  7.0802 10.6792 -0.0007  0.0867   0.0156   0.2362    0.0327   0.0000   440.8961     -0.363958     -0.819963      -10.6254      -8.68989       11.3987       3.87537      -6.71912      -2.49648     -0.776221      -3.86429      -5.50796    -0.0528799      -3.04681       1.92577      -1.37521      -1.41370     -0.387927       4.68159       6.12787       7.04734       7.38762       7.47358       7.46833       6.90062       6.57096       5.86857       5.19209       4.37177       3.81248       3.17080       2.52108       2.01848       1.57686       1.13467      0.855281
  28  20 4080.0417    1.2066  9.7709 10.4382 -0.0031  0.1195   0.0135   0.3332    0.0314   0.0000   441.0369       5.37947       10.0141       8.88031      -1.86329       25.3759       12.8508      -18.4112       15.4498       11.2118      -3.53607       5.79046       4.02972      -3.23512       2.35220       2.77512     -0.475686      -1.14728       6.41092       8.62506       9.62699       9.95816       10.3761       10.1437       9.75904       8.97367       8.18179       7.09638       6.12078       5.24529       4.36100       3.55377       2.79090       2.19708       1.57936       1.16818
  28  21 4227.7798    0.9989 11.9188 10.2347 -0.0031  0.1549   0.0111   0.4150    0.0292   0.0000   443.9486       9.98316       37.1652      -21.8944      -10.6755       25.6047       6.54299     0.0969719       20.7222       10.3602       12.8017       4.14033      -5.25616       6.61925       1.65852       5.77945       1.87059      -2.58239       8.27091       11.0859       12.6391       13.1279       13.3723       13.3176       12.5284       11.5478       10.5363       9.33512       7.96906       6.73846       5.71575       4.51941       3.63404       2.79419       2.08028       1.53430
  28  22 4375.1932    0.7539 13.2870 10.1062 -0.0014  0.1980   0.0089   0.5243    0.0252   0.0000   434.5814      -3.81714       36.1635      -21.7392      -7.53055       2.49321      -30.7474      -7.35799       10.5153      -7.43131       26.5947       3.45369     -0.935811      -6.92526      -8.07727       1.76755      -4.11791      -4.04366       10.7230       13.7628       15.6871       16.5311       16.9595       16.7014       15.8827       14.6155       13.4115       11.8625       10.1820       8.77025       7.22877       5.91339       4.70224       3.70068       2.66142       1.97420
  29   6 1930.1726    0.5008  0.6220  9.2150 -0.0038  0.0214   0.0128   0.0506    0.0476   0.0000   441.3347      0.320955       19.5172       1.51427      -3.34098      0.376990      0.731481       2.14523    -0.0697475      -2.52553      -1.85814     -0.375405      0.226857     -0.525723     -0.450219      0.582677      0.212140     0.0701105       1.11587       1.56133       1.65404       1.67902       1.86139       1.64791       1.67198       1.56939       1.52231       1.25359       1.06482      0.853723      0.718146      0.604781      0.486466      0.422991      0.299050      0.217345
  29   7 2105.2867    0.7652  0.6647  9.7877 -0.0053  0.0201   0.0179   0.0458    0.0513   0.0000   439.2490     -0.455077       18.2176       1.04556      -6.09011     0.0554779       2.04747      0.307421      -1.84495       1.59032       2.09163      0.762889      -1.27705      0.516696      0.171401      0.370182      0.319155     0.0691223      0.978765       1.36262       1.50462       1.60944       1.62610       1.68062       1.45944       1.47316       1.26525       1.20286      0.986046      0.809235      0.740975      0.559819      0.469643      0.351091      0.265282      0.199337
  29   8 2275.2867    1.0972  0.9526 10.1924 -0.0053  0.0228   0.0220   0.0606    0.0630   0.0000   440.2274      -1.94671       16.4563       1.43464       1.67527     -0.555201       4.18785      -1.67328      -1.80002       1.37906    -0.0721986       1.86640      0.100149      0.532395     -0.162528     -0.258935     -0.375184     -0.149791       1.27957       1.70685       2.00904       1.99036       2.08923       2.04403       1.90910       1.81223       1.56764       1.39230       1.24927       1.03862      0.883509      0.696935      0.571048      0.445820      0.324093      0.240547
  29   9 2439.0044    1.5302  1.0201 10.9115 -0.0020  0.0244   0.0298   0.0611    0.0674   0.0000   441.3902       1.73216       17.1886      -1.29457     -0.934355       1.44242     -0.414001      -2.01791      -1.38274      0.608017     -0.100585       1.33185       1.23039     -0.901080     -0.920811    -0.0158653      0.312436     -0.102371       1.36733       1.80539       1.91055       2.10629       2.11006       2.06666       1.98175       1.92021       1.66291       1.54588       1.29016       1.09949      0.857272      0.731261      0.585629      0.472823      0.365699      0.270987
  29  10 2598.5697    2.0972  0.9758 11.5476 -0.0004  0.0235   0.0412   0.0599    0.0660   0.0000   440.4561      -2.48744       17.4021       1.37351      -2.78106       2.59872       1.08882     -0.104855       3.10983      0.232480     -0.779669      0.389537     -0.992616     -0.532378      0.303557      0.128499      0.133100      0.163096       1.20754       1.59406       1.77427       1.94938       2.05633       1.83844       1.79192       1.70981       1.55375       1.31485       1.18733       1.02101      0.830622      0.679173      0.537288      0.445172      0.309899      0.233803
  29  11 2756.1056    2.6205  0.8845 12.1109 -0.0002  0.0212   0.0537   0.0543    0.0616   0.0000   438.4470      -1.17636       16.8689       1.17700      -3.94675     -0.220132       1.66215     -0.749722      -3.95807     -0.900078      0.822133      0.153206     -0.757444      0.358628      0.329804     -0.771203     -0.420085      0.367032       1.17799       1.55081       1.74597       1.86184       1.88860       1.78363       1.77872       1.61261       1.44402       1.32683       1.15655      0.938319      0.767518      0.660999      0.506190      0.411170      0.308121      0.229425
  29  12 2911.4877    3.4591  0.8750 12.4774 -0.0004  0.0209   0.0682   0.0512    0.0748   0.0000   437.6084     -0.121917       15.9570       5.09729      -4.93280      -2.84659      0.922432      0.239752      0.491544     -0.743870       3.45485      0.290159      -1.03682       1.49323     -0.405307      0.139209      0.235343     -0.431245       1.21631       1.69380       1.89515       1.98154       2.00153       2.00322       1.83974       1.74032       1.56471       1.33677       1.22172      0.990364      0.823921      0.695994      0.519314      0.403605      0.316628      0.231593
  29  13 3064.8823    3.9998  0.8952 12.8867 -0.0015  0.0220   0.0797   0.0553    0.0767   0.0000   438.3075      0.364075       14.8262      -1.16716       2.22716      -2.26289     -0.294801      0.354100      -1.80149      0.740450      -1.69153       1.40058     -0.982687     -0.107417     -0.343680     -0.232419      0.366233      0.292523       1.19298       1.59940       1.75214       1.81804       1.74519       1.94660       1.73895       1.66054       1.51202       1.26346       1.11686      0.953187      0.808891      0.677357      0.524559      0.411113      0.300543      0.229773
  29  14 3216.6634    3.7976  1.1534 12.9058  0.0008  0.0254   0.0710   0.0679    0.0742   0.0000   437.0646     0.0427102       15.9051       1.86020      -2.97269       1.44236      -1.94471       1.60756       1.24934      0.109391       1.14835    -0.0731214       1.04779    -0.0287829     -0.115095     0.0545309      0.265281      0.220695       1.42021       1.77216       2.03920       2.12983       2.19014       2.04642       2.02359       1.89894       1.73886       1.50342       1.35788       1.10135      0.996377      0.758662      0.604025      0.477389      0.375616      0.283240
  29  15 3367.4591    3.2707  1.5842 12.6071 -0.0004  0.0330   0.0552   0.0816    0.0582   0.0000   439.7326      0.940226       8.60158      -4.80630      -5.72266       2.85609       1.84370      -1.51001       1.13815       2.30176       1.87505      -2.35955      0.439538       1.09511      0.335383     -0.730987      0.218801     0.0227505       1.73579       2.37778       2.68048       2.80095       2.87652       2.78185       2.61338       2.49024       2.14418       2.04638       1.66984       1.50046       1.19324       1.01618      0.798845      0.599073      0.465869      0.345900
  29  16 3517.8147    2.5540  2.6764 12.0682 -0.0010  0.0448   0.0364   0.1162    0.0471   0.0000   438.2354      0.425265       5.36905       2.61705       2.64890      -1.90163      -2.66146       1.54885      -2.56203       1.24478       1.94132      -1.56217      0.563234     -0.611779      -2.10916     -0.331306      0.827898     -0.479868       2.33248       3.15614       3.49314       3.81689       3.85774       3.73953       3.64523       3.25084       3.10900       2.57949       2.44319       1.93718       1.65731       1.30846       1.08712      0.854868      0.621464      0.482745
  29  17 3667.3989    2.1556  3.9588 11.3457 -0.0030  0.0540   0.0250   0.1462    0.0424   0.0000   436.7470       1.88129       14.8991       3.25108      -1.19063      -7.32098       1.08078       1.02582       3.21338      -2.46258       1.45624      0.405318      -2.81410      -1.13603     -0.972598      0.496381      -1.87891     -0.507450       2.85229       3.73637       4.38044       4.45160       4.67513       4.61461       4.25879       3.94776       3.68046       3.22008       2.85903       2.38041       1.97349       1.60253       1.27413       1.00987      0.771676      0.566951
  29  18 3816.5200    1.7384  6.0044 10.8689 -0.0014  0.0729   0.0179   0.2000    0.0349   0.0000   438.8826       4.43693       20.5443      -9.45059      0.386172       12.5323       2.10199       8.02710       1.29257       3.24632       2.46741      0.248901      -1.85672      -1.27705       4.05972       2.65910      -1.54700      0.755491       3.76655       5.14099       5.64698       6.06193       5.94262       6.14082       5.68878       5.29021       4.90111       4.28378       3.77168       3.16079       2.73317       2.19334       1.76769       1.36557       1.01935      0.759602
  29  19 3965.3373    1.3814  7.6324 10.6747 -0.0030  0.0944   0.0150   0.2586    0.0311   0.0000   437.3599      0.954474       26.3879       1.26910       7.82312      -15.3354      -7.48794      -1.77081       6.10683      -3.61215       6.05579       4.14634      -4.10400     -0.111322      -1.43542      -1.86531       3.49416      0.177869       4.85787       6.52804       7.14718       7.81052       7.79895       7.81384       7.30966       7.02181       6.23339       5.57882       4.79116       4.16568       3.47007       2.83043       2.29091       1.77497       1.30014       1.00152
  29  20 4113.7103    1.1522 10.2001 10.3938 -0.0008  0.1216   0.0127   0.3466    0.0307   0.0000   435.1187      -8.63278       15.7605      0.916360      -21.9112       4.42705      -8.13093      -13.5375      -7.05441       9.33751       8.10355      -8.32667      -6.09472      -2.46828       1.92211       2.01414      0.287703     -0.721877       6.58375       8.34933       9.74314       9.95702       10.3652       10.3253       9.48384       8.95212       8.26180       7.17620       6.51333       5.50843       4.51760       3.82253       2.97158       2.36724       1.77063       1.32122
  29  21 4261.9815    0.9243 12.1276 10.2360  0.0028  0.1598   0.0105   0.4406    0.0276   0.0000   453.9750      -5.96208       5.25367      -2.00542       17.7233       22.1381      -24.7377       10.2748       12.0839       2.83633       16.8734      -13.4634      -4.64877      -6.45063       5.59935       4.36394      0.334544      -1.90220       8.19581       11.0827       12.5165       13.2334       13.3284       13.1276       12.6534       11.6635       10.6465       9.65831       8.38206       7.08797       5.92630       4.86640       3.88464       3.04438       2.27720       1.71285
  29  22 4409.7439    0.7537 13.9826 10.0677 -0.0043  0.2053   0.0085   0.5256    0.0244   0.0000   408.7813       1.18868       13.2859      -42.0718       20.0391      0.407179       14.2845       1.58075      -6.08345      -14.2333       13.4192    -0.0190960      -2.14093       5.41799       20.1875       1.87089       3.73284     -0.699981       10.5141       14.1319       15.8101       16.9625       17.0750       16.7435       16.3420       14.8756       14.0022       12.0271       10.6676       9.10554       7.60926       6.22919       4.96739       3.91807       2.94296       2.18861
  29  23 4557.9516    0.6273 16.4750  9.8470  0.0023  0.2545   0.0073   0.6390    0.0220   0.0000   450.3200      -7.12803     -0.170374       15.3245       44.4376      -4.89543      -7.54586       26.4838       22.2527      -15.4466       22.7281      -23.4150      -2.97331       5.43477       2.99194      -6.20266      -1.71803      -1.88491       13.0989       17.2502       19.7076       21.0048       21.2208       20.8298       19.8293       18.6833       16.9426       15.1535       13.1365       11.5070       9.49660       7.85144       6.25024       4.93697       3.61654       2.71745
  30   6 1949.9208    0.5540  0.5574  9.3005  0.0015  0.0187   0.0141   0.0410    0.0478   0.0000   442.5934      -1.85507       21.0967      0.471844      -1.13810      0.556023      -2.22084       4.17281      0.336108      -2.44178      0.713316     -0.763059     -0.997532      0.473183       1.09098     -0.417612      0.187334      0.346414       1.07675       1.36099       1.48637       1.43690       1.60105       1.60928       1.54478       1.41622       1.27293       1.16378      0.972400      0.852798      0.687668      0.607283      0.456642      0.364901      0.288647      0.217478
  30   7 2126.3534    0.8177  0.7379  9.7926 -0.0008  0.0205   0.0182   0.0478    0.0544   0.0000   441.5589      -2.44542       20.1052    -0.0279565      0.626568       1.31213     -0.882461      -1.13626       1.69880       1.32498      0.836068     -0.202817     -0.243999       1.26935    -0.0381066     0.0266109      0.631949     -0.146199       1.03486       1.36860       1.55528       1.71780       1.60396       1.65703       1.61807       1.48169       1.33959       1.21332       1.03612      0.873460      0.752289      0.620145      0.482807      0.396871      0.288454      0.226915
  30   8 2297.3261    1.1793  0.8981 10.3551  0.0009  0.0224   0.0237   0.0547    0.0637   0.0000   438.8799       1.57633       16.2813      0.730064      -1.80240       5.69518       2.61385      -1.91677      -3.11768      0.875610       2.13200      0.551790     -0.892150     -0.488727      0.274372      0.114067      0.149468     -0.210563       1.21658       1.67864       1.90193       2.04283       2.05594       2.01101       1.97708       1.75631       1.60197       1.39442       1.25188      0.992144      0.869272      0.692068      0.560043      0.424312      0.352961      0.247683
  30   9 2462.2155    1.6024  0.9801 11.0746 -0.0014  0.0243   0.0311   0.0618    0.0631   0.0000   440.7564       1.20539       15.6910      -1.76971     -0.511794     -0.448271     -0.173664     -0.831712     -0.122347       1.13408     -0.979394      0.720026      0.580699     -0.179086    -0.0351733      0.314737     -0.375249     0.0953082       1.15308       1.66913       1.76586       1.90385       1.95355       1.85213       1.93811       1.64204       1.57837       1.33729       1.20981       1.03465      0.850533      0.742142      0.551919      0.446859      0.331228      0.251752
  30  10 2623.4168    2.2205  0.9643 11.6321 -0.0014  0.0229   0.0424   0.0566    0.0662   0.0000   440.6723      0.693434       20.2310     -0.365323      -2.09137       1.20748       2.18658     -0.287747      -2.10101     -0.716326       1.64544      0.586182     -0.342656      0.306818      0.422552     0.0154602     -0.338507      0.144629       1.20205       1.75564       1.86785       1.99244       2.04839       1.89088       1.85682       1.79481       1.55346       1.50388       1.21102       1.12138      0.893907      0.783201      0.598724      0.475408      0.353540      0.267713
  30  11 2782.3866    2.9586  0.8672 12.2423  0.0033  0.0209   0.0592   0.0526    0.0626   0.0000   439.5794       1.03511       16.3182       2.18338      -5.71107     -0.338691      -1.27195       2.18814       1.11662     -0.968745       2.43532      0.486537     -0.185537      0.984975     -0.314363     -0.628403    -0.0264359      0.315613       1.10614       1.49511       1.57751       1.67057       1.71745       1.67452       1.55881       1.51380       1.37905       1.27644       1.08987      0.931787      0.764115      0.619013      0.519829      0.405378      0.312746      0.243520
  30  12 2938.9748    3.6657  0.7920 12.6309 -0.0020  0.0195   0.0760   0.0483    0.0640   0.0000   440.5211       1.22850       13.9302      -1.38784      -2.12139       4.12262       1.93694     -0.155645      -1.85969      0.789577      -1.26338     -0.808248      0.488219     -0.619309      0.181904      0.112046     -0.125379      0.144558      0.946332       1.37261       1.39547       1.57580       1.50010       1.52720       1.51535       1.39597       1.26292       1.11623      0.983330      0.828824      0.693080      0.590317      0.461516      0.353708      0.290098      0.214150
  30  13 3093.2733    4.0189  0.9175 12.8902 -0.0020  0.0217   0.0777   0.0540    0.0731   0.0000   439.9187       1.71325       15.0227      -1.39475      -5.27445       3.92777       2.61092      -2.20084      0.135021      0.655798      0.951667       1.53794     -0.479460     -0.539131      0.113336      -1.06321    -0.0558974     -0.249998       1.15234       1.55916       1.67154       1.76273       1.82900       1.76376       1.65522       1.58131       1.37595       1.34478       1.15247      0.987474      0.810953      0.716317      0.558209      0.453806      0.328569      0.245374
  30  14 3245.8289    3.8174  1.2498 12.8378 -0.0030  0.0266   0.0687   0.0727    0.0716   0.0000   438.6300     -0.376991       18.6622       1.79290      -2.89696       1.88382      0.218945      -1.19425      0.234958       1.31509      -2.34673      -1.04640       1.03737     -0.774178     -0.341580      0.950653     -0.254738     -0.655823       1.33843       1.84573       2.01781       2.19045       2.17045       2.19433       2.10563       1.94516       1.80797       1.57926       1.37517       1.11094       1.00518      0.793781      0.661303      0.507598      0.382260      0.298131
  30  15 3397.5039    3.1136  1.9018 12.3445 -0.0025  0.0337   0.0464   0.0898    0.0526   0.0000   439.6499      0.800804       12.4225      -3.23049      -5.72273       5.35696       1.59368      -2.35846      0.641948      -2.73512     -0.176806       1.52266       2.08542      0.364878     -0.299761     -0.643037  -0.000767450      0.824068       1.76446       2.41514       2.67505       2.82729       2.93327       2.93721       2.75880       2.63947       2.32323       2.00115       1.76864       1.49121       1.30360       1.00526      0.830196      0.651417      0.487156      0.382429
  30  16 3548.6034    2.4591  2.7769 11.9498 -0.0005  0.0448   0.0327   0.1163    0.0445   0.0000   444.9026      -5.30835       6.17295       3.86194       4.68298      -1.13055       1.51927      -3.73917      -2.16576       2.60093      0.305295      -4.16124    -0.0490261      0.944700       1.71341       1.68818    -0.0438215     -0.943104       2.26396       3.17362       3.54586       3.74548       3.94596       3.75680       3.64719       3.28519       3.14422       2.68165       2.39209       1.93969       1.68393       1.39109       1.10740      0.857753      0.652132      0.498197
  30  17 3698.9245    2.0582  4.7369 11.1751  0.0006  0.0578   0.0217   0.1647    0.0384   0.0000   433.1536       2.06768       20.9365      -9.29279      -4.13744      -1.87994      0.835480      -14.7898      -2.58646      -2.96866     -0.641185      0.158940      -1.61841       1.65079      0.539562      0.349285      0.111417     -0.943543       2.93791       3.93396       4.39224       4.64593       4.78563       4.64153       4.49283       4.18350       3.85295       3.45349       3.02944       2.59601       2.18660       1.78799       1.44232       1.14249      0.880946      0.653348
  30  18 3848.9319    1.6459  6.1507 10.8775 -0.0014  0.0741   0.0170   0.2046    0.0329   0.0000   441.8796      -11.7541       20.5854      -16.6420       20.7158       17.6896       1.71651      -3.78678      -7.55367      0.227482      0.124026     -0.679470     -0.797639     -0.438158       3.33113      0.649639      -1.03349      -1.48599       3.83436       4.95654       5.81000       5.79260       6.22843       6.03170       5.67933       5.45961       5.00594       4.43261       3.80417       3.34085       2.79649       2.32014       1.82728       1.47742       1.11209      0.862095
  30  19 3998.1691    1.3595  8.0201 10.5133 -0.0019  0.0939   0.0136   0.2533    0.0311   0.0000   446.6029       1.26132       8.80707       6.06482     -0.722859       4.42029      -9.10715      -6.82613       23.4944       3.15058      -9.18848      -7.64833       6.65131       1.67329      -1.55908      -1.86968       2.08224      -1.33810       4.70597       6.37267       7.33908       7.35053       7.89904       7.52200       7.22198       6.92350       6.20214       5.59593       4.87948       4.22667       3.55046       2.88911       2.35971       1.85681       1.40556       1.06579
  30  20 4147.0953    1.0815 10.2885 10.4071 -0.0045  0.1266   0.0119   0.3557    0.0289   0.0000   451.0417       5.91719       7.60148      0.703248      -11.7115       2.75690       8.50795      -19.0734      -24.3022      -12.5167     -0.182589      -3.88539      -1.50541       2.18577       6.30707      -6.47641      -7.87343       2.54149       6.45116       8.62351       9.66028       10.2048       10.3306       10.2018       9.87718       9.31471       8.50526       7.57854       6.61197       5.80040       4.77498       4.00422       3.17626       2.53255       1.95169       1.48989
  30  21 4295.8547    0.8807 12.6670 10.2154 -0.0003  0.1737   0.0095   0.4518    0.0259   0.0000   442.1677     -0.578985       26.0009       7.54521      -1.92726      -24.6049      -2.07459       33.4179       26.2877       3.22941      -6.32549       5.62721      -2.92014      -8.86358       4.62082       4.34109      -3.88942      -2.17275       8.48886       11.2088       12.8276       13.8095       14.0292       13.6073       13.1007       12.4151       11.3842       10.0498       9.01116       7.61675       6.42069       5.38548       4.31887       3.43300       2.53169       1.91963
  30  22 4444.0383    0.7321 15.6075 10.0457 -0.0007  0.2209   0.0078   0.5803    0.0226   0.0000   444.6695       6.14171       19.9730      -3.58870       2.48168    -0.0192240      -17.9239       5.46504      -5.76929      -11.3970       1.53308      -16.4153       5.97411       12.1527       2.96973       4.03438       1.40467       1.17625       10.8283       14.7875       16.4191       17.8350       17.5989       17.8170       16.7547       16.0431       14.5056       13.0763       11.5600       9.95076       8.32327       6.87907       5.52710       4.44054       3.32972       2.53365
  31   6 1969.3978    0.5554  0.5398  9.3992 -0.0017  0.0180   0.0138   0.0388    0.0457   0.0000   440.8088      0.355194       19.1370      -1.45479      -3.26665       2.48192       1.70579      -2.17039      0.432396     -0.552891      0.174811     -0.621141      0.492951      0.579581      0.359699     -0.121272     -0.302044     0.0191559      0.926910       1.25361       1.42767       1.54594       1.46366       1.51221       1.38722       1.32025       1.22708       1.09535      0.983366      0.868267      0.721786      0.573407      0.441336      0.373993      0.288148      0.206989
  31   7 2147.0224    0.8877  0.7395  9.7825 -0.0009  0.0197   0.0187   0.0475    0.0589   0.0000   439.8789      0.367034       18.8324       1.46013      -2.47005      -2.66929     0.0166339   -0.00605636       1.12545     -0.682184     0.0479823     -0.227836     -0.170914      0.543062      0.704624     -0.593413     -0.104709     0.0641337      0.935236       1.27793       1.44021       1.42133       1.53927       1.45649       1.40763       1.44857       1.20174       1.16236      0.989867      0.843139      0.769153      0.577136      0.471427      0.383436      0.317738      0.233635
  31   8 2318.8673    1.2576  0.8995 10.5432 -0.0017  0.0227   0.0250   0.0545    0.0602   0.0000   438.0209     -0.188354       15.6159       2.27534      -5.32579      -2.36645    -0.0178965       1.60215      -2.21186      -1.05842       1.97065    -0.0372737      0.143687      0.276089     -0.143942      0.453453      0.582277      0.288695       1.06752       1.48868       1.54179       1.80747       1.76067       1.71883       1.75617       1.59197       1.50960       1.29641       1.16778      0.912930      0.803572      0.699477      0.534641      0.447976      0.335068      0.270930
  31   9 2484.9491    1.6911  0.9142 11.2308 -0.0005  0.0229   0.0336   0.0559    0.0609   0.0000   442.0329      -1.19385       12.3308      0.331733     -0.639698      -1.62759     -0.700690     0.0972046      -4.32411      0.257199      0.452351     -0.425897     -0.754206     -0.881647      0.478916     -0.663371      0.708671      0.517090       1.30303       1.84795       1.97622       2.04210       1.99994       1.82233       1.71907       1.63559       1.59017       1.50564       1.39301       1.25576       1.07215      0.872345      0.663929      0.522393      0.405889      0.287600
  31  10 2647.6843    2.2999  0.9806 11.7369  0.0004  0.0233   0.0437   0.0573    0.0657   0.0000   441.6434     -0.675703       17.8259      -1.42288      -5.64728      -2.41401      0.765494      0.396322      -1.67647     -0.359769       1.03264      0.536120     -0.215666      -1.08329       1.10877       1.14957     0.0539761     -0.363286       1.07250       1.52898       1.59894       1.77021       1.82808       1.76011       1.70740       1.62343       1.44009       1.31638       1.17543       1.00596      0.883126      0.693486      0.574677      0.482481      0.331544      0.273136
  31  11 2808.1867    3.0978  0.8321 12.3145 -0.0016  0.0204   0.0613   0.0466    0.0625   0.0000   441.5268       2.31399       12.8823      -2.08478     -0.582516     -0.630421       1.76040       2.98519      -1.61064      -1.57440       1.06993       1.71669      0.647952      0.456207      0.665577     -0.177340   -0.00672358     -0.253663       1.01165       1.36233       1.51176       1.57199       1.68641       1.57380       1.59259       1.46453       1.35610       1.21897       1.02613      0.920607      0.776204      0.654772      0.521784      0.404792      0.324817      0.258135
  31  12 2966.0045    3.7909  0.8136 12.6522 -0.0020  0.0195   0.0752   0.0474    0.0665   0.0000   439.5405      0.818173       13.0171     -0.557697      -3.10835      -3.27616     -0.234037       1.19861      0.230703      0.197792      0.994548     -0.567362     0.0498409     -0.487339      0.744073     0.0532483    -0.0562886      0.486669       1.01643       1.37465       1.50511       1.56309       1.72589       1.56919       1.50904       1.46655       1.33423       1.23257       1.05550      0.881716      0.742198      0.613678      0.484601      0.400903      0.311511      0.241868
  31  13 3121.2274    4.0086  0.9659 12.9707 -0.0014  0.0219   0.0760   0.0553    0.0702   0.0000   439.6456      -1.37180       15.5884       3.80765      -4.57736       2.03759       2.46939       1.07125      0.928477      -1.35174       2.82994      0.336005      -2.22605     -0.474939      0.188953      0.236685      0.271741     0.0872958       1.09808       1.42611       1.62949       1.73326       1.81536       1.76394       1.64317       1.51235       1.46101       1.34791       1.13576      0.964177      0.868581      0.641730      0.564590      0.429930      0.342002      0.269185
  31  14 3274.7085    3.4426  1.2304 13.0766 -0.0037  0.0275   0.0639   0.0756    0.0621   0.0000   438.8857      -1.07381       17.2752       1.38912      -4.74154       1.03967       3.13652     -0.761782     -0.389500       1.35476       2.61787       1.86743      0.102786     -0.243613      -1.22265      0.731054       1.07204     -0.522642       1.50774       1.95410       2.24044       2.41198       2.63731       2.52520       2.39459       2.20100       2.00668       1.79625       1.50150       1.20518       1.05466      0.849345      0.699038      0.537588      0.441035      0.319937
  31  15 3427.1684    3.0372  2.1174 12.1292 -0.0009  0.0348   0.0409   0.0918    0.0497   0.0000   440.9556       5.26947       15.6536      -3.35497       4.62748       3.46050     -0.977637       1.83663      -1.59215       1.85256       1.27292      -1.55915      -1.67179      -1.80552      -1.91114     -0.208318      0.808008     -0.393693       1.69172       2.30867       2.50292       2.67938       2.80515       2.78689       2.68140       2.44960       2.22150       2.04739       1.79527       1.56538       1.25617       1.10528      0.858211      0.730817      0.528987      0.403262
  31  16 3579.0284    2.3631  3.2624 11.7655 -0.0012  0.0463   0.0282   0.1266    0.0398   0.0000   441.8418     -0.394957       18.3871       3.35183      -5.67203      0.481551      -2.55098   -0.00284646       4.15939       1.93456      0.885620      0.730466       4.50001      0.931449     -0.244634      -2.29047      0.861437     0.0398025       2.31582       3.14585       3.44759       3.76332       3.79355       3.78395       3.66750       3.36988       3.13054       2.79160       2.49511       2.01805       1.79941       1.43974       1.16898      0.938127      0.725781      0.564592
  31  17 3730.1688    1.9364  4.7508 11.2582 -0.0013  0.0615   0.0208   0.1627    0.0349   0.0000   438.0146      -4.91388       17.9579      -2.90281      -8.24157       6.90017       3.41788       4.87639       5.85635      -10.4470       1.67313       4.63570     -0.766957      -2.12827      -2.67007      -1.31073    -0.0695804      0.821915       2.93279       4.05801       4.51413       4.83677       4.95608       4.90492       4.77229       4.28368       4.11414       3.58527       3.16873       2.70295       2.30918       1.92259       1.53221       1.23745      0.931988      0.713515
  31  18 3880.6479    1.6133  6.8010 10.7002 -0.0007  0.0765   0.0153   0.2107    0.0324   0.0000   447.2595       3.57824       1.17249       9.76340       6.56573       2.88432       3.42445       4.10826      -5.14202       4.84785      0.587878       4.69107      -3.01314     -0.131394      0.304753       4.19746      0.120983      0.605608       3.77520       5.01291       5.79966       5.97948       6.22173       6.16756       5.82098       5.55906       5.06342       4.51030       4.07614       3.40007       2.97254       2.44755       1.96008       1.57239       1.20772      0.922601
  31  19 4030.4377    1.2443  8.6147 10.5593 -0.0013  0.1033   0.0128   0.2854    0.0287   0.0000   447.1396       5.82425       20.4054      -4.41158       15.9198       19.7107      -14.5341       2.65297      -7.29232      -5.33861       10.4413      -4.31252     -0.349330     -0.255697       1.09403       2.19668      -2.19922       3.05773       4.95548       6.74927       7.53387       8.04059       8.13707       8.09238       7.80812       7.26960       6.77572       6.05871       5.38522       4.70622       3.90693       3.23304       2.66710       2.12728       1.61385       1.24331
  31  20 4179.7255    1.0296 11.8465 10.3882 -0.0018  0.1475   0.0106   0.4060    0.0270   0.0000   438.7627      -8.65947       3.99420      -2.05500       7.65603       7.52445      -11.8679       7.09152     -0.979975      -7.60432       6.66268      -3.23674      -7.99645      -1.43850       3.43295     -0.634856      0.597291     -0.958329       7.28116       9.62890       10.9035       11.3425       11.9814       11.6095       11.4410       10.5261       9.69418       8.84286       7.76616       6.69867       5.61503       4.63794       3.80069       3.01810       2.37403       1.80958
  31  21 4329.2286    0.8607 14.1175 10.1556  0.0009  0.1819   0.0083   0.4819    0.0241   0.0000   429.6328      -20.9653      0.482867       5.89719       12.3204       25.8944       2.08304      -4.87785       3.49623       17.0092      -3.15802      -8.48235       6.01533       10.2957      -14.6495     -0.189070      -1.26724       1.21641       8.94492       11.7396       13.3115       14.2344       14.4168       14.4364       13.5540       13.1136       11.8977       10.6859       9.49223       8.28943       7.06468       5.88764       4.73839       3.83322       2.89916       2.22274
  32   7 2167.3056    0.8968  0.7809  9.9045 -0.0054  0.0200   0.0185   0.0495    0.0568   0.0000   441.2765     -0.656369       19.8105      -3.50773      -1.99480      0.142192      -1.20036      0.728345      -3.46405       1.72138      -1.34108     -0.595399       1.17833      0.525729     -0.936698     -0.544397   -0.00365588     -0.749822      0.947264       1.25714       1.41922       1.45996       1.62050       1.52752       1.55616       1.39084       1.30179       1.16202      0.966168      0.891750      0.774027      0.621945      0.525438      0.404472      0.319353      0.227602
  32   8 2340.0141    1.3127  0.9068 10.4977 -0.0022  0.0222   0.0251   0.0541    0.0616   0.0000   440.5516      -1.72275       23.1276     -0.501396      -6.34781      -1.30355    -0.0531309      -1.74891       1.10231      -2.21808     -0.329044      0.187609     -0.950593      -1.01188     0.0331583    -0.0311184     -0.297290     -0.342347      0.946986       1.45178       1.43449       1.68141       1.59246       1.69442       1.51654       1.52467       1.40237       1.23809       1.10811      0.937056      0.792236      0.650032      0.536379      0.422689      0.344520      0.260076
  32   9 2507.1917    1.7729  1.1380 11.2144  0.0007  0.0249   0.0320   0.0642    0.0666   0.0000   437.1496      -2.53952       21.7563     -0.930414      -4.06624      0.450370      0.997289       1.24801      0.330680     -0.527229       1.25235      -1.65186     -0.941720      0.312157     -0.202619     -0.189710    0.00122801     -0.289908       1.24482       1.66636       1.77111       1.87719       1.89635       2.00445       1.96293       1.80598       1.65084       1.41581       1.27000       1.12363      0.992175      0.784905      0.658715      0.509199      0.421015      0.319896
  32  10 2671.5504    2.4618  0.9764 11.8053  0.0005  0.0219   0.0454   0.0557    0.0655   0.0000   439.5311      -1.88102       17.3727       1.83587      -3.32365       2.94148      -1.42953     -0.619760      0.737410       2.41117     0.0767762      0.644820      -1.68140     0.0790630      0.495585      0.402663      0.330942     -0.335593       1.08381       1.36354       1.52678       1.66219       1.65284       1.63805       1.64934       1.51203       1.35297       1.29673       1.14650      0.991546      0.834849      0.726640      0.600294      0.469061      0.368414      0.284747
  32  11 2833.6005    3.1446  0.9196 12.3796  0.0038  0.0216   0.0599   0.0547    0.0622   0.0000   439.1893     -0.469922       15.8355      -1.15637      -3.23928      0.742935      -1.89829      -3.44235       3.47987      -1.73833     -0.246290       1.61581      -2.34558     -0.675035      0.932799    0.00471840     -0.246967     -0.693934       1.02395       1.44550       1.57580       1.74010       1.78375       1.71923       1.65483       1.47616       1.44311       1.28299       1.12376      0.954868      0.837773      0.665170      0.554095      0.455173      0.328672      0.260794
  32  12 2992.6010    3.7991  0.8836 12.8358 -0.0029  0.0211   0.0740   0.0517    0.0617   0.0000   439.9397      -2.06832       17.0842       4.87889      -4.06661      0.495525     0.0740433       1.31469      0.595200      0.963560       1.63110      -1.72518     -0.375496      0.644466     -0.716064      0.256609      0.129466     -0.152360       1.02642       1.43583       1.47567       1.70067       1.65868       1.67957       1.59196       1.50308       1.38209       1.22983       1.11477      0.954540      0.804218      0.687744      0.523663      0.450267      0.345768      0.263041
  32  13 3148.7158    3.9804  0.9912 12.9942 -0.0013  0.0228   0.0746   0.0557    0.0659   0.0000   440.8980      -2.53095       16.9997     -0.738502     -0.270997      -5.43717     -0.448420     -0.640752     -0.129687      -2.04743      0.484592      -3.54695     -0.294794     -0.600519     -0.700772      0.540587      0.128897    -0.0774148       1.16456       1.61936       1.81355       1.93224       2.01014       2.00102       1.94121       1.76792       1.65049       1.34499       1.23014       1.05529      0.890612      0.736382      0.571467      0.470346      0.353579      0.282055
  32  14 3303.1271    3.5208  1.4935 12.6954 -0.0023  0.0305   0.0570   0.0769    0.0652   0.0000   440.8490      -2.48795       15.6338       3.55408      -2.49479      -3.87425       2.62581      0.816702      0.905282       3.45180      0.206485     -0.358905     -0.587585     -0.185202     -0.414675      0.821536     -0.658396      0.722467       1.39059       2.00785       2.16257       2.29104       2.53135       2.24871       2.30995       2.04509       1.96791       1.82840       1.52351       1.43585       1.10988      0.989531      0.765667      0.643822      0.476270      0.375493
  32  15 3456.6412    2.9296  2.1818 12.1730  0.0000  0.0350   0.0391   0.0964    0.0471   0.0000   439.9176       1.77844       10.0228      0.728946      -1.79814       5.38778      -1.89935       4.67985       2.86805     -0.937136     -0.358136      0.595477      -3.20937     -0.148283       2.11414     -0.240870     -0.845073     -0.545955       1.67480       2.20409       2.52976       2.65078       2.79728       2.66434       2.66960       2.48647       2.22511       2.08352       1.76985       1.58612       1.35054       1.16656      0.931315      0.725507      0.586125      0.442323
  32  16 3609.0822    2.3299  3.5495 11.6017 -0.0003  0.0458   0.0250   0.1300    0.0363   0.0000   439.7917       4.56987       17.4716      -1.14599      -1.90827      -2.13811      -3.23173       1.54260      -1.53731       2.52985      -1.22376      -1.63472     -0.807407      0.559400       1.37281     -0.495872     -0.846762     -0.334456       2.19292       2.99038       3.35077       3.51438       3.59464       3.63817       3.41674       3.29068       2.99962       2.66052       2.42795       2.11190       1.75449       1.51263       1.20742       1.00325      0.768113      0.586487
  32  17 3761.0235    1.8441  5.2156 11.1060 -0.0020  0.0631   0.0189   0.1788    0.0340   0.0000   437.9343      0.579723       17.2387      -7.28971       1.76754       4.48121      -9.26570       7.08139       4.76392      -8.45024      -7.13984       4.48585      0.246794      0.755759       1.22496      -3.21698      0.379415       1.48804       2.98239       4.06126       4.55690       4.84989       5.02871       5.01352       4.82661       4.47484       4.10759       3.74206       3.22850       2.89170       2.41639       2.01778       1.67270       1.33399       1.01114      0.778191
  32  18 3912.1846    1.5303  7.2053 10.7467 -0.0010  0.0806   0.0147   0.2282    0.0294   0.0000   432.9298       1.22222       24.7142       6.04366      -16.7599      -2.31348      -7.39656       12.2524     -0.617740      -6.73502      -3.60449      -5.98993       5.38511    -0.0733197      -1.89067    -0.0672630     -0.396753       1.07850       3.89782       5.10122       5.80159       6.08732       6.35599       6.24200       6.07390       5.72151       5.24522       4.82757       4.17062       3.64351       3.16126       2.63582       2.14473       1.71376       1.34003       1.05011
  32  19 4062.4379    1.2198  9.7025 10.5038 -0.0021  0.1134   0.0121   0.3105    0.0274   0.0000   440.3825       3.74359       16.0992       9.34401       15.7193      0.917423       1.67226       7.54713       11.5137      -10.6552    -0.0109814      -2.08999      -2.94544       10.6103      -2.41645      -5.82006      -2.87343       1.30633       5.41364       7.17880       7.90775       8.60782       8.85696       8.81335       8.33253       8.06852       7.36801       6.59504       5.99201       5.10864       4.38930       3.63747       2.96274       2.40588       1.88579       1.46173
  32  20 4212.8816    1.0260 12.5505 10.2795 -0.0001  0.1516   0.0095   0.4032    0.0263   0.0000   453.7255      -14.2060       10.3175      -7.97700       6.43727      -2.71598       25.8356      -15.3253       14.3891       14.9394      -1.61839      -6.34915       3.97181       3.46810      -4.17882       5.70152      -1.33475      -1.33323       7.15183       9.33756       10.7791       11.4060       11.8613       11.6990       11.3096       10.5703       9.79582       8.93961       7.81250       6.79620       5.79923       4.91354       3.98114       3.24340       2.44315       1.91934
  32  21 4362.6468    0.8027 14.4881 10.1220 -0.0017  0.1978   0.0077   0.5050    0.0230   0.0000   453.9268       5.15522       7.79199     -0.566653      -12.8790       22.6674       15.8931      -19.5452      -21.3513      -4.72475      -5.86928      -3.50303      -6.15035      -5.23920     -0.630744       1.86966      -2.37861       1.36566       9.24203       12.3277       13.8917       14.9639       15.1528       15.0893       14.7740       13.7779       12.7524       11.5688       10.2276       8.94026       7.73260       6.43176       5.21270       4.21972       3.25045       2.55711
  33   4 1633.1980    0.2328  0.2480  8.8758 -0.0107  0.0147   0.0092   0.0306    0.0296   0.0000   440.1243      0.428079       22.4396    -0.0277089      -3.97502      0.911972       2.20885      0.718139     -0.617519      0.303011      -1.06553     -0.123076      0.533017      0.603802      0.143107     -0.449623     -0.308908    0.00693584      0.730307      0.962447       1.10165       1.08192       1.22800       1.31285       1.18519       1.05545      0.968667      0.834663      0.794687      0.667834      0.596391      0.468045      0.382999      0.333141      0.252572      0.194954
  33   5 1823.8200    0.3978  0.4102  9.0933 -0.0071  0.0160   0.0113   0.0335    0.0381   0.0000   439.5975      -1.13165       19.1790       1.00999      -4.08050      -1.82454      -1.20167     -0.174124      0.537450       1.51796      0.192611      -1.13098      -1.01080     -0.320064     -0.703521     -0.321493     -0.149558      0.190308      0.811664       1.08675       1.16678       1.30857       1.35387       1.33408       1.29343       1.19074       1.13915      0.937101      0.891973      0.737214      0.694594      0.531025      0.462670      0.354312      0.285830      0.230469
  33   6 2007.6186    0.6333  0.6268  9.4375 -0.0024  0.0174   0.0143   0.0438    0.0471   0.0000   441.0056     0.0683669       20.9710     -0.509671      -3.46364     -0.622270     -0.253873     -0.725897     -0.147542      -1.82436     -0.730444      0.365226      0.402895     -0.384137       1.14578      0.606750      0.331960    -0.0213444      0.827868       1.13796       1.25024       1.28459       1.40318       1.32743       1.37209       1.26604       1.14520       1.08983      0.851631      0.788825      0.716953      0.582840      0.460760      0.373417      0.304407      0.246559
  33   7 2187.2849    0.9338  0.7841 10.0601 -0.0013  0.0199   0.0193   0.0505    0.0534   0.0000   442.3265      0.817452       19.8824     0.0984027      -2.97456       1.56810       1.61053       1.27336     -0.408346      0.260724      0.521433      -1.71493      0.771982      0.500667    0.00164094     -0.340973     0.0849073      0.210473      0.902437       1.25886       1.33203       1.47074       1.55541       1.47729       1.46280       1.34819       1.20842       1.10892      0.998275      0.928005      0.798538      0.698292      0.539287      0.477750      0.345112      0.280034
  33   8 2360.7460    1.4098  0.8909 10.7655 -0.0019  0.0220   0.0274   0.0528    0.0583   0.0000   440.6840     -0.462736       22.2122      0.709260      -5.01827       1.37086      0.206391      -3.16559       2.33196       1.43020      0.440659      0.563731      0.338136     -0.335363     -0.376138     -0.341208      0.104801     -0.151311       1.01513       1.51810       1.57913       1.83733       1.74568       1.80728       1.62242       1.63802       1.47764       1.32707       1.17219      0.990394      0.904592      0.735949      0.607705      0.468313      0.385906      0.287872
  33   9 2529.0967    1.8987  1.0852 11.2240 -0.0010  0.0233   0.0335   0.0602    0.0643   0.0000   440.4372      0.488857       18.5734       1.86964      -1.89173     -0.617007       1.95126       1.85887      0.347037     -0.666158       1.62780      -2.11737    -0.0645118      0.734304    -0.0581899     -0.171712     0.0641692    -0.0809207       1.10821       1.55832       1.73658       1.96532       1.97358       1.96302       1.90824       1.75839       1.59696       1.37591       1.28781       1.07093      0.903616      0.758805      0.619015      0.497367      0.383826      0.302749
  33  10 2694.9253    2.5633  0.9510 11.7809 -0.0044  0.0207   0.0469   0.0530    0.0663   0.0000   440.3923       2.82358       18.3225      -1.30408      -2.29638      0.773928     -0.480834      -1.39590       1.29045      0.580793     -0.359548     -0.735786       2.15773      0.434274    -0.0489005      0.336680      0.209497      0.271712      0.993024       1.32135       1.49446       1.54772       1.60099       1.59786       1.56865       1.51883       1.39639       1.22551       1.06200      0.902323      0.816594      0.678097      0.549613      0.438844      0.364813      0.271138
  33  11 2858.4672    3.2920  0.8623 12.3260 -0.0004  0.0191   0.0613   0.0489    0.0640   0.0000   439.1004     -0.518642       15.9624       1.85284      0.271956       2.21534      0.865622      -2.48312     -0.196169       1.27859     -0.453755     -0.179210     -0.179608      0.258837     0.0811285     -0.196141      0.109314      0.365532      0.923856       1.21548       1.34592       1.40003       1.52040       1.48009       1.46541       1.38068       1.19956       1.12478      0.991337      0.867121      0.722717      0.628514      0.508627      0.397586      0.318198      0.248483
  33  12 3018.6845    4.1187  0.8238 12.7322 -0.0028  0.0191   0.0788   0.0448    0.0640   0.0000   438.4537      0.595813       14.4220      -1.10220      -1.91899       1.47508      -1.29154       2.11126       3.15723      0.399534      0.989018       1.73622       1.27038     -0.518498     -0.297594      0.535228      0.343717     -0.245874      0.995578       1.39484       1.55759       1.70922       1.74562       1.77343       1.66540       1.57659       1.39922       1.24936       1.09057      0.954329      0.817066      0.663681      0.506201      0.429500      0.323090      0.257939
  33  13 3175.9178    4.0245  1.1189 12.7621  0.0049  0.0237   0.0692   0.0585    0.0728   0.0000   438.9767      -2.06356       13.1272       4.09583      -1.31992      -4.31381      -1.10250       3.62897      0.320495      -2.83249     -0.257179      0.418995     -0.417036      0.623409      0.631814      0.169223      0.807545     0.0384572       1.05921       1.45392       1.61200       1.68452       1.84341       1.71131       1.73450       1.62325       1.48609       1.35480       1.19669       1.06702      0.898267      0.748163      0.617015      0.512041      0.389220      0.316054
  33  14 3331.3048    3.4403  1.5444 12.6975 -0.0040  0.0290   0.0542   0.0763    0.0588   0.0000   439.2470     -0.652711       17.3506      0.345519      -2.77222       1.23666       1.80812      -1.04453      0.365637       1.11131      0.760943      -1.38226      -2.52525       1.19615     -0.606123      -1.78556     0.0713964     -0.435240       1.35563       1.78404       2.05593       2.14604       2.19431       2.19422       2.14661       1.95170       1.88929       1.70005       1.53953       1.28512       1.17226      0.942616      0.804892      0.650879      0.505138      0.396227
  33  15 3485.5503    2.7517  2.3703 12.2442 -0.0011  0.0387   0.0364   0.0998    0.0423   0.0000   440.9886      -1.38417       11.6546     -0.160002       1.76552      -1.18023      -3.54318       3.01269      0.231150     -0.368941     -0.180112       1.85614      0.845760      0.593309      0.294627      -1.90058     -0.635689     -0.634496       1.75499       2.36259       2.71820       2.84710       2.89089       2.94290       2.83688       2.69080       2.52503       2.26973       1.96941       1.69534       1.47267       1.21096       1.03261      0.833031      0.637886      0.514585
  33  16 3638.9307    2.2017  3.8994 11.3993 -0.0007  0.0487   0.0226   0.1330    0.0356   0.0000   438.7427       3.52572       18.4171      -5.62646      -5.15549      0.444648       3.48500       1.11669      0.603425       5.73529     -0.880055      -2.18082      -2.00826      0.939903      -1.66595     -0.646701      -1.34667      -1.21021       2.25702       3.02675       3.48418       3.57377       3.71287       3.62046       3.53274       3.37938       3.13678       2.88471       2.59628       2.19785       1.92021       1.56610       1.32538       1.07677      0.825159      0.672700
  33  17 3791.6095    1.8045  6.0047 10.9002 -0.0003  0.0650   0.0165   0.1861    0.0317   0.0000   428.7459      -5.32279       13.9076      -1.11897      -7.59827     -0.904579      -4.75650      -7.09771       9.56620       3.35339      0.826888      -2.82347      0.169401      0.196557      -1.20640      0.666027     -0.987371      0.218106       3.11664       4.03220       4.62710       4.96259       5.07081       5.07871       4.85230       4.56196       4.23072       3.88916       3.43041       3.00388       2.56492       2.14201       1.78896       1.44389       1.12298      0.888327
  33  18 3943.3062    1.4511  7.6828 10.6564 -0.0010  0.0857   0.0135   0.2347    0.0283   0.0000   434.6706       3.34672       17.2092       2.60800      -7.06282       7.19019       1.01278      -4.65135      -1.34150       6.55927     0.0586813      -3.11654      -1.75488      -4.33138       1.27714       1.72703      -2.53071     -0.490072       4.02027       5.23330       6.00219       6.25907       6.48887       6.47571       6.28491       6.00740       5.53810       5.08653       4.46238       3.85770       3.30170       2.83131       2.32819       1.87256       1.50344       1.16343
  33  19 4094.6065    1.1986 10.3047 10.4115  0.0003  0.1178   0.0110   0.3173    0.0266   0.0000   438.9221      -14.8438       32.7114       9.36102      -16.4693       11.7652       7.65091      -4.15516      -1.82718      -2.89807       12.3938      -7.84622      -1.76091       2.33246      -1.25730       2.27960      0.279216     -0.878788       5.42527       7.14490       8.20626       8.60780       8.85236       8.96524       8.47893       8.30549       7.64078       6.81027       6.20602       5.26614       4.51336       3.81783       3.20734       2.57367       2.00233       1.56068
  33  21 4395.7397    0.7872 14.8226 10.0509 -0.0010  0.1976   0.0074   0.5011    0.0225   0.0000   451.6221       24.3089       11.7763       14.7163      -12.2022      -20.8677      -6.42929       19.0965       2.81858       2.89855      0.670583      -16.7619     -0.290995       10.2417      -7.01252      -5.02590      -1.67305       2.48229       8.85542       12.1297       13.3983       14.6804       15.0112       15.1558       14.4785       13.6862       12.7518       11.5473       10.2990       8.92666       7.60437       6.34234       5.36459       4.26307       3.31744       2.60711
  34   5 1841.2044    0.4463  0.4921  8.9897 -0.0035  0.0162   0.0114   0.0382    0.0416   0.0000   440.0691    -0.0284405       21.2701      -2.22542      -2.32081     0.0689511      0.162740      0.314222     -0.330414     -0.243546      0.802043     0.0527096    0.00826789     -0.683519     -0.603227      0.742416     0.0345935     -0.345602      0.783091      0.981993       1.20087       1.21058       1.17044       1.25236       1.19289       1.13140       1.11182      0.980269      0.827993      0.744101      0.638945      0.529555      0.417982      0.354370      0.293608      0.243363
  34   6 2026.2775    0.6394  0.6731  9.5085 -0.0009  0.0200   0.0140   0.0439    0.0487   0.0000   440.6422       1.12478       20.3400      0.119661      -2.84412      0.406319      -1.25310       1.54544      0.633231      -1.71983      -2.34142       1.34111       1.50825     -0.227489     0.0979902    -0.0167158     -0.277628    -0.0972769      0.914979       1.28118       1.31702       1.43772       1.42196       1.48813       1.43688       1.44211       1.27630       1.14041       1.04944      0.856732      0.760049      0.636296      0.525739      0.420782      0.352186      0.256329
  34   7 2206.9679    0.9656  0.9092 10.0133 -0.0028  0.0217   0.0186   0.0536    0.0573   0.0000   438.6945     -0.644051       19.3365       2.40382      -2.09158      0.263644      -1.30351      0.784553       2.06660      -3.03096      -1.90348      0.278729       1.85301      0.781744     -0.180721      0.222173      0.387650      0.748190       1.13502       1.56578       1.80980       1.97801       2.00352       1.95559       1.85647       1.71034       1.54681       1.41725       1.24119       1.05926      0.944756      0.764340      0.636051      0.516420      0.407813      0.321046
  34   8 2381.1741    1.4378  1.0880 10.5031 -0.0022  0.0223   0.0247   0.0589    0.0704   0.0000   440.7359       1.27112       19.6605      -2.70359     -0.681452      -1.14551      0.779203   -0.00278914      0.902553     -0.419201      0.977033     0.0603638     -0.355605       1.11878      0.312021     -0.690641     -0.303461     -0.100996       1.03958       1.38644       1.50805       1.59473       1.67753       1.61477       1.59948       1.53683       1.42548       1.29610       1.17667      0.992893      0.913702      0.730570      0.631515      0.515872      0.398603      0.330854
  34   9 2550.5923    1.9996  0.9931 11.3837 -0.0023  0.0225   0.0363   0.0560    0.0650   0.0000   439.9351      0.912762       19.5664       2.50408      -3.54844      0.851094      0.464072     -0.877223      0.428644       1.83154      -1.76543     -0.654943      0.639168      0.309269      -1.09051     0.0274801     -0.598220     0.0606577       1.00790       1.44389       1.60575       1.67750       1.86727       1.67627       1.79819       1.58434       1.45112       1.33353       1.15041       1.02342      0.869011      0.725712      0.606839      0.491811      0.386183      0.296793
  34  10 2717.9006    2.7902  1.0222 11.7554 -0.0018  0.0214   0.0478   0.0533    0.0725   0.0000   439.6297     -0.643015       18.3091     -0.779884      -3.20769       1.21483      0.245856      0.821334       1.00520      -2.05740      0.429164      -1.02278     -0.444749     -0.511432      0.503823      0.359940     -0.226665      0.449285       1.01039       1.34460       1.50127       1.62155       1.70697       1.62223       1.57236       1.48813       1.36071       1.22916       1.12291       1.01480      0.913454      0.735218      0.619517      0.524860      0.409401      0.306673
  34  11 2882.8094    3.4682  0.8571 12.6215  0.0009  0.0216   0.0638   0.0471    0.0597   0.0000   441.0455      -1.66636       17.7211     -0.734383      0.529378      0.155610     -0.149122    -0.0850999      0.180002     -0.458982      0.962723     -0.845156      -1.26978      0.603601     -0.141704     -0.100100     -0.127293    -0.0624143      0.891694       1.38043       1.39618       1.60620       1.56418       1.65216       1.52159       1.51865       1.33457       1.20881       1.10806      0.961348      0.790938      0.694431      0.546703      0.432984      0.353431      0.280496
  34  12 3044.3343    3.9507  0.9050 12.9055  0.0010  0.0206   0.0729   0.0507    0.0605   0.0000   439.7312      -4.35866       17.7551      0.265636      -2.32969       2.02004      -1.49703      0.223125     -0.205467      0.436662      0.952835      0.127652      -1.51868     0.0319662     -0.147546      0.332167      0.218176    -0.0977245      0.897962       1.28517       1.38237       1.50023       1.51490       1.57440       1.46509       1.42703       1.26007       1.16841       1.06579      0.934870      0.781650      0.665013      0.524897      0.451098      0.359278      0.287778
  34  13 3202.6649    3.9063  1.0889 13.2050  0.0021  0.0244   0.0720   0.0615    0.0596   0.0000   438.6034     -0.546520       18.8824      -2.71568      -1.27233       4.61975     -0.637288     -0.421962      0.974404       1.63197       1.08015      0.343406      -1.54264      -1.11176      0.671568     -0.603107    -0.0356718     -0.276864       1.08923       1.59240       1.65064       1.82457       1.77589       1.78671       1.67391       1.62039       1.54462       1.42132       1.30978       1.13758      0.977642      0.843979      0.654502      0.551902      0.455481      0.348750
  34  14 3359.0881    3.2926  1.7189 12.6709 -0.0011  0.0318   0.0505   0.0818    0.0545   0.0000   441.4654      -1.16841       15.5097       2.05123       3.23444     0.0961026      -2.37974     -0.973986      -2.09442      0.589232       3.08384      0.286040      0.866465     -0.450937     -0.186515     -0.660392      0.386561     0.0945759       1.36864       1.97905       2.12664       2.27214       2.27324       2.37412       2.22459       2.20311       2.02255       1.80368       1.63288       1.39309       1.23275       1.05202      0.857100      0.698591      0.554514      0.436650
  34  15 3514.1962    2.5907  2.8846 11.9456 -0.0011  0.0413   0.0303   0.1093    0.0406   0.0000   440.2605       2.38670       5.79982       3.28096      0.424238      -2.23044     0.0731989       2.70119      -2.55300      0.247923       1.63011       4.55942      0.479984      -1.02360       1.10954       1.62324     0.0511130      -1.23603       1.82179       2.52970       2.76670       2.98006       3.14646       3.06660       2.98207       2.83276       2.62934       2.38665       2.15768       1.84152       1.63636       1.37942       1.12886      0.924465      0.728625      0.565020
  34  16 3668.4866    2.0898  4.2083 11.4496 -0.0014  0.0524   0.0214   0.1395    0.0321   0.0000   437.4145      -1.18471       2.47499     -0.826924       1.33098       2.56131      -5.41042      -2.20438       1.51869       3.69676      0.350248      0.776627      -2.86488      0.603302      -1.89593      -2.23001     -0.531304     -0.834167       2.31722       3.17898       3.52385       3.70420       3.94515       3.82614       3.79751       3.59452       3.33556       3.04127       2.67161       2.40354       2.02488       1.76445       1.40404       1.18732      0.910831      0.726944
  34  17 3821.5960    1.7064  6.0546 10.9839 -0.0007  0.0685   0.0161   0.1887    0.0299   0.0000   433.6569       1.87297       18.9256      -3.67287       3.87863       2.00902      -6.28214      -2.02180       6.19855       1.52409      -1.35900       1.34754      -1.46560       1.88258      -1.19044      -1.07511       1.62344      0.446434       3.07783       4.14439       4.70713       4.99455       5.21976       5.21512       4.95899       4.79872       4.43421       4.00649       3.61349       3.09646       2.65938       2.26938       1.88681       1.54142       1.21380      0.949836
  34  18 3974.0981    1.4040  8.2724 10.6208 -0.0012  0.0914   0.0128   0.2481    0.0277   0.0000   439.0000       4.02193       12.7267       4.29438       5.30527       2.15638      -9.69949       13.5249      -9.74207      -8.07370       7.94524       1.90789      -5.64765   -0.00751204      -3.09337      -5.93357       2.43219      0.516731       4.07583       5.53171       6.15214       6.58364       6.70625       6.83537       6.41158       6.41731       5.75830       5.35912       4.71418       4.15949       3.60339       3.02465       2.51857       2.04305       1.64179       1.29318
  34  19 4125.8345    1.1399 10.1648 10.4259 -0.0020  0.1172   0.0105   0.3187    0.0255   0.0000   435.9898       17.2490       9.52981      -11.1227      -11.1041       9.55880      -9.61963      -1.78350      -1.10304       13.8704       11.0390      -3.03609      -9.71666      -1.92670       6.19272     -0.481346      -3.52397     -0.548070       5.28009       6.98620       7.97143       8.58482       8.68138       8.97854       8.33328       8.22256       7.46174       6.84873       6.11184       5.34619       4.58749       3.88206       3.21540       2.65901       2.07792       1.63664
  34  20 4277.7828    0.9038 12.6272 10.2511 -0.0010  0.1591   0.0084   0.4227    0.0236   0.0000   427.0208      -14.0138       31.3994       13.2801       9.28517      -3.43319      -8.50846      -3.78856       2.45270       8.05090      0.831081      0.903002       9.39596      -7.66927       2.94234       3.62295       1.70502      -2.56720       7.08402       9.39947       10.6067       11.3167       11.7415       11.7872       11.2607       10.8615       10.1010       9.17387       8.37267       7.19442       6.15320       5.33491       4.39462       3.66904       2.79687       2.23367
  35   5 1858.4075    0.4466  0.4849  9.1161 -0.0021  0.0166   0.0115   0.0381    0.0398   0.0000   441.7785      -1.00048       21.1889      0.321104      -5.18083     -0.665553     -0.650358      0.974186     -0.520957      0.731426     -0.185958     0.0287601      0.954305      0.620863     -0.634916      0.799726     -0.257193    -0.0519823      0.854550       1.21962       1.34726       1.42678       1.40435       1.43917       1.39299       1.32383       1.22249       1.09544      0.959011      0.821602      0.714555      0.628749      0.499617      0.425397      0.321247      0.242805
  35   6 2044.7737    0.7045  0.6669  9.5009 -0.0035  0.0184   0.0149   0.0409    0.0491   0.0000   441.2671     0.0991504       22.4499      -1.14822      -4.73341       1.66238       2.07544      0.843924      -2.70723     -0.545563       1.41751      0.475593      0.246018     -0.179608     -0.363108      0.588882      0.417609     -0.535800      0.792753       1.13087       1.17396       1.25338       1.37791       1.23025       1.25676       1.17268       1.14203       1.04368      0.924497      0.830617      0.690478      0.654630      0.518569      0.452156      0.355075      0.285573
  35   7 2226.3906    1.0340  0.8896 10.0564 -0.0015  0.0211   0.0195   0.0540    0.0582   0.0000   440.2252     -0.944008       19.4131      -1.30035      -2.43586       1.96502      -2.72835       1.51123     -0.894674     -0.307151     -0.612069     0.0255776       1.05722     0.0124263      0.272790     -0.649736     -0.177158    -0.0961341      0.998112       1.30614       1.43122       1.58670       1.52589       1.64518       1.50122       1.36319       1.27986       1.24277       1.11873       1.06602      0.947629      0.821166      0.655320      0.551880      0.440859      0.330293
  35   8 2401.2655    1.5178  1.0305 10.7132 -0.0012  0.0218   0.0267   0.0581    0.0636   0.0000   439.9272       2.38977       22.8374      -1.02628      -3.36027      -2.28701      0.303944      -2.43420     0.0950160       1.21242       3.00164     -0.583022      0.419509     0.0277334      0.506187      -1.01461     -0.733506      0.737575      0.972238       1.30146       1.47624       1.62399       1.64641       1.59414       1.53560       1.52976       1.36543       1.24239       1.14698      0.991792      0.859130      0.736438      0.598331      0.497976      0.412726      0.315842
  35   9 2571.7597    2.1300  1.0514 11.4192 -0.0010  0.0222   0.0372   0.0548    0.0636   0.0000   441.1047      0.853881       20.4186       2.15230      -2.37635      0.584975      -3.89986      -2.38730      0.192681     -0.161018     -0.418332      0.920171      -1.93477      0.473738      -1.17846      -1.23496      0.145083     -0.422336       1.00707       1.40118       1.56023       1.66570       1.75276       1.70208       1.65728       1.58759       1.45255       1.30439       1.15747       1.05435      0.917637      0.777708      0.650986      0.544403      0.419718      0.336054
  35  10 2740.4108    2.8066  1.0208 11.9159 -0.0014  0.0212   0.0481   0.0532    0.0656   0.0000   441.3806       1.58885       19.0770       1.64287      -3.53165      0.726269       2.11629      -2.02282      0.702090      -1.27351      0.134930      0.528898      0.143972     -0.929111    -0.0790877      0.408865    -0.0630572     0.0237255      0.935665       1.24047       1.38586       1.48107       1.58031       1.51819       1.47227       1.45839       1.31707       1.18107       1.05810       1.00372      0.860661      0.736439      0.613942      0.498566      0.410943      0.325688
  35  11 2906.7352    3.5919  0.8795 12.6215  0.0013  0.0200   0.0659   0.0474    0.0615   0.0000   439.8129     -0.370873       16.4191      0.958084      -1.77509      -1.31030      -2.64463      0.951452     -0.108547       1.58891       1.93813     -0.181351     -0.768515      0.726396      0.502873       1.65603     0.0467721    -0.0154925      0.861944       1.21742       1.24334       1.37756       1.43520       1.40987       1.43035       1.34424       1.21689       1.16673       1.01957      0.907085      0.765700      0.648112      0.533815      0.479555      0.356013      0.291632
  35  12 3069.4271    4.1520  0.9166 12.8410 -0.0022  0.0196   0.0743   0.0489    0.0649   0.0000   439.8415     -0.516615       15.6706       1.22908      -1.83565      0.700069      -1.66444      -2.21033       2.82273     -0.976652      -1.27569     0.0983837      0.791755       1.04245     -0.110527      0.160661     -0.521432      0.275006      0.889358       1.16847       1.33485       1.38396       1.46083       1.48169       1.37133       1.36183       1.26141       1.14974       1.02014      0.856361      0.792057      0.680187      0.588092      0.428883      0.371499      0.289858
  35  13 3229.0186    4.0607  1.2678 12.8241 -0.0008  0.0244   0.0649   0.0627    0.0639   0.0000   439.5369      -1.34543       17.7548      0.872993      -7.09301     0.0603562      -3.79446      -1.49963       1.73800    -0.0632837     -0.134871     -0.711010      0.732468      -1.29370     -0.959819     -0.106302    0.00698294   -0.00664995       1.06258       1.46681       1.58644       1.70324       1.79264       1.76702       1.69403       1.66614       1.50380       1.42489       1.26835       1.10155      0.982322      0.804704      0.665708      0.543369      0.450640      0.359003
  35  14 3386.4069    3.2349  1.7832 12.4431 -0.0024  0.0311   0.0461   0.0777    0.0513   0.0000   438.2007     -0.252004       17.6344       2.81951       1.00224       1.36360      -2.35747       3.44414     -0.519201      -1.76617       1.53680      -1.21298    -0.0475861       1.76828     -0.774266     -0.496699      -1.30432       1.36060       1.36838       1.85949       2.06934       2.21845       2.29017       2.21277       2.18475       2.13229       1.97573       1.83891       1.59099       1.42600       1.23761       1.03255      0.853552      0.712048      0.581526      0.477458
  35  15 3542.5523    2.6043  2.9973 11.7672 -0.0017  0.0399   0.0288   0.1083    0.0414   0.0000   437.9567      -5.68837       9.72924       4.35402      -1.09450      -4.42531       2.60223       1.88746      -2.58889      -2.50843       4.25234       3.67947   0.000159593      -1.51743      -2.33981     -0.454377      0.420321     -0.538192       1.74213       2.36559       2.70709       2.81503       2.92188       2.99112       2.90271       2.74355       2.55158       2.31457       2.06343       1.82824       1.56390       1.32527       1.13107      0.906667      0.732470      0.575727
  35  16 3697.4394    2.0749  4.6160 11.2228 -0.0013  0.0535   0.0195   0.1423    0.0319   0.0000   439.8897       3.11794       17.5103      -8.15511      0.981991       1.22361      -8.71048      -6.33824      -3.16487       4.27485     -0.428829       1.92070      0.948435      0.733524     -0.657115      -2.33669      -1.31608       1.57926       2.33738       3.14662       3.63497       3.74708       3.99356       3.96000       3.81000       3.68270       3.36008       3.14360       2.73830       2.43141       2.13172       1.83597       1.49484       1.22584      0.972937      0.785659
  35  17 3851.5386    1.6553  6.5606 10.8797 -0.0012  0.0718   0.0149   0.1945    0.0281   0.0000   442.6934       1.61058       20.5830       4.86668      0.147000      -1.22021      -4.03198      -1.74239       2.38169     -0.253238      -3.04015      -5.49211     -0.589179       8.62790      0.808137       1.50263     -0.486875      0.614335       3.16754       4.10971       4.84288       4.97126       5.31172       5.22142       4.98295       4.85055       4.52087       4.11663       3.69926       3.31803       2.85370       2.43018       2.02068       1.68441       1.34945       1.05038
  35  18 4004.9846    1.3722  8.9170 10.5244 -0.0013  0.0955   0.0119   0.2606    0.0268   0.0000   442.1226      -5.28785       23.5053       6.13820      0.955085      -1.12489       11.0776      0.584679      -6.50327       8.80015      -1.38472       8.72310       9.70797      -2.55982       1.15622       4.28283       1.93413      -1.14027       4.14081       5.45711       6.39014       6.61345       6.99706       6.96524       6.72921       6.43646       6.05190       5.47628       4.96075       4.40247       3.70032       3.22703       2.66764       2.18543       1.74660       1.39091
  35  19 4157.3352    1.0856 11.1733 10.3787 -0.0014  0.1305   0.0097   0.3533    0.0243   0.0000   439.8469       9.39569      -1.06545      -12.6362      -4.74314       10.9797      -26.5882      -4.95020       1.77627      -15.5947      -2.82062      0.431934      0.679768      -7.86111       8.18418      0.152879      -3.17215      -4.34096       5.66430       7.43205       8.55464       9.14564       9.27341       9.59017       9.01976       8.67145       8.11701       7.53918       6.69138       6.02038       5.14021       4.36076       3.65211       3.04705       2.39931       1.91464
  36   4 1681.8774    0.2726  0.3175  8.9769 -0.0041  0.0165   0.0089   0.0316    0.0303   0.0000   439.9632     -0.108363       19.1183      -1.35146      -2.71608      0.588276     -0.875718     0.0997305      -1.66694     -0.303403     -0.580763     -0.590922     -0.938890      0.902335     -0.169884    -0.0957732     -0.209385    -0.0327249      0.821084       1.23103       1.29720       1.26855       1.24328       1.23774       1.35561       1.38694       1.36674       1.22982       1.00532      0.715812      0.646207      0.558941      0.506416      0.403495      0.375595      0.258525
  36   5 1875.3952    0.4679  0.4813  9.1654 -0.0023  0.0171   0.0116   0.0355    0.0407   0.0000   442.5757      -1.87407       21.4229     -0.188642      -1.94237      -3.10036      0.661230      0.615209     -0.249740       1.37343      0.185058     -0.212470     0.0133844      0.861396     -0.833689     -0.386529      0.448633      0.125388      0.661607       1.01466       1.00208       1.15776       1.15463       1.15830       1.09726       1.09847      0.986879      0.942413      0.857072      0.789013      0.704358      0.552006      0.469612      0.388832      0.307077      0.250688
  36   6 2063.0485    0.6888  0.7691  9.6006  0.0007  0.0198   0.0139   0.0470    0.0514   0.0000   442.8918      -1.50833       20.5834      0.656683      -2.70048      -2.03463      -1.32929      -1.13004      -1.16740     -0.495442       1.89464   -0.00996010     -0.599650     -0.739733     0.0891940      0.297204      0.205109      0.151164      0.884920       1.14423       1.30438       1.43642       1.45615       1.46966       1.42932       1.34397       1.27346       1.14172       1.07658      0.933481      0.770949      0.666358      0.577905      0.484472      0.371083      0.300028
  36   7 2245.4770    1.0507  0.8966 10.2191 -0.0031  0.0203   0.0196   0.0517    0.0579   0.0000   441.0978     -0.732901       21.0077      -2.05355      -2.95303      0.388059     -0.561189      -3.04799      -1.41153      0.222466      -1.81546      0.863641     -0.815145      -1.35439     -0.157827     -0.732929      0.228926      0.256951      0.834115       1.16519       1.29777       1.34436       1.45977       1.40101       1.41736       1.36759       1.24379       1.17184       1.04382      0.889887      0.785969      0.676695      0.559174      0.463629      0.383645      0.304636
  36   8 2421.0850    1.5557  1.0894 10.8752 -0.0009  0.0227   0.0270   0.0613    0.0644   0.0000   440.9595      -1.51379       23.0703       2.88013      -4.53185     -0.346240      -1.23891       1.81869       2.30621     -0.792095       1.70876      0.347697     0.0236965      0.696575      0.322370      0.301128      0.359767      0.541716      0.975389       1.34055       1.45699       1.51837       1.67150       1.62254       1.58955       1.50216       1.43621       1.32474       1.17686       1.03268      0.868695      0.734896      0.619627      0.523096      0.442839      0.353274
  36   9 2592.6613    2.0929  1.0198 11.6872 -0.0041  0.0219   0.0371   0.0572    0.0578   0.0000   441.5378       2.15019       21.2087      -2.70771      -2.09515      0.541632     -0.686426      -3.66072      0.772532       2.12294       1.66916     -0.917755      0.768958      0.359810      0.330252     -0.489463     -0.916272     -0.246714      0.916678       1.28519       1.40838       1.51663       1.54485       1.56706       1.51782       1.46278       1.33492       1.26362       1.13343      0.979811      0.851104      0.720961      0.615918      0.500126      0.410990      0.317829
  36  10 2762.6621    2.9368  0.9094 12.1718 -0.0010  0.0196   0.0522   0.0489    0.0599   0.0000   441.3027    0.00264801       18.2079      -1.10255      -1.21919      -1.47516      0.270089      0.398442     -0.790860       1.46823       1.38703      0.487508      0.660019     -0.447609       1.37545      0.354434       1.21276     0.0489035      0.858126       1.17211       1.24287       1.33230       1.42561       1.42649       1.42306       1.25887       1.19042       1.11462       1.01355      0.932883      0.789731      0.702501      0.579795      0.485107      0.406349      0.318262
  36  11 2930.1632    3.5445  0.8720 12.7391 -0.0006  0.0199   0.0641   0.0483    0.0557   0.0000   441.1676    -0.0977047       20.3313       3.35412     -0.691532      0.500769       1.55129      0.349763       1.04552      -1.33246     -0.315244      0.773223      0.677564      0.554501      0.926043     -0.149704     -0.175136      0.255999      0.884584       1.26674       1.28639       1.39783       1.37866       1.43353       1.41113       1.43132       1.30689       1.19958       1.03152      0.889423      0.781079      0.686743      0.589022      0.482197      0.388286      0.303408
  36  12 3094.1245    4.1587  1.0006 12.8117 -0.0007  0.0210   0.0705   0.0509    0.0669   0.0000   441.5595     -0.871167       12.9312       2.71621      -1.85837    -0.0863125      -2.19431      -3.22862      0.608804      0.797023     -0.364970      0.708978      0.133239       1.08465      0.855687     -0.708620      0.503527     -0.182737      0.875547       1.15257       1.29453       1.48255       1.49030       1.48357       1.46062       1.40342       1.27796       1.16456       1.10098      0.905134      0.799228      0.684481      0.593598      0.474356      0.369640      0.299573
  36  13 3254.9598    3.8222  1.3445 12.8557 -0.0028  0.0253   0.0602   0.0681    0.0594   0.0000   439.5554      0.858820       15.1377      0.494239      -2.40180     -0.719990       1.73527     -0.632470       2.70334      -2.18761      -1.26402       1.13966     -0.343523      -1.04157      0.209948      -1.01808      0.887146     -0.525143       1.09339       1.49718       1.68966       1.83259       1.94221       1.94155       1.89950       1.76994       1.67113       1.46590       1.31781       1.16191      0.989785      0.841856      0.715354      0.586355      0.456731      0.371674
  36  14 3413.4993    3.0483  2.1578 12.2287  0.0005  0.0329   0.0385   0.0878    0.0440   0.0000   438.6935      -4.36619       14.1353       1.53616      -1.03600      0.845102      -1.74220     -0.306231      -1.79768       1.21852       2.95629       1.77928      0.495015      0.631117   -0.00124870      0.407532       1.87909     -0.259328       1.40349       1.88382       2.13890       2.14785       2.39837       2.33085       2.30274       2.18911       1.98064       1.86320       1.70960       1.47587       1.29526       1.10125      0.922100      0.773763      0.612453      0.499868
  36  15 3570.6378    2.4373  3.2593 11.8009 -0.0010  0.0429   0.0262   0.1140    0.0367   0.0000   443.3453      -2.03684       12.0164       2.47312       1.69677       3.54579      -1.15102      -1.75162      -1.53327      -1.06451       5.77128       2.38027     -0.318798      0.524731    -0.0344552     -0.854124     -0.504949      -1.17641       1.76104       2.40370       2.74515       2.85682       3.04310       3.03272       2.97044       2.84058       2.60120       2.42504       2.18137       1.94786       1.67169       1.43851       1.22823      0.984230      0.782591      0.651540
  36  16 3726.3745    1.9173  5.0251 11.2469 -0.0016  0.0576   0.0179   0.1578    0.0295   0.0000   433.9094      -2.31832       26.3393     -0.427004      -5.08375      0.375821     -0.747025       2.07373       2.95524       6.45509      -4.92432       1.04560       2.81062      -2.84097      0.562198    -0.0267180      -2.18881       1.03290       2.39729       3.25697       3.75478       3.89081       4.14075       3.97984       3.92103       3.76903       3.55708       3.29932       2.97799       2.58239       2.34334       1.94437       1.63850       1.39290       1.07799      0.870119
  36  17 3881.1197    1.5526  6.9482 10.8921 -0.0006  0.0748   0.0141   0.2112    0.0272   0.0000   435.2928     -0.139904       9.15847     -0.404537       7.03955       2.90731      -7.12383      -1.68754       2.14212       8.05177      0.330043      -5.43058       5.91759      -2.34028     -0.226186       3.19878      -1.12539      0.160757       3.23487       4.25392       4.82766       5.18034       5.40524       5.31425       5.19897       5.02011       4.66108       4.29579       3.90336       3.43028       3.01964       2.61709       2.21138       1.82293       1.43355       1.13518
  36  18 4034.9663    1.2776  9.2374 10.6134 -0.0017  0.1046   0.0115   0.2819    0.0257   0.0000   432.7015       20.8608       17.1055      -9.19970      -16.0160      -11.2666      -1.16079      -4.68990       2.01594      -15.9667       4.87471       3.52356       7.07407      -2.43739      -7.53145       5.39340      0.231792      -1.49213       4.29598       5.97615       6.85663       7.16290       7.49018       7.55068       7.29587       6.97629       6.56230       5.95683       5.41722       4.76795       4.18477       3.55186       3.01213       2.48302       1.93526       1.57010
  36  19 4188.2358    1.0606 12.3378 10.3694  0.0019  0.1428   0.0086   0.3767    0.0232   0.0000   439.7462       2.11701      -2.72755       7.02200       7.71861       15.6549      -6.28111      -4.86354       16.5242      -5.15159       8.73967       10.3108     -0.676345     -0.398121     -0.735841     -0.655643       2.48907     -0.995640       5.96788       8.00501       9.31719       9.64917       10.3127       10.1693       9.92740       9.45365       8.94833       8.08930       7.37091       6.52617       5.67638       4.90649       4.04900       3.43312       2.66590       2.16304
  36  20 4340.8112    0.8183 13.4111 10.2326 -0.0016  0.1772   0.0074   0.4502    0.0213   0.0000   423.6606      -3.27054       20.3010       12.2420      -9.64228      -10.6853       2.57138       3.39089     -0.235217      -1.02357       6.18956      -8.95704       7.23898       12.1376       3.30663      -11.1006       3.57436      -2.24521       7.37316       9.83289       11.3201       12.1983       12.4395       12.5496       12.1349       11.6403       10.9485       10.0782       9.12474       8.08073       7.04000       6.08987       5.12360       4.28921       3.29966       2.70576
  37   5 1892.2033    0.5006  0.5267  9.1768 -0.0021  0.0163   0.0116   0.0361    0.0407   0.0000   440.5115      -1.14832       19.5502     -0.245234      -2.95902      0.651891   -0.00939948       1.27156      0.885289     -0.423450       1.78884      0.429949      0.106200    -0.0404347      0.141351     -0.398388      0.167299     -0.213048      0.641749      0.869173      0.963350       1.06162       1.14215       1.07313       1.03657       1.01254      0.992556      0.877181      0.834285      0.691094      0.618071      0.543610      0.435172      0.369342      0.315085      0.247997
  37   6 2081.1126    0.7537  0.7344  9.6012 -0.0026  0.0173   0.0149   0.0450    0.0497   0.0000   440.0735     -0.295980       21.6558    -0.0776994      -2.44863     -0.443333       1.41966     -0.303937      -2.89409       1.48109       1.56522     -0.228650     -0.776963      0.338813      0.166910     -0.790332      0.294472     -0.384244      0.729854      0.958080       1.09589       1.18925       1.24581       1.20248       1.21614       1.16176       1.11073      0.949363      0.911708      0.782619      0.700572      0.598957      0.488609      0.413829      0.323640      0.263491
  37   7 2264.3290    1.1508  0.9030 10.2612 -0.0026  0.0200   0.0208   0.0499    0.0596   0.0000   442.2060     -0.829559       19.6979      -2.59172      -3.03227       2.35974      0.111004      0.308973       1.50502     -0.962353    -0.0189089     -0.531205     -0.700952       1.35003     -0.228945     -0.457686      0.588283     -0.186879      0.893749       1.21722       1.33329       1.38422       1.54850       1.46856       1.46980       1.37509       1.25532       1.17090       1.07473      0.964020      0.833437      0.732515      0.613381      0.497489      0.409698      0.339071
  37   8 2440.6122    1.6517  1.0681 10.9613 -0.0032  0.0213   0.0282   0.0567    0.0632   0.0000   439.5516     -0.460430       18.1594     -0.675722      -1.29847     -0.889894       2.45524      0.269745       1.85613      -1.27087     -0.294237     -0.749970    -0.0763330     -0.171654     -0.298621     -0.852420     -0.250040     -0.415122      0.900486       1.22094       1.33428       1.46954       1.52214       1.48852       1.44718       1.37223       1.30911       1.19017       1.11310      0.979158      0.886057      0.742706      0.620881      0.525507      0.440655      0.352495
  37   9 2613.2932    2.1963  0.9295 11.8468 -0.0000  0.0207   0.0396   0.0522    0.0544   0.0000   439.9603      0.421748       20.8415     -0.378508      -2.39381     -0.582381      -1.92114      -1.63226     -0.269297       2.08507     -0.332671      -1.09629      0.246077      0.520343     -0.678336    -0.0919940     -0.253222     -0.296021      0.861823       1.16906       1.29546       1.45226       1.52434       1.51908       1.43404       1.43919       1.25584       1.21581       1.03422      0.975057      0.819604      0.693450      0.590867      0.483773      0.387391      0.308787
  37  10 2784.4634    3.1173  0.8962 12.3738 -0.0003  0.0198   0.0549   0.0471    0.0565   0.0000   442.3480      0.897384       19.9035     -0.509163      0.735696       1.80845      -1.62741     0.0914621       1.41968     -0.649686      0.402637       1.19209    -0.0928215      -1.18268      0.228337     -0.240921      0.358679     -0.397232      0.896086       1.27095       1.42776       1.59261       1.67995       1.66820       1.64343       1.59958       1.46356       1.31894       1.15409      0.975253      0.844823      0.690406      0.559266      0.492457      0.385894      0.308818
  37  11 2953.1746    3.8939  0.8021 12.8942 -0.0010  0.0185   0.0713   0.0432    0.0536   0.0000   441.3347     -0.689796       17.9805      0.161919      -3.62834     -0.916968      0.561902       1.38407     -0.682557      0.912270      0.637654      -1.80046       2.09017      0.141306     -0.580531      0.135568      0.469284     -0.620437      0.734041       1.05363       1.12496       1.19235       1.29954       1.30419       1.23620       1.21664       1.10308       1.05490      0.951282      0.823166      0.708181      0.621692      0.524042      0.434907      0.357623      0.276038
  37  12 3118.3898    4.2061  1.0491 12.8793 -0.0002  0.0207   0.0698   0.0537    0.0676   0.0000   441.3159     -0.552202       15.2431       1.32939     -0.756925      -3.85720      -1.60647      0.539784      0.114746     -0.439780      0.233377      0.419308      0.950498    -0.0742266    -0.0756045     -0.442835      0.766866     -0.673433      0.868797       1.16929       1.27206       1.41498       1.50722       1.46460       1.44188       1.42451       1.28540       1.15504       1.07421      0.956368      0.826701      0.689031      0.592110      0.487200      0.400476      0.318555
  37  13 3280.5171    3.6806  1.3341 12.8543 -0.0043  0.0253   0.0582   0.0652    0.0585   0.0000   439.6279      -4.99394       17.2631       1.22494      -1.48108      0.995586       4.41968     0.0976211      -2.38505     0.0568000       1.80279      -1.19229     -0.475368     -0.809469     -0.204088     -0.711592      0.245776     0.0885101       1.06840       1.51692       1.66037       1.76429       1.83258       1.81312       1.82104       1.72444       1.63540       1.43916       1.34721       1.16597       1.06331      0.905060      0.751553      0.624896      0.500555      0.408889
  37  14 3440.1192    2.9845  2.1438 12.3060  0.0005  0.0332   0.0379   0.0894    0.0424   0.0000   441.5850       4.79743       12.5809      -2.33366      -3.28025      -1.56571      -3.42338      0.677248      0.744326     -0.399799       1.85675       1.60902      -1.20304       1.11919      0.698714      0.372313     0.0182879     -0.570730       1.34987       1.85489       2.04308       2.29421       2.43359       2.36582       2.25990       2.24566       2.08340       1.87110       1.72395       1.49163       1.29108       1.13740      0.911922      0.804116      0.617403      0.485408
  37  15 3598.3009    2.3931  3.7998 11.5171 -0.0001  0.0447   0.0231   0.1184    0.0357   0.0000   438.3896      -2.19466       19.8195     -0.431775      0.657488      -3.59747      -2.34462       2.96173       1.54010      0.855709     -0.611798     -0.504607       4.42060     -0.441848      -1.16649      -2.17892      -1.14138      0.558266       1.85411       2.51799       2.80365       2.92166       3.05348       3.09708       3.06724       2.93103       2.79758       2.50349       2.32647       2.00184       1.80032       1.52391       1.32375       1.07795      0.892424      0.712350
  37  16 3754.8840    1.8792  5.4649 11.1501 -0.0002  0.0609   0.0170   0.1647    0.0289   0.0000   440.4536       5.57666       15.7366       2.53153     0.0346917      -3.35869      -1.30244      -2.86268       2.25198       4.20706      -2.07474     -0.353931      0.490859      0.165709      0.315123       1.34263       1.68517    -0.0793154       2.47440       3.41023       3.76461       3.89910       4.26267       4.10672       4.11206       3.98955       3.66263       3.46920       3.08962       2.73804       2.42758       2.04508       1.77161       1.45661       1.19831      0.962158
  37  17 3910.4343    1.5373  7.5903 10.8076 -0.0007  0.0795   0.0133   0.2222    0.0262   0.0000   445.0322      -9.63755       10.0363      0.691388      0.327242       2.38424      -4.87084       10.1825      -1.55666      -3.77988      -5.94270       2.38675       3.04045     -0.531893      -4.00484     -0.456461      -2.13691      0.651398       3.31252       4.39896       5.05495       5.14637       5.47437       5.43552       5.44043       5.23605       4.89683       4.48738       4.07152       3.63354       3.19206       2.73185       2.30072       1.95401       1.57212       1.26666
  37  18 4065.3082    1.2565  9.8841 10.5715  0.0006  0.1077   0.0109   0.2887    0.0246   0.0000   430.7332      -4.78301       23.6844      -14.9692       7.81179      -1.92653       5.72348       3.08871      -6.80204       3.67356      -3.32746       2.11275      -2.37465       4.59600      -2.62135      -1.06771      -1.31176      -2.19310       4.44157       5.89039       6.80055       7.09033       7.72287       7.50506       7.48881       7.13950       6.62438       6.08869       5.53613       4.92294       4.34756       3.69395       3.11339       2.65953       2.10468       1.68270
  37  19 4219.0536    1.0024 12.2657 10.3589  0.0026  0.1440   0.0083   0.3841    0.0224   0.0000   445.0181      -3.18032       27.9570       13.2313      -13.1923       5.27118      -18.0028       8.73639       17.1246      -5.51941      -6.82601       1.18204      0.864681       14.6876       2.25485      -3.12961      -3.50948       2.63278       5.83618       7.81971       9.05168       9.40985       10.1403       10.0543       9.85317       9.56692       8.75721       8.20984       7.39058       6.60674       5.66016       4.95891       4.14245       3.49631       2.71468       2.24198
  37  20 4371.7843    0.8091 14.4455 10.1724 -0.0009  0.1839   0.0071   0.4712    0.0206   0.0000   434.3291       5.76784       6.81340      -36.8960       21.3237       14.3290      -4.16058       14.5296       2.25192       23.8114      0.107289      -7.12173     -0.898813      -2.33944     -0.714041       3.53253       2.56207      -4.66450       7.47668       10.0477       11.5712       12.2702       12.6364       12.8511       12.4902       11.9799       11.3245       10.4032       9.49251       8.39928       7.42099       6.32765       5.37185       4.51639       3.55935       2.92970
  38   5 1908.7741    0.5116  0.5289  9.3248 -0.0027  0.0169   0.0118   0.0373    0.0397   0.0000   439.8975      -2.36867       20.7452      -1.57280      -5.36387      -1.75851     -0.945365      -1.30443      -1.74711     -0.610164      0.587810     -0.623016     -0.665912     0.0303304     -0.627007     -0.306662    -0.0911932      0.110628      0.734288       1.00813       1.18294       1.20984       1.18699       1.16274       1.15980       1.13199       1.09834       1.02073      0.967088      0.817955      0.715600      0.572328      0.503543      0.392551      0.336928      0.260685
  38   6 2098.9473    0.7722  0.7807  9.6846 -0.0026  0.0185   0.0147   0.0474    0.0493   0.0000   440.2583      -1.48088       20.7313       1.85592      -2.25730       1.17535      0.638353     -0.508120      -1.01135       1.64314      0.248341     -0.944160     -0.565452      0.269929      0.662047     -0.756869      0.812267      0.208660      0.699977      0.979557       1.09212       1.16334       1.22211       1.17570       1.21071       1.16123       1.07445       1.02155      0.888590      0.837804      0.703542      0.638012      0.495198      0.447982      0.350311      0.289592
  38   7 2282.8809    1.1422  0.9562 10.2980 -0.0017  0.0208   0.0205   0.0525    0.0607   0.0000   441.7472      0.344579       23.1006      -1.61428      -5.95458       1.76993      0.589698      -1.87423      -1.46351      -1.48181      0.990504       3.43850     -0.129658      0.657784      0.596284      0.685770     -0.176299      0.338950      0.845598       1.19192       1.34920       1.41617       1.50188       1.46482       1.43738       1.41424       1.28127       1.18219       1.09864      0.982990      0.835342      0.748484      0.605121      0.527974      0.413393      0.318730
  38   8 2459.8982    1.6973  1.1095 11.0288 -0.0036  0.0217   0.0283   0.0572    0.0639   0.0000   440.3498      0.287945       19.9214      -1.16847      -2.63278   -0.00549082       1.97121     -0.265019      -1.33648       1.17540      0.613110      -1.57866      0.747753      -1.59636     -0.460767      0.500719     -0.668307     -0.599464      0.922644       1.17714       1.35057       1.45736       1.51459       1.52237       1.48134       1.41954       1.34983       1.26192       1.11454      0.990965      0.876485      0.782427      0.648379      0.549921      0.444732      0.368385
  38   9 2633.6622    2.3413  1.0489 11.7371  0.0006  0.0212   0.0389   0.0546    0.0607   0.0000   440.2688       1.10839       18.9071    0.00761794      -5.42021       3.08028       1.66149     -0.859452      -1.27601     -0.222160       1.05616      0.345420     -0.578535      0.136194     -0.104485     -0.367946      0.291428      0.437381      0.881430       1.24051       1.32327       1.47474       1.51006       1.50074       1.50029       1.48300       1.35120       1.27363       1.08822      0.980551      0.862154      0.750445      0.606993      0.512685      0.425373      0.340777
  38  10 2805.9971    3.1199  0.9941 12.3501  0.0011  0.0199   0.0528   0.0520    0.0618   0.0000   441.1993      0.765320       19.8732      0.100363      -2.26670     -0.619170     -0.417816       1.00271      -1.16237     -0.835773     -0.676988     -0.187454      0.414547     -0.156339     -0.472468     -0.187291       1.10534    -0.0451849      0.866619       1.13848       1.27187       1.32411       1.36843       1.37496       1.35930       1.34129       1.25724       1.17999       1.03201      0.910292      0.819155      0.737050      0.599949      0.531380      0.434156      0.342188
  38  11 2975.8416    3.9249  0.9453 12.7362 -0.0013  0.0191   0.0676   0.0495    0.0623   0.0000   441.9890     -0.181277       19.6580     -0.291556      -4.01917      0.748710       2.06595      -1.76611      0.269198      0.703176       1.09633       1.16370       1.81052     -0.807645     -0.251935     -0.341242      0.271305     -0.350190      0.819588       1.14435       1.24387       1.35642       1.42543       1.39722       1.44968       1.36428       1.27004       1.17445       1.03078      0.874297      0.791640      0.662468      0.548624      0.470533      0.384302      0.305618
  38  12 3142.1854    4.1886  1.1128 12.8832 -0.0035  0.0213   0.0679   0.0559    0.0665   0.0000   439.6727      0.571985       17.8195     -0.155104      -2.30155      -1.60656       3.22231      -2.41989      0.837463     -0.348683     0.0529186      -2.20654      0.948313     -0.584264     0.0368006      0.143523     0.0737867     -0.552803      0.906082       1.22981       1.35483       1.46211       1.46069       1.47980       1.42535       1.46758       1.32089       1.27549       1.14426      0.997230      0.884508      0.714800      0.642276      0.524147      0.434943      0.359967
  38  13 3305.5560    3.7054  1.5440 12.7464 -0.0007  0.0273   0.0529   0.0700    0.0534   0.0000   440.6336       1.27871       15.5631      0.655231      -1.64351     -0.699944      -1.06323     0.0135488      0.836630     0.0490533      0.953975     -0.181635     -0.189584      0.129453     -0.176087      0.434899      -1.03871    0.00924535       1.10524       1.53123       1.67657       1.76434       1.95490       1.87841       1.81145       1.77845       1.60011       1.57700       1.37759       1.23728       1.12959      0.964408      0.804605      0.665910      0.555852      0.444851
  38  14 3466.5236    2.9855  2.3550 12.2296  0.0005  0.0344   0.0353   0.0872    0.0407   0.0000   440.4777      0.217943       12.9791       2.64948       3.78919       3.79850      -4.01151      0.585345       2.22761      -1.83426      -1.32266    -0.0592919      0.499805      0.947672      -1.47063     -0.426119       1.45240     -0.834397       1.38368       1.88281       2.06195       2.24922       2.37397       2.28083       2.34617       2.22163       2.11135       1.94085       1.70582       1.58481       1.37885       1.18389       1.00386      0.840409      0.682064      0.553150
  38  15 3625.5999    2.2462  3.9408 11.5794 -0.0009  0.0460   0.0217   0.1258    0.0316   0.0000   436.7405      -3.19608       17.5646      -2.34722       3.13910      -2.97950       7.06578       1.78990      0.896699     0.0441291      -2.63582       4.58175       1.59776      -3.11181     -0.637432      0.853159       1.06000      0.263407       1.86098       2.48336       2.77501       2.94159       3.18775       3.10694       3.04159       2.94512       2.78590       2.55407       2.35880       2.09530       1.84925       1.60699       1.33542       1.13495      0.914834      0.750452
  38  16 3783.1787    1.8206  5.7424 11.0644 -0.0016  0.0608   0.0158   0.1666    0.0283   0.0000   439.2033      -5.81981       11.8006       10.5507      -2.31965       2.56530      -8.59352      -3.67104      -3.62221       5.26814      -2.67716      -4.85741       4.45383       4.12019      -1.55137      -1.40356      0.723182       2.21469       2.47461       3.23906       3.80533       3.93979       4.24561       4.16160       4.15138       3.96122       3.72349       3.47130       3.06864       2.78141       2.44151       2.11373       1.79324       1.52947       1.20920       1.00552
  38  17 3939.5230    1.4812  8.2086 10.7421 -0.0014  0.0847   0.0124   0.2344    0.0261   0.0000   436.3506       2.25789       20.2697      -6.34441      -3.83264       4.24274      -1.70986      -3.40484       5.28311      -10.1333       5.16631      -3.90602       6.09034       2.44825      0.595763      -1.37387      -1.65037       1.28290       3.41416       4.58613       5.17559       5.53009       5.83682       5.84420       5.73298       5.49622       5.14202       4.91457       4.34659       3.85484       3.41162       2.94051       2.51341       2.11857       1.68229       1.38679
  38  18 4094.7784    1.1387  9.9940 10.6444 -0.0018  0.1171   0.0105   0.3164    0.0236   0.0000   442.3274      -2.71613       10.2391       13.7830       4.27369      -1.06966       2.54879      -12.3060      -1.90035      -4.27291       10.3887       2.66535       1.97131       2.42720       1.34115      -1.15654       2.73903      -1.64936       4.63599       6.18853       7.03632       7.73834       7.78571       8.00472       7.85441       7.60593       6.98119       6.63431       5.93633       5.24807       4.71345       4.03528       3.45569       2.87667       2.32072       1.86799
  38  20 4402.6575    0.7863 15.3183 10.1404  0.0011  0.1961   0.0067   0.4862    0.0198   0.0000   430.3529      0.773115       25.9766       16.1503      -15.1697      -4.87219      -27.9018      -5.63224      -11.0896     -0.229949      -9.70704       11.2132      -6.26499       3.08035      -3.58729      -5.85985      -9.94065       3.12927       7.76615       10.3491       11.8496       12.7669       13.3132       13.2918       13.2456       12.5612       11.8878       11.0826       9.93969       9.00471       7.82865       6.84473       5.81307       4.81349       3.89834       3.15761
  39   4 1728.2178    0.3280  0.3883  8.9453 -0.0110  0.0142   0.0093   0.0340    0.0328   0.0000   441.1448      -1.97465       20.6238       1.26909      -4.33310      0.822010       1.06429      -1.73488     -0.916309      0.618321      0.910251      -1.15686      0.460570      0.274375     -0.362413    -0.0132273     -0.362016     -0.197560      0.629105      0.765893      0.910571       1.00624      0.994293      0.970891      0.944691      0.918932      0.916292      0.846456      0.743923      0.680652      0.629605      0.516096      0.442572      0.353650      0.288385      0.245847
  39   5 1925.1605    0.5465  0.5493  9.3032 -0.0043  0.0158   0.0122   0.0358    0.0413   0.0000   440.3571      -1.26804       19.1952      0.713438      -2.89630     -0.124999       1.66322      0.860196       1.13032      0.423886       1.62680      0.134649     -0.202320     -0.446876      0.683687      0.325078     -0.142361      0.249066      0.652406      0.858517      0.954024       1.03480       1.06230      0.989677       1.02192       1.02630      0.979591      0.897204      0.800959      0.727577      0.624512      0.554446      0.467195      0.389121      0.335472      0.269534
  39   7 2301.1884    1.2205  0.9739 10.3968 -0.0026  0.0206   0.0209   0.0538    0.0579   0.0000   440.7312       2.18354       20.1091       2.39047      -3.12663     -0.698773    -0.0420752     -0.451504      -1.09515      0.690104     -0.165589       1.40813      0.699230     -0.382756    -0.0763874     -0.808335      0.347398      0.296374      0.781022       1.12381       1.22450       1.38072       1.36611       1.39729       1.31291       1.33117       1.18712       1.15586       1.05118      0.939890      0.832074      0.700794      0.587610      0.493752      0.399127      0.341739
  39   9 2653.7914    2.3975  1.1161 11.8237 -0.0031  0.0229   0.0397   0.0548    0.0624   0.0000   440.5209      -3.59859       21.2282      -2.90861      -2.61717       1.20663     -0.438315       1.26981      -1.30028       2.46386      -1.55707     -0.473593     -0.464003      0.338555      0.542208      -1.98845     -0.779968     0.0611317      0.889496       1.27426       1.33209       1.49801       1.52818       1.54244       1.54795       1.49463       1.41019       1.31240       1.17455       1.02628      0.903439      0.797844      0.652044      0.570187      0.456460      0.387781
  39  10 2827.1785    3.2419  0.9499 12.4671 -0.0012  0.0196   0.0550   0.0483    0.0578   0.0000   440.7074      -1.14923       20.4049       2.83101      -1.56220      0.451150       2.06121       1.76098      0.118896      0.464811      0.339846     -0.207021     -0.596762      0.442864      0.457805    -0.0710283     -0.415324      0.209471      0.796006       1.06011       1.15337       1.27423       1.34106       1.27997       1.31322       1.22991       1.21006       1.09482       1.03659      0.920142      0.770396      0.679752      0.563355      0.489223      0.414629      0.327237
  39  11 2998.0052    4.0137  0.9219 12.9202 -0.0011  0.0192   0.0691   0.0473    0.0574   0.0000   440.4102      0.300986       17.5979       1.63460      0.364790      -1.76272       1.10348       1.08479      -1.55702      -2.19796       1.12926      0.325463      -1.33557      0.119289      0.633092      0.619709      0.252257     -0.314032      0.759755       1.05304       1.16176       1.27422       1.27128       1.31910       1.26589       1.22503       1.18868       1.04752      0.977301      0.852168      0.806235      0.683661      0.571885      0.498988      0.403048      0.331477
  39  12 3165.5759    4.2274  1.1455 13.0405 -0.0035  0.0224   0.0681   0.0597    0.0627   0.0000   439.7892     -0.763266       18.9411      0.808430     -0.838176      -3.62918      -1.16935      -2.42196      -1.47102      0.733689      0.645628     -0.595807       1.86982      0.819062     -0.424177     -0.158445     -0.290730    -0.0862293      0.871829       1.24191       1.37665       1.41786       1.54530       1.49650       1.52941       1.42289       1.34594       1.20688       1.12233       1.01164      0.903326      0.821354      0.670826      0.573141      0.482571      0.380947
  39  13 3330.2353    3.4956  1.7201 12.6356 -0.0020  0.0282   0.0470   0.0732    0.0460   0.0000   440.8164       3.12919       16.9325      0.284822     -0.369713       2.19022       1.61206      -2.13279       2.51825       3.50404       2.89862      -1.48754     -0.702900      0.411943       1.13058     -0.365822     -0.705593     -0.755348       1.13894       1.49949       1.73687       1.84478       1.91652       1.91387       1.88034       1.86409       1.68404       1.60170       1.42032       1.30003       1.12781       1.00784      0.873829      0.721534      0.601152      0.492972
  39  14 3492.3573    2.8406  2.6144 12.0490  0.0004  0.0353   0.0314   0.0933    0.0392   0.0000   441.2819      -1.03265       10.5813     0.0918683       5.35516       4.70801      -2.42561      -1.72595    -0.0122094      0.717036      -3.87401       1.39629       1.31923     -0.539305      0.309809      0.732947    -0.0506574     -0.345194       1.40414       1.84713       2.15216       2.23200       2.45667       2.39330       2.39280       2.29358       2.11934       1.94500       1.83617       1.59519       1.42592       1.24186       1.02933      0.860274      0.722924      0.583419
  39  15 3652.4832    2.2003  4.4564 11.4483 -0.0008  0.0490   0.0198   0.1340    0.0295   0.0000   439.2313       2.77402       14.3127      -4.44978      -3.94360       1.67609      -6.38318      -1.26351      -2.42125      -4.16035      -2.05126     -0.463759      0.784839      -2.66677       2.40685    0.00432446     -0.623321      0.114198       1.88494       2.57776       2.89723       3.10303       3.23718       3.16723       3.32874       3.01679       3.00583       2.69212       2.46863       2.18380       1.93565       1.74001       1.42762       1.23898      0.963145      0.810733
  39  16 3811.0357    1.7434  6.0960 11.0481  0.0000  0.0639   0.0150   0.1749    0.0270   0.0000   432.7665       3.83315       24.3903      -4.31554      -7.99560       1.54923     -0.619530       2.18537     -0.493040       4.19256       1.49345      -3.32815      -3.12101      0.591820      -2.54071      -2.56758      -1.62431       2.17338       2.51100       3.37062       3.81918       4.07628       4.32420       4.29603       4.25612       4.14553       3.90124       3.52205       3.24776       2.90155       2.58164       2.25922       1.90586       1.63385       1.30894       1.07109
  39  17 3968.0201    1.4270  8.4257 10.7330 -0.0014  0.0896   0.0119   0.2394    0.0251   0.0000   440.4536      -1.33350       13.1272      -20.0806       9.47320       3.88619       2.81194      -3.91698       14.9126      -7.76381      -2.02293      -1.64293    -0.0455713   -0.00574294     -0.234024      -5.22399      -1.74298       1.52062       3.43504       4.67507       5.30531       5.70056       5.96694       6.05913       5.83770       5.66607       5.37804       5.00157       4.48533       4.01956       3.68031       3.08716       2.71034       2.28692       1.82808       1.48716
  39  18 4124.2191    1.1139 10.1893 10.5881  0.0004  0.1196   0.0099   0.3151    0.0230   0.0000   426.8367      -7.01731       9.71931      -8.65969      -3.52133       11.0951      -19.3625      -3.13677       2.19583       12.0266      -8.42409       3.73364      -2.83338      -6.35984       1.86044       2.51876      -2.22924      -3.07457       4.56134       6.17603       7.08935       7.51097       7.90872       7.95672       7.82930       7.58363       7.14992       6.48664       6.09295       5.40849       4.80607       4.18458       3.57221       2.98370       2.39791       1.97015
  39  19 4279.0344    0.9151 13.0605 10.3066 -0.0007  0.1555   0.0074   0.4048    0.0212   0.0000   441.5617       16.2568       15.5616       15.5529       1.80142      -6.75252      -3.08441      -8.13637       15.9854       6.07258       5.79777      -17.7475      0.395057      -6.50861      -7.02099      -1.07662      -7.07179     -0.211753       6.05811       8.07244       9.32179       9.93300       10.4793       10.6188       10.3992       9.99022       9.37533       8.71958       7.90462       7.12650       6.27259       5.44840       4.69247       3.93984       3.15878       2.58243
  40   4 1743.2734    0.3341  0.3408  9.0097 -0.0041  0.0132   0.0094   0.0288    0.0312   0.0000   440.7799      -1.09580       21.0963      0.955148      -1.25918     0.0495104     -0.487448   -0.00621811      0.513474      0.778095      0.482352    -0.0287809     -0.697696    -0.0426486      0.195551    -0.0986045     0.0926352     0.0832978      0.495283      0.695387      0.796513      0.781597      0.876942      0.871022      0.873041      0.807410      0.749773      0.671192      0.714064      0.607653      0.552698      0.480814      0.403401      0.332745      0.277806      0.241988
  40   5 1941.3863    0.5759  0.6056  9.2536 -0.0033  0.0167   0.0122   0.0381    0.0435   0.0000   440.2764     -0.373530       21.0485      -2.05361      -5.21948       1.98497     -0.130056    0.00976010      0.130930      0.224403      0.763937      -1.14251      0.187124      -1.27574     -0.349070     -0.361075      0.193162      0.284478      0.602825      0.857863      0.935634      0.987378       1.00279       1.04480       1.01901       1.06444      0.949982      0.920184      0.767325      0.745860      0.618367      0.552595      0.482200      0.395004      0.333971      0.270296
  40   6 2133.9536    0.8717  0.7393  9.7875 -0.0022  0.0179   0.0164   0.0405    0.0515   0.0000   441.6604     -0.804301       21.7264      -1.35139     -0.656596      -2.32996       2.15273      -1.20789     -0.245579      0.759699    -0.0512870      0.240202      0.251558      -1.49517     -0.792023       1.00211      0.886345     0.0569199      0.684947      0.966400      0.974874       1.09280       1.18995       1.18698       1.21500       1.07588       1.02368      0.950465      0.941803      0.815085      0.707977      0.607503      0.506143      0.451619      0.370364      0.315041
  40   7 2319.2550    1.3002  1.0346 10.5833 -0.0022  0.0216   0.0216   0.0537    0.0560   0.0000   440.9660      0.405680       20.4696       1.20257      -2.65355       1.14888     -0.196299      0.664891       1.43267    -0.0677112      0.479112      -1.37100     -0.999182    -0.0297371      0.499832      0.220374      0.497351     -0.144589      0.832351       1.14358       1.18206       1.30899       1.47850       1.42835       1.36569       1.32774       1.23469       1.21107       1.05638      0.956975      0.872163      0.750723      0.624781      0.535797      0.457451      0.362787
  40   8 2497.8608    1.7963  1.1791 11.2557 -0.0026  0.0234   0.0291   0.0583    0.0611   0.0000   440.9726       1.13062       17.1445       1.29558      -3.47069     -0.525965      -1.67629       1.50913      0.155934      0.175887      0.131931       1.41185      0.560659     -0.198996     -0.635941      -1.37372     -0.334556     -0.111186      0.903297       1.25247       1.36237       1.51128       1.52750       1.57206       1.48423       1.46603       1.38411       1.31171       1.18350       1.08974      0.938710      0.853072      0.705128      0.604425      0.494349      0.406065
  40   9 2673.7190    2.5035  1.0990 11.8064 -0.0011  0.0217   0.0398   0.0555    0.0621   0.0000   441.3448       1.09490       21.6015      -1.39750      -3.50000       1.23492      -1.96624      -1.49901     -0.399054     -0.695103      0.479396      0.925734      -1.50689      -1.03623     0.0154907      0.294913     -0.126304     -0.203230      0.790423       1.13116       1.16722       1.31410       1.42046       1.37753       1.38927       1.30682       1.27972       1.13572       1.08449      0.960064      0.863351      0.737124      0.605174      0.532178      0.429709      0.352078
  40  10 2848.1313    3.3846  0.8765 12.5054  0.0007  0.0185   0.0581   0.0442    0.0571   0.0000   440.4086      -2.61480       20.7305      0.132798      -1.26429       1.11390     -0.320635     -0.555285      0.994028      0.878952      0.626599     -0.611258      -1.45768     -0.555123     0.0151178      0.288379     -0.375892     -0.222757      0.735870       1.01500       1.09242       1.17453       1.30838       1.27064       1.27147       1.19233       1.14665       1.06997      0.986880      0.865305      0.784505      0.637230      0.551671      0.471747      0.392156      0.324605
  40  11 3019.9398    4.1501  0.9749 12.8521 -0.0007  0.0192   0.0677   0.0491    0.0594   0.0000   440.7605     -0.100177       20.2843     -0.912202      -3.65557     -0.172141       2.16548      0.888067     -0.224301     -0.952047       1.53371      0.184228     -0.697938     -0.555335      0.692499     -0.394811      0.150169     -0.358496      0.766859       1.01934       1.10003       1.23135       1.31139       1.30229       1.29947       1.26736       1.13843       1.06390      0.967170      0.877323      0.767712      0.692898      0.574436      0.492878      0.403830      0.342841
  40  12 3188.5415    3.9822  1.2030 13.1531 -0.0008  0.0238   0.0643   0.0631    0.0589   0.0000   441.6608     0.0461744       19.4371    -0.0580477      -5.42202       1.26224      0.387372       1.29850     -0.663263      0.698063       1.26973    -0.0999932     -0.987733     -0.105635       1.02970     -0.554251     -0.177746    0.00182509      0.952713       1.32662       1.52978       1.70115       1.77981       1.75691       1.75715       1.64829       1.51389       1.42655       1.26029       1.10556      0.983564      0.840727      0.733449      0.605307      0.496123      0.407495
  40  13 3354.5228    3.3775  1.6238 12.6622 -0.0021  0.0287   0.0474   0.0703    0.0499   0.0000   441.2640       2.84241       12.8826       1.91302       1.70069      -1.50007      -4.48047       2.19154      0.797100      -1.58966       1.75763       2.80307      0.741124      -1.69766     -0.658911     -0.124191     -0.497852     0.0230744       1.07005       1.54073       1.62273       1.79444       1.87994       1.81893       1.89965       1.79289       1.73276       1.57953       1.43005       1.32767       1.12719      0.994076      0.856657      0.719093      0.586684      0.489104
  40  14 3517.9714    2.6678  2.9039 12.0368  0.0005  0.0380   0.0284   0.1033    0.0336   0.0000   441.5315      0.385616       11.1575      0.402026       1.95556       1.41153      -5.51414      0.769151       2.38179      -4.64531       1.42988      -1.12149      -2.96176      0.462473      0.520962       1.26352       1.09237      -1.74310       1.43757       1.95831       2.27124       2.32416       2.52098       2.47473       2.39926       2.42692       2.18545       2.11095       1.92222       1.69987       1.55295       1.32083       1.11897      0.961652      0.812505      0.665414
  40  15 3679.1134    2.1164  4.7284 11.3391 -0.0003  0.0500   0.0184   0.1392    0.0281   0.0000   447.9328       1.66531       15.5883      -3.87257      -4.75508       3.64694      -1.25061      0.907583       7.33889       1.83024    -0.0629439      -5.81588      0.721591      -1.29460     -0.728257       3.43574      0.302086     -0.858371       1.95813       2.63086       3.00526       3.17983       3.40922       3.34001       3.35180       3.24041       3.00339       2.74641       2.56359       2.31027       2.08151       1.80207       1.55905       1.32588       1.08702      0.902948
  40  16 3838.5620    1.7059  6.9439 10.9179  0.0003  0.0694   0.0136   0.1892    0.0254   0.0000   437.8012      0.451507       14.3194      -7.14748       6.38444      -5.47394     0.0585809       5.12730      -2.82118      -5.39079       1.03556      -1.39817       3.22562     -0.595923      -2.40435     -0.206736       1.27790      -1.05789       2.62228       3.56894       4.03440       4.34716       4.52616       4.62908       4.48425       4.39711       4.13698       3.73611       3.53889       3.16109       2.80917       2.42474       2.12629       1.77065       1.45768       1.21186
  40  17 3996.3855    1.3441  8.4335 10.7246 -0.0002  0.0919   0.0115   0.2454    0.0241   0.0000   439.1239       2.47715       17.6569      -2.74933      -18.5109       13.1356      -1.09304      0.659015     -0.804341      -4.18559      0.212004      0.144830      0.464333       1.76269      -1.42157       3.40720      -1.43389      -3.23401       3.49133       4.66533       5.39963       5.64917       6.08759       6.08284       5.98748       5.79431       5.38169       5.11506       4.60625       4.25297       3.66285       3.24987       2.78687       2.37048       1.91596       1.58441
  40  18 4153.1170    1.1022 11.9396 10.4741 -0.0003  0.1332   0.0083   0.3503    0.0213   0.0000   435.7772      -5.94081       20.8296      -5.35746       5.47778       13.4032      -4.72300      -1.27503       7.95441      -8.04188      -6.04129      -4.60636      -1.13101      -8.09236      -2.62762      0.517322       3.83135      -2.72246       5.05124       6.75059       7.71183       8.09079       8.85897       8.71168       8.66689       8.19198       7.82794       7.25912       6.72205       6.07356       5.37038       4.70770       4.01482       3.46576       2.80470       2.31235
  40  19 4308.8736    0.8850 14.0986 10.2491  0.0002  0.1705   0.0069   0.4325    0.0197   0.0000   428.0477       9.06355       12.1155      -7.23731      -11.7189      -16.7127      -3.06043       1.71083       3.03205      0.704082      -4.83385       14.9259      -14.6434      -7.63698       1.07362       1.40763      0.993963      -2.87404       6.30768       8.60205       9.75009       10.3716       10.9783       11.0083       10.8780       10.5388       9.93295       9.33061       8.60639       7.67773       6.88620       5.95256       5.10386       4.36350       3.52599       2.95132
  41   4 1758.0288    0.3638  0.3516  9.0791 -0.0012  0.0144   0.0099   0.0267    0.0317   0.0000   441.4215     -0.918292       20.9041     -0.697303      -5.09517       1.70208     -0.351389    -0.0635280     -0.645318      0.180318     -0.787674      0.446207      0.436186      0.380902     -0.458808     -0.210866      0.536371     -0.424352      0.555005      0.750081      0.844003      0.900589       1.04503       1.02014       1.04688      0.903713      0.931897      0.865258      0.775574      0.714867      0.543647      0.517694      0.423111      0.365825      0.298994      0.249455
  41   5 1957.4746    0.5871  0.5557  9.3543 -0.0028  0.0149   0.0125   0.0357    0.0418   0.0000   441.1141      -2.04012       21.5722    -0.0444558      -3.52232     -0.396621     -0.598915       1.49260      0.646246     -0.238507       2.33744      0.846392     -0.140531     -0.592638      0.164170     0.0139664     -0.325294     -0.191685      0.578168      0.816879      0.843326      0.928681      0.896172      0.956222      0.939746      0.965355      0.868021      0.816138      0.765612      0.723946      0.587740      0.525080      0.454121      0.370355      0.330184      0.273771
  41   6 2151.0931    0.8837  0.7320  9.8759  0.0046  0.0173   0.0162   0.0398    0.0497   0.0000   441.3624      -2.24023       20.7303      0.325471      -2.69239     -0.707801      0.306767       2.14219     -0.435272      -1.07021       1.12801     -0.257192      -1.26046     -0.205879      0.560694     -0.960045      0.252017      0.363201      0.677410      0.900395      0.998108       1.08812       1.10544       1.13102       1.02157       1.11429       1.02133      0.973506      0.885928      0.795395      0.693101      0.640211      0.527362      0.438555      0.364986      0.308220
  41   7 2337.1463    1.3060  1.0843 10.7046 -0.0008  0.0226   0.0217   0.0561    0.0568   0.0000   441.2604      0.668161       20.3699      0.649853      -1.78505     -0.552921      -2.35327     -0.954232       2.88695      -1.14864      -2.59891     -0.930091       1.47883      0.742035      -1.05605     -0.506976       1.01716     -0.432935      0.827197       1.16801       1.24548       1.33111       1.45469       1.39581       1.45750       1.38189       1.33141       1.22164       1.09493      0.985122      0.917379      0.815789      0.692702      0.589705      0.505616      0.406744
  41   8 2516.5177    1.8917  1.1074 11.2927 -0.0064  0.0219   0.0303   0.0531    0.0627   0.0000   439.5539     -0.617300       21.1592      0.244202     -0.791807       1.79251      0.589250      -2.18050      -1.61904     -0.505091      0.950329       1.46560       1.02100     -0.575768      -1.73081     -0.227502       1.52476    -0.0255090      0.821953       1.11899       1.23866       1.35444       1.44839       1.41309       1.40159       1.36696       1.32254       1.18506       1.14110      0.969786      0.906872      0.762382      0.691271      0.581512      0.474219      0.386640
  41   9 2693.3923    2.5654  1.0269 11.9316 -0.0026  0.0200   0.0417   0.0518    0.0596   0.0000   442.1697     -0.659368       20.8844       1.70848      -2.51240      0.259832     0.0701712       2.20714     -0.528549      0.860694      0.165736       1.22965      0.777517     -0.723507      -1.69232     0.0242040    -0.0735278      0.412002      0.795186       1.08333       1.15790       1.24061       1.30167       1.31837       1.32294       1.32603       1.23841       1.14064       1.01583      0.905356      0.817566      0.723583      0.656614      0.548659      0.453266      0.374134
  41  10 2868.8585    3.5018  0.9199 12.4770 -0.0001  0.0186   0.0575   0.0461    0.0602   0.0000   440.5632     -0.984650       19.0205       2.49755      -1.26479     -0.936517     -0.644828       1.05430      -1.04665       1.98024       1.31032      -2.01736    -0.0951709      0.943153      0.171724   0.000975408      0.463262      0.121281      0.697949      0.955297       1.05503       1.21213       1.18458       1.22743       1.21963       1.19435       1.08757       1.01560      0.971047      0.827205      0.739271      0.671210      0.554513      0.484475      0.398732      0.318692
  41  11 3041.5224    4.1360  0.8696 13.1983 -0.0006  0.0184   0.0723   0.0464    0.0519   0.0000   440.9833       2.41251       19.8553       2.28671      -2.86618      -2.21513      -1.06991       1.26737      -2.57670      0.416760     0.0142423      -1.26723      -1.31067      0.258327     -0.506775     -0.404848    -0.0617773     -0.997708      0.710707       1.02480       1.08602       1.20170       1.26704       1.24290       1.29311       1.21827       1.19660       1.10319      0.968984      0.868367      0.728089      0.650712      0.561112      0.463382      0.400177      0.333690
  41  12 3211.1879    4.1726  1.2779 12.9451 -0.0005  0.0227   0.0624   0.0607    0.0615   0.0000   442.5062     -0.728749       18.0827      0.198104      -3.89629      -2.57671       1.09275      -1.08848       1.19044       1.36888     -0.987887     -0.425099       2.30156     0.0795277     -0.982497     -0.458608     0.0445341     -0.401640      0.887464       1.19543       1.37607       1.46028       1.54824       1.58362       1.52525       1.51231       1.39298       1.27274       1.17804       1.04079      0.957016      0.810446      0.705628      0.592801      0.497095      0.410725
  41  13 3378.3264    3.3485  1.8485 12.5504  0.0000  0.0290   0.0425   0.0755    0.0435   0.0000   442.5822       1.04900       17.2548       2.28424    -0.0579373      -1.18037     -0.897429       1.47109      -1.20632      -2.40007       1.61932      -1.32865     -0.789460      0.616639     -0.196506     -0.718412      0.444343    0.00949791       1.06531       1.48148       1.64881       1.79576       1.83757       1.90992       1.84367       1.83420       1.67148       1.61225       1.42757       1.32065       1.17083       1.03155      0.876103      0.739811      0.612180      0.515091
  41  14 3543.1543    2.5352  3.0306 11.9629 -0.0017  0.0397   0.0264   0.1015    0.0325   0.0000   440.4173      0.382426       12.7481      -2.30606       7.03763      -4.95163      -8.37754       6.15683       4.26421      -5.59061       2.85030     -0.484979       3.26200      0.789037     0.0206559      0.531129     -0.565936       1.27976       1.43121       1.98743       2.22091       2.37228       2.57237       2.54819       2.55505       2.43410       2.31318       2.17749       1.98011       1.74657       1.58502       1.35802       1.21548       1.01670      0.834843      0.678682
  41  15 3705.4570    2.0343  4.9565 11.3473 -0.0024  0.0525   0.0175   0.1440    0.0267   0.0000   440.8600      -2.97346       10.6831       2.14228      -2.54688    -0.0690465       6.05142      -7.61338      -8.07395       1.85412    -0.0978013      0.642119      -1.64430      -2.10352      -1.75039     -0.583219      0.144970      0.318496       1.97327       2.61692       3.03166       3.20783       3.40608       3.41166       3.40609       3.31170       3.08208       2.90312       2.68190       2.35604       2.12880       1.82546       1.61568       1.38078       1.11895      0.945860
  41  16 3865.6503    1.6189  7.1503 10.9405 -0.0008  0.0730   0.0130   0.1969    0.0247   0.0000   436.8071      -1.21869       29.1572      -2.19463      -4.16453      -7.09722       4.46069    -0.0881235       2.69496     -0.178551       4.36916       2.77376      -5.32130       2.54201      -3.37404     -0.786404     -0.963628      -4.13739       2.68999       3.65881       4.18678       4.31618       4.78622       4.61759       4.69993       4.46371       4.27980       3.95239       3.64062       3.30858       2.92301       2.59951       2.23301       1.88698       1.55650       1.30494
  41  17 4024.3886    1.3114  9.6917 10.7121 -0.0003  0.1040   0.0104   0.2764    0.0230   0.0000   442.4843     -0.174978       18.7148       1.71742       1.40382       8.14937       1.88588      0.701119      -1.03605      -4.16686       2.80140      -3.86656       1.00481       2.51413       1.76898      -1.32643       2.82420      -1.63598       3.83399       5.12480       5.84422       6.40318       6.56651       6.66029       6.59391       6.32687       6.06780       5.74420       5.24442       4.69198       4.21507       3.61670       3.20465       2.70466       2.18181       1.82831
  41  18 4182.2802    1.0401 12.2412 10.5051 -0.0015  0.1429   0.0079   0.3693    0.0206   0.0000   439.2937      -10.1730       8.54009      -3.25516       2.64252       12.1114      -8.94988       2.70320       1.75889      -2.17796       3.37874      -17.3878      -2.79290       3.09736      -2.81763       2.72970      0.965627       5.73316       5.19277       7.07596       8.01754       8.80355       8.96391       9.31324       9.03958       8.81165       8.36850       7.79465       7.17068       6.48785       5.72844       5.07994       4.31926       3.74636       2.98927       2.48447
  41  19 4338.6770    0.8405 13.6919 10.2500  0.0010  0.1677   0.0068   0.4296    0.0195   0.0000   431.3580      -7.38507       23.4308      -11.4720      0.295108      -6.94179       14.7425      -9.63231      -6.22170      -4.19931       8.47357      -5.55986      -1.66954      -2.68054       8.13083      -2.47443       1.44400      -6.56157       6.07848       8.17558       9.46826       10.0856       10.6661       10.7354       10.6049       10.2928       9.84271       9.04116       8.45046       7.61227       6.72671       5.91150       5.05522       4.33530       3.47784       2.90427
  42   4 1772.6114    0.3824  0.4412  8.9890 -0.0043  0.0136   0.0093   0.0345    0.0340   0.0000   440.4636     0.0878660       22.5700     0.0696791      -4.37092     -0.437249      0.731792       1.15746     -0.207506     -0.522324      0.403658     0.0265276      0.247850     0.0761206      0.246830     0.0109443     -0.418002     -0.201332      0.531339      0.699753      0.811998      0.864928      0.928255      0.885472      0.916405      0.869911      0.871629      0.785047      0.737680      0.679522      0.557288      0.497717      0.423614      0.369679      0.292553      0.250559
  42   5 1973.3301    0.6038  0.6169  9.4134 -0.0048  0.0163   0.0123   0.0363    0.0426   0.0000   440.3603      0.548885       20.7773      0.673921      -2.75584      -2.01670      -1.80872     -0.654426      0.337802       1.13881      -1.03329      0.500512     -0.177292     -0.248495      0.804498      0.468072     0.0525123     -0.515204      0.597552      0.805912      0.927744       1.02170       1.04858       1.09503       1.08088       1.01962      0.986226      0.920605      0.813907      0.757786      0.656261      0.577194      0.498412      0.410893      0.341576      0.282659
  42   7 2354.7593    1.3394  1.0022 10.6844 -0.0005  0.0213   0.0223   0.0505    0.0563   0.0000   441.3452      -1.15824       19.1566       1.74107      -4.58687      -2.26587       2.06558      0.942609      -1.69854     -0.855480     -0.123343      -2.27150     -0.632441     -0.191021      0.252482     -0.428383      0.675142     -0.175363      0.750823       1.08452       1.11649       1.32544       1.32061       1.36633       1.27428       1.30758       1.22311       1.14617       1.10479      0.949923      0.871413      0.706140      0.653953      0.531082      0.451359      0.370777
  42   8 2534.9608    2.0064  1.1156 11.2505 -0.0013  0.0209   0.0315   0.0531    0.0636   0.0000   441.3392     0.0384120       21.0463     -0.134032     -0.709471     -0.406631       3.47652      0.309555      -1.95381     -0.192825       1.68348      0.621414     -0.720085      0.389311      0.800436      -1.09185      0.944120    -0.0348713      0.776621       1.05303       1.16038       1.26754       1.34530       1.34145       1.37609       1.28995       1.21724       1.14308       1.04522      0.970906      0.829283      0.760584      0.639817      0.543771      0.455270      0.365822
  42   9 2712.9852    2.7498  0.9879 12.0228 -0.0005  0.0189   0.0443   0.0499    0.0568   0.0000   441.2544      0.276031       20.6969     -0.192155     -0.320657      0.767333      0.911909      -1.00423      -1.71247     -0.636974     -0.557422     0.0606237      -1.40696     -0.313893      0.329686      0.199152    -0.0966204    -0.0847197      0.712066      0.952696       1.08890       1.16799       1.23542       1.21036       1.20501       1.22558       1.16605       1.06555       1.00500      0.883255      0.764610      0.684313      0.558108      0.492565      0.406263      0.342306
  42  10 2889.3089    3.6246  0.9459 12.5275 -0.0020  0.0190   0.0585   0.0460    0.0584   0.0000   441.2255     -0.946408       20.8421     -0.754187      -3.31727      0.604572      0.438966      0.415487      0.158001      -1.75243     0.0729345      0.635146     -0.495275     -0.723038     -0.957739      0.206291     -0.555332      0.282461      0.682936       1.01374       1.09124       1.23460       1.33340       1.33245       1.30142       1.25544       1.15420       1.11091      0.957723      0.884142      0.774483      0.669312      0.589351      0.490623      0.392786      0.330048
  42  11 3062.7816    4.1782  0.9775 12.9099  0.0001  0.0190   0.0670   0.0480    0.0576   0.0000   441.2801      0.468280       21.7074      -1.60542      -2.01111      -2.18110     -0.116868      0.761708       1.15132      0.233556       1.07139      -1.43177      0.242340      -1.06603     -0.757984       1.08711      0.520586     -0.336873      0.699703      0.933203       1.01322       1.15554       1.25212       1.20292       1.14822       1.14238       1.11788       1.01798      0.942194      0.859327      0.749212      0.647961      0.582366      0.484404      0.402547      0.332653
  42  12 3233.5201    4.0304  1.3384 12.8467 -0.0033  0.0245   0.0585   0.0595    0.0592   0.0000   441.4645       1.09756       18.9907       2.61662      -1.09129      0.675490     -0.439004     -0.650735       2.56021     -0.481351      0.361816       2.18694      -1.30141     -0.275026     0.0638979       1.95420     -0.546607     -0.458015      0.842296       1.21500       1.30313       1.41857       1.52157       1.52227       1.54513       1.46900       1.44125       1.24250       1.20212       1.07641      0.960914      0.877929      0.720819      0.654054      0.509146      0.443276
  42  13 3401.8269    3.3325  1.9752 12.3671  0.0023  0.0290   0.0408   0.0757    0.0447   0.0000   441.1754      -1.38682       16.8809     -0.309517      0.503949       1.80495      -2.42835       1.62338      0.788835       1.87565       1.26252       1.11477      -1.02592      0.405918    -0.0159397      0.334080       1.58669     -0.395716       1.11118       1.49725       1.61930       1.75068       1.82405       1.90950       1.82823       1.85895       1.66310       1.60255       1.46365       1.34577       1.20673       1.08250      0.928589      0.770773      0.649112      0.541138
  42  14 3567.9317    2.4692  3.4280 11.8239  0.0021  0.0405   0.0240   0.1114    0.0306   0.0000   443.4576     -0.542243       13.6667      0.228173       7.88004       3.00588      -11.2282      -1.04015       5.47756      0.718860      -4.24711       1.65095     -0.276133      -1.30304      0.935462      0.236213      0.597063      -1.28737       1.48511       1.99575       2.25658       2.39072       2.59245       2.57531       2.55601       2.48576       2.30391       2.22545       2.05223       1.80937       1.65699       1.45137       1.22899       1.08715      0.904754      0.743834
  42  15 3731.2696    2.0151  5.4699 11.1947  0.0009  0.0548   0.0163   0.1518    0.0262   0.0000   440.3580      0.129867       17.5590      -1.39621      -7.27749       2.20510      -4.52608      0.356795       5.23871       1.36512      -3.17420      0.256025     -0.212523      -2.98355      0.646079       1.35686       1.46602     -0.161965       2.01461       2.69184       3.10711       3.26125       3.50752       3.49109       3.45149       3.41745       3.22224       2.99418       2.77811       2.46603       2.22810       1.95891       1.70058       1.45093       1.21050       1.00975
  42  16 3892.6797    1.5862  7.6210 10.9078 -0.0011  0.0763   0.0126   0.2105    0.0239   0.0000   437.4941      -2.01088       14.6239       4.55023      -2.39990       1.82020       9.24949       2.40101       4.77174       9.87620       1.66953       3.27685       4.17969     0.0846452      0.318438       2.69726      0.421908      -2.80420       2.74101       3.69718       4.24309       4.53283       4.81031       4.79958       4.80399       4.69858       4.39838       4.13022       3.78000       3.41521       3.11551       2.72242       2.33854       2.01374       1.67459       1.35960
  42  17 4052.1645    1.2710  9.8996 10.6137 -0.0014  0.1045   0.0096   0.2779    0.0229   0.0000   442.5167       4.17226       24.2199      -6.60798      -8.41322       5.17493      -7.04665       2.06720      -1.24916       13.8815      -3.38900      -16.8934      0.605629      -4.73022      0.440875      -4.73726     -0.447831     -0.314470       3.79293       5.06975       5.78658       6.28926       6.63012       6.68667       6.63898       6.32926       6.17836       5.63929       5.34574       4.73494       4.24625       3.66229       3.25024       2.76524       2.25964       1.86040
  42  18 4210.5049    0.9922 11.9832 10.4518 -0.0013  0.1411   0.0077   0.3631    0.0206   0.0000   427.7592      -6.51512       14.8543       1.07956      -7.67248       22.8207       21.2089      -1.72490      -5.40968      -5.10165      0.601397       13.2740      -3.55554      0.439935       3.43770      -5.34581       2.82384       4.44722       5.01302       6.78023       7.67635       8.33259       8.62608       8.92198       8.76227       8.40808       8.21315       7.38422       7.04169       6.40229       5.64570       5.01454       4.34227       3.74028       3.03560       2.52697
  43   3 1571.7778    0.2153  0.2297  8.8578 -0.0108  0.0137   0.0082   0.0242    0.0253   0.0000   442.4597     -0.517101       20.1129     -0.235045      -4.20078     -0.544701      0.457786     -0.649409      -3.07543     -0.430857       1.12798      0.141268     -0.585529    -0.0940801     -0.476381     -0.144277      0.269408     -0.335235      0.515946      0.708809      0.827804      0.897041      0.942746      0.962913      0.876089      0.862046      0.856027      0.771617      0.674628      0.603279      0.513476      0.453359      0.437006      0.361349      0.298902      0.272916
  43   4 1787.0195    0.3949  0.4567  9.0079 -0.0031  0.0148   0.0095   0.0335    0.0343   0.0000   441.4763      -2.07558       21.8394      0.156566      -1.43781    -0.0121271     -0.651702       1.37999       1.26952     -0.240400     -0.639682       1.05728      0.528767     -0.913772      0.188244     0.0788321      0.175678     -0.178677      0.509747      0.698426      0.782920      0.829029      0.916319      0.867259      0.906554      0.853623      0.818525      0.748547      0.743290      0.640866      0.587040      0.512506      0.447398      0.357670      0.335181      0.266313
  43   6 2184.8322    0.9508  0.9307  9.9844 -0.0011  0.0195   0.0160   0.0477    0.0540   0.0000   441.0473    -0.0144888       20.4541    -0.0596559      -3.59892       1.98018    -0.0713429     -0.515452      0.743894       1.48170      0.408358       1.39743      0.133931      0.138420      0.608162     -0.527151      0.310354     -0.318092      0.716333      0.948708       1.12709       1.17971       1.24465       1.26038       1.18942       1.20000       1.11320       1.06962      0.984203      0.874584      0.808758      0.737830      0.614576      0.527411      0.448503      0.382666
  43   7 2372.1532    1.4709  1.1416 10.4645 -0.0012  0.0206   0.0222   0.0539    0.0647   0.0000   442.2257       1.37729       18.8933     -0.827623      -3.38547     -0.487165       1.08648      0.403907     -0.121805       1.00783     -0.946685      -1.76536     -0.308506       1.63829      0.136969     -0.193671    -0.0454607      0.458909      0.738558       1.04832       1.14529       1.26461       1.31246       1.33339       1.30803       1.28851       1.19703       1.13794       1.06676      0.938088      0.875769      0.728429      0.647148      0.552665      0.454211      0.387848
  43   8 2553.2925    2.1189  1.1021 11.2846 -0.0013  0.0204   0.0323   0.0523    0.0647   0.0000   441.5636     -0.350636       21.4096       1.24118      -4.13927      0.679016      0.734040     -0.822969     0.0674563      -1.57894    -0.0891245       1.24656     -0.475219     -0.223187       1.17706     -0.843322      0.434447     -0.119603      0.736084       1.00467       1.15151       1.26598       1.30238       1.33893       1.29610       1.27401       1.16643       1.10927       1.04143      0.922822      0.844465      0.734327      0.629903      0.540695      0.452475      0.374549
  43   9 2732.3019    2.8804  1.0420 11.9375  0.0003  0.0196   0.0445   0.0490    0.0636   0.0000   441.7257      -1.11086       22.6761      0.494935      -4.48597       1.10285      -1.90710      0.448272     -0.384871      -1.04495     -0.508240       1.31613      0.140464     -0.830626     -0.634517      0.576574    -0.0814447     -0.154605      0.721833       1.01185       1.12660       1.28828       1.35649       1.32975       1.32679       1.29389       1.20191       1.10306       1.01585      0.932748      0.797257      0.703292      0.601485      0.518766      0.460301      0.357941
  43  10 2909.5381    3.6408  0.9279 12.6178 -0.0003  0.0186   0.0589   0.0443    0.0568   0.0000   440.4849     -0.476458       20.8866      0.935953      -3.20765     -0.819332      0.236042      0.603610      -1.29373       2.04013      0.325517      -1.27301      0.259989      0.293547     -0.902103      0.284269      0.165118     -0.852741      0.663110      0.887491       1.02014       1.05725       1.15462       1.12436       1.10055       1.13874       1.02279       1.00716      0.915986      0.823516      0.725002      0.668109      0.580964      0.508691      0.418628      0.341568
  43  12 3255.5031    3.9176  1.3995 12.8872 -0.0016  0.0241   0.0555   0.0622    0.0526   0.0000   439.8243       1.77183       18.5153       2.11929      -4.75957      -2.72298       5.46404      -1.95618       1.25304      0.596649      0.333420     -0.258227       1.68880      -1.23455     -0.725822     0.0623769      0.348488     -0.623677      0.922124       1.26957       1.41056       1.54016       1.58281       1.56446       1.52586       1.49694       1.40883       1.38042       1.24841       1.19359      0.999203      0.962835      0.767630      0.714972      0.589472      0.488503
  43  13 3424.9972    3.1144  2.2205 12.2450  0.0047  0.0310   0.0352   0.0799    0.0393   0.0000   441.8243     -0.625710       18.9709       2.57834       3.05327     -0.527501      -10.5080       1.56953       4.37396      -3.06212      0.330549      -2.01071       1.08497     -0.842197     -0.519695       1.22465     -0.594700       1.01983       1.08697       1.49268       1.65939       1.81436       1.90699       1.93098       1.91593       1.85486       1.79250       1.65721       1.52216       1.38761       1.23050       1.11572      0.946890      0.815833      0.686652      0.571516
  43  14 3592.2124    2.4544  3.9322 11.6109 -0.0008  0.0435   0.0212   0.1154    0.0291   0.0000   438.6907     -0.698622       19.2223       4.53470      -4.72422      -2.34323       4.09309      0.208334     -0.139863       1.81051      -2.82440     -0.200194       3.68530      0.287470      -1.66697      0.703381     -0.227480     -0.925496       1.50077       2.07531       2.40002       2.53308       2.76158       2.67132       2.75680       2.62741       2.43166       2.38205       2.14183       1.97609       1.73667       1.53011       1.33694       1.13639      0.940678      0.785302
  43  15 3756.7983    1.9592  5.8335 11.1436  0.0002  0.0595   0.0153   0.1553    0.0251   0.0000   439.7583       2.99481       17.8839     0.0554537      -7.78297      -5.22314      -4.79196       3.58286       4.40534      -3.44767       3.29259      -3.92780       1.75035       1.62921      -1.24677       1.21852       1.41317      0.492094       2.09394       2.86228       3.33277       3.49697       3.74236       3.86539       3.75238       3.61143       3.44272       3.23474       2.99726       2.68150       2.40672       2.12750       1.81688       1.60600       1.31270       1.09103
  43  16 3919.1195    1.5066  8.0475 10.8627 -0.0018  0.0820   0.0117   0.2208    0.0234   0.0000   436.7474       4.67688       26.5074     -0.916101      -9.87617      0.474394      -4.27665       1.48449       1.38767      -5.56299      -2.39007       1.99090       1.93331       1.92107      -1.39226      -4.26322      0.784108     -0.355440       2.93052       3.93304       4.44181       4.77023       5.12040       5.17516       5.13935       5.01113       4.83187       4.44472       4.13307       3.67710       3.29313       2.90343       2.54491       2.16828       1.82720       1.50636
  43  17 4079.6805    1.2484 11.0664 10.5451  0.0003  0.1160   0.0084   0.3013    0.0215   0.0000   437.2937      -9.80421       20.0637       9.52162      -16.8935       11.5977       8.94658     -0.381791      -7.47564      -2.09315      -6.31985       5.98754      -5.96947       6.51607       3.40040      0.859297      -2.22625      -2.60798       4.05706       5.50605       6.23211       6.82781       7.05626       7.38720       7.12635       7.04362       6.67218       6.25799       5.74770       5.24578       4.65853       4.14358       3.54092       3.09780       2.54378       2.12492
  43  18 4238.7298    1.0097 13.4864 10.3706 -0.0002  0.1511   0.0070   0.3854    0.0194   0.0000   441.1454      -3.23387       24.5000      -11.2149      -18.6988      -2.65200       1.43293      -10.0088       6.12626      -4.48779      -16.3352       1.97459     -0.460659      -1.39850       9.38484       6.47236      -1.81621      0.972262       5.22436       7.14120       8.06288       8.83095       9.19736       9.38309       9.16983       9.04210       8.48622       8.15325       7.47787       6.74762       6.11748       5.40438       4.67818       3.98824       3.37678       2.78194
  44   3 1585.1850    0.2181  0.2421  8.9169 -0.0030  0.0129   0.0075   0.0254    0.0247   0.0000   441.4465      -1.32671       21.2048     -0.120053      -3.04202      0.836545     -0.128601      0.531935      0.273335     -0.161016     -0.475656      0.909426      0.306415     0.0617204      0.253829     -0.403824     -0.281240    -0.0166903      0.452333      0.568611      0.717848      0.732517      0.838058      0.805678      0.747941      0.831538      0.753650      0.649670      0.589151      0.579824      0.574683      0.454429      0.410188      0.361363      0.330336      0.264968
  44   4 1801.2478    0.3882  0.4890  9.0741 -0.0005  0.0153   0.0091   0.0355    0.0352   0.0000   440.8905     -0.480661       21.5426       1.12219      -1.14904      0.304556     -0.434379      0.458163      0.191971      -1.33683      0.313671      0.105763      0.685278     -0.294419     -0.269535     -0.157341     -0.529944     0.0956195      0.549525      0.745452      0.805083      0.858852      0.948867      0.973297      0.954586      0.902734      0.848363      0.799371      0.780788      0.694829      0.655983      0.573488      0.489979      0.422657      0.340156      0.289355
  44   5 2004.5806    0.6584  0.6591  9.3937 -0.0018  0.0159   0.0124   0.0389    0.0454   0.0000   442.0409     -0.445966       19.9990      0.658066      -2.61914      0.139089     -0.729566       1.36399     -0.570746     -0.599377       1.41858      0.569970     -0.470169     0.0831921     -0.217475    0.00451801     -0.165678      0.472541      0.570702      0.766720      0.823700      0.911694      0.939659      0.963947      0.937913      0.910484      0.801862      0.850521      0.803443      0.718370      0.633756      0.610123      0.492029      0.430752      0.373368      0.309195
  44   6 2201.4248    0.9902  0.9345  9.9444 -0.0009  0.0184   0.0160   0.0473    0.0534   0.0000   441.4893     -0.960611       21.5938      0.629283      -1.32802     -0.175015     -0.679625      0.642611       1.12723      0.297811       1.32618     -0.405333      0.291748     -0.673843      0.270435      0.540277    -0.0626238     -0.105625      0.632615      0.870616      0.969077       1.02153       1.12481       1.06987       1.10869       1.05660       1.07357      0.941972      0.911160      0.833190      0.721470      0.651421      0.552434      0.497012      0.425315      0.340582
  44   7 2389.3579    1.4875  1.1718 10.7511 -0.0037  0.0225   0.0227   0.0545    0.0617   0.0000   440.1569      0.990994       19.2956      -1.59868     -0.156363      0.231305       1.60566       1.11548      0.220616       1.00575       1.81280      0.306151       1.56449      -1.36575      -1.08632    -0.0397650      0.306683     0.0809122      0.756023       1.07533       1.17483       1.31372       1.34803       1.36207       1.38213       1.34298       1.28132       1.21925       1.12325      0.996015      0.916593      0.799871      0.678989      0.575438      0.485795      0.404991
  44   8 2571.4083    2.1835  1.2007 11.1823 -0.0001  0.0207   0.0314   0.0551    0.0699   0.0000   442.9042      -1.09608       20.8548       1.76411      -1.75286     -0.300639     -0.690802       1.36262      0.436120      0.170332       1.75695     -0.344093     -0.654665     -0.326136    -0.0560410     -0.650899      0.312456     -0.839606      0.730523       1.02281       1.11331       1.21177       1.29197       1.31369       1.31153       1.29012       1.22373       1.15042       1.04829      0.943633      0.820328      0.745996      0.657975      0.558463      0.459596      0.379938
  44   9 2751.4609    2.8696  1.0074 12.2259 -0.0019  0.0194   0.0455   0.0488    0.0567   0.0000   441.0736     -0.174570       20.3834      0.503809      -3.52008       3.80152       1.87569     -0.523330      -1.09957     -0.239629      0.571592     -0.184224      0.462069     -0.368470     -0.134750     -0.185471     -0.634124    -0.0516464      0.721267      0.941677       1.02941       1.16324       1.15819       1.18964       1.21306       1.15209       1.10119      0.998373      0.977565      0.880573      0.806972      0.734572      0.635615      0.521037      0.469091      0.388725
  44  10 2929.5420    3.8473  0.9528 12.7003 -0.0015  0.0187   0.0614   0.0460    0.0590   0.0000   440.4261     -0.813270       19.9776     -0.704639      -2.13777       1.01619       1.16985     -0.582406      -2.23362      0.857548      0.920082      -1.66973      0.436497    -0.0178369      0.966150    -0.0146718     0.0901535     -0.201442      0.656833      0.936554       1.00206       1.10595       1.15543       1.15229       1.09260       1.14173       1.08401       1.00582      0.903101      0.849152      0.745099      0.676699      0.575246      0.495897      0.446664      0.358758
  44  11 3104.6278    4.2509  1.1274 12.9394 -0.0021  0.0205   0.0641   0.0523    0.0604   0.0000   443.1003      -1.34543       21.2512      -1.61984      -4.27015     -0.697922       1.89257      -1.27145  -9.86181e-05     -0.366569      0.613527       2.32660     -0.352256      0.522623      0.357376     -0.994638     -0.553801     -0.623755      0.719840       1.01149       1.12865       1.26341       1.29350       1.34780       1.28811       1.29942       1.20909       1.14177       1.08694      0.979523      0.861222      0.756834      0.625533      0.545368      0.455221      0.377072
  44  12 3277.2443    3.9309  1.3679 12.9542 -0.0017  0.0233   0.0554   0.0608    0.0487   0.0000   440.2578     -0.577899       18.7067      -1.32454      0.564914     -0.732800      -3.59050       3.14181       1.20982     -0.829836      0.425702      -1.39899      0.162086      -1.87385      -1.02780     -0.710969      0.358194      0.696802      0.796355       1.11239       1.22023       1.33310       1.38377       1.39302       1.42460       1.35202       1.31103       1.24411       1.16010       1.06293      0.915188      0.827073      0.716261      0.617417      0.520869      0.432501
  44  13 3447.8312    3.0713  2.3549 12.3012  0.0023  0.0313   0.0338   0.0858    0.0364   0.0000   439.1977     -0.617880       15.7836    -0.0497913       3.02753      0.373706      -8.94632       2.06507       3.75428       1.47729     -0.146238       3.20990      -2.19227      -1.86135      0.671238      -1.38446       1.02342     -0.419007       1.08626       1.48648       1.67187       1.75199       1.92846       1.91348       1.93109       1.86063       1.77678       1.64519       1.55734       1.42589       1.25784       1.11391      0.965991      0.850318      0.701329      0.577849
  44  14 3616.2020    2.3804  4.2658 11.5412 -0.0010  0.0450   0.0199   0.1197    0.0281   0.0000   443.5161      -3.57925       16.0086       4.67207     -0.782592      -2.42068       1.08495       3.63015      0.304634       1.10787      0.889118      -2.21552      -2.58611       1.58120       1.01431       2.89243      -2.08375     -0.104706       1.53355       2.08554       2.38764       2.50591       2.69382       2.69812       2.76156       2.61423       2.53277       2.37862       2.22930       1.98117       1.77510       1.60691       1.37852       1.21573      0.987925      0.831023
  44  15 3782.1112    1.8684  6.0727 11.1660 -0.0003  0.0616   0.0148   0.1628    0.0244   0.0000   444.6899      -1.32815       17.5291       2.67552      -2.04923       7.60214     -0.204220      0.690141      -2.19818      -9.27923      -1.09584       1.51245     -0.552055      -1.53823       1.43495      0.621261    -0.0912136     -0.786070       2.14436       2.88633       3.32641       3.45857       3.79397       3.76424       3.77029       3.65426       3.45936       3.33039       3.03316       2.79056       2.47360       2.22918       1.93006       1.66815       1.37867       1.16883
  44  16 3945.2269    1.5340  8.7312 10.8145  0.0012  0.0865   0.0109   0.2301    0.0229   0.0000   440.9285       2.94502       6.42858      -5.32567       3.26884      -1.12718       1.90225      -1.48289     -0.882229       8.20321      -1.06627      -1.16210      -1.23050      -3.30043       2.58925       3.05203     -0.918401      -2.22781       2.97594       4.05998       4.56126       4.98480       5.20093       5.35290       5.15067       5.21909       4.80781       4.67053       4.22534       3.95747       3.44844       3.10751       2.72016       2.34589       1.96063       1.62860
  44  17 4106.8249    1.1999 11.3427 10.5873  0.0007  0.1196   0.0081   0.3122    0.0206   0.0000   437.9625       6.30761       24.4648      -21.0070      -22.9097       12.8998       17.7770      -1.51789      -5.55196       7.04346       2.96045       3.62575       1.64340     -0.651642       1.46785       2.85404     -0.826622      0.177755       4.11486       5.45793       6.29153       6.74344       7.17083       7.27932       7.22361       7.05467       6.71748       6.30716       5.90691       5.36145       4.80794       4.24190       3.72201       3.23735       2.64772       2.21156
  45   4 1815.2919    0.4304  0.4645  9.1242 -0.0003  0.0135   0.0097   0.0322    0.0340   0.0000   441.9318     -0.855915       21.1253       1.05378      -4.66509     0.0371250       1.76700      0.419048      -1.08397    0.00227815      0.444297     -0.883741      0.341498     -0.349523      0.946146     0.0973087      0.229280      0.151173      0.484941      0.662186      0.742641      0.837458      0.833063      0.871841      0.899252      0.822879      0.807137      0.752437      0.701510      0.628795      0.571643      0.522935      0.424313      0.386399      0.312620      0.261251
  45   5 2019.9710    0.6821  0.6479  9.5048 -0.0016  0.0153   0.0129   0.0382    0.0408   0.0000   441.1777     -0.538469       22.0273     -0.359276      -3.55825      0.494483       1.26023      -1.76199       1.21034     -0.780034       1.47967      0.758528       1.03795      -1.05889     -0.430944      0.120758      0.286384     -0.430985      0.515190      0.727533      0.832930      0.862011      0.959424      0.949921      0.972113      0.908684      0.907656      0.828388      0.752882      0.672466      0.588795      0.533962      0.468406      0.411402      0.359187      0.297873
  45   7 2406.4106    1.5656  1.1508 10.7759 -0.0034  0.0211   0.0237   0.0544    0.0623   0.0000   441.1359      0.869235       22.7654     0.0928076      -1.40354     -0.615692     -0.721203      0.580966      -1.33116      -1.57202    -0.0753461      0.562291       1.03854     -0.375641      0.423820     -0.473469     -0.999090     -0.369567      0.738280       1.03802       1.16232       1.25215       1.36727       1.29144       1.34482       1.29229       1.21476       1.13431       1.09086      0.981538      0.877449      0.783633      0.680305      0.579081      0.480216      0.408681
  45   8 2589.3745    2.2255  1.1100 11.6322 -0.0012  0.0202   0.0336   0.0519    0.0562   0.0000   442.0892     -0.212872       19.1887      -1.17775      -3.37874   -0.00988692       1.63668     -0.579005       1.07622     -0.522303     -0.355605      0.909074      0.907384     0.0237220       1.26878      0.361768     -0.166214     -0.232221      0.711021      0.934174       1.04690       1.13292       1.20154       1.20002       1.17744       1.22291       1.14041       1.07504       1.02552      0.919479      0.814011      0.720431      0.622687      0.558273      0.464110      0.389574
  45   9 2770.4322    3.0637  1.0050 12.2241 -0.0016  0.0190   0.0473   0.0478    0.0567   0.0000   440.9708     -0.702717       22.3078     -0.990106      -3.22996      0.466921       1.16479      0.186996      0.174928    -0.0203251       2.00369     -0.132187      0.995915    -0.0954382     -0.114654     0.0828938     0.0879633     -0.347144      0.653149      0.934154       1.03951       1.11220       1.23886       1.17752       1.16900       1.13881       1.04725       1.03616      0.936632      0.879116      0.779205      0.717002      0.606645      0.522799      0.464352      0.368652
  45  10 2949.3320    3.8351  0.9572 12.8361 -0.0028  0.0177   0.0611   0.0494    0.0513   0.0000   440.7799      -2.08612       20.3846      0.954382      -3.01644      0.874848     -0.770039      0.258984      0.736106      0.128226     -0.550615      0.260529     -0.733525       1.47857     -0.476165     -0.764859      -1.23005     -0.546749      0.606899      0.841319      0.909548      0.978407       1.04778       1.01158       1.06607       1.05640       1.00306      0.956394      0.839052      0.796846      0.683681      0.619035      0.544491      0.474043      0.420007      0.345073
  45  11 3125.2115    4.1513  1.0892 13.0224 -0.0030  0.0200   0.0632   0.0516    0.0564   0.0000   441.1987     0.0974448       19.7800      0.277227      -1.15969      -1.40963      0.363293      -1.52341     -0.850641       2.72003      0.175990     -0.656730      -1.87240      0.884587      0.573458     -0.676283     -0.696986     -0.739264      0.671134      0.957086       1.02450       1.13774       1.22372       1.21535       1.25578       1.21009       1.13319       1.03432      0.978277      0.901631      0.823391      0.711933      0.626417      0.539027      0.459193      0.388363
  45  12 3298.6894    3.8376  1.4886 12.8228  0.0001  0.0259   0.0515   0.0631    0.0498   0.0000   442.9151      0.261236       22.4335       4.86873      -3.96244      -2.32341      -1.86782       3.42034     -0.227904      -1.29248      -1.63569     -0.269852     0.0476038      0.637302      0.151209     -0.802075      0.726643     0.0958276      0.806001       1.21774       1.31978       1.40155       1.57602       1.46378       1.56902       1.44517       1.42620       1.33802       1.22259       1.14363       1.01011      0.925096      0.774236      0.688892      0.553562      0.476466
  45  13 3470.2682    2.9917  2.8284 12.0453  0.0005  0.0348   0.0289   0.0895    0.0340   0.0000   441.0723      0.593339       16.8746     -0.899200       1.55154       2.86378      -3.63282       2.01051       2.25901      -1.30011       3.78016      0.782356       1.01539      0.950916      0.492581      0.164685       1.38081     -0.759952       1.11534       1.61431       1.80197       1.95006       2.06330       2.11798       2.07744       2.07482       1.93043       1.86604       1.70093       1.52332       1.39246       1.20318       1.10206      0.911500      0.750330      0.633060
[truncated: 729,583 more chars]
