# Supplementary material for: Global-Mode Analysis of Full-Disk Data from the Michelson Doppler Imager and the Helioseismic and Magnetic Imager
Source: Sol Phys. 2018 Jan 31;293(2):29. doi: 10.1007/s11207-017-1201-5 (PMC6566312; doi:10.1007/s11207-017-1201-5)
Supplement: Supplementary file 3 — (TAR 230.0 MB) [file 11207_2017_1201_MOESM3_ESM.tar › MDI/mdifdasym.6335]

   0  16 2362.8764    1.5774  0.2916 11.3085  0.0000       4.35748  0.0922   0.3524   0.2061    0.5069   0.0000       9.88079    -0.0000       0.00000       0.00000       0.00000       0.00000       0.00000       0.00000       0.00000       0.00000       0.00000       0.00000       0.00000
   1  14 2156.8805    0.7373  0.8501  9.3722  0.0000       6.19889  0.1103   0.0613   0.2582    0.5737   0.0000       3.33655   345.6708       123.404       0.00000       0.00000       0.00000       0.00000       118.414       56.9458       0.00000       0.00000       0.00000       0.00000
   1  16 2425.5104    1.3523  1.2637 10.0610  0.0000      -1.40382  0.1544   0.0950   0.3148    0.8540   0.0000       2.43821   405.5324       44.8833       0.00000       0.00000       0.00000       0.00000       139.323       75.6805       0.00000       0.00000       0.00000       0.00000
   1  22 3232.9782    3.9939  1.3601 -2.3328  0.0000     -0.115444  0.1487   0.2602   0.3349 1000.0000   0.0000       1.72447   425.2038      -13.3834       0.00000       0.00000       0.00000       0.00000       128.824       74.9691       0.00000       0.00000       0.00000       0.00000
   1  24 3504.0410    2.7734  2.1285 11.7398 -0.0309      0.460772  0.2283   0.1577   0.4743    0.7519   0.0000       1.32820   727.1871      -7.38229       0.00000       0.00000       0.00000       0.00000       146.392       141.981       0.00000       0.00000       0.00000       0.00000
   2  12 1945.7788    0.5098  0.5397  9.5442 -0.0020       2.13045  0.0753   0.0463   0.1706    0.2721   0.0000       3.74907   369.5320      -31.5834      -5.55252      -8.36683       0.00000       0.00000       49.6507       43.5423       25.2506       8.98831       0.00000       0.00000
   2  14 2217.7497    0.7978  1.1002  8.5106  0.0000       6.55022  0.1065   0.0500   0.2339    1.3387   0.0000       2.47334   375.8577       7.51487       15.1719       2.29667       0.00000       0.00000       44.3664       46.3985       23.6159       11.8531       0.00000       0.00000
   2  16 2485.9042    1.6576  1.1906  0.0713  0.0000       2.09936  0.1338   0.0977   0.2318 1000.0000   0.0000       1.71328   434.2401      -46.1313       4.93175       9.85671       0.00000       0.00000       45.4634       47.1634       29.3820       11.7711       0.00000       0.00000
   2  17 2619.6498    2.2113  1.3087 -2.8242  0.0000     -0.491723  0.1144   0.1184   0.2391 1000.0000   0.0000      0.979855   415.0212       25.8546       25.5424      -13.3558       0.00000       0.00000       63.7230       50.7983       27.8656       9.86314       0.00000       0.00000
   2  19 2889.4799    3.5403  0.8123  9.5934  0.0000     -0.654546  0.1171   0.2209   0.1418    7.4851   0.0000       2.12152   462.2725      -23.9699       52.1729     0.0965318       0.00000       0.00000       48.5736       47.9880       32.0406       13.0544       0.00000       0.00000
   2  20 3024.7849    3.7388  0.9723  5.8231  0.0000      0.347552  0.1156   0.2526   0.1953  647.4100   0.0000       1.49538   436.4392      0.257078       5.36089     0.0217885       0.00000       0.00000       56.6164       57.3601       25.9994       13.2756       0.00000       0.00000
   2  23 3430.6314    3.0364  2.2004 10.7668 -0.0098     -0.417364  0.1631   0.1320   0.3034    1.8603   0.0000      0.737194   439.8962      -21.5503       44.3762       7.08769       0.00000       0.00000       77.9545       63.9937       38.6500       13.7734       0.00000       0.00000
   2  24 3566.8838    2.6334  2.9086 11.0047 -0.0002      0.573815  0.1773   0.1033   0.3763    0.6337   0.0000      0.464331   503.4819      -24.1097       22.6859      -16.9247       0.00000       0.00000       93.5869       77.0657       41.8109       15.8467       0.00000       0.00000
   3  14 2273.4347    0.8647  0.7873  9.9306  0.0000       3.91079  0.0755   0.0530   0.1712    0.3208   0.0000       2.24743   478.2508      -19.9222       2.81981       8.99220       6.88155      0.402160       33.3809       28.4389       22.5932       13.2581       5.71793       1.43826
   3  15 2407.7060    1.4811  0.7419 10.1718  0.0000       7.04152  0.0829   0.0901   0.1224    0.5407   0.0000       2.24422   481.1375      -34.3425      -22.4366       12.4746      -3.57426      0.482815       27.9986       28.6714       23.6485       11.4958       6.56765       1.89315
   3  16 2541.8819    1.7934  0.8706  9.6352 -0.0010       2.55447  0.1130   0.1017   0.1361    1.5133   0.0000       1.97961   468.6403      -26.1714       29.1559      -7.10206      -1.21930       2.88578       41.0139       36.2500       29.1615       15.7460       7.46270       1.84661
   3  17 2676.1340    2.4385  0.9880 -0.2282  0.0000       2.20835  0.0827   0.1243   0.1442 1000.0000   0.0000       1.58381   486.4158       4.54967      -31.2602      -1.90375       7.87418      -2.72148       27.2304       26.9936       20.6778       12.9719       5.80723       1.87049
   3  19 2947.0095    3.4334  0.9783  5.8062  0.0000       2.10849  0.0857   0.1671   0.1363  204.6749   0.0000       1.69370   381.3286      -50.6954       11.9576       7.69638     -0.603981     0.0995723       29.1857       29.7240       22.8675       11.6183       6.53669       1.88212
   3  20 3082.1620    3.8028  1.0525 10.6990  0.0000    -0.0659405  0.1054   0.1828   0.1720    1.9234   0.0000       1.77291   467.0638     -0.837640       5.76696      -21.7169      -1.50669      -1.64821       52.4942       48.0724       28.8871       13.1668       4.80036       1.39777
   3  21 3217.8562    3.9224  1.4196  9.5347  0.0001       1.97913  0.0966   0.1664   0.1885    6.1166   0.0000       1.01545   438.6615       4.31343      -1.70140      -24.0651       3.90699     -0.438068       31.6851       30.3082       24.5464       13.4932       6.87858       1.87607
   3  23 3489.6590    2.8469  3.2542 10.3861 -0.0122      0.700789  0.1677   0.0797   0.2853    0.4825   0.0000      0.407695   472.0526      -37.5364       30.3617       3.95061       6.05897     -0.556660       53.7983       54.1060       38.6254       25.0039       10.1109       3.42547
   3  24 3625.8098    2.4330  4.0403  9.7739  0.0000    -0.0190077  0.1745   0.0641   0.3432    0.5129   0.0000      0.288224   419.2995       52.5068      -3.45340      -35.2369      0.242126     -0.624944       61.6942       57.4081       43.5552       26.0543       11.4109       3.29404
   4  12 2051.6789    0.5264  0.6330  9.0784  0.0000       7.28605  0.0768   0.0302   0.1093    0.1899   0.0000       2.98851   445.9933       8.88607      -10.6095       26.8327    -0.0872753     -0.121700       18.8300       19.3324       14.2549       14.3352       7.98285       4.27965
   4  13 2188.4601    0.7570  0.8798  8.8915  0.0000       4.27769  0.0779   0.0368   0.1394    0.4577   0.0000       2.08737   418.0255       6.42877     -0.196044       13.4547       5.20104     -0.823346       22.8002       22.6238       22.1435       12.7205       7.33815       4.41218
   4  14 2324.0971    1.1206  0.7950  9.3647  0.0000      0.958236  0.0703   0.0575   0.1347    0.6535   0.0000       1.36688   443.8329       17.2183      -13.4624      -17.7212      -7.06326      0.508720       22.8363       24.6918       20.1643       12.2436       6.66365       3.60576
   4  15 2458.4630    1.5325  1.0783  2.4442  0.0000      -1.05489  0.0903   0.0734   0.1506 1000.0000   0.0000       1.42074   464.8492       2.52720       19.2519       28.1718       4.44669       6.54659       24.7153       23.2429       19.9632       16.1020       9.68906       4.35973
   4  16 2593.0833    1.8301  1.0766 10.4172  0.0000       2.85182  0.0854   0.0908   0.1723    0.9316   0.0000       2.83001   450.2353      -56.8202       45.9349       7.42943      -3.69713      -3.75840       22.6952       23.7823       20.3933       14.6166       8.12208       4.35043
   4  17 2728.4387    2.6213  0.8908  2.3093  0.0000    -0.0819762  0.0669   0.1178   0.1273 1000.0000   0.0000       1.90288   423.8127       25.9870       13.7219      -5.83666       6.11762      -3.68049       19.8993       20.2943       17.4914       11.8006       6.06802       3.90851
   4  19 3000.1350    3.9683  0.8404  4.1389  0.0000      0.474812  0.0559   0.1858   0.1219 1000.0000   0.0000       1.02370   419.4932      -8.65616       25.0291      -2.32525       6.43916     -0.431283       17.7177       19.7208       15.5931       10.7832       5.33973       3.22732
   4  20 3135.8767    4.1206  1.0347 -1.1312  0.0000       1.92617  0.0983   0.1745   0.1287 1000.0000   0.0000       1.80827   429.0207      0.390695       24.0018      -2.27174      -2.08155      0.372278       28.8948       28.4259       22.9516       14.4706       8.26900       3.78610
   4  22 3407.9814    3.3002  1.9247  2.7839  0.0000     -0.215459  0.1046   0.1065   0.1994 1000.0000   0.0000      0.641753   451.1761       10.1019       51.0735      -8.86492      -2.08585      -9.43601       27.5522       25.4351       22.7508       17.4258       10.5961       4.85149
   4  23 3544.5346    2.7110  2.8920  9.5551 -0.0002     -0.262777  0.1282   0.0708   0.2384    0.9128   0.0000      0.329321   398.7574       5.79522       3.46335       16.2669       9.52551      0.323306       35.4484       37.7907       31.0881       20.1591       11.8944       5.75256
   4  25 3819.2035    1.8900  5.8259  9.5865  0.0000      0.762304  0.2151   0.0375   0.3779    0.2584   0.0000      0.188553   436.9683      -23.6953       18.6358      -30.0016       16.0375      -14.2103       51.6956       55.0744       50.0360       32.6633       19.6057       10.6694
   5   9 1685.8781    0.3033  0.1565  8.9876  0.0000       22.4152  0.0262   0.0363   0.0505    0.0958   0.0000       10.0685   434.4139      -3.45247       14.7463       2.87349      -13.3065       1.15215       13.8667       11.2664       9.44823       6.19386       8.70619       6.62390
   5  10 1823.3177    0.3332  0.3812  9.1538  0.0000       2.13899  0.0454   0.0228   0.0812    0.1046   0.0000       4.89120   431.0890      -2.76122       8.33159      -7.73996      -9.20521       1.78055       13.8572       15.4535       13.1287       9.31982       6.09605       3.75099
   5  11 1960.5476    0.4660  0.5057  8.9011  0.0000       2.54776  0.0465   0.0273   0.0933    0.1669   0.0000       2.27916   444.4665       5.85658      -1.22382      -6.07252      -1.49552    -0.0184640       12.2426       12.0595       13.0822       8.74976       6.43625       3.42076
   5  12 2098.4816    0.6142  0.5877  9.2564  0.0000       3.96334  0.0637   0.0339   0.1038    0.1915   0.0000       2.41092   438.5812       3.87775       6.49677       4.70689       14.1278     -0.542741       26.8874       30.1381       22.8898       14.8568       8.69619       4.04861
   5  13 2235.4629    0.8912  0.6466  9.4522  0.0000       2.56480  0.0747   0.0428   0.0959    0.2757   0.0000       1.62919   423.3423     -0.439560       1.38886     -0.487243     -0.799635       1.67883       23.5295       24.9894       20.9091       14.0358       9.02604       4.12527
   5  14 2371.0243    1.2260  0.9373  9.0109  0.0000     -0.390878  0.0622   0.0498   0.1213    0.6101   0.0000      0.987115   420.6744       34.2621      -31.3197      -10.3673      -2.53349      -1.30849       13.6542       13.4914       14.4987       9.87420       7.38819       4.31956
   5  16 2641.3637    2.1012  0.8706 10.4599  0.0000       3.42768  0.0606   0.0933   0.1333    0.5592   0.0000       1.42245   428.8448      -18.8640      -6.56279      -5.85535       6.01648      -8.12256       14.1271       13.9379       10.8616       11.2023       8.40906       5.13807
   5  18 2913.6736    3.7247  0.7914  2.1094  0.0000       1.14495  0.0827   0.1722   0.1185 1000.0000   0.0000       1.65154   444.8742       10.6922       5.59667       22.9546       4.36986       5.58839       22.2876       15.7066       13.8056       15.8990       12.4996       6.51015
   5  21 3322.5155    3.4491  1.3524 12.1145 -0.0117      0.489987  0.0866   0.1429   0.1780    0.6083   0.0000       1.30327   474.4268       4.01276    -0.0583965      -4.58596       1.18796       2.79022       18.7318       20.0409       19.1437       14.3369       9.34240       5.59711
   5  23 3596.6850    2.4480  3.7541  9.6653  0.0000      0.299658  0.1410   0.0533   0.2486    0.4972   0.0000      0.243234   441.8418      -38.2578       18.7769       17.4309       12.7039       1.29227       30.2110       34.7118       30.4488       23.9963       15.0149       9.30790
   5  24 3734.3242    2.1308  5.0383  9.1441  0.0000      0.528686  0.1667   0.0403   0.3039    0.4315   0.0000      0.167189   402.9740      -61.5374       7.19689      -3.84247      -2.29749       14.8540       33.6134       37.3620       33.2265       26.3334       18.2094       10.6584
   5  25 3872.0459    1.7835  6.5378  9.3228  0.0042      0.405272  0.2007   0.0309   0.3686    0.2064   0.0000      0.143336   397.0668      -70.9732      -40.4920      -18.2556       16.1304      -15.8013       39.5269       44.4043       41.1920       30.8269       21.4219       12.7832
   6  12 2142.5519    0.7469  0.6703  9.0727  0.0000       6.15271  0.0837   0.0347   0.0859    0.2400   0.0000       2.00133   445.7642      -6.13599       7.55365      -8.96760      -3.65923      -6.14359       22.5352       15.5225       9.75781       12.0232       14.9842       12.4458
   6  13 2279.8808    1.0452  0.9760  7.8185  0.0015       3.15764  0.0603   0.0376   0.1117    1.0423   0.0000       1.25495   443.9383      -15.2052       22.9463      -7.55009      -2.11139      -5.02578       10.3669       11.7972       10.9022       9.03703       7.02824       5.00048
   6  14 2415.6222    1.4199  1.0674  6.8199  0.0000       2.88169  0.0620   0.0493   0.1148    5.3744   0.0000       1.09511   438.7032       4.06949       9.31270       10.6609       2.06840      -5.59800       11.2949       13.5468       11.7957       10.2724       7.08286       4.86994
   6  15 2551.0824    1.8305  1.1716  3.5366  0.0000       2.15795  0.0714   0.0607   0.1194  260.2399   0.0000       1.10126   463.5075       9.79788       14.2101       4.61033      -3.64217       2.61882       13.0802       14.9130       12.7133       10.8120       8.08621       5.38008
   6  16 2687.0893    2.3128  1.0038 10.7412  0.0000       2.63856  0.0693   0.0862   0.1187    0.4017   0.0000       1.33940   438.6432      -15.2569       4.88939      -2.34921      -10.4350      -2.16149       15.1881       17.5371       15.2667       12.1226       8.45696       4.99068
   6  17 2823.7616    2.9788  0.9369 10.6296  0.0000       2.51251  0.0575   0.1078   0.1050    0.6602   0.0000       1.64129   456.3628      -1.69136       4.57378       1.42866       1.83360      -3.85543       11.1614       12.8473       12.2537       9.20063       7.16016       4.76574
   6  18 2960.6140    3.5294  0.9409  2.9483  0.0000     -0.361812  0.0526   0.1262   0.1085 1000.0000   0.0000       1.17502   437.6002       7.37077       7.02277       18.2328       15.4396      -2.32381       10.2633       11.2676       9.74636       8.36647       7.11119       4.82724
   6  19 3097.2489    4.0077  1.0938  9.7717  0.0017      0.870568  0.0695   0.1377   0.1093    2.6111   0.0000       1.23260   430.2620      -9.23988       12.2917      -9.52646      -8.58183      -3.31361       14.5148       16.5031       14.1924       11.5304       8.52242       5.26350
   6  21 3371.1252    3.3291  1.8185 11.1824  0.0006       3.93428  0.0891   0.0975   0.1719    0.4027   0.0000       1.20605   456.1085      -8.79174       5.08475       42.8511       5.94999      -3.54912       14.2019       16.6518       15.2393       12.9047       9.84235       6.36250
   6  22 3508.1686    2.8282  2.6428  9.8007  0.0081     0.0419468  0.1141   0.0671   0.1994    0.6371   0.0000      0.532462   440.4003       11.4244      -19.5938       19.4968       18.7332       6.37505       19.0357       22.3193       20.0182       16.7172       12.8526       8.09657
   6  23 3645.7260    2.4698  3.9142  9.7153  0.0000     -0.222718  0.1378   0.0494   0.2418    0.3859   0.0000      0.203434   394.3582       21.1736       39.1318       7.69784      -12.3849       4.37033       23.3532       28.1127       24.9049       21.2583       15.8257       10.6542
   6  24 3783.9772    1.9303  6.3535  9.4223  0.0000      0.230954  0.1843   0.0312   0.3305    0.1941   0.0000      0.116324   447.3236       36.9251      -65.8022      -19.8294       18.8914       2.48174       30.3660       36.6261       33.6223       28.1589       20.4616       13.5630
   6  25 3922.4768    1.7250  8.2593  8.8243  0.0000      0.229767  0.2132   0.0237   0.3878    0.1835   0.0000     0.0924997   468.8018       4.56900       10.4411      -42.7854      -3.99343       9.49250       34.8788       40.5506       37.8129       31.6188       23.4330       15.5210
   7  10 1906.8498    0.4971  0.4052  8.8013  0.0000       6.47841  0.0333   0.0273   0.0655    0.1307   0.0000       2.41901   443.0151       7.82737      0.187234       1.98247       3.52176      -5.45060       7.19610       7.74792       8.34175       6.57635       4.92659       3.95900
   7  11 2045.9698    0.6004  0.6428  8.7481  0.0000       8.64172  0.0508   0.0258   0.0818    0.1738   0.0000       1.97593   423.2881      -15.5413       10.7629      -10.1751      -8.79387      -2.18101       8.37988       10.1557       10.1379       8.19971       6.90823       4.35179
   7  12 2184.5972    0.8338  0.7381  8.7750  0.0005       4.35443  0.0465   0.0329   0.0916    0.2925   0.0000       1.40708   428.8175      -16.2718       5.14566       5.47138      -6.64119      -5.39423       7.78845       9.91960       9.16141       8.21080       5.97511       3.92388
   7  13 2322.1481    1.0840  0.9259  9.2828  0.0000       5.54748  0.0551   0.0399   0.1100    0.3094   0.0000       1.60307   450.3173       3.77941       19.2372       4.39005       5.75393       3.41322       9.12480       10.0917       8.98019       8.16766       7.08080       5.23591
   7  14 2458.1670    1.4433  0.9661  9.7673  0.0000      0.845803  0.0539   0.0499   0.1224    0.3359   0.0000       1.53762   434.0440      -5.92939     -0.578139      -13.4950       2.82921      -2.82499       8.51678       9.72598       10.2117       8.52724       6.11554       4.60309
   7  15 2594.2743    2.0731  1.0174  9.3981  0.0000      0.122199  0.0517   0.0682   0.1133    0.7964   0.0000      0.990086   423.5201       26.6404       11.8213      -1.49861      -2.01121       3.50303       9.61242       11.6924       11.3320       9.63034       6.64454       4.56349
   7  16 2731.1950    2.6019  0.8660 10.0421  0.0000       2.65796  0.0449   0.0900   0.1000    0.6340   0.0000      0.942065   438.1587       10.4834       13.8704      -8.44620      -4.82913   -0.00514905       9.13629       10.2513       9.68017       8.64268       6.30364       4.30910
   7  17 2868.2704    3.3558  0.8283 10.4183  0.0000       3.26264  0.0482   0.1170   0.0920    0.7460   0.0000       1.07289   435.0822       10.1624      -1.93930      -17.7050      -8.50511       7.91652       9.48843       11.8347       10.8079       8.35204       6.34027       4.28377
   7  19 3142.6330    3.9492  0.9212 11.3489  0.0000      0.713578  0.0645   0.1412   0.1113    0.5367   0.0000      0.956950   440.9249      -12.1568      -10.0675      -7.31885      -1.47324      -11.2384       17.8386       21.5665       20.2664       14.9769       10.1962       5.66683
   7  20 3279.9912    3.5817  1.4964 11.0227 -0.0015       2.74048  0.0810   0.1033   0.1264    0.4915   0.0000      0.846915   433.6144       1.78454     0.0911254      0.382164      0.813446      -4.87046       12.3428       14.3379       11.9919       11.5743       9.07915       7.02293
   7  21 3417.5352    3.0800  1.8385 10.7572 -0.0016      0.165276  0.0803   0.0773   0.1462    0.3765   0.0000      0.711769   439.5916      -6.90947       27.7778      -2.54657      -1.87363       3.76849       12.0500       14.0034       13.9063       11.5316       9.31537       7.25957
   7  22 3555.2624    2.7008  3.1685  9.7314  0.0000      0.161496  0.1047   0.0511   0.1922    0.3850   0.0000      0.269663   442.7634       2.10992       31.3460     -0.120007      -19.1115      -8.23303       16.1037       19.9533       18.6253       16.0907       12.0918       8.78787
   7  23 3693.2980    2.2691  4.5015  9.6076  0.0000     0.0772198  0.1368   0.0373   0.2458    0.2306   0.0000      0.175681   400.1947       3.63177       27.4791      -24.7620       28.7992      -20.7421       20.5925       25.3619       24.4787       20.3908       15.8424       10.5376
   7  24 3831.7888    1.8945  6.7216  9.0056  0.0000      0.273349  0.1720   0.0260   0.3135    0.1907   0.0000      0.105665   443.8443       9.00808      -60.2645      -10.5494       26.3327      -9.47232       24.3702       29.9965       27.7244       25.1705       18.9660       13.5206
   7  25 3970.5215    1.6398  8.6128  9.0150  0.0000      0.189649  0.2128   0.0210   0.3701    0.1261   0.0000     0.0897101   440.9843      -36.2478       70.9759      -25.6389      -31.3439      -4.69708       28.7861       37.6562       34.4219       29.8972       23.3302       15.8412
   8   9 1806.2083    0.3269  0.2947  8.8186 -0.0004       12.9632  0.0310   0.0193   0.0505    0.0884   0.0000       4.70662   439.5296       8.20858       5.27970      -5.87329     -0.842340     -0.476748       5.06114       5.26274       6.17946       5.11076       4.37256       3.13094
   8  11 2086.1234    0.6427  0.7683  8.7366  0.0000       5.62958  0.0487   0.0231   0.0883    0.1890   0.0000       1.54138   429.1544      -3.79418       9.35513      -8.69194       3.47409       1.51107       7.57695       8.14767       7.91488       7.67919       6.14721       4.89403
   8  12 2225.2219    0.9298  0.7641  9.0437 -0.0003       4.91587  0.0462   0.0333   0.0806    0.2389   0.0000       1.34982   444.2121       4.65139       10.8747      -12.6808      -3.68133       4.57899       7.57773       8.98858       8.12916       7.93832       5.82992       4.72576
   8  14 2499.4838    1.7405  0.9121  9.8561  0.0000       2.79044  0.0742   0.0559   0.0891    0.3303   0.0000       1.22392   449.0900       4.13878       16.2990       7.62086      -4.73031       5.55551       14.5845       18.3397       17.3476       14.5564       11.7441       6.50255
   8  15 2636.1516    2.1937  0.9451  9.8880  0.0000       1.67330  0.0474   0.0694   0.0944    0.4574   0.0000       1.06437   437.2587       1.23061       11.5122       3.85549      -3.10863      -5.09303       7.04702       7.56734       7.93016       7.14652       5.74909       4.31580
   8  16 2773.7390    2.9176  0.8225 10.1561  0.0000       1.63972  0.0399   0.0969   0.0843    0.6133   0.0000       1.04490   436.2391       3.35407       12.8870     0.0663694       3.21730       2.13779       6.39946       7.16650       7.03066       6.29157       5.19620       4.03547
   8  17 2911.4755    3.3561  0.8098 10.7549  0.0000      0.809823  0.0409   0.1109   0.0809    0.4292   0.0000       1.07635   425.2235      -4.13004       4.68408       1.91123      -14.2485      -8.61926       6.28942       7.68120       7.12926       6.36832       5.25129       3.81412
   8  18 3049.1830    4.0304  0.8687 11.1630  0.0008       1.79241  0.0471   0.1250   0.0812    0.4223   0.0000      0.878399   438.8932      -5.36371       19.8674      0.668976       1.57789      -1.45585       7.45447       8.73315       8.81403       7.55820       6.14151       4.37225
   8  20 3324.4259    3.4697  1.5266 11.0684 -0.0011       1.36495  0.0770   0.0868   0.1134    0.3108   0.0000       1.03849   447.5041       9.25472       15.0748      -16.1359       1.29074      -7.51071       9.48307       11.8838       11.0478       10.4080       8.11691       6.76613
   8  21 3462.4069    3.0608  2.2366 10.1820 -0.0012      0.270448  0.0826   0.0644   0.1472    0.3265   0.0000      0.459547   430.0808      -7.82957      0.643232       6.70783      -8.74863     -0.422204       10.9632       12.9517       12.4385       10.9657       9.09318       7.37789
   8  22 3600.7604    2.4286  3.8268  9.9324  0.0000     0.0911641  0.1134   0.0420   0.1964    0.2105   0.0000      0.198419   415.3066      -28.1700      -1.31600       14.1615      -8.78336       10.2441       14.8484       18.7721       17.2197       15.6076       12.9620       9.79167
   8  23 3739.5029    2.1660  5.1978  9.1973  0.0000      0.365630  0.1382   0.0310   0.2336    0.2167   0.0000      0.120896   429.2682      -6.78567       23.4189      -9.17088      -17.8456      -8.06864       18.2876       22.4271       21.6840       19.7375       16.1896       11.4757
   8  24 3878.9475    1.7771  6.8659  9.3190  0.0000      0.515751  0.1679   0.0235   0.2933    0.1215   0.0000      0.110340   459.5693      -29.9170       18.5297      -31.4390       16.4016       7.52074       21.0417       26.4885       24.9911       22.6983       18.7276       13.5559
   8  25 4017.2135    1.5123  9.2987  8.9858  0.0000     0.0214195  0.2038   0.0174   0.3734    0.0972   0.0000     0.0824644   425.8067       34.9767      -5.21730      -83.9530     -0.806495       21.7938       25.5801       31.7061       30.2037       27.1771       22.3127       16.8906
   8  27 4296.1843    1.1202 15.8216  8.8813  0.0000    -0.0834029  0.3829   0.0119   0.6261    0.0733   0.0000     0.0832802   432.5472      -46.9406       71.2454      -64.2858       23.3279       12.7967       39.0891       48.8301       46.4031       41.2356       34.7041       25.9514
   8  28 4435.2982    0.9611 17.1666  8.8757  0.0014     -0.177001  0.4514   0.0104   0.7220    0.0658   0.0000     0.0917917   452.6574      -104.091       79.5471      -2.60133      -27.4793       24.0580       44.3372       54.5634       53.4357       47.8812       39.5374       28.6998
   9   8 1702.4687    0.2639  0.2173  8.7879  0.0000       31.3210  0.0219   0.0201   0.0540    0.0721   0.0000       7.50433   434.3272     -0.205317       14.7909      -2.27389      -1.22049     -0.271276       3.74119       3.84379       4.45422       4.32927       2.70303       3.02062
   9   9 1843.6283    0.3617  0.5267  8.8043  0.0000       9.50786  0.0396   0.0168   0.0822    0.0957   0.0000       2.95536   436.1793       3.18983       3.84199      -7.21338      -1.88136      0.207455       5.98575       7.29012       6.90889       6.08805       5.88216       4.11853
   9  10 1984.2506    0.5409  0.5123  8.6482  0.0000       5.74207  0.0446   0.0228   0.0648    0.1465   0.0000       1.86383   432.0082      -7.97385       15.4410      -1.27225       1.64235      -1.93943       5.99059       7.26825       6.14682       5.85172       6.45371       4.54494
   9  11 2125.1864    0.7078  0.7815  8.2588  0.0000       6.21058  0.0468   0.0232   0.0799    0.2728   0.0000       1.35756   434.7720      -2.80184       7.20877       6.19313      -7.70808       4.27773       6.49776       7.66889       7.43655       6.81865       6.23793       4.63485
   9  12 2264.5932    0.9681  0.8547  8.8886  0.0000       3.88105  0.0497   0.0320   0.0825    0.2838   0.0000       1.35308   436.7318      -2.77907       10.1060       2.91110      -2.55572       4.27998       6.50290       7.14372       8.04706       6.72637       5.96103       4.35639
   9  13 2402.3346    1.4199  0.8208  9.0838  0.0000       3.13582  0.0395   0.0448   0.0801    0.3835   0.0000       1.08214   440.4260       4.20190       11.2486      -8.39662       5.84887      -9.66660       5.52851       6.13201       6.21931       6.05007       5.06746       4.15983
   9  14 2539.5742    1.8120  0.9832  9.3132  0.0000       1.50731  0.0499   0.0524   0.0826    0.5179   0.0000      0.958006   434.7799      -8.74857       6.76737      -12.6476      -5.73399      -11.8355       5.80925       7.76340       7.32078       6.96879       5.76042       4.58083
   9  15 2677.0082    2.3728  0.9290 10.1086  0.0000       1.43050  0.0456   0.0711   0.0866    0.4297   0.0000       1.10210   439.0502      -8.25896       18.3579       2.23149      -1.81527      0.387742       6.48161       7.73064       7.82258       6.74689       5.73190       4.59145
   9  16 2815.1669    3.0811  0.8367 10.1162  0.0000      0.296288  0.0381   0.0960   0.0817    0.5843   0.0000      0.889032   436.3372      -13.9525       5.51539       3.25406      -3.51575      -4.80210       5.74454       6.86730       7.04785       5.67500       5.50934       4.41747
   9  17 2953.4858    3.6421  0.8429 11.0832  0.0000       2.08736  0.0433   0.1122   0.0799    0.3437   0.0000      0.915623   437.9063       7.90339       9.46248      -2.18932      -7.05567       4.28936       6.40473       7.03652       7.32944       6.49293       5.95517       4.43328
   9  18 3091.5440    3.9425  0.9857 10.9859 -0.0019      0.564796  0.0470   0.1175   0.0874    0.5294   0.0000       1.12923   442.2965       4.31693       3.84856      -6.70545       2.23091       3.01542       6.63623       7.32246       7.28302       6.62176       5.85325       4.46761
   9  19 3229.4372    3.9246  1.2245 10.6558  0.0000      0.139674  0.0603   0.1029   0.0980    0.6752   0.0000      0.861798   434.1962       1.30306       11.2551      -5.80919      -4.95472      0.105704       7.63046       9.41618       9.61032       9.18882       7.32762       5.23548
   9  20 3367.7246    3.2442  2.1370 10.9817  0.0000      0.837071  0.0783   0.0673   0.1453    0.1867   0.0000      0.421623   432.6778      -2.22224       19.7109       2.72324       4.02717       5.52897       9.36426       10.9816       11.2049       9.79691       8.52398       6.93896
   9  21 3506.2993    2.8887  2.6332 10.3348  0.0000      0.810118  0.0834   0.0540   0.1547    0.1896   0.0000      0.324944   438.3302      -1.64977       39.4624      -15.0196      -7.30500      -8.05003       10.0954       12.2348       12.4986       11.3774       9.28268       7.23236
   9  22 3645.1501    2.3421  4.0634  9.8261  0.0000      0.294018  0.1097   0.0369   0.1948    0.1620   0.0000      0.177357   452.0730      -32.9435       10.2022       24.9867      -9.55375       8.46792       13.2819       16.0196       15.4288       14.5115       12.3133       9.65850
   9  23 3784.4914    1.9566  5.6965  9.6527  0.0000      0.603233  0.1455   0.0262   0.2374    0.1104   0.0000      0.122544   429.0974      -12.3968      -37.2430       20.0420       7.80880       15.5057       16.5351       20.8748       20.7916       18.3098       15.8622       12.3454
   9  24 3923.4518    1.6626  7.4846  9.2496  0.0000      0.326930  0.1687   0.0202   0.2958    0.1034   0.0000     0.0973885   487.6387      -38.9060       20.9950      -9.75721       53.9129      -4.87691       19.0856       24.1911       23.1449       21.1933       18.0296       14.2738
   9  25 4062.7708    1.4301 10.4694  8.9633  0.0004     0.0261410  0.2180   0.0154   0.3870    0.0859   0.0000     0.0743300   417.9609       10.6110      -30.1568      -3.52772       8.08774      -17.3482       23.4723       30.1758       28.6876       26.4813       22.6572       17.3453
   9  26 4202.9399    1.2437 12.4608  9.0364  0.0000     0.0813295  0.2711   0.0134   0.4635    0.0691   0.0000     0.0758872   467.8223       9.42184       53.7484      -14.3346       23.0298      -19.6479       26.8960       34.2257       34.1506       30.3962       26.3536       20.3645
  10   7 1592.9460    0.1906  0.1286  8.8132  0.0000       34.4910  0.0226   0.0175   0.0337    0.0568   0.0000       15.3818   430.7768      0.162782       9.73546     -0.721997      -2.57902     0.0252007       3.33663       3.54029       4.39371       3.38699       2.72687       2.58480
  10   9 1880.0135    0.4182  0.4577  8.7325  0.0000       7.91730  0.0372   0.0182   0.0592    0.0975   0.0000       2.46445   435.8033      0.270499       15.8816      -2.61401       2.34043      -2.68906       4.53817       5.46185       6.39480       5.57144       4.79283       3.58647
  10  11 2163.0722    0.7381  0.7677  8.8056 -0.0009       6.77825  0.0410   0.0243   0.0797    0.1933   0.0000       1.42886   438.6712      -4.90776       7.66352       2.89623       3.23969      -11.8128       4.92056       6.26541       6.50710       6.69306       4.58532       4.33308
  10  12 2302.9138    1.0315  0.9698  9.1610  0.0000       5.50999  0.0488   0.0299   0.0914    0.2535   0.0000       1.25033   441.7672       6.92956       4.48969      -10.5462      -6.11651      -8.69036       5.61973       6.89767       7.15465       6.60314       6.10880       4.37521
  10  13 2440.8531    1.4345  1.0056  9.1888  0.0008       3.16136  0.0479   0.0408   0.0872    0.3710   0.0000       1.30921   430.0460       1.00063       7.50480      -5.39771       3.41151       5.21584       5.79462       6.78344       6.79723       6.50465       5.74661       4.54470
  10  14 2578.6095    2.0045  0.8438 10.2972  0.0000     0.0787476  0.0416   0.0594   0.0786    0.2588   0.0000      0.969354   445.4224       6.13101       1.59046       5.56166       2.09189      0.101079       5.35849       6.19587       6.13617       5.84605       5.49304       4.22847
  10  15 2717.1065    2.5473  0.8905  9.5634  0.0000       2.80936  0.0396   0.0747   0.0817    0.6571   0.0000      0.886821   437.7175       1.89821       15.6954      -6.29184      -4.31828      -1.88670       4.69474       5.83750       6.12569       5.77469       4.58383       3.67062
  10  16 2855.6663    3.0105  0.9359  9.6456  0.0000     0.0391072  0.0415   0.0834   0.0773    0.7323   0.0000      0.875637   432.1535       5.76172       8.32003      -1.43107      -6.09103       2.65877       5.03061       5.61850       5.79996       5.54059       4.77430       4.08239
  10  17 2994.5093    3.7474  0.8130 10.7850  0.0000       1.25490  0.0384   0.1090   0.0699    0.4485   0.0000      0.763918   436.9282       8.13076       18.3229       5.79914      -3.11949       2.52271       4.68901       5.79862       6.10203       5.69550       4.69419       3.88646
  10  18 3132.8573    3.9781  1.2340  8.7762  0.0000      0.998814  0.0545   0.0990   0.0924    3.6609   0.0000      0.827777   437.9650       4.94848       22.1080      0.471583       4.08818      -2.66228       6.28804       7.39274       7.05260       7.04865       6.09512       5.10421
  10  19 3271.3254    3.6539  1.5380 10.2855  0.0000      0.498952  0.0580   0.0812   0.1085    0.4854   0.0000      0.601631   438.4674       15.1021       3.58623       4.90881      -5.55719      0.171501       6.70606       8.10914       8.21181       8.10316       6.65060       5.25874
  10  20 3410.1253    3.1807  2.2009 10.3360  0.0016      0.390297  0.0744   0.0601   0.1304    0.2311   0.0000      0.387224   435.1232     -0.483370       13.8430     -0.775756      -2.33502      -1.26007       8.05728       9.63761       9.89440       8.83969       8.05364       6.51377
  10  21 3549.0698    2.6420  3.0525 10.3704  0.0000      0.422595  0.0927   0.0448   0.1562    0.1438   0.0000      0.262131   458.4439      -13.9637       13.0841       3.06484      -6.25356      -7.80226       9.81072       11.5595       11.7869       10.9632       10.1547       7.85715
  10  22 3688.3295    2.2640  4.3950  9.8500  0.0000      0.295112  0.1087   0.0320   0.1972    0.1221   0.0000      0.155354   424.4460      -6.07145       34.2262       3.71020      -23.9994      -4.40999       11.4691       14.6327       14.1308       13.7303       11.7987       9.47291
  10  24 3968.0871    1.5745  8.2516  9.2040  0.0000      0.352433  0.1679   0.0179   0.3093    0.0886   0.0000     0.0840655   452.7752       6.08325       13.8185       24.2428      -18.7436      -12.2636       17.0102       21.3414       21.2022       20.0396       17.6560       14.1102
  10  25 4108.1039    1.3588 11.4303  9.0869  0.0000      0.130163  0.2255   0.0138   0.4159    0.0683   0.0000     0.0767989   416.1318       41.2455      -5.34754       12.1770      -9.78427       1.36549       21.3047       27.3093       27.1055       25.6268       22.4119       17.6583
  10  27 4387.5903    0.9685 16.9301  8.8965  0.0000     -0.147547  0.4041   0.0094   0.6501    0.0597   0.0000     0.0866692   489.1356      -20.5909       56.4732      -25.9013      -20.2072       3.36399       30.9654       39.8409       39.9051       37.3935       32.9091       25.9805
  11   8 1772.2723    0.3504  0.3130  8.8050  0.0000       17.2955  0.0290   0.0180   0.0442    0.0760   0.0000       3.71711   435.7319      -3.35051       15.9949      -1.32071      0.313179      -1.74662       3.29150       4.75905       4.93579       4.16518       4.84599       3.71529
  11   9 1915.4278    0.4783  0.5031  8.6582  0.0000       7.58270  0.0316   0.0188   0.0604    0.1105   0.0000       1.84019   434.4607       3.09471       8.30100       2.35870       7.74190      -2.49467       4.14771       4.75275       5.36191       5.24321       4.58346       3.55863
  11  10 2058.0498    0.6378  0.6396  8.4627  0.0000       5.47975  0.0347   0.0212   0.0667    0.1603   0.0000       1.28119   437.4724     -0.898303       9.27142       3.99131      -1.94588      -2.65712       3.80677       5.04155       5.03271       4.50424       4.28218       3.37486
  11  11 2199.8464    0.8334  0.7070  8.9540  0.0000       4.17932  0.0425   0.0263   0.0699    0.1781   0.0000       1.21215   433.8320      -5.01192       17.8855     -0.513334      -6.84037      -2.74877       6.05474       7.94285       7.46095       6.66332       5.58562       3.98868
  11  12 2340.1191    1.1572  0.9283  9.0318  0.0000       4.81817  0.0426   0.0330   0.0851    0.3051   0.0000       1.05288   438.6595      -1.66670       20.2589      -2.39286      0.721640      -5.91971       4.37181       5.53557       5.79032       5.41824       4.82970       4.12528
  11  13 2478.5532    1.5727  0.9318  9.4824  0.0000       4.65897  0.0417   0.0437   0.0862    0.3427   0.0000       1.01904   444.7417       5.51314       6.86675      -3.06250       4.34373       4.76247       4.48854       5.60779       5.56806       5.70446       4.70060       4.16529
  11  14 2616.9780    2.0957  1.0378  9.5395  0.0009       2.39330  0.0429   0.0550   0.0862    0.4690   0.0000      0.934706   431.9002     -0.666247       4.47713      -8.05385       8.30885       7.40060       4.48883       5.72893       5.69119       5.29990       4.76849       4.02988
  11  15 2756.1520    2.6974  0.9861  9.6066  0.0000       2.24477  0.0425   0.0693   0.0773    0.5871   0.0000      0.970457   435.2690       4.27655       13.7584      0.699340      -6.26966      -1.52379       4.59201       5.30505       5.51543       5.22635       4.78471       4.03177
  11  16 2895.3162    3.3725  0.9161 11.0297  0.0000      0.507183  0.0401   0.0927   0.0795    0.3084   0.0000      0.963156   440.9107       8.73524    -0.0796046      -4.93828      -4.16163      -2.03083       4.52210       5.51629       5.70966       5.22847       4.56669       3.96175
  11  17 3034.4868    3.9287  0.9757 10.3810  0.0000      0.868892  0.0423   0.1018   0.0784    0.6929   0.0000      0.770995   433.4520       3.06398       5.62310      -2.79241      -6.30915       3.04630       4.40732       5.41435       5.60483       4.97731       4.48035       4.01421
  11  18 3173.4327    4.1671  1.1092 11.0476  0.0000       1.51164  0.0456   0.1066   0.0900    0.4447   0.0000      0.894457   442.8192       7.88896       17.6459      -15.1696      -1.43010       6.10041       5.00881       6.35599       6.23694       5.98291       4.92021       4.34182
  11  19 3312.3526    3.3960  1.7241 10.2371  0.0000      0.745538  0.0602   0.0694   0.1085    0.3741   0.0000      0.525201   434.9017      0.282554      -16.4983      -15.3710       1.40513       1.39143       6.06876       7.18857       7.36503       6.86703       6.37486       5.35020
  11  20 3451.6059    2.9665  2.4309 10.2230  0.0000      0.563185  0.0758   0.0512   0.1244    0.1875   0.0000      0.294420   430.7831      -11.4907       11.6749       6.65353      -4.09570      -2.44000       7.75017       9.65368       9.71979       9.14330       8.20476       7.00678
  11  21 3591.2465    2.5517  3.6393  9.8136  0.0000      0.783289  0.0967   0.0366   0.1559    0.1384   0.0000      0.182144   437.8115      -13.1688       13.3808      -1.79774      -10.6103       4.01140       9.22298       11.9176       11.7696       11.6706       10.1464       8.24496
  11  22 3731.1162    2.1243  5.2748  9.5191  0.0000      0.504745  0.1168   0.0264   0.2120    0.1120   0.0000      0.124361   445.1038       17.9776       1.67142       15.9117      -2.07311      -1.27701       11.1736       14.5064       14.1460       13.5260       12.2041       10.3569
  11  23 3871.0713    1.7485  7.1568  9.3806  0.0000      0.433737  0.1451   0.0197   0.2655    0.0865   0.0000     0.0918813   443.1366       12.0841       35.9302       14.4993       1.23590      0.245650       13.6716       17.5325       17.7064       17.1856       14.9766       12.3514
  11  24 4011.0385    1.4863  8.7239  9.0846  0.0000      0.303594  0.1736   0.0159   0.3052    0.0831   0.0000     0.0825212   443.8175     -0.889894       3.87019       22.4990      -1.85949      -6.73819       15.7307       19.7846       20.1579       19.0399       16.9231       14.2892
  11  25 4150.9838    1.3123 11.8608  9.0584  0.0000    -0.0417923  0.2309   0.0128   0.4041    0.0644   0.0000     0.0722922   388.8248      -2.86040      -59.3549      -4.64379       37.1923       9.11462       19.4541       24.8429       25.4764       24.2505       21.3152       17.7284
  11  26 4291.5022    1.0921 14.1027  8.9400  0.0003    -0.0733732  0.2981   0.0105   0.4942    0.0608   0.0000     0.0764952   485.0745      -46.3471       4.17337      -28.5971       52.4475       8.52768       22.6963       30.3880       29.7959       28.4313       25.6595       21.1998
  12   7 1660.2823    0.2423  0.2524  8.6141  0.0000       15.0478  0.0278   0.0134   0.0421    0.0660   0.0000       5.71087   434.8131       1.35741       13.5724      -2.66095      -7.97521     -0.366481       4.51218       4.87927       4.38972       4.33545       4.39106       3.55674
  12   9 1950.0608    0.5230  0.5876  8.6620  0.0000       5.18224  0.0383   0.0181   0.0612    0.1113   0.0000       1.45395   437.9322     -0.775175       15.2193       7.11471      -1.82562    -0.0405523       3.96811       5.33141       4.93536       5.31346       4.44507       3.99451
  12  10 2093.6823    0.6433  0.6590  8.9463  0.0000       5.73177  0.0331   0.0206   0.0663    0.1261   0.0000       1.37934   443.7307      -6.39244       10.4241       3.28050       2.49882      -2.77065       3.48110       4.29726       4.45973       4.40115       3.82165       3.15231
  12  11 2235.8603    0.9786  0.7588  8.8200  0.0000       3.89302  0.0336   0.0276   0.0665    0.1928   0.0000       1.01206   435.4814       1.45313       13.5941      -9.69605      -3.74676       1.59087       3.59957       4.60829       4.46338       4.36201       4.21354       3.38552
  12  12 2376.3898    1.2706  0.9462  9.5383  0.0000       3.01217  0.0454   0.0342   0.0827    0.2229   0.0000       1.09094   433.0528      -2.12011       8.90194      -4.63903      -12.7345      0.440317       4.96789       6.24360       6.39620       5.43298       5.43167       4.24380
  12  13 2515.5270    1.7174  1.0347  9.8498  0.0000       2.76221  0.0519   0.0450   0.0801    0.3411   0.0000      0.935609   433.1893     -0.856134       11.1645      -1.40859      -3.53940       4.20912       4.31048       6.12984       5.38580       5.90606       5.45111       4.27793
  12  14 2654.6301    2.1692  1.0539  9.4524  0.0002       1.89673  0.0447   0.0550   0.0815    0.6172   0.0000      0.911705   443.5049      -5.10779       10.7643     -0.940927     -0.882713      -7.30731       4.09315       4.90388       5.17095       5.10939       4.57894       3.84315
  12  15 2794.5424    2.8079  0.8800 10.5968  0.0000       2.35056  0.0365   0.0753   0.0746    0.3115   0.0000      0.870948   440.1667      -2.42127       15.6911       11.1280      -3.31017      -7.73879       3.37695       4.48394       4.37211       4.54102       3.82299       3.50059
  12  16 2934.4026    3.5532  0.8743 11.4267  0.0000       1.68635  0.0404   0.0979   0.0722    0.2556   0.0000      0.914753   436.8969      -8.43187       18.4908      -2.65278      0.112331      -7.08839       4.59660       6.30857       6.21286       6.62070       5.45643       4.37327
  12  17 3073.8381    3.9974  0.9469 11.2671  0.0000       2.28252  0.0390   0.1034   0.0754    0.3162   0.0000      0.824928   438.5911      0.976843       8.46519      0.695085      -3.30873      -4.51325       4.00144       4.73165       5.27035       4.76806       4.54202       3.88720
  12  18 3213.2483    3.7554  1.4239 10.8392  0.0000       1.56082  0.0504   0.0802   0.0987    0.3148   0.0000      0.626446   443.7751      -11.0385       10.6119       12.0967       4.45293     -0.812376       4.65134       5.86886       5.94631       5.93433       5.15172       4.49254
  12  19 3352.7380    3.4206  1.8027 10.7913  0.0000      0.992830  0.0595   0.0660   0.1064    0.2048   0.0000      0.471579   444.4590    -0.0832903       10.6501       7.39666       6.86199       1.87873       5.53077       6.67656       6.88634       6.66245       6.24151       5.32410
  12  20 3492.3888    2.8770  2.5436 10.3069  0.0000      0.615654  0.0724   0.0476   0.1290    0.1558   0.0000      0.291893   427.3285       6.61819       26.2646      -7.09699     -0.663935      -5.14607       6.43268       8.12747       8.45219       8.10303       7.39085       6.18116
  12  21 3632.5210    2.3436  3.9603  9.8441  0.0000      0.561737  0.0946   0.0312   0.1632    0.1092   0.0000      0.154348   433.9588      -2.59957      -15.3136      -13.8462       6.78952       6.39937       8.38679       10.8514       10.9368       10.3273       9.58843       8.15694
  12  22 3772.9680    2.0135  5.6725  9.7135 -0.0002      0.704146  0.1211   0.0242   0.2132    0.0859   0.0000      0.113533   438.9366       10.8787       18.6787      -9.19737      -7.11009       18.4627       10.6422       13.8440       13.9615       13.6941       12.1492       10.3771
  12  23 3913.1454    1.6701  7.4832  9.3717  0.0000      0.299955  0.1488   0.0182   0.2601    0.0850   0.0000     0.0921250   449.7395       5.95541       36.2976     -0.472677       4.91849       11.7622       12.5686       15.7471       15.9667       16.2364       14.2549       12.1563
  12  24 4053.7412    1.4202 10.8174  9.0691  0.0000      0.261729  0.1984   0.0138   0.3515    0.0733   0.0000     0.0695443   440.6975       1.63049       42.6280      -26.2618       26.8979      -12.7132       16.4052       20.6902       20.8956       20.3394       18.1386       15.7078
  12  27 4475.5426    0.8439 18.2447  9.0114 -0.0025     -0.140292  0.4575   0.0077   0.6814    0.0469   0.0000      0.101012   464.7891      -20.0761       39.6114      -61.4464       36.1385       15.2017       27.3801       35.3583       36.8524       34.6514       31.9193       27.4080
  13   5 1382.3274    0.1129  0.1351  8.8114  0.0000       13.0397  0.0250   0.0113   0.0465    0.0421   0.0000       32.0490   436.5791      -4.44142       20.5814      -5.43501      -1.88024       3.63144       3.98491       3.96825       4.92986       4.92657       2.47735       5.86461
  13   9 1983.8285    0.5696  0.5444  8.5328  0.0000       1.42725  0.0299   0.0192   0.0565    0.1353   0.0000       1.26090   439.0102       5.72985       10.1914      -1.26214      -1.72915     -0.710285       3.05472       4.03620       3.78098       4.07200       3.39955       3.15243
  13  10 2128.5361    0.7157  0.7201  8.6680  0.0000       3.96082  0.0377   0.0205   0.0628    0.1568   0.0000       1.09181   439.4412      -7.42660       17.3384       10.5621       1.77621      -5.10405       3.83811       4.36027       4.31634       4.50237       4.24135       3.78416
  13  11 2271.1872    1.0123  0.9289  8.6369  0.0000       2.67673  0.0412   0.0256   0.0714    0.2562   0.0000      0.928496   436.9082      -7.45530       11.9594       4.02399      -2.32429      -1.51165       4.17851       5.01750       5.34538       5.14618       4.73496       4.16447
  13  12 2411.8976    1.4122  0.9919  9.5782  0.0000       2.43777  0.0424   0.0361   0.0811    0.2387   0.0000      0.906006   436.5404      -4.81230       14.4999      -2.97952       5.06986      -3.87624       4.18680       5.63242       5.97635       5.86796       4.97934       4.21735
  13  13 2551.7468    1.8559  1.0021  9.7193  0.0000       2.00442  0.0400   0.0465   0.0824    0.3284   0.0000      0.935341   434.5082       2.27869       11.8884      0.895844       2.63385     -0.865373       3.54852       4.41785       4.71060       4.40511       4.18088       3.62922
  13  14 2691.6796    2.4237  1.1022  9.7097  0.0000       1.50269  0.0444   0.0572   0.0824    0.5441   0.0000      0.870692   436.1258      -2.38341       15.3945      -1.42302      -1.58821       1.07041       3.86211       4.75344       4.71138       4.82895       4.52837       4.00082
  13  15 2832.1821    3.1710  0.8318  9.7974  0.0000       1.22106  0.0354   0.0823   0.0643    0.7622   0.0000      0.796049   435.5808      -1.30054       10.5792       6.23818     -0.497363      -3.88702       3.18067       4.20957       4.54164       4.41354       4.01026       3.40959
  13  16 2972.5602    3.6977  0.9401 10.7920  0.0000       1.42096  0.0392   0.0914   0.0699    0.4424   0.0000       1.12605   443.3442       7.49093       17.5749       1.09404      -7.90798      -3.24748       3.66042       4.55247       4.40594       4.38470       4.12742       3.69107
  13  17 3112.3938    3.8781  1.0518 10.6503  0.0000     -0.657980  0.0424   0.0916   0.0751    0.4920   0.0000      0.972310   433.2535       3.53567       15.8361      0.358041       4.92165      -2.39835       3.95439       4.85805       5.02751       4.93797       4.46540       3.85747
  13  18 3252.2541    3.6855  1.4411 10.6879  0.0000   -0.00833498  0.0496   0.0764   0.0937    0.3182   0.0000      0.521667   442.7284      -5.74597       2.61253       6.79921       3.91919      -8.41428       4.23365       5.43755       5.64260       5.23679       4.95774       4.11846
  13  19 3392.3438    3.2141  2.1080 10.6179  0.0000      0.261026  0.0647   0.0553   0.1092    0.1743   0.0000      0.328971   432.6515      -19.0106       18.5093       6.65591      -3.25116       4.98261       5.50393       6.76483       7.05789       7.01064       6.35598       5.36437
  13  20 3532.6008    2.6614  3.3034 10.1715  0.0000      0.305158  0.0838   0.0376   0.1408    0.1167   0.0000      0.197103   438.9208       1.65303     -0.491831      -10.3456      -11.6576       3.24403       7.18318       8.93754       9.13047       8.94329       8.22803       7.35391
  13  21 3673.0707    2.2271  4.3964 10.0888  0.0000      0.215005  0.0996   0.0285   0.1758    0.0877   0.0000      0.143270   443.7163      -13.0379       17.3291      -1.96881       17.1207      -8.57750       8.38301       10.8478       10.9603       10.9989       9.97227       8.44649
  13  22 3813.8413    1.8839  6.5891  9.5392  0.0000      0.308012  0.1320   0.0202   0.2233    0.0808   0.0000     0.0867851   425.6763       10.5130       30.9220      -9.54415       3.37498      -6.24348       10.2245       13.4200       13.5482       13.7110       12.5133       10.4805
  13  23 3954.4454    1.6024  8.3704  9.3987  0.0008      0.382672  0.1548   0.0164   0.2870    0.0696   0.0000     0.0821015   459.8528       27.5873       2.03550       8.86231       23.7246      0.281120       11.8921       16.1775       15.8411       16.1533       14.3453       12.5181
  13  24 4095.0703    1.3683 11.7385  8.9706  0.0000     0.0389758  0.2105   0.0125   0.3686    0.0724   0.0000     0.0684612   461.1733       16.1683       29.2013       17.4018      -10.9076      -17.9174       15.1074       19.1135       19.9666       19.6960       17.8800       15.4875
  13  25 4236.8568    1.1667 13.6603  8.9491 -0.0026     0.0740346  0.2675   0.0103   0.4379    0.0609   0.0000     0.0726056   439.2807       29.6043       88.2749       1.08574      -4.28834      -7.34831       17.4647       22.6378       23.4932       23.2530       21.3704       18.2464
  14   6 1571.5705    0.1973  0.1583  8.8097  0.0005       32.8165  0.0167   0.0134   0.0304    0.0492   0.0000       10.3919   437.7546      0.358104       14.5638      -1.23855       1.09986       1.49260       1.74600       2.33229       2.38009       3.00270       3.43882       2.49184
  14   8 1870.8780    0.4039  0.4021  8.8111  0.0000       8.42341  0.0263   0.0157   0.0505    0.0779   0.0000       2.41321   435.9368       1.11251       13.4628      -1.79539      -2.08664       3.26408       2.68390       2.75758       3.52162       3.39397       2.74266       2.49991
  14  10 2162.6335    0.7862  0.7508  8.9920  0.0000       5.00358  0.0366   0.0217   0.0674    0.1376   0.0000       1.13368   439.6191       1.36525       12.1351       1.95769       3.01185      -4.70345       2.75532       4.35523       3.91781       3.98357       3.62684       3.19085
  14  11 2305.7773    1.1473  0.8673  8.9971  0.0000       3.06793  0.0364   0.0282   0.0674    0.2205   0.0000      0.885676   435.4189      -4.81517       13.7142      -3.37317      -2.72772      -3.02751       3.38927       4.17187       3.97714       3.96790       3.73905       3.52465
  14  12 2446.8339    1.5154  1.0441  9.3059  0.0000       3.84941  0.0439   0.0350   0.0734    0.2816   0.0000      0.819891   438.8728       13.0980       8.96211      -5.12924       1.01364     -0.104704       3.49348       4.70517       4.51175       4.49531       4.39455       3.74371
  14  13 2587.4043    1.9244  1.2384  9.5954  0.0000       3.24395  0.0476   0.0424   0.0842    0.3233   0.0000      0.890001   433.7457       4.05282       10.5158     -0.684530       6.64720      -2.38132       3.59636       4.39053       4.73407       4.71462       4.39707       3.84153
  14  14 2728.1662    2.4672  1.1200  9.2310  0.0000      0.269502  0.0469   0.0544   0.0762    0.9018   0.0000      0.848562   437.6451      0.676412       9.08693      -4.11086      -5.27470      -2.28282       3.79230       4.88465       4.69778       4.74517       4.36705       3.77262
  14  15 2869.2681    3.2993  0.8024 11.1417  0.0000       1.40020  0.0338   0.0854   0.0616    0.2908   0.0000      0.739127   438.0778      -1.49747       15.2828       2.41625      -6.71657      -7.52377       2.85925       3.78672       3.89780       4.05200       3.64643       3.06703
  14  16 3010.1469    3.7885  0.9810 10.2913  0.0000       1.05673  0.0420   0.0902   0.0681    0.8101   0.0000       1.01576   440.6979      -2.41683       9.12611       2.19910       1.20219      -2.44192       3.39586       4.43721       4.26872       4.18307       3.96405       3.72038
  14  17 3150.4599    3.9782  1.1458 10.8731 -0.0002     -0.345463  0.0432   0.0888   0.0847    0.5172   0.0000      0.833622   434.3138      0.149386       15.3728       4.23722       4.13983      0.435127       3.52452       4.52469       4.90450       4.80117       4.48011       3.91998
  14  19 3431.3644    3.0470  2.3441 10.4749  0.0000      0.449333  0.0639   0.0489   0.1173    0.1800   0.0000      0.287632   440.2570      -2.67456       18.9317      -6.21563      -7.98354     -0.602282       5.04221       6.32531       6.62833       6.43706       5.93256       5.47213
  14  20 3572.2348    2.5885  3.3336 10.0655  0.0000      0.690841  0.0785   0.0351   0.1393    0.1287   0.0000      0.178253   432.4820      -14.5122       7.22659      -12.0218       10.6977      -3.80006       5.92354       7.60801       7.95161       7.93949       7.23435       6.61061
  14  21 3713.2092    2.1549  4.7546  9.8333  0.0000      0.498723  0.1009   0.0254   0.1754    0.0941   0.0000      0.125808   446.2616      -3.80025     -0.307593       23.5753      -4.39136      -10.4683       7.28498       9.93690       9.86434       9.89536       9.52608       8.31410
  14  22 3854.3100    1.8214  7.2064  9.3928  0.0000      0.388074  0.1289   0.0183   0.2382    0.0829   0.0000     0.0805682   443.2100      0.800297      -1.64647      -14.1688       7.21077       9.49731       9.55214       12.5314       12.8751       13.1171       12.1264       10.5101
  14  23 3995.4108    1.5032  9.3107  9.2205  0.0001      0.328016  0.1644   0.0144   0.2945    0.0738   0.0000     0.0703034   454.2577       3.18761       15.8499       9.12902      -4.39309      -3.03705       11.9854       15.2706       15.8800       15.8618       14.6292       12.8672
  14  24 4137.3060    1.3002 11.9118  9.1665  0.0000      0.267907  0.2149   0.0116   0.3818    0.0617   0.0000     0.0733319   429.5835       8.17423       11.4649      -8.86610      -17.7793       18.8650       14.3369       18.3318       19.5190       19.4405       17.8352       15.6796
  14  26 4418.9085    0.9688 17.9315  8.9639  0.0000     -0.165053  0.3492   0.0015   0.5565    0.0283   0.0000     0.0663272   447.8049      -32.6958       7.54093       29.8853      -47.7385      -7.65101       20.3353       27.6206       27.6549       28.0033       25.1865       22.4992
  15   7 1753.8253    0.3130  0.3437  8.6907  0.0000       10.7649  0.0288   0.0133   0.0426    0.0666   0.0000       3.34112   437.5705     -0.264766       15.4896     0.0168832       1.61092      -1.67333       2.57367       3.46230       4.10667       4.65332       4.40050       3.48986
  15   8 1902.3491    0.4374  0.4059  8.8283  0.0000       9.44414  0.0242   0.0164   0.0439    0.0795   0.0000       2.06418   434.5920      0.980500       15.4457      -1.77976     0.0119325     -0.429794       2.13156       2.79265       3.00944       2.73295       2.68328       2.56215
  15   9 2049.7151    0.6292  0.6949  8.7079  0.0000       6.71818  0.0329   0.0179   0.0602    0.1331   0.0000       1.18778   438.1590      -2.97031       10.3435      -1.53491       1.32628       3.46400       2.74968       3.58244       3.42351       3.61140       3.21286       3.23028
  15  10 2195.9457    0.8768  0.8266  9.0024  0.0000       5.22109  0.0350   0.0225   0.0643    0.1644   0.0000       1.06355   439.5056      0.396133       13.0132       3.04060      -3.19098       1.27559       2.82425       3.45567       3.60243       3.76463       3.23094       3.02060
  15  11 2339.5175    1.2052  0.9528  8.1326  0.0000       2.30411  0.0374   0.0269   0.0675    0.4309   0.0000      0.816337   438.3993      -2.12149       12.1768     -0.223329      -6.69107      0.728317       2.89690       3.60436       4.04151       3.68881       3.61760       3.24154
  15  12 2481.0470    1.6339  1.1011  9.2362  0.0000       2.06816  0.0396   0.0363   0.0807    0.3362   0.0000      0.773080   441.7162       1.97636       11.5233      -2.44191      0.620530       3.34734       3.05114       4.01782       4.02353       4.16432       3.80074       3.55853
  15  13 2622.3784    2.0920  1.0324  9.7517  0.0007       1.68700  0.0400   0.0468   0.0715    0.3210   0.0000      0.793771   438.9466      -6.28494       8.47857      -12.5392      -5.11856       1.51448       3.29394       4.36103       4.66275       5.04201       4.64392       4.33079
  15  14 2764.1456    2.7468  0.9360 10.4813  0.0000       2.80843  0.0359   0.0645   0.0673    0.2919   0.0000      0.835231   441.0413      -1.40286       23.1101     -0.593061      -4.25574       3.75607       3.00812       3.82656       3.84364       3.62387       3.70610       3.25967
  15  15 2905.7880    3.4779  0.9751 10.4096  0.0000       1.44435  0.0399   0.0788   0.0653    0.5440   0.0000      0.817961   440.0955     -0.461902       18.9815       1.12041      -8.47349      -8.33988       3.03609       3.63594       4.04371       3.87248       3.66645       3.41241
  15  16 3047.0518    3.9642  0.9417 11.0918  0.0000      0.910746  0.0332   0.0962   0.0738    0.4278   0.0000      0.795224   436.5134      -3.96265       11.2490      -6.54154       1.09400       1.84288       2.96789       3.64997       3.80865       3.67936       3.51072       3.11023
  15  17 3188.0109    4.0345  1.0964 11.7778  0.0000       1.06751  0.0493   0.0924   0.0724    0.2861   0.0000      0.842948   437.6517      -2.99277       19.1620      -2.70441      0.337878     -0.731492       3.37950       4.46389       4.68683       4.54079       4.48617       3.91301
  15  18 3328.7714    3.4372  1.7113 10.6814  0.0000      0.858227  0.0540   0.0617   0.0956    0.3171   0.0000      0.455445   441.6388       6.98053      -2.82772      0.560007      -11.0778      -3.85290       3.93315       5.08522       5.23193       5.63801       5.26973       4.52333
  15  19 3469.8840    2.9361  2.5418 10.5736  0.0000      0.792678  0.0693   0.0447   0.1205    0.1555   0.0000      0.292768   448.4524      -15.3359       14.4108      -2.57761       6.50800      0.532600       5.38862       6.61179       6.84862       6.82376       6.25205       5.49012
  15  20 3611.1941    2.4453  4.0340  9.9284  0.0000      0.326444  0.0872   0.0302   0.1545    0.1166   0.0000      0.151188   435.6283      -5.29280       2.03040       13.0240       7.82698      -11.8593       6.01161       7.94241       8.24726       8.12400       7.47844       6.80998
  15  21 3752.6945    2.0717  5.4716  9.6237  0.0001      0.424031  0.1078   0.0222   0.1806    0.0903   0.0000     0.0991798   438.2105      -5.90233       32.9798       1.03426      -7.64698      -1.96489       7.75848       9.94455       10.3255       10.2418       9.79388       8.91540
  15  23 4036.2116    1.4709 10.8816  9.1399 -0.0007      0.351315  0.1847   0.0127   0.3201    0.0660   0.0000     0.0636825   429.0426       5.42176       26.9143      -6.45102      -8.46738       28.3901       11.6092       15.5005       16.1225       16.3742       15.2071       13.7011
  15  24 4177.7405    1.2482 13.4100  9.0173  0.0005      0.337311  0.2353   0.0103   0.3940    0.0604   0.0000     0.0708073   415.8273      -19.8374       27.5901       1.92786       2.68422       9.89755       14.0444       18.3486       19.0126       18.9179       17.5818       16.2202
  16   4 1293.7668    0.0735  0.0720  8.8769  0.0000       188.775  0.0219   0.0115   0.0371    0.0582   0.0000       127.500   440.5101      -1.53918       15.7673       1.60398       1.39387     -0.493169       3.40080       2.59917       3.78772       3.65405       3.95273       4.56213
  16   5 1467.2710    0.1314  0.1954  8.7380  0.0000       2.41107  0.0237   0.0092   0.0438    0.0410   0.0000       17.1596   435.3025      0.129915       16.7151      -1.90078      -3.66844     -0.960058       2.01801       2.39905       2.61201       2.59745       2.55005       2.48881
  16   7 1783.2845    0.3513  0.2600  8.7129  0.0000       17.0240  0.0201   0.0159   0.0342    0.0626   0.0000       3.21401   438.2418       2.02653       17.2539     -0.319732      -4.21410      0.479551       1.65579       2.08953       2.41465       2.19094       2.19640       2.04956
  16   8 1933.1949    0.4744  0.5475  8.6643  0.0000       7.15267  0.0298   0.0150   0.0529    0.0964   0.0000       1.54110   434.9615      -5.51450       9.46983     -0.284119     -0.808257      -2.48476       2.30645       3.38382       3.37973       3.56401       3.40342       3.03035
  16   9 2081.6524    0.6495  0.5802  8.8483  0.0000       5.09315  0.0253   0.0190   0.0540    0.1150   0.0000       1.22714   437.2302      -1.47104       11.8104      -2.33743      -3.53228     -0.338526       2.13622       2.87416       2.80842       3.00610       2.83131       2.71938
  16  10 2228.4313    0.9475  0.8504  8.6733  0.0000       4.04830  0.0364   0.0229   0.0602    0.2341   0.0000      0.890172   438.3285       4.43927       13.3178     -0.730254      -2.04524      -1.03711       2.59402       3.29244       3.49385       3.64584       3.38161       3.04851
  16  11 2372.6891    1.2745  1.0201  9.1485  0.0000       4.18694  0.0392   0.0285   0.0726    0.2285   0.0000      0.933782   433.9590     -0.599904       12.8622       3.41048      -4.39054     -0.101452       3.02843       3.76174       3.66269       3.44227       3.47184       3.57911
  16  12 2514.8357    1.6951  1.0317  9.5049 -0.0007       1.19111  0.0386   0.0366   0.0724    0.2480   0.0000      0.865936   436.3837      -2.13364       19.2887      -3.67654       2.77217      -4.07107       2.80154       3.62074       3.85887       3.98572       3.84978       3.38569
  16  13 2656.9123    2.2445  1.0624  9.8542  0.0000       2.09384  0.0371   0.0485   0.0729    0.3025   0.0000      0.749957   440.1116      -4.24375       13.3970      -8.19503       4.51168       1.77193       2.67266       3.30904       3.45321       3.54868       3.61657       3.15156
  16  14 2799.5519    2.7797  0.9702 10.1482  0.0000       2.40512  0.0352   0.0610   0.0660    0.3492   0.0000      0.833809   439.3190       1.86411       14.2396      0.405504     -0.984312    -0.0742612       2.67196       3.43837       3.44379       3.34965       3.25995       3.05874
  16  15 2941.6911    3.3985  1.0200 11.1290 -0.0026      0.555952  0.0387   0.0748   0.0661    0.2759   0.0000      0.799350   439.9198       1.05556       7.66172     -0.904868     -0.941184       1.98770       2.84091       3.69016       3.83216       3.63966       3.61443       3.34167
  16  16 3083.4802    3.9390  0.9488 11.4035  0.0000       1.44608  0.0359   0.0906   0.0682    0.3024   0.0000      0.803405   439.8393       2.06093       4.49820      0.404876       1.93928      -2.12652       2.68013       3.24256       3.53783       3.41162       3.46108       2.93299
  16  17 3224.9183    3.9108  1.3701  9.7225 -0.0003      0.678210  0.0473   0.0773   0.0820    1.3002   0.0000      0.598670   436.2581      -2.29807       10.6115      -3.24296      -11.0128      -1.08524       3.16126       3.79896       4.16309       4.32450       4.10574       3.63863
  16  18 3366.3969    3.2896  1.8639 10.8589  0.0000       1.25639  0.0565   0.0580   0.1003    0.2515   0.0000      0.416023   438.8065      -4.59009       7.26697       1.57152      -4.88621      -3.93970       4.08900       5.19281       5.44491       5.33866       5.14908       4.50245
  16  19 3507.9435    2.7850  3.0966 10.2023  0.0000      0.487008  0.0739   0.0371   0.1251    0.1521   0.0000      0.206280   429.3259       1.76706       5.19090      -11.3589       4.86835      -6.69447       5.02248       6.61933       6.87706       6.97183       6.54208       5.88531
  16  20 3649.8966    2.3224  4.5271  9.7138  0.0000      0.439342  0.0906   0.0260   0.1595    0.1127   0.0000      0.120389   438.0770       7.82814       18.0647       3.56964       5.86322      -8.00741       6.25667       8.04104       8.12280       8.64421       8.07081       7.48071
  16  21 3791.6683    1.9762  5.7924  9.6371 -0.0004      0.333433  0.1092   0.0206   0.1906    0.0826   0.0000     0.0921773   446.7415      -19.9054       9.37508       13.9554      -4.02530      -20.1680       7.33316       9.59998       9.62961       10.1780       9.36050       8.52379
  16  22 3933.7138    1.6354  8.4860  9.3341  0.0000      0.404127  0.1445   0.0151   0.2579    0.0679   0.0000     0.0721507   433.8358       13.5572       4.67949      -26.3238      -7.75019       16.8825       9.12435       11.8023       12.3740       12.8794       11.7799       10.7849
  16  23 4075.3109    1.4312 11.6841  9.0201 -0.0005      0.114905  0.1894   0.0114   0.3381    0.0655   0.0000     0.0641816   415.5498       23.7097       15.9603      -5.88057       9.87216       13.3582       11.2138       14.7816       15.2934       15.9765       14.6231       13.3842
  16  25 4359.7208    0.9677 15.4999  8.9816 -0.0053   -0.00341034  0.3197   0.0074   0.4782    0.0467   0.0000     0.0876374   422.9844      -5.34759       18.1600      -31.4884      -1.95623       52.3052       15.4901       20.4086       20.8974       21.7995       20.5346       18.5189
  17   6 1657.0904    0.2403  0.2406  8.7657  0.0001       17.3140  0.0202   0.0119   0.0349    0.0517   0.0000       5.48250   438.9832      0.176062       16.6743     -0.382876      -2.38716      0.812518       1.71578       2.05116       2.27465       2.15238       1.98103       2.06448
  17   8 1963.3798    0.5157  0.5048  8.6378  0.0000       7.42041  0.0269   0.0156   0.0450    0.1010   0.0000       1.49099   437.1587    -0.0309536       17.2882       2.47345      -3.85925     -0.120616       2.16597       2.51481       2.70545       2.88948       2.60717       2.28807
  17   9 2113.0683    0.7174  0.7121  8.9029  0.0000       4.52482  0.0326   0.0188   0.0595    0.1239   0.0000       1.10778   438.4816      -3.21330       18.2422     -0.200046      -1.08863       3.10163       3.20298       4.05114       4.65038       4.36374       4.03951       3.62931
  17  10 2260.3334    1.0039  0.8869  8.3493  0.0000       3.24902  0.0339   0.0224   0.0628    0.2913   0.0000      0.812905   442.2706       2.07917       14.7575      -1.67623      -1.74769      -1.59245       2.48719       3.25648       3.53199       3.57826       3.53490       3.03324
  17  11 2405.0190    1.4202  0.9105  9.4119  0.0000       2.45851  0.0348   0.0314   0.0607    0.2186   0.0000      0.852006   434.8950      -6.47018       17.4460      -5.09452      -5.85925      -1.10045       2.47003       3.04462       3.41615       3.39040       3.27722       2.92331
  17  12 2548.0437    1.8089  1.1860  9.1565  0.0000       1.34252  0.0416   0.0352   0.0729    0.3250   0.0000      0.684310   437.2364      -1.06240       12.0307      0.455614       1.93740      -4.45734       2.64866       3.48283       3.58796       3.64730       3.42596       3.19520
  17  13 2691.0778    2.3517  1.0397  9.9548  0.0000       1.87448  0.0363   0.0499   0.0698    0.3533   0.0000      0.708901   435.0482     -0.130147       7.11002       3.55279      0.576550    -0.0598787       2.75744       3.60516       3.95996       4.18852       3.87710       3.40230
  17  14 2834.3330    3.0109  0.9101 10.3232  0.0000       2.00759  0.0323   0.0660   0.0636    0.3469   0.0000      0.726352   436.9933       6.28230       13.5083      -2.61668      -1.64100    -0.0864963       2.32256       3.08682       3.07874       3.06166       3.11197       2.84998
  17  15 2977.1721    3.4908  1.0018 11.0534  0.0000      0.885400  0.0366   0.0746   0.0652    0.2746   0.0000      0.935092   436.7448      0.303568       14.7588       2.81916     -0.701766      -4.39485       2.50129       3.09563       3.39785       3.24591       3.21361       2.81909
  17  16 3119.3017    3.8668  0.9749 11.0467  0.0000    -0.0923362  0.0356   0.0842   0.0629    0.3820   0.0000      0.753082   442.0270       5.06001       15.3469      -5.19280       1.04882      -1.77672       2.53102       2.80634       3.16933       3.42877       2.94356       2.87910
  17  17 3261.2827    3.5922  1.5162 11.3570  0.0039      0.453968  0.0492   0.0676   0.0868    0.2147   0.0000      0.475017   443.4441       1.28486       15.0874      -2.69552     -0.683117      0.800900       3.16636       4.02746       4.16833       4.41907       4.08291       3.75878
  17  18 3403.4175    3.1289  2.2099 10.6361  0.0000      0.488476  0.0615   0.0491   0.1042    0.2301   0.0000      0.320357   445.2468      -10.9071       2.32803       10.7963      -9.22423       4.53342       3.84444       5.22982       5.37343       5.49100       4.98312       4.78324
  17  19 3545.3777    2.7763  3.0026 10.2298  0.0000      0.151632  0.0730   0.0374   0.1223    0.1688   0.0000      0.202224   439.5548       9.15705       25.8527      -5.80185      0.462967     -0.197593       4.64435       6.06453       6.18488       6.40985       5.95798       5.58793
  17  20 3687.8545    2.2414  4.8466  9.7877  0.0000      0.410922  0.0938   0.0241   0.1631    0.0995   0.0000      0.102747   442.5819       14.8891       8.77659       3.42270       11.8638      -5.96723       5.90322       7.95334       8.20322       8.54550       7.82986       7.34405
  17  21 3830.2766    1.8702  6.9172  9.4449  0.0000      0.395047  0.1159   0.0173   0.2088    0.0743   0.0000     0.0774474   423.3781      -10.8432       17.3895      -6.86389       3.00067       4.27518       7.33972       9.33225       9.87775       10.3188       9.70128       8.96256
  17  22 3972.4558    1.5980  9.0410  9.1056  0.0000      0.213074  0.1440   0.0133   0.2540    0.0698   0.0000     0.0638466   428.0690       3.30764      -19.9460       17.8226       13.1668      -10.7976       8.64270       11.0844       11.5702       11.7616       11.6646       10.4155
  17  23 4115.4191    1.3199 11.8724  9.1430 -0.0001      0.298779  0.2011   0.0107   0.3462    0.0577   0.0000     0.0668967   447.3932       17.8786       4.92552       12.8591      -5.86735      -8.12141       10.7976       14.2938       15.0412       15.5071       14.7297       13.4118
  17  24 4257.6549    1.1154 13.9982  9.0978  0.0000      0.153836  0.2513   0.0087   0.4075    0.0501   0.0000     0.0761407   447.6107      -29.1623       24.4145      -10.2411       17.6486      0.198564       12.5343       16.6085       17.4506       17.7595       17.0188       15.5621
  18   6 1683.6755    0.2523  0.2756  8.8911  0.0000       14.8615  0.0256   0.0118   0.0434    0.0496   0.0000       4.70742   435.4761      -2.07807       17.3114      -4.24139      -6.67281     -0.254864       2.37580       3.09291       3.03034       3.01084       3.56459       2.66234
  18   7 1840.0450    0.4000  0.3882  8.7616  0.0000       9.67147  0.0215   0.0142   0.0423    0.0689   0.0000       2.09751   438.2884      0.182864       10.7738       2.06945      -3.87438    -0.0532081       1.94711       2.41678       2.67413       2.51830       2.55962       2.38180
  18   8 1992.8812    0.5486  0.5966  8.7969  0.0000       8.28837  0.0277   0.0159   0.0538    0.1056   0.0000       1.46792   436.2220     -0.821265       18.2089      0.110174      -3.02137      0.412690       2.55086       3.61011       3.75443       3.75983       3.44213       3.00490
  18   9 2143.7672    0.7677  0.7853  8.6432  0.0000       3.65645  0.0306   0.0178   0.0559    0.1427   0.0000      0.927178   441.1042      -1.98108       15.2467      0.603822     -0.635746      -1.67769       1.97524       2.74209       2.84271       3.06021       2.92133       2.59516
  18  10 2291.7316    1.0923  0.9547  8.7253  0.0000       3.65402  0.0344   0.0232   0.0651    0.2446   0.0000      0.829510   436.3469     -0.254115       7.83310       1.64468       1.66990      -1.59983       2.25840       2.72671       2.93276       3.23943       2.89869       2.67610
  18  11 2436.8834    1.4684  1.0832  9.2587  0.0000       3.16180  0.0394   0.0301   0.0692    0.2866   0.0000      0.772026   437.9427       2.86465       11.5476       2.03171      -1.61085       1.70534       2.44904       3.23926       3.05946       3.53675       3.18168       3.02074
  18  12 2580.9018    1.9993  0.9216 10.1474  0.0000       2.25215  0.0323   0.0428   0.0613    0.2011   0.0000      0.782213   435.9232       3.05603       15.7405     -0.546431      -1.56936      -4.19908       2.14892       2.62277       2.88908       3.05849       2.89935       2.65457
  18  13 2724.7345    2.5317  1.0467  9.7585  0.0000       1.49426  0.0358   0.0505   0.0645    0.3909   0.0000      0.688710   437.4986      0.113386       11.9341      -7.80295      -3.72035       2.51613       2.33307       2.99943       3.29372       3.14962       3.19954       2.94951
  18  14 2868.6797    3.0953  0.8984 10.8373  0.0000       1.60586  0.0315   0.0672   0.0618    0.2578   0.0000      0.722852   442.5368       4.71528       7.76581       1.48990       2.55527       1.04515       2.21921       2.92428       2.97453       3.19217       3.01830       2.74404
  18  15 3012.1352    3.6674  1.0587 11.0794  0.0000       1.89099  0.0374   0.0741   0.0665    0.2812   0.0000      0.957672   437.4216      0.754529       17.9526       1.58731      0.634939      -4.53857       2.17877       2.92543       3.10255       3.22142       3.00956       2.86712
  18  16 3154.7834    3.8531  1.1744 10.9254  0.0000     -0.525579  0.0403   0.0746   0.0716    0.3831   0.0000      0.789028   439.3643      -1.47324       19.5387      -1.90970      -1.57711       2.88750       2.56402       3.24398       3.47951       3.56434       3.51457       3.30373
  18  17 3297.3248    3.5822  1.5951 10.8857  0.0001      0.420024  0.0501   0.0610   0.0834    0.2525   0.0000      0.399652   438.7334       3.52445       11.4599      -1.14572       1.46579       10.0084       3.01117       4.21158       4.28264       4.49843       4.16939       4.03667
  18  18 3439.9917    3.0335  2.5349 10.0483  0.0000      0.620434  0.0626   0.0418   0.1067    0.2436   0.0000      0.227930   437.0046      -1.73128       3.07120      -7.32853       1.02857      -1.91898       3.64926       4.87560       5.04766       5.33051       4.87482       4.68046
  18  19 3582.7583    2.5258  3.8680  9.8745  0.0000      0.847019  0.0804   0.0292   0.1375    0.1434   0.0000      0.146024   443.5328       9.95664       5.41634      -6.20175       12.0691      0.912417       4.72974       6.36235       6.50522       6.81132       6.57111       6.07619
  18  20 3725.4473    2.1244  5.3261  9.5832  0.0004      0.279220  0.0960   0.0210   0.1709    0.0971   0.0000      0.104521   437.1614       13.1449       29.9654       1.94428      -12.0586       2.50075       5.68441       7.28177       7.69872       8.09612       7.73733       7.15198
  18  21 3868.2823    1.7961  7.5660  9.2869  0.0002      0.290446  0.1201   0.0153   0.2200    0.0725   0.0000     0.0688917   443.5462       4.42544       14.8706      -13.2991      -5.87486      -10.0176       6.93790       9.15310       9.43330       9.90966       9.52459       8.74683
  18  22 4011.0820    1.5347 10.0079  9.1515  0.0000      0.212590  0.1555   0.0120   0.2774    0.0609   0.0000     0.0607823   427.6261      0.162676       15.6908       5.30688       8.79190      -9.04582       8.41499       11.0447       11.6318       12.3010       11.5372       10.6560
  18  23 4154.4098    1.2915 12.2635  9.1537 -0.0002      0.318280  0.1960   0.0100   0.3434    0.0528   0.0000     0.0662599   412.9953       3.95740       34.2001      -9.84988       3.44166       5.83318       10.1055       13.0538       13.8780       14.2477       13.8315       12.6957
  19   4 1364.3242    0.0977  0.0953  8.9227  0.0000       82.5467  0.0260   0.0089   0.0277    0.0429   0.0000       51.5659   439.0699      -2.25621       17.3551       2.84791      -1.29208      0.305867       1.48821       2.37245       2.64680       2.04065       2.25758       1.97212
  19   7 1867.3116    0.4446  0.4881  8.6854  0.0000       5.92896  0.0262   0.0138   0.0447    0.0836   0.0000       1.59751   436.8230       1.52468       13.5405      -1.17539      -2.17875      0.344337       1.88288       2.75013       2.59779       2.72828       2.79451       2.43363
  19   8 2021.8221    0.5863  0.6175  8.6810  0.0000       9.53565  0.0262   0.0153   0.0513    0.1061   0.0000       1.36656   435.4925      0.605050       11.0878     0.0510284      -5.35125      0.125420       1.94282       2.55700       2.99896       3.08269       3.19026       3.02537
  19   9 2173.8093    0.8231  0.8246  8.6980  0.0000       3.40356  0.0303   0.0187   0.0599    0.1668   0.0000      0.868105   439.3719      -5.61847       13.0319      -3.75345      -9.26493      -1.54074       1.94914       2.34832       2.76986       2.90276       2.74462       2.35105
  19  10 2322.4402    1.1487  0.9506  8.8949  0.0000       5.15934  0.0346   0.0238   0.0619    0.2071   0.0000      0.856882   438.8289      -4.48798       9.75414     -0.733731      -4.11974       3.61089       2.21617       3.00103       2.88960       3.05043       2.91732       2.94117
  19  11 2468.2028    1.5860  1.0959  9.0956  0.0000       2.46640  0.0366   0.0311   0.0681    0.3398   0.0000      0.757995   441.8850      -4.19543       8.18238     -0.441358      -3.48702      -2.43396       2.25803       2.76882       3.02164       3.16021       2.96275       2.82341
  19  12 2613.0865    2.1103  1.0749  9.5596  0.0040       2.00244  0.0396   0.0421   0.0681    0.3647   0.0000      0.783120   441.8729      0.767250       13.0367       1.44288      -5.20548     -0.271971       2.91640       3.91977       4.34961       4.12401       3.91369       3.33643
  19  13 2757.8976    2.7862  0.9633 10.3387  0.0000       1.03967  0.0322   0.0564   0.0602    0.2783   0.0000      0.700229   439.9801       2.24251       13.8618    -0.0864790      -1.79229      0.596484       2.07926       2.69190       2.72956       2.86434       2.78785       2.53033
  19  14 2902.5081    3.3721  0.8950 11.0855  0.0000       1.10886  0.0301   0.0711   0.0584    0.2159   0.0000      0.727183   437.6565       4.98455       16.5562      0.395459      0.461222      -1.66121       1.81048       2.31370       2.59487       2.67811       2.97472       2.57001
  19  15 3046.5771    3.8060  0.9910 10.8381  0.0000       1.18586  0.0332   0.0755   0.0613    0.3379   0.0000      0.717386   436.0826       1.04258       12.5846       2.77111      -1.49030      -3.45001       2.19904       2.90268       3.07587       3.18550       2.99179       2.72703
  19  16 3189.8130    3.8304  1.2818 11.0276  0.0000      0.509675  0.0409   0.0692   0.0746    0.2912   0.0000      0.577330   438.2302     -0.777267       12.3330       1.10840      -2.40826      -6.07591       2.65537       3.55118       3.79175       3.75362       3.51081       3.23011
  19  17 3332.9001    3.4237  1.7513 11.0527  0.0000       1.34806  0.0502   0.0545   0.0841    0.1654   0.0000      0.399675   445.2016     -0.632170       13.0483       2.22854       6.95280       1.70041       2.82695       3.69311       3.89717       4.07939       4.02995       3.77727
  19  18 3476.0140    2.8933  2.6368 10.5121 -0.0000      0.446511  0.0612   0.0383   0.1120    0.1483   0.0000      0.237286   433.0913      0.117608       18.5285       4.14915      -11.8903      -6.36259       3.57106       4.85045       5.03566       5.41600       5.18479       4.69265
  19  19 3619.5204    2.4277  4.2576  9.9560  0.0000      0.720902  0.0814   0.0259   0.1435    0.1063   0.0000      0.123860   438.4926     -0.609415       4.31295      -1.95315      -2.01657      0.228520       4.54723       5.82123       6.15464       6.78000       6.10322       5.89679
  19  20 3762.6275    2.0400  6.2579  9.5135  0.0001      0.376488  0.1075   0.0182   0.1824    0.0807   0.0000     0.0836289   446.8372       5.03961       8.13666       2.89920      -1.54736       5.65498       5.91706       8.00108       8.27314       8.43655       8.23499       7.79953
  19  21 3905.9662    1.7032  8.5242  9.3441  0.0000      0.306241  0.1313   0.0136   0.2363    0.0594   0.0000     0.0642098   441.0945      -1.40405      -7.54751      -13.4188       6.03158      -11.5129       6.94007       9.10268       9.66240       9.99600       9.57172       9.16787
  19  22 4049.3674    1.4327 10.6118  9.2254 -0.0008      0.314807  0.1680   0.0109   0.2868    0.0534   0.0000     0.0640366   439.9580      -6.77766       32.1188       7.02776       3.66448      -12.7548       8.54661       11.6674       12.1092       12.5556       12.0716       11.2127
  19  23 4192.2193    1.2502 13.9648  9.1174 -0.0003     0.0361719  0.2307   0.0085   0.3727    0.0486   0.0000     0.0638365   451.8607      -13.0249      -14.2465       3.95923       16.4309      -3.90120       10.4142       13.9126       14.6000       15.2517       14.4012       13.6659
  19  24 4336.2107    1.0018 16.0066  9.1060 -0.0023      0.131677  0.3045   0.0068   0.4586    0.0416   0.0000     0.0806559   449.6405       2.42483       20.7567       16.3777      -6.62993      -20.7811       12.5946       16.4513       17.8201       18.1448       18.0176       16.4708
  20   4 1386.4759    0.0936  0.0899  8.7448  0.0000       65.9164  0.0202   0.0091   0.0269    0.0391   0.0000       51.8593   436.1854    -0.0890900       22.2991      0.416094      -3.15965     -0.679123       1.53819       2.00571       1.99548       2.61632       2.05864       1.92564
  20   6 1734.2310    0.3262  0.2650  8.7355  0.0000       21.2123  0.0172   0.0134   0.0332    0.0542   0.0000       3.77974   440.3267     -0.898178       18.6036     -0.434923      -2.62178       1.65154       1.28048       1.48094       2.31733       2.08436       1.95592       2.56898
  20   7 1893.9995    0.4327  0.5130  8.7684  0.0000       7.85830  0.0288   0.0127   0.0466    0.0710   0.0000       1.84335   439.0964      -1.72126       13.6537       2.15409       1.65196      0.324423       2.34018       4.41521       3.45646       4.56902       4.18962       4.48004
  20   8 2050.1088    0.6420  0.7263  8.3917  0.0000       7.29170  0.0302   0.0149   0.0514    0.1378   0.0000       1.10452   438.3152       2.59016       14.7747      -2.97687      -5.05043      -4.01161       1.89681       2.44799       2.67569       2.73600       2.60159       2.58845
  20   9 2203.2311    0.9110  0.9409  8.3253  0.0000       4.93420  0.0324   0.0187   0.0600    0.2246   0.0000      0.838728   435.7395     -0.301588       15.6095       5.29423      -1.23396      -1.50883       1.87770       2.43299       2.73288       2.82498       2.81033       2.51601
  20  10 2352.5200    1.2473  1.0665  8.9061  0.0000       3.50257  0.0371   0.0239   0.0668    0.2341   0.0000      0.812254   434.6429       1.87527       12.3438      -2.36088       1.31204    -0.0922678       2.20254       2.72545       2.75479       2.78928       2.78352       2.69215
  20  11 2498.9858    1.5983  1.0937  9.7968  0.0000       2.49318  0.0383   0.0320   0.0677    0.2132   0.0000      0.803384   436.6133      0.526523       11.2731      -4.20695      -2.03701     -0.167677       2.14977       2.69867       2.80873       3.08423       2.89675       2.76073
  20  12 2644.8649    2.1793  1.0679  9.1518  0.0000       1.65683  0.0368   0.0417   0.0628    0.5086   0.0000      0.760685   440.7513     -0.666050       11.4447      -2.82666       1.70693       1.89127       2.10904       2.76346       2.93274       2.98635       3.05811       2.86223
  20  13 2790.6815    2.8541  0.9713 10.1906  0.0000       1.05418  0.0315   0.0563   0.0589    0.3059   0.0000      0.683015   441.0859       1.99795       12.9840       3.36705       1.82736       1.14237       1.90297       2.43882       2.56358       2.72539       2.76426       2.46465
  20  14 2935.9463    3.5864  0.9526 10.0560  0.0004       1.47053  0.0310   0.0695   0.0555    0.4766   0.0000      0.645516   438.6204      -1.38968       13.4505      0.132989      0.291928      -5.70139       1.84011       2.40163       2.56146       2.64974       2.54677       2.46982
  20  15 3080.4143    3.9414  0.9805 11.0661  0.0000      0.931014  0.0323   0.0772   0.0604    0.2855   0.0000      0.734764   438.2183      -5.12639       14.5263       1.81694    -0.0969315      -4.45361       2.08360       2.75152       2.89290       2.97139       2.97597       2.91386
  20  16 3224.3584    3.8346  1.3337 10.9484  0.0000      0.351179  0.0422   0.0658   0.0697    0.2471   0.0000      0.565441   437.4309   -0.00221388       16.6581       5.47370    -0.0621692     -0.595381       2.48912       3.12824       3.36791       3.47011       3.41704       3.04127
  20  17 3368.0657    3.3140  1.8733 10.6909  0.0000      0.416299  0.0482   0.0484   0.0869    0.1453   0.0000      0.321521   439.7690       5.85145       8.16143      -3.74055      -5.86542      -5.43198       2.68774       3.36627       3.42419       3.84644       3.54852       3.38206
  20  18 3512.0098    2.7966  2.9136 10.3856  0.0000      0.857152  0.0652   0.0343   0.1107    0.1132   0.0000      0.193354   432.7408      -4.00289       25.9736      -5.66367      -2.68929       4.66895       3.55750       4.85427       4.98083       5.24558       5.09599       4.80364
  20  19 3655.7609    2.3420  4.4135  9.5108  0.0000      0.601299  0.0802   0.0235   0.1404    0.1211   0.0000      0.113162   434.1411       1.93827       15.2516      -3.27581       6.88232      -2.54563       4.36707       5.85768       6.16250       6.42963       6.31007       5.90616
  20  20 3799.5812    1.9261  6.3109  9.6081  0.0000      0.495164  0.1060   0.0172   0.1833    0.0668   0.0000     0.0839279   437.2203       3.15367       4.40431      -5.58266       2.04354       6.36337       5.57732       7.18581       7.81512       8.16953       7.90612       7.40120
  20  21 3943.0563    1.6767  8.9524  9.1731  0.0000      0.223046  0.1329   0.0128   0.2364    0.0600   0.0000     0.0600920   437.5598      -5.64243       27.0673      -8.83735       19.1976      -22.3479       6.77250       8.96656       9.37064       10.0946       9.46449       8.95875
  20  22 4086.9862    1.3931 11.5396  9.1503  0.0000      0.259464  0.1786   0.0100   0.3069    0.0488   0.0000     0.0612890   420.9978      -1.12725       18.7005      -12.9524       7.44827       3.65239       8.38985       11.0468       11.7099       11.9398       11.7292       10.9221
  20  23 4230.3119    1.1639 14.4106  9.0945  0.0000     0.0598197  0.2463   0.0077   0.3887    0.0438   0.0000     0.0715948   452.2618       3.76945       2.99184      -10.2594       1.25652       22.9498       10.2189       13.7087       14.5163       15.2721       14.6075       13.6441
  21   5 1589.2735    0.2043  0.1911  8.8242  0.0000       9.57294  0.0161   0.0101   0.0276    0.0413   0.0000       7.85609   438.9665     -0.471969       16.7885       2.20004      -2.02487     -0.715996       1.17075       1.64523       1.76589       1.92456       1.81487       1.61829
  21   6 1758.2535    0.3503  0.3464  8.7022  0.0000       15.4998  0.0186   0.0129   0.0391    0.0603   0.0000       2.85134   438.2860     0.0364239       19.0929       1.90072      -4.45818     -0.544745       1.17487       1.46394       1.64331       1.73632       1.56702       1.51120
  21   7 1919.8979    0.4919  0.5474  8.5910  0.0000       7.84906  0.0218   0.0132   0.0457    0.0851   0.0000       1.37169   438.9984      -4.70111       12.9370    -0.0687337      -2.29858       3.52025       1.33164       1.80618       1.96750       1.99701       2.01882       1.89377
  21   8 2077.8213    0.6538  0.7428  8.5705  0.0000       6.47352  0.0288   0.0148   0.0539    0.1205   0.0000       1.10792   439.2136      -2.59637       16.6281       6.09311       1.05150      -1.89819       1.63042       2.14561       2.08100       2.43598       2.36489       2.13552
  21   9 2231.9558    0.9478  0.8284  8.8969  0.0000       4.10947  0.0291   0.0203   0.0574    0.1657   0.0000      0.874984   438.9015       4.48284       16.1804      -3.26210    -0.0970561      -1.88917       1.86194       2.30814       2.32496       2.41832       2.38557       2.22893
  21  10 2381.9366    1.2918  1.0536  9.4731  0.0000       4.02797  0.0366   0.0249   0.0633    0.1629   0.0000      0.887054   438.4959      0.447080       16.7081      -4.64527      -3.72237       3.49511       1.81532       2.49200       2.49264       2.67746       2.53592       2.48079
  21  11 2529.2547    1.7932  1.1104  9.3682  0.0000       1.21013  0.0367   0.0328   0.0629    0.3104   0.0000      0.677777   437.6537       1.28687       14.4342      0.598757      -2.83096      -3.32043       1.98492       2.50997       2.60797       2.90587       2.73530       2.71836
  21  12 2676.2035    2.4017  1.0170 10.0904 -0.0006       2.76109  0.0338   0.0457   0.0599    0.2772   0.0000      0.743440   437.9775       3.05940       12.8021       4.72293      -5.83045      -1.89629       1.91478       2.37568       2.73962       2.66438       2.56436       2.57443
  21  13 2822.9230    3.0262  0.9223 10.6114  0.0000      0.754525  0.0318   0.0590   0.0540    0.2701   0.0000      0.732253   436.9959       2.12518       11.7850       1.42962      -1.33145       2.20621       1.69754       2.35266       2.52831       2.69518       2.68636       2.44732
  21  14 2968.8870    3.6327  0.9118 10.6643  0.0000      0.949560  0.0302   0.0708   0.0537    0.3350   0.0000      0.705039   439.7927       4.50076       5.54743     -0.834547     -0.496616       2.48580       1.89511       2.24461       2.30780       2.33915       2.34432       2.32291
  21  15 3113.8821    4.0539  0.9676 11.2285  0.0000    -0.0141343  0.0296   0.0792   0.0589    0.2616   0.0000      0.738499   438.9608      -3.29214       17.3525       1.38210       1.70425      -4.58610       1.74355       2.27989       2.51385       2.62353       2.67433       2.55026
  21  16 3258.4287    3.6755  1.4492 10.8401 -0.0000      0.220292  0.0421   0.0590   0.0744    0.2278   0.0000      0.447328   439.6490      -2.13200       13.3525       2.02451       3.70983      -4.77721       2.21336       2.94839       3.14044       3.30416       3.32312       3.35859
  21  17 3402.9208    3.2747  2.0847 10.7496  0.0000       1.18252  0.0503   0.0442   0.0889    0.1155   0.0000      0.275157   440.1304      -2.23552       21.1484       5.70041      -2.86390       2.14387       2.68726       3.50091       3.73337       3.98627       3.68189       3.68822
  21  18 3547.1689    2.6454  3.4584 10.1726  0.0000      0.643043  0.0689   0.0284   0.1168    0.0969   0.0000      0.161966   437.6529       2.50935       14.0416      0.849294     0.0539292      -7.54271       3.49129       4.56490       4.92529       5.22227       5.18496       4.78089
  21  19 3691.5269    2.2465  4.8941  9.8161 -0.0001      0.451411  0.0840   0.0214   0.1496    0.0834   0.0000      0.103689   431.6302      -10.8504       16.7460       9.32363      -11.3990     -0.231878       4.31045       5.65803       5.91466       6.30181       5.91556       5.78342
  21  20 3835.7960    1.8570  7.4171  9.5462  0.0000      0.371715  0.1120   0.0151   0.2050    0.0596   0.0000     0.0679478   432.9818      -5.00243       2.67155     -0.108049       2.21951      -9.66904       5.64270       7.44076       7.95003       8.22341       8.03829       7.65500
  21  21 3979.9006    1.5951  9.4402  9.3212 -0.0002      0.237274  0.1411   0.0117   0.2496    0.0524   0.0000     0.0617656   437.0749      -1.94948       12.8785       17.9408      0.368727      -14.2010       6.62450       8.74898       9.31164       9.89670       9.42722       8.99403
  21  22 4124.4828    1.3285 12.6583  9.2068 -0.0001      0.250284  0.1956   0.0089   0.3275    0.0456   0.0000     0.0610733   449.2413       1.20274       25.3416      -11.8314       2.02328      -11.1585       8.33710       11.0167       11.8174       12.3778       12.0371       11.3244
  21  23 4268.3500    1.1174 15.7074  9.1856 -0.0009      0.166063  0.2794   0.0070   0.4198    0.0398   0.0000     0.0731433   457.0657      -13.3012       9.04841       21.5229       22.0278       5.15665       10.8089       14.5234       15.1937       16.1331       15.6648       15.0695
  22   2 1022.5006    0.0586  0.0398  9.1051  0.0000       318.175  0.0249   0.0118   0.0223    0.0501   0.0000       309.706   439.0628      0.470243       17.3463     -0.823736     -0.567554      0.661486       1.26106       2.33103       2.14268       1.69707       2.52121       2.25985
  22   5 1611.3480    0.2079  0.2471  8.8336  0.0000       23.0515  0.0172   0.0094   0.0360    0.0401   0.0000       6.48695   439.8119       1.73398       17.3539      -2.12077      -1.07752      -2.22663      0.976409       1.50723       1.40356       1.56457       1.40255       1.44716
  22   6 1781.5955    0.3574  0.4030  8.7329  0.0000       14.1313  0.0205   0.0117   0.0420    0.0617   0.0000       2.42701   438.1513      -1.19945       16.9731      0.442324      -2.93437      -1.13762       1.33138       1.47165       1.74860       1.79867       1.73522       1.61860
  22   7 1945.1250    0.4845  0.5255  8.7516  0.0000       8.02616  0.0225   0.0130   0.0423    0.0777   0.0000       1.46023   435.6822     -0.214069       17.5875      -1.50636      -3.40865       1.18758       1.40593       1.89852       2.05535       2.12368       2.07540       2.02250
  22   8 2104.8711    0.6955  0.8108  8.7982  0.0000       7.05010  0.0313   0.0149   0.0533    0.1183   0.0000       1.09734   438.5315      -2.24872       15.6099     -0.424433      -1.10831      -1.86277       1.69124       2.24216       2.45891       2.55732       2.59640       2.45237
  22   9 2260.0966    1.0422  0.9275  8.6326  0.0000       4.02743  0.0291   0.0202   0.0592    0.2072   0.0000      0.830609   438.5602     -0.143824       12.9515     0.0194841      -2.40621     -0.380991       1.65520       2.08739       2.32938       2.54101       2.47480       2.23671
  22  10 2410.8305    1.4072  1.0267  9.1410  0.0000       2.32473  0.0328   0.0270   0.0608    0.2562   0.0000      0.778037   438.3313      0.670473       13.6240       1.46837      -1.18124      -3.43388       1.80526       2.23516       2.45190       2.59804       2.49864       2.38487
  22  11 2559.1984    1.8725  1.0839  9.4206  0.0000       1.53755  0.0329   0.0337   0.0612    0.2823   0.0000      0.650488   438.3466     -0.493249       11.5308     0.0513526      -4.52942      -1.68625       1.71793       2.16913       2.43953       2.50696       2.48792       2.32856
  22  12 2707.1166    2.4405  1.0882 10.2836  0.0010       2.75901  0.0354   0.0451   0.0618    0.2658   0.0000      0.732890   438.4561      0.772933       13.2370     -0.307860      -3.72263      0.754962       1.81949       2.31210       2.40887       2.60791       2.42242       2.47926
  22  13 2854.7060    3.1673  1.0795 10.5345  0.0000       1.32218  0.0341   0.0573   0.0613    0.3315   0.0000      0.732240   437.8807      -1.74920       16.3918       1.48337       1.96144     -0.641252       1.71651       2.24927       2.42788       2.58048       2.56079       2.39041
  22  14 3001.3493    3.7808  0.9519 11.0975  0.0000      0.602749  0.0296   0.0719   0.0564    0.2668   0.0000      0.641595   436.2915      -2.10470       14.1795       2.36489      -3.18931     -0.641261       1.63983       2.14069       2.27971       2.37795       2.37434       2.20559
  22  15 3146.9710    3.8897  1.2350 11.0244  0.0000       1.21577  0.0365   0.0680   0.0688    0.2899   0.0000      0.610251   439.0983      -6.48217       15.7383      -1.52980     -0.823128      -1.23110       1.94478       2.68696       2.70857       3.01073       2.91850       2.84086
  22  16 3292.1584    3.6013  1.7696 10.4654  0.0000      0.488482  0.0440   0.0500   0.0780    0.1784   0.0000      0.357458   439.1328       2.29250       12.1673      -1.33642      -5.01105     -0.978803       2.29642       3.02169       3.30301       3.48925       3.39309       3.09741
  22  17 3437.2385    3.0282  2.5300 10.4670  0.0000      0.653544  0.0551   0.0361   0.0963    0.1031   0.0000      0.213363   438.7742       2.48753       15.8704       1.94293      -4.22596     -0.478528       2.71934       3.60295       3.77475       3.96935       3.93003       3.80001
  22  18 3582.2053    2.4568  3.6195 10.4870  0.0000      0.760789  0.0719   0.0263   0.1218    0.0703   0.0000      0.157442   439.2254       4.29953       6.39260      -8.87237      -1.36544      -4.93043       3.55834       4.69728       4.98983       5.19616       5.14140       4.95958
  22  19 3727.0043    2.1036  5.5264  9.7499  0.0006      0.366815  0.0898   0.0183   0.1579    0.0695   0.0000     0.0910887   434.3432       1.57282       16.9697       5.88301      -4.73995       14.4045       4.42284       5.80501       6.18114       6.49077       6.28618       6.00504
  22  20 3871.8901    1.7849  7.5531  9.5514  0.0000      0.384374  0.1136   0.0141   0.2008    0.0563   0.0000     0.0663981   439.2116       2.57690       40.9879       4.16369      -9.72597      -6.92860       5.37211       7.02294       7.70831       8.03741       7.88283       7.57656
  22  21 4016.3404    1.5053 10.7541  9.2780 -0.0002      0.305733  0.1618   0.0103   0.2710    0.0503   0.0000     0.0621989   435.6867       7.42573       17.3029     -0.746770     -0.238118       7.66114       6.88629       9.33788       9.88216       10.3660       9.87178       9.50554
  22  22 4161.0274    1.3027 13.2662  9.1790  0.0003     0.0325246  0.2065   0.0082   0.3360    0.0441   0.0000     0.0595507   445.9957      -19.5601       5.18075       5.21084       21.1579      -15.8162       8.23049       11.0064       11.8477       12.3975       12.1221       11.6973
  22  23 4306.6706    1.0656 16.1808  9.1076  0.0000      0.379566  0.2702   0.0066   0.4203    0.0389   0.0000     0.0716411   436.9218       5.42725       51.7433      -11.5448       13.3312      -29.4058       9.63381       12.9244       13.8338       14.5747       14.2359       13.5663
  23   3 1252.2472    0.0833  0.0902  8.8738  0.0000       168.665  0.0210   0.0082   0.0310    0.0489   0.0000       74.9276   440.2598      -1.68337       19.6339       1.78396      -4.85079      -1.09466       1.23083       1.74582       1.66217       1.98291       1.68603       1.74908
  23   4 1449.7381    0.1292  0.1307  8.8311  0.0000       84.0775  0.0216   0.0084   0.0294    0.0444   0.0000       28.4709   439.0456      -2.53824       18.8528       1.02621      -2.03109      -1.27670       1.42586       1.52025       1.49551       1.78106       1.59961       1.30031
  23   5 1632.7778    0.2126  0.2965  8.7829  0.0000       10.7862  0.0191   0.0088   0.0405    0.0417   0.0000       5.53892   439.8129      -1.74102       18.6152     -0.404523       1.51256    -0.0525892       1.24033       1.70783       1.98737       2.13045       1.99950       1.68177
  23   6 1804.2345    0.3721  0.4153  8.6562  0.0000       10.3727  0.0204   0.0115   0.0409    0.0634   0.0000       2.16838   440.9536     -0.639268       17.6834       1.29207      -1.45298      0.817480       1.30716       1.88994       1.97869       2.11388       2.04961       2.20411
  23   7 1969.6883    0.5606  0.5201  8.8161  0.0000       6.32319  0.0210   0.0148   0.0430    0.0846   0.0000       1.29527   438.4444     -0.794083       17.3924      0.641770      -2.01907      0.318589       1.27180       1.55998       1.59899       1.74684       1.82748       1.96839
  23   8 2131.2107    0.7790  0.7507  8.7549  0.0000       7.01152  0.0263   0.0170   0.0511    0.1378   0.0000      0.958654   436.7245      -1.82469       15.1587       1.58601      -1.56683     0.0314519       1.37733       1.91716       1.87190       2.13777       2.09132       2.03784
  23   9 2287.5749    1.0525  0.9735  9.1829  0.0000       5.28818  0.0324   0.0202   0.0576    0.1516   0.0000      0.879105   436.6874      -2.26953       17.4684      0.851621      -2.31162     -0.609474       1.59726       2.05248       2.24055       2.33893       2.32069       2.14576
  23  10 2439.2270    1.5262  0.9405  9.1342  0.0000       2.37373  0.0296   0.0286   0.0546    0.2536   0.0000      0.706212   439.9242      0.611918       16.6440      0.356671     -0.189585      -2.12782       1.51632       1.99637       2.26399       2.21689       2.25681       2.15200
  23  11 2588.6698    1.9616  1.1308  9.7342  0.0000       1.99547  0.0362   0.0343   0.0606    0.2700   0.0000      0.662211   440.2076      -4.22815       12.8157      -3.15855      -4.23263      -1.49493       1.93211       2.56222       2.70239       2.83670       2.73511       2.72406
  23  12 2737.6596    2.5242  1.1254 10.2111  0.0000       2.86989  0.0351   0.0445   0.0605    0.2808   0.0000      0.663776   435.4111     -0.355803       18.4508      -2.11378      -4.71031      -1.55671       1.74983       2.27441       2.44772       2.46660       2.44916       2.43516
  23  13 2886.0651    3.1858  0.9909 10.9568  0.0000      0.997014  0.0313   0.0603   0.0569    0.2456   0.0000      0.699585   439.8423       4.57810       18.1017      -1.18615     -0.773152      -2.79561       1.73003       2.26761       2.58309       2.66593       2.56387       2.45097
  23  14 3033.3889    3.7328  1.0889 11.1229  0.0000       1.34817  0.0340   0.0667   0.0605    0.2721   0.0000      0.724917   439.9160       2.43042       12.9273       2.67734     0.0841565      -3.17301       1.62121       2.22033       2.31307       2.50947       2.42458       2.32571
  23  15 3179.6222    3.9905  1.2008 11.2841  0.0000      0.618219  0.0383   0.0685   0.0630    0.2482   0.0000      0.661992   439.4596       2.18283       13.7653     -0.756225      0.314092       1.37799       1.88501       2.59793       2.66651       2.91881       2.75669       2.69391
  23  16 3325.4426    3.5183  1.7020 11.0756  0.0000      0.367215  0.0441   0.0502   0.0753    0.1335   0.0000      0.380704   442.8529      0.581852       19.9765      -3.27147      -1.21483      -3.18543       2.07424       2.67094       2.83132       3.03074       2.99610       2.93491
  23  17 3471.2151    2.8775  2.7398 10.5866  0.0000      0.575541  0.0587   0.0324   0.0979    0.0823   0.0000      0.191746   439.1934       2.11518       14.8643       1.74913      -4.00281       2.63795       2.61708       3.73716       3.86296       4.27219       3.94719       3.84306
  23  18 3616.8391    2.4099  4.1904 10.2373  0.0000      0.606144  0.0740   0.0233   0.1295    0.0663   0.0000      0.121871   442.1134       1.73966       16.5782      -5.76037      -2.44187      -2.23630       3.44438       4.49224       4.81792       5.19107       5.12262       4.89905
  23  19 3762.2431    2.0148  5.7928  9.8171  0.0000      0.416284  0.0941   0.0173   0.1601    0.0638   0.0000     0.0882451   435.4386     -0.343038       17.0754       2.49522      -6.47272      -13.4574       4.38320       5.66842       6.26684       6.42833       6.47091       6.02231
  23  20 3907.4636    1.7211  8.5671  9.4523  0.0000      0.313464  0.1260   0.0126   0.2149    0.0535   0.0000     0.0618994   436.6924       3.35448       19.6327      -3.86293      -9.04461       2.49512       5.65503       7.43166       7.97221       8.39160       8.51892       7.97230
  23  21 4052.3649    1.4659 11.6527  9.2297  0.0000      0.236354  0.1708   0.0095   0.2855    0.0486   0.0000     0.0585433   444.2121       26.0078      -1.06959       4.48529      -11.4909       2.23632       6.93038       9.46710       9.84515       10.5884       10.6168       10.0131
  23  22 4197.4969    1.1965 13.7471  9.2651 -0.0006      0.125169  0.2240   0.0074   0.3586    0.0405   0.0000     0.0716825   429.4736      -1.55851       3.59280      -5.08594      -2.75082      -18.9729       8.19007       11.2175       11.7483       12.5166       12.3504       11.5447
  24   3 1270.9791    0.0728  0.0998  8.8695 -0.0055      -2.05884  0.0319   0.0080   0.0388    0.0379   0.0000       90.3064   439.7854      0.830484       20.2494    -0.0197187      -3.69041      -2.32198       1.75634       2.04067       3.03126       1.99335       2.42496       3.07670
  24   5 1653.7061    0.2467  0.2583  8.8511  0.0000       15.2748  0.0147   0.0100   0.0324    0.0398   0.0000       4.95570   439.6210     -0.692433       18.5715      0.588545      -3.22058      0.925273      0.883981       1.17659       1.36053       1.52739       1.49838       1.36599
  24   6 1826.3664    0.3977  0.4129  8.7223  0.0000       10.5719  0.0183   0.0120   0.0382    0.0629   0.0000       1.98214   439.4023      -1.56231       19.8551     -0.833928      -4.78595       1.15721       1.10326       1.33219       1.51522       1.49340       1.50173       1.57665
  24   7 1993.6169    0.5597  0.6046  8.8417  0.0000       6.73172  0.0253   0.0136   0.0441    0.0882   0.0000       1.20816   438.5038       1.43670       18.9813     -0.980057      -2.01759      -1.75206       1.27332       1.76901       1.81661       1.84285       2.12254       1.86588
  24   8 2156.8313    0.8174  0.8375  8.6464  0.0000       5.89382  0.0272   0.0161   0.0534    0.1456   0.0000      0.892035   440.8788      0.401264       13.5477    -0.0568093      -1.19571     -0.152445       1.38470       1.77598       1.83944       2.03964       1.89392       1.98704
  24   9 2314.3588    1.1762  1.0018  9.1179  0.0000       3.52835  0.0315   0.0217   0.0591    0.1824   0.0000      0.800199   441.7600      -2.53545       14.6231       1.32265      -3.53676    -0.0539002       1.43322       1.89423       2.00085       2.19619       2.09236       2.00436
  24  10 2467.0751    1.6321  1.0340  9.5211  0.0000       2.09642  0.0311   0.0296   0.0602    0.2268   0.0000      0.724354   437.2336      -3.20915       16.2315     -0.314567     -0.196129       3.33152       1.45509       1.91989       2.17738       2.21342       2.19019       2.13849
  24  11 2617.6183    2.1285  1.1385 10.0759  0.0000       1.34893  0.0339   0.0376   0.0652    0.2530   0.0000      0.710167   438.5923      -1.50806       17.3867     -0.681866      -2.83966       4.75748       1.51314       2.13712       2.18727       2.30973       2.24379       2.36769
  24  12 2767.6490    2.7268  1.0853  9.9399  0.0013       1.24754  0.0325   0.0467   0.0578    0.3550   0.0000      0.658051   438.8834     -0.607204       19.1895      -1.96401      0.153433     0.0381975       1.61346       2.12129       2.18882       2.32929       2.45543       2.25246
  24  13 2916.9231    3.5891  0.9175 10.6929  0.0000      0.598148  0.0269   0.0660   0.0519    0.2912   0.0000      0.660894   440.0078      0.552569       14.0755       2.03728      -2.35991       3.72001       1.36409       1.77005       1.91900       2.05880       2.12488       1.95537
  24  14 3064.9858    3.9423  1.0421 10.2871  0.0000      0.635839  0.0305   0.0687   0.0565    0.5859   0.0000      0.571494   436.8413      0.298474       13.8328       4.61364       2.00071      0.869978       1.53040       1.99482       2.05766       2.27944       2.22705       2.21243
  24  15 3211.9729    3.8391  1.3250 11.0715  0.0000       1.36543  0.0364   0.0617   0.0668    0.2522   0.0000      0.522517   440.8152      -1.79166       14.5551      -4.06098      -4.86196       1.52871       1.69502       2.18689       2.35951       2.70929       2.61152       2.51928
  24  16 3358.4795    3.2726  1.8762 11.1261  0.0000      0.559750  0.0456   0.0440   0.0796    0.1072   0.0000      0.349110   438.6914      0.149084       12.5099       5.19741      -2.57046       1.92387       2.21162       2.77050       3.14151       3.27198       3.21142       3.00399
  24  17 3504.8408    2.8001  2.9347 10.4908  0.0000      0.578210  0.0577   0.0302   0.1020    0.0785   0.0000      0.183024   437.9680       2.82078       15.3309       3.82479       5.81200      -8.94752       2.63791       3.44663       3.71130       3.90528       3.80910       3.79941
  24  18 3651.0451    2.3167  4.6163 10.0910  0.0000      0.497696  0.0769   0.0209   0.1355    0.0613   0.0000      0.109254   440.9204       2.13027       16.6896      -1.51194      -4.69087      -4.66140       3.52612       4.67814       4.93364       5.23681       5.13863       4.91227
  24  19 3796.9043    1.9828  6.5915  9.7477  0.0000      0.360677  0.0982   0.0158   0.1739    0.0577   0.0000     0.0736450   439.7618      -6.16270       15.0535       3.65473      -11.2238      -3.98355       4.33201       5.61132       6.03770       6.49762       6.37261       6.08358
  24  20 3942.9929    1.6328  9.3475  9.4072  0.0000      0.344681  0.1319   0.0113   0.2351    0.0502   0.0000     0.0612806   444.6369      -15.9999       15.5136       4.47686      -22.4997       2.38829       5.41624       7.21751       7.87554       8.30371       8.05383       7.89871
  24  21 4088.1134    1.3712 12.2965  9.3300  0.0001      0.153925  0.1851   0.0085   0.3048    0.0418   0.0000     0.0618531   441.8546      -4.49069       37.3256       8.77968      -6.68377      -18.3221       7.02623       9.49884       10.2134       10.9123       10.6397       10.2820
  24  22 4234.1095    1.1537 14.5639  9.2191  0.0003      0.310819  0.2397   0.0069   0.3692    0.0388   0.0000     0.0719983   451.3151       19.1600      -7.75483      -13.2664       4.02248       4.06384       8.17656       11.0398       11.8238       12.4804       12.2212       11.9260
  25   4 1489.4548    0.1560  0.1504  8.8358  0.0000       4.50764  0.0138   0.0084   0.0247    0.0323   0.0000       14.6475   438.3371      -1.86799       20.8567      0.578181      -2.61058       1.77189      0.879589       1.01024       1.08496       1.27558       1.41547       1.20912
  25   5 1674.1031    0.2567  0.2862  8.8631  0.0000       11.3200  0.0166   0.0097   0.0345    0.0409   0.0000       4.22136   438.7225      0.358161       19.8711      -1.41467      -2.55541     -0.690889      0.978757       1.33962       1.43644       1.53214       1.54237       1.38153
  25   6 1847.9664    0.4204  0.4356  8.7770  0.0000       11.3338  0.0193   0.0120   0.0373    0.0605   0.0000       1.87552   440.1921     -0.625621       20.2067       1.37745      -2.20878      -1.00523       1.17135       1.58980       1.75068       1.88054       1.75788       1.86865
  25   7 2016.9818    0.5946  0.7423  8.6900  0.0000       6.04834  0.0272   0.0128   0.0491    0.1032   0.0000       1.05443   439.9461      -1.07958       18.3328       2.17532      -1.05046      -1.44466       1.32033       1.84074       1.92306       2.12573       2.02895       2.09599
  25   8 2181.8251    0.9220  0.7698  8.9138  0.0000       5.50822  0.0257   0.0183   0.0471    0.1371   0.0000      0.873846   438.2699      -1.14982       17.8022      -3.06380     0.0645213      -2.32246       1.34747       1.61602       1.84935       2.01145       2.03658       1.84487
  25   9 2340.5655    1.2309  1.1463  8.8286 -0.0000       3.23628  0.0353   0.0209   0.0602    0.2367   0.0000      0.766989   435.8442      -2.56783       14.9502       4.49528      -3.20680       1.02860       1.51295       1.96737       2.17436       2.24796       2.26798       2.20332
  25  10 2494.3935    1.7180  1.1119  9.4124  0.0000       1.37834  0.0346   0.0291   0.0568    0.2544   0.0000      0.697364   439.2541      -3.61820       18.4429       1.24769      -4.66092      -5.58250       1.52049       2.07421       2.17946       2.32349       2.28694       2.22009
  25  11 2646.2219    2.2116  1.1140  9.9697  0.0000       1.53213  0.0330   0.0381   0.0614    0.2838   0.0000      0.732013   435.8826      0.446746       15.4805      -1.71931      -2.22319      -5.64629       1.49337       1.91123       2.07102       2.15512       2.17078       2.05999
  25  12 2797.2982    2.9372  0.9438 10.4818  0.0000      0.702765  0.0279   0.0525   0.0511    0.2558   0.0000      0.756338   437.8888      -1.87981       12.5866       2.50343      -1.97520       2.73380       1.30488       1.70595       1.86071       1.97255       1.96867       1.94626
  25  13 2947.3151    3.6528  0.9754 10.4923  0.0000     0.0587022  0.0284   0.0631   0.0510    0.3537   0.0000      0.562101   436.6603      -1.34096       14.4974      -1.57691      -2.21244      0.442623       1.39364       1.75011       1.91039       2.07593       2.04369       2.00830
  25  14 3096.1513    3.8719  0.9884 11.5887  0.0001       1.27168  0.0313   0.0693   0.0534    0.2003   0.0000      0.602224   438.8472       2.83630       15.9869     0.0120257      -1.99088     -0.650835       1.49543       1.81830       1.90360       2.10302       2.14895       2.10055
  25  16 3391.0532    3.2266  2.1284 11.0221  0.0002      0.843495  0.0469   0.0406   0.0857    0.1036   0.0000      0.300795   439.6471       1.64277       12.8194      -4.11636       2.14320      0.611753       2.09184       2.74434       2.94572       3.08530       3.06146       3.02575
  25  17 3537.9738    2.6768  3.3619 10.4550  0.0000      0.252140  0.0631   0.0268   0.1058    0.0701   0.0000      0.156796   439.2836       1.13391       15.2023     0.0899412      -1.24138       1.99593       2.69777       3.60447       3.89957       4.10135       4.02789       3.97352
  25  18 3685.0274    2.2255  4.9401 10.0432  0.0000      0.523551  0.0801   0.0192   0.1360    0.0589   0.0000     0.0928701   444.0957      -2.26336       19.6862       13.2088      -2.56568       2.68459       3.45096       4.53384       4.96696       5.15784       5.23919       5.12929
  25  19 3831.2834    1.8237  7.1783  9.6872  0.0000      0.383254  0.1049   0.0139   0.1872    0.0542   0.0000     0.0742878   436.8824       4.96696       15.7519       2.91685     -0.382816       1.80656       4.42947       5.82775       6.17785       6.64891       6.57445       6.29610
  25  20 3977.7701    1.5885 10.3175  9.3871  0.0006      0.224309  0.1433   0.0104   0.2482    0.0480   0.0000     0.0593168   444.4365      0.281314       14.4706       7.91744      -3.64439      -14.4050       5.62557       7.54280       8.10646       8.75668       8.49584       8.24575
  25  21 4123.7723    1.3308 12.4318  9.3553 -0.0006      0.188729  0.1865   0.0083   0.3062    0.0409   0.0000     0.0607185   435.0703      -5.33149      -4.08331      -12.4155       5.77371      -10.4068       6.70652       8.92396       9.58093       10.3248       10.2900       9.87921
  25  22 4270.3701    1.1159 15.6682  9.2085  0.0000      0.328600  0.2511   0.0064   0.3841    0.0364   0.0000     0.0712821   427.8450       6.68205       49.4843     -0.765639     -0.818309      -15.5790       8.07530       10.8714       11.5402       12.3736       12.1916       11.8680
  26   3 1307.4764    0.0910  0.1186  8.7389  0.0000       154.696  0.0228   0.0069   0.0317    0.0485   0.0000       43.8288   438.4031       2.19791       22.2308      -2.85239      -2.37493     -0.276989      0.874628       1.54278       1.60197       1.72679       1.43137       1.48365
  26   5 1694.0599    0.2811  0.3012  8.7971  0.0000       11.1042  0.0186   0.0098   0.0304    0.0436   0.0000       3.63519   440.5288      0.268213       20.1721      0.434200     -0.782720     -0.826984      0.864741       1.34170       1.26431       1.54021       1.30572       1.32287
  26   6 1869.0365    0.4553  0.4061  8.7581  0.0000       6.61144  0.0162   0.0127   0.0348    0.0648   0.0000       1.70099   441.0961      -2.76934       19.9597      0.635872      -2.00886       2.67328      0.932087       1.11406       1.23619       1.39930       1.40426       1.28446
  26   7 2039.7939    0.6441  0.7115  8.5906  0.0000       5.87212  0.0252   0.0133   0.0443    0.1091   0.0000       1.00700   440.7508      0.335041       20.9121       1.39658      -3.89158      -1.84723       1.26645       1.53290       1.66065       1.86466       1.80389       1.74657
  26   8 2206.1731    0.9122  0.9702  8.6486  0.0000       5.09017  0.0305   0.0163   0.0541    0.1691   0.0000      0.818808   439.6433     -0.429259       17.5528      -1.53021      0.357645       1.86180       1.39073       1.90037       1.97736       2.19100       2.04628       2.15421
  26   9 2366.1220    1.2909  1.1019  9.0966  0.0000       3.70289  0.0331   0.0217   0.0581    0.1965   0.0000      0.796219   439.5534      -1.90750       20.1471     -0.647415      -2.55702       1.23865       1.44382       1.98914       2.09783       2.23596       2.18129       2.19186
  26  10 2521.1818    1.7545  1.1347  9.4912  0.0000       1.58924  0.0328   0.0292   0.0609    0.2575   0.0000      0.684758   439.7552      -1.98591       11.9743      0.401102     -0.133232       2.29645       1.37818       1.84957       2.01598       2.10373       2.15472       2.16882
  26  11 2674.4274    2.3714  1.1191 10.2131  0.0000       2.94805  0.0322   0.0404   0.0596    0.2526   0.0000      0.683375   439.5384      0.323973       13.5560      -4.73273      0.664708       3.96228       1.39025       1.77303       2.04363       2.13152       2.03795       2.10192
  26  12 2826.5361    3.0474  0.9759 10.3580  0.0000       1.29348  0.0282   0.0529   0.0510    0.3028   0.0000      0.697159   436.9182     -0.842976       17.7256      0.959074      -1.49633      -4.38297       1.34694       1.69593       1.87131       1.97797       2.01549       1.92779
  26  13 2977.4255    3.7410  0.9681 10.5881  0.0000      0.483798  0.0275   0.0645   0.0512    0.3587   0.0000      0.591187   438.5118      -2.11605       13.2898      0.752624      -1.32717      0.799232       1.24395       1.61470       1.77520       1.82546       1.88744       1.83983
  26  14 3126.8354    3.9892  1.0067 11.6569  0.0000       1.05307  0.0290   0.0702   0.0558    0.1928   0.0000      0.631819   442.9092       2.76545       13.8485      -1.36627      -5.07691      -3.11743       1.33197       1.69240       1.96789       1.98642       1.96410       1.86240
  26  15 3275.3480    3.7037  1.5229 10.7104 -0.0008      0.854835  0.0372   0.0528   0.0690    0.2589   0.0000      0.430466   436.7959       3.43347       18.0675      -1.05574     -0.416770      -1.80941       1.66923       2.14476       2.41375       2.50882       2.38866       2.46849
  26  16 3423.2031    3.0241  2.3322 11.1551  0.0000      0.477328  0.0507   0.0368   0.0906    0.0866   0.0000      0.276338   438.0286       2.35168       18.4309      -1.71275     -0.211486       1.95788       2.11378       2.75690       2.99521       3.14801       3.10575       3.03684
  26  17 3570.9464    2.5569  3.5084 10.4599  0.0003      0.309776  0.0638   0.0253   0.1101    0.0700   0.0000      0.151970   440.4258      0.270594       17.0536      -3.85787      -6.52754      0.624576       2.66860       3.43827       3.78411       4.04984       4.00518       3.94967
  26  18 3718.4213    2.1186  5.5258  9.9624  0.0000      0.292256  0.0840   0.0173   0.1481    0.0553   0.0000     0.0837663   437.8337       1.45035       18.0973      -5.05094      -9.06762     -0.442111       3.46674       4.53048       5.09862       5.41725       5.37084       5.32376
  26  19 3865.5986    1.7834  7.7115  9.6499  0.0003      0.467993  0.1089   0.0129   0.1930    0.0502   0.0000     0.0699014   446.6727       9.13501       27.2700      -9.70313      -6.54790       5.66453       4.35802       5.84482       6.36527       6.79883       6.63994       6.43140
  26  21 4159.0895    1.2764 13.4300  9.3098  0.0004      0.183364  0.2037   0.0074   0.3220    0.0392   0.0000     0.0645392   448.2713      -9.00661     -0.191707      -3.87269      -3.36795      -9.28143       6.81011       9.07507       9.80590       10.3349       10.2851       9.96444
  27   5 1713.6097    0.2837  0.3645  8.7797  0.0000       14.5184  0.0206   0.0092   0.0359    0.0453   0.0000       3.25035   439.7355      -1.48963       21.3760       2.28242      -2.63486      -1.61904       1.10960       1.38844       1.37747       1.57417       1.54290       1.45327
  27   6 1889.8374    0.4813  0.4861  8.7250  0.0000       9.90159  0.0208   0.0123   0.0376    0.0708   0.0000       1.48741   439.6117       1.17468       18.5778      -1.56176      -1.79948      0.389496       1.07051       1.61685       1.76363       1.92037       2.02224       1.77489
  27   7 2062.1369    0.6674  0.7147  8.7087  0.0000       6.87359  0.0237   0.0135   0.0461    0.1049   0.0000       1.04719   439.1753       2.59485       17.9644      0.727933      -4.34658     -0.364287       1.09860       1.41958       1.55728       1.67856       1.64040       1.58793
  27   8 2229.8044    1.0022  0.9519  8.8559  0.0000       4.81736  0.0292   0.0178   0.0531    0.1651   0.0000      0.798689   442.1934     -0.564404       22.0849     -0.304010      -2.71520      -1.60775       1.25582       1.59879       1.88841       2.04732       1.99946       1.97473
  27   9 2391.0563    1.3225  1.2384  9.4273  0.0000       3.42030  0.0350   0.0214   0.0656    0.1587   0.0000      0.696479   438.5341      -1.08660       21.0846      0.951364      -5.40497      -2.16460       1.42222       1.93901       2.10217       2.25473       2.21511       2.14424
  27  10 2547.5949    1.9089  1.0549  9.8504  0.0000       2.90922  0.0296   0.0323   0.0571    0.2196   0.0000      0.682423   438.8548     -0.922556       15.2756      0.824683      -1.58690      -1.27894       1.25626       1.63376       1.77062       1.90770       1.93513       1.87079
  27  11 2702.0598    2.5400  0.9737 10.1510  0.0000       2.16395  0.0275   0.0430   0.0520    0.2472   0.0000      0.681768   439.7077      0.717141       12.3063       2.18699      -1.32726     -0.829050       1.33837       1.69304       1.96366       2.00662       1.95479       1.94645
  27  12 2855.3316    3.2353  0.9644  9.7332  0.0000       1.08982  0.0273   0.0546   0.0500    0.6286   0.0000      0.592071   439.9254    -0.0405166       12.9799     -0.473006      0.497504      -4.27655       1.21111       1.61690       1.71177       1.75163       1.83261       1.79705
  27  13 3007.0412    3.8241  1.0178 10.9083  0.0000       1.74082  0.0283   0.0641   0.0521    0.2916   0.0000      0.586141   439.9522     -0.374639       14.8539      -2.05380     -0.384810     -0.260730       1.23464       1.58380       1.76946       1.86163       1.85303       1.83158
  27  14 3157.1948    3.9073  1.1430 11.2070  0.0000       1.24251  0.0335   0.0642   0.0563    0.2821   0.0000      0.677043   439.7984       1.78403       14.1185     -0.319795      -4.50864      -3.10838       1.45403       1.84886       1.96632       2.19520       2.11655       2.00238
  27  15 3306.4924    3.5364  1.7534 11.1006  0.0000      0.491206  0.0424   0.0468   0.0709    0.1367   0.0000      0.361709   439.0134      -1.00818       17.8767       2.67855      0.662873     -0.439087       1.73821       2.25316       2.46366       2.61021       2.57686       2.54619
  27  16 3455.1938    2.9945  2.6074 10.6882  0.0000      0.759657  0.0518   0.0332   0.0909    0.0975   0.0000      0.203826   438.8932      -2.16868       9.62860      -1.55540       2.75404     -0.557660       2.02257       2.71806       2.94120       3.15624       3.10798       3.09247
  27  17 3603.6469    2.4944  3.7796 10.4838  0.0000      0.583225  0.0650   0.0238   0.1148    0.0638   0.0000      0.138538   437.1270       1.54747       12.5228      -4.55696     -0.596758      -3.45517       2.60624       3.45943       3.74333       4.06782       3.97812       3.90201
  27  18 3751.6947    2.0320  5.9618  9.8975  0.0000      0.330630  0.0866   0.0156   0.1556    0.0508   0.0000     0.0829868   435.3061      0.258613       10.2838       6.23500      -3.50946      -4.83349       3.37502       4.54958       4.85747       5.26624       5.21783       5.14145
  27  19 3899.1827    1.7403  8.6422  9.5564  0.0002      0.287214  0.1151   0.0117   0.2092    0.0479   0.0000     0.0607091   443.2482       8.83023       15.9499       9.39491      -1.62387     -0.772228       4.43728       5.93861       6.37451       6.74196       6.75383       6.63087
  27  20 4046.5827    1.4259 11.0952  9.4092 -0.0006      0.213094  0.1590   0.0088   0.2695    0.0428   0.0000     0.0641908   437.3031       5.56699       15.8766      -10.2879      -4.15271       2.79274       5.44793       7.28208       7.95936       8.42622       8.40909       8.32134
  27  21 4193.9348    1.2093 14.1502  9.3273 -0.0005      0.218769  0.2237   0.0067   0.3446    0.0361   0.0000     0.0714166   438.4683       4.42132      0.577132       9.78316       7.45994      -14.9852       6.84472       9.34137       10.0683       10.7769       10.5361       10.3266
  28   5 1732.7547    0.3161  0.3063  8.7592  0.0000       12.7246  0.0156   0.0102   0.0288    0.0479   0.0000       3.04533   439.2765      0.127530       20.5859      -1.62275      -2.83512       1.45826      0.766618      0.965608       1.04383       1.10277       1.09467       1.17214
  28   6 1910.1659    0.4783  0.5684  8.7026  0.0000       7.49074  0.0208   0.0116   0.0456    0.0755   0.0000       1.35066   441.9640       3.38963       18.9984      -1.65912      -2.70515       1.19555       1.11541       1.43843       1.67830       1.84615       1.95709       1.84316
  28   7 2083.9745    0.7131  0.8120  8.5016  0.0000       6.07575  0.0257   0.0134   0.0478    0.1310   0.0000      0.884281   440.7198      -1.16767       19.5849      -2.23866      -2.95065      0.967788       1.09461       1.53829       1.57782       1.79158       1.85751       1.70114
  28   8 2252.8984    1.0470  1.0007  8.4659  0.0000       4.65553  0.0291   0.0174   0.0525    0.2209   0.0000      0.773789   438.7305      -4.04300       17.5842      0.469078      -2.28727      0.920154       1.27553       1.65436       1.86534       2.03209       2.06824       1.98452
  28   9 2415.3675    1.4591  1.1032  9.5639  0.0002       3.26125  0.0366   0.0242   0.0579    0.1779   0.0000      0.725058   439.3639      0.564434       18.7743      -1.06407     -0.979676       2.84128       1.99822       2.89397       3.14850       3.45773       3.40037       2.98111
  28  10 2573.4077    2.0382  1.0764 10.0046  0.0000       1.98151  0.0317   0.0333   0.0550    0.2163   0.0000      0.712578   438.2124     -0.197141       16.0558       1.61176      -3.26889     -0.819969       1.40603       1.86324       2.10778       2.25301       2.24036       2.13585
  28  11 2729.3063    2.6286  1.0705  9.8329  0.0000       1.26399  0.0285   0.0419   0.0539    0.3434   0.0000      0.586772   437.7263       1.45512       15.5583      0.195601      -3.94343     -0.982963       1.20414       1.52452       1.72585       1.77545       1.82437       1.76815
  28  12 2883.7439    3.4181  1.0637 10.3070  0.0023       2.27138  0.0306   0.0555   0.0523    0.3878   0.0000      0.622025   440.8109       2.11284       17.8209     -0.535389      -2.30516      -1.85081       1.32330       1.74926       1.84542       1.99303       1.98477       1.99251
  28  13 3036.2156    3.8346  1.0545 11.4764  0.0000       1.66361  0.0292   0.0639   0.0549    0.1954   0.0000      0.664433   437.2858       1.73461       13.5780      -2.63297      -3.11045     -0.408998       1.21193       1.56686       1.77964       1.79563       1.84695       1.79637
  28  14 3187.1532    3.8853  1.2723 11.0507 -0.0002       1.73734  0.0338   0.0585   0.0589    0.2328   0.0000      0.651127   440.4231     0.0433436       20.1877       2.44104      0.502825      -3.84319       1.36587       1.80298       1.96799       2.04390       2.11872       2.06434
  28  15 3337.1523    3.4472  1.6709 11.0996  0.0000     -0.154105  0.0395   0.0458   0.0705    0.1300   0.0000      0.413199   440.1081       1.45356       14.5489       2.44221      -5.61964       2.59238       1.49643       2.03071       2.28427       2.37957       2.39348       2.37229
  28  16 3486.7397    2.8925  2.8798 10.6288  0.0001      0.430189  0.0546   0.0303   0.0922    0.0911   0.0000      0.154379   439.3256      -4.03960       13.8790      -7.03366      -1.00953      -4.20554       2.14098       2.91470       3.04039       3.45046       3.47506       3.35463
  28  17 3635.7310    2.3034  4.5048 10.2248 -0.0000      0.488173  0.0700   0.0201   0.1288    0.0610   0.0000      0.105751   442.3210      -3.96656       14.7922       4.53313       2.75287       4.36859       2.74247       3.61405       3.94407       4.23633       4.22242       4.21235
  28  18 3784.4533    1.9395  6.7017  9.8459  0.0000      0.280734  0.0942   0.0141   0.1670    0.0470   0.0000     0.0741117   432.9037       4.83655       25.4458       2.43583     -0.877704       1.48992       3.59008       4.71836       5.16305       5.61233       5.64126       5.62194
  28  19 3932.7872    1.6532  8.9847  9.5032 -0.0001      0.326576  0.1238   0.0105   0.2128    0.0459   0.0000     0.0627649   442.6969     -0.651527       15.0803      -3.99071      -3.51020       12.7279       4.38851       5.95366       6.35895       6.85523       6.85901       6.82319
  28  20 4080.6911    1.4002 12.0129  9.4084  0.0000      0.228374  0.1723   0.0081   0.2843    0.0404   0.0000     0.0617180   436.0762       12.4279       22.4826      -3.16259     -0.544958      -9.68186       5.62355       7.62611       8.35253       8.88803       8.85243       8.71058
  28  21 4228.7565    1.1559 14.6558  9.3267  0.0000      0.345891  0.2275   0.0064   0.3460    0.0346   0.0000     0.0732323   427.2728      -11.8561       21.4832      -5.28580      -2.28577      -4.22706       6.50815       8.93434       9.63599       10.3183       10.3532       10.2228
  29   4 1564.1495    0.1891  0.2111  8.7668  0.0000       23.0936  0.0143   0.0081   0.0295    0.0355   0.0000       8.27113   439.8843      -1.09681       21.3086      -1.04530      -3.56853       3.03392      0.752728      0.920551      0.999782       1.24003       1.24727       1.18460
  29   5 1751.5954    0.3174  0.3795  8.7961  0.0000       17.4317  0.0187   0.0095   0.0339    0.0475   0.0000       2.87307   441.1408      -1.54599       20.4495     -0.209347      -3.64219      0.757821      0.963866       1.25285       1.31816       1.50674       1.37702       1.29081
  29   6 1930.2527    0.5330  0.5624  8.6529  0.0000       8.25770  0.0205   0.0119   0.0380    0.0769   0.0000       1.26929   439.7015       1.02043       19.2470      -1.51179      -4.22222      -3.55044       1.00593       1.30953       1.43670       1.64808       1.64528       1.51607
  29   7 2105.4226    0.7702  0.7527  8.6696  0.0000       6.01335  0.0228   0.0146   0.0459    0.1178   0.0000      0.891588   441.7924      -4.74841       19.1164       1.00215      -1.28009      0.742008      0.965443       1.28473       1.38516       1.45524       1.51938       1.46805
  29   8 2275.4272    1.1229  1.0262  8.5600  0.0000       4.71149  0.0287   0.0184   0.0538    0.2346   0.0000      0.710360   437.8398       1.80012       20.9185      -3.47651      -2.55885      -1.37066       1.23994       1.68240       1.77504       1.94321       1.98742       1.83804
  29   9 2439.1423    1.5617  1.1466  9.1943  0.0000       3.22000  0.0313   0.0248   0.0597    0.2528   0.0000      0.678339   440.4388      -1.55709       16.3983    -0.0807204     -0.197029     -0.488835       1.15703       1.57176       1.72466       1.79265       1.84661       1.81010
  29  10 2598.7391    2.1274  1.2146  9.7762 -0.0102       3.00850  0.0324   0.0311   0.0562    0.1935   0.0000      0.591043   439.0936     -0.397740       17.0792      0.711375       1.27496      -2.33429       1.23480       1.67052       1.71420       1.90466       1.95577       1.92792
  29  11 2756.1479    2.8591  0.9946 10.3013  0.0000       1.50835  0.0267   0.0467   0.0502    0.2496   0.0000      0.776785   439.6922      0.418299       19.2124       2.77090      -2.67552      -1.62717       1.10452       1.42340       1.53893       1.65912       1.71302       1.76540
  29  12 2911.5642    3.4922  0.9854 11.1353  0.0000     0.0553581  0.0264   0.0591   0.0513    0.2104   0.0000      0.652027   439.0794     -0.199753       16.1955      0.839752     -0.768713      -2.49263       1.11931       1.45465       1.65257       1.75627       1.76189       1.72461
  29  13 3064.9470    3.9268  1.0803 11.2158  0.0000      0.965945  0.0297   0.0629   0.0547    0.2607   0.0000      0.544345   439.6949      -2.55150       17.0218       1.21659      -1.19658      -1.59762       1.19664       1.60103       1.73419       1.92516       1.91613       1.86879
  29  14 3216.7275    3.8967  1.3432 11.4433  0.0000       1.74019  0.0329   0.0575   0.0645    0.1678   0.0000      0.508910   439.4298      -1.47048       13.9334       2.54010      -2.49092     -0.534621       1.31983       1.73680       1.91601       2.08983       2.13338       2.04853
  29  15 3367.5702    3.3281  1.9396 11.0389  0.0006      0.587447  0.0415   0.0403   0.0756    0.1004   0.0000      0.328920   439.2340       1.00273       12.2505      -3.76535      0.624945      -1.14194       1.57764       2.10914       2.27975       2.47617       2.43654       2.42202
  29  16 3517.9382    2.7122  3.1370 10.5815  0.0000      0.456969  0.0567   0.0269   0.0972    0.0755   0.0000      0.160918   443.5372      -4.29709       9.43411      -5.06457       1.68612      -1.47904       2.09574       2.68359       3.02570       3.23714       3.27069       3.25890
  29  17 3667.6491    2.2744  4.8573 10.0715  0.0000      0.562847  0.0734   0.0186   0.1289    0.0580   0.0000     0.0946793   438.0765       2.26880       8.79817      -3.12966       5.77703      -1.38829       2.67097       3.57725       3.90911       4.15652       4.27384       4.16182
  29  18 3816.7922    1.9049  6.9835  9.7502  0.0000      0.263776  0.0936   0.0134   0.1740    0.0473   0.0000     0.0693197   442.1495      -6.59386       9.40179     -0.577444      0.377333      -2.66818       3.41517       4.57861       4.93474       5.29854       5.33006       5.18935
  29  19 3966.0206    1.6289 10.2577  9.4623  0.0000      0.356480  0.1363   0.0096   0.2324    0.0422   0.0000     0.0583987   444.1330      -4.54619       19.9229      -6.81755      -1.81284      -4.44504       4.53117       6.01647       6.54589       7.08853       7.00211       6.97811
  29  20 4114.0985    1.3295 12.8971  9.3550  0.0000      0.245403  0.1902   0.0072   0.2963    0.0383   0.0000     0.0701644   435.2287       9.88370       24.5983       5.22107       2.80473      -19.8780       5.62201       7.56595       8.10086       8.86912       8.96353       8.65211
  30   3 1376.6457    0.1026  0.0810  8.8267  0.0000       161.863  0.0151   0.0077   0.0197    0.0441   0.0000       50.1556   440.3807     -0.992481       19.4845       1.29496      -2.07074     -0.686688      0.681924      0.875789       1.10476       1.11670       1.24948       1.25451
  30   4 1581.9322    0.2028  0.1563  8.8288  0.0000       33.7854  0.0127   0.0095   0.0237    0.0351   0.0000       9.68692   439.9432     -0.461389       19.9598      0.253547      -2.51842     -0.732032      0.564614      0.736164      0.831162      0.820541      0.749091      0.720047
  30   5 1770.0798    0.3651  0.4105  8.7154  0.0002       11.7380  0.0180   0.0100   0.0372    0.0531   0.0000       2.21294   439.3620     -0.624128       21.3235     -0.912427      -1.01085       1.13521       1.02617       1.40130       1.51976       1.45174       1.36732       1.37405
  30   6 1950.0434    0.5650  0.6032  8.6792  0.0000       7.19459  0.0210   0.0121   0.0389    0.0835   0.0000       1.09640   440.0161      -1.55318       19.2186       2.21080      -3.18416     -0.944090      0.916059       1.17478       1.30213       1.48787       1.52267       1.50153
  30   7 2126.4252    0.8132  0.7280  8.8402  0.0000       6.60139  0.0227   0.0153   0.0417    0.1121   0.0000      0.894649   440.4234      -2.18705       22.8071      0.799886      -3.61051      -1.15342      0.936750       1.21896       1.32352       1.46449       1.48211       1.50877
  30   8 2297.4021    1.1651  1.0140  9.0225  0.0000       3.98603  0.0278   0.0192   0.0537    0.1754   0.0000      0.786590   440.4680     -0.548522       17.3076      0.243214      -2.04789      -2.12030       1.13388       1.39550       1.53314       1.64495       1.61261       1.57451
  30   9 2462.2946    1.6221  1.1869  9.4055 -0.0001       1.56458  0.0322   0.0246   0.0562    0.1996   0.0000      0.635822   440.7121      -2.28125       17.6947     -0.936988      -1.10680      0.442721       1.26573       1.58090       1.78058       1.94398       1.93937       1.94910
  30  10 2623.5101    2.1553  1.1428  9.7780  0.0000       1.83420  0.0310   0.0328   0.0555    0.2561   0.0000      0.632838   442.8229      -2.98544       18.3454      -1.42189      -3.69266      -2.20398       1.16698       1.52848       1.59170       1.70866       1.76285       1.78227
  30  11 2782.4861    2.9346  1.0705 10.2816 -0.0000       1.80912  0.0287   0.0460   0.0519    0.2885   0.0000      0.693852   439.9131       2.20818       11.9231      -2.20200      -2.88746     -0.131961       1.19006       1.52342       1.63973       1.77355       1.84894       1.76198
  30  12 2939.0425    3.6239  1.0679 10.6987  0.0000      0.239668  0.0274   0.0568   0.0535    0.2871   0.0000      0.604839   436.9367      -1.60149       16.4826      -1.76575      -3.47024      0.570346       1.09114       1.39600       1.48625       1.69645       1.74096       1.66262
  30  13 3093.3397    3.8466  1.2476 11.0512  0.0043       1.42551  0.0317   0.0585   0.0604    0.2527   0.0000      0.519338   441.0434       1.28544       12.9969      0.438948      -1.34418      -1.91046       1.23911       1.61743       1.80789       1.93895       1.98353       1.91604
  30  14 3245.9812    3.7908  1.3993 10.8609  0.0000      0.950699  0.0343   0.0521   0.0597    0.2143   0.0000      0.458447   439.9171       5.73511       15.4018     -0.607326      -1.63913       1.12586       1.29989       1.69503       1.85644       2.06346       2.08570       2.01788
  30  15 3397.6706    3.2630  2.2355 10.8919  0.0000      0.653170  0.0444   0.0357   0.0776    0.0848   0.0000      0.251421   441.0976      0.856719       10.4539       4.74457     -0.529778      -2.10425       1.61423       2.04606       2.27841       2.45250       2.49721       2.45087
  30  16 3548.6904    2.6515  3.4567 10.5118  0.0005      0.406677  0.0592   0.0246   0.1020    0.0683   0.0000      0.143498   437.2236       2.35225       15.5616     -0.889398      -4.13217      -1.70807       2.10364       2.88726       3.01926       3.34754       3.31263       3.40437
  30  17 3699.2766    2.1925  5.1101 10.0653 -0.0000      0.480099  0.0743   0.0174   0.1343    0.0547   0.0000     0.0905095   439.5693       2.88020       12.7968      -1.42249       4.20216      -4.40236       2.68485       3.52201       3.82593       4.16139       4.14824       4.13096
  30  18 3849.0305    1.8292  7.3608  9.7339  0.0000      0.303819  0.1001   0.0124   0.1754    0.0448   0.0000     0.0692897   446.9507      -6.00881       15.4907       1.19141      -1.08963       3.78830       3.47498       4.48638       4.85076       5.27778       5.32535       5.32263
  30  19 3998.5065    1.5340 10.2051  9.4836  0.0000      0.177486  0.1426   0.0090   0.2299    0.0410   0.0000     0.0630323   433.3712      -1.53820       25.9897       10.4196      0.350602       15.4784       4.39995       6.07018       6.53184       7.09614       7.21728       7.02985
  30  20 4147.3145    1.2770 13.4083  9.3493 -0.0007      0.193822  0.2024   0.0067   0.3104    0.0366   0.0000     0.0709114   438.6170       9.30899       29.6758       3.48482      -9.15596       6.44376       5.81748       7.91122       8.58659       9.12999       9.28090       9.36237
  31   3 1393.1635    0.1106  0.1482  8.8495  0.0000       37.8715  0.0170   0.0068   0.0330    0.0340   0.0000       30.9967   439.8597     -0.384584       20.4424      0.198595      -1.68450     -0.564010      0.629593      0.964838      0.987054       1.17138       1.08487       1.09067
  31   4 1599.3593    0.2152  0.1898  8.9073  0.0000       32.6049  0.0126   0.0089   0.0233    0.0341   0.0000       8.15738   441.2633     -0.146692       19.7665     -0.196349      -3.03849      -1.26719      0.606394      0.856209      0.913304      0.955205      0.879951      0.883382
  31   5 1788.2736    0.3718  0.4447  8.7368  0.0000       8.30257  0.0182   0.0096   0.0352    0.0570   0.0000       1.98514   440.7699     -0.530573       20.4247      0.127571      -2.08009      -2.64183      0.774970       1.09541       1.13129       1.23591       1.38447       1.37074
  31   6 1969.4839    0.5581  0.7062  8.6530  0.0000       6.97255  0.0231   0.0112   0.0433    0.0895   0.0000       1.04848   441.1785      0.155008       21.0514      0.866780     -0.124464     -0.773770      0.990686       1.34396       1.45619       1.69433       1.73674       1.68874
  31   7 2147.1071    0.8390  0.8587  8.6074  0.0000       4.70947  0.0239   0.0145   0.0476    0.1419   0.0000      0.804148   439.7946      -2.63456       21.1091     -0.619617      -2.98883     0.0190178      0.956019       1.25253       1.35931       1.50691       1.52078       1.46705
  31   8 2318.9950    1.1921  1.0735  9.2072  0.0000       4.10378  0.0306   0.0191   0.0526    0.1649   0.0000      0.752980   440.6050     -0.929939       19.1801      -1.77841      -4.68491      -2.89232       1.11044       1.51197       1.60063       1.86827       1.87044       1.79314
  31   9 2484.9995    1.7266  1.2571  9.4894  0.0000       1.79734  0.0312   0.0252   0.0582    0.1888   0.0000      0.570087   442.3922      -1.09211       17.7071      -2.60208      0.119095       1.46835       1.12279       1.53268       1.62921       1.83096       1.78923       1.78918
  31  10 2647.8406    2.3521  1.1989  9.7650 -0.0018       2.06893  0.0305   0.0343   0.0563    0.2646   0.0000      0.639182   440.7098      0.402675       16.3947      -3.30541      -1.22741      -1.46577       1.10872       1.45880       1.59541       1.76106       1.77467       1.78410
  31  11 2808.2751    2.9976  1.1073 10.4920  0.0000      0.657076  0.0284   0.0459   0.0543    0.2522   0.0000      0.644080   439.2843     -0.894357       16.5202      0.175978      -3.59014      -2.00054       1.06430       1.36157       1.48456       1.59182       1.64741       1.65866
  31  12 2966.0750    3.7208  1.0104 11.3038 -0.0001       1.19107  0.0266   0.0592   0.0497    0.1936   0.0000      0.604462   438.4909     -0.764323       15.8947      -1.80311      -5.25465       1.35325       1.01609       1.33987       1.46759       1.56142       1.56619       1.54887
  31  13 3121.2998    4.0352  1.2190 11.1143  0.0000      0.774584  0.0304   0.0602   0.0574    0.2775   0.0000      0.592215   440.3104     -0.644306       17.4444     -0.570620      -3.11353      0.267537       1.16666       1.48536       1.59095       1.72618       1.72592       1.73867
  31  14 3274.6863    3.7055  1.7922 10.7647  0.0000      0.353800  0.0392   0.0445   0.0676    0.1707   0.0000      0.339700   438.3964     -0.602028       15.2381     0.0124156      -3.55017      -2.98762       1.39462       1.79902       1.92350       2.21627       2.16916       2.14021
  31  15 3427.3439    3.0761  2.4100 10.8963 -0.0000      0.346432  0.0461   0.0323   0.0812    0.0782   0.0000      0.210075   440.7337      0.353723       17.6411       2.10970     0.0263241      -5.10758       1.60767       2.18864       2.34721       2.54826       2.55833       2.54948
  31  16 3579.3117    2.5164  3.8792 10.4212  0.0000      0.741451  0.0622   0.0215   0.1077    0.0592   0.0000      0.122151   438.3237      -1.93051       8.80231      0.589025      -7.31787      -5.75249       2.22024       2.95164       3.21631       3.51559       3.52628       3.53878
  31  17 3730.4158    2.0884  5.5994 10.0010  0.0000      0.457169  0.0796   0.0156   0.1397    0.0502   0.0000     0.0862064   446.0052       7.00607       17.7860      -6.36840      -1.05235    -0.0764342       2.69026       3.66503       3.92063       4.23423       4.25485       4.22301
  31  18 3881.1780    1.7338  8.2723  9.6506 -0.0003      0.328220  0.1093   0.0108   0.1930    0.0423   0.0000     0.0661357   440.8755      -13.8610       5.34202      0.649310      -1.62734      -7.64633       3.61779       4.84669       5.30509       5.65191       5.83062       5.73492
  31  19 4031.0559    1.4625 11.1118  9.5006 -0.0019      0.292253  0.1546   0.0081   0.2594    0.0392   0.0000     0.0635351   452.0441      -3.52775       13.3250       8.52951      -8.57973       1.19133       4.66716       6.17331       6.75552       7.25749       7.39190       7.28631
  31  20 4181.5982    1.2222 14.4693  9.3754  0.0009      0.476088  0.2121   0.0063   0.3310    0.0343   0.0000     0.0714620   445.3296      -3.39615       13.0693       1.33400      -4.63282       15.7504       5.54274       7.57609       8.17495       9.01720       8.97437       8.89060
  32   3 1409.4167    0.1233  0.1435  8.8297  0.0000       73.3432  0.0171   0.0071   0.0277    0.0358   0.0000       23.6935   440.0788       1.07082       21.3047      0.882034      -4.00845     -0.258299       1.17967       1.51864       1.79495       1.81205       1.64204       1.46147
  32   5 1806.2466    0.4001  0.3430  8.8312  0.0002       18.8806  0.0136   0.0115   0.0295    0.0493   0.0000       2.35191   439.9653     -0.467756       21.3993       1.25386      -3.45876      -1.11843      0.635034      0.815109      0.879063      0.981708       1.03127       1.02754
  32   6 1988.7334    0.5924  0.7377  8.6279  0.0000       5.75726  0.0238   0.0114   0.0445    0.0971   0.0000       1.01895   440.8857     -0.761701       20.8813     -0.471211      -2.44587     -0.559796      0.986065       1.30376       1.34814       1.48329       1.47420       1.50595
  32   7 2167.4055    0.8912  0.9052  8.8915  0.0000       5.06720  0.0260   0.0151   0.0472    0.1290   0.0000      0.810940   439.6155       2.57406       19.8750      -1.50185      -1.33158     -0.526696      0.959189       1.26510       1.43319       1.50767       1.59200       1.59191
  32   8 2340.1306    1.2512  1.1175  9.2507  0.0000       3.69768  0.0308   0.0194   0.0543    0.1702   0.0000      0.745331   439.3163      -1.65863       19.7913      -1.97427      -1.06047      -2.43783       1.12353       1.53897       1.73372       1.83568       1.89320       1.81129
  32   9 2507.2905    1.8579  1.3096  9.3564  0.0000       2.11627  0.0311   0.0260   0.0592    0.2223   0.0000      0.554656   439.3230      -4.15736       21.7314     -0.776324      -5.76647      -2.01211       1.12100       1.43993       1.62107       1.73323       1.82251       1.80894
  32  11 2833.6821    3.2163  0.9974 10.4054  0.0000       1.38997  0.0259   0.0493   0.0462    0.2710   0.0000      0.613777   438.4974      -2.85848       15.8098     -0.316556      -3.42140      -1.63441      0.948358       1.23927       1.39102       1.51583       1.56928       1.50848
  32  12 2992.6681    3.7959  1.1932  9.7550  0.0000       1.06017  0.0297   0.0536   0.0521    0.6337   0.0000      0.523405   439.9796      0.828852       18.1314      -1.15641      -1.67021      0.782910       1.08662       1.34644       1.50559       1.65976       1.73743       1.67394
  32  13 3148.8381    4.0631  1.2163 10.6059  0.0000      0.820425  0.0304   0.0574   0.0528    0.3684   0.0000      0.527414   438.6318       1.25606       14.1546      0.457905      0.348918      -2.36675       1.06664       1.37431       1.54137       1.68748       1.69001       1.77279
  32  14 3303.2800    3.6398  1.7755 10.8840  0.0000      0.795542  0.0381   0.0435   0.0669    0.1501   0.0000      0.334341   436.4772     -0.774087       15.0393      0.489826       1.28761      0.673960       1.31564       1.77875       1.95345       2.11451       2.22470       2.10845
  32  15 3456.6753    3.0006  2.6539 10.8608  0.0000      0.395878  0.0484   0.0297   0.0842    0.0697   0.0000      0.192636   440.7739      -3.23743       15.9962      -2.28505      -7.34671      -6.93609       1.63612       2.19991       2.40246       2.55486       2.59621       2.63276
  32  16 3609.4442    2.4012  4.1649 10.5424 -0.0000      0.742225  0.0647   0.0201   0.1143    0.0509   0.0000      0.114992   440.1194       9.82667       16.0485      -3.14847      -2.92201      -3.34974       2.20214       2.94360       3.22720       3.51957       3.59053       3.45410
  32  17 3761.3739    2.0415  6.0812  9.9358  0.0005      0.453016  0.0841   0.0142   0.1438    0.0469   0.0000     0.0786799   439.5267       1.82934       13.0124       3.97396      0.357080      -2.39298       2.77021       3.77387       4.07595       4.42479       4.43415       4.49603
  32  18 3912.6764    1.7054  9.0250  9.5479  0.0000      0.423231  0.1155   0.0099   0.2030    0.0414   0.0000     0.0616015   444.2895       3.57395       19.3065      -5.08784      -2.79771       6.76520       3.56872       4.83107       5.22102       5.70003       5.81562       5.84971
  32  19 4063.1379    1.4478 12.1971  9.3765  0.0004      0.302384  0.1636   0.0073   0.2702    0.0385   0.0000     0.0678132   448.3306     -0.798533      -3.17797      -3.97774      -8.40753      -4.96366       4.54779       6.15833       6.75337       7.27455       7.24480       7.18546
  33   2 1193.8896    0.0612  0.0761  8.9011  0.0000       56.6553  0.0217   0.0068   0.0260    0.0255   0.0000       143.725   439.9000    -0.0368146       21.7796     -0.250885      -3.50401       3.43839      0.881950       1.23494       1.30059       1.54449       1.37001       1.30485
  33   3 1425.4266    0.1280  0.2029  8.8249  0.0000       62.1267  0.0179   0.0066   0.0340    0.0335   0.0000       17.5630   440.7647     -0.888208       22.0276       1.95142      -3.20948     -0.206165      0.686936      0.947517       1.17125       1.17386       1.36890       1.62922
  33   4 1633.2465    0.2397  0.2583  8.7786  0.0000       19.5815  0.0139   0.0083   0.0276    0.0366   0.0000       4.99165   440.0131      -1.26191       20.7701     -0.236121      -3.31089       2.47491      0.707480      0.916098       1.01475       1.02249      0.997611       1.08287
  33   5 1823.8555    0.4209  0.4875  8.7088  0.0000       10.7352  0.0169   0.0099   0.0371    0.0585   0.0000       1.73325   440.9774     -0.273691       21.3438     -0.544185      -4.26426       1.06360      0.732607      0.926380       1.01150       1.08235       1.04000       1.11594
  33   6 2007.6695    0.6388  0.7258  8.5400  0.0000       6.64858  0.0229   0.0120   0.0424    0.1076   0.0000      0.978568   440.9114     -0.172577       20.9178      0.330620      -3.87718      0.476406      0.872670       1.31029       1.31879       1.53986       1.49960       1.52460
  33   7 2187.4123    0.9384  0.9702  8.7246  0.0000       3.90345  0.0267   0.0151   0.0487    0.1527   0.0000      0.775138   442.2174      -1.75703       18.6484    -0.0739514      -4.19503      -1.42487      0.923254       1.28995       1.34975       1.45614       1.51483       1.47018
  33   8 2360.8760    1.3610  1.1755  9.1380  0.0128       2.80011  0.0296   0.0204   0.0576    0.1882   0.0000      0.714640   441.2903     -0.173737       17.8992      -2.50422      -1.39937       1.71115       1.00082       1.34267       1.45618       1.59243       1.55451       1.60656
  33   9 2529.2245    1.9074  1.2525  8.9861  0.0000       2.25326  0.0298   0.0261   0.0549    0.3020   0.0000      0.514421   440.2736     -0.188471       21.7814       1.95230      -3.12836      0.738107       1.05050       1.34237       1.44278       1.54636       1.60936       1.61315
  33  10 2695.0341    2.5544  1.1194 10.3417  0.0000       2.37989  0.0289   0.0380   0.0522    0.2225   0.0000      0.684625   441.4013      0.971739       19.8801      -1.49687      -5.10828       2.71520      0.995775       1.30770       1.47051       1.56492       1.59462       1.56829
  33  11 2858.5031    3.2872  1.1644 10.2393  0.0000      0.584144  0.0289   0.0469   0.0538    0.3678   0.0000      0.607930   439.1677     -0.913019       14.6432       1.16075     -0.742826       2.11200      0.994586       1.36970       1.47688       1.56569       1.63233       1.61944
  33  12 3018.7533    3.9232  1.0619 11.1487  0.0000      0.898749  0.0269   0.0592   0.0498    0.2439   0.0000      0.578936   441.1113      -3.63906       16.6849     -0.457879      -2.52911      -1.15231       1.00804       1.34705       1.45243       1.54349       1.55043       1.58228
  33  13 3175.9814    4.0550  1.2501 11.0242  0.0000      0.563474  0.0292   0.0566   0.0546    0.2341   0.0000      0.481193   439.7642      -1.51095       15.9432      -1.96270      -1.23604      0.348992       1.01345       1.37455       1.45989       1.66099       1.62598       1.64473
  33  14 3331.4145    3.4372  2.0086 10.7811  0.0000      0.715292  0.0397   0.0378   0.0709    0.1158   0.0000      0.263244   440.5065      -1.14188       17.4618      0.824118     -0.369760      -2.60555       1.28335       1.72413       1.90136       2.03448       2.05313       2.06205
  33  15 3485.7118    2.8938  2.8166 10.5131  0.0000      0.766141  0.0492   0.0276   0.0851    0.0862   0.0000      0.171202   439.8630      0.905691       11.2509      -4.28325       1.07432     -0.479352       1.58693       2.20506       2.31319       2.60066       2.53191       2.57123
  33  16 3639.3232    2.3727  4.5641 10.2229  0.0000      0.640209  0.0655   0.0183   0.1141    0.0532   0.0000     0.0989617   432.0004      -1.42710       23.0498     -0.237249      -3.35937       1.01601       2.19541       2.84762       3.16252       3.39647       3.41762       3.41277
  33  17 3791.8711    1.9684  6.6070  9.8420 -0.0001      0.506089  0.0864   0.0131   0.1550    0.0461   0.0000     0.0749882   438.3715       4.26719       23.5039      -1.10606       4.73317       2.98862       2.79100       3.72985       4.15156       4.45608       4.51395       4.51492
  33  18 3943.7487    1.6673  9.2922  9.5534  0.0007      0.281758  0.1185   0.0094   0.2021    0.0396   0.0000     0.0616700   437.9022      -3.25919       22.5502       9.17191      -9.30217      -2.40081       3.55732       4.78447       5.27439       5.59820       5.63046       5.62813
  33  19 4095.1245    1.3646 12.2986  9.4147 -0.0003      0.278877  0.1732   0.0069   0.2773    0.0360   0.0000     0.0707542   450.2282       2.72193       16.9350      -13.5935       10.3128       7.90095       4.72199       6.37618       7.02480       7.58061       7.71400       7.59450
  34   2 1208.0053    0.0703  0.0917  8.9261  0.0000       71.4117  0.0204   0.0068   0.0321    0.0277   0.0000       94.9301   440.8744     -0.130858       21.3062       1.61214      -3.14112     -0.636282      0.777869      0.977683       1.27925       1.44282       1.04806       1.29523
  34   3 1441.1738    0.1250  0.1512  8.8482  0.0000       35.8216  0.0123   0.0064   0.0275    0.0297   0.0000       22.2875   441.1047     -0.613368       20.4630       1.11331      -2.43297      -1.40650      0.508514      0.614187      0.692497      0.826424      0.879175      0.860263
  34   4 1649.7479    0.2651  0.2519  8.7246  0.0000       19.4770  0.0126   0.0088   0.0265    0.0382   0.0000       4.20627   440.9334     -0.840442       20.2253     -0.812596      -1.96332     -0.319615      0.598122      0.703206      0.707085      0.815011      0.870132      0.914977
  34   5 1841.2756    0.4375  0.4786  8.7448  0.0000       9.81912  0.0166   0.0102   0.0361    0.0587   0.0000       1.64373   440.9282      0.160008       21.4178     -0.352766      -3.16219     -0.206319      0.699821       1.00462       1.08989       1.17938       1.18927       1.20555
  34   6 2026.4298    0.6452  0.7053  8.8011  0.0000       9.04166  0.0218   0.0123   0.0418    0.0908   0.0000       1.09430   440.6278    -0.0103736       20.6205      0.139842      -2.58391      -1.73239      0.827161       1.02806       1.21715       1.21482       1.29148       1.20859
  34   7 2207.0554    0.9552  1.0041  8.9689  0.0000       3.96234  0.0292   0.0150   0.0490    0.1415   0.0000      0.803593   441.7009       1.25248       22.2246      0.234756      -5.32589      0.900181       1.02557       1.38205       1.43909       1.54484       1.65025       1.56618
  34   8 2381.2939    1.4279  1.1380  9.5599  0.0000       3.63948  0.0299   0.0215   0.0539    0.1662   0.0000      0.747538   441.3847       1.37356       21.2654      -1.57686      -1.04922       1.09804      0.996389       1.33678       1.41644       1.61239       1.54935       1.52966
  34   9 2550.6825    2.0211  1.2776  9.3550  0.0000       1.78779  0.0298   0.0273   0.0551    0.2589   0.0000      0.531877   441.2906     -0.842777       21.1085       1.28984      -3.72671      -1.81558       1.01762       1.33266       1.47860       1.65026       1.73229       1.68040
  34  10 2717.9684    2.6332  1.1503 10.4106  0.0000       1.85532  0.0304   0.0381   0.0512    0.2199   0.0000      0.667683   440.7390     -0.155471       18.8637       1.13437      -2.88958      0.483718      0.996212       1.32053       1.42043       1.47977       1.53917       1.52442
  34  11 2882.8942    3.4593  1.0478 10.9551  0.0000      0.843904  0.0274   0.0513   0.0480    0.2218   0.0000      0.636821   439.9186     -0.432833       16.7187      -1.61908      -1.61827      -3.83291      0.919451       1.21620       1.32831       1.46367       1.42782       1.46282
  34  12 3044.3621    3.9126  1.1844 11.1920  0.0000       1.36674  0.0279   0.0557   0.0546    0.2033   0.0000      0.602588   439.0704     -0.770174       19.9754      -2.33381      -2.11416      -2.41317      0.934290       1.23408       1.34452       1.50073       1.50539       1.46998
  34  13 3202.6877    4.0184  1.3345 11.1516  0.0000     0.0886215  0.0294   0.0536   0.0586    0.1967   0.0000      0.472678   439.5253       1.29217       15.0497     -0.101641      -2.33178     -0.601643       1.01321       1.41191       1.52047       1.70225       1.72081       1.66989
  34  14 3359.1736    3.4133  2.0102 10.9685  0.0000      0.608772  0.0399   0.0378   0.0696    0.1123   0.0000      0.241056   440.3406       1.07259       16.6346      -1.55205      -1.32838       1.36974       1.26210       1.72350       1.86459       2.07529       2.06533       2.08850
  34  15 3514.4218    2.8336  3.3070 10.4823  0.0000      0.733374  0.0522   0.0249   0.0935    0.0723   0.0000      0.141246   444.2733       2.91905       11.2284      -2.06680      -1.81053       1.33064       1.64678       2.19357       2.42611       2.60951       2.64510       2.59672
  34  16 3668.6059    2.2928  4.7531 10.2024  0.0000      0.505362  0.0667   0.0173   0.1188    0.0515   0.0000     0.0972869   440.9399      0.921024       11.2228      -2.59959      -1.13627      -6.45741       2.16176       2.87083       3.16695       3.35922       3.43269       3.44684
  34  17 3822.2849    1.9016  7.4713  9.7696 -0.0000      0.524456  0.0943   0.0117   0.1653    0.0432   0.0000     0.0680949   439.8017      -4.53496       12.6562       1.41515      -1.11551      -4.39934       2.88207       3.84880       4.18249       4.58176       4.61898       4.60469
  34  18 3974.6458    1.5735 10.3340  9.5314  0.0000      0.188891  0.1366   0.0082   0.2268    0.0380   0.0000     0.0645227   437.3910       3.28262       21.0784       2.51695      -4.94383      -10.0145       3.82293       5.20516       5.58636       6.05237       6.05017       6.20922
  34  19 4127.0417    1.3075 13.5925  9.4463  0.0000      0.320439  0.1931   0.0062   0.3026    0.0334   0.0000     0.0719406   431.0239      -10.9314       2.83748      -3.86821      -2.29572      -4.94753       4.74383       6.37957       6.91758       7.65450       7.69190       7.75433
  35   3 1456.6241    0.1445  0.1510  8.8319  0.0000       32.7517  0.0119   0.0070   0.0263    0.0299   0.0000       17.1524   442.0173      0.498132       21.8433     -0.451270      -3.23890       1.55991      0.493517      0.678058      0.677208      0.740910      0.672741      0.788272
  35   4 1665.9620    0.2699  0.2730  8.7253  0.0000       19.3314  0.0135   0.0084   0.0260    0.0396   0.0000       3.85451   441.8021      -1.54866       20.2301     -0.466651      -2.19510     -0.486154      0.583696      0.745398      0.809672      0.842966      0.926221      0.919622
  35   5 1858.5153    0.4527  0.5082  8.7977  0.0000       12.4950  0.0170   0.0102   0.0361    0.0583   0.0000       1.57929   439.8105      0.506414       21.8458      -1.53859      -2.89666       1.91007      0.668142      0.834201      0.987475       1.02819       1.02006       1.06290
  35   6 2044.9294    0.6742  0.7816  8.9992  0.0000       8.37871  0.0237   0.0123   0.0438    0.0882   0.0000       1.03437   441.2246      -1.24771       19.5813      -1.45702      -1.71933     -0.424186      0.802767       1.13231       1.16910       1.28674       1.29347       1.33087
  35   7 2226.5043    1.0528  1.0554  8.7505  0.0000       4.36636  0.0268   0.0157   0.0505    0.1714   0.0000      0.737328   439.1162      -1.21104       19.3797     0.0691590      -2.70138     -0.101564      0.913176       1.19170       1.32601       1.44470       1.41849       1.38283
  35   8 2401.3651    1.4734  1.2179  9.2493  0.0000       2.95959  0.0314   0.0205   0.0540    0.1913   0.0000      0.664435   439.9691       1.17447       18.2435      0.619134     -0.887909      0.940244      0.989342       1.37643       1.46179       1.56700       1.62175       1.62172
  35   9 2571.9147    2.1111  1.2713  9.5195  0.0000       2.09282  0.0302   0.0280   0.0533    0.2319   0.0000      0.542468   439.6951      -1.18386       20.7620     -0.757274      -2.77608     -0.933667      0.989899       1.34582       1.49336       1.61073       1.60641       1.64567
  35  10 2740.5170    2.7831  1.1227 10.6385  0.0000       1.29854  0.0281   0.0403   0.0517    0.2025   0.0000      0.643205   440.4056      -1.26746       17.6829      -1.84933      -1.19545      -1.60842      0.895619       1.20203       1.33498       1.48951       1.53297       1.55357
  35  11 2906.8103    3.4141  1.1227 10.9663  0.0000       1.98537  0.0279   0.0496   0.0512    0.2218   0.0000      0.636428   440.1945       2.31532       18.4601      0.174983      -5.09889      -3.90056      0.888755       1.13082       1.21438       1.39009       1.38340       1.38056
  35  12 3069.5525    4.0435  1.1455 11.3529  0.0000      0.800895  0.0289   0.0582   0.0513    0.2314   0.0000      0.636662   437.6399       2.22839       18.6821       1.32157      -3.46615      -4.03080      0.998635       1.33097       1.46631       1.62792       1.63130       1.61536
  35  13 3229.1299    3.9580  1.5059 11.0976  0.0000      0.786375  0.0332   0.0484   0.0587    0.1648   0.0000      0.402056   439.1439       2.29295       17.6451     -0.472917      -1.12072     -0.238746       1.08715       1.43269       1.53149       1.71188       1.65530       1.70775
  35  14 3386.6404    3.2930  2.2424 10.8804  0.0000      0.743809  0.0420   0.0336   0.0720    0.0900   0.0000      0.234338   439.5635      0.397782       15.0182      -1.58749       1.85070      -2.95070       1.36377       1.77775       1.95060       2.10084       2.08462       2.12934
  35  15 3542.7497    2.6803  3.5305 10.5180  0.0000      0.594759  0.0544   0.0224   0.0961    0.0612   0.0000      0.134076   442.0799       3.72408       19.9073      -2.20118      -3.27814      -2.21059       1.65567       2.29125       2.46436       2.72493       2.77783       2.76248
  35  16 3697.8522    2.2365  5.2994  9.9943  0.0000      0.478935  0.0703   0.0154   0.1243    0.0502   0.0000     0.0827950   437.6147      -2.28349       21.3812      -3.42362      0.805747       2.30007       2.16742       2.88803       3.13728       3.47223       3.51776       3.61424
  35  17 3852.0316    1.8435  7.7511  9.7972  0.0000      0.421152  0.0978   0.0111   0.1705    0.0411   0.0000     0.0659642   442.0260      -2.65971       13.0835      -1.55571      -4.35574       1.40931       2.88591       3.87968       4.19305       4.66814       4.65663       4.67150
  35  18 4005.6307    1.5185 10.9952  9.4801  0.0000      0.406846  0.1443   0.0075   0.2380    0.0375   0.0000     0.0693371   441.3885      -3.01528       7.59354      -6.38760     -0.626785     -0.129544       3.86555       5.15961       5.73665       6.25717       6.42197       6.44882
  36   3 1471.8569    0.1636  0.1499  8.8060  0.0000       52.9545  0.0105   0.0075   0.0232    0.0323   0.0000       13.6358   440.5469     -0.107355       21.2163      0.627268      -2.93094      0.308429      0.447540      0.582745      0.631521      0.630668      0.705459      0.707393
  36   4 1681.9422    0.2852  0.2998  8.7356  0.0000       20.9951  0.0142   0.0087   0.0270    0.0412   0.0000       3.65892   440.9492      -1.23902       22.4899     -0.986275      -3.67191    -0.0293861      0.583151      0.759736      0.786781      0.834840      0.915110      0.896863
  36   5 1875.4831    0.4854  0.5200  8.7296  0.0000       9.63321  0.0174   0.0105   0.0346    0.0634   0.0000       1.41796   441.3974       1.55751       21.3534    -0.0592992      -3.85120     -0.274342      0.635692      0.815990      0.900616      0.982205       1.05525       1.01736
  36   6 2063.1830    0.7228  0.8242  8.4766  0.0000       5.63719  0.0233   0.0118   0.0417    0.1187   0.0000      0.849716   439.7887      -1.45298       20.5171     -0.797988      -2.15443     -0.783889      0.809636       1.12498       1.18343       1.25017       1.34344       1.33623
  36   7 2245.6480    1.0316  1.0483  8.9747  0.0000       4.52650  0.0277   0.0156   0.0500    0.1488   0.0000      0.766956   440.5393     -0.208944       21.4672     0.0691004      -1.98198     -0.605538      0.901812       1.20394       1.30450       1.49019       1.51155       1.50675
  36   8 2421.2434    1.5771  1.2513  9.3980  0.0000       4.19798  0.0301   0.0214   0.0531    0.1629   0.0000      0.590739   441.5886      -2.78048       19.5354       1.74677      -2.27208      0.715028      0.913826       1.26032       1.35033       1.50628       1.47989       1.55112
  36   9 2592.7173    2.1698  1.2874  9.1957  0.0000       1.27337  0.0305   0.0281   0.0524    0.3090   0.0000      0.523254   440.9917       1.42245       19.9689    -0.0519779      -3.08450     -0.304240      0.934044       1.23436       1.32534       1.44863       1.50337       1.48195
  36  10 2762.7433    2.9273  1.1776  9.9528  0.0000       1.91312  0.0283   0.0394   0.0487    0.3005   0.0000      0.537320   440.1330      -2.97289       19.3163       1.53512      -4.32188     -0.830905      0.908308       1.21487       1.35045       1.50290       1.50033       1.51335
  36  11 2930.2482    3.6879  1.0284 11.0617  0.0000       1.01216  0.0258   0.0535   0.0463    0.2088   0.0000      0.619519   440.0632     -0.481782       18.8098     -0.862134      -1.44117     -0.567699      0.829955       1.07243       1.19672       1.26120       1.31146       1.35486
  36  12 3094.2462    4.2061  1.0969 11.2635  0.0000       1.43112  0.0260   0.0601   0.0502    0.2325   0.0000      0.580561   439.5560       2.14701       19.4290       1.50203      -3.75762     -0.306970      0.848833       1.12374       1.20927       1.30011       1.34709       1.36474
  36  13 3255.0683    3.8928  1.5418 11.4043  0.0000       1.07151  0.0338   0.0469   0.0585    0.1143   0.0000      0.399283   440.9029     -0.166600       16.8333      -1.08536      -3.02255     -0.512538       1.04699       1.47382       1.59738       1.73492       1.84397       1.89513
  36  14 3413.6838    3.1868  2.4300 10.9498  0.0000      0.913412  0.0428   0.0308   0.0750    0.0672   0.0000      0.220011   439.9674      0.110699       16.2860      0.202860      -1.75505     -0.426776       1.27582       1.70078       1.90006       2.06099       2.07750       2.14434
  36  15 3570.8346    2.6500  3.8637 10.2931  0.0000      0.489589  0.0561   0.0208   0.0981    0.0617   0.0000      0.116164   442.6952     -0.943003       13.6378       3.15638     -0.699806      0.419878       1.69705       2.24482       2.50997       2.70049       2.74929       2.76888
  36  16 3726.7887    2.1114  5.7301 10.0463  0.0000      0.641210  0.0743   0.0143   0.1343    0.0441   0.0000     0.0811618   435.5270       1.52176       15.8440      -3.67574       1.58698      -3.54989       2.23037       2.96412       3.31419       3.53757       3.62891       3.62440
  36  17 3881.5454    1.8023  8.5122  9.6078 -0.0000      0.284944  0.1054   0.0099   0.1778    0.0409   0.0000     0.0642187   442.1977      -4.92396       10.8674      -2.47160      -1.95305       2.64382       2.91130       3.91036       4.29244       4.69463       4.76388       4.76648
  36  18 4035.7175    1.4747 11.3432  9.4546  0.0001      0.321061  0.1508   0.0071   0.2398    0.0363   0.0000     0.0694942   439.7039       1.94633       16.6471       5.77097      -4.91517      -2.13454       3.76735       5.13508       5.55603       6.11642       6.23538       6.32435
  37   3 1486.8309    0.1538  0.1381  8.7457  0.0000       59.1413  0.0105   0.0072   0.0208    0.0321   0.0000       15.2915   441.6952     -0.756530       20.8826     0.0249334      -2.93582     -0.894397      0.397703      0.523804      0.614493      0.595357      0.675037      0.699107
  37   4 1697.6352    0.3041  0.2900  8.6743  0.0000       24.2864  0.0135   0.0090   0.0239    0.0401   0.0000       3.45225   441.1826      0.303543       19.6587      0.650118      -3.43396     -0.173559      0.553545      0.771016      0.891996      0.979203      0.942639      0.910635
  37   5 1892.2702    0.5001  0.5599  8.6451  0.0000       8.94027  0.0189   0.0103   0.0347    0.0668   0.0000       1.28256   440.1992      -1.03248       21.7960     0.0772597      -3.97059     -0.660649      0.762535       1.02935       1.11200       1.14382       1.14585       1.11193
  37   6 2081.2006    0.7585  0.7987  8.8674  0.0000       5.36486  0.0227   0.0127   0.0418    0.0989   0.0000      0.874234   442.1662     -0.666187       20.9207      0.535857      -3.54461      0.622038      0.749884      0.942640       1.05999       1.18967       1.14875       1.20094
  37   7 2264.4126    1.1529  1.1153  8.7438  0.0000       4.54764  0.0287   0.0162   0.0498    0.1890   0.0000      0.755345   440.3847      -1.20663       19.3637       1.02376      -3.73512       1.07276      0.883930       1.15968       1.30235       1.41780       1.51857       1.51222
  37   8 2440.7075    1.5904  1.2341  9.7335  0.0000       1.76749  0.0298   0.0223   0.0561    0.1545   0.0000      0.644050   441.1147      -1.01221       20.6082      0.168913      -3.25991       2.62917      0.961344       1.31756       1.45229       1.56068       1.60436       1.56443
  37   9 2613.3683    2.2510  1.1759  9.9141  0.0000       1.94229  0.0293   0.0306   0.0500    0.2212   0.0000      0.582559   440.0748      0.298314       19.6541      0.401067      -2.34785      -3.65154      0.957995       1.33790       1.45363       1.58358       1.59091       1.57172
  37  10 2784.5146    3.0124  1.1666 10.1986  0.0003       1.38544  0.0280   0.0409   0.0501    0.3006   0.0000      0.601696   440.8402      0.624265       19.6115       1.04014      -4.08217      -1.32695      0.870699       1.12003       1.21948       1.31979       1.38972       1.41167
  37  11 2953.2556    3.8624  1.0605 10.5735  0.0001       1.54167  0.0258   0.0538   0.0460    0.3326   0.0000      0.641759   440.6051      -1.55898       17.6432     -0.458935      -2.50891     0.0796826      0.834844       1.09910       1.18942       1.31773       1.33957       1.37113
  37  12 3118.4690    4.2050  1.1506 11.3607  0.0000      0.278266  0.0280   0.0584   0.0495    0.2271   0.0000      0.614782   441.5207     -0.850519       15.4674     -0.392889      -2.99377      -3.12278      0.871071       1.13646       1.26920       1.36677       1.36889       1.42693
  37  13 3280.5307    3.7635  1.7307 11.0256  0.0000      0.779476  0.0346   0.0420   0.0616    0.1185   0.0000      0.300104   440.4426      -1.12821       17.1598     0.0785733      -2.25391      -1.76304       1.03045       1.40195       1.51278       1.65196       1.67618       1.75488
  37  14 3440.3119    3.0767  2.5523 11.1403  0.0000      0.697196  0.0442   0.0293   0.0790    0.0589   0.0000      0.215251   440.2956      0.673783       17.2619      0.271632      -1.40788      -5.17366       1.30016       1.76863       1.92048       2.10954       2.18068       2.16605
  37  15 3598.3883    2.5267  4.2068 10.3211  0.0000      0.387741  0.0588   0.0190   0.1040    0.0543   0.0000      0.109238   439.8888      -1.26579       11.5224       3.73942      -2.35752      -1.24740       1.75437       2.34708       2.59559       2.87364       2.96561       2.92577
  37  16 3755.1389    2.0801  6.5707  9.8524  0.0000      0.386106  0.0804   0.0127   0.1434    0.0425   0.0000     0.0674484   440.2013      -4.47980       14.7191       1.69657      -1.55164      -2.30312       2.26712       3.04446       3.39089       3.60758       3.75613       3.78658
  37  17 3910.8085    1.7116  9.1197  9.6081  0.0000      0.318163  0.1144   0.0090   0.1944    0.0391   0.0000     0.0649100   444.9660       3.63782       11.2460       2.38341       7.93236      -6.36188       3.07091       4.02431       4.53777       4.90400       5.01222       5.05949
  37  18 4065.6614    1.4264 11.7052  9.4664  0.0006      0.257676  0.1565   0.0067   0.2487    0.0345   0.0000     0.0725574   443.4947      -1.95083       7.54812       10.7644      -7.85992      -1.90658       3.77078       5.07396       5.58304       6.05071       6.22876       6.30038
  38   3 1501.5694    0.1709  0.1633  8.7852  0.0000       37.1188  0.0105   0.0074   0.0222    0.0316   0.0000       11.7832   441.5945     -0.892745       21.4770     -0.158734      -2.37023     -0.921667      0.407312      0.546166      0.604318      0.625798      0.677134      0.690591
  38   4 1713.0799    0.3145  0.3244  8.8266  0.0000       15.2106  0.0146   0.0088   0.0268    0.0413   0.0000       2.96191   441.4067     -0.959980       20.9043       1.14156      -2.64298     -0.653969      0.522631      0.698752      0.827411      0.879721      0.875660      0.879292
  38   5 1908.8752    0.5040  0.5154  8.9041  0.0000       9.36175  0.0165   0.0108   0.0336    0.0594   0.0000       1.35682   439.4909     -0.801595       21.8123     -0.554110      -1.93016     -0.710832      0.603871      0.757529      0.907972      0.974596       1.00979       1.02464
  38   6 2099.0127    0.8048  0.8734  8.5871  0.0000       5.25086  0.0230   0.0126   0.0428    0.1253   0.0000      0.782231   441.8399     -0.328490       21.7282     -0.338713      -3.49003      0.380802      0.718403       1.02606       1.10594       1.23462       1.28423       1.23655
  38   7 2283.0168    1.1770  1.2127  8.7340  0.0000       4.36801  0.0297   0.0159   0.0515    0.1889   0.0000      0.680001   440.3078     -0.692734       21.9878      -1.21508      -2.84688      -1.01109      0.872256       1.16382       1.27906       1.46129       1.52615       1.58108
  38   8 2459.9589    1.6876  1.2823  9.5546  0.0000       1.85770  0.0288   0.0221   0.0557    0.1699   0.0000      0.556885   440.8900       1.12353       23.0693     -0.155412      -4.23827      -1.26486      0.853180       1.11906       1.22176       1.32538       1.40567       1.41129
  38   9 2633.7726    2.3374  1.2689 10.0111  0.0000       2.77400  0.0282   0.0309   0.0538    0.1988   0.0000      0.529191   440.0879       2.12844       22.6700     -0.159942      -1.03325      -2.09519      0.846818       1.10571       1.27909       1.43507       1.48676       1.51752
  38  10 2806.0402    3.1380  1.1804  9.8488  0.0000       1.85462  0.0263   0.0410   0.0499    0.3809   0.0000      0.527579   441.2474      0.945729       18.5945      0.410208      -2.37908      0.212136      0.803551       1.07082       1.16295       1.30095       1.32187       1.30241
  38  11 2975.8789    3.8313  1.1870 10.9670  0.0000       2.03276  0.0274   0.0509   0.0494    0.2135   0.0000      0.552778   440.7737     -0.407889       20.9503       1.66403      -5.54788      -1.34249      0.875692       1.10593       1.20113       1.30833       1.34744       1.30546
  38  12 3142.2926    4.1710  1.2730 11.2611 -0.0008       1.19117  0.0286   0.0539   0.0533    0.1981   0.0000      0.547420   441.4195     -0.376972       18.0058     -0.296404      -3.12531      -5.44063      0.842690       1.09535       1.19000       1.34887       1.34592       1.32978
  38  13 3305.6063    3.6775  1.8956 11.2513  0.0001      0.681643  0.0375   0.0388   0.0639    0.0903   0.0000      0.305557   440.7713      0.911155       18.3977     -0.887163      -2.86939      -3.60157       1.11095       1.52651       1.61242       1.79377       1.86558       1.89935
  38  14 3466.6980    2.9083  2.8607 11.0676  0.0000      0.752513  0.0470   0.0262   0.0834    0.0540   0.0000      0.181064   441.6874       1.35896       17.2121      0.406683      0.801665      -2.11431       1.36926       1.84427       2.01847       2.21847       2.18420       2.29107
  38  15 3625.7879    2.4212  4.6170 10.4283  0.0000      0.397882  0.0621   0.0175   0.1130    0.0461   0.0000      0.103940   438.4897      -1.10700       18.3243       3.77580       3.86267      -2.22238       1.77544       2.36283       2.62608       2.86353       2.95452       3.02177
  38  16 3783.2911    1.9725  6.7417  9.9668 -0.0001      0.349612  0.0844   0.0119   0.1503    0.0403   0.0000     0.0736053   443.4957      -4.77300       11.4722      -5.42444       3.90403      0.869923       2.35016       3.05772       3.45197       3.72976       3.84659       3.89355
  38  17 3939.7635    1.6563  9.3180  9.6919  0.0003      0.337518  0.1182   0.0087   0.1987    0.0369   0.0000     0.0670957   441.8261       4.59433       25.2245       2.90767      -4.65941      -11.2046       3.04118       4.09630       4.56313       4.95470       5.13635       5.16105
  38  18 4095.2712    1.3556 12.0862  9.5168 -0.0019      0.256414  0.1708   0.0062   0.2602    0.0327   0.0000     0.0792990   431.1553       8.73219       23.9330       9.33542      -4.65361      0.608639       3.93217       5.30219       5.89913       6.45069       6.58939       6.58062
  39   2 1275.7402    0.0869  0.0961  8.9207  0.0000       84.5351  0.0160   0.0063   0.0230    0.0267   0.0000       63.6099   441.8406     -0.725089       21.2100      0.755140      -2.08696      0.495922      0.614677      0.890134      0.968281       1.06624       1.05716      0.930406
  39   4 1728.2806    0.3428  0.3662  8.7272  0.0000       16.3348  0.0144   0.0087   0.0272    0.0421   0.0000       2.49807   440.6219      -1.42114       21.4669     -0.173389      -4.58058      -1.20044      0.546296      0.719245      0.806671      0.881636      0.881674      0.935543
  39   5 1925.2440    0.5470  0.5986  8.6938  0.0000       6.76206  0.0181   0.0104   0.0348    0.0710   0.0000       1.15511   440.8715     -0.159950       20.2132       2.01057      -2.57603     -0.563448      0.638940      0.842759      0.949916       1.01081       1.01853       1.04627
  39   6 2116.6366    0.8379  0.8537  8.8338  0.0000       5.13107  0.0227   0.0133   0.0410    0.1147   0.0000      0.787497   441.1350     -0.108748       20.2852     -0.322135      -3.66733       1.23370      0.743404      0.985445       1.07772       1.16117       1.20370       1.24444
  39   7 2301.3488    1.2120  1.1682  9.0430  0.0000       4.21025  0.0285   0.0166   0.0517    0.1638   0.0000      0.732817   441.9418     -0.712264       21.0366       1.61463      -4.79633     -0.859243      0.779779       1.04884       1.11890       1.28358       1.27387       1.31163
  39   8 2479.0812    1.7641  1.2205  9.1737  0.0000       2.25246  0.0281   0.0232   0.0514    0.2594   0.0000      0.601426   440.8378     -0.766873       20.3146     -0.115285      -3.42733      -3.26409      0.852514       1.10590       1.19825       1.33915       1.34218       1.32279
  39   9 2653.9027    2.4228  1.2878  9.8870  0.0000       2.26838  0.0283   0.0306   0.0519    0.2141   0.0000      0.525716   441.9553      0.163702       22.0130       2.46505      -2.05944      0.916367      0.852223       1.12128       1.26221       1.36949       1.34480       1.38912
  39  10 2827.2325    3.2564  1.2488 10.5663 -0.0001       1.01762  0.0287   0.0418   0.0496    0.2076   0.0000      0.607535   440.9954       2.35923       20.1515       1.50392      -2.21401      0.566518      0.823980       1.06205       1.20228       1.33971       1.37387       1.41163
  39  11 2998.0728    3.9516  1.1712 10.8628 -0.0059      0.404722  0.0270   0.0513   0.0478    0.2810   0.0000      0.503276   440.9772     -0.322025       20.1975       1.26227      -1.21322     -0.853997      0.750545       1.03623       1.11082       1.22382       1.27493       1.30523
  39  12 3165.6956    4.1701  1.3134 11.2266  0.0001       1.41038  0.0297   0.0522   0.0516    0.2002   0.0000      0.455189   442.1146     -0.776031       16.2251       1.37979      -2.75581     -0.219711      0.842906       1.10879       1.22699       1.34305       1.35206       1.36149
  39  13 3330.3782    3.6111  1.9027 11.2231 -0.0001      0.803647  0.0364   0.0378   0.0635    0.0907   0.0000      0.308575   441.4442      -1.20249       16.0233      0.995232      -6.30258      -1.32920       1.06420       1.39329       1.52380       1.69161       1.75540       1.78269
  39  14 3492.6960    2.8713  3.0789 10.8934 -0.0000      0.649390  0.0479   0.0242   0.0851    0.0522   0.0000      0.161027   440.2869       1.29577       17.9584      -1.59378      -4.03726       1.49663       1.32483       1.73030       1.93789       2.09394       2.14319       2.17803
  39  15 3652.8117    2.3390  4.5595 10.4029 -0.0000      0.582381  0.0629   0.0168   0.1116    0.0452   0.0000      0.104928   438.5614      0.599433       17.0537      -3.70856      0.333238      -1.40324       1.70163       2.33247       2.60102       2.83056       2.93475       2.94620
  39  16 3811.3682    1.9588  7.1660  9.8556  0.0000      0.542478  0.0880   0.0112   0.1540    0.0399   0.0000     0.0730239   440.6609       4.25719       12.0722      -1.34560       2.64232      -14.7204       2.32580       3.15891       3.43714       3.73539       3.81884       3.95545
  39  17 3968.5290    1.6097 10.3210  9.5854  0.0005      0.252788  0.1306   0.0077   0.2151    0.0364   0.0000     0.0664248   437.5739      -9.69236       14.6089      -6.20780       5.38483      -2.99521       3.13675       4.14878       4.56948       5.00202       5.07789       5.19148
  39  18 4124.9980    1.3455 13.5964  9.4995  0.0019      0.384602  0.1891   0.0059   0.2791    0.0310   0.0000     0.0744868   437.8793       4.12740       6.74821      -7.13957       7.79761      -19.3595       3.98646       5.45191       6.00843       6.54561       6.73724       6.82012
  40   2 1288.7425    0.0854  0.1012  8.9128 -0.0578      -43.4783  0.0185   0.0068   0.0262    0.0262   0.0000       52.6037   441.2141      -2.41786       21.0208       1.09271      -2.26798       1.03914      0.558645      0.761284      0.917945      0.828094      0.844224      0.887796
  40   3 1530.3216    0.1890  0.1794  8.8546  0.0000       22.6585  0.0106   0.0074   0.0231    0.0302   0.0000       9.42969   442.6368     -0.107320       21.2770     -0.418763      -2.52878     -0.328135      0.342862      0.529891      0.524244      0.586213      0.557074      0.570404
  40   4 1743.2916    0.3595  0.3808  8.7585  0.0000       12.1777  0.0145   0.0088   0.0297    0.0458   0.0000       2.22071   441.0444     -0.777817       21.6312      0.326127      -2.73241     0.0110668      0.479930      0.717807      0.656178      0.850564      0.816233      0.844428
  40   5 1941.4902    0.5613  0.6176  8.7465  0.0000       8.68803  0.0190   0.0105   0.0349    0.0737   0.0000       1.14266   442.2849      0.207464       21.6022      0.551249      -4.05291     -0.837274      0.682539      0.896115      0.976504       1.07588       1.09238       1.21434
  40   6 2134.0085    0.8627  0.9080  8.7562  0.0000       4.08941  0.0234   0.0131   0.0432    0.1275   0.0000      0.798273   440.1189      0.175011       22.3061      0.563577      -2.84591      0.867028      0.689964      0.949898       1.01094       1.15099       1.15139       1.22120
  40   7 2319.3579    1.3067  1.2414  8.7350  0.0000       2.79563  0.0281   0.0168   0.0529    0.2132   0.0000      0.633562   440.6203     -0.815161       20.1106      -1.27524      -4.55782      -1.34313      0.784877       1.02807       1.12935       1.21981       1.29243       1.31035
  40   8 2497.9393    1.8480  1.2859  9.7001  0.0000       3.26604  0.0298   0.0233   0.0521    0.1664   0.0000      0.572152   441.7380     -0.708436       22.4420      0.431128      -2.88202      -1.79343      0.822146       1.11881       1.20097       1.32863       1.34923       1.33759
  40   9 2673.7827    2.5362  1.2457  9.9311  0.0001       1.70879  0.0278   0.0322   0.0483    0.2298   0.0000      0.517515   440.1617      -1.24250       19.3485     -0.409799      -2.80484     -0.587617      0.805260       1.06477       1.17169       1.28751       1.28630       1.34768
  40  10 2848.2165    3.2443  1.1792 10.6628  0.0000       1.57882  0.0269   0.0424   0.0487    0.2172   0.0000      0.558483   439.7386     -0.428579       22.1138      -2.27164      -3.34268     -0.703381      0.748324      0.963778       1.08534       1.22590       1.23355       1.21652
  40  11 3020.0168    3.9896  1.1428 11.2334 -0.0011       1.88000  0.0262   0.0536   0.0486    0.2238   0.0000      0.619218   440.3859      0.351331       18.6059     -0.811139      -3.22840      -1.22852      0.764295      0.973125       1.06632       1.19918       1.21078       1.25598
  40  12 3188.6519    4.1442  1.4624 11.1940  0.0001      0.790791  0.0302   0.0479   0.0526    0.1471   0.0000      0.405420   439.3095       1.47805       19.0039     -0.435004      -3.67108     -0.766837      0.843691       1.11676       1.26719       1.36371       1.39739       1.44072
  40  13 3354.6156    3.5496  2.0594 11.1221 -0.0000      0.928535  0.0379   0.0351   0.0651    0.0868   0.0000      0.259663   441.5559       1.21610       18.6414      0.226728      -1.48648      -1.43720       1.02241       1.41105       1.50324       1.72403       1.70237       1.71875
  40  14 3518.2391    2.8328  3.3121 10.8826  0.0000      0.783011  0.0495   0.0228   0.0888    0.0486   0.0000      0.151967   439.7808      0.783462       15.3439      -1.16101      -6.64868      -2.54883       1.32069       1.77409       1.96143       2.12311       2.22329       2.20169
  40  15 3679.5744    2.2523  5.5060 10.3048  0.0000      0.657491  0.0704   0.0146   0.1232    0.0395   0.0000     0.0875632   440.6243    -0.0848814       10.5780      0.198353       1.43908      -3.33233       1.88722       2.52646       2.78758       3.03079       3.13097       3.10819
  40  16 3838.8637    1.9149  8.4050  9.7762  0.0002      0.366535  0.1006   0.0098   0.1700    0.0379   0.0000     0.0662648   438.6928     -0.743586       16.1383      -2.58842       2.70998      -1.26723       2.51351       3.39742       3.71411       4.04757       4.19264       4.25032
  40  17 3996.9678    1.5242 11.0453  9.6463  0.0003      0.361117  0.1469   0.0070   0.2318    0.0340   0.0000     0.0780059   434.6383      -5.10960       7.85312      -3.13430      -1.06078      -16.5540       3.28188       4.51461       4.93294       5.44450       5.56778       5.69842
  41   2 1301.5685    0.0899  0.0995  8.9159  0.0000       39.8786  0.0158   0.0059   0.0226    0.0257   0.0000       62.2096   441.8265     -0.448052       21.3432      0.761698      -4.22135    -0.0322437      0.559113      0.850289       1.19566       1.33611       1.24704       1.07036
  41   3 1544.3978    0.1911  0.2006  8.8492  0.0000       41.4211  0.0107   0.0071   0.0240    0.0298   0.0000       8.63149   441.9900     -0.150594       21.4314      0.262217      -3.97325      0.941481      0.392509      0.556627      0.605853      0.682546      0.652977      0.697467
  41   4 1758.1027    0.3762  0.4044  8.8425  0.0000       17.5843  0.0150   0.0089   0.0285    0.0434   0.0000       2.26359   441.5881     -0.611996       20.5838     0.0154498      -3.06232      -1.06438      0.506750      0.686007      0.756162      0.768596      0.811312      0.846348
  41   5 1957.5166    0.5845  0.6747  8.6956  0.0000       7.32232  0.0194   0.0102   0.0364    0.0783   0.0000       1.04203   441.5212     0.0313627       19.9482      -1.32411      -2.56233      -1.02639      0.624004      0.886821      0.954557       1.08357       1.05412       1.06030
  41   6 2151.2087    0.8531  1.0126  8.8537  0.0000       5.41920  0.0251   0.0124   0.0476    0.1189   0.0000      0.804602   440.7907     -0.384672       21.1621      0.946885      -2.83153      -1.85714      0.701772      0.927323       1.04716       1.12415       1.15462       1.17306
  41   7 2337.2416    1.3278  1.2831  8.7701  0.0000       3.52614  0.0290   0.0166   0.0509    0.1961   0.0000      0.560166   442.2839     -0.826542       20.1925      -1.58177      -1.31532      -1.42144      0.781056       1.04888       1.12420       1.30742       1.28874       1.32321
  41   8 2516.6254    1.9220  1.3651  9.3599  0.0000       3.39317  0.0297   0.0233   0.0520    0.2100   0.0000      0.527465   441.3023      0.914782       21.2954      -1.47284      -3.24702      -3.02637      0.812677       1.11562       1.16402       1.32553       1.32488       1.34459
  41   9 2693.5346    2.6295  1.2556  9.5241  0.0000      0.983597  0.0262   0.0324   0.0489    0.3169   0.0000      0.496654   441.9363     -0.352613       20.6448       1.31798      -2.44999     -0.992187      0.752570      0.964584       1.06218       1.13892       1.21594       1.20382
  41  10 2868.9479    3.4898  1.1865 10.5151  0.0000       1.71822  0.0269   0.0440   0.0467    0.2542   0.0000      0.539960   440.5984      0.597351       18.8506      0.647005      -1.62833      -1.28788      0.727700      0.994362       1.11809       1.20474       1.27025       1.27861
  41  11 3041.5930    4.2675  1.1612 10.1890  0.0000      0.959269  0.0251   0.0549   0.0487    0.5553   0.0000      0.604712   441.0380     -0.440790       22.1918       1.43086      -2.52507      -1.24368      0.696354      0.883804       1.00888       1.10987       1.08755       1.13796
  41  12 3211.2775    3.9711  1.5359 11.3795 -0.0001      0.539627  0.0312   0.0449   0.0542    0.1210   0.0000      0.377499   440.1708     -0.853360       18.4092      -1.53495      -4.82208      -1.91692      0.869075       1.12799       1.25596       1.38157       1.43766       1.48215
  41  13 3378.4717    3.3966  2.2338 11.2263  0.0000      0.931595  0.0393   0.0323   0.0689    0.0706   0.0000      0.238836   440.6079      -1.51306       21.7033      -2.56191     -0.442897      -4.50451       1.06853       1.40679       1.51649       1.67049       1.82713       1.76330
  41  14 3543.2144    2.7482  3.7306 10.6590  0.0004      0.615814  0.0524   0.0206   0.0925    0.0490   0.0000      0.126650   441.0814     -0.299892       16.2884      -2.93787      -4.80265      -3.91609       1.39046       1.85109       2.05204       2.20285       2.33426       2.32754
  41  15 3705.7965    2.1933  5.5511 10.3196 -0.0000      0.615477  0.0700   0.0139   0.1254    0.0376   0.0000     0.0896193   442.5808      0.975273       17.6718       1.25883      -4.19694      -3.91164       1.84509       2.52826       2.76815       3.02866       3.11224       3.20997
  41  16 3866.0632    1.8450  8.5964  9.8127  0.0002      0.194509  0.1032   0.0092   0.1768    0.0366   0.0000     0.0692487   442.8799       6.45742       17.5582   -0.00892743      -4.03344      -8.61357       2.50043       3.29457       3.71781       4.03664       4.17942       4.21841
  41  17 4024.8280    1.4818 11.2802  9.5932 -0.0018      0.329153  0.1494   0.0065   0.2371    0.0332   0.0000     0.0785450   437.4119      0.561649       8.93134      -2.01116       4.48015       7.79463       3.23369       4.46908       4.82249       5.37169       5.51511       5.62446
  42   2 1314.2633    0.0851  0.1218  8.8363  0.0000       148.445  0.0148   0.0057   0.0287    0.0329   0.0000       55.3686   441.8408      0.702069       21.0158      0.234293      -3.72863      0.948786      0.452235      0.607611      0.732611      0.819838      0.809374      0.809946
  42   3 1558.2014    0.2134  0.2244  8.7493  0.0000       19.0051  0.0118   0.0072   0.0232    0.0318   0.0000       6.33707   442.3976     0.0106125       22.3002    -0.0615470      -4.18574     -0.209017      0.446478      0.579351      0.763732      0.801114      0.765898      0.726741
  42   4 1772.6396    0.3803  0.4974  8.7258  0.0000       11.1491  0.0167   0.0083   0.0329    0.0485   0.0000       1.79154   441.3619      0.141583       21.5032      0.530043      -4.53198      -1.21114      0.554420      0.744077      0.854128      0.923678      0.913773      0.964173
  42   5 1973.4171    0.6113  0.6648  8.7702  0.0000       8.75163  0.0190   0.0107   0.0350    0.0740   0.0000       1.03822   442.0317      0.188693       21.7667      -1.30761      -3.41931    -0.0758987      0.613544      0.809445      0.869728      0.931880      0.959619       1.05501
  42   6 2168.1577    0.9371  1.1030  8.4911  0.0000       4.35499  0.0262   0.0127   0.0472    0.1658   0.0000      0.699604   441.3466      0.289968       22.5970      -1.55312      -1.99212     0.0996389      0.710546      0.952395       1.07700       1.16975       1.19587       1.18854
  42   7 2354.8559    1.3679  1.2126  9.0766  0.0000       2.97067  0.0275   0.0177   0.0491    0.1759   0.0000      0.624512   440.0935     -0.166176       20.8880     -0.214391      -1.82035     -0.872569      0.749778      0.998880       1.10101       1.16478       1.20483       1.24960
  42   8 2535.0583    1.9823  1.2775  9.9620  0.0001       2.31137  0.0282   0.0250   0.0504    0.1525   0.0000      0.567573   440.0482     -0.935380       20.6261     -0.934747      -3.10810      -1.79043      0.775047       1.02881       1.14259       1.24500       1.32112       1.38997
  42   9 2713.0199    2.7707  1.2244 10.0400  0.0000       1.03015  0.0265   0.0348   0.0484    0.2610   0.0000      0.531569   441.7180      -1.01501       20.0046     -0.267741      -2.99366      0.425556      0.732148      0.951107       1.07241       1.13863       1.18463       1.21434
  42  10 2889.4114    3.5635  1.1985 10.0825  0.0000       1.89800  0.0263   0.0448   0.0465    0.3985   0.0000      0.536579   440.8947     -0.935994       20.7327      0.802560      -3.81048     -0.933356      0.735153      0.961691       1.02897       1.13318       1.20654       1.19403
  42  11 3062.8933    4.1575  1.2657 10.8139  0.0000      0.562504  0.0270   0.0506   0.0486    0.2587   0.0000      0.540741   440.3545     -0.915102       20.7971    0.00564534      -2.34695     -0.638682      0.720934      0.977617       1.02373       1.15308       1.16057       1.21616
  42  12 3233.5668    4.0151  1.6078 11.2666 -0.0000      0.285677  0.0310   0.0436   0.0566    0.1162   0.0000      0.334037   441.1764    -0.0877526       18.8703    -0.0342550      -4.99527      -2.30877      0.826075       1.10892       1.19965       1.32719       1.36721       1.40997
  42  13 3402.1123    3.3291  2.4999 11.0153  0.0012       1.07061  0.0408   0.0293   0.0707    0.0669   0.0000      0.186342   439.9264     -0.748795       18.0724      0.368982     -0.692097      0.441950       1.05617       1.41447       1.56883       1.70391       1.75992       1.78998
  42  14 3568.0755    2.6444  4.1459 10.6165  0.0002      0.673065  0.0563   0.0188   0.0987    0.0453   0.0000      0.117615   440.3367       1.49999       17.6266       2.57191      -2.28382     -0.827300       1.43887       1.91674       2.16217       2.33907       2.39610       2.46395
  42  15 3731.7212    2.1531  6.2212 10.1311  0.0000      0.534717  0.0746   0.0126   0.1333    0.0367   0.0000     0.0809908   445.0820     -0.525580       16.2001       3.22958     -0.184240       1.21479       1.88296       2.53880       2.76589       3.08924       3.10752       3.18520
  42  16 3892.8831    1.7467  8.9362  9.7829 -0.0007      0.218241  0.1121   0.0084   0.1864    0.0357   0.0000     0.0736128   438.1210       10.9655       12.5237      -1.94776       2.10214       2.30677       2.57007       3.48920       3.84866       4.23946       4.34257       4.52850
  42  17 4052.8293    1.4866 12.4164  9.5294  0.0009      0.363520  0.1605   0.0061   0.2454    0.0315   0.0000     0.0740065   434.2581      -5.12313       26.6022      -16.3316      -5.54249       6.75382       3.29762       4.42386       4.92551       5.35942       5.56746       5.66029
  43   2 1326.7450    0.1128  0.1172  8.9200  0.0000       71.1319  0.0121   0.0061   0.0214    0.0267   0.0000       35.0037   441.1982     -0.665333       22.1588      0.279314      -3.67909      0.195004      0.434131      0.532143      0.598181      0.654309      0.628678      0.724881
  43   3 1571.8209    0.2201  0.2215  8.8105  0.0000       32.6435  0.0127   0.0072   0.0212    0.0308   0.0000       6.27398   441.8247      -1.67882       22.3710     -0.328160      -3.57668      0.173597      0.475102      0.654005      0.655557      0.667339      0.650219      0.640313
  43   4 1787.0483    0.3996  0.4749  8.7384  0.0000       7.92885  0.0158   0.0085   0.0315    0.0503   0.0000       1.63670   441.8268     -0.728950       21.1753    -0.0847261      -3.12763     -0.179949      0.496844      0.695195      0.781730      0.819628      0.858603      0.852299
  43   5 1989.0738    0.6077  0.7669  8.6969  0.0000       4.80105  0.0200   0.0097   0.0393    0.0803   0.0000      0.964205   441.8819      0.189308       20.7970     -0.945539      -1.69401       1.33776      0.587901      0.774880      0.834970      0.946837      0.980317       1.00539
  43   6 2184.9309    0.9459  1.0792  8.8252  0.0000       3.92144  0.0254   0.0129   0.0479    0.1379   0.0000      0.756274   441.1108      0.904432       20.7878      -1.07442      -2.73536      -1.99719      0.682566      0.895463       1.00513       1.14583       1.14835       1.13776
  43   7 2372.2581    1.4444  1.4058  8.4777 -0.0005       2.12211  0.0282   0.0168   0.0524    0.2469   0.0000      0.466439   441.1911       1.36802       22.1195     -0.361033      -2.94755      0.393092      0.777525       1.01438       1.11647       1.28592       1.32976       1.33989
  43   8 2553.3432    2.0297  1.4430  9.4731  0.0000       1.45851  0.0295   0.0232   0.0536    0.1880   0.0000      0.482452   441.4694      0.893453       22.5396     -0.432792      -5.04072      0.514780      0.769284       1.00238       1.08396       1.17945       1.24949       1.30104
  43   9 2732.3649    2.8245  1.2918  9.7556  0.0000       1.02968  0.0283   0.0335   0.0475    0.3102   0.0000      0.476500   440.3833      0.172173       20.9412      0.844102      -2.77274      -1.60962      0.720133      0.935681       1.05430       1.17275       1.16002       1.17962
  43  10 2909.6184    3.6946  1.1267 11.1620  0.0000       2.19560  0.0250   0.0481   0.0466    0.2003   0.0000      0.563048   440.2762      0.119490       20.6967       1.18785      -1.88303       1.38914      0.660173      0.856643      0.947837       1.06667       1.06876       1.12371
  43  11 3083.9880    4.1508  1.2625 11.2609  0.0000       1.62331  0.0268   0.0515   0.0487    0.1967   0.0000      0.517927   440.0081   -0.00303587       20.3571       1.48537      -4.45392      0.411647      0.716146      0.961559       1.04240       1.19336       1.18523       1.19597
  43  12 3255.5642    3.8974  1.7690 11.2772  0.0003       1.02804  0.0319   0.0404   0.0602    0.1019   0.0000      0.332520   440.6418      0.353442       21.6908      -6.25549      -2.91133      -1.45043      0.842853       1.15048       1.20006       1.36670       1.44653       1.46276
  43  14 3592.4365    2.5889  4.2590 10.5667  0.0003      0.625212  0.0567   0.0176   0.0989    0.0437   0.0000      0.112833   439.9107      -1.48421       23.9202      0.777214      -3.15719      -1.09449       1.40020       1.92553       2.10799       2.34020       2.39970       2.42707
  43  15 3757.1374    2.1028  6.4847 10.1254  0.0005      0.328352  0.0772   0.0118   0.1395    0.0367   0.0000     0.0774260   438.9891      0.199139       13.5940       4.04689      -3.48167    -0.0851072       1.87170       2.54763       2.81728       3.09111       3.18400       3.20860
  43  16 3919.7957    1.7092  9.2932  9.7339  0.0002      0.531237  0.1137   0.0080   0.1890    0.0358   0.0000     0.0783456   442.7892       10.3925       19.6923       3.12490      -2.77846       1.36232       2.53600       3.39559       3.79195       4.16092       4.34923       4.42996
  44   2 1339.0704    0.1057  0.1351  8.8720  0.0000       3.44008  0.0133   0.0057   0.0244    0.0237   0.0000       34.3540   442.1830     -0.820977       21.6753     0.0307564      -3.93268    -0.0683679      0.416265      0.521225      0.681481      0.813784      0.784829      0.707578
  44   3 1585.2598    0.2169  0.2531  8.8333  0.0000       26.5179  0.0122   0.0069   0.0244    0.0305   0.0000       5.77704   441.7800     -0.954214       22.1805    -0.0914964      -3.16401      0.815187      0.408261      0.515720      0.581836      0.647437      0.627626      0.656567
  44   4 1801.2961    0.4095  0.4653  8.7774  0.0000       12.1336  0.0150   0.0087   0.0299    0.0457   0.0000       1.71425   441.5167      -1.01572       21.4865     -0.346480      -4.34851      -1.00954      0.443319      0.601647      0.636640      0.753032      0.726956      0.794165
  44   5 2004.6886    0.6391  0.7502  8.8574  0.0000       7.07459  0.0197   0.0106   0.0387    0.0808   0.0000      0.991209   440.5879     -0.764661       22.6872       1.36745      -3.09991      -1.37566      0.563633      0.767845      0.844735      0.945502      0.975998      0.998370
  44   6 2201.4743    0.9990  1.1326  8.6465  0.0000       4.45042  0.0270   0.0131   0.0472    0.1571   0.0000      0.747317   441.0793     -0.549716       21.6029      0.158805      -4.07088      0.487671      0.680620      0.979001       1.02040       1.15382       1.18138       1.19939
  44   7 2389.4702    1.4748  1.2371  9.1286  0.0000       1.96537  0.0270   0.0183   0.0500    0.1900   0.0000      0.609249   441.4523     -0.395685       22.5622       1.92393      -3.41661     -0.155938      0.678391      0.912685       1.00497       1.07838       1.12227       1.15479
  44   8 2571.5058    2.1326  1.4016  9.3881  0.0000       2.20331  0.0287   0.0240   0.0507    0.2064   0.0000      0.458193   440.9563    -0.0953097       21.5415    -0.0501552      -3.50809      -1.99402      0.735588      0.969466       1.08647       1.21520       1.23066       1.27461
  44   9 2751.5543    2.8829  1.2193 10.3786  0.0001       2.00577  0.0265   0.0357   0.0478    0.2228   0.0000      0.572454   441.7212      -2.17893       22.3869      -1.85972      -3.50272      0.872767      0.687005      0.932885       1.02838       1.17898       1.21399       1.20843
  44  10 2929.6153    3.8035  1.1861 10.3019  0.0000      0.805380  0.0247   0.0469   0.0459    0.3756   0.0000      0.521600   441.6408     -0.556283       20.2600       1.48924      -3.09004     -0.332755      0.654453      0.871342      0.981945       1.08985       1.13377       1.14456
  44  11 3104.7589    4.2498  1.2762 11.1407  0.0000      0.893203  0.0270   0.0510   0.0474    0.2075   0.0000      0.500756   441.0204     -0.855824       19.3542       1.83992      -2.85797      0.295852      0.677787      0.924554       1.00634       1.11102       1.12374       1.16275
  44  12 3277.2652    3.8556  1.8632 11.2573 -0.0039      0.511490  0.0346   0.0378   0.0573    0.0906   0.0000      0.280072   441.4176      0.182138       21.2336    0.00611679      -1.04956       1.43440      0.869348       1.16871       1.28131       1.42441       1.46637       1.47550
  44  13 3448.0009    3.1349  2.9644 11.0377 -0.0007      0.985556  0.0439   0.0250   0.0802    0.0519   0.0000      0.164670   441.2244      0.369643       19.0821      0.746264      -1.80671      -2.62819       1.07877       1.47253       1.57327       1.78846       1.84771       1.86589
  44  14 3616.3710    2.5009  4.5855 10.4919  0.0003      0.643446  0.0591   0.0165   0.1064    0.0434   0.0000      0.110616   441.8296      -2.27785       17.2449       3.16618      -1.74243      -2.84274       1.44619       1.95982       2.13525       2.34536       2.44929       2.50612
  44  15 3782.3282    2.0480  7.1243 10.0184 -0.0001      0.352983  0.0854   0.0107   0.1490    0.0369   0.0000     0.0791876   442.8521      -4.26995       18.2074      -1.50334      -3.42079      -3.74258       1.96891       2.65842       2.95835       3.24474       3.36313       3.45715
  44  16 3945.9053    1.6831 10.2375  9.6511  0.0012      0.246054  0.1282   0.0072   0.2036    0.0355   0.0000     0.0773607   439.1924       3.07904       9.36717      -9.75451      -4.10935      0.227283       2.68704       3.62782       4.04466       4.48729       4.72852       4.75859
  45   2 1351.2801    0.1082  0.1344  8.8519  0.0000       72.6079  0.0131   0.0059   0.0231    0.0264   0.0000       32.0818   442.0876    -0.0789050       21.9513     -0.514750      -4.38707     -0.136333      0.422453      0.542217      0.667671      0.718676      0.743947      0.755292
  45   3 1598.4303    0.2317  0.2530  8.8119  0.0000       20.2261  0.0121   0.0071   0.0237    0.0308   0.0000       5.37916   441.8816      0.295495       21.6931     -0.526118      -4.22124     -0.523865      0.364924      0.457059      0.566348      0.623160      0.628850      0.671639
  45   4 1815.3094    0.4230  0.4869  8.8156  0.0000       9.00488  0.0160   0.0086   0.0294    0.0484   0.0000       1.60177   441.7726      0.212778       22.7495     -0.290903      -3.99746      -1.44770      0.465490      0.638366      0.732237      0.730390      0.784691      0.792671
  45   5 2020.0322    0.6734  0.8528  8.7932  0.0000       6.03197  0.0220   0.0103   0.0414    0.0887   0.0000      0.881135   442.0811      0.380627       21.4733      0.112309      -2.42105    -0.0283197      0.587488      0.801634      0.892130       1.00109       1.00292       1.01479
  45   6 2217.8578    1.0244  1.0784  8.8552  0.0000       4.41123  0.0250   0.0137   0.0463    0.1522   0.0000      0.724129   441.4433      0.981731       20.8973      0.281516      -3.84327     -0.257550      0.672918      0.868698      0.973652       1.05024       1.12106       1.15656
  45   7 2406.5357    1.5828  1.3536  8.5441 -0.0000       2.79538  0.0274   0.0182   0.0496    0.2752   0.0000      0.487501   440.7375      -2.01500       22.0964      -1.16131      -2.24286     -0.353293      0.697407      0.928582       1.01517       1.16625       1.16217       1.18478
  45   8 2589.4975    2.2008  1.3387  9.5553  0.0000       2.83833  0.0275   0.0257   0.0493    0.2256   0.0000      0.466732   441.7876      0.179817       19.8410      -1.32403      -2.90992      -1.84150      0.731680      0.975917       1.10316       1.18616       1.28373       1.32459
  45   9 2770.5419    2.9849  1.2761 10.2424  0.0000       2.19027  0.0261   0.0355   0.0478    0.2211   0.0000      0.481913   441.8729     -0.175811       21.7194      -1.26548      -3.29531     -0.923110      0.693700      0.914085      0.992823       1.11578       1.11867       1.21169
  45  10 2949.4634    3.9394  1.1577 10.4335  0.0000       1.87251  0.0251   0.0486   0.0446    0.3883   0.0000      0.569405   440.7730      0.797553       21.2344    -0.0549481      -1.75322      0.445378      0.635403      0.840314      0.903604       1.04029       1.05687       1.08279
  45  11 3125.3101    4.2551  1.4159 11.1601  0.0000       1.10734  0.0281   0.0482   0.0505    0.1733   0.0000      0.438946   441.1856       1.05766       18.2365     -0.180953      -4.26394      -2.41079      0.710238      0.938085       1.03099       1.13737       1.17394       1.18506
  45  12 3298.7938    3.8502  1.9002 11.0321 -0.0004      0.947698  0.0344   0.0370   0.0577    0.1019   0.0000      0.279961   442.1763       1.59033       19.8191     -0.127485      -1.19624     -0.132872      0.826894       1.12058       1.14757       1.33986       1.34593       1.38345
  45  13 3470.5430    3.0564  3.1066 10.9385  0.0001       1.04188  0.0445   0.0238   0.0807    0.0517   0.0000      0.160315   442.0956      -1.17274       19.5557       1.18303      0.621223      -2.84864       1.08102       1.43929       1.62502       1.80786       1.85834       1.90113
  45  14 3640.1431    2.4768  5.2047 10.3272  0.0000      0.751566  0.0638   0.0150   0.1132    0.0421   0.0000     0.0959912   445.3427       1.47349       14.0782       1.55639     -0.961929      0.113629       1.53744       2.03287       2.29012       2.52990       2.59549       2.71995
  45  15 3807.1342    1.9890  7.7028  9.9526  0.0000      0.474900  0.0942   0.0099   0.1572    0.0380   0.0000     0.0803150   443.6932       2.56988       12.5617      -2.51620      -4.67894      -3.99888       2.08836       2.77347       3.13065       3.39231       3.57686       3.66321
  45  16 3971.6546    1.6047 10.0420  9.6773 -0.0012      0.335257  0.1308   0.0069   0.2070    0.0341   0.0000     0.0877046   446.0686     -0.993252       13.3516       2.59862      -11.6595      -4.88851       2.65023       3.53485       3.94326       4.34187       4.52192       4.62795
  46   3 1611.4453    0.2459  0.2726  8.8056 -0.0001       24.3771  0.0117   0.0071   0.0240    0.0309   0.0000       4.66985   441.7337     -0.597513       21.4527     -0.192218      -2.80412     -0.539518      0.365791      0.506950      0.529678      0.623586      0.629774      0.617736
  46   4 1829.2302    0.4449  0.5709  8.6575  0.0000       8.19543  0.0167   0.0083   0.0321    0.0564   0.0000       1.34911   442.5332     -0.879487       21.7121     0.0109322      -2.41835     -0.607330      0.505321      0.636673      0.725733      0.804677      0.799047      0.797626
  46   5 2035.2888    0.7190  0.8732  8.6693  0.0000       6.21872  0.0217   0.0105   0.0400    0.0983   0.0000      0.847279   442.1709      0.528385       21.4761     -0.559978      -3.31851      0.743223      0.565850      0.802810      0.859402      0.991797       1.01060       1.00930
  46   6 2233.9878    1.0831  1.1210  8.9827  0.0000       4.12995  0.0261   0.0143   0.0464    0.1550   0.0000      0.714478   440.6279       1.53456       23.3196     -0.103701      -3.25015     -0.328947      0.669005      0.904413       1.00592       1.12241       1.14433       1.15901
  46   7 2423.3570    1.6103  1.3587  9.3221 -0.0001       2.49420  0.0277   0.0187   0.0512    0.1620   0.0000      0.498112   441.8252     -0.338159       22.2089      0.365916      -1.13905      -1.57939      0.695971      0.963121       1.04137       1.13592       1.18087       1.26854
  46   8 2607.2997    2.2130  1.3583 10.1580  0.0000       3.44622  0.0276   0.0256   0.0511    0.1425   0.0000      0.571649   441.9448     -0.567836       21.9741       1.83434      -2.53374     -0.259953      0.681935      0.897145      0.997012       1.12752       1.17117       1.20026
  46   9 2789.2670    3.1153  1.2678 10.6768  0.0000      0.234738  0.0259   0.0372   0.0478    0.1749   0.0000      0.519366   441.4796     0.0419958       21.3156     -0.937595      -2.70361      0.805450      0.657251      0.848545      0.904902       1.03766       1.05013       1.09835
  46  10 2969.0192    3.9875  1.1646 10.8390 -0.0025       1.56229  0.0246   0.0485   0.0446    0.2470   0.0000      0.504222   440.6576    -0.0802277       21.7945      0.478404      -3.49446      -2.23678      0.599492      0.793259      0.858962      0.993264      0.977036       1.00322
  46  11 3145.6264    4.2168  1.3660 11.4405  0.0000      0.517899  0.0278   0.0480   0.0493    0.1540   0.0000      0.475505   441.4613      0.140588       19.3959      -1.29316      -1.74941      -3.21279      0.668582      0.916992      0.978606       1.13133       1.15607       1.17212
  46  12 3319.9789    3.7325  2.0751 11.0396  0.0000      0.591400  0.0349   0.0338   0.0606    0.0849   0.0000      0.236644   440.9182      0.636780       21.2510      -1.75433      -2.15820      -1.98241      0.825780       1.16933       1.24662       1.39324       1.46279       1.48311
  46  13 3492.6353    2.9520  3.4501 10.9812 -0.0003      0.622891  0.0478   0.0217   0.0849    0.0459   0.0000      0.139582   442.2110      0.803765       16.4268       1.05725      -1.27755     -0.336691       1.14736       1.54123       1.72359       1.86157       1.99975       2.01452
  46  14 3663.4316    2.4265  5.4718 10.2690  0.0000      0.574768  0.0659   0.0139   0.1160    0.0410   0.0000     0.0887915   441.4096      -1.63946       16.8938       3.68894     -0.177452      -7.12194       1.50678       2.02772       2.23369       2.45369       2.56210       2.59316
  46  15 3831.7352    1.9378  8.2565  9.9396  0.0005      0.499196  0.1015   0.0090   0.1666    0.0370   0.0000     0.0775341   444.1333       1.05590       19.2197      -7.02817     -0.806928      -1.45944       2.13264       2.85826       3.17557       3.51956       3.61959       3.70654
  46  16 3997.5492    1.5902 11.3312  9.6491  0.0006      0.563486  0.1451   0.0064   0.2253    0.0322   0.0000     0.0832014   441.7064       1.47106       16.9673       3.59367     -0.618789      -6.10138       2.75440       3.67617       4.12745       4.59142       4.72933       4.79693
  47   2 1375.1795    0.1167  0.1626  8.8270  0.0000       42.9947  0.0130   0.0054   0.0237    0.0245   0.0000       23.9536   442.0023      0.421863       21.8206      0.302647      -3.35702     -0.475525      0.347286      0.507522      0.561460      0.574432      0.657164      0.720217
  47   3 1624.2550    0.2596  0.2645  8.8255  0.0000       20.3240  0.0109   0.0073   0.0222    0.0309   0.0000       4.43820   442.3858     -0.406285       21.7326      0.354089      -2.93142      0.227989      0.333905      0.415122      0.472218      0.545421      0.566352      0.612221
  47   4 1842.9891    0.4610  0.5581  8.7428  0.0000       9.70776  0.0172   0.0085   0.0305    0.0559   0.0000       1.38659   441.4608     -0.786916       21.4658     -0.488928      -2.27947     -0.218234      0.485968      0.669856      0.707879      0.767464      0.803391      0.795883
  47   5 2050.3748    0.7410  0.8284  8.8120  0.0000       5.03908  0.0206   0.0110   0.0380    0.0972   0.0000      0.847305   441.7295    -0.0891664       21.9245     -0.812544      -3.80953      -1.19487      0.557982      0.708741      0.802826      0.877572      0.892416      0.926310
  47   6 2250.0028    1.0880  1.1732  9.0406  0.0000       4.14163  0.0269   0.0138   0.0486    0.1425   0.0000      0.730846   441.8316      -1.12679       21.0581      0.840739      -2.69427      -2.11196      0.607801      0.834927      0.884721       1.00767       1.01285       1.06706
  47   7 2440.0187    1.6811  1.3102  9.4942  0.0011       3.17424  0.0269   0.0199   0.0497    0.1688   0.0000      0.544367   441.3521      0.854368       20.4228     -0.390948      -2.31108      0.225701      0.644458      0.866130      0.956994       1.08595       1.09310       1.08815
  47   8 2624.9103    2.3852  1.2737 10.0369  0.0000       1.84208  0.0259   0.0283   0.0482    0.1947   0.0000      0.528980   441.1489       1.42797       22.6548     0.0960384      -2.53954     -0.293999      0.616887      0.838483      0.888737       1.03324       1.05650       1.05082
  47   9 2807.9750    3.2227  1.2770 10.2920  0.0000       1.13968  0.0256   0.0371   0.0467    0.2393   0.0000      0.498871   440.2021     -0.400048       22.6498      0.572641      -3.17765      -1.34971      0.627708      0.788773      0.896151       1.01313       1.02275       1.06242
  47  10 2988.4412    4.0577  1.2508 10.7246  0.0000       1.18150  0.0249   0.0470   0.0455    0.2541   0.0000      0.520650   442.3634      0.196183       19.5330       2.24346      -3.64154     -0.505430      0.609713      0.785263      0.920373       1.00110       1.05927       1.07925
  47  11 3165.7693    4.2493  1.5302 10.9991  0.0001      0.142444  0.0290   0.0441   0.0496    0.1546   0.0000      0.361594   441.5853      0.776460       18.1997     -0.430370      -2.57362       2.29957      0.683484      0.897851      0.996328       1.10824       1.16744       1.17348
  47  12 3341.0091    3.6889  2.1224 11.2614  0.0000      0.851928  0.0356   0.0333   0.0625    0.0768   0.0000      0.237928   441.9752     0.0887999       20.5993     -0.525676      -3.46345     -0.174302      0.823831       1.08668       1.23538       1.32236       1.39223       1.43801
  47  13 3514.5605    2.9305  3.5779 10.8793 -0.0000      0.614728  0.0489   0.0207   0.0845    0.0454   0.0000      0.139075   440.0022      -1.47837       17.7153       1.21074      -2.13942       1.45955       1.12900       1.53816       1.70999       1.87210       1.92499       2.00062
  47  14 3686.3131    2.3427  5.9007 10.2180 -0.0000      0.485574  0.0702   0.0127   0.1244    0.0402   0.0000     0.0886583   441.8425      -2.98302       16.9884       2.14669      -5.07277      -6.54379       1.55159       2.12674       2.35173       2.59054       2.67415       2.74037
  47  15 3855.6844    1.8888  8.9012  9.8478  0.0000      0.433936  0.1085   0.0082   0.1808    0.0373   0.0000     0.0818913   438.3584    -0.0883644       16.7513      -3.61510      -4.35111      -1.32193       2.17411       2.95958       3.28011       3.63414       3.73553       3.82758
  48   3 1636.9062    0.2564  0.3207  8.8342  0.0000       21.6153  0.0129   0.0068   0.0256    0.0313   0.0000       3.97587   442.3511      0.305892       21.7776     -0.499694      -2.68792     -0.738514      0.373196      0.506115      0.569688      0.624362      0.661315      0.667118
  48   4 1856.5724    0.4699  0.5892  8.8241  0.0000       11.0424  0.0175   0.0086   0.0328    0.0552   0.0000       1.39621   441.3552     0.0719710       22.7642      -1.39004      -2.88518       2.11288      0.491859      0.687625      0.792534      0.881266      0.899790      0.935041
  48   5 2065.3398    0.7630  0.9231  8.5861  0.0000       6.03738  0.0212   0.0107   0.0415    0.1163   0.0000      0.793669   440.9073     -0.231073       21.8124     -0.630581      -4.11032     -0.530054      0.541234      0.707388      0.805806      0.881543      0.937964      0.927535
  48   6 2265.8224    1.1559  1.1968  9.1545  0.0000       4.25406  0.0258   0.0143   0.0480    0.1334   0.0000      0.653892   441.5392    -0.0867325       22.2073       1.62666      -3.29956     -0.157680      0.610271      0.799649      0.912946      0.990311       1.05248       1.03639
  48   7 2456.5363    1.7169  1.3829  9.6451 -0.0029       2.69480  0.0280   0.0197   0.0505    0.1559   0.0000      0.525660   441.2702     -0.182490       20.7563      -1.36801      -4.25667     -0.610859      0.651871      0.863865      0.949802       1.05789       1.08088       1.11027
  48   8 2642.4162    2.4381  1.3649  9.5889  0.0000       1.74834  0.0271   0.0269   0.0478    0.2424   0.0000      0.475612   441.7722     -0.884157       22.1503     -0.286897      -2.83716      -2.23370      0.619637      0.833013      0.910630       1.00163       1.02654       1.05927
  48   9 2826.4679    3.3421  1.1737 10.6029  0.0000       1.25083  0.0252   0.0407   0.0448    0.2600   0.0000      0.673003   441.4172     -0.916136       21.2153      0.493258      -4.81012     -0.335385      0.575777      0.787975      0.832803      0.936317      0.938641      0.998324
  48  10 3007.6327    4.0714  1.1928 11.3232  0.0000      0.204597  0.0237   0.0492   0.0467    0.1909   0.0000      0.580515   440.3930     -0.370052       21.8161       1.43447      -2.61417      -1.84500      0.582785      0.760355      0.854084      0.950686      0.972485      0.966696
  48  11 3185.7427    4.1961  1.4854 11.3530 -0.0001      0.158007  0.0284   0.0450   0.0504    0.1418   0.0000      0.366398   441.0246     -0.511690       20.5062      -3.20793      -4.29591      -1.25577      0.658606      0.890466      0.959218       1.10234       1.15426       1.19249
  48  12 3361.8490    3.5998  2.2660 11.1680  0.0000      0.847328  0.0362   0.0313   0.0634    0.0744   0.0000      0.213631   441.4255     -0.173822       19.0069       1.27008      -3.60997     -0.466548      0.821847       1.10111       1.22226       1.34392       1.40273       1.42959
  48  13 3536.2865    2.8716  3.9829 10.7381  0.0000      0.499642  0.0516   0.0188   0.0896    0.0446   0.0000      0.118990   440.7482     -0.727950       19.3105      -2.45346      -3.43643      -3.55600       1.14806       1.56070       1.70498       1.89381       1.99434       2.04981
  48  14 3709.0258    2.2899  6.4425 10.1464  0.0004      0.599263  0.0756   0.0117   0.1321    0.0409   0.0000     0.0824072   443.0942      -3.69054       19.4043      -1.76303      0.923577       3.05125       1.65817       2.24177       2.46921       2.70368       2.84001       2.95150
  48  15 3879.2830    1.8426  8.7460  9.9154 -0.0010      0.566003  0.1091   0.0081   0.1769    0.0364   0.0000     0.0984747   439.8575      -3.87877       17.1362      -1.32216      -4.98817      -1.77890       2.12754       2.86163       3.17252       3.51479       3.70326       3.72814
  49   2 1398.5249    0.1263  0.1530  8.8687  0.0000       40.8160  0.0115   0.0055   0.0231    0.0235   0.0000       22.6537   441.8608     -0.863683       21.8776     -0.168590      -5.03873      0.866256      0.350203      0.494710      0.576585      0.611348      0.589293      0.563465
  49   3 1649.3509    0.2838  0.3204  8.8032  0.0000       14.5372  0.0125   0.0072   0.0244    0.0332   0.0000       3.26042   442.0923     -0.191043       21.1711       1.24679      -2.18612      0.577496      0.381752      0.510447      0.538066      0.639778      0.705839      0.707970
  49   4 1870.0450    0.4914  0.6563  8.7239  0.0000       9.02638  0.0180   0.0083   0.0343    0.0596   0.0000       1.21511   441.5020     -0.556443       21.8830      0.263715      -3.43744     -0.958714      0.452209      0.627960      0.670573      0.766004      0.809811      0.831557
  49   5 2080.1012    0.7728  0.9351  8.6088  0.0000       5.25919  0.0219   0.0105   0.0405    0.1138   0.0000      0.804134   441.5977     -0.282641       21.6193     -0.694880      -2.59422      0.163205      0.541009      0.725956      0.837273      0.895509      0.943045      0.947118
  49   6 2281.3978    1.2039  1.2273  9.1000  0.0001       3.51669  0.0263   0.0146   0.0471    0.1415   0.0000      0.639264   441.8857      0.824331       20.0570       1.28086      -3.34349       1.17801      0.598573      0.794612      0.887705      0.971528       1.02061       1.05587
  49   7 2472.8848    1.8017  1.4528  9.0869  0.0012       2.82913  0.0277   0.0195   0.0495    0.2071   0.0000      0.460397   441.0505      0.973886       23.6764       2.00009      -2.08537     -0.328998      0.624862      0.830032      0.930921      0.988301       1.05365       1.06310
  49   8 2659.8127    2.5011  1.3498 10.1228  0.0001       1.69909  0.0259   0.0278   0.0488    0.1657   0.0000      0.465240   440.9793     -0.822686       21.5766     -0.201650      -3.40769     -0.201361      0.605892      0.807814      0.896753      0.995985       1.03895       1.06961
  49   9 2844.7690    3.4171  1.2617 10.1477  0.0000       2.37340  0.0249   0.0387   0.0451    0.2917   0.0000      0.489806   441.4975     -0.294862       20.5443     -0.824519      -3.77442     -0.408114      0.563706      0.757381      0.832099      0.921812      0.950219      0.990988
  49  10 3026.7415    4.1974  1.2434 10.9383  0.0000       1.21531  0.0251   0.0486   0.0455    0.2563   0.0000      0.524031   441.0912     -0.608541       21.7998      0.380802      -4.77226     -0.992608      0.572444      0.749205      0.850391      0.952190      0.989820      0.988094
  49  11 3205.6096    4.1504  1.6306 10.7553  0.0000       1.29603  0.0283   0.0414   0.0526    0.1746   0.0000      0.347186   442.2794     -0.475414       20.6194      0.449381      -2.47063      -1.76558      0.647803      0.867870      0.941305       1.07357       1.09614       1.13267
  49  12 3382.4348    3.5035  2.4208 11.3073  0.0001      0.516871  0.0374   0.0294   0.0651    0.0588   0.0000      0.223324   440.8126       2.28255       20.0189      -2.62245      -4.10507      -2.99587      0.867688       1.14582       1.28733       1.44513       1.51758       1.57381
  49  13 3557.7201    2.8047  4.0606 10.7033  0.0000      0.466190  0.0522   0.0182   0.0909    0.0451   0.0000      0.117179   441.4183      0.247745       23.0345      -1.81871     -0.523020      0.252411       1.16424       1.55043       1.74767       1.95400       2.02404       2.11177
  49  14 3731.3844    2.2107  6.6412 10.0941  0.0000      0.485706  0.0780   0.0110   0.1368    0.0411   0.0000     0.0855357   440.4574       3.04933       18.3713       2.65428      -2.38487       3.20238       1.65914       2.21626       2.49860       2.74535       2.86116       2.93648
  49  15 3902.7961    1.8130  9.5576  9.9255  0.0012      0.456227  0.1198   0.0075   0.1901    0.0330   0.0000     0.0905602   441.1944      -8.46272       24.2478       5.98200      -2.90563      0.549256       2.24181       3.03573       3.36846       3.74954       3.88592       4.02483
  50   1 1110.8127    0.0546  0.0495  9.0175  0.0000       89.7326  0.0255   0.0062   0.0163    0.0216   0.0000       296.712   441.3612      -3.57094       23.4044      -1.33837      -1.99351      -2.54169      0.479309       1.12052      0.724889      0.991551       1.09218       1.07538
  50   2 1409.9698    0.1258  0.1721  8.8757  0.0000       60.8126  0.0123   0.0054   0.0243    0.0249   0.0000       21.4270   441.8446     -0.226482       21.8824      0.430834      -2.80819     -0.832109      0.373013      0.495964      0.515751      0.567010      0.582162      0.657976
  50   3 1661.6406    0.2685  0.3113  8.8054  0.0000       17.2346  0.0121   0.0068   0.0248    0.0330   0.0000       3.72669   441.9856     -0.781409       21.3481    0.00259219      -3.76238     -0.154513      0.335166      0.500309      0.530169      0.624662      0.606684      0.628511
  50   4 1883.3094    0.5113  0.6528  8.6872  0.0000       8.98299  0.0167   0.0086   0.0350    0.0647   0.0000       1.14954   442.4444     0.0952427       22.1550       1.16944      -3.67825      0.881568      0.459605      0.593691      0.665707      0.715814      0.775278      0.782200
  50   5 2094.7627    0.8175  0.9943  8.3323 -0.0001       6.53940  0.0225   0.0106   0.0411    0.1469   0.0000      0.757494   441.4126     -0.199324       21.1964     -0.410506      -3.91534       1.74412      0.525719      0.725525      0.777868      0.885407      0.922786      0.949629
  50   6 2296.8150    1.2765  1.1940  9.0590  0.0000       3.36404  0.0247   0.0155   0.0459    0.1619   0.0000      0.620685   441.3441     -0.460135       22.6520       1.30362      -4.85628      0.270232      0.579384      0.746793      0.856433      0.935803      0.995983       1.01442
  50   7 2488.9985    1.8550  1.4257  9.3488  0.0000       1.78388  0.0276   0.0198   0.0490    0.1786   0.0000      0.454683   441.1106     -0.467404       21.7761      0.976359      -3.69298      -1.03568      0.620583      0.817511      0.890174       1.00459       1.06501       1.08460
  50   8 2677.0070    2.6019  1.4081  9.9180  0.0000       1.79330  0.0260   0.0279   0.0483    0.1849   0.0000      0.448797   441.9144     -0.379666       21.7964     -0.560476      -1.51467     -0.155724      0.592921      0.781471      0.864492      0.982515       1.01739       1.07245
  50   9 2862.9011    3.5661  1.1472 10.0342  0.0000      0.847376  0.0235   0.0418   0.0426    0.4451   0.0000      0.577461   440.7680     -0.285659       24.0169       1.35194      -3.43768      0.609505      0.537231      0.729015      0.791829      0.890115      0.922569      0.971987
  50  10 3045.5828    4.2958  1.2407 10.7962  0.0000      0.711865  0.0244   0.0487   0.0459    0.2937   0.0000      0.552025   441.7959     -0.805245       21.5696     -0.609088     -0.509758     -0.407660      0.537749      0.722249      0.793839      0.889262      0.912424      0.953465
  50  11 3225.1048    4.1068  1.6697 10.7827  0.0002      0.154848  0.0285   0.0395   0.0514    0.1505   0.0000      0.326173   440.7827     0.0157704       21.4495      0.402419      -4.25737      -2.25941      0.668624      0.877221      0.988125       1.10127       1.11764       1.16532
  50  12 3402.7695    3.4135  2.6689 11.0141 -0.0001      0.279258  0.0393   0.0264   0.0678    0.0631   0.0000      0.172078   440.7162     -0.166122       21.6395      -1.54905       1.74636     -0.511021      0.871785       1.14745       1.32197       1.42718       1.51260       1.57683
  50  13 3579.1284    2.7004  4.6856 10.5836  0.0001      0.539763  0.0568   0.0161   0.1010    0.0423   0.0000     0.0975857   442.9331      0.963049       21.4779       2.57219      -2.56927      -5.00406       1.22777       1.65442       1.81338       2.03127       2.09321       2.16157
  50  14 3753.5597    2.1673  7.1264 10.0699 -0.0007      0.594295  0.0836   0.0102   0.1444    0.0401   0.0000     0.0907518   442.0536       2.06374       21.5913       1.97349     -0.527628      0.305337       1.66050       2.23761       2.45885       2.73122       2.80360       2.89342
  50  15 3925.7350    1.7296 10.1389  9.9024 -0.0007      0.206583  0.1337   0.0067   0.2027    0.0320   0.0000     0.0925487   445.3648      -7.67413       19.4931       5.85174      -3.93632     -0.457153       2.36838       3.15532       3.55791       3.89376       4.04214       4.18473
  51   1 1120.2705    0.0509  0.0529  9.0118 -0.0005       380.738  0.0203   0.0066   0.0227    0.0321   0.0000       287.584   439.0459       2.83580       17.8925       2.90396      -4.89342       2.70994      0.546689      0.867334       1.13078       1.25801       1.17759       1.15100
  51   2 1421.2721    0.1410  0.1338  8.8437  0.0000       36.3998  0.0098   0.0059   0.0189    0.0232   0.0000       19.6517   441.8515      0.109766       22.7589    -0.0951130      -3.80731      0.190560      0.249256      0.338265      0.399831      0.434289      0.445007      0.435638
  51   3 1673.7557    0.2837  0.3305  8.8237  0.0000       22.8144  0.0126   0.0069   0.0239    0.0327   0.0000       3.55318   441.6079      0.109189       21.4048      0.561732      -2.99448     -0.372373      0.346930      0.485304      0.529620      0.561383      0.577264      0.599200
  51   4 1896.5367    0.5229  0.7204  8.7037  0.0000       8.02838  0.0187   0.0084   0.0357    0.0658   0.0000       1.11876   441.5672      0.312221       20.7672     -0.326094      -3.35072      0.825491      0.444424      0.625812      0.671687      0.766416      0.795605      0.811373
  51   5 2109.2782    0.8392  0.9474  8.6551  0.0000       6.71704  0.0211   0.0111   0.0402    0.1216   0.0000      0.794534   441.8322     -0.391752       23.0616      0.370141      -2.83179      -1.31913      0.492895      0.653309      0.721361      0.829189      0.822576      0.852086
  51   6 2312.0638    1.2838  1.2142  9.0010  0.0000       3.00532  0.0256   0.0152   0.0454    0.1700   0.0000      0.617043   442.9578      -1.24518       21.4098     -0.282426      -2.96070     -0.713601      0.585551      0.762504      0.872734      0.921182      0.972999       1.01224
  51   7 2505.0981    1.9078  1.4254  9.1948  0.0000       2.52958  0.0274   0.0201   0.0477    0.2048   0.0000      0.470441   441.7195      0.352309       20.1289      0.293100      -3.57477       2.20572      0.612328      0.806026      0.889145      0.987562       1.02423       1.08385
  51   8 2694.1352    2.6941  1.2917  9.9720  0.0006       1.17579  0.0246   0.0301   0.0461    0.2363   0.0000      0.473412   440.8050       1.50088       22.6439       1.12193      -2.61105      -1.46647      0.574801      0.742662      0.817747      0.930279      0.969441      0.991307
  51   9 2880.9503    3.5921  1.2177 10.9547  0.0001       2.13516  0.0246   0.0413   0.0447    0.1948   0.0000      0.538844   442.6935       1.10787       21.4821      0.761641      -2.65756      -1.99319      0.539688      0.742490      0.813474      0.918604      0.956054      0.965434
  51  10 3064.2827    4.3456  1.2887 10.7827  0.0000      0.717317  0.0249   0.0479   0.0448    0.2762   0.0000      0.508187   440.7891       1.23323       22.0261     -0.898652      -2.50626    -0.0774896      0.540667      0.721612      0.789134      0.893241      0.931484      0.936139
  51  11 3244.6264    3.9907  1.7170 11.4848 -0.0001      0.538537  0.0302   0.0395   0.0543    0.1020   0.0000      0.328371   440.6834      0.744027       22.2101    -0.0122641     -0.413158      0.218738      0.688557      0.909011       1.00853       1.12448       1.15139       1.21472
  51  12 3423.1879    3.3339  2.9283 10.9647 -0.0008      0.762265  0.0404   0.0245   0.0728    0.0561   0.0000      0.167442   440.9693      -1.37969       20.2335      -1.24250     -0.571645      -1.66486      0.863061       1.13305       1.29808       1.40128       1.51341       1.54436
  51  13 3600.0209    2.6546  4.7836 10.4883  0.0000      0.362567  0.0574   0.0153   0.1012    0.0427   0.0000      0.105706   442.5446      -2.83907       18.6412      -2.25717      -3.23330      -2.64329       1.22389       1.61153       1.82253       2.01328       2.10713       2.16472
  51  14 3775.3184    2.1655  7.5444  9.9418 -0.0002      0.348653  0.0874   0.0095   0.1508    0.0416   0.0000     0.0825883   446.4424       1.93341       21.5916      -6.50842       1.26811      -6.41404       1.69015       2.27758       2.49967       2.76193       2.90247       2.98884
  52   3 1685.7229    0.3001  0.3695  8.8119 -0.0001       19.7728  0.0128   0.0069   0.0267    0.0350   0.0000       2.99511   442.1830     -0.489037       21.6384      0.300108      -3.90757    -0.0115129      0.357259      0.457193      0.497789      0.547239      0.581901      0.597259
  52   4 1909.6141    0.5379  0.6314  8.8023  0.0000       8.86400  0.0171   0.0089   0.0322    0.0630   0.0000       1.17457   441.7525      -1.11168       21.6301      -1.09073      -4.64247      0.359725      0.405753      0.590466      0.608667      0.687689      0.731173      0.754375
  52   5 2123.5988    0.8685  0.9775  8.7049  0.0000       5.81302  0.0211   0.0113   0.0421    0.1254   0.0000      0.779498   441.4091      -1.90411       20.7955      0.878953      -2.91595     -0.807640      0.478198      0.617393      0.712736      0.798163      0.820003      0.855593
  52   6 2327.0971    1.3092  1.3707  9.0823  0.0000       2.54619  0.0278   0.0145   0.0488    0.1478   0.0000      0.557488   441.1660      0.599728       21.9813     -0.905145      -3.54606      -2.10025      0.593777      0.782970      0.851174      0.974579      0.987010       1.01054
  52   7 2520.9991    1.9634  1.4563  9.5488  0.0000       2.39000  0.0271   0.0205   0.0485    0.1565   0.0000      0.444931   441.8809       1.41531       21.9462     -0.115360      -2.33410       1.24452      0.597516      0.774578      0.854095      0.958384       1.00172       1.05312
  52   8 2711.0880    2.7480  1.3067 10.3362  0.0000       1.28560  0.0257   0.0302   0.0458    0.1810   0.0000      0.504548   442.2409     -0.899233       22.7598      0.271004      -3.20269      -1.76993      0.556681      0.743142      0.806025      0.907904      0.905638      0.966782
  52   9 2898.7795    3.6722  1.2481 10.8330  0.0000       1.69609  0.0239   0.0408   0.0447    0.1925   0.0000      0.492882   442.2017     -0.782715       21.8322      0.286488      -2.89658      -1.39017      0.511505      0.678301      0.772868      0.861246      0.894695      0.899890
  52  10 3082.8753    4.3363  1.3470 10.7513  0.0000      0.951157  0.0253   0.0459   0.0448    0.2671   0.0000      0.434553   441.5991      0.929018       20.3567     -0.331212      -2.04452      -1.18961      0.553504      0.747770      0.842334      0.920403      0.985348      0.982726
  52  11 3263.9447    4.0478  1.7939 11.1966 -0.0000      0.771776  0.0303   0.0376   0.0543    0.1110   0.0000      0.314772   440.5317     -0.385535       21.3998      -1.12100      -2.29536      -1.14856      0.662532      0.861117      0.953064       1.04786       1.09854       1.15618
  52  12 3443.2151    3.2410  3.1069 10.8680  0.0000      0.693981  0.0419   0.0231   0.0737    0.0588   0.0000      0.153606   439.8900    -0.0659376       20.2229      -1.01551      -3.77506      -2.25522      0.891695       1.16192       1.32068       1.43564       1.49707       1.51360
  52  13 3620.9641    2.5706  5.0444 10.4441  0.0000      0.551968  0.0595   0.0144   0.1070    0.0437   0.0000      0.104516   441.1343      -2.48213       23.0660      -4.92465      -3.04965      -2.50263       1.23010       1.64331       1.87642       2.01781       2.13025       2.19407
  52  14 3797.0610    2.0345  8.1149 10.0509 -0.0020      0.331035  0.1016   0.0086   0.1641    0.0393   0.0000      0.108509   444.6073    -0.0207571       20.0111      -1.42238      -3.21463      0.988577       1.83858       2.47831       2.74916       3.03481       3.16967       3.23635
  53   2 1443.5079    0.1457  0.1687  8.8180  0.0000       38.6534  0.0108   0.0054   0.0211    0.0242   0.0000       16.2741   442.1909     -0.425120       21.4821      0.772703      -3.86673      0.249272      0.340120      0.492717      0.528749      0.552709      0.625794      0.646607
  53   3 1697.4925    0.3160  0.3543  8.8539  0.0000       17.4881  0.0126   0.0072   0.0242    0.0347   0.0000       2.85328   442.0313     -0.521479       21.8744     0.0350578      -4.36347     -0.849936      0.331756      0.433538      0.453722      0.540551      0.542031      0.569342
  53   4 1922.5548    0.5511  0.6974  8.7202  0.0000       9.34565  0.0173   0.0086   0.0343    0.0661   0.0000       1.10843   441.1704     -0.692300       21.4783     -0.954842      -3.95873     -0.411252      0.427404      0.596878      0.638108      0.738968      0.759950      0.779449
  53   5 2137.7997    0.8820  1.0443  8.5420  0.0000       6.35262  0.0225   0.0111   0.0423    0.1430   0.0000      0.754086   441.5967     -0.850966       22.2307      0.850973      -2.15311      0.190622      0.497178      0.668885      0.737664      0.820515      0.856622      0.850267
  53   6 2342.0785    1.4030  1.3699  8.9039  0.0000       3.72179  0.0269   0.0151   0.0476    0.1740   0.0000      0.540884   441.9201     -0.259584       21.9095     -0.785722      -3.24920      0.439244      0.564037      0.723565      0.805644      0.916845      0.942342      0.938708
  53   7 2536.7646    2.0264  1.4985  9.3024  0.0001       2.08283  0.0280   0.0204   0.0474    0.1938   0.0000      0.432201   441.5530     -0.226367       22.6519       1.52553      -4.59350       1.60140      0.599497      0.822195      0.900369       1.03109       1.06118       1.08441
  53   8 2727.8989    2.8992  1.3923  9.8211  0.0000       1.26291  0.0260   0.0301   0.0445    0.2375   0.0000      0.415035   442.1459     -0.407057       21.6570      0.302196      -4.32198     -0.914536      0.561976      0.729684      0.811090      0.887662      0.928556      0.993668
  53   9 2916.4882    3.7671  1.3037 10.5669  0.0002       1.78888  0.0251   0.0410   0.0440    0.2631   0.0000      0.475821   442.0465     -0.427725       21.7015      0.509082      -3.24174      -2.82035      0.527233      0.695932      0.760361      0.868208      0.910842      0.920654
  53  10 3101.2533    4.3366  1.4202 10.8143  0.0000      0.692177  0.0259   0.0445   0.0464    0.2227   0.0000      0.401259   441.9311      0.736091       20.7871      0.273780      -4.69491      -1.01164      0.570054      0.754615      0.835339      0.925382      0.971412       1.00809
  53  11 3283.2022    3.9253  2.0338 11.0978  0.0000       1.40195  0.0317   0.0336   0.0574    0.0875   0.0000      0.259864   441.4117     -0.299506       19.1399     -0.467313      -2.34894      -1.77908      0.661297      0.885931      0.979897       1.11968       1.16963       1.17619
  53  12 3463.1411    3.2219  3.3571 10.8019  0.0007      0.428905  0.0429   0.0217   0.0758    0.0537   0.0000      0.144623   441.2757     -0.643213       22.0274     -0.688987      -2.80923      -1.67932      0.915368       1.20698       1.36028       1.50207       1.58100       1.59553
  53  13 3641.7778    2.5196  5.5124 10.3381 -0.0002      0.486020  0.0633   0.0132   0.1134    0.0428   0.0000     0.0922767   441.3832       1.32689       19.5672       2.18976      -6.23758      -5.89832       1.25376       1.70552       1.88187       2.10752       2.22840       2.27380
  53  14 3818.6115    2.0377  8.4584 10.0222  0.0041      0.520735  0.1030   0.0084   0.1679    0.0377   0.0000      0.104707   444.3408      -3.88458       22.6906     -0.927170      -5.77353      -3.33083       1.84324       2.48275       2.79036       3.07849       3.22594       3.32869
  54   2 1454.4167    0.1551  0.1882  8.7759  0.0000       58.3833  0.0097   0.0055   0.0218    0.0249   0.0000       13.1534   441.8114      -1.05612       22.6866     -0.135528      -3.61723      0.332235      0.247066      0.349189      0.390158      0.396305      0.443690      0.421581
  54   3 1709.1391    0.3340  0.4037  8.7567  0.0000       14.2616  0.0133   0.0071   0.0265    0.0383   0.0000       2.45347   441.5670     -0.971689       21.7805    -0.0372127      -3.96281      0.419798      0.321483      0.425134      0.527654      0.534771      0.581051      0.586695
  54   4 1935.4123    0.5691  0.7463  8.8300  0.0000       8.51678  0.0179   0.0088   0.0374    0.0668   0.0000       1.08934   442.5399     -0.625701       21.7607     -0.296449      -4.04123      0.895302      0.423063      0.587784      0.654277      0.708035      0.732470      0.800571
  54   5 2151.8595    0.9308  0.9983  8.8909  0.0000       5.92150  0.0214   0.0118   0.0414    0.1175   0.0000      0.771030   442.3929      0.212512       21.4676    -0.0395845      -2.27388     -0.815443      0.460137      0.626622      0.696039      0.782519      0.801374      0.830865
  54   6 2356.8188    1.4488  1.3286  8.8679 -0.0002       3.74369  0.0259   0.0154   0.0452    0.1766   0.0000      0.545235   441.5463       1.14227       20.8387       1.16675      -2.36106      0.213418      0.534930      0.714760      0.789226      0.874131      0.922048      0.926245
  54   7 2552.4003    2.1040  1.5086  9.3928  0.0000       1.82265  0.0268   0.0210   0.0492    0.1907   0.0000      0.435833   441.2737      -1.14560       21.1777       1.73364      -2.40901     -0.586394      0.565921      0.767997      0.855807      0.964197      0.983296       1.02747
  54   8 2744.6332    2.9918  1.3135  9.7212  0.0000       1.26659  0.0248   0.0313   0.0428    0.2994   0.0000      0.437703   441.5865     -0.501092       21.6396    -0.0507985      -3.03835      -1.64045      0.509738      0.678376      0.724933      0.855992      0.890994      0.931845
  54   9 2934.0008    3.8849  1.3275 10.4086  0.0000       1.43008  0.0241   0.0407   0.0435    0.2629   0.0000      0.420514   441.0296     -0.601573       21.2583      0.825033      -2.58047     -0.924700      0.529920      0.698848      0.793385      0.878413      0.901127      0.951680
  54  10 3119.5345    4.3864  1.3868 10.7678  0.0000       1.07197  0.0245   0.0450   0.0456    0.2350   0.0000      0.401114   442.0503       1.08773       21.4933     -0.290558      -2.77082      -1.83245      0.534774      0.701669      0.768613      0.868764      0.911364      0.960699
  54  11 3302.1350    3.9281  2.0916 10.7670  0.0000       1.00836  0.0317   0.0324   0.0555    0.1050   0.0000      0.243486   441.5369      -2.09798       20.6352      -2.15990      -2.50733      0.448410      0.666087      0.893914      0.995254       1.09383       1.14711       1.21113
  54  12 3482.8853    3.1137  3.5391 10.6673  0.0000      0.343539  0.0448   0.0199   0.0774    0.0539   0.0000      0.136865   440.6319     -0.581042       19.5103     -0.210130      -3.52181     -0.432706      0.926424       1.21301       1.34599       1.51247       1.57402       1.67683
  54  13 3662.2787    2.4361  6.0168 10.2854 -0.0000      0.451191  0.0685   0.0120   0.1204    0.0424   0.0000     0.0945027   443.6657       1.05264       18.1256       1.23839      -6.63877      -5.88341       1.30980       1.76003       1.96210       2.18547       2.27066       2.33588
  54  14 3839.6447    1.9104  8.6619 10.0628 -0.0015      0.170450  0.1142   0.0076   0.1734    0.0358   0.0000      0.106607   443.2858      -5.03862       20.0074      0.167359      -6.41148       4.78017       1.88514       2.53664       2.87632       3.10307       3.36070       3.40658
  55   2 1465.1700    0.1590  0.1490  8.8770  0.0000       42.2358  0.0084   0.0059   0.0178    0.0228   0.0000       14.7403   442.3511     -0.633306       22.1696      0.173730      -3.26122     -0.410866      0.234808      0.299842      0.341418      0.388926      0.408405      0.408541
  55   3 1720.6646    0.3289  0.4005  8.8773  0.0000       20.8724  0.0134   0.0071   0.0271    0.0344   0.0000       2.79240   442.2787      0.124687       22.2746       1.27206      -4.27134     0.0188735      0.332126      0.412935      0.521600      0.526110      0.590586      0.622296
  55   4 1948.1010    0.6025  0.7273  8.7153  0.0000       8.34812  0.0179   0.0089   0.0331    0.0744   0.0000       1.02972   441.6366     -0.748437       22.0889     -0.571623      -2.66351     -0.385745      0.407172      0.543701      0.597230      0.652718      0.676924      0.745404
  55   5 2165.7212    0.9807  1.1838  8.6542  0.0000       4.19117  0.0243   0.0114   0.0446    0.1446   0.0000      0.649502   441.9781      0.201426       22.6208      0.248218      -4.22498     -0.816208      0.504273      0.679825      0.731872      0.813252      0.889959      0.920692
  55   6 2371.4638    1.4332  1.4080  9.0448  0.0000       4.06250  0.0267   0.0150   0.0472    0.1585   0.0000      0.502501   442.4152      0.667202       20.9822     -0.408413      -3.66566      -1.30840      0.554466      0.719489      0.809256      0.911518      0.941818       1.01391
  55   7 2567.9223    2.1948  1.4457  9.3626  0.0000       1.94286  0.0262   0.0221   0.0472    0.2244   0.0000      0.449269   441.6459     -0.580701       22.1516       1.13005      -2.93434      -1.18825      0.516816      0.715726      0.764337      0.879206      0.922496      0.920089
  55   8 2761.2235    3.0592  1.3033 10.0165  0.0000       1.76098  0.0237   0.0326   0.0443    0.2713   0.0000      0.503206   442.0890      0.286560       21.6642     -0.811702      -4.04056      -2.40567      0.501523      0.667139      0.722003      0.806523      0.874037      0.909747
  55   9 2951.3139    3.9461  1.1955 11.2686  0.0000      0.596751  0.0231   0.0444   0.0428    0.1755   0.0000      0.561077   442.4319      0.253001       22.2202      -1.50132      -2.89488     -0.354426      0.494806      0.646394      0.723199      0.806753      0.844812      0.874348
  55  10 3137.6329    4.3191  1.5123 10.7335 -0.0000      0.579751  0.0265   0.0419   0.0466    0.2201   0.0000      0.353485   441.4996      0.448322       21.9084      0.144538      -2.99140     -0.422469      0.550664      0.734848      0.818389      0.918095      0.962253      0.979849
  55  11 3320.9795    3.8436  2.0987 11.2588  0.0000      0.755916  0.0320   0.0321   0.0577    0.0767   0.0000      0.250939   442.0659      0.550248       21.6878      0.949886      -3.28366      -2.84976      0.629311      0.845881      0.936921       1.03645       1.07099       1.10238
  55  12 3502.5367    3.0531  3.6135 10.6927  0.0000      0.390239  0.0454   0.0192   0.0796    0.0514   0.0000      0.135940   441.2837      0.279469       19.6841       1.15389      -2.51246      -2.16302      0.883739       1.20309       1.30304       1.45392       1.54636       1.57949
  55  13 3682.5251    2.3795  6.1762 10.2758 -0.0003      0.320870  0.0721   0.0114   0.1237    0.0423   0.0000     0.0916690   442.1060       2.32264       17.5988       2.97907     -0.977719     -0.424935       1.35132       1.82740       2.00196       2.23971       2.33675       2.41542
  55  14 3860.9919    1.9016  9.1830 10.0202 -0.0002      0.648237  0.1190   0.0074   0.1806    0.0346   0.0000      0.104933   444.3952      0.411500       19.9135       4.25801      0.576290      -3.21303       1.97751       2.72296       3.02948       3.27909       3.50060       3.55550
  56   1 1165.8971    0.0723  0.1315  8.9543  0.0000       89.5353  0.0204   0.0056   0.0310    0.0209   0.0000       87.8382   440.6307     -0.905400       21.5245      0.837126      -3.06155    -0.0451780      0.437455      0.585751      0.706413      0.865981      0.911120      0.902525
  56   2 1475.8129    0.1608  0.1753  8.8622  0.0000       28.1208  0.0096   0.0056   0.0190    0.0224   0.0000       12.6858   441.5995     -0.833246       21.9021     -0.506883      -3.57828      0.204289      0.261387      0.314691      0.380683      0.450925      0.479093      0.468233
  56   3 1731.9869    0.3527  0.4556  8.7099  0.0000       13.6081  0.0130   0.0069   0.0289    0.0400   0.0000       2.02357   442.3950     -0.366017       21.8808      0.306858      -3.56460    -0.0693780      0.321862      0.411521      0.484994      0.529740      0.541136      0.576574
  56   4 1960.7380    0.6044  0.7815  8.7470  0.0000       9.25908  0.0182   0.0088   0.0368    0.0718   0.0000       1.03593   441.9626      0.420309       22.4920      0.424107      -3.56285      0.358035      0.405061      0.566983      0.621705      0.686926      0.739232      0.725953
  56   5 2179.4760    0.9801  1.1528  8.6441  0.0000       4.52513  0.0240   0.0114   0.0442    0.1497   0.0000      0.725033   442.0251     -0.107094       22.2537      -1.21435      -4.20555       1.42423      0.469803      0.654664      0.714183      0.794446      0.834482      0.881726
  56   6 2385.8747    1.5467  1.4816  8.8594  0.0000       3.45000  0.0267   0.0156   0.0478    0.1785   0.0000      0.448734   441.9856    -0.0681753       21.1248      0.314259      -3.03934      0.130587      0.557334      0.760063      0.834675      0.936681      0.957135      0.994294
  56   7 2583.3110    2.2771  1.5230  9.3060  0.0000       1.97914  0.0264   0.0221   0.0473    0.2090   0.0000      0.406576   441.7368      0.370469       21.5345       1.06406      -3.22924     -0.314521      0.529731      0.706629      0.771552      0.900761      0.922712      0.963785
  56   8 2777.5865    3.1135  1.3514 10.1279  0.0000       1.27466  0.0244   0.0320   0.0436    0.2229   0.0000      0.506187   442.1141       1.00530       21.7990      0.894570      -2.69205      -1.00559      0.497662      0.653987      0.724742      0.802275      0.861664      0.883026
  56   9 2968.5796    4.1050  1.2686 10.3176 -0.0000      0.213832  0.0232   0.0433   0.0422    0.3511   0.0000      0.448783   442.2443     -0.944383       21.5167      -1.44833      -4.82789     -0.302534      0.493422      0.631651      0.706899      0.807329      0.796433      0.838164
  56  10 3155.6413    4.3551  1.5665 10.9122 -0.0000       1.31722  0.0263   0.0417   0.0487    0.1803   0.0000      0.318060   441.4362      -1.18452       20.7907       1.78223      -4.11485     -0.770993      0.535200      0.706329      0.789131      0.887391      0.912839      0.957775
  56  11 3339.7517    3.7330  2.3043 11.2229  0.0002      0.922031  0.0335   0.0296   0.0601    0.0675   0.0000      0.229369   442.1106       1.94362       19.6673     -0.489547      -3.67798      0.544314      0.663433      0.899571      0.998315       1.11519       1.17132       1.20669
  56  12 3522.1016    2.9877  3.8319 10.6311  0.0000      0.531183  0.0471   0.0182   0.0820    0.0511   0.0000      0.128611   443.4087       1.85025       20.9713     -0.127678      -1.82882     -0.421669      0.910200       1.22729       1.36030       1.51458       1.59260       1.64568
  56  13 3702.8842    2.3154  6.6721 10.1862  0.0004      0.492929  0.0780   0.0104   0.1310    0.0417   0.0000     0.0988022   441.6000      0.143564       21.8501       3.07080       2.36700       1.97570       1.39024       1.88236       2.12755       2.35323       2.47296       2.54029
  57   2 1486.3257    0.1666  0.1851  8.8587  0.0000       20.8521  0.0095   0.0055   0.0193    0.0223   0.0000       11.9653   441.3820      0.284842       21.6582    -0.0590176      -3.94484     -0.374704      0.241639      0.312969      0.379131      0.408017      0.432884      0.496805
  57   3 1743.2469    0.3531  0.4409  8.7964  0.0000       16.0780  0.0132   0.0070   0.0270    0.0373   0.0000       2.26592   441.9349     0.0991898       21.3863       1.01051      -3.33984     -0.287379      0.330243      0.401341      0.447635      0.507863      0.516775      0.583409
  57   4 1973.2069    0.6472  0.8555  8.5997  0.0000       6.95578  0.0199   0.0088   0.0361    0.0867   0.0000      0.891078   442.2559    -0.0713392       21.7614      0.356262      -2.34810     -0.147516      0.412034      0.575273      0.644443      0.701137      0.776179      0.766498
  57   5 2193.1166    1.0130  1.2127  8.5892  0.0000       4.91209  0.0245   0.0114   0.0448    0.1549   0.0000      0.674473   442.5174      -1.31265       21.1095      0.719099      -1.26316     -0.347775      0.491809      0.655669      0.726832      0.840074      0.866211      0.919005
  57   6 2400.1942    1.5628  1.4995  8.9159  0.0000       2.75338  0.0273   0.0152   0.0478    0.1678   0.0000      0.471352   441.6516      0.694306       21.7016      -1.53852      -4.43487     -0.103378      0.523330      0.706576      0.792456      0.895311      0.914530      0.954563
  57   7 2598.5817    2.2771  1.5256  9.6030 -0.0000       1.76465  0.0263   0.0218   0.0479    0.1683   0.0000      0.415958   441.1567     -0.771512       21.8118      -1.41614      -3.90816      0.932016      0.517809      0.672191      0.748902      0.844723      0.875528      0.895331
  57   8 2793.9233    3.1942  1.3457 10.1514  0.0001       1.12790  0.0248   0.0326   0.0432    0.2342   0.0000      0.461251   440.5690       1.56606       21.9336     -0.885801      -2.39097     -0.130161      0.478384      0.658561      0.727487      0.822815      0.856503      0.860917
  57   9 2985.7600    4.1634  1.2735 10.5625  0.0001      0.919009  0.0234   0.0435   0.0418    0.2973   0.0000      0.449766   442.3186      0.584506       21.8544     -0.253614      -2.86660      -1.04911      0.463443      0.602947      0.673911      0.751939      0.770292      0.811279
  57  10 3173.4202    4.3127  1.5115 11.2294  0.0000      0.889186  0.0258   0.0421   0.0478    0.1502   0.0000      0.385846   441.4958      0.759795       20.7086     -0.652055      -4.71769      -1.37569      0.512682      0.665871      0.738008      0.837403      0.875339      0.913531
  57  11 3358.3803    3.6987  2.3909 11.1226  0.0000      0.639287  0.0341   0.0286   0.0612    0.0723   0.0000      0.213399   442.0289       1.47773       21.7933     -0.627990      -4.97628      -1.01355      0.670114      0.907244       1.00006       1.10877       1.16586       1.20750
  57  12 3541.4508    2.9308  4.2397 10.5220  0.0000      0.481419  0.0482   0.0168   0.0898    0.0498   0.0000      0.115006   444.2596      -1.06365       19.8189      -1.53136      -3.19392      0.508519      0.923746       1.23592       1.38745       1.52938       1.61234       1.70199
  57  13 3722.7776    2.2741  7.1763 10.1420  0.0007      0.256750  0.0847   0.0097   0.1397    0.0418   0.0000      0.112547   442.0681     -0.394821       22.2018     -0.398198      -2.62968      -4.46398       1.43839       1.94217       2.18539       2.39316       2.48924       2.57572
  58   1 1183.5378    0.0665  0.0922  8.9696  0.0000       21.9359  0.0166   0.0050   0.0248    0.0191   0.0000       129.734   440.7304    -0.0819359       22.3416      -1.34949      -5.52430     -0.284907      0.347535      0.479940      0.503297      0.654895      0.759775      0.705123
  58   2 1496.7075    0.1782  0.1905  8.8680  0.0000       31.7876  0.0095   0.0057   0.0188    0.0236   0.0000       10.2230   441.6107     -0.256057       22.0522     0.0956262      -3.25326     -0.664344      0.218934      0.312876      0.331807      0.370773      0.437408      0.412068
  58   3 1754.3432    0.3842  0.4814  8.8067 -0.0007       12.6651  0.0138   0.0072   0.0280    0.0422   0.0000       1.86773   442.1854     -0.612812       22.2054      0.467424      -4.71000     0.0934668      0.334671      0.456356      0.519170      0.564488      0.585174      0.622619
  58   4 1985.6039    0.6553  0.8039  8.7034  0.0000       7.38706  0.0177   0.0088   0.0356    0.0792   0.0000      0.941102   442.7949     -0.868891       21.5108     -0.787490      -3.57974      -1.63398      0.373380      0.492411      0.567683      0.634863      0.686996      0.701957
  58   5 2206.5712    1.0839  1.1439  8.6407  0.0000       4.83105  0.0233   0.0123   0.0426    0.1807   0.0000      0.706834   441.7885      0.132778       21.2712     0.0926408      -4.50834      0.493857      0.452120      0.609646      0.666181      0.745601      0.784014      0.797335
  58   6 2414.3952    1.6167  1.4524  9.1666  0.0003       3.42027  0.0256   0.0161   0.0476    0.1516   0.0000      0.449272   442.3267     -0.543740       21.0391     -0.768584      -4.01727      0.211621      0.502251      0.656115      0.746476      0.808635      0.843361      0.878543
  58   7 2613.8056    2.3619  1.4313  9.9309  0.0000       2.61439  0.0256   0.0237   0.0469    0.1686   0.0000      0.463840   441.3846     -0.125257       22.2480      -1.56398      -2.69465     0.0972502      0.484627      0.669505      0.723977      0.840664      0.859730      0.907356
  58   8 2810.1065    3.3383  1.2811 10.0593  0.0000       1.48714  0.0226   0.0346   0.0435    0.2939   0.0000      0.523565   441.8418    -0.0840214       22.9956      0.907940      -3.43770      -2.78864      0.443953      0.590928      0.647209      0.733906      0.761923      0.784721
  58   9 3002.6786    4.0972  1.4024 10.3896 -0.0000      0.609738  0.0239   0.0403   0.0443    0.2724   0.0000      0.404801   442.4679     -0.245171       21.0746      -1.13544      -3.69793      -1.73338      0.455902      0.616673      0.681323      0.766820      0.810151      0.825126
  58  10 3191.1203    4.3144  1.6961 11.0601 -0.0000      0.759359  0.0273   0.0388   0.0492    0.1338   0.0000      0.293989   442.0507     -0.781988       20.5279      0.625896      -2.43104      0.696291      0.523031      0.709328      0.778055      0.872729      0.926144      0.973771
  58  11 3376.8491    3.5497  2.5703 11.1022  0.0000      0.893958  0.0358   0.0260   0.0629    0.0638   0.0000      0.203965   443.2471     -0.540666       22.2080     0.0921701      -2.50655    -0.0949182      0.674680      0.901991      0.998443       1.12414       1.18513       1.23352
  58  12 3560.5645    2.8084  4.4339 10.6085 -0.0001      0.286745  0.0511   0.0156   0.0931    0.0455   0.0000      0.115937   441.6102      -1.17141       21.5271      -2.49677     -0.429193     -0.558528      0.954436       1.28169       1.42397       1.58774       1.66473       1.72123
  58  13 3742.9192    2.1966  7.1193 10.1558 -0.0012      0.505297  0.0862   0.0093   0.1414    0.0421   0.0000      0.112869   444.4360      -1.47828       20.5925       5.13468      -3.81661      -2.13936       1.42610       1.94012       2.13005       2.37095       2.50807       2.55892
  59   1 1192.2572    0.0854  0.1503  8.8533  0.0000       119.727  0.0142   0.0051   0.0339    0.0227   0.0000       58.2494   440.6100      0.142139       22.3956      0.634280      -2.78816      0.555343      0.317157      0.412892      0.536632      0.571213      0.643618      0.635869
  59   2 1506.9752    0.1814  0.2202  8.8184  0.0000       41.7674  0.0096   0.0055   0.0222    0.0240   0.0000       9.17649   441.9260      0.158908       21.7247      0.246872      -3.63022      0.841054      0.260197      0.324831      0.393354      0.435459      0.481291      0.474759
  59   3 1765.3176    0.4073  0.4767  8.6563  0.0000       11.4029  0.0131   0.0073   0.0264    0.0448   0.0000       1.68676   442.5827      -1.13741       21.4682      0.767073      -3.18653      0.622899      0.319692      0.409487      0.459634      0.498290      0.517766      0.584282
  59   4 1997.9327    0.6861  0.8379  8.6309  0.0000       8.17203  0.0188   0.0090   0.0353    0.0853   0.0000      0.925225   442.4765     0.0633543       21.4857     -0.494493      -4.15478      -1.26053      0.387020      0.518889      0.592302      0.670980      0.703621      0.719114
  59   5 2219.9300    1.1074  1.2244  8.4199 -0.0012       4.83810  0.0230   0.0120   0.0445    0.1911   0.0000      0.633809   442.0604     -0.657264       22.8399      0.297358      -3.07002     -0.136625      0.452271      0.585881      0.671110      0.728703      0.750777      0.797942
  59   6 2428.4465    1.6778  1.4477  9.0510  0.0000       3.13776  0.0252   0.0167   0.0477    0.1832   0.0000      0.463536   440.7974     -0.177256       21.5496     0.0982605      -2.44336      0.648180      0.497527      0.651326      0.732686      0.826866      0.861677      0.896469
  59   7 2628.8924    2.4097  1.5598  9.4369 -0.0000       2.94176  0.0260   0.0226   0.0475    0.2044   0.0000      0.382048   442.1174     -0.383976       20.7115      0.227284      -3.54353     -0.326177      0.498294      0.687599      0.732290      0.840765      0.889017      0.922396
  59   8 2826.1936    3.3440  1.3679  9.8982 -0.0004       1.91491  0.0241   0.0333   0.0437    0.3103   0.0000      0.494171   441.8327       1.05296       23.3470       1.00660      -2.39016     0.0358211      0.470770      0.623634      0.693713      0.777640      0.812720      0.848385
  59   9 3019.4812    4.2754  1.3083 10.6954 -0.0004      0.415700  0.0237   0.0442   0.0420    0.2850   0.0000      0.466190   441.5687      0.228375       20.8990      0.858837      -3.35429      0.300363      0.467285      0.613952      0.679199      0.766290      0.823504      0.861417
  59  10 3208.6916    4.2463  1.6458 11.1998 -0.0001      0.924080  0.0270   0.0391   0.0493    0.1327   0.0000      0.313389   441.8615      0.564508       21.0417     -0.480344      -2.25974      0.341809      0.524590      0.683720      0.748939      0.862820      0.877398      0.916213
  59  11 3395.1806    3.4831  2.7675 11.0081  0.0000      0.969994  0.0367   0.0243   0.0656    0.0604   0.0000      0.177182   442.5876       1.10205       21.4348      -1.27350      -4.25988      -2.21093      0.689132      0.893187       1.00325       1.12176       1.17511       1.22164
  59  12 3579.8740    2.7091  4.7436 10.5858 -0.0002      0.651607  0.0547   0.0145   0.0974    0.0433   0.0000      0.114209   440.0865     -0.793139       21.4847      -1.10217      -3.68693       2.91315      0.994552       1.35155       1.52969       1.69531       1.80614       1.85169
  59  13 3762.6410    2.1794  7.6505 10.1090  0.0001      0.582710  0.0929   0.0088   0.1472    0.0404   0.0000      0.121699   443.3487      -1.37935       21.5417     -0.506090      -6.03500     -0.728551       1.48364       2.03022       2.24757       2.48732       2.60735       2.73030
  60   2 1517.1008    0.1858  0.2188  8.8695  0.0000       28.8305  0.0108   0.0056   0.0205    0.0236   0.0000       8.77568   441.5494     -0.266333       22.6113     -0.217398      -3.61209    -0.0685347      0.241433      0.326298      0.390259      0.427650      0.460926      0.474221
  60   3 1776.1742    0.4029  0.5113  8.7896  0.0000       15.2497  0.0144   0.0071   0.0277    0.0415   0.0000       1.78665   441.7382     -0.176346       21.3163      0.438655      -3.93069      0.193323      0.303103      0.443500      0.470433      0.552689      0.576809      0.599747
  60   4 2010.1551    0.6918  0.9012  8.6284  0.0000       8.73459  0.0202   0.0089   0.0366    0.0915   0.0000      0.882795   442.6962     -0.590101       21.3952     0.0201630      -3.59024     -0.211497      0.406323      0.542904      0.600934      0.692371      0.746891      0.775188
  60   5 2233.1745    1.1238  1.1921  9.0015  0.0000       5.58550  0.0233   0.0127   0.0437    0.1303   0.0000      0.672403   442.0103     -0.702271       22.4562       1.45811      -3.33207     0.0827604      0.443420      0.596158      0.677902      0.765829      0.824112      0.830823
  60   6 2442.3610    1.7139  1.4485  9.4824  0.0002       3.35737  0.0256   0.0172   0.0475    0.1409   0.0000      0.491914   441.7751     -0.657344       23.4890      0.243053      -4.18951      0.990792      0.490989      0.647805      0.723786      0.808608      0.861637      0.922765
  60   7 2643.8169    2.5247  1.4777  9.6348 -0.0000       1.92837  0.0253   0.0239   0.0447    0.1969   0.0000      0.401408   441.0966    0.00888735       21.3827     -0.137264      -2.39848     -0.687692      0.473229      0.650187      0.692699      0.779726      0.807880      0.855267
  60   8 2842.1247    3.4550  1.2785 10.1065 -0.0003       1.65184  0.0226   0.0355   0.0420    0.2958   0.0000      0.499197   441.7781     -0.581799       21.1803    -0.0939545      -3.92313      -1.29315      0.439152      0.571140      0.656286      0.750203      0.786898      0.799621
  60   9 3036.2261    4.2392  1.3033 10.9101 -0.0014      0.682507  0.0233   0.0430   0.0421    0.2032   0.0000      0.453982   441.9237     -0.820329       23.4945       1.10710      -1.58340      -1.55334      0.434699      0.584848      0.643221      0.738652      0.748753      0.806659
  60  10 3226.1665    4.1892  1.8536 10.9373 -0.0000      0.877735  0.0285   0.0353   0.0506    0.1175   0.0000      0.274149   441.7907      0.119838       21.9896    -0.0664778      -2.35759     -0.640509      0.526552      0.703586      0.759044      0.876510      0.922140      0.955333
  60  11 3413.3831    3.4929  2.9821 10.8687  0.0003      0.936948  0.0376   0.0233   0.0673    0.0606   0.0000      0.165457   441.3704    0.00880288       20.3979     -0.745642      -2.19938     -0.489281      0.704708      0.932143       1.03490       1.14398       1.20474       1.25546
  60  12 3598.5679    2.7206  5.1440 10.3570  0.0000      0.259544  0.0576   0.0136   0.1018    0.0478   0.0000      0.107857   442.1816     -0.336124       23.0319       2.29305     -0.668524      -3.11312       1.02917       1.37126       1.53850       1.68534       1.77050       1.84363
  60  13 3782.0859    2.1331  8.0694 10.0926  0.0009      0.333478  0.0989   0.0081   0.1555    0.0386   0.0000      0.102624   442.9844      -2.90035       21.8104       1.47214      -5.56323      -3.52136       1.50807       2.01849       2.28390       2.52422       2.68958       2.77336
  61   2 1527.1354    0.2023  0.2379  8.8479  0.0000       28.0500  0.0098   0.0056   0.0210    0.0244   0.0000       7.00514   441.7929     -0.691700       21.9400      0.450428      -3.52135     -0.443556      0.234799      0.321201      0.347400      0.388508      0.409924      0.413091
  61   3 1786.9066    0.4342  0.5067  8.7447  0.0000       11.4720  0.0137   0.0074   0.0266    0.0454   0.0000       1.53002   441.7727     0.0786868       22.2615      0.577500      -3.65436      0.687334      0.298058      0.392270      0.445121      0.511920      0.527300      0.544019
  61   4 2022.2373    0.7105  0.9995  8.6680  0.0000       6.90708  0.0215   0.0089   0.0397    0.0969   0.0000      0.855520   442.2120      0.242003       22.0670      -1.20410      -3.18669     0.0387832      0.401284      0.549354      0.603315      0.700946      0.717837      0.740731
  61   5 2246.1769    1.1449  1.2368  9.0190  0.0000       3.86891  0.0242   0.0126   0.0442    0.1395   0.0000      0.670249   442.0013     -0.203566       21.2254     -0.126375      -3.73030       1.21144      0.459704      0.594092      0.657942      0.752508      0.791829      0.828535
  61   6 2456.0947    1.8031  1.4977  9.3071  0.0000       2.23793  0.0257   0.0172   0.0466    0.1594   0.0000      0.437129   441.9736     -0.203994       22.3654    -0.0886314      -3.81290     -0.320507      0.480293      0.646878      0.712444      0.796665      0.828840      0.870457
  61   7 2658.6632    2.5326  1.4833 10.0986  0.0000       1.98982  0.0254   0.0242   0.0458    0.1487   0.0000      0.401556   441.2688      0.845953       21.0119     0.0336973      -2.95503     -0.261561      0.480641      0.627850      0.691448      0.797493      0.837881      0.861987
  61   8 2858.0064    3.4859  1.3728 10.4885 -0.0034       2.40941  0.0235   0.0340   0.0427    0.1890   0.0000      0.432914   441.6359     -0.339033       22.2780      0.249025      -3.41885      -1.10912      0.440222      0.577611      0.638014      0.722708      0.757684      0.777055
  61   9 3052.7980    4.3421  1.3925 11.0317  0.0003      0.980137  0.0239   0.0421   0.0428    0.1791   0.0000      0.439891   442.5043      -1.08206       21.6073      -1.36966      -1.77177     -0.209340      0.444428      0.598603      0.652124      0.733472      0.774853      0.817054
  61  10 3243.4274    4.1735  1.8101 11.3045 -0.0001      0.564113  0.0277   0.0360   0.0509    0.1037   0.0000      0.289086   442.2176      0.895260       21.9173       1.02394      -3.88822     -0.467736      0.516481      0.688041      0.767880      0.862328      0.906154      0.950602
  61  11 3431.4979    3.3620  3.1527 10.8104  0.0001      0.632307  0.0390   0.0215   0.0688    0.0589   0.0000      0.140550   441.2151     -0.645654       21.4005      0.840347      -4.25095      0.765407      0.712669      0.966726       1.05777       1.19965       1.26213       1.31282
  61  12 3617.7429    2.6011  5.1288 10.5311 -0.0005      0.765898  0.0587   0.0132   0.1042    0.0439   0.0000      0.114728   442.3888      0.846409       20.6829      0.511655      -1.12027      0.793224       1.01996       1.38302       1.53992       1.70867       1.81560       1.85707
  61  13 3801.6641    2.0651  8.5413  9.9965 -0.0007      0.329460  0.1067   0.0075   0.1645    0.0389   0.0000      0.112915   443.1575      -3.37726       17.9405       4.24956      -1.65040       1.32418       1.56925       2.10857       2.36407       2.65690       2.70383       2.81208
  62   2 1537.0392    0.1932  0.2929  8.8437  0.0000       30.1181  0.0124   0.0052   0.0246    0.0243   0.0000       6.88566   441.6642     -0.378489       22.5255   -0.00541995      -3.09533      0.325214      0.272995      0.362684      0.431807      0.484621      0.513164      0.547912
  62   3 1797.5468    0.4315  0.5683  8.8011  0.0000       10.8391  0.0147   0.0071   0.0293    0.0447   0.0000       1.53790   441.9539     -0.268905       21.8076    -0.0269196      -4.24604      0.194763      0.302410      0.411090      0.465685      0.514420      0.535801      0.549804
  62   4 2034.2164    0.7339  0.9379  8.7423  0.0000       6.87297  0.0194   0.0091   0.0381    0.0876   0.0000      0.879198   442.6451      0.328902       22.1942      0.305334      -4.91945      0.457465      0.377865      0.514486      0.553071      0.635110      0.662504      0.700758
  62   5 2259.1362    1.2135  1.2982  8.7845  0.0000       4.28757  0.0238   0.0126   0.0447    0.1560   0.0000      0.606936   442.0958     -0.802247       23.5806      0.680935      -2.65749     -0.687632      0.428326      0.573115      0.621888      0.694449      0.716135      0.752874
  62   6 2469.8151    1.8755  1.5404  9.1887  0.0000       2.36423  0.0254   0.0174   0.0466    0.1718   0.0000      0.424402   441.9298      -1.96471       21.5802     0.0885280      -1.51062      -1.09089      0.468580      0.635919      0.700902      0.810114      0.860894      0.902135
  62   7 2673.3502    2.7006  1.5679  9.4592  0.0002       1.25483  0.0251   0.0244   0.0461    0.2320   0.0000      0.387269   441.6392     -0.792780       21.5487       1.02391      -4.76430      0.190031      0.443364      0.602121      0.672530      0.745974      0.770467      0.824199
  62   8 2873.6487    3.6870  1.3843 10.0297  0.0005      0.807541  0.0228   0.0354   0.0428    0.2878   0.0000      0.430540   441.7617      0.408357       22.8532      0.814538      -3.29258     -0.537813      0.416735      0.559703      0.614542      0.703256      0.719683      0.753442
  62   9 3069.2018    4.3604  1.4432 10.9089 -0.0001      0.379305  0.0239   0.0419   0.0445    0.2091   0.0000      0.383991   441.8460     -0.649864       21.1215      -1.07594      -3.40431     -0.775827      0.446844      0.599735      0.653652      0.736462      0.772306      0.806276
  62  10 3260.6391    4.1101  1.9860 10.7796  0.0000      0.833695  0.0293   0.0325   0.0516    0.1211   0.0000      0.254986   441.5602      -1.02813       21.0612      0.462964      -3.24478     -0.586437      0.520744      0.688885      0.777055      0.859292      0.917956      0.940141
  62  11 3449.4746    3.2114  3.5313 10.8097  0.0000      0.423523  0.0419   0.0193   0.0747    0.0529   0.0000      0.139562   440.1653     -0.555035       22.6294     -0.163484      -2.10906      -3.02759      0.756463      0.992645       1.12778       1.24437       1.29438       1.36274
  62  12 3636.2339    2.5861  5.7853 10.3190  0.0004      0.380700  0.0646   0.0119   0.1106    0.0466   0.0000     0.0977777   441.8949      -1.00827       21.9347       3.09221      -4.65226      -1.60963       1.08006       1.42864       1.62466       1.77174       1.86690       1.97524
  62  13 3821.3739    2.0328  8.9943 10.0498  0.0002      0.592967  0.1119   0.0072   0.1715    0.0353   0.0000      0.107402   442.3564       2.51652       21.2025       1.12713       1.68497      -3.95360       1.59023       2.13000       2.39382       2.64683       2.79300       2.89751
  63   1 1226.2325    0.0827  0.1427  8.9480  0.0000       18.3347  0.0145   0.0049   0.0310    0.0178   0.0000       66.2458   440.6611   -0.00686374       21.6607    0.00461870      -4.12021     -0.511034      0.304014      0.437147      0.496297      0.548626      0.563782      0.548105
  63   2 1546.8076    0.2103  0.2504  8.7677  0.0000       19.1723  0.0101   0.0054   0.0203    0.0252   0.0000       6.29997   441.7828     -0.362493       22.5179     -0.235597      -4.52041      0.670947      0.234556      0.297128      0.352245      0.375362      0.391790      0.392089
  63   3 1808.0732    0.4494  0.5488  8.7968  0.0000       9.94261  0.0149   0.0074   0.0277    0.0461   0.0000       1.46568   442.0372      -1.23778       21.6002      0.279946      -3.30366    -0.0639749      0.295434      0.443629      0.440043      0.523728      0.548498      0.557634
  63   4 2046.1523    0.7635  0.9167  8.6786  0.0000       7.17170  0.0189   0.0094   0.0369    0.0992   0.0000      0.847332   441.8976     0.0476719       22.0348      -1.09857      -4.41263     -0.105222      0.368986      0.504156      0.558338      0.613687      0.662723      0.694750
  63   5 2271.9655    1.2239  1.3073  9.0754  0.0000       4.70108  0.0250   0.0129   0.0436    0.1286   0.0000      0.657254   441.9665      -1.18685       22.8212      -1.11692      -4.00837     -0.253995      0.440989      0.579786      0.628992      0.709421      0.712488      0.770865
  63   6 2483.2700    1.8748  1.6027  8.9371  0.0000       1.18940  0.0257   0.0167   0.0481    0.2047   0.0000      0.405875   441.2161     -0.507784       20.9433       1.18298      -3.41378      -1.36523      0.466943      0.629743      0.678887      0.771619      0.841475      0.870130
  63   7 2687.9876    2.7249  1.4525  9.9717  0.0000       1.16616  0.0237   0.0256   0.0448    0.1742   0.0000      0.388410   441.9116      0.413180       22.6616     -0.377735      -2.80829     -0.936415      0.432700      0.584534      0.639296      0.746384      0.785276      0.842309
  63   9 3085.5664    4.3757  1.4241 10.9631  0.0000      0.858268  0.0236   0.0419   0.0441    0.2067   0.0000      0.393865   441.6259      0.643904       20.9390      0.411105      -2.33988    -0.0184312      0.435984      0.583150      0.628214      0.714433      0.758240      0.810120
  63  10 3277.7910    4.0418  2.0381 10.9414  0.0000       1.17868  0.0298   0.0318   0.0522    0.1085   0.0000      0.254884   442.9498      0.677647       21.2251      0.512178      -1.16791      -2.61984      0.512886      0.696645      0.765853      0.870924      0.900334      0.951819
  63  11 3467.3616    3.2393  3.4104 10.6219  0.0000      0.529479  0.0404   0.0194   0.0724    0.0607   0.0000      0.146431   441.6867       1.17785       21.5390       1.36222      -2.91507      -2.60689      0.703098      0.956879       1.06521       1.19780       1.26647       1.31938
  63  12 3654.8876    2.4731  6.0888 10.4527 -0.0007      0.369302  0.0698   0.0111   0.1208    0.0424   0.0000      0.111017   444.9072      -2.91167       17.9239       2.98226     -0.687405      -2.85298       1.11641       1.51271       1.67723       1.88348       1.98821       2.08019
  64   1 1234.5399    0.0899  0.1514  8.9658  0.0000       50.9398  0.0135   0.0049   0.0280    0.0185   0.0000       53.0892   440.6409      0.716984       22.3361      0.287972      -3.69865     -0.294712      0.276823      0.377051      0.419356      0.472900      0.429063      0.499073
  64   2 1556.4852    0.2253  0.2471  8.8213  0.0000       36.5431  0.0100   0.0058   0.0184    0.0251   0.0000       6.03017   441.6456     -0.235670       21.7156     0.0787590      -4.03983    -0.0113059      0.220516      0.313566      0.341399      0.385052      0.424522      0.448294
  64   3 1818.5079    0.4384  0.6325  8.8458  0.0000       10.7992  0.0162   0.0069   0.0312    0.0470   0.0000       1.46934   441.8702      0.313713       21.8505      0.403329      -4.15112    -0.0949811      0.321411      0.461424      0.509669      0.569914      0.625244      0.652730
  64   4 2057.9425    0.7811  0.9057  8.7418  0.0000       8.93142  0.0186   0.0095   0.0360    0.0960   0.0000      0.875586   442.8443      0.270166       21.7995     -0.249777      -2.89074      0.836983      0.352144      0.492536      0.525957      0.617100      0.615972      0.663495
  64   5 2284.6178    1.2538  1.3646  9.1149  0.0000       3.30567  0.0248   0.0128   0.0444    0.1260   0.0000      0.551562   442.5197     -0.207669       21.3332      0.995772      -2.78874      0.167590      0.456691      0.615930      0.691266      0.767949      0.799543      0.823445
  64   6 2496.8595    1.9372  1.5798  9.1985  0.0000       3.26785  0.0264   0.0176   0.0471    0.1934   0.0000      0.440208   442.4743      -1.06856       21.9945   -0.00789381      -4.12918    -0.0776972      0.474267      0.626287      0.679521      0.780843      0.818911      0.833153
  64   7 2702.5669    2.7623  1.5653  9.6445 -0.0001       1.28604  0.0250   0.0247   0.0459    0.2265   0.0000      0.388012   441.5392      0.332712       22.1454      -1.33690      -3.60272      -2.13954      0.440764      0.593205      0.639598      0.740055      0.775289      0.809545
  64   8 2904.6826    3.7609  1.3111 10.6758  0.0000       1.24918  0.0228   0.0372   0.0414    0.2333   0.0000      0.455715   442.5102      0.540021       21.7395     -0.559774      -1.91932     -0.951671      0.410674      0.527299      0.602872      0.662061      0.723991      0.760146
  64   9 3101.7693    4.4650  1.4730 10.5395  0.0000       1.12604  0.0239   0.0409   0.0422    0.2717   0.0000      0.354706   441.7421    -0.0841722       21.8363      0.230612      -3.65559      -1.06294      0.421756      0.563561      0.628080      0.720470      0.744407      0.786245
  64  10 3294.7088    4.0281  2.1490 11.0805  0.0000       1.02722  0.0298   0.0303   0.0537    0.0845   0.0000      0.237354   442.6109      -1.06461       21.8536     0.0646871      -3.38952     -0.683504      0.512384      0.693994      0.773432      0.872670      0.897911      0.944855
  64  11 3485.1403    3.1602  3.8488 10.4467  0.0000      0.548960  0.0434   0.0174   0.0782    0.0607   0.0000      0.125656   441.2369       1.55308       21.2814       1.96896     -0.807247      -4.52049      0.745074      0.997941       1.12365       1.23763       1.32582       1.38409
  64  12 3673.5740    2.4302  6.1144 10.4303 -0.0011      0.719147  0.0710   0.0109   0.1200    0.0442   0.0000      0.124391   445.2546      0.302094       20.6169      -2.03985      0.431917     -0.870763       1.11055       1.48023       1.67659       1.84577       1.99313       2.06949
  65   1 1242.7740    0.0833  0.1201  8.9455  0.0000       5.14442  0.0139   0.0047   0.0223    0.0173   0.0000       70.1845   440.9444     0.0983940       22.0443      0.498188      -3.92424      0.153589      0.288104      0.387451      0.415984      0.441136      0.508120      0.594725
  65   2 1566.0341    0.2269  0.2682  8.8185  0.0000       19.3936  0.0101   0.0056   0.0211    0.0267   0.0000       5.45818   441.6000     -0.138389       21.8840      0.305458      -4.25047    -0.0324010      0.209796      0.298619      0.340001      0.356914      0.415847      0.411652
  65   3 1828.8407    0.4679  0.6261  8.7590  0.0000       10.3969  0.0149   0.0071   0.0304    0.0508   0.0000       1.33766   441.2198      0.545143       21.8156     -0.301409      -3.60319     -0.244702      0.295219      0.405072      0.453692      0.528198      0.550655      0.576449
  65   4 2069.6254    0.7965  0.9861  8.8722  0.0000       6.85693  0.0201   0.0095   0.0383    0.0957   0.0000      0.851901   442.2575      0.291155       22.4067      0.332811      -1.85537      -1.27338      0.373354      0.511557      0.578934      0.640175      0.669804      0.711281
  65   5 2297.1937    1.2966  1.3180  9.0821  0.0000       3.32399  0.0239   0.0132   0.0428    0.1382   0.0000      0.550049   442.4055     -0.170237       21.7705     -0.101326      -5.16080      -1.39825      0.421307      0.576530      0.637051      0.746501      0.771749      0.809249
  65   6 2510.1973    1.9724  1.6232  9.5763  0.0000       2.88113  0.0263   0.0176   0.0475    0.1354   0.0000      0.400827   442.7235     -0.263034       20.6765      0.249997      -1.32644    -0.0580396      0.454854      0.591420      0.670004      0.744761      0.777124      0.814495
  65   7 2717.0235    2.8724  1.5196  9.8784  0.0000       1.61661  0.0247   0.0261   0.0444    0.2156   0.0000      0.404202   442.5337     -0.283831       22.1914     -0.972055      -1.90983     -0.434111      0.432366      0.589467      0.656189      0.729946      0.786598      0.806064
  65   8 2920.0076    3.8959  1.3563 10.6824  0.0000       1.27582  0.0229   0.0376   0.0414    0.2240   0.0000      0.436535   441.9861      0.730535       20.8401     -0.165547      -3.05837      -1.44249      0.395444      0.535286      0.585983      0.671788      0.718954      0.737709
  65   9 3117.8367    4.4603  1.5618 10.5274  0.0000      0.846569  0.0239   0.0394   0.0452    0.2464   0.0000      0.345626   442.1606     0.0204195       22.1001     -0.663876      -3.29572      -1.72185      0.414747      0.549117      0.597661      0.709089      0.721638      0.753770
  65  10 3311.6246    3.8730  2.3949 10.7751  0.0002      0.871544  0.0318   0.0273   0.0564    0.0955   0.0000      0.205373   443.1535     -0.652391       20.8999       1.94054      -1.70093      -2.34375      0.549736      0.735066      0.820136      0.907527      0.966009       1.01050
  65  11 3502.7754    3.0960  4.0455 10.5838  0.0000      0.562036  0.0450   0.0168   0.0818    0.0554   0.0000      0.122447   444.7046       1.56190       19.4673      0.794380      -3.73812      -1.64874      0.768108       1.00974       1.14619       1.27404       1.37373       1.39640
  65  12 3691.8028    2.4286  7.0493 10.2623  0.0015      0.554891  0.0819   0.0096   0.1309    0.0447   0.0000      0.121494   443.0302      -2.24657       19.8106      0.243832      -1.38510      -1.71400       1.21833       1.64517       1.85585       2.07435       2.18549       2.27863
  66   2 1575.5046    0.2306  0.2661  8.7892  0.0000       38.1165  0.0099   0.0058   0.0207    0.0266   0.0000       5.89075   442.0624      0.301257       22.0401    0.00498317      -3.98957     0.0837293      0.212107      0.281347      0.306738      0.366745      0.401336      0.435512
  66   3 1839.0566    0.4907  0.6853  8.6904  0.0000       9.38911  0.0160   0.0070   0.0314    0.0542   0.0000       1.28130   441.7677      0.198989       21.6078     -0.395764      -3.61734      0.345909      0.306081      0.406894      0.448148      0.529105      0.550201      0.571286
  66   4 2081.2253    0.8093  1.1111  8.5489  0.0000       6.12247  0.0219   0.0091   0.0414    0.1216   0.0000      0.824849   442.2595      0.546799       22.5717      0.505769      -4.66282      -1.21739      0.377854      0.492590      0.559273      0.622347      0.650859      0.686855
  66   5 2309.6196    1.3357  1.4495  8.8547  0.0000       2.89721  0.0250   0.0127   0.0456    0.1480   0.0000      0.521377   441.1626      0.667361       21.9007      -1.90104      -2.00290       1.78769      0.430702      0.570538      0.640713      0.741190      0.782611      0.817826
  66   6 2523.4003    2.0879  1.6053  9.3377  0.0000       2.37118  0.0249   0.0183   0.0465    0.1649   0.0000      0.383653   442.0056     -0.478916       21.5617     0.0590462      -2.69249     -0.382715      0.435995      0.589000      0.656658      0.741158      0.784474      0.825845
  66   7 2731.3393    2.9473  1.5447  9.6590  0.0000       1.46216  0.0239   0.0261   0.0444    0.2416   0.0000      0.390762   442.5366     -0.180744       21.4336     -0.708851      -4.01633     -0.330351      0.420771      0.545418      0.613572      0.704937      0.746571      0.774242
  66   8 2935.2323    3.9301  1.3498 10.6075  0.0000      0.713370  0.0221   0.0380   0.0417    0.2413   0.0000      0.434480   442.0194      0.774175       20.6663     -0.413457      -3.85192      -1.03287      0.391512      0.522779      0.577810      0.663462      0.691107      0.725523
  66   9 3133.7895    4.3861  1.5785 10.6478  0.0000      0.843695  0.0245   0.0385   0.0448    0.2247   0.0000      0.329515   442.2702      0.919491       22.9781      -1.06626      -3.14641     -0.682960      0.428130      0.563622      0.632214      0.703594      0.748240      0.777838
  66  10 3328.3564    3.8158  2.5093 10.9553  0.0000      0.879748  0.0326   0.0264   0.0591    0.0770   0.0000      0.195629   442.3034     -0.640426       20.7941     -0.250079     -0.394421    -0.0721359      0.537406      0.740159      0.812655      0.920667      0.978402       1.01091
  66  11 3520.3309    2.9573  4.1981 10.5854 -0.0000      0.649402  0.0475   0.0156   0.0846    0.0518   0.0000      0.126540   443.3195       1.03807       21.0178      -2.61629     -0.423338     -0.973145      0.770427       1.03770       1.16201       1.29483       1.37497       1.43063
  66  12 3710.0580    2.3108  6.8651 10.2921 -0.0023      0.536978  0.0831   0.0093   0.1318    0.0423   0.0000      0.129651   442.6004       1.43164       22.7040     -0.756332      -3.16374      -3.56168       1.18145       1.61881       1.76970       2.01672       2.16768       2.22201
  67   1 1259.0232    0.0988  0.1619  8.9043  0.0000       32.9415  0.0143   0.0047   0.0240    0.0181   0.0000       39.0385   440.6521     -0.102061       22.2394      0.949753      -3.26629     -0.718160      0.293733      0.442736      0.517192      0.514568      0.530817      0.556493
  67   2 1584.8379    0.2480  0.3584  8.7414  0.0000       27.4999  0.0120   0.0054   0.0242    0.0286   0.0000       4.13534   441.9695      0.174785       22.0662     -0.615516      -3.60846      0.282868      0.237868      0.325274      0.356814      0.432660      0.462465      0.476192
  67   3 1849.2176    0.5012  0.6528  8.7845  0.0000       12.2210  0.0156   0.0074   0.0301    0.0545   0.0000       1.31883   441.9980     -0.124517       22.3365   -0.00479384      -3.05985     -0.126975      0.304476      0.434597      0.469581      0.527403      0.567275      0.575055
  67   4 2092.7631    0.8464  1.0677  8.5268  0.0000       5.93300  0.0207   0.0095   0.0398    0.1343   0.0000      0.799389   442.9220      -1.09179       22.3822     -0.290764      -3.33651      0.407240      0.351236      0.479468      0.542136      0.595621      0.622192      0.651688
  67   5 2321.9666    1.3920  1.4130  8.9620  0.0000       3.62249  0.0240   0.0133   0.0448    0.1491   0.0000      0.519198   442.1091      0.672313       22.8419   -0.00145267      -3.72298     -0.363231      0.401463      0.525186      0.594113      0.668976      0.707195      0.761955
  67   6 2536.5874    2.1160  1.6449  9.0439  0.0000       2.32501  0.0254   0.0180   0.0471    0.2185   0.0000      0.394640   442.4851     -0.362299       21.6093       1.00194      -4.56458      -1.10623      0.425276      0.557834      0.638795      0.729053      0.779743      0.798698
  67   7 2745.6057    3.0200  1.5026 10.0436  0.0004       1.23914  0.0240   0.0271   0.0437    0.2082   0.0000      0.387445   442.5691     -0.548207       23.4061     -0.252374      -3.97618      0.240981      0.409553      0.549446      0.617872      0.700114      0.751078      0.774709
  67   8 2950.3882    4.0938  1.3477 10.6492  0.0000       1.59457  0.0224   0.0389   0.0402    0.2427   0.0000      0.427919   442.0726     -0.439777       22.2093      0.378448      -2.91472     -0.884265      0.388086      0.506452      0.566467      0.631029      0.666469      0.698700
  67   9 3149.6444    4.4137  1.6381 11.0463 -0.0000      0.952665  0.0258   0.0383   0.0447    0.1610   0.0000      0.340016   441.7480     -0.411590       20.5607      0.346972      -3.15218      0.234384      0.436576      0.597733      0.644384      0.734153      0.788974      0.822891
  67  10 3344.9597    3.7524  2.5629 10.9834  0.0000      0.945620  0.0324   0.0254   0.0594    0.0737   0.0000      0.192618   442.3450     -0.524568       21.5006      0.168634      -2.74791      -1.34334      0.541939      0.733671      0.825454      0.914243      0.969394       1.01557
  67  11 3537.7016    2.9927  4.6529 10.4280  0.0000      0.453369  0.0503   0.0147   0.0891    0.0557   0.0000      0.111471   443.5479      -1.07247       21.9332      0.196541      -2.80153      -2.15927      0.809289       1.08412       1.21936       1.36937       1.45663       1.50345
  67  12 3728.3393    2.3278  7.5059 10.2090  0.0019      0.629809  0.0872   0.0088   0.1412    0.0438   0.0000      0.110638   444.9530       1.90200       18.6038      -2.05657      -6.81570      -3.63794       1.21882       1.63392       1.89636       2.04471       2.20405       2.27679
  68   1 1267.0804    0.0857  0.1326  8.9543  0.0000       34.9144  0.0141   0.0046   0.0238    0.0176   0.0000       58.6574   440.4459     -0.115025       21.8538      0.182193      -3.29246      0.707123      0.232948      0.363283      0.359376      0.451887      0.441715      0.454658
  68   2 1594.0502    0.2448  0.3244  8.8518  0.0000       28.2502  0.0113   0.0055   0.0221    0.0267   0.0000       4.69452   441.7703      0.328071       21.8786     -0.579417      -4.09196      0.277729      0.231192      0.287055      0.324479      0.386585      0.360146      0.408415
  68   3 1859.2938    0.5058  0.7064  8.8454  0.0000       11.1074  0.0160   0.0072   0.0329    0.0540   0.0000       1.27033   441.6800     -0.337139       23.0038     -0.143070      -3.92208     -0.506712      0.307930      0.415550      0.454142      0.526321      0.555013      0.579504
  68   4 2104.2336    0.8603  1.0925  8.7670 -0.0003       8.42516  0.0211   0.0097   0.0408    0.1176   0.0000      0.842644   442.0602     -0.132025       22.4121     -0.496148      -4.04921      0.584082      0.353774      0.467827      0.527709      0.589261      0.619093      0.638248
  68   5 2334.1532    1.4332  1.4776  8.8102  0.0000       3.38944  0.0243   0.0132   0.0442    0.1662   0.0000      0.468780   442.0348      0.336527       22.1306     -0.358666      -4.13282     -0.656974      0.408718      0.544365      0.616954      0.676387      0.713192      0.754863
  68   6 2549.6723    2.1904  1.6799  9.0215  0.0000       2.08289  0.0260   0.0182   0.0458    0.2347   0.0000      0.353569   442.2670      0.284040       21.6906      0.834207      -1.90996      0.229290      0.437922      0.580793      0.628942      0.727328      0.766449      0.784832
  68   7 2759.7888    3.0816  1.4392 10.4029  0.0000       1.90021  0.0235   0.0286   0.0430    0.1807   0.0000      0.450343   442.0661     -0.190752       23.1919      -1.09666      -4.22532      -1.20675      0.387046      0.521670      0.572877      0.639290      0.697847      0.710491
  68   8 2965.3807    4.1416  1.3916 10.8190 -0.0000      0.778657  0.0220   0.0389   0.0414    0.2079   0.0000      0.411476   442.1046    -0.0321453       22.8107     0.0584791      -3.85851     -0.214101      0.387604      0.510986      0.564096      0.636184      0.671080      0.705676
  68   9 3165.3979    4.4386  1.6330 11.1664  0.0000      0.820356  0.0251   0.0380   0.0450    0.1488   0.0000      0.322244   442.2664     -0.915885       22.9265      0.764298      -2.65973     -0.740938      0.424564      0.562469      0.621280      0.703246      0.747382      0.770806
  68  10 3361.5320    3.7122  2.6239 11.1088  0.0000      0.871725  0.0337   0.0249   0.0591    0.0684   0.0000      0.187937   442.6517     -0.959410       23.3683      -1.14696      -2.15798      -1.88512      0.549939      0.746290      0.815676      0.922857      0.964310       1.00768
  68  11 3555.0829    2.8247  4.5500 10.6005  0.0000      0.671018  0.0511   0.0142   0.0902    0.0514   0.0000      0.132009   443.4378     -0.123969       20.2278     -0.980198      -1.23747     -0.562406      0.799639       1.08134       1.20024       1.36233       1.44221       1.49062
  68  12 3746.0227    2.2491  7.6104 10.3695 -0.0006      0.249437  0.0925   0.0084   0.1431    0.0391   0.0000      0.120743   442.6247       1.25458       22.8339      -3.25866      -6.10859     0.0285186       1.24456       1.67401       1.88741       2.10601       2.23285       2.29309
  69   1 1275.0226    0.0966  0.1471  8.9204  0.0000       45.6294  0.0123   0.0046   0.0222    0.0183   0.0000       42.7524   440.8143      0.213931       21.4542     -0.871807      -3.83052      0.838812      0.224916      0.301603      0.339015      0.398080      0.394154      0.409800
  69   2 1603.1611    0.2510  0.3508  8.8224  0.0000       22.4646  0.0118   0.0054   0.0247    0.0277   0.0000       4.15159   441.6387    -0.0548340       21.7382     -0.237779      -4.42956      0.145348      0.240049      0.333366      0.391839      0.460371      0.467777      0.448990
  69   3 1869.2590    0.5365  0.6738  8.7737  0.0000       11.6058  0.0156   0.0075   0.0289    0.0554   0.0000       1.20797   441.8266     -0.550448       21.5487      0.508401      -4.45135      0.430191      0.293357      0.387892      0.424959      0.487389      0.500797      0.521889
  69   4 2115.5497    0.8781  1.1290  8.6749  0.0000       6.42689  0.0222   0.0095   0.0403    0.1263   0.0000      0.810560   442.2880     -0.397631       21.8957      0.173827      -4.81135     -0.770631      0.363487      0.488641      0.541185      0.620212      0.640872      0.661756
  69   5 2346.2084    1.4657  1.4967  8.9321  0.0000       2.47828  0.0249   0.0133   0.0448    0.1611   0.0000      0.459963   442.7444     -0.612225       21.6587    -0.0607881      -3.63649      0.442628      0.410820      0.549062      0.606100      0.693314      0.734346      0.768384
  69   6 2562.6665    2.2317  1.6645  9.5183 -0.0000       2.49608  0.0254   0.0189   0.0459    0.1579   0.0000      0.356331   442.1039      0.538242       21.8363      0.790310      -3.72039     0.0869369      0.411661      0.557453      0.618573      0.697079      0.722346      0.744796
  69   7 2773.8619    3.1133  1.4707 10.5227  0.0000       1.61126  0.0233   0.0282   0.0435    0.1494   0.0000      0.428448   442.3331    -0.0326279       20.9033     -0.525532      -2.52728      -1.50857      0.387006      0.513010      0.578315      0.649512      0.687216      0.712122
  69   8 2980.2921    4.1712  1.4437 10.1882  0.0000      0.862972  0.0226   0.0375   0.0417    0.3398   0.0000      0.390990   443.0360    -0.0845368       22.3687      0.583923      -3.13299      -1.72638      0.372701      0.479232      0.562312      0.629519      0.662102      0.699864
  69   9 3181.0579    4.3499  1.7932 10.7083  0.0000       1.28235  0.0263   0.0346   0.0460    0.1707   0.0000      0.294810   441.7998      0.313217       21.9633     -0.585051      -3.80830      -1.48464      0.431921      0.573334      0.632706      0.705392      0.753181      0.786716
  69  10 3377.9703    3.6641  2.8417 11.0274  0.0000      0.572330  0.0345   0.0233   0.0628    0.0658   0.0000      0.177303   442.6347      0.844048       21.1565     -0.847857      -3.52356      -1.57778      0.551119      0.733647      0.806617      0.937162      0.973204       1.00997
  69  11 3572.2763    2.8543  5.1980 10.4663  0.0006      0.581235  0.0559   0.0131   0.0986    0.0522   0.0000      0.111070   442.5546       1.62829       19.9290      -1.32705      -3.49514      -1.16514      0.842103       1.15099       1.26585       1.42133       1.49960       1.56594
  69  12 3764.0203    2.1682  7.7942 10.3957 -0.0025      0.434774  0.0970   0.0080   0.1501    0.0366   0.0000      0.123469   444.4748      -2.51092       22.9178    -0.0143317      -1.61924      -3.09983       1.24887       1.75480       1.94454       2.21509       2.30848       2.40280
  70   1 1282.9361    0.0993  0.1419  8.8926  0.0000       67.4679  0.0108   0.0045   0.0218    0.0187   0.0000       40.9127   440.6501      0.297538       22.2079     0.0419244      -3.96033      0.638420      0.201451      0.299620      0.319102      0.395615      0.406427      0.408347
  70   2 1612.2032    0.2604  0.3491  8.8039  0.0000       27.7495  0.0110   0.0055   0.0233    0.0276   0.0000       4.02528   441.5038     -0.658206       22.3250      0.150046      -4.01363     -0.708454      0.214487      0.295666      0.320943      0.362729      0.371012      0.420977
  70   3 1879.1468    0.5577  0.7520  8.6123  0.0000       8.22266  0.0162   0.0073   0.0318    0.0654   0.0000       1.04282   442.1585     -0.178533       21.8432      0.715309      -2.75207    -0.0803751      0.286652      0.400727      0.423541      0.495915      0.544056      0.556929
  70   4 2126.8021    0.9106  1.2198  8.5240  0.0001       6.84977  0.0230   0.0095   0.0413    0.1343   0.0000      0.727102   443.0056     -0.509129       23.0566     -0.243408      -3.03626    -0.0402705      0.375307      0.525440      0.585857      0.631130      0.678314      0.715915
  70   5 2358.1923    1.4981  1.6162  8.9623  0.0000       2.96128  0.0259   0.0128   0.0457    0.1362   0.0000      0.431029   442.5292      0.193483       22.0037       1.71710      -3.21936     -0.505318      0.433388      0.593775      0.661883      0.735398      0.776273      0.808709
  70   6 2575.5336    2.2656  1.6671  9.5641  0.0000       1.73389  0.0255   0.0188   0.0455    0.1580   0.0000      0.352051   441.9021     -0.896760       21.4350     -0.264425      -3.42498      0.558764      0.422020      0.570259      0.636223      0.704539      0.732501      0.779004
  70   7 2787.8263    3.2867  1.4732 10.2157  0.0000       1.49677  0.0228   0.0293   0.0421    0.2045   0.0000      0.409166   442.7291     -0.108696       22.2824      -1.08810      -3.38602     -0.830399      0.370785      0.488356      0.552566      0.614899      0.647011      0.685061
  70   8 2995.0403    4.2511  1.3944 10.9144  0.0000      0.698433  0.0229   0.0387   0.0400    0.1960   0.0000      0.417995   442.4712      0.309186       22.2338      0.499473      -4.11312     -0.431068      0.374346      0.492619      0.555119      0.627303      0.680492      0.709429
  70   9 3196.6086    4.3296  1.7999 11.1152  0.0001      0.905751  0.0258   0.0345   0.0471    0.1192   0.0000      0.274523   442.6201     -0.482684       20.9839      0.804340      -3.63487     -0.740535      0.423138      0.570893      0.628439      0.708455      0.739270      0.771597
  70  10 3394.3382    3.5098  2.8908 11.1031  0.0001      0.900305  0.0355   0.0222   0.0641    0.0603   0.0000      0.177604   441.6857      0.287594       20.9472      0.289058      -2.78774      -2.26930      0.567691      0.764297      0.857778      0.944770       1.01966       1.06675
  70  11 3589.3888    2.7159  5.2437 10.5524  0.0000      0.563996  0.0589   0.0124   0.1018    0.0484   0.0000      0.130758   442.6579      -1.01344       21.0857       1.27276      -1.06943      -3.54911      0.861602       1.16185       1.26980       1.44753       1.54617       1.60040
  70  12 3781.8488    2.1695  8.4142 10.3206  0.0015      0.250266  0.1026   0.0076   0.1556    0.0364   0.0000      0.117059   442.2989      -2.01903       22.8689       1.76697      0.972198       1.44489       1.30604       1.75998       1.98771       2.20956       2.34353       2.45664
  71   1 1290.7486    0.0931  0.1593  8.8823  0.0000       28.8673  0.0128   0.0044   0.0253    0.0180   0.0000       42.0258   440.9847     -0.956749       23.1381     -0.587645      -2.98040     -0.947479      0.238847      0.296552      0.374390      0.444966      0.400726      0.415593
  71   2 1621.0946    0.2579  0.3478  8.7995  0.0000       20.7427  0.0110   0.0053   0.0229    0.0286   0.0000       4.08981   441.8306     -0.169496       22.5370      0.106094      -4.06356     -0.322692      0.223530      0.288713      0.326861      0.382820      0.405585      0.426529
  71   3 1888.9443    0.5536  0.8035  8.6187  0.0000       7.99841  0.0168   0.0070   0.0334    0.0638   0.0000       1.08216   442.3450     -0.913931       22.9128   -0.00735338      -3.34523     -0.974646      0.291358      0.397698      0.442878      0.477318      0.515678      0.540176
  71   4 2137.9109    0.9499  1.1958  8.6984  0.0000       6.15005  0.0220   0.0100   0.0402    0.1263   0.0000      0.695313   442.3141     -0.210933       22.9204     -0.341257      -4.34828      -1.76026      0.365750      0.487252      0.536202      0.616674      0.660371      0.671365
  71   5 2370.0439    1.5305  1.6039  8.9992  0.0000       3.10331  0.0250   0.0132   0.0467    0.1435   0.0000      0.424984   441.9567      0.424184       22.2279     -0.217562      -4.82336      -1.11270      0.396657      0.551799      0.605799      0.673756      0.738438      0.743023
  71   6 2588.3811    2.3618  1.6307  9.5402 -0.0001       1.86182  0.0247   0.0198   0.0454    0.1792   0.0000      0.378537   442.3134     0.0838641       22.1942      -1.08268      -2.78473      -1.38817      0.394858      0.527446      0.593898      0.657040      0.682869      0.729965
  71   7 2801.6989    3.3311  1.5070 10.0411  0.0000       1.23684  0.0238   0.0289   0.0418    0.2320   0.0000      0.390977   442.1814      0.465337       21.6792      0.666771      -4.35561      -1.28885      0.371229      0.501572      0.572802      0.648938      0.680722      0.722314
  71   8 3009.7698    4.3556  1.4137 10.7508  0.0000       1.30767  0.0227   0.0389   0.0406    0.2262   0.0000      0.403958   442.7427      0.324882       22.8790      0.706366      -2.85329      -2.28082      0.367992      0.489378      0.537768      0.606730      0.633813      0.673832
  71   9 3212.0238    4.3008  1.8199 10.9922  0.0000       1.12805  0.0264   0.0338   0.0458    0.1303   0.0000      0.286585   442.2975      0.386760       21.6193     -0.808808      -5.00873     -0.790979      0.419095      0.560217      0.631886      0.712681      0.736950      0.768391
  71  10 3410.5484    3.4927  3.2184 10.8582  0.0000      0.723381  0.0377   0.0203   0.0665    0.0603   0.0000      0.156677   442.4656      0.313137       21.0327      0.592086     -0.684890      -2.55987      0.574160      0.777775      0.872951      0.977869       1.04217       1.08403
  71  11 3606.4239    2.7240  5.5924 10.3826  0.0009      0.615089  0.0613   0.0117   0.1063    0.0515   0.0000      0.122656   442.2543      -2.07632       21.3199     0.0774982      -4.62078      -2.36070      0.878224       1.18086       1.32445       1.44489       1.55957       1.62544
  72   1 1298.5299    0.1080  0.1327  8.8982  0.0000       61.1522  0.0107   0.0046   0.0175    0.0186   0.0000       36.4754   440.5839     -0.470684       22.1485      0.343781      -4.09250     -0.314185      0.211765      0.299918      0.317245      0.376680      0.422858      0.467733
  72   2 1629.9363    0.2801  0.3793  8.8114  0.0000       27.9782  0.0116   0.0055   0.0230    0.0297   0.0000       3.51684   441.4932     -0.147566       21.9389     -0.173338      -3.78006    -0.0429825      0.225911      0.302623      0.347383      0.381511      0.411246      0.427123
  72   3 1898.7259    0.5451  0.8010  8.7933  0.0000       10.7968  0.0169   0.0070   0.0345    0.0592   0.0000       1.18813   441.4373     -0.788454       22.2636      0.518379      -4.82093      0.438968      0.304843      0.416899      0.458972      0.542107      0.574175      0.595480
  72   4 2148.9114    0.9604  1.2192  8.8451  0.0005       3.89219  0.0223   0.0100   0.0417    0.1208   0.0000      0.713167   442.4561      0.148649       22.0797      0.149205      -3.03114     -0.406645      0.352589      0.483058      0.539886      0.611449      0.625029      0.674151
  72   5 2381.8268    1.5868  1.5591  9.2443  0.0002       2.87743  0.0243   0.0138   0.0466    0.1273   0.0000      0.455173   442.5667      0.297526       22.2971       1.77066      -3.15334    -0.0712518      0.376213      0.514052      0.568021      0.635087      0.663599      0.676635
  72   6 2601.0903    2.3974  1.6210  9.6257 -0.0000       2.14433  0.0249   0.0199   0.0445    0.1692   0.0000      0.424882   442.7372      0.282452       21.9535     -0.188656      -2.95173     -0.627833      0.400829      0.521906      0.578960      0.649594      0.694296      0.717042
  72   7 2815.4247    3.3480  1.5228 10.2393  0.0000      0.481244  0.0228   0.0287   0.0430    0.1967   0.0000      0.375566   442.4445      0.484737       21.1177      0.385349      -3.43289      0.639974      0.371758      0.495021      0.558799      0.622247      0.671961      0.692324
  72   8 3024.3378    4.3939  1.4158 10.7812  0.0001       1.31284  0.0221   0.0394   0.0404    0.2284   0.0000      0.372738   442.3704     -0.462909       21.0309      0.632013      -3.22466      0.196321      0.355364      0.461575      0.521403      0.579973      0.610818      0.651262
  72   9 3227.3022    4.2981  1.9385 11.0263  0.0000      0.873633  0.0262   0.0323   0.0479    0.1137   0.0000      0.254584   442.3566     -0.364945       22.0988     -0.804781      -3.46396      -1.78714      0.420748      0.564513      0.633277      0.707482      0.740261      0.782838
  72  10 3426.7562    3.3869  3.3809 10.9813  0.0000      0.838722  0.0388   0.0194   0.0693    0.0544   0.0000      0.147209   442.0158     -0.868800       21.7563       1.28271      -4.21634       1.01925      0.597974      0.793519      0.895187       1.00060       1.08364       1.11642
  72  11 3623.4231    2.6734  5.7358 10.4041  0.0013      0.810265  0.0636   0.0114   0.1068    0.0517   0.0000      0.138730   443.3952      -1.23219       22.5442     0.0194452      -5.21205      0.868895      0.909063       1.21487       1.36947       1.52497       1.61494       1.70587
  73   1 1306.2010    0.1074  0.1494  8.8730  0.0000       60.4439  0.0101   0.0044   0.0210    0.0186   0.0000       34.4296   440.1525      0.320808       22.1972     0.0536331      -4.46985      0.129116      0.204425      0.287595      0.321767      0.356153      0.387287      0.414180
  73   2 1638.6430    0.2859  0.3799  8.8080  0.0000       25.5008  0.0112   0.0056   0.0234    0.0290   0.0000       3.47319   441.7762    -0.0637045       22.4040      0.226437      -3.96502      0.354494      0.208977      0.286223      0.332321      0.376180      0.373898      0.408537
  73   3 1908.3891    0.5933  0.8367  8.5869  0.0003       9.09672  0.0167   0.0073   0.0337    0.0702   0.0000      0.991449   441.6236     -0.710873       21.8508    -0.0442936      -4.62197     -0.103718      0.288650      0.393033      0.443153      0.496378      0.510992      0.541518
  73   4 2159.9387    0.9762  1.2054  8.8473  0.0000       5.81159  0.0217   0.0100   0.0414    0.1201   0.0000      0.718973   441.7375     -0.278404       22.0623      0.120876      -3.10816     -0.876264      0.341756      0.453024      0.501809      0.574457      0.595232      0.623973
  73   5 2393.5193    1.5773  1.6327  9.1915  0.0005       3.27603  0.0258   0.0134   0.0466    0.1332   0.0000      0.438639   442.4425     -0.555214       21.9306     -0.757501      -4.23364     0.0439640      0.387848      0.529710      0.598057      0.655663      0.703790      0.738296
  73   6 2613.7657    2.4503  1.6781  9.4824  0.0001       2.13220  0.0247   0.0197   0.0447    0.1839   0.0000      0.350675   442.8159     -0.484879       22.5939    -0.0226503      -3.40458      0.254219      0.393283      0.517238      0.572801      0.641609      0.667444      0.712460
  73   7 2829.1740    3.4191  1.4796 10.2143  0.0000       1.88939  0.0230   0.0295   0.0416    0.2184   0.0000      0.407744   442.0707     -0.397155       21.0551      0.281209      -3.00912     -0.166086      0.363620      0.479226      0.538091      0.604040      0.648255      0.676775
  73   8 3038.7712    4.3261  1.5264 11.2491 -0.0002       1.29359  0.0234   0.0375   0.0421    0.1388   0.0000      0.425205   442.8372     -0.844088       21.6916     -0.550472      -3.16856     -0.878675      0.376236      0.506043      0.553179      0.632307      0.672400      0.701804
  73   9 3242.5418    4.2547  2.0512 11.1428  0.0000     0.0631153  0.0281   0.0309   0.0487    0.0973   0.0000      0.264543   442.3829      0.561271       21.5858     -0.306610      -3.68599     -0.416524      0.435192      0.584505      0.658342      0.745266      0.785744      0.830535
  73  10 3442.7300    3.3586  3.4191 10.9846  0.0000      0.496578  0.0390   0.0189   0.0698    0.0528   0.0000      0.144060   443.7621     -0.818046       22.3443     -0.636591      -1.36532     -0.977458      0.575498      0.770690      0.860680      0.972438       1.02212       1.08054
  73  11 3639.9269    2.6101  6.0689 10.4518 -0.0008      0.109460  0.0690   0.0106   0.1140    0.0490   0.0000      0.119207   442.6251      -1.13113       21.1384      -3.09001      -4.67518       1.44553      0.938116       1.28526       1.42911       1.60216       1.71927       1.78396
  74   1 1313.8574    0.1186  0.1589  8.8745  0.0000       52.1341  0.0140   0.0045   0.0203    0.0182   0.0000       27.7359   440.7608      0.261262       22.0425      0.411082      -3.58552      0.315523      0.288507      0.486989      0.734948      0.695110      0.834981      0.822337
  74   2 1647.2395    0.3070  0.4005  8.7676  0.0000       18.4436  0.0116   0.0057   0.0226    0.0318   0.0000       2.87299   441.5214     -0.470587       21.6265     -0.176131      -3.46021     0.0225204      0.227521      0.303887      0.326832      0.370957      0.381269      0.399950
  74   3 1917.9680    0.6025  0.8264  8.6772  0.0000       7.86252  0.0169   0.0074   0.0328    0.0700   0.0000      0.984215   442.1839     -0.390236       22.1391     -0.117364      -4.70115      -1.23201      0.286145      0.392827      0.428119      0.469825      0.493644      0.526650
  74   4 2170.7690    1.0031  1.2366  8.8496  0.0001       5.52656  0.0224   0.0101   0.0409    0.1210   0.0000      0.709117   441.4385     -0.286015       22.2068     -0.592741      -4.42158     -0.979352      0.342643      0.468319      0.517791      0.570293      0.626036      0.658224
  74   5 2405.1058    1.6782  1.6611  9.0690  0.0000       3.30733  0.0257   0.0138   0.0448    0.1448   0.0000      0.402075   441.7720     -0.520597       21.7523      0.468875      -3.44295     -0.146846      0.395068      0.536464      0.585962      0.665441      0.704350      0.741806
  74   6 2626.3073    2.5342  1.6989  9.6190 -0.0000       1.81205  0.0247   0.0202   0.0453    0.1727   0.0000      0.350524   442.1395      0.407570       21.9924       1.20147      -2.57266      -1.24070      0.379353      0.510862      0.569456      0.637338      0.664048      0.702213
  74   7 2842.7384    3.5338  1.5175  9.8257 -0.0056       1.59990  0.0234   0.0293   0.0409    0.3049   0.0000      0.373296   442.7144      0.381719       22.3949      0.388978      -4.07842     -0.242930      0.356888      0.497871      0.537984      0.601217      0.630929      0.662356
  74   8 3053.1598    4.4270  1.4889 10.8668  0.0001       1.08361  0.0223   0.0378   0.0413    0.1927   0.0000      0.386501   442.5079     0.0191614       22.5213      0.150531      -3.68918     -0.963233      0.349575      0.467928      0.522107      0.587881      0.609089      0.651709
  74   9 3257.7685    4.2084  2.1262 10.7379  0.0000      0.702004  0.0280   0.0295   0.0506    0.1294   0.0000      0.249257   441.7456      0.277217       20.2592      0.416235      -1.58510      -1.71491      0.419592      0.555739      0.629159      0.704099      0.747795      0.790655
  74  10 3458.6730    3.2950  3.7934 10.7368  0.0002      0.513593  0.0414   0.0173   0.0748    0.0581   0.0000      0.132698   444.6003     -0.294419       21.7892      0.230104      -2.04682       1.80265      0.610912      0.829368      0.923817       1.01950       1.10017       1.14853
  74  11 3656.8335    2.5187  6.3164 10.4577 -0.0008      0.612668  0.0735   0.0099   0.1204    0.0472   0.0000      0.127298   444.4087      0.240325       22.6708     -0.325956      -3.45262      -3.04963      0.938902       1.26966       1.43350       1.58805       1.67727       1.75670
  75   1 1321.4503    0.1183  0.2126  8.8861  0.0000       40.4089  0.0123   0.0043   0.0265    0.0184   0.0000       22.5342   440.5397     -0.839491       21.5720      0.194432      -4.10714     -0.273456      0.198537      0.297631      0.322318      0.364006      0.373988      0.371917
  75   2 1655.7937    0.2976  0.3865  8.8387  0.0000       23.3752  0.0117   0.0056   0.0220    0.0299   0.0000       3.13433   441.6086    -0.0823732       21.9202    -0.0701982      -4.23301     -0.422464      0.212312      0.266551      0.304899      0.361461      0.367338      0.382432
  75   3 1927.5012    0.6124  0.8205  8.7772  0.0000       7.82976  0.0165   0.0075   0.0330    0.0679   0.0000       1.02380   441.8318    -0.0490760       21.3482       1.01631      -4.33831     -0.404609      0.283573      0.381555      0.427266      0.481617      0.508745      0.525722
  75   4 2181.5341    1.0437  1.3367  8.8495  0.0000       4.88273  0.0230   0.0099   0.0420    0.1097   0.0000      0.627677   443.0298     -0.687944       21.6096     -0.195680      -3.89934     -0.203055      0.338638      0.467232      0.513868      0.593592      0.627301      0.652773
  75   5 2416.4835    1.7095  1.6983  9.2595 -0.0000       2.27713  0.0256   0.0139   0.0469    0.1334   0.0000      0.412921   442.4993     -0.460527       22.7930     -0.876470      -2.39106     -0.435945      0.385884      0.505780      0.572432      0.626606      0.668689      0.717830
  75   6 2638.7806    2.5864  1.6393  9.9781  0.0000       1.41757  0.0243   0.0213   0.0451    0.1479   0.0000      0.366741   442.7260      0.167613       22.3133      -1.16062      -2.82623     -0.309240      0.359551      0.485241      0.531292      0.592049      0.626764      0.673910
  75   7 2856.2773    3.6543  1.4102 10.8241  0.0000       2.38248  0.0219   0.0324   0.0404    0.1572   0.0000      0.442566   442.2756     -0.522130       22.3300     -0.237461      -2.90292     0.0777665      0.339100      0.444326      0.496183      0.568043      0.581589      0.617157
  75   8 3067.4097    4.4142  1.5656 10.9957  0.0000      0.769354  0.0231   0.0370   0.0424    0.1701   0.0000      0.369782   443.0977     -0.421793       22.4124     -0.344106      -4.02019     -0.471668      0.349945      0.466091      0.521325      0.579056      0.614720      0.650195
  75   9 3272.8839    4.1441  2.2507 10.9246 -0.0000      0.951422  0.0291   0.0280   0.0512    0.0997   0.0000      0.224412   443.0507     -0.383759       22.4242     -0.695221      -2.96381      -2.48475      0.426461      0.581250      0.635675      0.722773      0.750624      0.803693
  75  10 3474.5476    3.2146  3.7642 10.9148  0.0000      0.539039  0.0421   0.0170   0.0750    0.0520   0.0000      0.145114   443.0803      -1.13978       21.0853       1.18779      -3.14169      -1.25331      0.610160      0.818245      0.922460       1.02225       1.08296       1.13783
  75  11 3673.4839    2.5271  6.9057 10.3868  0.0003      0.616652  0.0806   0.0094   0.1264    0.0482   0.0000      0.121443   442.6403      -1.03875       20.0117      -3.09044      -4.13943      -1.83266      0.988805       1.35203       1.49440       1.68150       1.77417       1.85537
  76   1 1328.9642    0.1096  0.1595  8.9332  0.0000       29.3041  0.0103   0.0044   0.0207    0.0175   0.0000       30.6423   440.5906     -0.138132       21.7746      0.630699      -3.94074     -0.487954      0.182318      0.240475      0.273300      0.311594      0.340518      0.317809
  76   2 1664.2025    0.3094  0.4505  8.8348  0.0000       18.7245  0.0129   0.0055   0.0245    0.0312   0.0000       2.76432   441.3346     -0.119048       22.4105     -0.134597      -4.55265    -0.0262092      0.223751      0.300871      0.350004      0.404807      0.403486      0.450806
  76   3 1936.9895    0.6390  0.8902  8.6782  0.0000       8.23734  0.0172   0.0074   0.0344    0.0757   0.0000      0.977811   441.6948     0.0472925       22.8347      0.281524      -4.31903     -0.602809      0.277269      0.379101      0.411803      0.490346      0.498930      0.516209
  76   4 2192.2111    1.0749  1.3311  8.8674  0.0000       4.26398  0.0225   0.0101   0.0416    0.1164   0.0000      0.602397   442.1070      0.503653       21.8355      0.259099      -4.70781      0.492722      0.346123      0.456875      0.519144      0.590495      0.611960      0.645811
  76   5 2427.8984    1.7132  1.7882  9.2376  0.0000       2.73666  0.0269   0.0135   0.0476    0.1325   0.0000      0.394639   442.2248     -0.797172       22.0899      0.173785      -4.13060      -1.35722      0.393319      0.532832      0.581317      0.657458      0.689178      0.731835
  76   6 2651.2231    2.6264  1.6659  9.6438  0.0000       1.46828  0.0241   0.0208   0.0435    0.1880   0.0000      0.348367   443.0882      0.799649       22.6892      -1.10468      -2.90842      -1.17887      0.363314      0.486688      0.551675      0.616964      0.659595      0.693560
  76   7 2869.6726    3.7560  1.4499 10.5339  0.0000       1.60347  0.0225   0.0326   0.0398    0.2124   0.0000      0.422250   442.8654     0.0712495       22.3815      0.292870      -3.02800      -1.43965      0.335112      0.450084      0.495540      0.561871      0.592165      0.616346
  76   8 3081.6228    4.4202  1.7258 10.3512  0.0001      0.710985  0.0239   0.0344   0.0445    0.2532   0.0000      0.324156   442.1015      0.502694       21.9969     -0.979192      -3.17564    -0.0696434      0.357450      0.475403      0.530879      0.596727      0.635293      0.668777
  76   9 3287.7888    4.1091  2.3382 10.7589 -0.0002      0.701967  0.0290   0.0272   0.0525    0.1153   0.0000      0.203107   443.0856      0.375460       21.1102     -0.184306      -3.68806     -0.846879      0.423847      0.573036      0.648341      0.722071      0.755417      0.791017
  76  10 3490.3837    3.1616  4.0794 10.7847 -0.0001      0.678772  0.0447   0.0158   0.0779    0.0546   0.0000      0.138496   443.6731     -0.324079       21.0247     -0.174188     -0.949896      -2.42695      0.634050      0.856420      0.950299       1.06909       1.12996       1.19455
  76  11 3689.7344    2.4532  7.0666 10.4798  0.0000      0.221132  0.0834   0.0090   0.1314    0.0449   0.0000      0.126746   446.4518     0.0117938       19.6019     -0.640509      -2.38103      -2.48773       1.01753       1.37506       1.54682       1.75104       1.83072       1.92760
  77   2 1672.5686    0.3153  0.5021  8.7890  0.0000       18.4217  0.0136   0.0055   0.0269    0.0337   0.0000       2.45940   441.1645    -0.0986547       22.5043      0.628981      -4.43889     -0.248474      0.232808      0.321337      0.357029      0.408918      0.436136      0.471706
  77   3 1946.3916    0.6461  0.8939  8.6549  0.0000       9.01836  0.0174   0.0074   0.0341    0.0775   0.0000      0.978966   441.7998     -0.953066       21.7612     -0.419770      -3.93475     -0.242809      0.270413      0.380732      0.411218      0.482900      0.506099      0.529980
  77   4 2202.7976    1.0756  1.3897  8.7274  0.0000       4.47488  0.0230   0.0099   0.0419    0.1212   0.0000      0.577465   442.4312      0.252385       22.3797      0.201558      -3.82935    -0.0912984      0.336797      0.444206      0.503148      0.564527      0.593140      0.608545
  77   5 2439.1792    1.7677  1.7580  9.3076 -0.0000       2.60958  0.0257   0.0139   0.0473    0.1313   0.0000      0.382093   442.1455     0.0673180       21.2359     -0.147732      -4.06540     -0.799161      0.384343      0.512519      0.579234      0.649386      0.691989      0.724540
  77   6 2663.5676    2.6111  1.6757 10.1231  0.0002       1.75835  0.0247   0.0208   0.0448    0.1324   0.0000      0.385949   442.8850      0.726520       22.1333     -0.325728      -1.96467     -0.469994      0.367293      0.475532      0.537464      0.611676      0.646163      0.681945
  77   7 2882.9871    3.7435  1.4722 10.7073  0.0001       1.14659  0.0223   0.0316   0.0400    0.1677   0.0000      0.394481   442.8196     -0.508044       22.7614     -0.860077      -3.97406      -1.45130      0.326587      0.443813      0.496940      0.551754      0.585122      0.634267
  77   8 3095.7331    4.4197  1.6419 10.4819  0.0000       1.01042  0.0237   0.0348   0.0422    0.2445   0.0000      0.329528   442.1174    -0.0331982       22.8700     -0.623533      -4.07824      -1.00714      0.341355      0.464779      0.504866      0.587200      0.624047      0.652586
  77   9 3302.7112    4.0035  2.4471 10.8324 -0.0000      0.859234  0.0298   0.0254   0.0538    0.0933   0.0000      0.208233   443.3140       1.01039       21.4531      0.422324      -1.65984     -0.419009      0.438671      0.586040      0.666473      0.754984      0.810023      0.844867
  77  10 3506.0402    3.1463  4.2002 10.7178  0.0000      0.489579  0.0454   0.0153   0.0796    0.0560   0.0000      0.133752   443.1006     -0.156054       21.6702     -0.654881      -3.36084      -3.64747      0.638796      0.846286      0.960209       1.07643       1.13725       1.19859
  77  11 3706.3297    2.3312  7.0998 10.5456 -0.0025      0.490605  0.0868   0.0086   0.1362    0.0409   0.0000      0.133368   442.9260     -0.753182       24.1321     -0.236950      -2.64091      -5.20021       1.03138       1.37633       1.57257       1.73807       1.83315       1.92473
  78   1 1343.8122    0.1146  0.1563  8.8845  0.0000       23.3425  0.0097   0.0042   0.0192    0.0170   0.0000       28.3973   440.5003      0.151060       21.8604      0.404096      -4.06320     -0.276881      0.154724      0.218806      0.228754      0.282057      0.275805      0.288001
  78   2 1680.8115    0.3280  0.4229  8.8279  0.0000       18.6986  0.0115   0.0059   0.0228    0.0316   0.0000       2.55680   441.2063    -0.0424187       21.7966     -0.280986      -3.50819      0.672923      0.209664      0.279626      0.312607      0.342985      0.362992      0.380902
  78   3 1955.6802    0.6483  0.9322  8.6792  0.0006       8.69803  0.0178   0.0073   0.0352    0.0749   0.0000      0.998428   442.2240     0.0885187       21.9907     -0.625036      -3.47694      0.105002      0.276515      0.367974      0.408719      0.448997      0.491023      0.512111
  78   4 2213.2648    1.1184  1.4216  8.7046  0.0000       4.09003  0.0229   0.0101   0.0430    0.1316   0.0000      0.558684   442.8294      0.325242       20.7824      0.499595      -4.35800      0.144692      0.335271      0.450729      0.508125      0.565437      0.612173      0.628969
  78   5 2450.4050    1.8410  1.6870  9.2691  0.0000       2.28709  0.0248   0.0147   0.0455    0.1470   0.0000      0.391032   442.5568     -0.376063       22.4241     -0.111228      -2.07452     -0.277173      0.364265      0.480899      0.559444      0.617159      0.648323      0.678567
  78   6 2675.8708    2.7315  1.6747  9.6754 -0.0000       2.87748  0.0245   0.0213   0.0430    0.1945   0.0000      0.375549   442.2195     -0.530213       22.2204     -0.415668      -3.25587      -2.42713      0.362929      0.491521      0.547709      0.622275      0.657222      0.693724
  78   7 2896.1867    3.8816  1.5141 10.0607 -0.0044      0.874146  0.0216   0.0316   0.0405    0.3192   0.0000      0.366071   442.1761      0.235081       22.0351      0.367745      -2.61729     -0.550521      0.314560      0.428153      0.469911      0.534032      0.556173      0.589156
  78   8 3109.7195    4.4987  1.6940 10.7516 -0.0001      0.984536  0.0235   0.0351   0.0438    0.1855   0.0000      0.296828   442.8018      0.435485       21.9944      0.773661      -4.75220     -0.940815      0.346712      0.470799      0.511981      0.586626      0.625906      0.652131
  78   9 3317.5468    3.8735  2.6530 10.9964  0.0000       1.19894  0.0315   0.0236   0.0575    0.0728   0.0000      0.196857   442.6847      0.786545       20.7736      0.387848      -2.85023      -1.46826      0.438933      0.589136      0.661455      0.740190      0.783377      0.834133
  78  10 3521.6560    3.0087  4.4094 10.8589 -0.0008      0.633158  0.0485   0.0144   0.0854    0.0492   0.0000      0.145288   442.8097      -1.50360       20.6547       1.25531     -0.831841      -3.37057      0.661082      0.880067      0.994869       1.11311       1.18196       1.22334
  78  11 3722.7714    2.3516  7.7193 10.4662  0.0016      0.526279  0.0931   0.0082   0.1414    0.0390   0.0000      0.126432   444.4906      0.357521       22.0547       3.34308      -2.14440      -5.51960       1.07512       1.47233       1.64278       1.84065       1.94602       2.02585
  79   1 1351.1705    0.1253  0.1667  8.8932  0.0000       30.3431  0.0094   0.0043   0.0176    0.0173   0.0000       23.7977   440.4343     -0.460805       22.2627      0.601784      -3.90983      0.230831      0.155097      0.210916      0.244529      0.251242      0.304871      0.301477
  79   2 1688.9808    0.3410  0.4720  8.7507  0.0000       12.9870  0.0120   0.0056   0.0245    0.0341   0.0000       2.20919   441.3801   -0.00479080       22.2186     -0.356323      -3.92695     -0.355429      0.194165      0.277285      0.287747      0.344079      0.349095      0.391302
  79   3 1964.9906    0.6632  0.9968  8.7969  0.0000       8.18267  0.0194   0.0075   0.0368    0.0784   0.0000      0.963107   441.9332     -0.167560       21.8841       1.18070      -4.62336     -0.117855      0.289312      0.392770      0.442879      0.495536      0.523083      0.546172
  79   4 2223.6975    1.1331  1.4112  8.9393  0.0000       4.33215  0.0231   0.0101   0.0429    0.1110   0.0000      0.592331   441.5305     -0.108560       22.0071     -0.769223      -3.50464     -0.163866      0.333464      0.440501      0.483439      0.537832      0.581025      0.609797
  79   5 2461.5038    1.9105  1.7312  9.1523  0.0000       2.64270  0.0247   0.0146   0.0453    0.1630   0.0000      0.368549   442.3440      0.278274       21.7197      0.464482      -3.44835     -0.357978      0.358080      0.476121      0.548498      0.616507      0.658373      0.681995
  79   6 2688.1100    2.7910  1.6924  9.7162  0.0000       2.10460  0.0240   0.0218   0.0436    0.2027   0.0000      0.351115   442.5117     -0.210093       22.6125    -0.0385482      -3.79811      -2.10321      0.347829      0.458573      0.513985      0.585297      0.624407      0.658497
  79   7 2909.3986    3.9294  1.4322 10.5313 -0.0002       1.51147  0.0214   0.0333   0.0397    0.2316   0.0000      0.410746   443.0575     -0.737271       22.6106      0.190492      -2.81882     0.0368861      0.314068      0.429849      0.472268      0.541055      0.569562      0.615017
  79   8 3123.6178    4.4766  1.6623 11.0192  0.0000       1.27659  0.0233   0.0350   0.0429    0.1513   0.0000      0.325200   442.2910     -0.324002       22.3699      0.424882      -3.69087     -0.450468      0.337263      0.459150      0.506929      0.575953      0.607126      0.639498
  79   9 3332.2224    3.9200  2.7675 11.1108  0.0001      0.971759  0.0320   0.0233   0.0578    0.0654   0.0000      0.184312   442.8813    -0.0620328       21.2613      0.722140      -2.70504      -1.20040      0.442394      0.612279      0.671402      0.760912      0.797552      0.852154
  79  10 3537.1757    2.9673  4.8043 10.6715 -0.0011      0.656198  0.0528   0.0134   0.0895    0.0564   0.0000      0.136190   443.3605      0.300581       21.1726     -0.256210     -0.500923      -2.66539      0.692790      0.933983       1.04905       1.17061       1.24595       1.32472
  80   2 1697.0742    0.3441  0.4653  8.8395  0.0002       18.4097  0.0127   0.0056   0.0234    0.0326   0.0000       2.33719   441.2859    -0.0542303       22.1481      0.351103      -4.16227      0.416987      0.195735      0.284529      0.315665      0.365437      0.374407      0.402399
  80   3 1974.2319    0.6859  0.9494  8.7750  0.0000       8.64729  0.0176   0.0077   0.0353    0.0786   0.0000      0.933897   441.6180     -0.324417       22.0226     -0.545904      -4.03781      0.430853      0.263623      0.358316      0.398863      0.446411      0.469857      0.500202
  80   4 2234.0458    1.1620  1.4612  9.1343  0.0000       4.34407  0.0237   0.0104   0.0429    0.0989   0.0000      0.544486   442.0344     -0.328207       21.6696      0.551136      -3.74368      0.315453      0.337075      0.445700      0.494260      0.562984      0.606052      0.633594
  80   5 2472.5836    1.9081  1.7866  9.4071  0.0000       2.90653  0.0257   0.0146   0.0468    0.1388   0.0000      0.376558   442.8920     -0.150159       22.2539     -0.889935      -4.00687    -0.0820903      0.370032      0.491378      0.551816      0.609207      0.651678      0.664961
  80   6 2700.2174    2.8660  1.6810  9.8476  0.0000       2.33128  0.0238   0.0221   0.0425    0.1786   0.0000      0.377106   442.3081     -0.219477       23.0509      0.303692      -3.56716     -0.317051      0.347640      0.462618      0.521916      0.581045      0.623736      0.654802
  80   7 2922.4072    4.0013  1.5805 10.3052  0.0000      0.628903  0.0231   0.0318   0.0402    0.2496   0.0000      0.354564   442.6952      0.102635       21.6030      0.328917      -3.98359     -0.170761      0.329864      0.451030      0.497745      0.577824      0.610486      0.641721
  80   8 3137.4293    4.5020  1.6354 11.1658 -0.0000       1.24952  0.0236   0.0355   0.0420    0.1510   0.0000      0.325680   442.5750      0.280951       21.8917     -0.242137      -3.14450      -1.33807      0.323754      0.438382      0.495912      0.550583      0.572499      0.594266
  80   9 3346.8218    3.8274  2.7694 11.1265  0.0000      0.736581  0.0319   0.0226   0.0580    0.0641   0.0000      0.186508   443.2376     -0.387552       21.4710     -0.505969      -2.88120     -0.975764      0.436594      0.596900      0.670749      0.743889      0.805088      0.834779
  80  10 3552.5479    2.9853  5.0610 10.5117  0.0017      0.576455  0.0541   0.0127   0.0923    0.0615   0.0000      0.158252   442.7080     -0.323839       21.8639      -1.29920      -3.98417      -2.72339      0.694779      0.935632       1.05924       1.18348       1.26422       1.32025
  81   1 1365.7223    0.1259  0.1807  8.9006  0.0000       36.0081  0.0095   0.0042   0.0199    0.0180   0.0000       22.4604   440.2538     -0.469146       22.2085     -0.169368      -3.57383     -0.325989      0.155745      0.207012      0.245006      0.253393      0.281074      0.295897
  81   2 1705.0539    0.3487  0.4926  8.8349  0.0000       16.6346  0.0124   0.0056   0.0250    0.0334   0.0000       2.23090   441.5480      0.144074       22.3107      0.766089      -4.01112      -1.04541      0.202002      0.273154      0.314525      0.358733      0.356787      0.382025
  81   3 1983.3647    0.6909  0.9405  8.8331  0.0000       6.60807  0.0174   0.0076   0.0355    0.0744   0.0000      0.978178   442.0319      0.805762       21.9339     -0.694971      -4.18910     -0.684193      0.249373      0.350618      0.385038      0.444484      0.465082      0.478840
  81   4 2244.2216    1.2120  1.4703  8.8351  0.0001       2.98774  0.0232   0.0104   0.0421    0.1247   0.0000      0.521993   442.2139      0.352037       21.0418      0.136752      -3.33118     -0.297601      0.316150      0.439894      0.482598      0.546108      0.577484      0.605303
  81   5 2483.5163    1.9680  1.8801  9.1321  0.0000       2.28150  0.0258   0.0143   0.0470    0.1594   0.0000      0.345314   442.0308     0.0589465       21.8263     -0.282625      -3.25693     -0.580532      0.363761      0.490883      0.545808      0.626552      0.648411      0.683566
  81   6 2712.2097    2.9051  1.6682 10.2217  0.0000       1.04267  0.0233   0.0226   0.0430    0.1384   0.0000      0.371893   442.8598     -0.238931       21.9311     -0.608065      -2.39696     -0.178682      0.334708      0.436344      0.491663      0.554416      0.581907      0.626944
  81   7 2935.4244    3.9860  1.5787 10.3090 -0.0003      0.795799  0.0225   0.0320   0.0411    0.2634   0.0000      0.340985   442.3456     -0.667679       21.4740     -0.601935      -2.49181     -0.515405      0.317287      0.426676      0.467563      0.539241      0.557266      0.598298
  81   8 3151.2255    4.5356  1.8061 10.6966  0.0000       1.36559  0.0240   0.0330   0.0432    0.1753   0.0000      0.274698   443.1397     -0.602355       21.0034      0.224100      -2.88299     -0.933112      0.340187      0.452037      0.502135      0.570268      0.602886      0.629683
  81   9 3361.3046    3.7979  2.8000 10.9445  0.0000      0.600174  0.0319   0.0221   0.0579    0.0737   0.0000      0.185389   442.8479       1.01249       21.4723       1.62837      -3.81340      -2.03724      0.441466      0.589144      0.664978      0.746744      0.795561      0.835503
  81  10 3567.9556    2.8711  5.2591 10.6596 -0.0012      0.585134  0.0584   0.0120   0.0988    0.0539   0.0000      0.153065   442.7298      -1.18542       21.0239       1.21371     -0.735415      -2.01291      0.728854      0.986574       1.10719       1.25160       1.33334       1.39787
  82   1 1372.9011    0.1305  0.1963  8.8508  0.0000       39.4700  0.0099   0.0042   0.0205    0.0188   0.0000       19.2934   440.3856     0.0571147       21.7848    -0.0609433      -4.35197      0.557124      0.157313      0.207893      0.250535      0.271491      0.268235      0.298354
  82   2 1712.9986    0.3569  0.5167  8.7687  0.0000       14.2471  0.0124   0.0056   0.0257    0.0355   0.0000       2.03247   441.5364     -0.348545       21.0428     -0.100393      -3.60225     -0.381798      0.204113      0.288932      0.316564      0.368236      0.390599      0.400118
  82   3 1992.4770    0.7164  0.9922  8.6495  0.0000       7.21748  0.0184   0.0076   0.0354    0.0884   0.0000      0.929667   441.7116    -0.0386074       22.1516      0.705537      -3.95940     -0.486006      0.260448      0.360772      0.403083      0.450821      0.490307      0.515857
  82   4 2254.4003    1.2111  1.5356  8.7879  0.0000       4.09474  0.0236   0.0100   0.0437    0.1225   0.0000      0.520996   443.0452    -0.0295782       22.7087     -0.173532      -4.30471     -0.439211      0.320410      0.433375      0.475860      0.550706      0.592133      0.615359
  82   5 2494.3819    1.9775  1.8939  9.4349 -0.0016       2.17419  0.0267   0.0143   0.0469    0.1242   0.0000      0.353660   442.2816    -0.0671621       21.3992      0.137021      -3.21933      0.126930      0.362604      0.480821      0.534352      0.611380      0.635071      0.675804
  82   6 2724.2281    2.9801  1.7364 10.1360  0.0000       1.42672  0.0240   0.0225   0.0432    0.1465   0.0000      0.331145   442.3625     -0.508077       22.2475      -1.25743      -4.07813     -0.351586      0.337792      0.454266      0.518491      0.580054      0.610203      0.660773
  82   7 2948.3098    4.0420  1.5550 10.4860  0.0000       1.41457  0.0223   0.0323   0.0402    0.2211   0.0000      0.361464   442.6315      0.327394       22.6879      0.369750      -3.41776     -0.709820      0.313880      0.412651      0.450778      0.509867      0.537742      0.564179
  82   8 3164.8517    4.4035  1.8487 11.0716 -0.0000       1.13293  0.0250   0.0319   0.0446    0.1239   0.0000      0.309773   442.4300     0.0265290       22.5180      0.413860      -3.39392     -0.741451      0.341712      0.461487      0.505006      0.580575      0.611215      0.641185
  82   9 3375.7887    3.7029  3.1980 10.8960 -0.0000      0.455757  0.0356   0.0199   0.0625    0.0662   0.0000      0.163852   443.3592       1.74824       21.7695     -0.737023      -1.83921     -0.846532      0.468177      0.649844      0.725720      0.817262      0.857521      0.893678
  82  10 3583.1939    2.8152  5.4519 10.6795 -0.0011      0.627405  0.0616   0.0116   0.1023    0.0526   0.0000      0.135604   443.4591       1.68251       20.1131      -1.82322      -3.69017      -1.49185      0.730318      0.984494       1.11534       1.24159       1.30621       1.38385
  83   1 1380.0168    0.1350  0.1934  8.8286  0.0000       71.9860  0.0090   0.0041   0.0205    0.0194   0.0000       19.0726   440.3032     -0.216576       21.8707    -0.0716753      -4.47057      0.632387      0.155537      0.206791      0.234628      0.247919      0.281785      0.258731
  83   2 1720.8375    0.3721  0.5492  8.8111  0.0000       10.7730  0.0132   0.0056   0.0260    0.0366   0.0000       1.93656   441.4013     -0.414222       22.0097     -0.231154      -3.50614      0.202409      0.208203      0.294278      0.321327      0.374547      0.400842      0.393729
  83   3 2001.5243    0.7109  1.0385  8.7869  0.0000       8.95960  0.0198   0.0077   0.0368    0.0870   0.0000      0.966856   442.0220     -0.623261       22.1209    -0.0253543      -4.30095      0.381763      0.273368      0.381013      0.421805      0.465606      0.501720      0.528973
  83   4 2264.4540    1.2681  1.5775  8.9877 -0.0000       3.58463  0.0242   0.0105   0.0442    0.1167   0.0000      0.511659   442.2364     0.0782363       22.6332     -0.119044      -4.32797     -0.194435      0.331947      0.443861      0.477176      0.556847      0.594209      0.627634
  83   5 2505.1817    2.0407  1.7944  9.7479  0.0000       2.04410  0.0258   0.0155   0.0458    0.1169   0.0000      0.408977   442.4917     -0.394700       22.1934     -0.614140      -2.31238      0.118455      0.353350      0.478403      0.545184      0.612012      0.644340      0.694048
  83   6 2736.1005    3.0213  1.7106 10.3149  0.0001      0.842115  0.0241   0.0232   0.0434    0.1420   0.0000      0.359118   442.5935      0.189582       22.2445      0.334789      -4.51150     -0.749431      0.332526      0.446980      0.503409      0.561593      0.613911      0.637189
  83   7 2961.1152    4.1649  1.5864 10.4154 -0.0053       1.24656  0.0217   0.0322   0.0402    0.2494   0.0000      0.321562   442.9590     0.0634969       21.7832     -0.316863      -4.06395     -0.698270      0.301694      0.399214      0.440376      0.505411      0.537311      0.565052
  83   8 3178.3858    4.5024  1.8453 11.4077 -0.0002      0.973235  0.0245   0.0330   0.0451    0.1018   0.0000      0.298093   442.3865      0.242778       22.0218    -0.0510861      -2.67426     -0.870081      0.328617      0.430031      0.497257      0.556667      0.591365      0.619611
  83   9 3390.2111    3.6315  3.0836 11.1083  0.0000      0.711043  0.0354   0.0201   0.0623    0.0617   0.0000      0.181274   443.2549       1.05937       21.7141     -0.616387      -3.79184      -1.18653      0.467824      0.623549      0.702164      0.801983      0.858475      0.891118
  83  10 3598.4447    2.8248  5.9739 10.5626  0.0022      0.542695  0.0672   0.0107   0.1081    0.0538   0.0000      0.134354   442.9973      0.637583       19.7741       1.33311      -2.67912      -2.95659      0.768343       1.05037       1.16157       1.31445       1.39352       1.46621
  84   1 1387.0975    0.1414  0.1847  8.8566  0.0000       42.1969  0.0092   0.0042   0.0181    0.0186   0.0000       17.9017   440.1681      0.137457       21.8178     -0.412674      -4.10763      0.952487      0.156117      0.236157      0.256860      0.292165      0.307764      0.323541
  84   2 1728.6339    0.3774  0.5797  8.7822  0.0000       15.8778  0.0137   0.0057   0.0273    0.0388   0.0000       1.94944   441.2326     -0.584987       22.0052     -0.117357      -4.02470     -0.678084      0.212657      0.286236      0.314285      0.371912      0.387976      0.397543
  84   3 2010.5495    0.7288  1.0798  8.8102  0.0000       9.67534  0.0199   0.0077   0.0380    0.0852   0.0000      0.973986   442.0384      0.560905       22.5163    -0.0708944      -4.41821     -0.203199      0.271069      0.364803      0.414049      0.460638      0.491474      0.516579
  84   4 2274.4130    1.2708  1.5411  9.2663  0.0001       3.70859  0.0243   0.0108   0.0438    0.0987   0.0000      0.546493   442.3589      0.589475       22.7250      0.744896      -3.73983     0.0282599      0.321389      0.432873      0.484352      0.547893      0.569378      0.610664
  84   5 2515.9624    2.0937  1.8545  9.6171  0.0003       2.08191  0.0257   0.0154   0.0464    0.1247   0.0000      0.372814   441.8356      0.595423       22.5449     -0.449802      -2.93380     -0.924133      0.340520      0.458409      0.522829      0.578824      0.632077      0.669119
  84   6 2748.0119    3.0824  1.7397  9.9899  0.0004       1.23895  0.0238   0.0226   0.0431    0.1694   0.0000      0.333855   442.9393   -0.00215341       21.7685     -0.340297      -3.62919    -0.0164289      0.311034      0.421772      0.455323      0.533376      0.558229      0.579475
  84   7 2973.8587    4.1797  1.5864 10.9494 -0.0049       1.33601  0.0223   0.0322   0.0399    0.1491   0.0000      0.344421   443.2112      0.129887       22.3445    -0.0840941      -2.12452    0.00465333      0.303925      0.413222      0.462839      0.514051      0.551376      0.574905
  84   8 3191.8745    4.3381  1.9962 11.3159  0.0000      0.956600  0.0256   0.0303   0.0475    0.0961   0.0000      0.279137   442.2942      0.303355       22.0990     -0.833909      -3.96383     -0.993599      0.344959      0.459357      0.510595      0.578430      0.610565      0.646014
  84   9 3404.5600    3.5918  3.4501 10.9715 -0.0000      0.831775  0.0375   0.0186   0.0672    0.0618   0.0000      0.162465   442.7712     -0.714179       21.9849     -0.832999      -3.10598      -1.93318      0.490021      0.661145      0.741004      0.838599      0.892715      0.930908
  84  10 3613.4304    2.6951  5.9939 10.5795 -0.0003      0.445074  0.0698   0.0102   0.1119    0.0524   0.0000      0.146087   443.8725     -0.368481       20.6813       1.21046      -1.29729      0.333900      0.784913       1.08029       1.19771       1.36430       1.43853       1.51095
  85   1 1394.1444    0.1375  0.2101  8.8836  0.0000       61.4768  0.0096   0.0041   0.0213    0.0186   0.0000       17.0732   440.1218      0.323952       21.9168     -0.138617      -3.83088     -0.337479      0.165219      0.215463      0.267167      0.301538      0.331790      0.352862
  85   2 1736.3115    0.3981  0.5891  8.7536  0.0000       13.6419  0.0136   0.0057   0.0264    0.0407   0.0000       1.75511   441.0422     -0.201452       22.0206      0.516302      -4.18877     -0.428823      0.211039      0.276407      0.320523      0.360762      0.375992      0.385928
  85   3 2019.4283    0.7493  1.1051  8.7641  0.0000       7.71438  0.0202   0.0076   0.0374    0.0874   0.0000      0.941357   441.9139     -0.230622       22.3958     -0.297884      -3.67077     0.0407082      0.259174      0.361964      0.392947      0.452248      0.477646      0.499694
  85   4 2284.3256    1.3038  1.5827  9.1996  0.0000       4.05324  0.0245   0.0107   0.0445    0.1069   0.0000      0.551709   442.1324      0.201844       23.0860     -0.482778      -3.20376     -0.625339      0.320892      0.431204      0.477561      0.555828      0.581474      0.604901
  85   5 2526.6032    2.1268  1.8557  9.4001  0.0000       1.46694  0.0255   0.0152   0.0462    0.1522   0.0000      0.363645   442.2345     -0.537725       21.9502     -0.716455      -4.91408     -0.155557      0.331646      0.448468      0.502044      0.570275      0.596714      0.622739
  85   6 2759.8381    3.1132  1.6911 10.3015  0.0000       1.61816  0.0234   0.0235   0.0429    0.1478   0.0000      0.360144   443.3729     -0.326222       22.3377      0.315867      -3.93752      0.521896      0.319386      0.426141      0.480235      0.549250      0.569271      0.610742
  85   8 3205.2894    4.3672  2.0382 11.0704  0.0000       1.04113  0.0256   0.0294   0.0468    0.1084   0.0000      0.263262   442.9687     -0.875858       21.8003      0.452371      -4.09215     -0.983485      0.340782      0.448334      0.499680      0.565952      0.593213      0.641928
  85   9 3418.7840    3.5095  3.5954 10.9030 -0.0003      0.631067  0.0387   0.0174   0.0689    0.0615   0.0000      0.158157   442.9566     -0.356637       22.0859     -0.980914      -3.50743      -2.98361      0.496359      0.664695      0.745647      0.837909      0.885341      0.934618
  85  10 3628.5290    2.6843  6.3646 10.6141 -0.0007      0.603612  0.0743   0.0098   0.1171    0.0488   0.0000      0.141025   443.4147      0.174026       21.6260       2.37886      -3.56460      -3.43659      0.818568       1.09953       1.22779       1.39791       1.48163       1.55043
  86   1 1401.1093    0.1449  0.2419  8.8257  0.0000       27.8854  0.0107   0.0041   0.0218    0.0183   0.0000       13.5932   440.2244     -0.320445       22.0526    -0.0945422      -4.49169     -0.412725      0.169935      0.235743      0.281776      0.320663      0.339329      0.347430
  86   2 1743.9240    0.3999  0.6066  8.7372  0.0000       14.3482  0.0137   0.0055   0.0271    0.0404   0.0000       1.77200   440.9740     -0.296204       22.1171     0.0414225      -4.02683     -0.302988      0.197505      0.279163      0.304676      0.346540      0.352818      0.382886
  86   3 2028.2949    0.7683  1.1170  8.7655  0.0000       7.50864  0.0199   0.0078   0.0377    0.0910   0.0000      0.894282   442.2326     -0.255775       22.3880     -0.468411      -4.01779      0.240808      0.259942      0.347521      0.395214      0.454806      0.469562      0.501695
  86   4 2294.1189    1.3206  1.6032  8.9716  0.0000       4.16700  0.0238   0.0105   0.0450    0.1206   0.0000      0.504069   442.2286     -0.786009       21.3099      0.666224      -3.51308      0.210640      0.314043      0.428183      0.470108      0.533060      0.575295      0.610024
  86   5 2537.2606    2.1551  1.9033  9.2899  0.0000       2.22790  0.0253   0.0150   0.0467    0.1584   0.0000      0.356795   442.2499     -0.656463       22.0188    -0.0509738      -2.78196     -0.598173      0.335236      0.438302      0.498389      0.562817      0.592664      0.624690
  86   6 2771.4833    3.2492  1.6874 10.4099  0.0000       1.24133  0.0233   0.0247   0.0422    0.1492   0.0000      0.364931   442.6422     -0.428520       21.9063     -0.422609      -3.21796      0.112786      0.314739      0.421141      0.475783      0.542100      0.577128      0.610072
  86   7 2999.0503    4.3636  1.5584 10.8818  0.0000      0.881267  0.0219   0.0341   0.0396    0.1792   0.0000      0.360842   443.1148     -0.520120       21.6608     -0.308223      -4.89222      -1.12877      0.288085      0.386922      0.432423      0.478982      0.510966      0.539093
  86   8 3218.6056    4.4228  2.0844 11.0725  0.0001      0.902005  0.0262   0.0292   0.0456    0.1063   0.0000      0.236824   443.5384     -0.408993       21.2886      0.321569      -3.70043     -0.654037      0.349771      0.461956      0.522431      0.594224      0.623810      0.657580
  86   9 3433.0121    3.4288  3.7280 11.0681  0.0001      0.896919  0.0408   0.0169   0.0717    0.0537   0.0000      0.163164   442.5693     -0.246752       20.5408     -0.695278      -1.58361     -0.295355      0.500641      0.675934      0.758412      0.861618      0.910507      0.956151
  86  10 3643.5011    2.6365  6.4673 10.5056 -0.0012      0.612665  0.0763   0.0093   0.1183    0.0493   0.0000      0.147164   443.8181      -1.81100       22.2627      0.495807    0.00267571      -2.40503      0.816727       1.11625       1.24799       1.39021       1.46997       1.53194
  87   1 1408.0295    0.1466  0.2373  8.8603  0.0000       28.6050  0.0103   0.0041   0.0219    0.0185   0.0000       14.0812   440.2852    -0.0884646       21.9368     -0.389284      -4.46361      0.505523      0.160159      0.221293      0.237600      0.283655      0.304419      0.305955
  87   2 1751.4846    0.4039  0.5899  8.7885  0.0000       16.7428  0.0132   0.0057   0.0269    0.0403   0.0000       1.84861   440.9912     -0.205488       21.9217      0.144277      -4.19590     -0.379476      0.190050      0.267333      0.292279      0.341028      0.342608      0.357130
  87   3 2037.1003    0.7801  1.1911  8.5821  0.0000       6.20707  0.0206   0.0074   0.0382    0.0977   0.0000      0.820209   442.4736      0.120074       21.9674     -0.568845      -4.67711      0.883385      0.267045      0.367161      0.406868      0.477664      0.496811      0.514559
  87   4 2303.8938    1.3832  1.7148  8.7324  0.0000       4.49275  0.0245   0.0105   0.0455    0.1495   0.0000      0.466900   442.4010     0.0404837       21.8379      0.238184      -3.36660     -0.893066      0.311047      0.417462      0.471412      0.538476      0.578466      0.590944
  87   5 2547.8071    2.2034  1.9459  9.6941 -0.0000       2.06353  0.0251   0.0153   0.0484    0.1188   0.0000      0.336305   442.5406      0.232323       21.5749      0.134538      -3.22521      0.500314      0.326355      0.436464      0.499190      0.557384      0.582200      0.612692
  87   6 2783.1999    3.2364  1.6103 10.3679 -0.0000       1.86429  0.0226   0.0248   0.0416    0.1645   0.0000      0.389936   441.9830      0.387726       22.0770      0.326848      -3.92843     -0.274333      0.305111      0.416645      0.467125      0.520828      0.544456      0.589218
  87   7 3011.5459    4.3986  1.5746 10.6088  0.0000       1.10062  0.0222   0.0336   0.0389    0.2280   0.0000      0.382614   442.7287     0.0414789       21.9454     -0.295165      -3.54105     -0.650583      0.288783      0.382137      0.431524      0.491103      0.521368      0.556530
  87   8 3231.8730    4.2850  2.2692 11.1601  0.0002      0.629582  0.0271   0.0271   0.0494    0.0895   0.0000      0.233962   443.9362     -0.128703       21.6142     -0.845374      -3.12480     -0.449563      0.351865      0.464788      0.527334      0.600863      0.633569      0.668515
  87   9 3446.9871    3.4453  3.8938 10.7752  0.0006      0.605218  0.0410   0.0162   0.0725    0.0647   0.0000      0.146021   442.9001     -0.783188       21.9642       1.07323      -3.93083     -0.369786      0.501122      0.678297      0.778218      0.872629      0.928031      0.976223
  87  10 3658.3114    2.6506  7.1192 10.5276  0.0017      0.537410  0.0833   0.0085   0.1250    0.0408   0.0000      0.136269   443.2711      0.102145       22.7354      0.800354      -2.65288      -3.33967      0.860715       1.14261       1.30750       1.44266       1.53731       1.63469
  88   1 1414.9123    0.1492  0.2215  8.8539  0.0000       34.9624  0.0097   0.0042   0.0198    0.0190   0.0000       13.9980   440.0907     0.0714049       21.3019     -0.468521      -4.40336      0.171901      0.171561      0.220297      0.246426      0.270309      0.281694      0.289956
  88   2 1758.9595    0.4034  0.7203  8.6268  0.0000       13.1907  0.0151   0.0053   0.0312    0.0457   0.0000       1.63923   440.8083      0.142415       22.1410      0.216555      -4.57108      0.309746      0.224529      0.297193      0.334433      0.381851      0.416645      0.434587
  88   3 2045.8993    0.7985  1.1744  8.7427  0.0000       6.66728  0.0207   0.0078   0.0388    0.0997   0.0000      0.894560   441.8114      0.201114       21.8717     -0.485490      -3.35592     -0.726616      0.261726      0.355180      0.391046      0.452980      0.466885      0.495431
  88   4 2313.4930    1.4019  1.7157  9.1756  0.0000       3.83389  0.0253   0.0109   0.0451    0.1124   0.0000      0.474188   442.4623      0.250847       21.4000    -0.0822890      -3.71790     -0.427679      0.320755      0.426972      0.484093      0.548430      0.582003      0.613927
  88   5 2558.2769    2.2555  1.8974  9.7629  0.0000       1.65738  0.0255   0.0158   0.0463    0.1190   0.0000      0.346329   441.7394     -0.246149       23.6240      -1.02093      -4.02905      -1.14478      0.316952      0.439089      0.484810      0.554865      0.589165      0.618371
  88   6 2794.8073    3.3055  1.6974 10.1865  0.0000       2.42029  0.0235   0.0243   0.0412    0.1806   0.0000      0.356481   442.6334      0.317282       22.0687      0.752513      -2.88737     -0.918936      0.308594      0.403121      0.458111      0.511366      0.535975      0.574662
  88   7 3023.9263    4.3384  1.6492 10.7131  0.0000      0.947867  0.0223   0.0326   0.0412    0.2009   0.0000      0.374362   442.4580      0.179309       22.5693      0.498509      -4.28174     -0.935256      0.290860      0.387981      0.428227      0.485897      0.517416      0.555211
  88   8 3245.0392    4.2402  2.2523 11.0458  0.0000      0.635786  0.0273   0.0264   0.0491    0.0942   0.0000      0.247743   442.9839       1.21802       21.5571    -0.0722329      -2.60108      -1.42636      0.345177      0.457422      0.519501      0.585320      0.623190      0.673542
  88   9 3461.0585    3.3631  4.1536 10.9010  0.0000      0.408773  0.0442   0.0152   0.0775    0.0579   0.0000      0.159353   442.8351     -0.790924       23.5420     -0.117075      -2.95270      -1.22922      0.527945      0.718247      0.798780      0.898563      0.986995       1.03317
  89   1 1421.7607    0.1558  0.2573  8.8763  0.0000       51.6989  0.0108   0.0041   0.0217    0.0187   0.0000       12.1623   440.1646     -0.354026       21.5686      0.351594      -4.19970     -0.165705      0.153854      0.225568      0.239580      0.282184      0.268871      0.294666
  89   2 1766.3874    0.4276  0.6423  8.7526  0.0000       16.3080  0.0141   0.0057   0.0276    0.0428   0.0000       1.65989   440.9257      0.163013       22.0662     0.0524473      -4.43301     -0.223178      0.194648      0.277826      0.309545      0.342829      0.371219      0.392474
  89   3 2054.6188    0.8225  1.2067  8.8073  0.0000       6.70144  0.0208   0.0080   0.0394    0.0951   0.0000      0.863314   441.8256    -0.0575448       21.9174      0.615910      -3.95436      0.513972      0.263928      0.358487      0.396506      0.454905      0.479272      0.493360
  89   4 2323.0306    1.4295  1.7956  9.0173  0.0000       3.27899  0.0257   0.0107   0.0457    0.1235   0.0000      0.446576   442.2359      0.310394       21.9535      0.858908      -3.02187      0.627956      0.318827      0.425278      0.478762      0.552216      0.582654      0.630527
  89   5 2568.6908    2.3044  1.9082  9.7815  0.0008       1.60857  0.0254   0.0161   0.0465    0.1284   0.0000      0.354728   442.7424     -0.267736       22.3458      0.271736      -2.87344     -0.654090      0.320760      0.435178      0.481496      0.558492      0.589486      0.613065
  89   6 2806.3054    3.4003  1.7777  9.9562  0.0000       1.65440  0.0235   0.0241   0.0420    0.2110   0.0000      0.315923   443.0186      0.300686       22.5727      0.147374      -3.63891     -0.122660      0.300747      0.388753      0.430494      0.490840      0.526854      0.552873
  89   7 3036.2907    4.4442  1.7099 10.8695 -0.0000       1.51446  0.0228   0.0325   0.0416    0.1667   0.0000      0.332954   443.0768      0.629054       21.6081      0.319313      -2.67502     -0.416778      0.291696      0.399761      0.428556      0.503510      0.527930      0.567003
  89   8 3258.1862    4.2383  2.3436 10.9173  0.0000      0.965121  0.0278   0.0257   0.0499    0.1046   0.0000      0.228627   443.1537      0.117730       22.1070     -0.654224      -2.68923      -1.68367      0.345246      0.470810      0.526767      0.598703      0.634182      0.675940
  89   9 3474.9329    3.2653  4.0231 10.9448 -0.0010      0.827884  0.0440   0.0152   0.0770    0.0581   0.0000      0.204460   444.1255     -0.875249       20.4891     -0.959097      -1.52918      -2.67928      0.517920      0.705852      0.787432      0.893364      0.961852       1.01635
  90   0  964.7625    0.0352  0.0159  9.1788 -0.1178      -38.6292  0.0192   0.0054   0.0082    0.0133   0.0000       1616.00   436.4103     -0.101330       21.0605      0.918859      -3.35410     -0.288364      0.333775      0.295715      0.407123      0.543388      0.423915      0.607277
  90   1 1428.5238    0.1536  0.2157  8.8801  0.0000       25.5856  0.0092   0.0042   0.0182    0.0178   0.0000       13.6344   439.9413     -0.396667       21.5200      0.129103      -4.72429     -0.501296      0.141482      0.189315      0.215228      0.245731      0.247267      0.274268
  90   2 1773.7132    0.4396  0.6911  8.6829  0.0000       10.4059  0.0143   0.0056   0.0289    0.0460   0.0000       1.49783   440.6730      0.136345       22.0625     -0.157645      -4.85412     -0.747854      0.195972      0.277735      0.302278      0.339365      0.365859      0.386679
  90   3 2063.2946    0.8398  1.2776  8.6820  0.0000       6.91245  0.0215   0.0078   0.0390    0.0967   0.0000      0.785983   442.1664    -0.0998271       22.3149    -0.0799328      -4.22380      0.491551      0.266938      0.360362      0.404002      0.466653      0.489020      0.523404
  90   4 2332.4976    1.4429  1.8067  9.0242 -0.0001       2.86499  0.0254   0.0104   0.0464    0.1183   0.0000      0.444429   441.8652      0.405705       21.6128      0.920492      -3.62283     -0.907748      0.315299      0.427633      0.481092      0.533539      0.567706      0.587763
  90   5 2579.0815    2.3597  1.9353  9.6421  0.0002       1.99165  0.0253   0.0161   0.0456    0.1364   0.0000      0.332620   442.1377      0.314723       22.0774      -1.18376      -3.35952      0.627023      0.325068      0.424321      0.476173      0.543924      0.585488      0.607574
  90   6 2817.7313    3.4707  1.6138 10.6041  0.0000       1.37622  0.0221   0.0264   0.0405    0.1460   0.0000      0.381880   442.7648      0.499452       22.0485     -0.896839      -3.39155     0.0728936      0.294800      0.395434      0.449272      0.514254      0.549166      0.566354
  90   7 3048.4841    4.5267  1.7366 10.4390  0.0000      0.898877  0.0221   0.0320   0.0407    0.2219   0.0000      0.295284   442.6320      0.364242       22.3610     -0.606357      -3.95578     -0.393067      0.281429      0.378110      0.422268      0.471310      0.506035      0.529329
  90   8 3271.2388    4.1984  2.3845 11.2499 -0.0000       1.05252  0.0281   0.0253   0.0504    0.0756   0.0000      0.218249   442.4418     -0.142560       22.8133   -0.00274510      -2.76675     -0.282963      0.346465      0.472274      0.523059      0.603731      0.650202      0.691641
  90   9 3488.8105    3.2541  4.4211 10.8330  0.0003      0.856669  0.0475   0.0142   0.0817    0.0585   0.0000      0.196913   444.2496     -0.737345       21.2745      0.333817      -3.34779      -2.67663      0.527311      0.725553      0.804078      0.911048      0.958475       1.01376
  91   0  970.0511    0.0318  0.0173  9.1569 -0.0311       276.166  0.0191   0.0057   0.0088    0.0148   0.0000       2301.06   437.2404      -1.94719       20.7257       1.19602      -4.28770      -1.20608      0.318658      0.390329      0.436626      0.563444      0.564200      0.760515
  91   1 1435.2447    0.1638  0.2652  8.8682  0.0000       20.7738  0.0103   0.0041   0.0217    0.0186   0.0000       10.6965   439.9430     -0.189654       22.3522      0.124835      -4.31564     -0.407335      0.166113      0.222323      0.267209      0.260012      0.288987      0.293612
  91   2 1781.0301    0.4378  0.6487  8.7702  0.0000       14.1821  0.0143   0.0058   0.0264    0.0448   0.0000       1.62957   440.8694    -0.0149977       22.3428      0.175949      -4.63976      0.604695      0.206087      0.290185      0.324006      0.363694      0.382253      0.395404
  91   3 2071.8827    0.8394  1.3055  8.7042  0.0000       5.97650  0.0218   0.0077   0.0405    0.1005   0.0000      0.773752   441.4530     -0.300019       21.6185     -0.171512      -4.53919      -1.04162      0.266754      0.369798      0.405816      0.454978      0.476715      0.508272
  91   4 2341.9569    1.4927  1.8009  9.2100 -0.0002       3.93866  0.0253   0.0109   0.0462    0.1128   0.0000      0.456499   442.3984     -0.440615       22.2589      0.252780      -4.75756      -1.57074      0.310240      0.415175      0.461131      0.526639      0.566019      0.593907
  91   5 2589.3893    2.3387  1.8943 10.0381  0.0000       1.55718  0.0253   0.0163   0.0467    0.1087   0.0000      0.376799   442.2091      0.102333       21.4982     -0.580192      -4.01223     -0.356141      0.311838      0.422678      0.468820      0.529687      0.564868      0.599264
  91   6 2829.1659    3.4776  1.7405 10.4079 -0.0000       1.68860  0.0229   0.0248   0.0415    0.1530   0.0000      0.349868   442.5905     -0.774867       21.9977     0.0819299      -3.77781     -0.791862      0.283384      0.384059      0.432389      0.487482      0.509033      0.539988
  91   7 3060.6796    4.5455  1.7167 10.8223  0.0000      0.614389  0.0223   0.0327   0.0409    0.1799   0.0000      0.333337   443.0543      0.103164       21.6996     -0.987812      -3.22605     -0.492000      0.278527      0.366012      0.413070      0.469675      0.493996      0.519736
  91   8 3284.1530    4.1277  2.5935 11.2149  0.0000      0.645270  0.0301   0.0237   0.0523    0.0747   0.0000      0.202569   442.9941      0.267657       21.6916     -0.319152      -4.00113      -1.92871      0.358204      0.491496      0.538599      0.622898      0.664801      0.690102
  91   9 3502.6333    3.2049  4.5911 10.8860 -0.0002      0.530885  0.0494   0.0135   0.0849    0.0560   0.0000      0.173823   442.7422     -0.334321       21.5308       2.14357      -3.07574     -0.427417      0.544938      0.737092      0.835088      0.935620      0.998232       1.05252
  92   0  975.1738    0.0270  0.0077  9.1739 -0.1795      -91.2574  0.0185   0.0055   0.0049    0.0131   0.0000       2996.86   437.0548     -0.256330       20.8419      0.210131      -2.68565     -0.245006      0.298674      0.364698      0.458486      0.497465      0.603773      0.598418
  92   1 1441.9534    0.1554  0.2437  8.8901  0.0000       36.0848  0.0101   0.0040   0.0200    0.0186   0.0000       12.2636   440.0470     -0.214209       21.5369      0.266900      -4.18467      0.237390      0.143770      0.206077      0.241800      0.257361      0.280038      0.289225
  92   2 1788.2422    0.4505  0.7137  8.8096  0.0000       12.4666  0.0148   0.0057   0.0290    0.0448   0.0000       1.48764   441.2395     -0.200924       21.6357      0.391015      -4.78589    -0.0418162      0.199011      0.281083      0.307793      0.357491      0.374752      0.382557
  92   3 2080.4643    0.8634  1.2639  8.7660  0.0000       7.48670  0.0208   0.0078   0.0390    0.0973   0.0000      0.789942   441.9600     -0.332306       21.9636      0.489301      -3.66211     -0.580724      0.255655      0.353697      0.395730      0.436679      0.461585      0.496842
  92   4 2351.2905    1.5480  1.8289  9.0642  0.0000       3.01620  0.0251   0.0109   0.0456    0.1307   0.0000      0.418991   442.1953    -0.0985110       21.2603      -1.23843      -3.69403     -0.673720      0.307749      0.413345      0.461824      0.513239      0.548001      0.579220
  92   5 2599.6742    2.4254  2.0012  9.5473 -0.0001       2.33404  0.0260   0.0160   0.0468    0.1663   0.0000      0.344797   442.1768      -1.00552       21.9945     -0.105531      -4.98206      -1.16953      0.312604      0.423378      0.469950      0.537395      0.583472      0.608611
  92   6 2840.4508    3.6372  1.6417 10.2874  0.0000       1.14309  0.0220   0.0269   0.0399    0.2168   0.0000      0.424256   442.2923      0.176831       21.5687    -0.0108644      -3.12014     -0.611065      0.273924      0.359726      0.407484      0.469073      0.492966      0.530126
  92   7 3072.7642    4.5100  1.7171 11.0255  0.0000      0.126008  0.0228   0.0326   0.0409    0.1627   0.0000      0.329533   442.1279     -0.170700       22.1908     -0.194315      -3.20105      -1.60008      0.284400      0.373527      0.416441      0.471822      0.503298      0.532304
  92   8 3297.1066    4.0930  2.6166 11.2457  0.0000      0.744822  0.0298   0.0233   0.0540    0.0744   0.0000      0.202059   442.6264      0.989581       21.3540     -0.299475      -3.40549      -1.48474      0.353603      0.475440      0.532384      0.609020      0.655226      0.697029
  92   9 3516.2577    3.1117  4.8244 10.8481  0.0020      0.268956  0.0535   0.0127   0.0892    0.0594   0.0000      0.165655   444.4956      0.234729       22.0317      0.559025      -2.79070      -2.31774      0.570763      0.770896      0.862616      0.972062       1.04653       1.08878
  93   1 1448.5718    0.1647  0.2530  8.8343  0.0000       39.1309  0.0098   0.0041   0.0203    0.0188   0.0000       10.7325   439.9955     -0.146889       21.9498      0.427947      -4.06401      0.579065      0.135940      0.197441      0.203118      0.244562      0.251837      0.265297
  93   2 1795.4059    0.4616  0.6985  8.7682  0.0002       11.2410  0.0139   0.0058   0.0291    0.0461   0.0000       1.45998   440.7122     -0.178231       22.4869     -0.216893      -4.93093      -1.20264      0.184129      0.260762      0.288455      0.324736      0.362876      0.378969
  93   3 2088.9023    0.8789  1.3292  8.8235  0.0003       6.05173  0.0213   0.0078   0.0401    0.0889   0.0000      0.732277   441.5388      0.627041       22.2427     -0.189384      -5.06015     -0.782866      0.253245      0.348236      0.383303      0.438330      0.452542      0.493399
  93   4 2360.5579    1.5604  1.9062  9.1249  0.0000       2.65474  0.0262   0.0108   0.0470    0.1199   0.0000      0.419222   442.8709     -0.225200       22.2714     0.0207747      -3.25090      0.103578      0.312804      0.415680      0.468376      0.537732      0.574838      0.599800
  93   5 2609.9390    2.4288  2.0075  9.8931 -0.0000       2.35475  0.0254   0.0160   0.0476    0.1168   0.0000      0.333383   442.2695     -0.620658       23.2666      0.733525      -4.17797     -0.591411      0.307008      0.414521      0.458131      0.524711      0.547906      0.574204
  93   6 2851.6951    3.6445  1.6659 10.4496  0.0000       1.28955  0.0219   0.0262   0.0400    0.1648   0.0000      0.379042   442.7405      0.253602       21.5695     -0.248759      -3.94157     -0.643488      0.274816      0.364360      0.410081      0.465437      0.494652      0.521658
  93   7 3084.8501    4.5655  1.7769 10.3775  0.0000      0.592929  0.0227   0.0315   0.0416    0.2626   0.0000      0.315142   443.0089      0.121905       21.7309     0.0268249      -4.07254     -0.293865      0.277681      0.374124      0.416361      0.469458      0.503595      0.525630
  93   8 3309.9266    4.0501  2.7922 11.0725 -0.0002      0.734560  0.0311   0.0218   0.0548    0.0742   0.0000      0.185805   443.0685      0.391684       22.2772      0.188266      -3.13497      -1.27458      0.361284      0.492281      0.553947      0.632615      0.666130      0.703608
  93   9 3530.0306    3.0583  5.1305 10.8756 -0.0022      0.670175  0.0584   0.0120   0.0938    0.0550   0.0000      0.167441   443.2806      0.448589       21.2382      -1.53915      -1.64895      0.217660      0.599725      0.809951      0.910070       1.03000       1.10485       1.15550
  94   1 1455.1621    0.1752  0.3187  8.7981  0.0000       29.5937  0.0113   0.0040   0.0237    0.0194   0.0000       8.49125   439.9955     0.0258664       22.5585      0.417060      -3.96071    -0.0416081      0.168326      0.233399      0.265524      0.300419      0.326288      0.339009
  94   2 1802.5099    0.4710  0.7712  8.6800  0.0000       10.7556  0.0152   0.0056   0.0302    0.0503   0.0000       1.42770   440.6246     -0.245658       21.8570      0.377931      -4.65692     0.0977724      0.211151      0.281465      0.326894      0.352386      0.393214      0.409174
  94   3 2097.3761    0.8935  1.3081  8.9565  0.0000       5.09125  0.0214   0.0082   0.0408    0.0912   0.0000      0.786339   441.9607      0.152493       22.2216      0.201768      -4.04147     0.0851327      0.259935      0.361187      0.404332      0.466045      0.493544      0.519656
  94   4 2369.7441    1.5978  1.8562  9.2176  0.0000       2.78569  0.0254   0.0113   0.0472    0.1232   0.0000      0.434866   442.1073     -0.351422       22.0656      0.891734      -3.70844      0.178454      0.305348      0.407007      0.455860      0.512069      0.542565      0.578253
  94   5 2620.0637    2.5115  1.9633  9.8364  0.0001       2.08352  0.0258   0.0166   0.0448    0.1318   0.0000      0.349595   443.1602      0.150139       22.4176     -0.807700      -4.45125      0.703656      0.312628      0.408769      0.452661      0.524041      0.558141      0.592677
  94   6 2862.8923    3.7475  1.6351 10.3086  0.0000       1.06746  0.0221   0.0273   0.0395    0.2118   0.0000      0.379953   442.9795      0.155307       21.4020      0.749644      -3.65889     -0.392343      0.264687      0.353433      0.396850      0.451531      0.473471      0.498234
  94   7 3096.8452    4.5754  1.8475 10.9338  0.0000       1.06690  0.0232   0.0312   0.0423    0.1510   0.0000      0.291429   442.8916      0.308138       22.7343     -0.209140      -3.28546      -1.44863      0.281240      0.374249      0.423408      0.489665      0.518697      0.536268
  94   8 3322.7344    3.9939  2.7498 11.2298  0.0006      0.971002  0.0309   0.0220   0.0556    0.0692   0.0000      0.215668   443.1324     0.0653532       21.6976      0.728674      -3.83778      -1.70477      0.359582      0.477883      0.542216      0.604956      0.640375      0.672572
  94   9 3543.5633    3.0554  5.1531 10.8689 -0.0037      0.458170  0.0584   0.0120   0.0940    0.0543   0.0000      0.169888   442.8125      -1.08042       21.8083       2.14795      -4.54342      -2.20825      0.597522      0.815732      0.913456       1.02540       1.09722       1.15505
  95   1 1461.6957    0.1791  0.2611  8.7882  0.0000       15.6285  0.0091   0.0041   0.0195    0.0199   0.0000       9.05527   439.9551    -0.0953664       22.3187      0.117964      -3.71649    -0.0315281      0.133325      0.191760      0.213628      0.248767      0.274903      0.297583
  95   2 1809.5660    0.4749  0.7543  8.8106  0.0000       11.3760  0.0153   0.0058   0.0289    0.0474   0.0000       1.47051   440.7475     0.0593482       22.1126      0.172875      -5.15346     -0.109507      0.205118      0.276621      0.315300      0.355529      0.373212      0.386904
  95   3 2105.7665    0.9175  1.3920  8.8811  0.0000       5.67393  0.0223   0.0079   0.0400    0.0875   0.0000      0.687645   441.5387     -0.717737       21.6412       1.02271      -3.82731     -0.897282      0.263894      0.355965      0.395613      0.452704      0.485999      0.510407
  95   4 2378.9597    1.5880  1.9903  9.0208  0.0004       3.42594  0.0268   0.0107   0.0483    0.1366   0.0000      0.419718   442.1206     0.0340713       22.8180     -0.289451      -4.48207     -0.100170      0.312838      0.411426      0.473296      0.524710      0.566676      0.590782
  95   5 2630.1028    2.5474  1.9857 10.2096  0.0000       1.79600  0.0254   0.0169   0.0469    0.0998   0.0000      0.350925   441.9429     0.0528796       23.1754     -0.448415      -4.53601      0.303848      0.296984      0.400247      0.444498      0.511830      0.540425      0.571965
  95   6 2874.0544    3.7854  1.7445  9.4310 -0.0000       1.62449  0.0225   0.0259   0.0403    0.4267   0.0000      0.335679   443.0998     -0.198101       22.3983     0.0456149      -3.96719      -1.21686      0.271268      0.351524      0.390522      0.448918      0.476756      0.501498
  95   7 3108.7073    4.5020  1.8221 11.0784  0.0001      0.891523  0.0229   0.0305   0.0421    0.1279   0.0000      0.311205   442.5784     -0.271838       22.1901     -0.110125      -3.12661      -1.23976      0.274803      0.369352      0.412607      0.467287      0.492612      0.529048
  95   8 3335.4176    3.9729  2.9724 11.1085  0.0045      0.987693  0.0320   0.0210   0.0579    0.0718   0.0000      0.194361   443.3884      0.175284       21.8728       1.05468      -2.78211     -0.749166      0.371829      0.499331      0.565786      0.635774      0.682816      0.706140
  95   9 3557.0441    2.9728  5.3206 10.6846  0.0076      0.431294  0.0601   0.0112   0.0975    0.0622   0.0000      0.176322   443.9075     -0.388099       21.6460       2.76241      -3.45681     -0.564308      0.601709      0.814849      0.917927       1.03017       1.10460       1.16712
  96   1 1468.2292    0.1781  0.2626  8.7876  0.0000       52.9412  0.0090   0.0041   0.0197    0.0199   0.0000       9.58525   439.8317     -0.190481       21.9825      0.356203      -4.47316     -0.354120      0.131912      0.178560      0.204079      0.219453      0.246234      0.247089
  96   2 1816.5454    0.4873  0.7607  8.7170  0.0000       11.5430  0.0148   0.0059   0.0295    0.0528   0.0000       1.34778   440.5858      0.177738       21.7650     -0.166221      -3.81558    -0.0453152      0.190645      0.270084      0.294840      0.344242      0.369195      0.382946
  96   3 2114.0680    0.9256  1.4306  8.9736  0.0000       4.86445  0.0222   0.0080   0.0422    0.0834   0.0000      0.703537   441.5098     -0.312572       21.8143     -0.604985      -4.44855     0.0260490      0.265974      0.356932      0.401666      0.457011      0.483290      0.514281
  96   4 2387.9565    1.6320  1.9815  9.1160 -0.0001       2.73637  0.0273   0.0110   0.0474    0.1353   0.0000      0.422939   441.8484      -1.03283       22.0706      0.614880      -4.32441     -0.646562      0.306853      0.414778      0.455572      0.526458      0.539370      0.584675
  96   5 2640.1550    2.5803  2.0471  9.9788 -0.0000       1.37320  0.0255   0.0166   0.0473    0.1206   0.0000      0.317444   442.0160     0.0314144       22.0468     -0.469882      -4.08696    -0.0971195      0.296915      0.392744      0.450975      0.504744      0.541112      0.564875
  96   6 2885.1209    3.8246  1.7471 10.7557  0.0001       2.10665  0.0224   0.0269   0.0410    0.1351   0.0000      0.348770   443.0549      0.120380       22.1542      0.259356      -4.24606      -1.40920      0.265850      0.351755      0.391088      0.451883      0.479710      0.504797
  96   7 3120.5348    4.5768  1.9433 10.7890  0.0000      0.723640  0.0235   0.0298   0.0426    0.1566   0.0000      0.295356   442.8662     -0.421162       21.6610     -0.113064      -3.34312     -0.626576      0.285031      0.371304      0.420155      0.479319      0.515071      0.543623
  96   8 3348.0809    3.8689  3.0975 11.2752 -0.0000      0.585935  0.0338   0.0201   0.0603    0.0619   0.0000      0.190387   443.1196    -0.0160936       22.4259      0.558906      -2.81386     -0.927543      0.373796      0.512224      0.584584      0.658505      0.691845      0.726182
  96   9 3570.5655    2.9743  5.7857 10.7862 -0.0033      0.536885  0.0664   0.0108   0.1030    0.0542   0.0000      0.162848   443.3722    -0.0698185       19.9266      0.965943      -1.73628      -2.24021      0.652108      0.872242      0.993891       1.11476       1.19627       1.27863
  97   1 1474.6595    0.1750  0.3382  8.8072  0.0000       38.8741  0.0120   0.0040   0.0244    0.0201   0.0000       8.50474   439.8311     0.0985621       21.9993     -0.139787      -4.00297      0.653392      0.158076      0.227847      0.253683      0.292458      0.312655      0.340936
  97   2 1823.5068    0.5003  0.8093  8.7035  0.0000       9.27710  0.0155   0.0057   0.0309    0.0547   0.0000       1.31974   440.7927    0.00909664       21.3048    0.00536598      -3.64641     -0.308632      0.195954      0.269255      0.305390      0.339716      0.362144      0.391634
  97   3 2122.3783    0.9398  1.4478  8.9320  0.0000       5.14608  0.0221   0.0079   0.0426    0.0853   0.0000      0.699226   441.9501     -0.432829       21.6952     -0.177959      -4.91631     -0.700844      0.250958      0.338112      0.385369      0.422919      0.461822      0.476920
  97   4 2396.9255    1.6972  1.9523  9.2196  0.0000       2.47658  0.0256   0.0113   0.0482    0.1275   0.0000      0.412422   442.0507     -0.502646       21.9664    -0.0648679      -4.80018     0.0870906      0.296901      0.401342      0.440942      0.511916      0.539448      0.578277
  97   5 2650.1532    2.6451  1.9041 10.1167 -0.0000       1.60029  0.0244   0.0177   0.0449    0.1223   0.0000      0.369176   442.3780     -0.629928       22.1681    -0.0721747      -3.78144      0.838761      0.287900      0.386369      0.433017      0.493349      0.532816      0.563569
  97   6 2896.1025    3.9021  1.6612 10.6337  0.0000      0.900084  0.0216   0.0277   0.0391    0.1608   0.0000      0.359688   443.0552     -0.271969       22.2321     -0.613905      -3.40670     -0.131699      0.256823      0.343620      0.388910      0.436286      0.479403      0.498694
  97   7 3132.2720    4.6033  1.9401 10.9270 -0.0001      0.782563  0.0234   0.0298   0.0430    0.1393   0.0000      0.272992   442.8928     -0.225729       22.3050     0.0645559      -3.31809     -0.641455      0.268647      0.362391      0.407658      0.462311      0.492371      0.517301
  97   8 3360.7647    3.8317  3.2163 11.0508 -0.0003      0.811264  0.0350   0.0190   0.0614    0.0713   0.0000      0.198421   443.3712    -0.0449650       21.8569     -0.920446      -3.67312      0.421923      0.387788      0.527590      0.597314      0.668598      0.711029      0.757058
  97   9 3583.8659    2.8833  5.8960 10.8337 -0.0005      0.206006  0.0699   0.0102   0.1064    0.0498   0.0000      0.175499   442.9260     -0.340484       20.9027     -0.848480      -3.63377      -3.58792      0.648096      0.894665      0.989570       1.14207       1.19973       1.28345
  98   1 1481.0710    0.1901  0.3016  8.8290  0.0000       26.3507  0.0099   0.0041   0.0206    0.0202   0.0000       7.70040   439.8286    -0.0973861       21.9559      0.255087      -4.35739     -0.163698      0.134543      0.187262      0.214389      0.236888      0.256061      0.255460
  98   2 1830.4204    0.5174  0.8451  8.5880  0.0000       10.5554  0.0158   0.0057   0.0302    0.0598   0.0000       1.23916   440.9150     -0.487385       21.8857     -0.108292      -4.06931     -0.320320      0.193919      0.266527      0.293924      0.328409      0.348125      0.369662
  98   3 2130.6249    0.9571  1.4206  8.9173  0.0000       4.47543  0.0221   0.0080   0.0410    0.0938   0.0000      0.692707   441.5843     -0.257924       22.2212      0.762862      -4.45396      0.898074      0.250427      0.340328      0.381355      0.440070      0.458366      0.488420
  98   4 2405.9104    1.6608  1.9492  9.6053  0.0000       3.64869  0.0265   0.0113   0.0482    0.0985   0.0000      0.446640   442.6650     0.0882651       22.3896      0.233223      -3.63882     -0.450538      0.295259      0.405237      0.447792      0.507646      0.540895      0.575057
  98   5 2660.0941    2.7355  1.9768 10.0482  0.0000       1.47449  0.0254   0.0176   0.0443    0.1277   0.0000      0.344762   442.8705     -0.839080       22.0923      0.724071      -3.19570     -0.487738      0.285612      0.391837      0.431646      0.488503      0.518775      0.553978
  98   6 2907.0242    3.9324  1.7427 10.5563  0.0000       1.33890  0.0222   0.0267   0.0401    0.1640   0.0000      0.337713   442.5732      0.177447       21.0667     -0.550331      -3.49051     -0.754689      0.260838      0.342719      0.391423      0.445915      0.484944      0.511200
  98   7 3144.0291    4.5151  2.0430 11.1143  0.0000      0.971058  0.0242   0.0283   0.0445    0.1112   0.0000      0.273991   442.6672    -0.0847978       22.7207      0.796310      -3.52225     -0.514689      0.285217      0.384951      0.430426      0.487941      0.520288      0.551265
  98   8 3373.2066    3.8148  3.3880 11.1540  0.0000      0.781615  0.0361   0.0184   0.0638    0.0660   0.0000      0.193574   443.8851     -0.476196       20.4149     -0.792624      -3.25699     -0.841874      0.394649      0.532177      0.598154      0.671407      0.715040      0.752649
  98   9 3597.1864    2.7931  5.9025 10.8562  0.0000      0.269265  0.0720   0.0099   0.1098    0.0494   0.0000      0.183477   443.3456     -0.529922       22.4531      -1.55436      -1.86159      -2.53291      0.675677      0.916515       1.02108       1.16284       1.24961       1.31521
  99   0 1010.6325    0.0328  0.0281  9.0804 -0.0908      -42.3559  0.0207   0.0053   0.0134    0.0130   0.0000       1268.88   436.2655       1.97263       20.6871       2.26747      -4.13523       1.33288      0.316049      0.411108      0.483456      0.517667      0.544732      0.519820
  99   1 1487.4448    0.1874  0.3183  8.7895  0.0000       33.9644  0.0112   0.0040   0.0208    0.0213   0.0000       7.73893   439.6585     -0.180051       22.1836    -0.0514047      -4.03439     -0.364837      0.154232      0.213221      0.234955      0.262422      0.287903      0.283500
  99   2 1837.2370    0.5186  0.8382  8.7115  0.0000       9.78674  0.0158   0.0056   0.0308    0.0549   0.0000       1.37039   440.7706     -0.233310       21.6925      0.264348      -3.53297     -0.133479      0.194146      0.266356      0.296946      0.326989      0.358694      0.376157
  99   3 2138.8232    0.9760  1.4001  8.8158  0.0005       6.30101  0.0214   0.0081   0.0404    0.1021   0.0000      0.708470   441.2718     -0.327323       22.3707      0.372886      -4.73391      0.477626      0.245087      0.331065      0.372857      0.422708      0.446005      0.467951
  99   4 2414.6926    1.7331  2.0913  9.5192  0.0004       2.42418  0.0275   0.0112   0.0492    0.1027   0.0000      0.399786   442.0115     -0.100598       22.4506     -0.523104      -2.99616      0.451941      0.304407      0.414894      0.463323      0.527640      0.562676      0.598274
  99   5 2670.0394    2.7060  1.9132 10.3618  0.0000       1.71359  0.0250   0.0181   0.0450    0.1078   0.0000      0.377474   442.9279     -0.396304       22.4160      0.165685      -4.71034      0.154111      0.279282      0.384301      0.430228      0.486195      0.512352      0.547921
  99   6 2917.9069    4.0261  1.7534 10.7417  0.0000       1.13406  0.0223   0.0273   0.0399    0.1403   0.0000      0.344446   442.3972      0.318288       22.8810      0.438984      -3.72397     -0.490148      0.253570      0.340883      0.381411      0.438764      0.463299      0.490325
  99   7 3155.6248    4.5202  2.0558 11.0605 -0.0000      0.748843  0.0244   0.0282   0.0448    0.1183   0.0000      0.277205   442.9707     -0.238730       22.0530      -1.52814      -1.79708      -1.39812      0.278420      0.378844      0.412569      0.476766      0.510596      0.537207
  99   8 3385.6530    3.6989  3.4552 11.2432 -0.0004      0.672328  0.0370   0.0176   0.0664    0.0584   0.0000      0.178553   443.3722      0.656428       21.4145      0.473529      -1.21355      -1.48074      0.390313      0.536010      0.601512      0.668725      0.726286      0.756244
 100   1 1493.7549    0.1861  0.3263  8.7748 -0.0000       41.9952  0.0104   0.0039   0.0227    0.0214   0.0000       7.73306   439.9240     -0.261358       21.9469     0.0824589      -4.29699      0.331463      0.142201      0.195314      0.214641      0.235567      0.253387      0.273096
 100   2 1844.0460    0.5247  0.8904  8.6997  0.0000       11.7285  0.0170   0.0057   0.0316    0.0592   0.0000       1.34887   440.6430      0.138406       21.6949     -0.165688      -3.99398     -0.952365      0.205734      0.277925      0.307554      0.351989      0.376551      0.404089
 100   3 2146.9330    1.0059  1.5872  9.0097  0.0000       4.93694  0.0237   0.0081   0.0438    0.0885   0.0000      0.627140   441.4998    -0.0200865       22.5904      0.119330      -4.26938      0.286662      0.265409      0.364435      0.412581      0.464680      0.487277      0.507768
 100   4 2423.5419    1.7590  2.1032  9.4817  0.0000       2.53499  0.0274   0.0111   0.0497    0.1066   0.0000      0.402901   441.7955    -0.0429681       22.7371       1.06422      -3.66543    -0.0249420      0.302889      0.405997      0.448172      0.515014      0.547695      0.580792
 100   5 2679.8437    2.7812  1.9546 10.3003  0.0000       1.68774  0.0247   0.0181   0.0458    0.1155   0.0000      0.382986   442.1913      0.309418       21.4253     -0.668769      -4.30266     -0.282230      0.272806      0.367012      0.411243      0.464982      0.496545      0.516124
 100   6 2928.7111    4.0428  1.7486 10.7467  0.0001      0.596000  0.0219   0.0276   0.0399    0.1520   0.0000      0.339081   442.6791    -0.0442169       21.8844     -0.889211      -3.68928      0.344882      0.247121      0.326584      0.370962      0.412859      0.447303      0.463656
 100   7 3167.2229    4.5500  2.0828 11.1598  0.0000      0.792750  0.0242   0.0278   0.0445    0.1055   0.0000      0.264874   442.2476      0.483459       22.8459       1.00187      -3.37066      -1.29732      0.276376      0.370974      0.417211      0.469259      0.505387      0.535558
 100   8 3398.0169    3.7201  3.8143 10.9710  0.0007      0.321842  0.0405   0.0165   0.0691    0.0721   0.0000      0.177571   442.8287      0.281862       21.4105     -0.729813      -3.29319      -1.32056      0.430733      0.581502      0.649354      0.737412      0.785108      0.832598
 101   1 1500.0459    0.1980  0.3559  8.7775  0.0000       41.9915  0.0114   0.0040   0.0225    0.0214   0.0000       6.56826   439.7552     -0.371160       22.2531      0.207470      -4.53761    -0.0406949      0.145887      0.193295      0.210294      0.255053      0.256393      0.271927
 101   2 1850.7793    0.5369  0.9073  8.7307  0.0000       11.5527  0.0164   0.0058   0.0331    0.0591   0.0000       1.28794   440.6397      0.133832       22.1735      0.103630      -4.40255     0.0407270      0.193713      0.265360      0.296077      0.332259      0.359655      0.372869
 101   3 2155.0581    0.9990  1.5077  9.0108  0.0000       5.23405  0.0230   0.0081   0.0423    0.0929   0.0000      0.700936   441.6940      0.296395       22.5744      -1.07298      -3.29139    -0.0526834      0.251827      0.340065      0.384515      0.436095      0.463574      0.493069
 101   4 2432.2231    1.7771  2.0752  9.5985 -0.0004       1.68823  0.0270   0.0113   0.0500    0.1057   0.0000      0.403684   441.9237     -0.265418       21.5983     0.0454833      -3.70403     -0.466864      0.292371      0.399023      0.450345      0.511481      0.547307      0.579843
 101   5 2689.7384    2.8312  1.9581 10.4051  0.0000       2.97233  0.0247   0.0185   0.0456    0.1116   0.0000      0.382343   442.3001      0.225027       22.7603    -0.0614844      -4.10242      -1.07092      0.276336      0.375101      0.415853      0.477222      0.506906      0.537635
 101   6 2939.4646    4.0624  1.7645 10.9734  0.0000      0.462570  0.0220   0.0275   0.0413    0.1274   0.0000      0.370670   442.8536     -0.315818       21.6092    -0.0138111      -4.26352     -0.755804      0.245078      0.338319      0.374009      0.431959      0.450036      0.489408
 101   7 3178.7157    4.4958  2.0983 11.3752  0.0000      0.643472  0.0250   0.0275   0.0448    0.0906   0.0000      0.261781   443.3107     -0.761828       22.3013      0.359576      -3.23701     -0.782206      0.269733      0.366824      0.408952      0.465647      0.494265      0.523197
 101   8 3410.3711    3.5679  3.6040 11.3644 -0.0008      0.562849  0.0398   0.0167   0.0694    0.0550   0.0000      0.243908   442.9065    -0.0849652       20.2163     -0.896579      -2.86086     -0.900510      0.406605      0.554016      0.630210      0.705666      0.755777      0.801286
 102   0 1025.4810    0.0363  0.0227  9.0677 -0.0011       1010.78  0.0152   0.0052   0.0091    0.0221   0.0000       1207.58   437.2557      0.309300       21.0471     -0.346188      -4.78496      -1.58758      0.197171      0.295993      0.337560      0.281174      0.446712      0.384437
 102   1 1506.2650    0.2025  0.3325  8.7954  0.0000       32.5125  0.0106   0.0040   0.0208    0.0208   0.0000       6.43200   439.6794     0.0935306       22.2686     0.0886525      -4.57444     -0.339746      0.131222      0.187733      0.210172      0.242199      0.243025      0.264841
 102   2 1857.4928    0.5342  0.8808  8.7656  0.0000       11.4290  0.0161   0.0058   0.0319    0.0579   0.0000       1.31447   440.7202     -0.261859       22.0367     -0.147936      -3.91922      0.208987      0.191076      0.260131      0.291255      0.326648      0.355342      0.375150
 102   3 2163.0392    1.0289  1.5828  8.8081  0.0000       4.38909  0.0233   0.0079   0.0434    0.1052   0.0000      0.627848   441.6470      0.477612       22.8580    -0.0789334      -4.02717      0.488869      0.253901      0.339946      0.377575      0.441455      0.471512      0.487182
 102   4 2441.0675    1.8447  2.0587  9.5929  0.0001       3.31031  0.0268   0.0119   0.0489    0.1139   0.0000      0.411054   441.6110     -0.353488       21.3923      0.936681      -3.90717    0.00201479      0.286157      0.388541      0.438563      0.483978      0.519643      0.551809
 102   5 2699.4562    2.9115  2.0852  9.9202  0.0000       1.84668  0.0247   0.0180   0.0465    0.1585   0.0000      0.327208   442.4988     -0.394527       22.9154      0.362358      -3.89753    -0.0467551      0.273722      0.368553      0.411884      0.473652      0.506967      0.523883
 102   6 2950.1757    4.1444  1.7482 10.8393 -0.0000      0.904531  0.0219   0.0282   0.0401    0.1532   0.0000      0.343324   442.8754    -0.0913683       21.8585      -1.02241      -3.07485     -0.192744      0.247235      0.329658      0.370986      0.414790      0.439235      0.461415
 102   7 3190.1935    4.4686  2.1600 11.2350 -0.0000       1.03814  0.0250   0.0268   0.0452    0.0996   0.0000      0.249661   442.9156     -0.228519       22.4937     -0.651675      -3.60336     -0.893525      0.273928      0.371404      0.411972      0.473803      0.502555      0.527328
 102   8 3422.6669    3.5816  3.8450 11.2462  0.0005      0.811607  0.0422   0.0161   0.0712    0.0594   0.0000      0.248311   443.7174      0.589703       21.1247      0.217650      -3.34011      -2.62323      0.429014      0.586954      0.660053      0.744161      0.780369      0.824885
 103   1 1512.4679    0.2004  0.3823  8.8087  0.0000       24.4150  0.0115   0.0039   0.0245    0.0211   0.0000       6.15104   439.9373    -0.0703819       22.1865     0.0237499      -4.56912     -0.144355      0.146430      0.191917      0.234292      0.264237      0.261229      0.281105
 103   2 1864.1490    0.5523  0.9406  8.7897  0.0000       9.41818  0.0173   0.0059   0.0335    0.0614   0.0000       1.25646   440.6944    -0.0573119       21.8295      0.138769      -4.14211     -0.178960      0.194854      0.271817      0.301370      0.337633      0.355607      0.368124
 103   3 2171.0578    1.0543  1.6371  8.8430  0.0000       5.70692  0.0235   0.0079   0.0438    0.1013   0.0000      0.609688   441.2099     0.0212407       22.7943      0.530165      -3.76711     -0.392586      0.252226      0.348047      0.387586      0.438242      0.470074      0.503384
 103   4 2449.6084    1.8568  2.0331  9.7380  0.0000       2.26071  0.0268   0.0120   0.0482    0.1034   0.0000      0.431898   442.0519     -0.390429       22.7417    -0.0900504      -3.43076     -0.175394      0.277653      0.380216      0.425267      0.486550      0.509015      0.542480
 103   5 2709.1220    2.8998  2.0308 10.4311  0.0000       1.47003  0.0249   0.0180   0.0459    0.1028   0.0000      0.366252   442.5708     -0.212350       22.7318     -0.355753      -3.46049    -0.0931159      0.275277      0.370206      0.413433      0.468792      0.519196      0.543652
 103   6 2960.7853    4.1689  1.8639 10.7617  0.0035      0.567670  0.0230   0.0272   0.0415    0.1505   0.0000      0.337255   442.8020      0.489759       22.6385     -0.381967      -4.06170    -0.0512479      0.250817      0.335610      0.379259      0.424780      0.457883      0.490063
 103   7 3201.5686    4.4179  2.3352 11.3749  0.0000      0.535759  0.0264   0.0254   0.0479    0.0815   0.0000      0.230586   443.1139       1.25552       21.8496     0.0686046      -3.04194    -0.0126121      0.286782      0.386488      0.435466      0.488668      0.521251      0.563052
 103   8 3435.0370    3.5058  4.1132 11.2180  0.0000      0.995633  0.0447   0.0150   0.0758    0.0583   0.0000      0.233251   443.7441     -0.115276       21.9856      0.758222      -1.22557      -1.80407      0.433753      0.586948      0.672968      0.748524      0.809938      0.840351
 104   1 1518.6142    0.2071  0.3829  8.8305  0.0000       31.0534  0.0110   0.0040   0.0238    0.0207   0.0000       5.63675   439.6592    -0.0105622       21.8160   -0.00923214      -3.95511      0.281867      0.144820      0.190117      0.220261      0.252965      0.280875      0.280174
 104   2 1870.7464    0.5632  0.9699  8.6508  0.0000       9.50309  0.0173   0.0057   0.0335    0.0680   0.0000       1.24504   440.4345    -0.0793864       22.2733    -0.0613898      -3.97302      0.135805      0.192990      0.263180      0.300169      0.337394      0.348249      0.371161
 104   3 2178.8955    1.0703  1.7178  9.0397  0.0001       3.64739  0.0248   0.0080   0.0449    0.0924   0.0000      0.586177   441.9638      0.225092       21.6608     0.0509890      -4.27393      0.365493      0.261865      0.361464      0.405212      0.463888      0.492480      0.520827
 104   4 2458.1906    1.8837  2.0530  9.6316  0.0000       2.29093  0.0268   0.0120   0.0486    0.1202   0.0000      0.418428   442.1054      0.439615       21.7364      0.617032      -4.32463     -0.974766      0.288779      0.393185      0.444115      0.503619      0.534595      0.551979
 104   5 2718.8309    2.9814  1.9570 10.4718  0.0000       1.83018  0.0241   0.0188   0.0448    0.1103   0.0000      0.366244   442.8192      0.246043       22.1871      0.475721      -2.94679     0.0665691      0.258699      0.348718      0.387299      0.438531      0.469822      0.494292
 104   6 2971.3655    4.1780  1.8524 10.8842  0.0000      0.986295  0.0228   0.0269   0.0414    0.1426   0.0000      0.355554   442.9593      0.413884       22.5360      0.242153      -4.14841    -0.0801878      0.248768      0.337227      0.375172      0.426189      0.452294      0.481048
 104   7 3212.8788    4.4205  2.3342 11.0848  0.0004      0.519862  0.0267   0.0251   0.0471    0.1108   0.0000      0.249158   443.4023     -0.159214       22.4239     -0.582520      -3.95286      -1.53994      0.282968      0.384411      0.427281      0.486496      0.520793      0.551085
 104   8 3447.1797    3.4681  4.1343 11.2473  0.0015      0.529690  0.0455   0.0148   0.0768    0.0586   0.0000      0.186734   442.6947      0.203129       23.6390     -0.294117      -4.30412      -1.44676      0.443969      0.597921      0.681053      0.759346      0.817369      0.850658
[truncated: 166,453 more chars]
