# Supplementary material for: Global-Mode Analysis of Full-Disk Data from the Michelson Doppler Imager and the Helioseismic and Magnetic Imager
Source: Sol Phys. 2018 Jan 31;293(2):29. doi: 10.1007/s11207-017-1201-5 (PMC6566312; doi:10.1007/s11207-017-1201-5)
Supplement: Supplementary file 3 — (TAR 230.0 MB) [file 11207_2017_1201_MOESM3_ESM.tar › MDI/mdifd.5540.18]

   0  15 2228.5980    1.0777  0.5393 11.2982  0.0000  0.1172   0.2198   0.3881    0.3550   0.0000     0.0000       0.00000       0.00000       0.00000       0.00000       0.00000       0.00000       0.00000       0.00000       0.00000       0.00000       0.00000       0.00000       0.00000       0.00000       0.00000       0.00000       0.00000       0.00000       0.00000       0.00000       0.00000       0.00000       0.00000       0.00000       0.00000       0.00000       0.00000       0.00000       0.00000       0.00000       0.00000       0.00000       0.00000       0.00000       0.00000
   0  19 2764.0778    3.6282  0.8564  9.4043  0.0000  0.1307   0.5272   0.3749   17.3482   0.0000     0.0000       0.00000       0.00000       0.00000       0.00000       0.00000       0.00000       0.00000       0.00000       0.00000       0.00000       0.00000       0.00000       0.00000       0.00000       0.00000       0.00000       0.00000       0.00000       0.00000       0.00000       0.00000       0.00000       0.00000       0.00000       0.00000       0.00000       0.00000       0.00000       0.00000       0.00000       0.00000       0.00000       0.00000       0.00000       0.00000
   1  12 1885.0367    0.5478  0.4390 10.1878  0.0000  0.0993   0.0742   0.1970    0.2210   0.0000   378.3650       8.76725       0.00000       0.00000       0.00000       0.00000       0.00000       0.00000       0.00000       0.00000       0.00000       0.00000       0.00000       0.00000       0.00000       0.00000       0.00000       0.00000       112.563       51.9313       0.00000       0.00000       0.00000       0.00000       0.00000       0.00000       0.00000       0.00000       0.00000       0.00000       0.00000       0.00000       0.00000       0.00000       0.00000       0.00000
   1  13 2020.8198    0.6002  0.8014 10.1200  0.0000  0.1161   0.0627   0.2356    0.2829   0.0000   446.8470       36.6456       0.00000       0.00000       0.00000       0.00000       0.00000       0.00000       0.00000       0.00000       0.00000       0.00000       0.00000       0.00000       0.00000       0.00000       0.00000       0.00000       159.525       75.1301       0.00000       0.00000       0.00000       0.00000       0.00000       0.00000       0.00000       0.00000       0.00000       0.00000       0.00000       0.00000       0.00000       0.00000       0.00000       0.00000
   1  14 2156.4827    0.8506  2.0344  9.8046 -0.0528  0.1757   0.0531   0.3545    0.2905   0.0000   306.4192      -25.0829       0.00000       0.00000       0.00000       0.00000       0.00000       0.00000       0.00000       0.00000       0.00000       0.00000       0.00000       0.00000       0.00000       0.00000       0.00000       0.00000       222.641       113.629       0.00000       0.00000       0.00000       0.00000       0.00000       0.00000       0.00000       0.00000       0.00000       0.00000       0.00000       0.00000       0.00000       0.00000       0.00000       0.00000
   1  15 2291.7675    1.3062  1.4641 -4.0424  0.0000  0.1220   0.0878   0.2936 1000.0000   0.0000   377.5046      -82.6469       0.00000       0.00000       0.00000       0.00000       0.00000       0.00000       0.00000       0.00000       0.00000       0.00000       0.00000       0.00000       0.00000       0.00000       0.00000       0.00000       146.896       74.3767       0.00000       0.00000       0.00000       0.00000       0.00000       0.00000       0.00000       0.00000       0.00000       0.00000       0.00000       0.00000       0.00000       0.00000       0.00000       0.00000
   1  16 2425.6368    1.4246  0.8956 11.2381  0.0000  0.1206   0.1631   0.5349    0.3872   0.0000   270.0147      -6.60613       0.00000       0.00000       0.00000       0.00000       0.00000       0.00000       0.00000       0.00000       0.00000       0.00000       0.00000       0.00000       0.00000       0.00000       0.00000       0.00000       123.896       66.4597       0.00000       0.00000       0.00000       0.00000       0.00000       0.00000       0.00000       0.00000       0.00000       0.00000       0.00000       0.00000       0.00000       0.00000       0.00000       0.00000
   1  17 2559.1353    2.0137  0.7820 10.8851  0.0000  0.0759   0.1756   0.2259    0.6616   0.0000   582.4507      -85.0535       0.00000       0.00000       0.00000       0.00000       0.00000       0.00000       0.00000       0.00000       0.00000       0.00000       0.00000       0.00000       0.00000       0.00000       0.00000       0.00000       91.3701       50.2374       0.00000       0.00000       0.00000       0.00000       0.00000       0.00000       0.00000       0.00000       0.00000       0.00000       0.00000       0.00000       0.00000       0.00000       0.00000       0.00000
   1  19 2828.1220    3.1503  0.7544 12.1336  0.0000  0.0781   0.2795   0.1977    0.6368   0.0000   150.1464      -13.0595       0.00000       0.00000       0.00000       0.00000       0.00000       0.00000       0.00000       0.00000       0.00000       0.00000       0.00000       0.00000       0.00000       0.00000       0.00000       0.00000       99.6956       54.6350       0.00000       0.00000       0.00000       0.00000       0.00000       0.00000       0.00000       0.00000       0.00000       0.00000       0.00000       0.00000       0.00000       0.00000       0.00000       0.00000
   1  20 2963.2416    4.1863  0.8499 -3.6605  0.0000  0.0778   0.3230   0.2117 1000.0000   0.0000   495.4842      -15.9980       0.00000       0.00000       0.00000       0.00000       0.00000       0.00000       0.00000       0.00000       0.00000       0.00000       0.00000       0.00000       0.00000       0.00000       0.00000       0.00000       95.2971       55.3595       0.00000       0.00000       0.00000       0.00000       0.00000       0.00000       0.00000       0.00000       0.00000       0.00000       0.00000       0.00000       0.00000       0.00000       0.00000       0.00000
   1  23 3368.3748    3.6351  1.2109 12.2707  0.0000  0.1417   0.2710   0.2608    0.9702   0.0000   370.3601      -70.4843       0.00000       0.00000       0.00000       0.00000       0.00000       0.00000       0.00000       0.00000       0.00000       0.00000       0.00000       0.00000       0.00000       0.00000       0.00000       0.00000       196.116       86.0628       0.00000       0.00000       0.00000       0.00000       0.00000       0.00000       0.00000       0.00000       0.00000       0.00000       0.00000       0.00000       0.00000       0.00000       0.00000       0.00000
   1  25 3640.0925    2.5305  5.2171  9.8637  0.0000  0.2465   0.0857   0.7503    0.8908   0.0000   122.5709      -155.636       0.00000       0.00000       0.00000       0.00000       0.00000       0.00000       0.00000       0.00000       0.00000       0.00000       0.00000       0.00000       0.00000       0.00000       0.00000       0.00000       290.521       185.228       0.00000       0.00000       0.00000       0.00000       0.00000       0.00000       0.00000       0.00000       0.00000       0.00000       0.00000       0.00000       0.00000       0.00000       0.00000       0.00000
   2  12 1945.8073    0.5938  0.4409  9.9250  0.0000  0.0826   0.0561   0.1151    0.2411   0.0000   426.1651      -25.3953     -0.181743       9.55252       0.00000       0.00000       0.00000       0.00000       0.00000       0.00000       0.00000       0.00000       0.00000       0.00000       0.00000       0.00000       0.00000       0.00000       71.1799       53.0267       24.4403       6.75570       0.00000       0.00000       0.00000       0.00000       0.00000       0.00000       0.00000       0.00000       0.00000       0.00000       0.00000       0.00000       0.00000       0.00000
   2  13 2081.9911    0.8516  0.9737  8.5357  0.0000  0.0976   0.0509   0.1815    0.9230   0.0000   437.1324      -49.0334       21.5035      -7.35994       0.00000       0.00000       0.00000       0.00000       0.00000       0.00000       0.00000       0.00000       0.00000       0.00000       0.00000       0.00000       0.00000       0.00000       82.5665       63.2552       30.9862       8.36512       0.00000       0.00000       0.00000       0.00000       0.00000       0.00000       0.00000       0.00000       0.00000       0.00000       0.00000       0.00000       0.00000       0.00000
   2  14 2217.5478    0.9973  0.7920  8.8000  0.0000  0.0947   0.0656   0.1388    0.9148   0.0000   379.7570      -21.7226      0.978237       2.34182       0.00000       0.00000       0.00000       0.00000       0.00000       0.00000       0.00000       0.00000       0.00000       0.00000       0.00000       0.00000       0.00000       0.00000       68.4858       54.1705       34.1451       9.69851       0.00000       0.00000       0.00000       0.00000       0.00000       0.00000       0.00000       0.00000       0.00000       0.00000       0.00000       0.00000       0.00000       0.00000
   2  15 2352.2286    1.4372  1.0062  5.0120  0.0000  0.0779   0.0909   0.2248  100.4004   0.0000   445.8745       32.8412       26.0866       4.79244       0.00000       0.00000       0.00000       0.00000       0.00000       0.00000       0.00000       0.00000       0.00000       0.00000       0.00000       0.00000       0.00000       0.00000       61.8957       45.7855       24.1758       7.75575       0.00000       0.00000       0.00000       0.00000       0.00000       0.00000       0.00000       0.00000       0.00000       0.00000       0.00000       0.00000       0.00000       0.00000
   2  17 2619.6214    2.2107  1.2398  2.6024  0.0000  0.0773   0.1182   0.1950 1000.0000   0.0000   450.2681     0.0637224       10.8735      -12.7928       0.00000       0.00000       0.00000       0.00000       0.00000       0.00000       0.00000       0.00000       0.00000       0.00000       0.00000       0.00000       0.00000       0.00000       56.2765       48.8360       24.5255       10.3251       0.00000       0.00000       0.00000       0.00000       0.00000       0.00000       0.00000       0.00000       0.00000       0.00000       0.00000       0.00000       0.00000       0.00000
   2  18 2754.3625    3.1277  0.9343  1.1474  0.0000  0.0653   0.1858   0.1680 1000.0000   0.0000   472.3293       30.7537       27.9769       2.58170       0.00000       0.00000       0.00000       0.00000       0.00000       0.00000       0.00000       0.00000       0.00000       0.00000       0.00000       0.00000       0.00000       0.00000       51.1032       39.7591       22.9325       7.56244       0.00000       0.00000       0.00000       0.00000       0.00000       0.00000       0.00000       0.00000       0.00000       0.00000       0.00000       0.00000       0.00000       0.00000
   2  19 2889.5676    3.9132  0.6874 11.8668 -0.0034  0.0624   0.2726   0.1408    0.7024   0.0000   402.0326      -3.74702      -4.46523      -4.06030       0.00000       0.00000       0.00000       0.00000       0.00000       0.00000       0.00000       0.00000       0.00000       0.00000       0.00000       0.00000       0.00000       0.00000       52.4264       41.4194       18.1929       7.32201       0.00000       0.00000       0.00000       0.00000       0.00000       0.00000       0.00000       0.00000       0.00000       0.00000       0.00000       0.00000       0.00000       0.00000
   2  23 3430.5851    3.3836  2.0380 11.1208  0.0000  0.1068   0.1473   0.2544    1.0838   0.0000   380.9188      -44.5629      -41.9380       10.4661       0.00000       0.00000       0.00000       0.00000       0.00000       0.00000       0.00000       0.00000       0.00000       0.00000       0.00000       0.00000       0.00000       0.00000       80.0540       63.8856       40.2204       13.0697       0.00000       0.00000       0.00000       0.00000       0.00000       0.00000       0.00000       0.00000       0.00000       0.00000       0.00000       0.00000       0.00000       0.00000
   2  24 3566.5787    2.8649  3.6989 -1.1098  0.0000  0.1571   0.0877   0.3945 1000.0000   0.0000   408.5462      -31.0111      -34.5507      -4.40658       0.00000       0.00000       0.00000       0.00000       0.00000       0.00000       0.00000       0.00000       0.00000       0.00000       0.00000       0.00000       0.00000       0.00000       130.154       104.211       48.8717       17.0089       0.00000       0.00000       0.00000       0.00000       0.00000       0.00000       0.00000       0.00000       0.00000       0.00000       0.00000       0.00000       0.00000       0.00000
   3  11 1865.1745    0.4505  0.5053  9.3109  0.0000  0.0732   0.0392   0.1445    0.2041   0.0000   381.1331       9.52776       21.6369       1.50739      -1.92172       5.40947       0.00000       0.00000       0.00000       0.00000       0.00000       0.00000       0.00000       0.00000       0.00000       0.00000       0.00000       0.00000       46.8379       46.6569       27.9655       14.9938       5.77466       1.31890       0.00000       0.00000       0.00000       0.00000       0.00000       0.00000       0.00000       0.00000       0.00000       0.00000       0.00000       0.00000
   3  12 2001.1236    0.5514  0.4973  9.6526  0.0000  0.0856   0.0483   0.1632    0.1880   0.0000   444.1024       15.5164       27.0310       6.22582      -5.15332     -0.736146       0.00000       0.00000       0.00000       0.00000       0.00000       0.00000       0.00000       0.00000       0.00000       0.00000       0.00000       0.00000       36.0450       28.7553       31.3433       19.3886       7.65854       1.94423       0.00000       0.00000       0.00000       0.00000       0.00000       0.00000       0.00000       0.00000       0.00000       0.00000       0.00000       0.00000
   3  13 2137.5793    0.7264  0.9384  9.7767  0.0000  0.1079   0.0484   0.1807    0.3258   0.0000   479.8062       8.74291      -31.7735       5.37745       5.87316     -0.870871       0.00000       0.00000       0.00000       0.00000       0.00000       0.00000       0.00000       0.00000       0.00000       0.00000       0.00000       0.00000       67.7307       63.6545       37.9111       16.4262       6.84105       1.86036       0.00000       0.00000       0.00000       0.00000       0.00000       0.00000       0.00000       0.00000       0.00000       0.00000       0.00000       0.00000
   3  14 2273.3336    1.0767  1.0998  9.7994  0.0000  0.0697   0.0621   0.2022    0.5890   0.0000   396.4441      -24.7229       6.11059       2.13292       7.35850      0.316558       0.00000       0.00000       0.00000       0.00000       0.00000       0.00000       0.00000       0.00000       0.00000       0.00000       0.00000       0.00000       30.6664       34.5955       22.4106       15.0771       5.94508       2.39779       0.00000       0.00000       0.00000       0.00000       0.00000       0.00000       0.00000       0.00000       0.00000       0.00000       0.00000       0.00000
   3  15 2407.6119    1.4225  1.0931 10.2959  0.0000  0.0812   0.0853   0.1816    0.6381   0.0000   384.7816      -44.9512       30.5885       5.45977      -7.99164       2.49488       0.00000       0.00000       0.00000       0.00000       0.00000       0.00000       0.00000       0.00000       0.00000       0.00000       0.00000       0.00000       42.9165       40.3054       27.4851       14.6179       7.46264       2.12730       0.00000       0.00000       0.00000       0.00000       0.00000       0.00000       0.00000       0.00000       0.00000       0.00000       0.00000       0.00000
   3  18 2811.3064    3.2151  0.7430 11.3643  0.0000  0.0458   0.1952   0.1467    0.6974   0.0000   466.7472      -10.4095       1.11329       29.1502     -0.705896      0.502246       0.00000       0.00000       0.00000       0.00000       0.00000       0.00000       0.00000       0.00000       0.00000       0.00000       0.00000       0.00000       24.6656       24.5338       17.0496       9.36326       4.53854       1.19712       0.00000       0.00000       0.00000       0.00000       0.00000       0.00000       0.00000       0.00000       0.00000       0.00000       0.00000       0.00000
   3  19 2946.9013    3.6508  1.0951 11.2380  0.0011  0.0732   0.1878   0.1885    1.5238   0.0000   470.9851      -2.69871       25.2968      -3.08959       2.29291      0.221408       0.00000       0.00000       0.00000       0.00000       0.00000       0.00000       0.00000       0.00000       0.00000       0.00000       0.00000       0.00000       29.8770       35.0148       27.9853       10.9597       8.77639       2.49833       0.00000       0.00000       0.00000       0.00000       0.00000       0.00000       0.00000       0.00000       0.00000       0.00000       0.00000       0.00000
   3  20 3082.3135    4.3021  1.1244 11.3262  0.0000  0.0591   0.2182   0.1749    1.7309   0.0000   380.4976      -1.67314      -14.0537       10.4113      -9.43992   -0.00384762       0.00000       0.00000       0.00000       0.00000       0.00000       0.00000       0.00000       0.00000       0.00000       0.00000       0.00000       0.00000       32.4914       30.9707       21.5839       12.6026       5.14559       1.57586       0.00000       0.00000       0.00000       0.00000       0.00000       0.00000       0.00000       0.00000       0.00000       0.00000       0.00000       0.00000
   3  21 3217.6208    4.2022  1.2563 11.1584 -0.0160  0.0629   0.2008   0.2090    4.7871   0.0000   482.1925      -11.7850      -1.55670    -0.0832605      -2.43088      -2.64405       0.00000       0.00000       0.00000       0.00000       0.00000       0.00000       0.00000       0.00000       0.00000       0.00000       0.00000       0.00000       34.4337       29.5722       22.9828       13.7145       6.09765       1.64359       0.00000       0.00000       0.00000       0.00000       0.00000       0.00000       0.00000       0.00000       0.00000       0.00000       0.00000       0.00000
   3  22 3353.4911    3.5636  0.9575 12.9770  0.0000  0.0683   0.2230   0.1986    0.4210   0.0000   416.2730       20.3647       48.7793       7.01507      -1.75119      0.729435       0.00000       0.00000       0.00000       0.00000       0.00000       0.00000       0.00000       0.00000       0.00000       0.00000       0.00000       0.00000       39.3211       39.8541       24.6521       12.6946       5.54897       1.55473       0.00000       0.00000       0.00000       0.00000       0.00000       0.00000       0.00000       0.00000       0.00000       0.00000       0.00000       0.00000
   3  23 3489.3749    3.0590  2.3296 11.4840  0.0000  0.1001   0.1230   0.2776    0.4989   0.0000   502.5292       48.2226      -41.4153      -32.1050     -0.865582     -0.201900       0.00000       0.00000       0.00000       0.00000       0.00000       0.00000       0.00000       0.00000       0.00000       0.00000       0.00000       0.00000       51.0425       52.7065       32.6355       22.1327       7.85828       3.25534       0.00000       0.00000       0.00000       0.00000       0.00000       0.00000       0.00000       0.00000       0.00000       0.00000       0.00000       0.00000
   3  25 3762.4408    2.0737  6.0585  9.9209  0.0000  0.1711   0.0557   0.4775    0.4641   0.0000   674.9064       72.9884      -100.453      -30.3497       7.58858       8.65881       0.00000       0.00000       0.00000       0.00000       0.00000       0.00000       0.00000       0.00000       0.00000       0.00000       0.00000       0.00000       88.3033       85.8700       61.0276       37.0135       15.5702       4.99457       0.00000       0.00000       0.00000       0.00000       0.00000       0.00000       0.00000       0.00000       0.00000       0.00000       0.00000       0.00000
   4  12 2051.5606    0.5723  0.7261  9.6770 -0.0009  0.0605   0.0343   0.1351    0.1821   0.0000   427.8842      -8.30477      -38.1109       3.35220       1.33433      0.411165      -1.02490      0.166343       0.00000       0.00000       0.00000       0.00000       0.00000       0.00000       0.00000       0.00000       0.00000       0.00000       20.0416       24.9170       19.0038       13.7737       8.00382       4.19588       1.63856      0.500782       0.00000       0.00000       0.00000       0.00000       0.00000       0.00000       0.00000       0.00000       0.00000       0.00000
   4  13 2188.2792    0.7833  0.7023  9.7197 -0.0074  0.0502   0.0427   0.1189    0.2500   0.0000   429.6905       9.31617       15.1903     -0.243188       6.54169      -1.53892     -0.833777    -0.0957998       0.00000       0.00000       0.00000       0.00000       0.00000       0.00000       0.00000       0.00000       0.00000       0.00000       18.7796       20.5949       17.2658       11.3800       6.54322       3.17792       1.23934      0.351086       0.00000       0.00000       0.00000       0.00000       0.00000       0.00000       0.00000       0.00000       0.00000       0.00000
   4  14 2323.9176    1.3581  0.9561 -0.0811  0.0000  0.0687   0.0653   0.1482 1000.0000   0.0000   454.0788       56.5701      -2.88792      -16.2976      -8.66047      -1.81696       0.00000       0.00000       0.00000       0.00000       0.00000       0.00000       0.00000       0.00000       0.00000       0.00000       0.00000       0.00000       31.5210       33.1380       24.8813       15.9204       8.80099       3.72427       1.48670      0.406881       0.00000       0.00000       0.00000       0.00000       0.00000       0.00000       0.00000       0.00000       0.00000       0.00000
   4  15 2458.5494    1.5324  1.0598 10.5746 -0.0104  0.0755   0.0803   0.1648    0.6319   0.0000   400.8849      -32.3335      -13.5126       19.9778     -0.474379      0.145406     -0.345742      0.476846       0.00000       0.00000       0.00000       0.00000       0.00000       0.00000       0.00000       0.00000       0.00000       0.00000       32.1123       32.9947       27.8842       16.1818       9.28263       4.65500       1.94406      0.442152       0.00000       0.00000       0.00000       0.00000       0.00000       0.00000       0.00000       0.00000       0.00000       0.00000
   4  16 2592.9392    2.2332  0.7262 10.9623 -0.0024  0.0439   0.1221   0.1311    0.5518   0.0000   424.4687      -15.4600      -5.51159       10.0799      -12.7009      0.828824     -0.196436     -0.145717       0.00000       0.00000       0.00000       0.00000       0.00000       0.00000       0.00000       0.00000       0.00000       0.00000       16.3971       17.0078       14.3418       9.78267       6.07264       2.76652       1.14191      0.277066       0.00000       0.00000       0.00000       0.00000       0.00000       0.00000       0.00000       0.00000       0.00000       0.00000
   4  17 2728.3241    3.0601  0.9703 10.1040 -0.0032  0.1004   0.1518   0.1447    3.3488   0.0000   426.4951      -24.2918      -3.03404       5.96044       3.89773      -2.55319     0.0179482      0.128685       0.00000       0.00000       0.00000       0.00000       0.00000       0.00000       0.00000       0.00000       0.00000       0.00000       58.8781       62.1946       45.8137       23.1621       9.62400       3.52875       1.18409      0.295614       0.00000       0.00000       0.00000       0.00000       0.00000       0.00000       0.00000       0.00000       0.00000       0.00000
   4  18 2864.1172    3.3522  1.0412  3.1559  0.0000  0.0527   0.1526   0.1638 1000.0000   0.0000   425.5560       2.95337       36.8890      -3.20980      -3.98659       1.41915       0.00000       0.00000       0.00000       0.00000       0.00000       0.00000       0.00000       0.00000       0.00000       0.00000       0.00000       0.00000       19.5433       18.3567       19.1594       11.3509       6.77675       4.06681       1.63018      0.317604       0.00000       0.00000       0.00000       0.00000       0.00000       0.00000       0.00000       0.00000       0.00000       0.00000
   4  19 3000.1188    4.0332  0.6634 12.8431  0.0001  0.0467   0.2259   0.1122    0.3008   0.0000   416.3674       18.3979      -9.20297       12.8369       10.7308      -2.74294      0.623842      0.160969       0.00000       0.00000       0.00000       0.00000       0.00000       0.00000       0.00000       0.00000       0.00000       0.00000       14.7167       18.1871       15.0659       10.3637       6.47273       3.21814       1.29628      0.393190       0.00000       0.00000       0.00000       0.00000       0.00000       0.00000       0.00000       0.00000       0.00000       0.00000
   4  21 3271.6951    3.7944  1.4295 12.0173 -0.0018  0.0674   0.1680   0.1886    0.6925   0.0000   415.8413      0.617289       29.0410      -4.79278      -1.94096      -5.20065      -1.77205      0.212176       0.00000       0.00000       0.00000       0.00000       0.00000       0.00000       0.00000       0.00000       0.00000       0.00000       28.2496       26.0159       22.7998       16.6098       9.85633       4.73833       1.69104      0.393948       0.00000       0.00000       0.00000       0.00000       0.00000       0.00000       0.00000       0.00000       0.00000       0.00000
   4  22 3407.8353    3.5021  2.0274  7.7862  0.0027  0.0700   0.1194   0.2251    8.9858   0.0000   457.0481       23.3741       43.6483      -23.3751       9.89870      -5.63876     -0.384365   -0.00250331       0.00000       0.00000       0.00000       0.00000       0.00000       0.00000       0.00000       0.00000       0.00000       0.00000       28.7205       28.4199       23.7288       16.8195       10.4496       4.51327       1.76702      0.430239       0.00000       0.00000       0.00000       0.00000       0.00000       0.00000       0.00000       0.00000       0.00000       0.00000
   4  23 3544.6141    2.8895  2.8649 10.7850  0.0071  0.0946   0.0896   0.2858    0.4455   0.0000   463.9544      -19.6149       73.6958      -8.59265       1.28687       5.52685       5.02373     -0.410698       0.00000       0.00000       0.00000       0.00000       0.00000       0.00000       0.00000       0.00000       0.00000       0.00000       37.5373       36.0140       29.3547       23.9303       14.6823       6.12581       2.25333      0.586075       0.00000       0.00000       0.00000       0.00000       0.00000       0.00000       0.00000       0.00000       0.00000       0.00000
   4  24 3681.4440    2.4638  4.3604  9.6820  0.0017  0.1197   0.0589   0.3314    0.6045   0.0000   437.6089      -22.4891      -63.9989       8.36838       2.23206      -5.42512      -2.61220     -0.843150       0.00000       0.00000       0.00000       0.00000       0.00000       0.00000       0.00000       0.00000       0.00000       0.00000       47.1139       47.9593       40.1104       27.7896       15.5426       8.12590       2.89844      0.762506       0.00000       0.00000       0.00000       0.00000       0.00000       0.00000       0.00000       0.00000       0.00000       0.00000
   5  12 2098.4124    0.6617  0.5224  9.6979 -0.0083  0.0471   0.0419   0.0987    0.1380   0.0000   432.0997      -24.0901      0.532411       3.68999       6.14805      -5.04634     -0.130351     -0.341402     -0.347728    -0.0124634       0.00000       0.00000       0.00000       0.00000       0.00000       0.00000       0.00000       0.00000       18.8989       20.3544       20.0437       11.9571       6.93321       3.67659       2.05386      0.824414      0.286216     0.0566664       0.00000       0.00000       0.00000       0.00000       0.00000       0.00000       0.00000       0.00000
   5  14 2371.0012    1.3873  0.8866  9.7011  0.0001  0.0528   0.0619   0.1166    0.4703   0.0000   402.9137      -25.4951       3.82531      -24.1126      -5.81540      0.599877      -1.24771     -0.859079   -0.00172664    -0.0323082       0.00000       0.00000       0.00000       0.00000       0.00000       0.00000       0.00000       0.00000       18.4633       22.1444       17.8473       12.4482       7.70652       3.88463       2.25402      0.802177      0.319932     0.0789879       0.00000       0.00000       0.00000       0.00000       0.00000       0.00000       0.00000       0.00000
   5  15 2505.9947    1.8361  0.8139 11.1098 -0.0085  0.0613   0.0923   0.1042    0.2995   0.0000   437.4509       24.7701      -6.45206      0.759103       8.25507      -2.33947       3.54047       1.08491     -0.260050     0.0141219       0.00000       0.00000       0.00000       0.00000       0.00000       0.00000       0.00000       0.00000       15.9437       20.2631       15.9212       15.7158       6.67171       6.07257       2.75303       1.47287      0.308332      0.122419       0.00000       0.00000       0.00000       0.00000       0.00000       0.00000       0.00000       0.00000
   5  16 2641.0893    2.2605  1.0520 10.6201 -0.0058  0.0505   0.0999   0.1289    0.8713   0.0000   456.1904      -7.31890       8.80764      -22.5736     0.0839996      -1.59084       1.76663     -0.516598     -0.350273     0.0396544       0.00000       0.00000       0.00000       0.00000       0.00000       0.00000       0.00000       0.00000       17.1809       18.8144       15.9225       12.6269       8.28905       4.72027       2.43733      0.985205      0.323796     0.0767788       0.00000       0.00000       0.00000       0.00000       0.00000       0.00000       0.00000       0.00000
   5  18 2913.6961    3.5246  1.0453  2.1399  0.0000  0.0516   0.1468   0.1311 1000.0000   0.0000   427.8551      -14.4076       11.3099       2.29593      0.732983      -3.33966       0.00000       0.00000       0.00000       0.00000       0.00000       0.00000       0.00000       0.00000       0.00000       0.00000       0.00000       0.00000       13.3411       17.5547       14.2986       12.3278       7.23643       5.35742       2.21232       1.25627      0.351308      0.101821       0.00000       0.00000       0.00000       0.00000       0.00000       0.00000       0.00000       0.00000
   5  19 3049.9009    4.1940  0.9004 11.5670 -0.0097  0.0554   0.2065   0.1303    1.9878   0.0000   448.7244      -17.5441       9.89151       5.99734      -1.66505      0.530748       3.26406       1.18868      0.408833    -0.0936766       0.00000       0.00000       0.00000       0.00000       0.00000       0.00000       0.00000       0.00000       14.8087       19.4810       14.6904       12.3210       9.29065       4.70942       2.84447      0.932548      0.424256      0.109606       0.00000       0.00000       0.00000       0.00000       0.00000       0.00000       0.00000       0.00000
   5  20 3186.1534    4.1007  1.1274  7.2040  0.0000  0.0668   0.2136   0.1436  119.8080   0.0000   435.6847     -0.266188       9.29844      0.917024     -0.875891    -0.0143727       0.00000       0.00000       0.00000       0.00000       0.00000       0.00000       0.00000       0.00000       0.00000       0.00000       0.00000       0.00000       20.2620       25.4894       20.6843       15.5437       9.95806       6.51250       2.63649       1.48570      0.447756      0.118894       0.00000       0.00000       0.00000       0.00000       0.00000       0.00000       0.00000       0.00000
   5  21 3322.3798    4.0486  1.4390  4.5119  0.0000  0.0620   0.1644   0.1658 1000.0000   0.0000   471.8843       18.3783      -18.5889      -9.38335       13.4707      -2.18070       0.00000       0.00000       0.00000       0.00000       0.00000       0.00000       0.00000       0.00000       0.00000       0.00000       0.00000       0.00000       18.3884       19.1350       19.4102       14.2104       9.05987       5.40452       3.23613       1.37809      0.460830     0.0955624       0.00000       0.00000       0.00000       0.00000       0.00000       0.00000       0.00000       0.00000
   5  22 3459.3199    3.2097  2.0639 11.3011  0.0053  0.0788   0.1105   0.2052    0.5569   0.0000   431.9264      -44.5826     -0.586326       31.7165      -3.53277       8.66032      -2.15533      0.889533     -0.804260    -0.0859887       0.00000       0.00000       0.00000       0.00000       0.00000       0.00000       0.00000       0.00000       23.1418       25.6938       21.9876       18.7999       12.1604       7.79150       3.85891       1.66693      0.517625      0.136756       0.00000       0.00000       0.00000       0.00000       0.00000       0.00000       0.00000       0.00000
   5  23 3596.4026    2.8675  3.1771  9.9848  0.0033  0.0933   0.0785   0.2500    0.9231   0.0000   463.1381      -39.2157       53.1974      -3.25211      -4.26381       17.1835       2.41804      -3.19570     -0.129579    -0.0712174       0.00000       0.00000       0.00000       0.00000       0.00000       0.00000       0.00000       0.00000       26.6514       31.5809       27.2082       21.2362       14.9590       8.62295       4.45250       1.90158      0.695141      0.167313       0.00000       0.00000       0.00000       0.00000       0.00000       0.00000       0.00000       0.00000
   5  24 3733.6366    2.1614  4.8906 10.0429 -0.0011  0.1177   0.0467   0.3239    0.3186   0.0000   500.9368       23.2322       55.6383       8.17070       9.96501      -21.7327      -4.50779     -0.192987      0.164084      0.185981       0.00000       0.00000       0.00000       0.00000       0.00000       0.00000       0.00000       0.00000       34.3461       40.2433       34.5913       28.1196       18.5666       11.3284       5.83134       2.51069      0.842941      0.207609       0.00000       0.00000       0.00000       0.00000       0.00000       0.00000       0.00000       0.00000
   5  25 3871.2703    1.8139  6.1116  9.8390 -0.0006  0.1379   0.0362   0.3996    0.2376   0.0000   408.8163       14.7347      -5.31951      -28.0161      -48.1361       5.77684      -7.53153      -2.58357     -0.131476      0.291676       0.00000       0.00000       0.00000       0.00000       0.00000       0.00000       0.00000       0.00000       44.4364       48.5426       42.4541       33.4373       23.5748       13.2673       6.81563       2.73980      0.993229      0.219365       0.00000       0.00000       0.00000       0.00000       0.00000       0.00000       0.00000       0.00000
   5  26 4009.1896    1.5576  8.4448  9.4999 -0.0052  0.1773   0.0284   0.5049    0.2067   0.0000   502.3700      -52.5519       22.8832      -85.8354       2.81526    -0.0252130       7.92579       2.98311       2.13305     -0.319078       0.00000       0.00000       0.00000       0.00000       0.00000       0.00000       0.00000       0.00000       53.0662       63.7217       53.0564       43.0282       26.6247       16.7861       8.23705       3.80108       1.20840      0.322316       0.00000       0.00000       0.00000       0.00000       0.00000       0.00000       0.00000       0.00000
   6  14 2415.4285    1.3694  0.7795 10.5611  0.0023  0.0873   0.0801   0.1208    0.2386   0.0000   447.7245       35.6839       14.6753       5.17806      -19.9353       2.16090      -2.86091       3.66980      -1.67270    -0.0206787     -0.121034   -0.00801361       0.00000       0.00000       0.00000       0.00000       0.00000       0.00000       30.3047       36.2333       32.0515       25.9745       15.6175       8.96795       4.26632       2.34125      0.698952      0.308435     0.0676144     0.0228383       0.00000       0.00000       0.00000       0.00000       0.00000       0.00000
   6  15 2551.0263    1.9037  0.8420 11.4436 -0.0148  0.0716   0.0973   0.1072    0.2105   0.0000   442.1134       3.08582      -2.55697      -6.36240       6.56957      -7.16443      -4.61337       2.64401      0.160310     -0.452389    -0.0680761   -0.00275719       0.00000       0.00000       0.00000       0.00000       0.00000       0.00000       14.7191       19.6480       19.7213       10.7771       13.2583       6.39410       4.37955       3.05625      0.794327      0.469135      0.177990     0.0283615       0.00000       0.00000       0.00000       0.00000       0.00000       0.00000
   6  16 2686.9732    2.4682  1.0112 10.7387 -0.0041  0.0464   0.1031   0.1210    0.5449   0.0000   451.1314       3.40046       12.9167       11.6200       2.96060       4.71792       1.02593      -1.24190     -0.447967      0.193886     0.0305457    0.00273655       0.00000       0.00000       0.00000       0.00000       0.00000       0.00000       11.4698       12.0032       11.7569       10.5347       7.02885       4.98036       2.92452       1.71869      0.719965      0.284918     0.0743451     0.0166993       0.00000       0.00000       0.00000       0.00000       0.00000       0.00000
   6  17 2823.6659    3.1402  0.6352 12.0161 -0.0132  0.0480   0.1650   0.0937    0.2535   0.0000   437.4541      -14.9156       10.7243       8.88554       4.61430      -3.92897     -0.162963      0.927369     -0.734733     -0.240150    -0.0479050   -0.00163218       0.00000       0.00000       0.00000       0.00000       0.00000       0.00000       16.2912       19.0269       16.2928       12.6310       8.60090       5.04440       2.86052       1.18565      0.626191      0.192537     0.0678455     0.0148228       0.00000       0.00000       0.00000       0.00000       0.00000       0.00000
   6  18 2960.6028    4.0708  0.7549 11.7082 -0.0037  0.0385   0.1876   0.0900    0.4695   0.0000   432.2281      -1.05583       15.0071      -8.73326      -4.96887     -0.694438    -0.0151661      0.795844      -1.11970      0.142760     0.0982617     0.0120590       0.00000       0.00000       0.00000       0.00000       0.00000       0.00000       10.7314       11.0304       10.9452       9.41234       6.28665       3.82309       2.57830       1.41581      0.662096      0.214427     0.0624138     0.0124812       0.00000       0.00000       0.00000       0.00000       0.00000       0.00000
   6  19 3097.1216    4.3368  0.8400 12.3545  0.0022  0.0433   0.1807   0.1011    0.3450   0.0000   439.3002       11.5426       27.6245       3.98624       12.1693       8.22633     -0.130247     -0.453376       1.04458     0.0967130     0.0255289     0.0159984       0.00000       0.00000       0.00000       0.00000       0.00000       0.00000       10.0209       12.8178       11.2111       9.55538       7.08892       4.27426       2.93657       1.35755      0.723840      0.235980     0.0871636     0.0195741       0.00000       0.00000       0.00000       0.00000       0.00000       0.00000
   6  20 3233.9333    4.0350  0.9727 12.0512 -0.0152  0.0461   0.1653   0.1202    0.6045   0.0000   418.0701      -11.8707       28.3564      -6.23604      -21.5311      -4.33126      0.253578       2.96819      0.581257     -0.318868     -0.112162     0.0393475       0.00000       0.00000       0.00000       0.00000       0.00000       0.00000       14.0261       15.4551       14.3250       11.4377       7.68777       5.32609       2.88925       1.44261      0.705417      0.282287     0.0783608     0.0154640       0.00000       0.00000       0.00000       0.00000       0.00000       0.00000
   6  21 3370.8799    3.4998  1.5372 11.6159 -0.0223  0.0612   0.1241   0.1590    0.6372   0.0000   443.2538      -8.73910       32.4217       6.76716      -28.8260       5.83730      -3.74851      -3.51190      0.435845      0.302177     -0.177948    -0.0488075       0.00000       0.00000       0.00000       0.00000       0.00000       0.00000       15.8884       17.0868       16.9268       13.0230       10.7472       7.11780       3.94600       2.34744      0.894159      0.395337      0.121248     0.0216666       0.00000       0.00000       0.00000       0.00000       0.00000       0.00000
   6  22 3508.2067    3.0074  2.4142 10.5706 -0.0045  0.0746   0.0804   0.1964    0.6205   0.0000   411.3412      -14.3308      -6.52180       16.1149      -18.4841       5.32757       2.55108      0.759321     -0.198977     -0.411866      0.159766     0.0261220       0.00000       0.00000       0.00000       0.00000       0.00000       0.00000       19.6443       22.9813       21.6655       17.6661       12.5761       8.40067       4.75790       2.76407       1.15113      0.495179      0.143187     0.0301741       0.00000       0.00000       0.00000       0.00000       0.00000       0.00000
   6  23 3645.8551    2.4906  3.7113 10.3225 -0.0053  0.0961   0.0571   0.2698    0.3408   0.0000   452.6480      -31.0506       2.16356       11.4507       2.80790      -6.71901       6.76540       1.54463      -1.66791     -0.461114      0.415732    -0.0712706       0.00000       0.00000       0.00000       0.00000       0.00000       0.00000       23.3953       28.5352       27.4257       20.9716       16.6938       10.2317       6.49355       3.25216       1.59935      0.599669      0.212919     0.0397666       0.00000       0.00000       0.00000       0.00000       0.00000       0.00000
   6  24 3783.8222    2.0386  5.2056 10.1140 -0.0043  0.1180   0.0416   0.3336    0.2278   0.0000   449.0410       37.0469       3.44176      -45.6379       34.5197       24.5449      -7.86010      -9.24071      0.606598      0.855271     -0.333103    -0.0380085       0.00000       0.00000       0.00000       0.00000       0.00000       0.00000       29.9672       35.3502       32.5207       26.9896       20.6988       13.2441       8.13957       4.15053       1.92550      0.717283      0.242363     0.0492650       0.00000       0.00000       0.00000       0.00000       0.00000       0.00000
   6  25 3921.8958    1.6245  6.9589  9.9914  0.0002  0.1495   0.0306   0.4327    0.1394   0.0000   423.9848      -22.1261      0.909934      -23.1519      -2.96609       25.4010      -7.51799      -3.39242      0.454638       1.16553     -0.132249     0.0177518       0.00000       0.00000       0.00000       0.00000       0.00000       0.00000       37.2683       44.6117       40.7045       34.2162       26.6025       17.0037       10.1141       5.49874       2.32890      0.946708      0.309941     0.0638914       0.00000       0.00000       0.00000       0.00000       0.00000       0.00000
   6  28 4338.2773    0.9963 12.9007  9.4225  0.0005  0.2465   0.0173   0.7550    0.0904   0.0000   393.5989       84.4102       88.2953      -13.4605      -24.2484       37.4283       44.5740      -27.3220      -7.26004       4.91641       1.24188     -0.359802       0.00000       0.00000       0.00000       0.00000       0.00000       0.00000       61.7601       73.2542       69.0432       58.2201       42.7018       28.1687       16.7394       9.35678       4.09667       1.65669      0.510561      0.105438       0.00000       0.00000       0.00000       0.00000       0.00000       0.00000
   7  11 2045.8301    0.5642  0.4476  9.5809 -0.0103  0.0449   0.0358   0.0774    0.1046   0.0000   439.7950       14.7369       14.0428       5.08087       5.47969       2.58396       1.40874      0.899646     -0.218458      0.231273    -0.0386981      0.107881     0.0168328   -0.00143206       0.00000       0.00000       0.00000       0.00000       8.57349       10.0699       11.3356       8.30745       7.21044       5.32493       3.18230       2.10628       1.20363      0.514064      0.233100     0.0961760     0.0253196    0.00375987       0.00000       0.00000       0.00000       0.00000
   7  13 2322.1277    1.2147  0.8751  9.7510 -0.0076  0.1070   0.0531   0.0997    0.3366   0.0000   413.0965      -12.5771       20.8672      -3.54701       1.39189      -6.28766      -4.68891       1.52670     -0.372371     -0.702628      0.216544    -0.0402236   -0.00203005    0.00112445       0.00000       0.00000       0.00000       0.00000       38.5921       49.0906       46.8328       34.9021       21.6003       11.4262       5.41806       2.51612       1.20353      0.488080      0.201803     0.0760959     0.0196888    0.00345303       0.00000       0.00000       0.00000       0.00000
   7  14 2458.1256    1.6341  1.0198  9.9952 -0.0013  0.0430   0.0614   0.1127    0.3391   0.0000   433.9582       2.21703       12.7507      -4.94396      -6.20333       1.73798       1.28919     -0.675349      -1.03901      0.561256    -0.0511248     0.0947411    -0.0317463  -0.000458700       0.00000       0.00000       0.00000       0.00000       10.5490       11.5789       11.7798       9.82228       7.66255       5.30571       3.51099       1.94033       1.01758      0.504023      0.212755     0.0719995     0.0192247    0.00331548       0.00000       0.00000       0.00000       0.00000
   7  15 2594.1995    2.0865  0.7980 11.1243 -0.0080  0.0422   0.0905   0.1049    0.2235   0.0000   435.2952       2.85371       12.6933      -6.79260       5.26547       6.97843     -0.295619      -3.06133      -1.62701      0.652049    -0.0137982     0.0105035   -0.00437790    0.00311461       0.00000       0.00000       0.00000       0.00000       9.71343       10.8618       9.00714       8.30167       7.40041       6.09270       3.64278       2.08100       1.02443      0.426457      0.184172     0.0709111     0.0179714    0.00406125       0.00000       0.00000       0.00000       0.00000
   7  16 2731.1005    2.8543  0.7523 11.3774 -0.0163  0.0382   0.1198   0.0877    0.2961   0.0000   450.0654       11.7130      -2.73708      -9.21174      -4.44241      -4.20591      -6.53850      0.182842      -1.12711     -0.178461     -0.156221    -0.0309369     0.0126927    0.00548597       0.00000       0.00000       0.00000       0.00000       9.40855       10.8557       10.9412       8.20707       6.79137       4.78189       2.92627       1.72238      0.910553      0.388457      0.173114     0.0670387     0.0185064    0.00298084       0.00000       0.00000       0.00000       0.00000
   7  17 2868.2958    3.2712  0.8516 12.1746  0.0017  0.0431   0.1270   0.1030    0.2067   0.0000   437.2261      -7.86947       16.7060      -3.22699      -14.6859       1.93579      -1.41729       2.32367      -1.12190    -0.0630928     0.0531765    -0.0477500   -0.00840907   -0.00148595       0.00000       0.00000       0.00000       0.00000       8.74187       11.6404       10.4931       8.73962       7.10519       5.17712       3.24157       2.07214      0.884377      0.544145      0.174319     0.0787820     0.0222927    0.00455957       0.00000       0.00000       0.00000       0.00000
   7  18 3005.6000    4.1064  0.7528 12.2588 -0.0072  0.0384   0.1732   0.0911    0.2536   0.0000   449.5136      -11.1817       12.2844      -14.0544      -3.90958       2.16747      -3.21325      0.653320     -0.203784     -0.754713     0.0569360    -0.0731629    0.00573926    0.00316881       0.00000       0.00000       0.00000       0.00000       9.16132       10.0038       9.04418       8.39830       7.02877       4.48902       3.09311       1.90730       1.00176      0.461110      0.163760     0.0548047     0.0171594    0.00320787       0.00000       0.00000       0.00000       0.00000
   7  19 3142.6710    4.2820  0.7876 12.5743 -0.0062  0.0387   0.1789   0.0866    0.2648   0.0000   439.4888      -9.89211       27.6811      -19.7918       6.53357       2.14821      0.157196      0.447296       1.16625     -0.750339     -0.161294   -0.00595410     0.0110962    0.00286957       0.00000       0.00000       0.00000       0.00000       8.99585       10.6692       10.4195       8.65829       6.46084       4.81524       2.80543       1.78612      0.917514      0.444281      0.179195     0.0690779     0.0174315    0.00353282       0.00000       0.00000       0.00000       0.00000
   7  20 3279.7489    3.8104  1.2812 12.4273 -0.0134  0.0504   0.1335   0.1317    0.2654   0.0000   431.0410       15.9158     -0.239257      -8.16263       9.63566      -4.32195      -1.16842       4.92982     0.0717925      0.601357     -0.161441     0.0131314   -0.00558928   -0.00475879       0.00000       0.00000       0.00000       0.00000       10.8216       13.2991       12.3989       10.5998       8.23118       6.09661       4.03588       2.22484       1.24436      0.536263      0.258640     0.0823715     0.0246143    0.00504844       0.00000       0.00000       0.00000       0.00000
   7  21 3417.4759    3.3083  2.2615 10.8036 -0.0034  0.0618   0.0831   0.1694    0.4038   0.0000   441.0665      -22.8421      -4.27991      -11.0946       4.55274      -2.40244       2.89885       1.40310     -0.136405      0.151067     0.0801826    -0.0241893    -0.0530614   -0.00481177       0.00000       0.00000       0.00000       0.00000       13.2353       15.3048       15.0721       12.9090       10.2303       7.33411       4.87072       2.84333       1.47772      0.744010      0.299640      0.106538     0.0305616    0.00573161       0.00000       0.00000       0.00000       0.00000
   7  22 3555.1951    2.7230  2.5995 11.3473  0.0042  0.0731   0.0711   0.1959    0.2105   0.0000   438.0437       31.3381      -9.07887       10.3613      -7.25593       10.1422     -0.185417       1.57275      -4.30792      0.564639      0.192505    -0.0349232   -0.00644357   -0.00500123       0.00000       0.00000       0.00000       0.00000       16.2051       17.8628       17.4126       15.9599       11.9551       9.13518       5.80346       3.49671       1.89132      0.878824      0.368054      0.127616     0.0322272    0.00674805       0.00000       0.00000       0.00000       0.00000
   7  23 3693.2620    2.2304  4.2283 10.3787 -0.0007  0.0940   0.0434   0.2651    0.1876   0.0000   419.0938      -46.9828      -19.3937       16.9450       14.7811       15.2240       7.48459      -1.84831      -1.72385       2.61194      0.219025    -0.0748832   0.000139443     0.0215079       0.00000       0.00000       0.00000       0.00000       21.7228       25.0228       24.6762       20.6114       16.1692       11.7024       7.26087       4.43171       2.35700       1.07332      0.456172      0.167092     0.0446957    0.00825688       0.00000       0.00000       0.00000       0.00000
   7  24 3831.6559    1.9724  5.4065  9.6720 -0.0041  0.1110   0.0342   0.2951    0.2300   0.0000   420.3759      -4.72046       38.7745       32.0990      -2.56968       6.20703      0.182162      -3.00269       4.74734      -1.20150     -0.638678      0.434078      0.104526    0.00522611       0.00000       0.00000       0.00000       0.00000       25.7817       29.9781       29.2412       25.0202       19.1480       13.8865       8.96561       5.23731       2.69037       1.35900      0.549903      0.199974     0.0542254     0.0103157       0.00000       0.00000       0.00000       0.00000
   7  25 3970.7815    1.5942  6.9071  9.7400 -0.0048  0.1311   0.0261   0.3820    0.1345   0.0000   410.9976       30.7688     -0.773594       12.0082      -26.9331       4.94284      -1.61771      -5.10264      -2.15190       1.14905       1.49289     0.0842847    -0.0508806     0.0282818       0.00000       0.00000       0.00000       0.00000       31.1460       36.3048       35.5003       31.2315       22.5222       16.0605       10.3285       6.10306       3.26070       1.60618      0.662276      0.231281     0.0622121     0.0121942       0.00000       0.00000       0.00000       0.00000
   7  26 4109.1013    1.3892  9.2818  9.2511 -0.0006  0.1642   0.0202   0.4710    0.1305   0.0000   527.0434      -54.6713      -58.9335      -19.0386       25.7641      -23.7779      -4.67170       2.44012       1.89927      -2.39147    -0.0174381     -0.318508    -0.0775703   -0.00392571       0.00000       0.00000       0.00000       0.00000       35.7577       45.4036       42.0055       37.3449       27.8327       20.6967       12.7599       7.64286       3.92523       1.91729      0.803029      0.303120     0.0837451     0.0176015       0.00000       0.00000       0.00000       0.00000
   8  11 2086.1369    0.6611  0.5129  9.4950 -0.0087  0.0594   0.0333   0.0703    0.1176   0.0000   439.1541      0.179935       17.9406      -2.38126       5.52113      -6.44238    -0.0772324      0.129920     -0.535824     0.0847423      0.375996      0.181143     0.0115280    0.00467253   -0.00141668   0.000249521       0.00000       0.00000       8.83968       13.0617       12.2952       10.9909       8.37493       4.74496       4.79195       2.45661       1.45831      0.857842      0.494246      0.254548     0.0761485     0.0200932    0.00798915    0.00155510       0.00000       0.00000
   8  12 2225.1428    0.9716  0.6397 10.0995 -0.0100  0.0501   0.0456   0.0838    0.1362   0.0000   430.3645       18.4720       19.5099       2.36471      -5.68954       2.52853      -5.18904       1.56184       1.04157     -0.172156     -0.159598     0.0461741     -0.101793    -0.0139570   0.000455214  -0.000253742       0.00000       0.00000       7.02233       12.8439       9.38280       10.8885       7.17883       6.27550       4.28051       2.52553       1.81920      0.606544      0.552970      0.119634     0.0935859     0.0236443    0.00704870    0.00172304       0.00000       0.00000
   8  13 2362.8084    1.2196  0.8142 10.4608 -0.0235  0.0439   0.0506   0.0994    0.1844   0.0000   446.8270      -7.65074       15.1464       8.78413       3.92545      0.448198       3.47948      -1.56779       2.08084      -1.01022     -0.627991     -0.107066     0.0202568    -0.0265724    0.00619590  -0.000253455       0.00000       0.00000       7.32405       10.6488       7.98156       9.34170       6.53205       5.77674       3.62889       2.38784       1.58824      0.771848      0.381925      0.152764     0.0638900     0.0209212    0.00507153    0.00138951       0.00000       0.00000
   8  14 2499.4957    1.8382  0.8146 10.8223 -0.0040  0.0416   0.0726   0.0958    0.2013   0.0000   424.3313       7.40553       12.3364      -9.01201       1.92987       5.93331      -3.98014      0.728553     -0.337615      0.477321     -0.366465     -0.146073   -0.00483931     0.0329303   -0.00686987   -0.00109012       0.00000       0.00000       6.86613       9.42570       7.91348       8.57490       5.68323       5.11321       3.41873       2.41839       1.07812      0.740629      0.342418      0.176366     0.0522543     0.0211255    0.00434139    0.00116551       0.00000       0.00000
   8  16 2773.7151    2.7340  0.7649 11.7743 -0.0156  0.0375   0.1135   0.0842    0.2032   0.0000   431.7163      -8.00940       16.6202      -1.55831       2.54570     -0.751649    -0.0258027       2.72319       3.60241      0.880571     -0.360484     0.0614476     0.0642493    -0.0188658    0.00889317   0.000664484       0.00000       0.00000       7.10241       9.06654       8.82880       7.68512       6.20074       4.51289       2.90448       2.14282       1.22717      0.620319      0.345866      0.126877     0.0533790     0.0187101    0.00468140   0.000874835       0.00000       0.00000
   8  17 2911.4988    3.6961  0.7876 12.1581 -0.0032  0.0364   0.1383   0.0799    0.2266   0.0000   431.6859       10.1934       11.8086       9.67432      0.938876       1.75121     -0.715632      0.736048       1.04461      0.396723    -0.0542102     0.0184601     0.0465570     0.0195874    -0.0111760    0.00200223       0.00000       0.00000       6.95920       8.33329       8.68518       7.73660       5.67189       4.61887       3.14235       1.97733       1.13872      0.618928      0.318813      0.144972     0.0573551     0.0184484    0.00438728   0.000849925       0.00000       0.00000
   8  18 3049.0478    4.1213  0.7636 12.7562 -0.0074  0.0359   0.1704   0.0875    0.1916   0.0000   439.7679       13.2254       14.2029       11.1944       7.93744      0.537358      -4.58573     -0.910516      0.620473     -0.485426     -0.327078     0.0726162    -0.0241337   -0.00193927   -0.00477675   0.000184054       0.00000       0.00000       7.09580       8.51423       8.71503       7.72318       5.91085       4.32271       2.98620       1.94077       1.09424      0.614469      0.335132      0.133567     0.0516068     0.0171208    0.00441242   0.000778314       0.00000       0.00000
   8  19 3186.7061    4.1492  1.0799 12.5583 -0.0036  0.0420   0.1497   0.1157    0.2527   0.0000   429.5315       5.41379       13.1344      -3.32245      -8.49344      -2.20688      0.554538      -2.36615      0.777267      -1.21142     -0.605227    -0.0939561      0.118960    -0.0279644    0.00132744   1.62359e-05       0.00000       0.00000       8.81739       11.0292       10.4467       9.80861       7.24848       5.25832       3.39776       2.23544       1.34932      0.762286      0.339198      0.152352     0.0582982     0.0189283    0.00465795   0.000987560       0.00000       0.00000
   8  20 3324.1216    3.5515  1.5958 12.1816 -0.0082  0.0507   0.1047   0.1611    0.2010   0.0000   426.0349       7.46528       3.18996      -10.7152       11.5088      -6.09672     -0.738244     -0.579318      -2.47871      0.569737      0.468562     0.0213888     0.0201161    -0.0177167    0.00111020    0.00153201       0.00000       0.00000       10.6826       13.1047       12.4369       11.5272       8.75780       6.20982       4.31231       2.71426       1.61791      0.859760      0.439808      0.180546     0.0702180     0.0214692    0.00583904    0.00117847       0.00000       0.00000
   8  21 3462.2729    2.9676  2.1128 11.6847 -0.0032  0.0654   0.0761   0.1612    0.1654   0.0000   419.6349       14.2697       22.2262       7.86651       8.07439       3.20528      -6.61724       2.10507      0.105203     -0.531335     -0.177537     -0.215812    -0.0122540     0.0277530   -0.00885863    0.00238277       0.00000       0.00000       12.6687       15.8051       14.3513       13.5714       10.8866       8.63884       5.71920       3.85242       2.10767       1.19113      0.531961      0.246391     0.0873125     0.0321346    0.00802248    0.00166448       0.00000       0.00000
   8  22 3600.8060    2.4963  3.0111 11.3552 -0.0030  0.0789   0.0589   0.2036    0.1365   0.0000   435.6209      -7.53747       46.2180       1.10584       9.93454      -16.4307       8.19652       19.2529       1.16270      -1.43903      0.404949      0.457658     0.0840183    -0.0201931  -0.000933451  -0.000624503       0.00000       0.00000       15.5694       19.2863       18.1683       16.9848       13.0830       10.3603       6.79806       4.60599       2.67036       1.41194      0.702524      0.292121      0.117233     0.0382805    0.00943730    0.00192966       0.00000       0.00000
   8  23 3739.1839    2.1149  4.7526 10.2811  0.0003  0.0952   0.0369   0.2608    0.1490   0.0000   442.7055      -39.2014       5.78461       26.7093       29.0013      -14.7721       4.76785       2.09287      -3.08904     -0.749055      -1.40035    -0.0543397    -0.0859147    -0.0436535    -0.0172094   -0.00116675       0.00000       0.00000       18.4567       22.4070       21.4274       19.4824       16.0669       11.9650       8.51171       5.42218       3.14630       1.69943      0.837624      0.362494      0.136487     0.0450209     0.0122065    0.00224503       0.00000       0.00000
   8  24 3877.9110    1.8456  6.3021  9.8481 -0.0009  0.1137   0.0279   0.3084    0.1318   0.0000   420.5359      -75.4069       21.0743       9.49992      -16.0730       8.51562      -1.81122       6.19320      0.598464       2.09913       1.16094      0.210279      0.117720    -0.0279525     0.0173132   0.000538393       0.00000       0.00000       21.8462       26.1247       26.0001       22.6776       19.3443       14.7223       10.2008       6.71292       3.82759       2.01636       1.06142      0.427760      0.171818     0.0583777     0.0153358    0.00262892       0.00000       0.00000
   8  25 4017.4847    1.5164  7.6855  9.6577 -0.0036  0.1337   0.0223   0.3859    0.1095   0.0000   448.4095      -61.5662      -25.4480       28.3667       38.5442      0.495791       8.91593       14.1361     -0.216033       2.20404      0.886779     0.0799278      0.331867     0.0818739    0.00653498   -0.00749520       0.00000       0.00000       24.7583       30.4056       30.4203       27.2502       22.3731       16.7174       11.7424       7.55048       4.48409       2.48753       1.17304      0.544696      0.203724     0.0683460     0.0184126    0.00326767       0.00000       0.00000
   8  26 4156.4509    1.2341 10.0455  9.4698 -0.0029  0.1680   0.0171   0.4871    0.0855   0.0000   466.7733      -113.095       66.7938      -5.70059      -28.6896      -12.5521       7.05961       9.20465       1.15348       3.46026     0.0333459      0.303584     0.0248293      0.117234    -0.0599462    0.00242748       0.00000       0.00000       32.5191       38.0833       38.0239       35.3827       28.3571       21.5315       15.4187       10.0050       5.81741       3.25809       1.59774      0.715069      0.265875     0.0853916     0.0221381    0.00396771       0.00000       0.00000
   8  28 4436.0187    0.9119 14.5988  9.3741  0.0063  0.2607   0.0139   0.7369    0.0670   0.0000   522.4288       22.9534      -6.44137     -0.583676      -10.8434      -51.9245      -53.1768       4.41834      -14.2836      -10.0150      -5.22912      0.320292     -0.349781     -0.129610    -0.0490856     0.0150832       0.00000       0.00000       51.0637       63.4539       60.9526       55.0320       46.3665       34.1064       24.2891       15.5835       9.26153       5.08070       2.38028       1.08497      0.404987      0.135838     0.0365857    0.00637120       0.00000       0.00000
   8  29 4575.6336    0.7261 15.7864  9.4445 -0.0045  0.3064   0.0121   0.8922    0.0541   0.0000   514.7829       200.232       91.3877       39.1180      -13.9713      -39.8314      -14.2403       8.01969       16.5060      -10.7018      0.217608       4.24682       1.05161     -0.178869    -0.0294242  -0.000363656       0.00000       0.00000       58.4597       70.9541       71.1527       64.4534       52.4838       41.2244       28.5113       18.8212       11.3113       6.14887       3.05134       1.35055      0.526959      0.170617     0.0423802    0.00745874       0.00000       0.00000
   9  12 2264.5646    0.9626  0.7290 10.0706 -0.0220  0.0366   0.0419   0.0896    0.1341   0.0000   449.9259       3.17771       4.29067      -3.61735      -1.95220       2.90512       2.70763       1.31227     -0.590377       1.00626     -0.462600     -0.244435     -0.176560   -0.00406221     0.0397243    0.00153159   0.000453392   0.000152934       6.38080       7.46649       8.22039       7.02388       6.04076       4.52154       3.27865       2.38796       1.36161      0.866702      0.460793      0.235331      0.117777     0.0429265     0.0159515    0.00523007    0.00120770   0.000194556
   9  13 2402.3411    1.4167  0.7475 10.4920  0.0004  0.0394   0.0544   0.0808    0.1569   0.0000   435.4648      -8.94063       14.1196      -7.21061     -0.514341      0.866925      -3.83212      -2.58744     -0.213790      -1.76730    -0.0750133      0.312195     0.0975121     0.0371250    -0.0400136   -0.00274529    0.00247286   0.000215204       7.07280       7.22006       8.37977       8.40795       5.88579       4.51390       3.82318       2.53304       1.54382      0.827658      0.526051      0.284074      0.137555     0.0515771     0.0181155    0.00423595    0.00106670   0.000181725
   9  14 2539.5605    1.8301  0.9364 10.9289 -0.0001  0.0387   0.0637   0.0929    0.1735   0.0000   445.4493      0.476942       2.66136       3.66124       5.08628       3.04801     -0.653432      -3.15862      0.901234     -0.357894      0.490395     -0.246672    -0.0357048     0.0718337    0.00856684    0.00751388  -0.000431039   0.000197924       7.44476       8.59623       9.23798       8.30165       6.50000       4.92417       3.80466       2.45802       1.51473      0.852819      0.474806      0.260495      0.113778     0.0485225     0.0163386    0.00461693    0.00114231   0.000177881
   9  15 2676.9721    2.4904  0.9293 10.9528  0.0006  0.0390   0.0829   0.0854    0.2469   0.0000   433.1782       2.69764       14.9174      -2.11283      -6.56681       5.85833     -0.262180      -1.94281      0.985792      0.367687      0.729986     -0.371705    0.00632828     0.0553576   -0.00234412   -0.00752464    0.00187517   0.000269249       6.26281       7.65720       7.56154       7.42739       6.26727       4.85768       3.46572       2.58589       1.58450      0.938135      0.561019      0.259549      0.128827     0.0455643     0.0171489    0.00546968    0.00134622   0.000235560
   9  16 2815.1482    3.0243  0.7858 12.0789 -0.0103  0.0376   0.1183   0.0852    0.1703   0.0000   437.6312       2.60305       14.5322      -10.1377      -7.29022       1.40167       1.02491       1.84190      0.686974       1.28964     -0.729236     0.0218958     0.0544171     0.0737097     0.0373096    0.00501619    0.00147001  -2.98861e-05       7.62373       9.80561       9.56925       8.50982       6.68137       5.04692       3.76586       2.23890       1.50464      0.784764      0.421232      0.229749     0.0904662     0.0428326     0.0156119    0.00404500    0.00115479   0.000199356
   9  17 2953.4746    3.8502  0.8274 11.7318  0.0041  0.0535   0.1349   0.0801    0.2536   0.0000   431.8208      -3.94598       5.60411       7.99801       2.24835      -1.64538       1.11937     -0.885200       2.08763      0.223606     -0.203165      0.164535    -0.0464200     0.0190735   -0.00722492   -0.00538974   -0.00136765   0.000217978       6.72398       10.8265       9.89666       8.15845       9.07158       4.84112       5.70483       2.46877       2.28841       1.22714      0.580811      0.381897      0.106597     0.0750601     0.0228190    0.00608947    0.00256745   0.000345900
   9  18 3091.3625    3.9551  0.8635 12.5994 -0.0040  0.0391   0.1440   0.0952    0.1867   0.0000   436.6886       15.5150       12.5262      0.340834       8.74999       7.34099      -1.75958     -0.924764     -0.635522     -0.254666     -0.280544      0.214190      0.119539    0.00755213    0.00363380  -0.000148302    0.00147033   0.000127457       6.29178       8.49159       7.96379       7.14595       6.16919       4.99039       3.61737       2.39858       1.66054      0.810468      0.496646      0.255973      0.100154     0.0426232     0.0179282    0.00500312    0.00136253   0.000245582
   9  20 3367.6383    3.4800  1.6198 12.1137  0.0066  0.0535   0.0947   0.1277    0.1630   0.0000   438.6936       13.9267       16.3723      -2.55154       4.75133      -2.13733       8.39478       2.96272       5.63673      -1.68632      -1.20903     -0.145959      0.256261    -0.0939591    -0.0349812   -0.00722890   0.000118672   0.000210880       8.93698       11.2246       11.0993       9.95866       8.33575       6.92042       4.90676       3.40243       2.11721       1.31103      0.648523      0.347239      0.147851     0.0680330     0.0222282    0.00738369    0.00167756   0.000308538
   9  21 3506.0592    2.9307  2.4766 11.3723  0.0001  0.0665   0.0648   0.1545    0.1354   0.0000   435.7726      -1.09013       32.6168      -25.2910       10.7206      -5.88902      -2.59083       3.06964       1.06485     -0.589912      -1.06794     -0.313669      0.292585      0.103229     0.0265986   -0.00702824  -0.000990074   0.000827634       11.8369       14.6829       14.4053       12.6592       11.6193       8.39258       6.29143       4.33168       2.65911       1.61342      0.846345      0.424631      0.187351     0.0763995     0.0259222    0.00882319    0.00229216   0.000353594
   9  22 3644.9835    2.3547  3.8252 10.8653 -0.0016  0.0800   0.0445   0.2132    0.1121   0.0000   436.8215      -13.5337       6.02090       11.2401       4.21979      -2.40310      -9.81020       7.59917       3.19049      0.976382       2.35153     -0.426104      0.248520     -0.126929    -0.0535207   -0.00724544    0.00309576  -0.000488136       13.8824       16.6152       16.8561       15.4187       13.3101       10.2671       7.65684       5.04212       3.37584       1.95313       1.10028      0.511903      0.248147     0.0955005     0.0362046     0.0105290    0.00271835   0.000437352
   9  23 3784.1733    2.0535  5.2961 10.1557 -0.0019  0.0958   0.0328   0.2568    0.1265   0.0000   457.7091      -22.0106       18.1434       24.0167      -14.8973      -2.60431      -6.94750      -3.71494       4.23015      -1.69675      -1.28744     -0.867539      0.212056    -0.0742833     0.0168474     0.0202465    0.00307134  -0.000536497       17.0534       20.4095       20.6090       19.1767       16.2386       12.2428       8.80440       6.08345       3.90395       2.32993       1.28192      0.637225      0.284749      0.113363     0.0404751     0.0125549    0.00310464   0.000515874
   9  24 3923.1525    1.6640  6.1734 10.2623 -0.0045  0.1147   0.0263   0.3186    0.0866   0.0000   438.0509      -9.41562       11.4608      -3.39664       2.56386      -12.7524       2.06548       5.66926       9.86521      0.798402     -0.584424      0.622369      0.423204    -0.0645768    -0.0129274    0.00223231   -0.00549779   0.000320962       19.4604       25.1973       24.5689       22.4912       19.4863       14.7790       10.6886       7.40669       4.65568       2.85361       1.46873      0.776550      0.326409      0.142816     0.0486201     0.0162477    0.00409524   0.000690156
   9  25 4063.0867    1.4271  8.1974  9.6074 -0.0015  0.1355   0.0196   0.3765    0.0887   0.0000   441.6984       3.25093      -13.9965       9.17615       32.7316       7.18712      -5.88474      -20.1583      -1.73942      0.343748       2.31639       1.57428     -0.824658      0.116733     0.0108449     0.0136198   0.000768283  -0.000608515       23.3988       29.1985       27.0479       26.8534       22.3156       18.0462       13.0137       9.25909       5.70452       3.39332       1.81887      0.932523      0.403678      0.166364     0.0574667     0.0185311    0.00446018   0.000830766
   9  27 4342.3942    0.9797 12.6378  9.4528 -0.0075  0.2112   0.0139   0.5957    0.0633   0.0000   416.1461       6.09215      -17.5040      -29.5260       27.4642      0.844901       27.5782      -21.4138       9.38898       3.37586       5.68417     -0.437476      -1.06660   -0.00498318    -0.0272021    -0.0200888   -0.00536099   -0.00149617       35.0841       44.3561       43.7782       41.5561       34.5186       27.9119       20.5303       14.2238       8.90822       5.50468       2.89161       1.48671      0.674901      0.286530     0.0986153     0.0313271    0.00748895    0.00130081
  10  10 2021.5011    0.6273  0.4560  9.2896 -0.0065  0.0310   0.0298   0.0566    0.1022   0.0000   436.3459      -3.36053       15.1849      -1.84731      -3.92743      -4.30667       2.06539      0.415111     -0.488612     -0.719173     -0.983695     0.0142025    -0.0324437     0.0563994     0.0179876     0.0165436   -0.00130449   -0.00149314       4.59247       6.62256       5.92372       5.80845       4.68472       4.22990       2.96176       2.14777       1.53436      0.827862      0.608493      0.278535      0.128711     0.0777907     0.0261217     0.0116606    0.00444970    0.00112653
  10  11 2162.9271    0.8463  0.6822  9.5133 -0.0053  0.0299   0.0318   0.0777    0.1435   0.0000   434.4545      -3.33208       10.8953       1.50105       8.54995       3.92092       3.35111      -1.00184       1.05350     -0.190857      0.371867     0.0202637     -0.108358    -0.0363796    -0.0358293     0.0101951   0.000472155  -0.000626550       4.89030       5.79939       5.94590       5.33219       4.85115       3.80181       3.04109       2.28235       1.40232      0.871603      0.519676      0.265728      0.145551     0.0663250     0.0294385     0.0101221    0.00354741    0.00106014
  10  12 2302.7815    1.0868  0.7999 10.1357 -0.0064  0.0337   0.0397   0.0820    0.1541   0.0000   435.0820       4.47318       5.94732       7.95427      -3.17075     -0.814086       4.90823       2.65339       2.47145     0.0120021     -0.347529     0.0823343      0.225532     0.0567767     0.0134790    -0.0141312    0.00959358  -0.000486679       5.67006       6.30919       6.87448       6.64557       5.37583       4.41501       3.41943       2.44149       1.59244      0.972899      0.609225      0.310585      0.166582     0.0805946     0.0350745     0.0121113    0.00434458    0.00113586
  10  13 2440.7978    1.6009  0.8526 10.4388 -0.0043  0.0368   0.0539   0.0797    0.1811   0.0000   430.5345       3.23948       29.8907       10.9098       1.50999      -3.33431       2.45733       1.53488     -0.225774      0.258767      0.878578      0.482143     -0.359706    -0.0938334    0.00441506     0.0185955   -0.00458934  -0.000521971       6.83849       7.76146       6.92424       6.17670       5.80136       5.32242       4.41970       3.15339       2.07832       1.17092      0.640617      0.341114      0.169768     0.0712349     0.0301476     0.0115397    0.00388614    0.00104981
  10  14 2578.5545    2.0063  0.8877 10.9466  0.0008  0.0341   0.0658   0.0842    0.1801   0.0000   444.0722    -0.0600604       8.51491      -5.71863       5.31066      -5.27881      0.375027      -5.08143      0.999890     -0.301687     -0.298753     -0.491242     0.0198634    -0.0522689     0.0350572   -0.00950197   -0.00284084  -0.000504725       5.52950       7.19781       7.10346       6.87807       5.64424       4.89596       3.19848       2.47409       1.54737       1.06916      0.563821      0.367139      0.154009     0.0874876     0.0291800     0.0147648    0.00406079    0.00143491
  10  16 2855.6228    3.3388  0.7169 11.9210 -0.0059  0.0325   0.1249   0.0771    0.1715   0.0000   434.9646       7.30511       7.88507      0.153746      -3.44677      -9.96932    -0.0145027      0.982125      0.109244      -1.04132     -0.137289    -0.0475415     0.0382253     0.0439474    0.00744505   -0.00919952   -0.00512842   -0.00134378       5.12543       5.30295       6.29507       6.43390       4.19167       4.58946       3.27971       2.32358       1.60060       1.01558      0.596045      0.323151      0.164944     0.0727006     0.0364331     0.0139940    0.00497178    0.00112097
  10  17 2994.4794    3.9638  0.7238 12.3854 -0.0130  0.0297   0.1434   0.0710    0.1714   0.0000   431.6846       2.37015       11.8934       2.91474      -7.68574      0.174890      -2.13833      -2.92006      -2.21652      -1.31880     -0.307591      0.764649     -0.115761    -0.0324018    -0.0264667   -0.00358566   -0.00124376   0.000461944       4.76622       5.63147       5.89417       5.37333       5.19850       3.83098       3.09714       2.32915       1.43365      0.980986      0.562780      0.300172      0.182007     0.0621441     0.0361993     0.0113824    0.00377907    0.00136204
  10  18 3132.7786    3.9148  0.9141 12.5517  0.0008  0.0385   0.1294   0.0931    0.1668   0.0000   445.4511      0.972271       11.2940      -3.76276       11.1905       1.71866       5.36883       1.19472     -0.632491    -0.0594078      0.462744       1.05151    -0.0436396    -0.0309151    -0.0487126    -0.0145852    0.00225935  -0.000240180       5.97124       6.92575       7.78894       6.38059       6.08275       6.06506       3.81149       3.33715       2.32048       1.10348      0.957349      0.416991      0.186088      0.131611     0.0385085     0.0156801    0.00778588    0.00171985
  10  19 3271.1960    3.6144  1.2751 12.5519  0.0022  0.0509   0.1123   0.1106    0.1787   0.0000   430.4281      -8.06938       24.8289       11.3665      -6.89025      -5.65909      -8.09194      -3.84892      0.984347     -0.523753     -0.422762     -0.751249      0.279931    -0.0800234     0.0284919    -0.0143436   -0.00202734   -0.00157016       8.04496       8.52699       9.98260       10.3310       6.78810       6.51121       5.61617       3.40726       2.04994       1.70153      0.965459      0.454344      0.210022      0.138215     0.0605484     0.0230294    0.00632331    0.00171023
  10  20 3409.8944    3.3700  1.7000 11.9761 -0.0061  0.0477   0.0890   0.1282    0.1468   0.0000   433.1124       7.99878       17.4689      -3.95196      -10.2052       1.54435       7.67787       4.25770      0.530984     -0.993737      -1.55167     -0.381418      0.382407      0.105310     0.0351066    -0.0260865     0.0101799  -0.000604564       7.75631       9.07781       9.22406       8.97919       7.71029       6.15648       4.48493       3.36737       2.20143       1.38104      0.876897      0.454386      0.236255      0.112503     0.0457957     0.0159372    0.00583478    0.00162187
  10  21 3549.0797    2.6205  2.5815 11.4694 -0.0031  0.0648   0.0552   0.1603    0.1055   0.0000   439.2987       9.04114       17.9159       4.14720      -8.14113       15.2391       4.08732      -3.80420      -1.14483       1.40059      0.441228      0.553612     0.0356688     -0.145233     -0.193646     0.0144392    0.00130836   0.000298433       9.99801       11.8651       12.1678       11.1384       9.77307       8.69817       6.30801       4.53606       3.25454       1.98960       1.12279      0.658189      0.320028      0.143154     0.0595087     0.0258572    0.00859507    0.00235026
  10  22 3688.2017    2.2291  4.3783 10.7459 -0.0008  0.0810   0.0373   0.2319    0.0884   0.0000   426.1499      -7.87212       41.1384       6.40263       1.38042      -9.56360       1.44279       7.27077    -0.0730021     -0.359712      0.864411     -0.554183    -0.0222833    -0.0483179     0.0940752     0.0457506   -0.00975606   -0.00364639       13.1025       16.0321       15.8735       15.0017       13.6638       10.6038       8.16666       5.60775       3.91380       2.52227       1.45587      0.805177      0.391024      0.181052     0.0749795     0.0297353    0.00950782    0.00287003
  10  23 3827.7970    1.8847  5.5326 10.2611 -0.0013  0.1003   0.0282   0.2578    0.0889   0.0000   433.4160     -0.928682       6.31371      -7.33148      -2.03519      -14.6485      -5.85922      -1.42440       2.52769       1.00281       2.44377       1.89208     -0.739104     0.0390135     0.0120908    -0.0494745     0.0202976   -0.00456436       14.5745       18.6987       19.3398       17.6369       15.3738       12.9646       9.67547       6.87960       4.76699       2.88756       1.74922      0.946100      0.470046      0.230130     0.0948441     0.0382740     0.0135615    0.00385970
  10  24 3967.4012    1.5636  6.9751 10.0698  0.0014  0.1155   0.0230   0.3234    0.0792   0.0000   432.8961      -44.1804       53.6492      -35.3947      -5.65190      -5.83328      -10.0828      -3.60896       4.72124      0.908186     -0.485969      0.218592     -0.162472      0.396925      0.162306     -0.101544   -0.00425293    0.00840865       18.0989       21.8408       22.4392       21.9255       18.2201       15.3269       11.1614       8.25208       5.51658       3.53734       2.10931       1.15078      0.598488      0.271579      0.119018     0.0440943     0.0151069    0.00424661
  10  25 4107.8008    1.3322  8.9468  9.6555 -0.0026  0.1370   0.0175   0.3987    0.0725   0.0000   438.8537      -33.8671       28.6290      -2.14034      -18.5492       20.1116      -8.90030      -5.48420     -0.355912       12.4355      0.720610      -1.98987     -0.507629      0.520150    -0.0986650     0.0423135     0.0285364   0.000273169       20.9808       25.9906       26.7140       25.4190       21.4814       17.9869       13.8165       9.57573       6.64921       4.17381       2.52056       1.33280      0.680610      0.323109      0.139325     0.0537849     0.0182306    0.00503219
  10  26 4247.6053    1.0922 10.5709  9.5474 -0.0039  0.1622   0.0145   0.4819    0.0605   0.0000   436.2808      -17.7188       41.1895       17.6596      -14.6973      -36.5715      -32.9590       14.5787       6.34270      -9.69733       2.06359      0.244461      0.930902     -0.214365     0.0101323     -0.116133    -0.0132511   -0.00375337       25.4433       30.6529       32.4828       29.8243       25.6420       21.4258       16.4732       11.8843       8.18460       4.95969       2.87788       1.67474      0.852401      0.398908      0.167755     0.0675901     0.0224698    0.00627923
  11  10 2057.9804    0.6461  0.5681  9.3954 -0.0145  0.0358   0.0276   0.0645    0.1043   0.0000   431.8226      0.503076       17.6335      -6.37590      -8.36073       2.83824       4.07731       1.02798    -0.0460848       1.56790     -0.183117      0.274528    -0.0189418      0.110589    -0.0748357    -0.0197974     0.0163440    0.00422521       4.41702       6.47724       6.53437       5.61941       5.73195       3.86742       3.55172       2.48732       1.55533       1.26990      0.589308      0.472569      0.224863      0.110511     0.0694630     0.0233491     0.0113463    0.00430436
  11  11 2199.7271    0.9052  0.7215  9.5312  0.0054  0.0340   0.0327   0.0701    0.1436   0.0000   437.4465       6.28378       9.10249       1.08754      -1.19863       2.15889      -5.99535      -1.62440       4.25390      0.702313     -0.583384     0.0804117    -0.0922929      0.152277    -0.0123754    -0.0212448    0.00850308    0.00505981       4.29745       5.91401       6.15444       5.40714       5.19991       4.10058       3.37051       2.52032       1.67691       1.24335      0.682199      0.430466      0.251016      0.113767     0.0657120     0.0244135     0.0111142    0.00418886
  11  12 2339.9770    1.2930  0.7620 10.1708 -0.0033  0.0351   0.0448   0.0731    0.1606   0.0000   439.6946      -5.37454       8.04324       3.93654      -3.50233      -5.52252      -5.05690      -2.39975     0.0305998      -1.09047       1.09128      0.169422     0.0162688     -0.120205    -0.0119605   -0.00509854    0.00601709   -0.00428411       5.70474       5.99884       5.38601       5.36892       5.99117       5.00987       3.65263       2.50921       1.81672       1.47527      0.938787      0.554481      0.281752      0.126234     0.0568737     0.0219243    0.00925927    0.00344539
  11  13 2478.4658    1.6989  0.8564 10.3834  0.0004  0.0349   0.0553   0.0808    0.1994   0.0000   441.9539       16.6312       14.4876      -7.33613      -4.84546     -0.768077       1.27099      -4.45470      -5.30583      -1.52906       1.23460     -0.141318     -0.681381   -0.00573909      0.104741    0.00468424    0.00142683    0.00191495       5.29180       6.81462       6.35791       5.80062       4.82656       4.66319       3.94561       2.96908       2.06286       1.32232      0.749780      0.402678      0.232108      0.107813     0.0531715     0.0223673     0.0109410    0.00370589
  11  14 2616.8447    2.1074  0.8908 11.2999 -0.0014  0.0354   0.0674   0.0847    0.1722   0.0000   441.5188     0.0272326       10.5524       4.59580       2.71947       2.94697       1.35631      -3.14006      0.967700     -0.812944     -0.714994      0.421194      0.192672     0.0653792     0.0305853    0.00448388   -0.00848049   -0.00348207       5.98246       7.03013       6.94757       6.13969       5.32246       4.85450       4.27522       3.26852       2.18571       1.31710      0.826096      0.440089      0.220749      0.110493     0.0617816     0.0253184     0.0101770    0.00346643
  11  15 2756.0425    2.7757  0.9484 11.5975 -0.0069  0.0326   0.0857   0.0859    0.1701   0.0000   436.0462       7.73919       6.56933      -13.0600       4.08923       2.98459       1.93640      -3.23611      -2.94786     -0.571715     -0.192697     -0.342971      0.143781     0.0687266    -0.0353837    -0.0186960   0.000680338  -0.000752797       4.53310       5.75103       5.65146       5.81245       4.78457       4.03158       3.41663       2.45408       1.75850       1.09837      0.732673      0.403594      0.233058      0.110701     0.0626194     0.0240381     0.0111310    0.00351153
  11  17 3034.3830    4.1480  0.8099 12.4146 -0.0121  0.0308   0.1338   0.0714    0.1730   0.0000   435.4435      0.200020       16.8880     -0.219162       5.26027       6.11337       3.15082      -2.16080       1.21671       2.06402     -0.219659     -0.479484    0.00448838    -0.0523301     0.0663391   -0.00172304   -0.00824722   -0.00319106       4.65632       5.36674       4.95181       5.29317       4.86267       4.20366       3.08374       2.22774       1.50978       1.18076      0.764197      0.447286      0.229549      0.112550     0.0520301     0.0230634    0.00907576    0.00310855
  11  18 3173.3710    4.0524  1.0544 12.7218  0.0026  0.0369   0.1197   0.0935    0.1588   0.0000   435.8180       10.5575     -0.788841       4.02973      -11.7131       13.2362   -0.00218238      -1.64171      0.242433       1.43441      0.268983     0.0463805     0.0983441     0.0341602     0.0230593    -0.0166758    0.00707495    0.00324270       5.37478       6.28655       6.80318       6.51643       5.57010       4.58290       3.74848       2.68287       1.79495       1.27547      0.824747      0.458701      0.254568      0.129629     0.0622006     0.0294891     0.0118314    0.00408467
  11  19 3312.1961    3.5725  1.3099 12.1424 -0.0084  0.0427   0.0983   0.1047    0.1847   0.0000   439.0168       13.5705       16.4758      -10.5669       10.7478      -10.2502       5.90797       2.34736      -3.13569      0.707594      -1.28326     -0.744712      0.195682      0.218372    -0.0510726     0.0208935  -0.000558417    0.00528583       6.17102       7.48684       8.12066       8.12794       6.04080       5.74271       4.54648       3.01109       2.28265       1.61947      0.834255      0.511738      0.319615      0.162621     0.0672785     0.0319517     0.0160708    0.00567321
  11  20 3451.4598    3.0178  2.2793 11.6178 -0.0023  0.0557   0.0621   0.1376    0.1120   0.0000   439.1980      -2.41034      -2.46844      -2.87993       7.69726       2.38666       5.05397     -0.871212      -1.27756    -0.0687013       1.27563      0.447283     -0.696899      0.273977    -0.0380322     0.0101491   -0.00225884   -0.00567374       7.40879       9.86316       9.92901       9.71373       8.18272       7.19459       5.41922       4.01653       2.89160       1.86587       1.18823      0.687625      0.394208      0.201850     0.0935459     0.0430011     0.0170285    0.00639450
  11  21 3590.9897    2.5549  3.1436 11.2380 -0.0031  0.0660   0.0475   0.1712    0.0938   0.0000   430.5596       3.39193      -2.80341       6.83452       20.2135       3.28526       8.19981       5.11656      0.587882      -5.64908      0.258081      0.452655      0.226987     0.0142075    -0.0233246   -0.00977215   -0.00701359    0.00357050       9.09703       11.8702       11.6418       11.4442       10.0029       8.41790       6.68852       4.93312       3.48341       2.29423       1.43717      0.829272      0.463540      0.231804      0.113798     0.0486298     0.0199738    0.00704093
  11  22 3730.7426    2.1672  4.3376 10.7960 -0.0009  0.0796   0.0350   0.2101    0.0792   0.0000   460.5601       10.4547      -9.36780       6.07693       5.81730      -3.25660       4.58504       10.9043       2.43729      -5.31228     -0.998224     -0.744676    -0.0809906      0.227096      0.117139    -0.0313687    0.00110875    -0.0110562       11.7664       13.9529       14.7231       14.1103       12.1602       10.5373       8.17959       6.06919       4.33122       2.84155       1.76372       1.02521      0.582476      0.296782      0.139251     0.0623630     0.0253238    0.00899722
  11  23 3870.6896    1.7898  6.0290 10.1891 -0.0007  0.0941   0.0247   0.2776    0.0755   0.0000   428.1314       4.95088       46.5819       2.05373      -10.7814      -18.3012      -17.7652      -1.87328      -1.38979      -3.80422       1.30766      0.491799       1.53736     -0.191746      0.472008     0.0346737    -0.0359767     0.0155533       13.6485       16.5396       17.0966       16.5514       15.0361       12.1074       9.61360       6.94939       4.98764       3.37344       2.11184       1.25135      0.710404      0.352566      0.172436     0.0714038     0.0304641     0.0103047
  11  24 4010.8121    1.4410  7.0117 10.0688 -0.0024  0.1135   0.0201   0.3165    0.0671   0.0000   424.4776       11.5331       20.8738      -7.61094      -9.52112       13.1362      -7.37038      -8.49372       20.4276      0.981265      -4.06111      -1.05552      0.950872      0.126501     -0.113818      0.116216     0.0448437   -0.00127895       16.1458       19.4847       20.4109       19.6701       17.9121       14.6619       11.4666       8.51808       6.13500       4.01569       2.60790       1.50021      0.856905      0.436955      0.205789     0.0917446     0.0357933     0.0128080
  11  25 4151.1240    1.2243  9.1377  9.8060 -0.0005  0.1419   0.0163   0.3945    0.0600   0.0000   423.6591       32.7735       31.2001       31.0048       7.20285      -9.99700       5.59240      -4.49772       8.54896      -3.29948       1.71309       2.70684      0.867754     -0.624834     -0.517416    -0.0116850     0.0753087    -0.0139747       19.5152       24.2776       24.8142       24.2394       21.9500       18.1460       14.2404       11.0446       7.75684       5.10327       3.19520       1.88867       1.08596      0.555051      0.266868      0.114396     0.0451251     0.0160754
  11  27 4432.5863    0.8984 14.0454  9.4572 -0.0023  0.2222   0.0119   0.6098    0.0514   0.0000   400.8949       11.1612      -8.28036       2.74072       14.7628       18.4595      -9.10923      -3.66102      -5.65934      -6.26035      -3.56813      -1.07408      0.975633       1.62854      0.266386      0.170044     0.0280910     0.0427689       30.5241       38.6650       38.5253       38.6154       33.8771       28.6995       22.9881       16.7158       12.4381       8.15485       5.08000       3.08952       1.70427      0.890469      0.419579      0.182576     0.0732693     0.0269000
  12  11 2235.7962    0.9147  0.7984  9.9470 -0.0098  0.0379   0.0312   0.0750    0.1224   0.0000   439.0756      0.716763       16.2797      -6.88807      -6.83139       3.28221       1.92260      0.629232      -1.20346     -0.256626      -1.54362      0.466694     -0.185655     0.0797878     0.0504021    0.00736178    0.00678797    0.00372612       5.68886       7.13314       6.33924       5.82390       5.17623       4.82415       4.39779       3.60191       2.57080       1.65681       1.09033      0.612558      0.325922      0.174364     0.0803734     0.0427386     0.0194224    0.00785171
  12  12 2376.2583    1.3180  0.8839 10.2043 -0.0064  0.0341   0.0409   0.0790    0.1691   0.0000   442.5543       8.42952       9.68730     -0.843655       4.18956     -0.447323      -3.67947      -3.02017     -0.340864      -1.01458     -0.705739     0.0650803      0.381519     -0.181126     0.0192375     0.0344974    -0.0171503   -0.00739426       4.81464       5.55756       5.90123       5.95697       5.41917       4.42288       3.34861       2.43974       2.02382       1.34994      0.798078      0.529361      0.323963      0.197476     0.0993904     0.0458662     0.0194880    0.00773030
  12  13 2515.3928    1.7295  1.0989 10.4014 -0.0048  0.0375   0.0484   0.0887    0.2251   0.0000   438.2200      -2.59753       12.0055      -1.89285       1.58924      -4.22475     -0.437497     -0.657749      -2.61334     -0.786219      -1.00506      0.789740    -0.0218860     -0.130016     0.0415523   -0.00732422    -0.0338309    0.00671512       5.01844       5.93795       6.90940       5.90137       5.59279       5.13380       3.56094       3.10315       2.12792       1.45143       1.01941      0.631190      0.326312      0.217558      0.101442     0.0437330     0.0243204     0.0101857
  12  14 2654.5843    2.3763  0.8465 11.4825 -0.0056  0.0334   0.0755   0.0758    0.1672   0.0000   433.9383       5.42479       12.4779       1.13119       6.75830      0.975399      -1.67221     -0.474369       2.28901      -1.01597     0.0107405      0.128798      0.198330     -0.151782      0.167874   -0.00460381    -0.0346403     0.0119922       3.77488       5.37672       5.26489       5.39326       4.52844       3.90583       3.35846       2.33288       1.90872       1.20858      0.820352      0.476879      0.302211      0.157905     0.0896383     0.0397300     0.0192845    0.00779486
  12  15 2794.4610    2.8717  0.8354 11.8506 -0.0058  0.0330   0.0897   0.0679    0.1679   0.0000   436.8470       5.90399       12.1739       3.74097      -2.43466      -3.55057     -0.925500     -0.529382     -0.947716     -0.693001      0.519236     -0.243218      0.138331     -0.122383   -0.00729027     0.0433352     0.0201907    -0.0174008       4.47888       5.14339       4.87193       5.43771       5.27523       4.23687       3.23501       2.39799       1.93463       1.29944      0.897148      0.540267      0.349329      0.198901      0.100675     0.0443550     0.0201012    0.00794673
  12  16 2934.2144    3.6741  0.9023 11.9309  0.0013  0.0317   0.1048   0.0771    0.1759   0.0000   437.0550     -0.284222       14.1635      -1.60455      -7.53467       7.07672      0.284132      0.726653       1.99400   -0.00909301      0.577060     -0.206431     -0.595193      0.107168    -0.0259890    0.00368876    0.00290938  -0.000697089       4.41139       5.48297       5.38432       5.18767       4.51082       4.15753       3.23091       2.73304       1.90081       1.30555      0.812875      0.493583      0.284014      0.160909     0.0828574     0.0372695     0.0179400    0.00730388
  12  17 3073.7317    3.9359  0.8294 12.6221 -0.0011  0.0320   0.1212   0.0728    0.1407   0.0000   434.9444      -5.82431       13.1181       5.22753       7.95811      -1.28630      -1.99733      -2.16315       1.45281      0.132309     -0.301583    -0.0575824     0.0493311     -0.186655    0.00712425    -0.0176229     0.0102739    0.00456186       4.64379       5.71043       5.66667       5.39388       4.62149       4.05921       3.54662       2.79841       2.00848       1.24642      0.874162      0.505445      0.277889      0.144701     0.0771037     0.0412387     0.0186836    0.00789583
  12  18 3213.1360    3.8428  1.0135 12.6684 -0.0007  0.0343   0.1116   0.0894    0.1422   0.0000   439.7377      -3.30513       4.98458       4.01954      -5.65963     -0.101427      -2.82093       1.82470       2.18059       1.56756    -0.0356286     -0.432015     0.0528470      0.281278     0.0456805     -0.122479     0.0123421    0.00840026       4.85173       5.58393       5.20251       5.59442       5.41079       4.44769       3.46807       2.66905       2.03229       1.43179      0.912000      0.578974      0.351433      0.202165     0.0985427     0.0464259     0.0191880    0.00796631
  12  19 3352.4283    3.4513  1.7444 11.8897 -0.0039  0.0455   0.0770   0.1140    0.1281   0.0000   437.5672       15.9748       13.0379      -9.33915      -3.41122      -4.10524      -3.99551       1.01400      -4.64755      0.643974     -0.222031     -0.492013     -0.269758      0.121421      0.155212     0.0338133  -7.26575e-06    -0.0130832       6.27495       7.45915       7.70949       7.34203       6.75803       5.67524       4.62549       3.91692       2.89385       1.81153       1.18464      0.718716      0.411660      0.242550      0.122389     0.0612507     0.0278544     0.0108660
  12  20 3492.2501    3.0004  2.2987 11.5183 -0.0010  0.0519   0.0577   0.1361    0.1059   0.0000   436.5920      -20.8727       14.5415      -6.22767      -2.25924       13.1895      -9.16760     -0.302189      0.986323       3.21311      -1.13040     -0.137766      0.294024    -0.0463364     0.0643018     0.0218708     0.0199194     0.0104429       6.82775       8.24518       8.88542       8.68526       7.49416       6.61041       5.33079       4.00649       2.90855       2.10152       1.30105      0.844546      0.493527      0.268219      0.144338     0.0682515     0.0315108     0.0129569
  12  21 3632.0619    2.4272  3.5873 11.0569 -0.0040  0.0679   0.0399   0.1759    0.0799   0.0000   423.6824       3.25704       25.9131      0.824930       8.56783       6.71901       5.35216      -2.31702      -2.09063       3.03945     -0.188951      0.975931     -0.390820    -0.0773564     -0.166509     -0.238100    0.00437122    -0.0156421       8.75794       11.1460       11.2754       11.3409       9.84515       8.80537       6.92660       5.38777       3.83851       2.74172       1.78753       1.07981      0.660473      0.354840      0.186324     0.0881489     0.0402362     0.0170998
  12  22 3772.4781    2.0144  4.9304 10.5729 -0.0017  0.0838   0.0290   0.2153    0.0723   0.0000   425.3216      -3.39133       11.7606      -23.6145       2.25295      0.657355      -4.60413      -3.38988       9.00772       2.72541     -0.688466      -1.41703     -0.322278     -0.391416    -0.0720576    -0.0618505     0.0173922   -0.00589775       10.9513       13.3285       14.0525       13.9228       12.2932       10.5600       8.69040       6.71473       4.65262       3.32095       2.19765       1.40048      0.762859      0.441346      0.223926      0.109804     0.0529299     0.0212843
  12  23 3912.7685    1.6656  6.5010 10.2039 -0.0017  0.0985   0.0218   0.2754    0.0648   0.0000   443.4473      -30.9608      -4.63086       21.4121       21.6689      -18.6717       7.05732       7.05498      -4.42151      -8.05379      -1.39046       2.26452      0.533570      0.276651     -0.153558     0.0317397     0.0386531     0.0170667       12.8661       16.1864       16.7781       15.9942       14.8631       12.7805       10.0669       7.98326       5.61930       3.96186       2.65290       1.65431      0.959909      0.521720      0.271225      0.131318     0.0594191     0.0241647
  12  26 4335.2333    0.9781 12.8008  9.5554 -0.0035  0.1889   0.0123   0.5296    0.0512   0.0000   441.3935       29.5065       29.9822       6.40846      -9.51963       8.22066       2.08436       1.53278       10.3433       11.9611      -15.1930      -6.65145      0.969102     -0.306742     -0.523693     -0.295173      0.357678     -0.143722       25.1847       31.3482       33.0059       31.7251       28.7438       24.4294       19.9587       15.6426       10.8623       7.75436       5.18829       3.18807       1.85617       1.03603      0.529122      0.265203      0.119643     0.0507938
  12  27 4476.2941    0.7711 14.8133  9.5533 -0.0034  0.2488   0.0105   0.6875    0.0435   0.0000   382.9683      -26.0811      -12.4685       7.77380       30.4066      -39.1409       12.3001      -4.23135       12.3913      -16.2422      -10.8016     -0.464326      -3.23393       1.00871      0.100604     -0.659646      0.178685      0.143320       30.8157       39.7049       40.8511       40.5106       36.5748       31.5914       26.0345       19.8002       14.7639       10.2803       6.91119       4.25733       2.55303       1.42704      0.749835      0.353239      0.164735     0.0668845
  13   8 1838.6236    0.4324  0.3586  9.1252 -0.0147  0.0252   0.0230   0.0551    0.0687   0.0000   434.9093      -6.74185       15.9903       8.69688      -1.05677     0.0319290     -0.229462       5.06313      -1.08110     -0.332873      -1.01225      0.313436     -0.132839     0.0921368    -0.0237308    -0.0402271     0.0434690    0.00531811       3.12860       3.49087       3.63531       4.14877       3.33252       2.73314       2.38681       2.39756       1.43120       1.09961      0.824598      0.480065      0.274054      0.168258      0.112439     0.0534571     0.0245213     0.0139301
  13  10 2128.4312    0.7740  0.5932  9.6215 -0.0066  0.0291   0.0293   0.0649    0.0940   0.0000   442.4145      0.911556       9.86547       3.31761     -0.966733      -3.87872      -3.29043      -2.05572       2.03873      -2.16567       1.11176    0.00516709     -0.378444     0.0506125    -0.0346715    -0.0249584    -0.0563831    0.00593577       3.80139       4.23719       4.31571       4.36475       4.41350       3.83114       2.99906       2.16808       1.66467       1.29622      0.904662      0.637615      0.427017      0.230534      0.115932     0.0744317     0.0381641     0.0132062
  13  11 2271.1398    1.0354  0.9332  9.6679 -0.0066  0.0325   0.0307   0.0834    0.1375   0.0000   436.1262      -4.66129       15.1496       2.21338       2.43673       5.24702      -7.24495      0.356125       1.96024      0.392776      0.326444     -0.557462     -0.208057      0.259299     -0.187475     -0.133014    -0.0204030   -0.00272693       3.64963       4.99969       4.63778       4.74152       4.40719       3.96772       3.57119       2.73250       2.06480       1.51908       1.01033      0.688767      0.403068      0.231378      0.125062     0.0646517     0.0305721     0.0144326
  13  12 2411.8548    1.4349  0.8207 10.5478 -0.0025  0.0306   0.0435   0.0761    0.1256   0.0000   439.9134      -1.75630       16.6362     -0.130029       4.27582      -2.76822      -2.64806       2.97175     -0.838959     -0.244762     0.0851719      0.998540    0.00932019     -0.228894   -0.00297764    -0.0146898     0.0120524    0.00476188       3.97533       4.71199       4.47333       4.45871       4.54404       4.18010       3.21867       2.29259       1.82359       1.32955      0.951965      0.691903      0.396019      0.240094      0.126927     0.0624103     0.0288547     0.0132873
  13  13 2551.6427    1.8836  0.9873 11.0318 -0.0154  0.0386   0.0542   0.0827    0.1660   0.0000   431.4199      0.379985       7.29155      -2.00773      -2.68561      -2.87020       4.90145       1.04567       4.42792      -3.12744      -1.18624    -0.0714153      0.524931     0.0374766     -0.290419    -0.0291996   -0.00891780     0.0186308       5.16729       6.19683       6.01890       6.24366       5.30626       4.35490       3.99492       3.76847       2.72584       1.79066       1.11898      0.800319      0.444523      0.249310      0.123307     0.0778055     0.0399306     0.0219030
  13  14 2691.6330    2.4877  0.8144 11.7772 -0.0030  0.0308   0.0768   0.0710    0.1318   0.0000   433.2027       2.53309       15.2790       1.69513      0.504755      0.503237      -1.61251     -0.492417       2.48140     -0.318581      0.857492    -0.0499481       1.05031      0.130679     0.0345898     0.0695590    0.00828353    -0.0160346       3.51651       4.74618       4.48261       4.86736       4.52900       3.83135       3.00290       2.30781       1.85271       1.25137      0.875712      0.589111      0.351518      0.223417      0.119764     0.0619347     0.0308457     0.0142524
  13  15 2832.1251    3.0804  0.7255 12.0791 -0.0040  0.0280   0.1061   0.0658    0.1479   0.0000   434.8275      -3.77208       7.78346       8.45457      -2.14640      0.417501      -3.63198     -0.830244       2.89757      -2.67870      -2.15699     -0.786616    -0.0119480    0.00965132     0.0425564      0.102281   -0.00139486    -0.0110093       3.76109       4.63942       4.77357       4.77022       4.35133       3.70616       2.83177       2.24282       1.70749       1.27878      0.799767      0.516425      0.317132      0.196343      0.111086     0.0577478     0.0267248     0.0125833
  13  16 2972.5067    3.7108  0.7447 12.4586  0.0009  0.0284   0.1180   0.0666    0.1297   0.0000   438.7685      -13.1102       12.8474     -0.591476      -5.16734      -1.71249      -1.67833       2.59657      0.194589      -1.23769      -1.84294      0.223222     -0.222730  -0.000606504    -0.0931352   -0.00605934     0.0413346   -0.00157155       3.97707       5.22530       5.83338       5.54897       5.04740       3.92372       3.17976       2.25303       1.59942       1.19510      0.724751      0.512641      0.301078      0.175302      0.107796     0.0530472     0.0258772     0.0138668
  13  17 3112.4115    4.1159  0.9822 12.5398  0.0019  0.0349   0.1123   0.0790    0.1507   0.0000   437.4156     0.0837783       10.1418       3.16930     -0.174256       1.19612      -1.71429      -3.10485       1.13603       1.56955       1.66035     0.0581440      0.148459     0.0316452    -0.0383109    -0.0721805     0.0439428     0.0107677       3.94762       5.22945       5.28668       5.36947       4.24416       4.47188       3.34430       2.88446       2.00306       1.53379      0.961945      0.609809      0.370951      0.231859      0.121003     0.0690664     0.0308029     0.0143014
  13  18 3252.2245    3.7469  1.2143 12.7813  0.0003  0.0412   0.1014   0.0978    0.1445   0.0000   440.6234       4.83209       15.1336       12.2173      0.165118       2.49120      0.133413     -0.304318       2.91144      -1.33190     -0.452780     -0.538442     0.0766293      0.187847      0.117389     -0.190205    0.00801437     0.0109539       6.07722       8.02174       8.77365       8.62140       7.53031       6.00926       4.56647       3.33160       2.40223       1.65786       1.06667      0.694482      0.425751      0.266968      0.139645     0.0808141     0.0391541     0.0163211
  13  19 3392.2316    3.3060  1.7848 12.0983 -0.0045  0.0452   0.0721   0.1119    0.1053   0.0000   426.1083      -17.1779       16.6878      -7.97931      -11.7760       5.45579       7.62227       4.79070       2.76573       3.67353      -1.84403     -0.444318     -0.144022     -0.213934     0.0685848     -0.125728     0.0463339    -0.0279757       5.37732       6.50490       6.85085       7.27716       6.29466       5.42511       4.75782       3.62840       2.79672       2.01416       1.40477      0.856988      0.529463      0.333704      0.182201     0.0973818     0.0460138     0.0228982
  13  20 3532.4897    2.7275  2.7061 11.3605 -0.0023  0.0576   0.0478   0.1400    0.0901   0.0000   424.1881       7.48003       15.9911       14.5240      0.411185     -0.358945      -4.79651       4.51896       4.72740       3.97504      -1.66780      0.869910      0.579127      0.142115    -0.0422875     0.0648964    -0.0628402   -0.00313024       7.14834       8.67903       8.61857       9.18891       8.47059       7.28666       6.02861       4.61364       3.39982       2.42019       1.76052       1.20716      0.734911      0.409743      0.225110      0.117439     0.0583262     0.0279042
  13  21 3673.0273    2.2594  3.8627 10.8574  0.0005  0.0709   0.0347   0.1760    0.0735   0.0000   437.1140      -5.10640       14.1712      -5.62817      -18.6786       7.46133      -3.99313      0.961633       3.99799       6.72809      -2.45002      0.538518     -0.544272      0.674989     -0.446798     -0.364802    -0.0111156     0.0559123       8.23470       10.4749       11.0483       11.1058       10.0625       8.61633       7.24632       5.79245       4.23221       3.07896       2.10274       1.37411      0.824651      0.498565      0.276810      0.144570     0.0714571     0.0340872
  13  22 3813.5521    1.8757  5.4412 10.5427 -0.0029  0.0865   0.0252   0.2334    0.0616   0.0000   446.1855       20.0751       32.5884      -2.75301      -7.78859       15.5806       7.60105     -0.603429       14.0326     -0.747388      -3.42415      0.838142      0.654884      -1.20725     0.0687841     0.0231103     0.0172726    -0.0423562       10.3675       12.8357       13.5663       13.2586       12.4505       10.7696       8.95351       6.96120       5.47294       3.80943       2.60970       1.71261       1.04847      0.630608      0.343173      0.183405     0.0897736     0.0404153
  13  23 3954.1435    1.5840  7.1850 10.0414  0.0007  0.1035   0.0191   0.2775    0.0609   0.0000   415.2907      0.992548       1.88359       25.1852       9.82966      -2.48731      -12.8809      -3.83625       7.22650      -1.65066      -2.05536       3.25046     -0.560152      0.819420    -0.0181925      0.414308      0.194220    -0.0135901       12.3212       15.3917       16.5071       15.9948       14.8147       13.0669       10.8387       8.44050       6.35533       4.53853       3.14384       2.10062       1.23150      0.754972      0.412809      0.212465      0.102739     0.0494190
  13  24 4095.1934    1.3356  9.0353  9.8112 -0.0017  0.1215   0.0156   0.3532    0.0567   0.0000   432.5122       26.6053       64.6570      -5.16323       6.95152       20.5957      -1.25261      -21.3723       6.01654       10.4246      -3.88844      -1.94962      0.150848      -1.13495     -0.289862     -0.243942      0.210969     0.0503667       15.0474       18.8372       19.6410       19.2786       17.7888       15.3604       13.0009       10.1520       7.66941       5.55776       3.69098       2.45000       1.48320      0.874327      0.485625      0.252942      0.123483     0.0571904
  13  25 4236.5246    1.0668 11.0717  9.7012 -0.0008  0.1553   0.0130   0.4505    0.0487   0.0000   447.7717       12.3816      -25.6593       28.4071       26.6179      -42.5644       41.5109       23.2432       3.54317       3.65433       7.41392      0.109602      0.191800       1.24990     -0.513994     0.0698852      0.114335    -0.0610490       18.7398       24.1070       25.0917       24.8278       22.5975       19.8832       16.4155       12.7240       9.79383       6.85525       4.77153       3.13346       1.95470       1.13290      0.615159      0.333602      0.161422     0.0725196
  13  26 4377.4747    0.9427 13.9678  9.4882  0.0003  0.1974   0.0108   0.5607    0.0467   0.0000   429.4496      -5.28198      -18.2444      -2.44585       28.6969       15.7602      -1.46558       7.31872      0.733346      -7.74327      -9.29332       4.23762       3.45697     -0.236392      -1.27551      0.497212      0.164703     0.0100732       23.4519       29.7406       31.8330       31.7762       28.6318       25.1230       20.3040       16.2095       12.0522       8.76669       5.97395       3.99803       2.44308       1.46109      0.830720      0.427190      0.212832     0.0982898
  14   9 2016.9765    0.5801  0.5657  9.3045 -0.0075  0.0251   0.0206   0.0605    0.0844   0.0000   436.4705      -5.28610       18.5135     -0.338532      -4.13132      -5.58496      0.666484      -1.75457      -1.05699      0.201314     -0.457772     -0.332491     -0.181248      0.141860    -0.0151650     -0.107501    -0.0206596  -0.000208672       2.79140       3.30980       3.63567       3.58637       2.97221       2.92649       2.55023       2.08998       1.54457       1.19721      0.846153      0.528182      0.350104      0.224682      0.117473     0.0673658     0.0367139     0.0176664
  14  10 2162.5378    0.8089  0.6166  9.6775 -0.0075  0.0270   0.0292   0.0658    0.0905   0.0000   439.3711      -2.72667       15.6939       2.36685       6.55890       2.27924     -0.650591       1.24657      -3.26577       1.43897       1.17069     -0.168245     -0.354351     -0.397325     -0.153125     0.0777878     0.0390000    -0.0520598       3.43327       3.92538       3.99301       3.87327       3.99628       3.64943       2.92442       2.20255       1.47403       1.08396      0.921525      0.643751      0.436961      0.272004      0.160520     0.0818373     0.0341565     0.0189990
  14  11 2305.6473    1.1479  0.8483  9.9887  0.0034  0.0301   0.0329   0.0695    0.1239   0.0000   435.5043      0.374288      -1.75812       2.86638       3.98168       1.06219      -5.31569       1.57064     -0.255259     -0.578721      0.808104     -0.267445       1.00352    -0.0590784    -0.0619179     0.0286205    0.00217971    0.00986704       3.78268       4.44950       4.84418       4.61081       4.31281       3.95864       3.32932       2.56564       1.89059       1.34715       1.02391      0.711711      0.462537      0.271275      0.157852     0.0823505     0.0418797     0.0220581
  14  12 2446.7222    1.5551  0.8413 10.7028  0.0041  0.0302   0.0450   0.0743    0.1213   0.0000   440.0975       1.67539       12.5499      0.599114      -3.62169     -0.944587     -0.257171       6.75234     -0.842105      -1.39163     -0.653459     0.0746693      0.248397      0.375278     0.0979474     -0.103653    -0.0443825    -0.0261534       3.42311       4.56650       4.88021       4.53863       4.22596       3.86109       3.02697       2.69183       1.90229       1.37593       1.02059      0.627885      0.448890      0.237063      0.162257     0.0783193     0.0443694     0.0212907
  14  13 2587.2181    2.0114  0.8719 11.1760 -0.0006  0.0292   0.0568   0.0697    0.1244   0.0000   444.2505      -15.6160       22.0489      -1.95746     -0.308232      0.556504       1.76163     -0.947972     0.0214336     -0.266300     -0.914344       1.15500      0.684819      0.206192     0.0850857     0.0430946    0.00605118   -0.00480647       3.84891       4.72723       4.95493       4.98574       4.68897       3.97075       3.25714       2.43486       1.87211       1.42410      0.959418      0.665182      0.398790      0.268185      0.155132     0.0891298     0.0443559     0.0206262
  14  14 2728.0839    2.6214  0.9655 11.5671 -0.0038  0.0313   0.0720   0.0755    0.1611   0.0000   435.4142      -1.37136       8.06227       1.20170      -3.56607       2.22713      -1.87014      -3.39981      0.284225     -0.517531      -1.01135     -0.478291      0.290392      0.371206     0.0215296    -0.0538227     0.0124710   -0.00692905       3.41881       4.58534       4.69504       4.73717       4.42917       3.72514       3.14627       2.51450       2.00891       1.32500      0.997169      0.665139      0.431613      0.266808      0.148780     0.0836731     0.0454593     0.0236650
  14  15 2869.1293    3.2042  0.8474 12.0898 -0.0017  0.0302   0.0940   0.0752    0.1526   0.0000   436.9187       2.95667       7.02098      -1.20913     -0.606927     -0.964796      -7.32423     -0.466965      -1.73123       2.26301     -0.796903       1.07408      0.349104     -0.502375      0.222011      0.164310     0.0352261    -0.0220784       3.39458       4.26413       4.74510       4.43502       3.84585       4.02603       3.14691       2.48392       2.02561       1.40222      0.965795      0.699024      0.410681      0.271027      0.157220     0.0936188     0.0384964     0.0223343
  14  16 3010.0315    4.1642  0.7267 12.2899 -0.0010  0.0253   0.1262   0.0599    0.1682   0.0000   445.0447       5.94419       10.0411      -4.85369      -2.76198       5.39851      -3.07355       1.23497       2.25309   -0.00963667      -1.07087    -0.0245676     -0.139120    -0.0856790     0.0304001    0.00210391    -0.0396821    0.00139015       3.00734       3.35852       3.55753       3.75465       3.41981       2.85707       2.52471       2.10229       1.63809       1.25415      0.835296      0.548488      0.341988      0.223193      0.131745     0.0715646     0.0400187     0.0200814
  14  17 3150.4756    3.9585  1.0882 12.7260 -0.0030  0.0342   0.1079   0.0835    0.1528   0.0000   434.0542      0.801889       13.5740      -4.06699     -0.541323      -4.77756     -0.137809       6.57449      -1.52463      -1.46527      -1.85875     -0.306779      0.417296     -0.242635    -0.0653095     0.0600948      0.103695   -0.00493873       3.65255       4.87280       5.04496       4.87756       4.72144       3.94844       3.42963       2.83167       2.11733       1.65595       1.10336      0.748078      0.483762      0.300211      0.171509     0.0981448     0.0518349     0.0248486
  14  18 3290.7068    3.7152  1.4309 12.2420 -0.0031  0.0374   0.0836   0.0960    0.1504   0.0000   450.7524      0.881503       4.25665       12.8734       4.25465      -2.73108      -4.75258     -0.381504      0.144448      0.580438      0.949799       1.04125    -0.0972539      0.158678      0.300080    -0.0820075      0.102890   -0.00306429       4.21606       5.20418       5.35215       5.50226       5.13906       4.57708       3.82915       3.05371       2.43089       1.67887       1.26313      0.837835      0.555926      0.334556      0.195328      0.108284     0.0580448     0.0287931
  14  19 3431.2701    3.0283  2.0424 11.9975 -0.0009  0.0488   0.0605   0.1227    0.0961   0.0000   436.8206       8.18571       21.1815      0.784248      -9.73353       3.36615      -2.93680      -7.54228       1.79334       2.18872       2.60558    -0.0139251     -0.259271      0.397791     -0.108060     0.0300977    -0.0172892     0.0417290       5.46703       6.97346       7.43364       7.25310       6.82535       6.08589       5.17360       3.98104       3.05934       2.26418       1.67025       1.09159      0.698463      0.470311      0.244962      0.146580     0.0722689     0.0359175
  14  20 3571.9681    2.6276  3.1789 11.2866  0.0018  0.0600   0.0420   0.1504    0.0774   0.0000   443.3855      -5.72237       17.6412     -0.361392      0.937530      -4.44907      -5.52932       3.86548     -0.555964      -4.23656     -0.887547      0.600983      0.134855     -0.318640     -0.214850      0.298747     0.0558721    -0.0203507       6.64359       8.15514       8.94619       8.60829       8.31042       7.17642       6.03554       4.78895       3.89963       2.84449       1.98053       1.31102      0.848375      0.529059      0.321220      0.180985     0.0941642     0.0476736
  14  21 3712.8341    2.1745  4.5043 10.7706 -0.0005  0.0728   0.0303   0.1918    0.0686   0.0000   441.6316      -15.7356       19.9040       13.1976      -14.6526       9.15695       9.59746       8.02535      -4.41788       4.62753      0.551148      0.276454      0.135953      0.588444      0.265475      0.157074     0.0223914    -0.0451759       8.54096       10.7675       11.2574       10.8705       10.3621       9.14680       7.71898       6.13619       4.90216       3.58306       2.51417       1.62449       1.06093      0.642853      0.381996      0.215351      0.107303     0.0541382
  14  22 3853.9857    1.7774  6.3357 10.2227 -0.0016  0.0901   0.0214   0.2445    0.0618   0.0000   427.3500      -24.0179      -15.8644      -1.17224      -9.13862       1.23987       4.95573       1.16104       2.23371      -3.89027      -7.46257      -2.55738    -0.0152778     -0.213923     0.0169782      0.127015    -0.0176928     0.0929044       9.95371       12.6776       13.4894       13.3157       12.3245       11.1945       9.32315       7.40006       5.84066       4.21312       3.09695       2.02289       1.28892      0.814597      0.490062      0.269905      0.134504     0.0682323
  14  23 3995.0119    1.4798  8.2703 10.0218 -0.0027  0.1123   0.0170   0.3116    0.0541   0.0000   424.5519       15.2954       15.1632      -7.41837      -5.63194      -14.1737      -5.67325      -12.5120       12.0143      -4.65944     -0.890462      -3.98975     -0.685196       2.43053      -1.00416     -0.270967     0.0308501    0.00765393       12.5158       16.3301       16.5827       16.8004       16.0582       13.7528       11.6025       9.47140       7.45253       5.36622       3.88080       2.50398       1.64358       1.01692      0.591740      0.337411      0.171956     0.0871134
  14  24 4136.5371    1.2447  9.8898  9.7265 -0.0006  0.1295   0.0140   0.3700    0.0540   0.0000   437.9225       37.1510       17.0782      -24.5017       6.30357       22.0864      -12.0681      -1.17610      -19.2525       3.58315       1.46463      0.239195     -0.422410    0.00547095      -1.46776     -0.155111     -0.149104    -0.0708399       14.5749       18.0462       19.5215       19.4035       18.1060       15.8840       13.5543       10.7184       8.36330       6.11888       4.44009       2.93718       1.89082       1.18383      0.715177      0.392078      0.203104      0.101545
  14  27 4561.4281    0.7316 16.6591  9.3904  0.0027  0.2490   0.0082   0.6881    0.0372   0.0000   477.4963      -69.6682      -11.3874       26.4631       33.6138       3.91154      -1.06147      -43.0698      -4.87075      -17.7066      -1.34233       6.99082      -5.24071      -1.73584     -0.721621     -0.155714      0.440537    -0.0712676       27.6983       34.5480       37.6770       36.0689       34.6203       30.3618       26.0914       21.1088       16.2924       12.1705       8.64321       5.92829       3.89317       2.37433       1.42190      0.791510      0.405376      0.206464
  15   9 2049.5883    0.6579  0.4941  9.4446 -0.0016  0.0248   0.0253   0.0575    0.0773   0.0000   435.4059      -6.13712       18.4856      -1.60707      -1.45905      -1.11737     -0.916697      0.484048      -1.37879     -0.410291      0.228819      0.443615     -0.277952     -0.302004    -0.0538331    -0.0788959    -0.0485096     0.0505678       2.85117       3.50480       3.41229       3.41080       2.63506       2.66966       2.55514       2.16296       1.88297       1.48749       1.01251      0.619613      0.403092      0.235111      0.140170     0.0885226     0.0515640     0.0253572
  15  10 2195.7733    0.9325  0.7026  9.7671 -0.0036  0.0270   0.0288   0.0616    0.1037   0.0000   436.9942      -6.14663       10.8063       1.05688      -1.43538       3.44858       2.59748      0.629006       1.59944      -2.26008     -0.593609      0.262074     -0.134889      0.261499      0.301539     0.0749382     0.0630108   -0.00805834       2.87933       3.53081       3.62981       3.80384       3.81986       3.19554       2.53254       2.10474       1.76512       1.37220      0.901999      0.636024      0.398528      0.284198      0.168131      0.101051     0.0564084     0.0305652
  15  11 2339.4558    1.2599  0.8570 10.2911 -0.0005  0.0297   0.0358   0.0706    0.1132   0.0000   437.8082       7.14080       9.23749      -4.51128      -16.2034      -2.25583      -4.45817      0.190838       2.48321      0.423701     -0.909180     -0.131691     -0.188691      0.197396     0.0338953      0.121001    -0.0431679     0.0201931       3.04164       3.83659       3.69751       3.99369       3.75568       3.53959       3.03581       2.24584       1.77398       1.39099       1.04441      0.738386      0.490339      0.327191      0.200516      0.117575     0.0662866     0.0340878
  15  12 2481.0585    1.6029  0.9871 10.7134 -0.0029  0.0317   0.0419   0.0780    0.1303   0.0000   436.4564     -0.405030       13.1095       3.41079       1.13913      -10.1484      -1.28456       4.59185       1.28841      0.612065      -2.34193      0.587879      0.466132     0.0207845     -0.105251     -0.144236     0.0474192    0.00802509       3.70120       4.27943       4.41174       4.61489       4.62236       4.06320       3.15240       2.47998       1.94266       1.68053       1.23959      0.769183      0.490758      0.322396      0.226403      0.143489     0.0843513     0.0401482
  15  13 2622.2561    2.1127  0.8994 11.3702 -0.0104  0.0299   0.0573   0.0670    0.1175   0.0000   429.2774      -8.82318       12.3345       4.34360       3.51894       2.27356       3.38237      -4.47705      -1.74259      0.321289     -0.750954     -0.785849     -0.588442     -0.765701     0.0964323     0.0165705     0.0229527     0.0217935       3.38231       4.11864       4.85437       4.64328       4.33843       3.94713       3.07129       2.59393       1.91219       1.42660       1.02412      0.710313      0.511219      0.344755      0.186888      0.105047     0.0647518     0.0357513
  15  14 2764.0701    2.8370  0.7332 11.8059 -0.0013  0.0267   0.0816   0.0566    0.1272   0.0000   437.9625      -8.38865       14.2962      0.921178       8.61378       4.35021       1.85321      0.106823       4.62813      0.570321      0.398556     -0.321911      0.254896     0.0193765     -0.112433    -0.0987591    -0.0170480    -0.0296775       2.84607       3.83442       3.62735       3.87312       3.50154       3.34873       2.68946       2.27687       1.58998       1.31171      0.908091      0.681646      0.448394      0.314738      0.165804      0.104051     0.0530972     0.0301495
  15  15 2905.7067    3.4538  0.7706 12.2013 -0.0067  0.0294   0.1036   0.0638    0.1486   0.0000   437.8390      -1.64119       11.0826      -3.45030       3.71459      -3.35685       6.40872       2.99786       2.43563       2.43586      0.991797      0.228801      0.122564    -0.0721308      0.206400     -0.217017    -0.0212722    0.00165455       3.75456       3.62106       3.56124       4.02559       4.41851       3.49222       2.76653       2.20015       2.02999       1.65007       1.15804      0.709925      0.454094      0.295603      0.216133      0.146387     0.0799607     0.0399207
  15  17 3187.9156    4.0124  1.1385 12.4261 -0.0076  0.0334   0.1034   0.0857    0.2005   0.0000   444.3494      -1.90329       18.6819      -7.87004      -5.08948      -9.71458      -2.40493   -0.00591291      -2.56730       2.44411     0.0719739     -0.862117     -0.182511     -0.103476     -0.284190     0.0396789    -0.0534083    -0.0113093       3.80349       4.80255       4.98503       5.08216       4.66911       4.26469       3.57346       2.68445       2.20184       1.69282       1.19605      0.847895      0.513555      0.353595      0.215459      0.137569     0.0768959     0.0347166
  15  18 3328.6840    3.5330  1.4302 12.4285 -0.0049  0.0399   0.0815   0.0991    0.1343   0.0000   437.1764       4.60727     -0.519835      -7.27911      -3.63293     -0.791853     -0.419174       2.15674       1.31002       3.86088      0.233814     -0.143747    -0.0381495     -0.930791      0.125015     -0.155927    -0.0188423     0.0240740       3.91302       5.24945       5.16409       5.44748       5.24231       4.38489       3.84367       3.09925       2.51799       1.90942       1.37310      0.925324      0.659275      0.398075      0.253930      0.151496     0.0823446     0.0440402
  15  19 3469.8804    2.8952  2.3062 11.9343  0.0019  0.0496   0.0558   0.1331    0.0914   0.0000   439.5015      -2.31490       8.63997       4.04293      -2.75235       4.42217      0.424178     -0.681783       4.04882      -1.09144      -1.66279     -0.353763     -0.410501      0.423013     0.0313538     0.0222817     0.0921693    -0.0460457       5.55704       7.03914       7.68603       7.07093       6.59785       6.10353       5.28644       4.33550       3.54066       2.57494       1.88197       1.28124      0.845583      0.522723      0.316482      0.186293     0.0975420     0.0521745
  15  20 3611.1010    2.4451  3.2689 11.3667 -0.0014  0.0602   0.0390   0.1566    0.0727   0.0000   442.5066       2.77452       20.3952       1.20032      -13.8782     -0.747842      -6.25749     -0.961802       3.71393      -2.61815      0.687863      -1.76671       1.36880     -0.534513     -0.541795      0.386173     0.0211039      0.150247       6.42286       8.34892       8.75741       8.94514       8.10065       7.53028       6.29440       5.16579       4.01221       2.98335       2.11978       1.56718       1.03578      0.663621      0.397326      0.228411      0.123747     0.0697604
  15  21 3752.3636    2.0690  4.8746 10.6716 -0.0021  0.0732   0.0266   0.1971    0.0630   0.0000   443.0395      -9.27507       25.0042       4.30356      -5.70386       1.70535       12.1042      -8.72205       1.28183      -1.96184       1.88218      0.659606      0.899437       1.18430      0.816109     0.0499384      0.252106     0.0526232       7.69125       9.51066       10.1472       10.2876       9.66651       8.55624       7.44172       6.22555       4.91837       3.72063       2.65318       1.89368       1.26703      0.778795      0.498164      0.293484      0.160113     0.0853327
  15  22 3893.8575    1.7431  6.3727 10.2974 -0.0025  0.0891   0.0209   0.2464    0.0581   0.0000   417.7252      -18.2401      -7.20592       1.24092       3.61106      -3.85596      -6.18446      -15.7953      -12.5103       4.59673      -2.87666      -3.42642      0.737428     -0.998431     -0.172789      0.778921    -0.0166926     0.0940066       9.21141       11.9388       12.7162       12.5578       12.2084       10.6258       9.15396       7.36039       5.99957       4.45080       3.22978       2.24398       1.48635      0.965433      0.583926      0.347074      0.191702      0.103096
  15  23 4035.2007    1.4573  8.3454  9.9227 -0.0019  0.1092   0.0160   0.2963    0.0543   0.0000   442.4836      -21.7506       29.2085       6.44524      -28.8768      -1.20177       6.91765      0.590833      -1.47948      -11.3419       1.80832      0.261402      -2.31646     -0.788906      0.553790     -0.555507     -0.164751      0.110974       11.4536       14.6994       15.4527       15.4752       14.6507       13.2916       11.5733       9.08397       7.16737       5.56015       4.00393       2.81832       1.88669       1.21724      0.737965      0.434078      0.235559      0.123442
  15  24 4177.1490    1.1750 10.7106  9.7776  0.0006  0.1396   0.0129   0.3944    0.0470   0.0000   459.7926      -23.7860      -36.6251      -10.8449       35.7956      -12.2989      -4.27083      -5.04108       18.1905       9.04419      -5.23522      -4.54980     -0.647219      -1.55395       1.95436      0.368863     -0.391940     -0.167358       14.2358       18.3377       18.9877       19.6455       18.6760       16.5573       14.3617       11.6247       9.28505       6.88688       5.18948       3.58701       2.45399       1.52033      0.968415      0.574543      0.307286      0.162344
  16   8 1933.1179    0.4863  0.4039  9.2933 -0.0047  0.0212   0.0211   0.0514    0.0637   0.0000   437.9614      -3.69672       17.2787     -0.224336      -2.28464     -0.523759     -0.669435      -1.41034      -1.09621      -1.52480    -0.0948788      0.178408      0.152548      0.114407     -0.138116     0.0750884      0.118056     0.0368007       2.33339       3.05500       3.28388       3.56999       3.29132       2.80000       2.22989       1.84778       1.39316       1.03968      0.760949      0.555331      0.373214      0.253758      0.141786      0.116961     0.0647517     0.0345954
  16   9 2081.5930    0.6687  0.7008  9.2519  0.0008  0.0334   0.0208   0.0673    0.0998   0.0000   436.6591      -4.46455       13.7748     0.0481598      -10.7371      -1.45430      -2.92408       2.19211       1.96260      0.850739      0.801322       1.29662     -0.210029    -0.0879306     0.0636243      0.144597     0.0339414     0.0357190       3.42067       3.17697       3.60490       4.18945       3.56954       3.27179       2.61884       1.94343       1.77022       1.48617       1.14448      0.839548      0.533176      0.293755      0.253313      0.181494      0.100857     0.0473559
  16  10 2228.3644    0.9108  0.7853  9.8466 -0.0019  0.0378   0.0264   0.0706    0.1126   0.0000   443.3095      -5.86291       15.0973      -4.02873       1.52327       1.96442       1.84880      -3.85912    0.00214743      0.259177       1.59570     -0.578755     -0.451915      0.574373      0.207879     0.0256091    -0.0361399    -0.0123911       4.73757       5.88744       6.54616       6.66286       6.01606       5.45313       4.60825       3.46938       2.30242       1.65898       1.28154      0.912084      0.720480      0.529801      0.330388      0.167868     0.0933942     0.0487963
  16  11 2372.4950    1.2840  0.8737 10.3352 -0.0002  0.0262   0.0342   0.0719    0.1101   0.0000   439.4892      0.830553       20.1717      -5.78428       1.41606       2.14787      -3.09486      -2.05858      -2.59870      0.372083     -0.188722      0.547982      0.284181    -0.0185428     -0.170511    -0.0233162    -0.0335610   -0.00617771       2.65226       3.14866       3.35978       3.44744       3.23953       2.95611       2.67752       2.22451       1.75991       1.34945       1.02806      0.755838      0.490415      0.337784      0.210961      0.136220     0.0736087     0.0421572
  16  12 2514.7730    1.8093  1.0925 10.7453 -0.0035  0.0313   0.0439   0.0776    0.1372   0.0000   438.8680      -2.78407       13.3528      -1.10992      -3.88973      -1.98549      -6.66571      -4.20150       1.01923      0.214057    -0.0964490      0.810643       1.01581     -0.625083     0.0164487      0.223362    -0.0558628    -0.0402788       3.13634       4.11489       4.28993       4.46772       4.19470       3.58595       3.29655       2.51696       2.09698       1.58820       1.19414      0.828953      0.567567      0.380766      0.236854      0.154381     0.0824506     0.0505956
  16  13 2656.8542    2.3324  0.8844 11.3769  0.0042  0.0273   0.0611   0.0663    0.1242   0.0000   437.9489      -1.10232       18.1936      -2.60563       4.84785      -3.53862      -5.82107      -3.51888       2.35916      -2.52837      -1.25947      0.114569      0.174205     -0.624859    -0.0501033      0.160331    0.00452622    -0.0631763       2.62013       3.43603       3.70267       3.72592       3.73090       3.21783       2.75485       2.26350       1.85480       1.38062       1.04235      0.754435      0.467538      0.334553      0.214532      0.132763     0.0762254     0.0457900
  16  14 2799.4087    2.9248  0.8754 11.8727 -0.0032  0.0283   0.0764   0.0631    0.1284   0.0000   436.7521       3.94186       15.1956       1.52356       4.12711     -0.374967      -2.01729       2.49254       1.55748      0.723690    0.00746192     -0.210097     -0.725320     0.0741998      0.503754    -0.0365820     0.0949970   -0.00780497       2.88292       3.26705       3.65617       3.67892       3.66493       3.07176       2.81271       2.37723       1.85874       1.45325       1.08860      0.806095      0.508900      0.341275      0.238313      0.135975     0.0813854     0.0481708
  16  15 2941.7049    3.6871  0.7554 12.2702  0.0028  0.0245   0.1038   0.0599    0.1265   0.0000   437.4096      0.915824       11.1938       6.11914      -5.40159     -0.325361       1.90291      -3.96868     -0.721259      0.959560      0.380096     0.0998928      0.532645    -0.0822232     -0.299447     0.0379329    -0.0603362     0.0376139       2.61073       3.08190       3.37999       3.77423       3.32383       2.90159       2.64936       2.13754       1.53587       1.19557      0.940219      0.646575      0.437758      0.293067      0.193086      0.118731     0.0680261     0.0368482
  16  16 3083.3478    4.1440  0.8287 12.7365 -0.0007  0.0262   0.1161   0.0667    0.1346   0.0000   438.8664      -2.19160       6.98941       3.02999      -6.28174      -2.61986     -0.421702      -1.97911     -0.664967      0.408500     -0.396362     -0.772425     -0.312518     -0.527142      0.235402     0.0801897    -0.0711952    -0.0203415       2.48216       3.29183       3.57057       3.64500       3.37214       3.07482       2.66276       2.08554       1.66187       1.21720      0.956947      0.672481      0.465088      0.321604      0.192901      0.128665     0.0723738     0.0376794
  16  17 3224.8284    3.8564  1.1404 12.7156  0.0032  0.0337   0.0988   0.0820    0.1484   0.0000   435.7737      -7.60065       5.92291      -1.01326       2.25718      -1.84825      -1.61372     -0.685618       1.41848       1.13071     -0.707926      -1.46351      0.411918     0.0384401     -0.228473     -0.221474     0.0750798    -0.0943350       3.38315       4.30373       4.35330       4.44521       4.02433       4.01769       3.45659       2.94578       2.13636       1.77749       1.28943      0.952410      0.643221      0.463006      0.276040      0.165225     0.0967302     0.0517444
  16  18 3366.2357    3.4868  1.6272 12.2026 -0.0012  0.0402   0.0745   0.1003    0.1403   0.0000   440.8678     -0.200301       9.25459       5.99301      -1.67919      -2.41026       2.08386       1.17911       4.54331       1.40305     -0.474295       2.00765       1.54642     0.0713548     -0.278690     -0.222578     0.0735406    0.00179960       4.46387       5.55722       5.69517       5.48154       5.31655       4.77007       4.36141       3.65870       3.02685       2.30253       1.74553       1.21938      0.807018      0.524576      0.327398      0.201838      0.115088     0.0636945
  16  19 3507.7769    2.8253  2.4580 11.6336 -0.0042  0.0514   0.0488   0.1253    0.0943   0.0000   433.0178       6.02662       17.2617       1.57901       3.80702       2.37754      0.287496      0.654078     -0.932926       1.63419      0.274558     -0.515321      0.545357     -0.222382      0.367522     -0.191708      0.166737     -0.120474       4.83031       6.47127       6.57423       7.10061       6.43349       6.02642       4.74385       4.31615       3.42620       2.55900       1.96104       1.37676      0.947080      0.639882      0.386346      0.249510      0.144934     0.0782814
  16  20 3649.6529    2.3596  3.9323 10.8397 -0.0006  0.0631   0.0323   0.1660    0.0754   0.0000   430.9772      -15.2630       8.02667      -4.91047      -1.23278      -3.43140       1.01997       6.46159     -0.912353       5.35589       1.18886     -0.166255      0.546644      -1.14648     -0.554829     -0.272301      0.594618     -0.159597       6.12966       7.75009       8.40306       7.94067       8.06690       7.23509       6.30814       5.44585       4.18302       3.30087       2.47913       1.76511       1.21937      0.824749      0.513403      0.311860      0.180667      0.101383
  16  21 3791.4489    1.9708  5.2721 10.4856 -0.0020  0.0771   0.0242   0.2033    0.0647   0.0000   446.5494       17.3303       7.17921       14.2149      -1.55639      0.754910       3.46536      -2.89055       3.84734      -5.66876      -5.26746      -1.49354      -3.12573     -0.273017      0.347579    0.00279418    -0.0880593     0.0867878       7.64111       9.75859       9.90887       10.3959       9.66145       9.02326       7.94952       6.67374       5.28823       4.03998       3.02676       2.20903       1.53387       1.00919      0.633360      0.383773      0.217151      0.122007
  16  22 3933.2181    1.6154  7.0514 10.2145 -0.0022  0.0930   0.0183   0.2669    0.0532   0.0000   438.9615       6.59989       22.7588      -2.44169      -9.91457       6.28933      -6.59168       1.70196       7.56488       3.00664      -3.39555       1.68417      0.776020      0.421772     -0.374975      -1.05467      0.361321      0.244504       9.22991       11.8717       12.8032       12.8072       12.2745       11.0513       9.57091       8.04013       6.29690       4.97216       3.64168       2.60265       1.80826       1.17844      0.750054      0.461115      0.264450      0.146925
  16  23 4075.3377    1.3268  8.6657  9.9405 -0.0025  0.1154   0.0145   0.3100    0.0487   0.0000   429.9677       5.39739       1.26045      -20.4941      -34.0864       13.2488       12.4661       7.27816       15.2973       8.73048      -1.40697       4.96237      -1.03595       1.15878       3.26205       1.12379     -0.832838     -0.347672       11.1857       14.0976       14.7414       15.2359       14.6965       13.4178       11.4046       9.85853       7.91184       6.06240       4.58132       3.31031       2.22501       1.53473      0.953748      0.587288      0.337776      0.194967
  16  24 4217.3603    1.1035 10.2050  9.8197 -0.0024  0.1337   0.0125   0.3833    0.0443   0.0000   415.1035       15.3581       6.37021      -10.6578      -36.9534       2.70436       5.85603       20.3987      -3.63155      -6.79125      0.281864       4.72371      -2.07805       3.23441     -0.504542     -0.959663      0.252348   -0.00184865       13.2059       16.7724       17.9930       18.0833       17.6754       15.5749       13.8057       11.3032       9.32850       6.99630       5.22151       3.75994       2.66824       1.74437       1.11933      0.671784      0.381340      0.222261
  16  25 4359.6136    0.9433 13.3400  9.6510 -0.0020  0.1775   0.0102   0.4964    0.0403   0.0000   460.1239      -14.2471      -22.3474      -4.27250       47.0009      -22.6529      -23.0379      -1.44622      -7.28611      -27.6776      -5.30249       6.85904      -6.01359     -0.282850       2.23903     -0.518265     -0.177884     -0.480137       17.1237       22.7857       23.7069       24.1534       22.7320       20.6161       18.2833       15.1362       12.5233       9.53719       7.13938       5.12661       3.53070       2.32330       1.48097      0.893800      0.510054      0.287409
  16  27 4644.3668    0.6335 18.9423  9.4365 -0.0013  0.3041   0.0069   0.7743    0.0303   0.0000   410.2722       57.2476       42.8868      -44.6550      -4.27098      -6.19729      -14.5879      -4.67714       7.52882     -0.625236      -46.8943       8.05285       7.24538      -5.82351       2.38829      -1.00796       1.43363      0.358081       28.9050       37.0226       41.3307       39.8955       39.2994       34.8509       30.6191       26.1612       20.8939       16.2670       12.1525       8.85650       6.07291       4.01742       2.61118       1.59860      0.895982      0.504557
  17   8 1963.2674    0.5177  0.5507  9.1377 -0.0070  0.0260   0.0172   0.0518    0.0717   0.0000   441.2101      -7.11854       14.9134       1.86128       1.51367      -1.26710       2.25938      0.963531     -0.860208      -1.90780      0.298770     -0.276185     -0.290592     -0.531342    -0.0600687     0.0181330    -0.0725116     0.0627247       2.52260       3.05170       3.02889       3.43974       3.34739       2.86032       2.61616       2.20952       1.71577       1.30039      0.908987      0.765641      0.547429      0.429883      0.243377      0.156438      0.104965     0.0570004
  17   9 2112.9247    0.6773  0.8829  9.3625 -0.0012  0.0291   0.0184   0.0758    0.0932   0.0000   438.1498      -2.71047       15.1999       1.05060      -4.65641      -2.39120     -0.294483       1.55242       1.65896       1.80667     -0.582283     -0.741381     -0.882687     -0.239407      0.172902    -0.0907767    -0.0314566    -0.0327040       2.60268       3.27112       3.30746       3.54067       3.39023       3.05252       2.84458       2.26071       2.08809       1.58046       1.15845      0.878334      0.621714      0.437498      0.266432      0.176836      0.102607     0.0645327
  17  10 2260.2804    0.9621  0.7605  9.9661 -0.0026  0.0282   0.0272   0.0636    0.0947   0.0000   438.4875     -0.638512       15.6149       1.43239      -2.53079      -2.00251     -0.144682       2.15227       3.32587      -2.36387     -0.335929     -0.196255      0.965174     -0.115232     -0.331291      0.334379     0.0696017     0.0440921       2.52053       3.74426       3.99316       4.16839       3.78041       3.57651       2.70128       2.47778       1.77970       1.47180       1.03879      0.803921      0.515717      0.384364      0.225187      0.162055     0.0908142     0.0543355
  17  11 2404.9444    1.4562  0.9427 10.3534 -0.0031  0.0285   0.0355   0.0677    0.1204   0.0000   438.3860       1.32788       16.8698      -2.36881      -1.68636      0.917263       1.45453     -0.622646       1.42911      0.686471      0.812536     -0.142025    -0.0163995     -0.136724      0.141479    -0.0235165     -0.187971    -0.0369728       2.63819       3.42161       3.92076       3.68044       3.63686       3.48718       2.87708       2.57481       1.82695       1.49403       1.17178      0.774188      0.631597      0.402372      0.275145      0.172961     0.0968218     0.0577101
  17  12 2548.0366    1.9595  0.8813 11.0769  0.0000  0.0259   0.0493   0.0683    0.1119   0.0000   434.7169       2.91558       15.7854       1.73685     -0.586005       1.89794       2.42139      -2.32647       1.51255     -0.883008     -0.979743      0.824765     -0.402748     -0.308264     -0.158401   -0.00349757     0.0224867    -0.0359480       2.67050       3.36135       3.46879       3.62208       3.51753       3.27172       2.81334       2.31599       1.90012       1.36912       1.11357      0.742723      0.591266      0.415951      0.264032      0.161366     0.0976245     0.0539998
  17  13 2690.9695    2.4404  0.9148 11.3729 -0.0053  0.0269   0.0603   0.0678    0.1303   0.0000   441.2734      -6.63975       10.7217      -7.01090       1.85577     -0.894802       4.13351     0.0439245     -0.385228      0.936354     -0.165017     -0.509907      -1.59396      0.570442      0.275182     0.0601698    -0.0572190    -0.0118701       2.60038       3.18133       3.28335       3.32967       3.24963       3.01278       2.79727       2.33341       1.76781       1.37006       1.10264      0.822546      0.602450      0.402112      0.277699      0.162301     0.0997842     0.0583161
  17  14 2834.2946    3.2041  0.8012 11.9388  0.0002  0.0243   0.0833   0.0593    0.1172   0.0000   437.3456       5.36510       16.3109       6.12076      -6.27687      -2.07048       5.16795       2.96151       2.00297       1.38164     -0.507611      -1.28897    -0.0160472      0.370916      0.142279     -0.100725     0.0691511    -0.0554548       2.32659       3.01704       3.18437       3.25366       3.24493       2.90906       2.37238       2.06201       1.65388       1.34630      0.993537      0.700535      0.493938      0.331728      0.235773      0.139544     0.0825858     0.0514491
  17  15 2977.1564    3.7608  0.7420 12.3530 -0.0062  0.0231   0.1036   0.0547    0.1168   0.0000   438.8718       3.03175       15.7968     -0.770037      -4.42225       4.26577       3.16881      0.116052      0.887718      -1.48648      0.284009      -1.14487     -0.495545      0.502175     -0.464301     0.0516324    -0.0619139     -0.115116       2.22374       2.99275       3.15660       3.24952       3.00532       2.68566       2.43351       1.99013       1.63038       1.29756      0.958657      0.703197      0.477999      0.331842      0.204077      0.136949     0.0763366     0.0471488
  17  16 3119.2913    4.1827  0.9322 12.5061 -0.0015  0.0276   0.1024   0.0670    0.1471   0.0000   437.6415       3.82013       8.34368       3.12045      0.143990       3.36647      -3.48032       1.43672       2.59563       2.10030      0.413080      0.635066      0.894610     0.0524867      0.340665     -0.130691     -0.107428     0.0326467       2.53534       3.30182       3.41721       3.56977       3.23745       3.01320       2.79618       2.31580       1.85907       1.41721       1.13249      0.842045      0.552619      0.402662      0.242545      0.165607      0.100367     0.0547720
  17  17 3261.1873    3.8439  1.3696 12.3100 -0.0014  0.0382   0.0831   0.0886    0.1459   0.0000   438.1726       6.00828       9.70993       6.89147       3.89524       6.81183       1.39589     -0.357382     -0.100434      -1.34791      -1.14611       2.50144      0.872501     -0.931347      0.238352     0.0698429     -0.197948    -0.0279772       4.13155       5.42923       5.23368       4.75131       4.04861       3.74488       3.85334       3.74067       3.36647       2.75051       2.05776       1.40854      0.923047      0.593048      0.357619      0.211806      0.118315     0.0738661
  17  18 3403.2516    3.1910  2.1110 11.9146 -0.0065  0.0437   0.0610   0.1181    0.1103   0.0000   440.1704      -5.08508       20.6619       1.63128      -2.88826      -3.28790      -7.23718       6.95493      -3.32167       2.50748       3.82667     -0.194816     0.0715632      0.957210    -0.0441022     -0.425976     -0.320834      0.159332       4.25437       5.20844       5.51393       5.53322       5.27760       5.01278       4.46115       3.84793       3.15530       2.27482       1.74316       1.35406      0.999163      0.691122      0.449980      0.270996      0.163234     0.0925762
  17  19 3545.3471    2.7147  2.9788 11.1675 -0.0009  0.0533   0.0420   0.1336    0.0984   0.0000   429.0154      -4.70782       14.2990     -0.315523       11.3881      -2.72641       3.03183      -2.23539      -1.96953       1.93647       2.84643       1.31259      -2.55882      0.153072     -0.272050      0.530284      0.109060      0.132765       4.68741       6.40417       6.86854       6.95924       6.68529       6.06969       5.27586       4.45662       3.61329       2.74876       2.14631       1.54941       1.12065      0.727407      0.486819      0.311979      0.183225      0.107616
  17  20 3687.7736    2.2967  4.3902 10.7153 -0.0019  0.0655   0.0296   0.1718    0.0734   0.0000   426.4146      -6.86223       11.7606      -3.02729    -0.0805377       4.65551      -7.20491      -1.66608      -1.52379      -1.83121      0.309188       2.93442       3.30886       2.28003     -0.398887     -0.255761      0.312381      0.126738       6.00414       7.85951       8.48206       8.51672       8.23829       7.54801       6.52340       5.54295       4.60410       3.60903       2.70118       1.99414       1.39533      0.950368      0.620934      0.389803      0.232494      0.136961
  17  21 3829.7687    1.9145  6.0741 10.2228 -0.0007  0.0793   0.0208   0.2158    0.0606   0.0000   447.1769      -2.26028     -0.850486       7.85223      -8.33834       1.67401      -14.9572       3.75776       5.16339     -0.881297      -1.74668       2.86283      0.576102       1.29831      0.508894      0.269105      0.371086     -0.125032       7.31471       9.55044       9.88448       10.4908       9.85391       9.00402       7.89393       6.83779       5.56350       4.35688       3.29001       2.44719       1.68780       1.14542      0.751249      0.475374      0.286186      0.165729
  17  22 3972.1208    1.5623  8.0182  9.9997 -0.0011  0.0984   0.0160   0.2768    0.0504   0.0000   442.7856       3.26060       9.27646       21.9516       47.7930      -25.9095       9.03209       4.48733       9.89992    -0.0219193     -0.378412       1.25077     -0.877266     -0.372882    -0.0871505       1.26129     0.0725787     -0.147116       9.03676       11.9415       12.7562       13.0304       12.3073       11.1307       10.1173       8.37065       6.93563       5.44010       4.03547       2.99164       2.12095       1.45072      0.934539      0.585882      0.349545      0.202575
  17  23 4114.7348    1.3253 10.5434  9.7431 -0.0001  0.1249   0.0126   0.3454    0.0457   0.0000   453.4457       28.1255       14.5239      -12.1964      -2.13046      0.515253       8.46620      -8.33325       15.9589       14.6181       1.81117       2.45458      -3.68715     0.0605473     -0.627767      0.262769      0.596076     -0.411613       11.4561       15.0811       16.0823       16.3086       15.7165       14.4882       12.6727       10.5390       8.80954       6.82229       5.16709       3.87314       2.67699       1.81939       1.20799      0.763429      0.453586      0.267517
  17  24 4257.3752    1.0955 11.1951  9.6666 -0.0029  0.1400   0.0112   0.3841    0.0426   0.0000   450.2391       48.1443      -5.44608       3.99629       16.9633      -5.69072      -9.62980       9.63890       14.4202      -25.3570      -5.99112       3.05855      -3.31212      -5.53648       1.60675       1.43635      -1.16489     0.0298310       12.8330       16.5710       17.9313       18.1294       16.8725       15.7310       14.2272       12.0840       9.73222       7.97846       5.88786       4.32614       3.09262       2.08470       1.37286      0.858080      0.504923      0.294746
  17  25 4399.7370    0.8909 14.5918  9.6114 -0.0012  0.1964   0.0091   0.5377    0.0367   0.0000   446.6325      -53.7069       22.8679       21.2485      -35.2691      -8.84018       13.1916       3.04379      -5.82161      -11.4996      -10.9565       3.07668       4.28168       1.35529      -3.15564      -1.80239     0.0321886      0.107061       17.2161       22.6857       24.2072       24.5714       24.0174       21.7249       19.4101       16.6785       13.5719       10.8621       8.12880       6.16041       4.27435       2.95245       1.94973       1.22921      0.717012      0.422544
  18   8 1992.8056    0.5757  0.5056  9.2630 -0.0009  0.0222   0.0199   0.0479    0.0728   0.0000   436.6631      -4.24613       14.7629       1.97357      -4.55213      0.518335      0.663267      0.315673       2.33394      -1.25064      0.437516     -0.491296     -0.466883     -0.275126      0.249213    -0.0443416      0.129545     0.0893627       2.01357       2.62088       2.85158       2.97513       2.81637       2.56707       2.22059       1.73774       1.57707       1.20324      0.887021      0.700861      0.525068      0.309668      0.206967      0.151814      0.103821     0.0600730
  18   9 2143.6691    0.7969  0.6908  9.6180 -0.0062  0.0321   0.0234   0.0623    0.0854   0.0000   439.3320      -1.66250       14.6805      0.690540       1.29589     -0.176144       2.65424      -2.66666      -1.61013    -0.0912783     -0.309209      -1.08965      0.427290     0.0387252     -0.167184      0.245291   -0.00948672    -0.0956272       2.90106       4.16419       5.01142       4.63854       4.61591       4.66950       3.45920       2.70669       2.20600       1.53391       1.25979      0.831443      0.662618      0.423336      0.254674      0.195207      0.144987     0.0867636
  18  10 2291.6570    1.1143  0.7792 10.1026 -0.0019  0.0277   0.0309   0.0592    0.1083   0.0000   436.7951       3.09238       15.5407     -0.253088      -4.66506      -5.44967   -0.00223510       2.26003      0.438295      -2.60093     0.0554302      0.667135     -0.505677    -0.0100810      0.390540      0.254022      0.100149     0.0392188       2.38912       2.79761       3.09108       3.08855       3.21573       2.79375       2.58807       2.23200       1.86856       1.56871       1.17500      0.847696      0.625939      0.467485      0.318267      0.195541      0.127532     0.0678907
  18  11 2436.7935    1.5050  0.9779 10.4901 -0.0055  0.0295   0.0359   0.0674    0.1279   0.0000   435.2536      0.636778       10.2142      -3.37649      -2.24127       1.24196      -4.44266      -5.40572     -0.136063      0.499943      -1.27724      0.885642       1.26274      0.498102      0.243947      0.134637     -0.107478     0.0723158       2.62459       3.08526       3.30324       3.51604       3.41101       3.32792       2.77013       2.11243       1.97346       1.66657       1.24062      0.929809      0.659118      0.438051      0.301933      0.211254      0.135554     0.0843857
  18  12 2580.7832    2.0079  0.8998 11.1412 -0.0039  0.0253   0.0500   0.0662    0.1120   0.0000   433.6209      -9.08038       10.9206      -5.27690      -4.63361       3.08877       2.46793      -3.11356       1.48086      -1.79845      0.781564      -1.22274     -0.249711      -1.12805      0.225146     -0.122008     0.0245878    0.00754593       2.33980       2.97106       3.25718       3.30262       3.17849       3.01448       2.61014       2.12224       1.83724       1.35186       1.04066      0.820758      0.557737      0.409800      0.279502      0.176613      0.110210     0.0693158
  18  13 2724.6460    2.6052  0.7729 11.7569 -0.0009  0.0224   0.0665   0.0585    0.0987   0.0000   436.6166      -1.26381       14.1955      -2.19702      -2.96726     -0.219377     -0.973820     -0.903240      0.420168     -0.565738      0.519902      -1.60425      0.133657      0.370527      0.209696    -0.0920074     0.0417279    0.00872554       2.00585       2.51309       2.65834       2.77417       2.68623       2.64651       2.11128       1.85943       1.56672       1.21972      0.942380      0.727802      0.506909      0.353051      0.243844      0.156040      0.101421     0.0601412
  18  14 2868.6149    3.3649  0.7228 12.2705 -0.0007  0.0219   0.0912   0.0564    0.1023   0.0000   437.5874      -2.79634       16.2502       2.64365      -3.72552      0.601896      -3.30510     -0.828427       1.09638     -0.237512     0.0958354      -1.29391      -1.01764      0.351936      0.120433     -0.187006     -0.183434    -0.0199680       2.04633       2.53667       2.62900       2.59738       2.56186       2.34142       2.13759       1.79253       1.65674       1.38198       1.02814      0.757402      0.553034      0.348427      0.232779      0.156433     0.0964922     0.0619092
  18  15 3012.0689    3.9138  0.8715 12.4029 -0.0053  0.0244   0.0965   0.0628    0.1252   0.0000   440.4976      -1.79441       10.6614       3.09603      -5.28937       2.27094      0.141601      -7.00449      -2.26956      0.261085       1.19958      0.286521     -0.788683      0.701036      0.282307     -0.301263      0.107619      0.113837       2.21272       2.86614       3.01304       3.27310       3.04631       2.78047       2.53109       2.12782       1.72928       1.29186       1.05545      0.771838      0.543631      0.393525      0.264130      0.172219      0.107409     0.0664089
  18  16 3154.7481    3.9560  0.9815 12.8156 -0.0081  0.0282   0.0969   0.0710    0.1200   0.0000   432.4344      -1.52627       14.5669       5.24373      -1.62050      -1.42200       2.38315      0.840198       2.35634       1.05237      -1.57077     -0.861179      0.604351     -0.365631     -0.230131     -0.124868      0.164967     0.0340395       2.37664       3.32829       3.17244       3.58630       3.32948       3.19983       2.72765       2.33443       1.92833       1.53211       1.19823      0.856001      0.646667      0.439349      0.306113      0.193648      0.122010     0.0738621
  18  17 3297.2782    3.7018  1.4433 12.1787 -0.0012  0.0339   0.0754   0.0833    0.1330   0.0000   438.4419      -3.85345       13.3784       2.62693       3.35452      -1.06775      -6.18512    -0.0566224      0.339515     -0.167944      0.273231      -2.24661     -0.766943     -0.625157     -0.198332     -0.188698    -0.0671974     0.0524806       2.96429       3.84069       3.99884       4.33943       3.90864       3.72093       3.33478       2.82629       2.34653       1.83890       1.47239       1.07919      0.792994      0.516943      0.366389      0.226285      0.155365     0.0927431
  18  18 3439.8833    3.1616  1.9517 12.0639 -0.0001  0.0414   0.0594   0.1089    0.0986   0.0000   433.2925      -4.64719       12.6689      -2.19193      0.680933       7.59433      0.484514       8.57721       3.06310      -1.13879      -3.94226     -0.442493   -0.00296155      0.136307      0.470290     -0.657858     -0.370881    -0.0625772       3.60014       4.77787       4.99961       5.20928       4.89816       4.47972       4.17564       3.39166       3.00892       2.23347       1.88717       1.35367      0.964752      0.651892      0.453907      0.289186      0.186930      0.112034
  18  19 3582.3797    2.6288  3.1127 11.1957  0.0006  0.0541   0.0396   0.1354    0.0930   0.0000   434.1168      -6.45073       8.88001      -3.31723       3.22520       14.9707       1.96652      -2.65445      0.313962      -1.22550       2.17141       2.52804      0.814906       2.10590      0.194002    -0.0609875     -0.521198     0.0189856       4.96412       6.35224       6.40346       6.87992       6.15354       5.90897       5.15968       4.71180       4.09316       3.30256       2.46935       1.83208       1.34824      0.904020      0.613400      0.382589      0.233283      0.145468
  18  20 3725.1038    2.1432  4.2378 10.8439  0.0001  0.0644   0.0281   0.1770    0.0666   0.0000   435.8849      0.782435       5.70607       12.1421       3.50074       12.0278      -8.56970       1.23470       2.73299       5.35267       8.75746      0.123692      -3.24253     -0.241592       1.33723      0.733276     -0.308595     -0.366249       5.67619       7.75980       8.09246       8.47972       8.01856       7.39026       6.60949       5.57734       4.66751       3.61689       2.83765       2.09445       1.51719       1.07312      0.706970      0.457741      0.281270      0.167769
  18  21 3867.9939    1.8590  6.4034 10.0814 -0.0003  0.0795   0.0191   0.2173    0.0608   0.0000   435.2453      -17.7307       16.4837       5.08418       12.4826       7.06456       1.23320     -0.743552       9.04366       7.34995       2.00960      0.641084      0.180323       1.05478      0.695428      0.505535     -0.598814     -0.264313       7.28848       9.24808       9.94568       10.1355       9.75345       9.36283       7.97214       6.93046       5.68078       4.49128       3.49422       2.62085       1.90080       1.31783      0.911126      0.595572      0.362190      0.219927
  18  26 4582.5182    0.6818 18.1247  9.5055 -0.0030  0.2683   0.0065   0.6941    0.0289   0.0000   447.7986       11.4508      -36.1365       9.80091       5.53910       11.7296       6.68995      -30.8169       37.0078      -9.00251       22.1923      -1.36181       18.8253       1.50178      -6.37444       2.70106       1.44579     -0.715225       22.0650       29.0368       31.8435       31.8583       31.2630       29.2008       25.7915       22.5945       18.7177       15.0125       11.8386       8.77729       6.42248       4.60884       3.08317       2.02118       1.21647      0.739224
  19   7 1867.2929    0.4470  0.4130  9.0551  0.0001  0.0209   0.0156   0.0397    0.0580   0.0000   438.4175     -0.770512       15.9877     0.0723203     -0.587842       1.71179      -1.56622     -0.935723    0.00952494     -0.201157     -0.230608     -0.144011     -0.732501      0.504224    -0.0905474    -0.0389317    -0.0535032    -0.0381230       1.82829       2.04630       2.21946       2.41190       2.27831       2.31534       2.13895       1.64773       1.29394       1.21932       1.01340      0.696190      0.514655      0.391592      0.245816      0.173696      0.114966     0.0785588
  19   8 2021.7110    0.6157  0.7504  9.1464 -0.0050  0.0296   0.0174   0.0621    0.0880   0.0000   440.6936      -5.01017       16.0730       1.47075      -2.89471       6.74664      -2.84273       2.05984      0.521447       1.98385     -0.610889     -0.315563     -0.621622      0.136772      0.108341     -0.148158     0.0928805    -0.0973055       2.60888       3.86313       4.19040       4.42576       4.08590       3.72053       3.39313       2.60125       2.29178       1.54742       1.31128      0.869969      0.715293      0.463619      0.330304      0.208806      0.133383     0.0825183
  19   9 2173.6727    0.8797  0.7335  9.6683 -0.0069  0.0251   0.0234   0.0540    0.0895   0.0000   437.9035      -4.14374       18.7322       3.35250      -7.27510       3.36949       1.89671       2.20986     -0.677543       1.32504     -0.573023      0.889648       1.40988     -0.733380      0.420611      0.175301     0.0174949      0.192167       2.08797       2.48130       2.92241       2.96804       2.78513       2.66614       2.42221       2.01611       1.60595       1.39533       1.10430      0.830658      0.578914      0.429919      0.276060      0.198819      0.126967     0.0841830
  19  11 2468.0797    1.6033  1.0289 10.7648 -0.0011  0.0263   0.0375   0.0777    0.1072   0.0000   437.7187      -2.07492       14.8088       4.90695      -1.76926     -0.683829      -1.19859      -1.70302       1.06651       2.92694     -0.650955      -1.30418     0.0559960     -0.723539      0.229055    -0.0514739    -0.0511357      0.170498       2.26059       2.84809       3.00462       3.09147       2.93191       2.72071       2.45898       2.21931       1.92471       1.60526       1.26839      0.931086      0.678646      0.507377      0.324132      0.227507      0.134599     0.0860663
  19  12 2613.0440    2.2034  0.9419 11.1446 -0.0013  0.0258   0.0508   0.0615    0.1279   0.0000   436.4007      -1.32961       9.61444     -0.554568       1.55951      -1.28582       2.47185      -2.67032       1.46445       1.83517      -1.29937     -0.268975     -0.428919     -0.728515     -0.106638     0.0401180     -0.174223      0.209302       2.22008       2.89972       3.03551       3.06767       2.90929       2.69687       2.65387       2.23585       1.89195       1.48511       1.20634      0.866926      0.667622      0.491025      0.338583      0.230750      0.137250     0.0875537
  19  13 2757.8995    2.7616  0.8709 11.8854 -0.0057  0.0250   0.0686   0.0635    0.1070   0.0000   434.0499       3.58656       12.5644      -1.10536      -2.37117       1.84401      -4.82630       2.67035      0.428695     -0.835119      0.521651      0.631402      0.952461     -0.886807     0.0580213     -0.367994     0.0480444    -0.0341476       2.15361       2.94651       3.06499       3.31532       3.17779       3.02782       2.49737       2.12451       1.82114       1.38889       1.18559      0.870556      0.602254      0.421398      0.285374      0.194994      0.135233     0.0811486
  19  14 2902.4451    3.4643  0.7707 12.2897 -0.0004  0.0264   0.0855   0.0544    0.1039   0.0000   437.9672       2.59151       10.7188       3.99075      -1.67113     -0.226639     -0.891714      -1.45271       2.90418      0.521882     -0.188949      0.133109      0.163973      0.342314      0.302526      0.336985    -0.0330136     0.0713764       2.92011       4.14673       4.74211       5.01137       4.71380       4.21192       3.51369       2.79716       2.10120       1.56022       1.18443      0.799602      0.602331      0.388402      0.269525      0.185594      0.121571     0.0704601
  19  15 3046.4297    4.0409  0.8079 12.3384 -0.0008  0.0234   0.0984   0.0545    0.1216   0.0000   438.8410      -2.91620       13.7349      0.337213      -4.51081       1.34797      -2.73351      -1.92657      -1.67548      -1.83201       1.72948      0.917181      0.420204     -0.118647      0.655114     -0.317132    -0.0847551    -0.0365165       2.01477       2.62380       2.87991       3.03535       2.91123       2.63217       2.40832       2.02747       1.61045       1.31738       1.05527      0.774763      0.542031      0.414127      0.279585      0.187904      0.120023     0.0752122
  19  16 3189.7641    3.9804  1.0359 12.5850  0.0034  0.0287   0.0892   0.0688    0.1175   0.0000   438.8088      -6.64439       13.8015      -2.27180      -4.00887      -1.15418      -3.27957      -4.50374       2.01253      -1.34741      -1.00775      -2.68020      0.601370      0.124472     -0.178434     0.0856952    0.00545618     0.0467897       2.49199       2.94348       3.36053       3.26856       3.41058       3.18840       2.75143       2.27766       1.89839       1.65674       1.29357      0.946445      0.694079      0.468372      0.342547      0.225043      0.150113     0.0940458
  19  17 3332.7625    3.5718  1.3987 12.3313 -0.0029  0.0339   0.0700   0.0869    0.1090   0.0000   436.4354      -1.49992       9.96746      0.121448      -7.18434      -3.23744      -3.02334       1.73273      -2.30052       2.09032     0.0622477     -0.751570       1.03589    -0.0594612     -0.556279      0.440789     -0.271652      0.125695       2.74210       3.75551       3.96384       4.04002       3.79711       3.70336       3.19175       2.81744       2.37226       1.95902       1.48377       1.11809      0.871202      0.572180      0.436664      0.259232      0.177292      0.105920
  19  18 3476.0533    3.0035  2.3415 11.5690 -0.0018  0.0430   0.0482   0.1135    0.0915   0.0000   434.7031       3.92459       12.2045      -2.97988     -0.168186     -0.928510       1.54685       4.08319       1.47528       3.20073     -0.449474     -0.660672     -0.933808     -0.803865      0.265649     -0.552461      0.130533    -0.0615195       3.41994       4.52613       4.52329       4.93734       4.87877       4.55029       4.00839       3.55216       3.03483       2.43442       1.94619       1.49703       1.10257      0.777833      0.527013      0.355684      0.234671      0.154079
  19  19 3619.1660    2.4533  3.5396 11.1639 -0.0024  0.0566   0.0343   0.1483    0.0714   0.0000   431.7769     -0.784133       10.9927       1.27050      -9.45803       5.54720      -2.53732      0.740489      -7.62199       6.84660      -1.86422       1.88360      -2.54500      -1.65541     -0.312461    -0.0534859      0.527857     -0.438322       4.68610       6.07549       6.26632       6.57404       6.38300       5.90678       5.50367       4.79209       4.04243       3.23717       2.58019       1.94567       1.44443       1.06380      0.711634      0.477607      0.312481      0.193933
  19  20 3762.2027    2.0557  5.1858 10.4719 -0.0008  0.0704   0.0231   0.1844    0.0606   0.0000   444.0759      -14.0920       40.3231      -1.83777       4.90902       2.82831      -8.89615       3.72346      -1.18774      -3.08255       3.55304      -3.42887      0.994095     -0.217881      0.774764     -0.484231     -0.106628     -0.367602       5.93453       7.86009       8.42365       8.40277       8.24955       7.55015       7.04460       6.04196       5.04132       4.27103       3.30602       2.50325       1.86221       1.28448      0.878688      0.579645      0.380106      0.235305
  19  21 3905.4976    1.7475  7.1030  9.9902 -0.0004  0.0841   0.0168   0.2334    0.0528   0.0000   444.7433      -14.3875       16.9055      -2.76403      0.502978       10.1042      -2.01702      -12.6278       7.87448     -0.272711       2.07096      -2.07030      -1.67819     -0.507918       1.75940      -1.96094     0.0233249     -0.348516       7.40026       9.08474       9.70631       10.3648       10.3523       9.46946       8.19288       6.98945       6.19578       4.95154       3.85171       2.92627       2.12583       1.51892       1.07723      0.711817      0.456373      0.284102
  19  22 4048.8701    1.4321  9.1697  9.7904 -0.0013  0.1035   0.0129   0.2911    0.0439   0.0000   435.1473      -31.7450       18.2652       18.8329      -1.58481       15.0711       1.16192      -6.48385      -5.26890       11.5741      -1.35631      -5.59043      -5.43011       4.83680      0.912954     -0.752801       1.34568     -0.418067       8.59219       11.2521       12.1812       12.3919       12.0453       11.0857       10.1548       8.98453       7.37624       6.15219       4.73659       3.59886       2.67948       1.92258       1.32611      0.877355      0.551256      0.341537
  19  24 4335.4957    0.9759 13.8173  9.6672 -0.0007  0.1715   0.0089   0.4682    0.0352   0.0000   422.1389       2.27292      0.731852      -3.36431      -5.10642       2.77072      -32.2314      0.325002       6.57191       23.0739       8.76064      -6.45767      -3.96441      -1.97252      0.390439       3.41010     -0.219249      0.150447       13.6757       18.4683       19.0763       20.0985       19.3835       18.6479       16.4913       14.5160       12.0876       9.97796       7.75981       5.97080       4.46126       3.21749       2.17983       1.49980      0.933945      0.587256
  20   7 1893.8744    0.4368  0.4102  9.2621 -0.0116  0.0285   0.0157   0.0432    0.0546   0.0000   437.8220      -1.66701       15.3707       3.31125      -3.41070     -0.128480       2.50419      0.554601       2.94128      0.362853      -1.69026      0.902101     -0.310052      0.351376     -0.227300     0.0324810     0.0466558    -0.0854467       1.69032       2.73231       2.72142       2.33140       3.38494       2.16079       2.56783       1.76065       1.61668       1.49548      0.944929      0.868158      0.556675      0.496641      0.323699      0.190915      0.150251     0.0804140
  20   9 2203.1191    0.9137  0.7593  9.7898 -0.0043  0.0238   0.0235   0.0548    0.0943   0.0000   437.9015      -6.21615       13.9471       1.20974      -5.83664      -1.58312       1.53378       1.70419       1.17997      0.814389      -1.93398       1.40440     -0.743031      0.128155      0.310340    -0.0759355     0.0149898    -0.0972786       2.05648       2.65563       2.74219       2.77394       2.78228       2.53553       2.31722       2.08315       1.84944       1.53481       1.20257      0.953204      0.676576      0.506357      0.347678      0.249403      0.152453      0.100221
  20  10 2352.4161    1.2648  0.9309 10.1290 -0.0029  0.0265   0.0288   0.0624    0.1097   0.0000   435.6972      -1.77587       17.9275       3.90656      -6.12931      0.105707       1.42438     -0.759114     -0.700780      0.801764      -1.65241      0.141782     -0.504888     -0.145622  -0.000497771    -0.0644399      0.114938     -0.244904       2.09662       2.70514       2.88996       3.15751       3.13219       2.72110       2.47726       2.10755       1.91101       1.55472       1.20711      0.912525      0.675447      0.515605      0.358043      0.229311      0.147048     0.0977757
  20  11 2498.8735    1.7638  0.9835 10.7077 -0.0040  0.0251   0.0399   0.0662    0.1224   0.0000   437.8413       1.36763       12.4193      0.441541      -2.06101      -3.20416       2.11736       5.90481       1.64563       2.86811      0.654658      0.639308     -0.626515      0.322175      0.260231    -0.0106994    0.00460239   -0.00368953       1.97363       2.69921       2.78943       2.87603       2.73967       2.57511       2.36293       2.16513       1.81222       1.51048       1.19911      0.890590      0.696931      0.494846      0.348976      0.241455      0.148103     0.0986374
  20  12 2644.7690    2.1850  0.9782 11.7083 -0.0010  0.0274   0.0519   0.0681    0.1015   0.0000   442.3740       1.40271       11.7923      -2.40015     -0.887381     0.0940460       2.79048      -3.79173       2.25739     -0.963318      -1.36726      0.389477      0.195109      0.274267     -0.205785     0.0795676   -0.00553418      0.100389       2.35705       3.11818       3.30087       3.49129       3.26318       2.86617       2.75164       2.40408       2.18470       1.76262       1.41469       1.05684      0.793014      0.567924      0.388487      0.269476      0.170572      0.103728
  20  13 2790.6406    2.7482  0.9143 12.0188  0.0014  0.0282   0.0645   0.0596    0.0998   0.0000   439.8086     -0.135704       10.9016     -0.469097     -0.222462      -1.84886       3.45344      -3.95182     0.0618270      -1.00912     -0.576727       1.09480      0.422262     -0.238656     -0.283870      0.447622     -0.267539    -0.0923767       2.27244       2.84488       2.89860       3.03111       2.92032       2.85059       2.71222       2.54080       2.20384       1.57819       1.20542      0.920084      0.785744      0.604854      0.466741      0.316978      0.204153      0.132370
  20  14 2935.8224    3.6414  0.8292 12.5214  0.0028  0.0270   0.0889   0.0594    0.0972   0.0000   437.6925     -0.169601       9.93369       1.19811      0.933549      -2.36188      0.926760     0.0782674       1.70604      -2.39301     -0.124338     -0.880055      0.469448     -0.128285      0.367390     -0.481873     -0.194361     0.0287525       2.02699       3.13711       3.03742       3.18983       2.84679       2.70981       2.43324       2.20305       2.02459       1.67408       1.42261       1.03456      0.740286      0.516650      0.360310      0.228127      0.148547     0.0893565
  20  15 3080.3424    4.2892  0.9401 12.0753  0.0020  0.0250   0.0930   0.0578    0.1523   0.0000   434.9702      -1.35744       11.6730     -0.983119      -2.21537      -1.28031       2.14322      -1.95921       1.28586      -1.60722      -1.84964       1.45375      0.571836      0.294445    -0.0635700    -0.0604358     0.0293049     -0.202199       2.22316       2.58685       2.63203       2.95410       2.96642       2.79221       2.34513       1.94222       1.79840       1.53785       1.24386      0.908824      0.644365      0.467996      0.346394      0.244695      0.154858     0.0968401
  20  16 3224.2968    3.8559  1.1889 12.5562 -0.0006  0.0313   0.0803   0.0743    0.1234   0.0000   441.2629       2.78085       10.2466       2.15584      0.141017       2.70541      -8.37220      0.368396      0.716893     -0.335542      -1.99684      0.553339      0.679154      0.573537     0.0371572      0.531191      0.337131    -0.0404292       2.36186       3.36270       3.65171       3.75187       3.69093       3.48769       2.97118       2.68408       2.14123       1.71981       1.44447       1.01497      0.800615      0.573450      0.401030      0.278633      0.177185      0.113584
  20  17 3367.9199    3.4257  1.5004 12.4174 -0.0003  0.0335   0.0661   0.0929    0.0952   0.0000   438.7182       6.92335       22.9027      -3.28183       1.81558       3.11909      0.662285       2.16211      0.264629      -1.08710      -3.23323      -1.87587     -0.708591     -0.649112     -0.540670      0.380356    0.00597021    -0.0390287       2.73546       3.46710       3.65621       4.09818       3.69439       3.42954       3.27351       2.82846       2.34655       1.98864       1.59897       1.20118      0.899758      0.653386      0.446689      0.318712      0.202435      0.131317
  20  18 3511.6674    2.8194  2.7182 11.5270 -0.0007  0.0465   0.0406   0.1199    0.0757   0.0000   440.7744      -4.47289       10.3490       2.24930      -8.68019       5.80880      -4.36105      -3.32439      -5.68777       1.60410      0.558014     -0.625568      -2.08576       1.88130      0.429635      0.465771     -0.564576     -0.242490       3.66635       4.71755       5.10319       5.31224       5.16268       4.79556       4.38471       3.92449       3.30053       2.68020       2.16231       1.71686       1.26685      0.919622      0.643749      0.433506      0.298822      0.184960
  20  19 3655.4656    2.2588  3.9387 11.0966 -0.0013  0.0584   0.0293   0.1613    0.0622   0.0000   422.1886       5.90044       16.4061       5.06959     -0.362017       5.73377       1.24565       1.31177       3.75406      -4.43541       4.19608     -0.988203     -0.293391       1.71856     -0.124996     -0.952396      0.170853      0.195480       4.81745       6.21782       6.83066       7.15329       6.86274       6.58824       5.81440       5.02394       4.28629       3.37779       2.73020       2.10624       1.57997       1.14326      0.802436      0.570692      0.356593      0.241362
  20  20 3799.0000    1.9579  5.7387 10.3561 -0.0010  0.0736   0.0205   0.1933    0.0584   0.0000   433.2314       13.4881       4.61096       13.7074       6.35198       4.95707       6.59262      0.335418      -1.42180       2.11214      -11.6763      -4.52156      0.260747      0.441068      0.336207     -0.271288     -0.521694     -0.227931       5.84033       7.75807       8.22654       8.77014       8.16921       8.12240       7.17578       6.39783       5.25388       4.42463       3.48322       2.62865       2.00531       1.50842       1.04964      0.718345      0.469839      0.297994
  20  21 3942.9255    1.6402  8.1898  9.9278 -0.0002  0.0911   0.0147   0.2563    0.0481   0.0000   436.1850       4.43751       9.49281     -0.513845      -11.3512      -4.35930      -5.50715      -8.12992       2.59645       2.51315      -11.6088       2.04130       6.57046     -0.313127      -1.80761      -1.32675     -0.230519      0.631043       7.14794       9.40268       10.1220       10.5859       10.4070       9.77100       8.88308       7.63422       6.56154       5.29627       4.23635       3.35290       2.45367       1.81802       1.25866      0.879014      0.571666      0.371189
  20  22 4086.4906    1.3273  9.0260  9.9158 -0.0027  0.1050   0.0123   0.2919    0.0402   0.0000   441.2318      0.456488       39.9623       3.90340      -19.5915       20.7315       22.2142      -4.96133       7.67599       3.30861      -6.54135       3.46476      0.890058      -3.25041      -2.61848     -0.477729      0.719635      0.346693       8.25932       10.7350       11.5839       12.0604       11.5920       11.0779       9.90821       9.02974       7.41721       6.27952       4.87967       3.92905       2.82097       2.13103       1.48028       1.01053      0.673045      0.424629
  20  23 4229.9841    1.0966 12.0757  9.7937 -0.0018  0.1416   0.0099   0.3945    0.0363   0.0000   426.5390       5.31922      -10.3507      -5.55357       30.4593       15.8876      -12.7906      -5.90275      -6.90566      -16.9530      -4.07445       6.71983      -1.66370      -3.07805       1.94593      0.670339      0.950819      0.870746       10.8339       14.1965       15.2676       15.7568       15.5702       14.7167       13.3938       11.6867       10.0405       8.33585       6.63573       5.14561       3.85608       2.85280       2.00989       1.39805      0.903098      0.570196
  20  24 4373.9098    0.9164 14.3240  9.6837 -0.0000  0.1738   0.0083   0.4884    0.0332   0.0000   411.4347      -21.0037       11.3545       33.8897       8.07077       18.3589      -27.4336      -4.64546       3.80949      -15.8879      -11.9158       6.53871       2.21444       1.69137      -1.17958      -2.35656      0.653786       1.29257       13.6182       17.3214       19.4468       20.1336       19.5145       18.4372       16.8585       14.4704       12.4684       9.97251       8.23905       6.26897       4.77076       3.45814       2.49737       1.67012       1.11798      0.727286
  21   7 1919.7720    0.4876  0.5544  9.0186 -0.0063  0.0239   0.0155   0.0483    0.0648   0.0000   441.7968      -2.32781       16.1179      0.326823      -7.15802      -1.18860       2.62777       1.31290      -2.03964    -0.0422982      0.497933      0.814411      0.149463     -0.536361      0.516575    -0.0654543      0.176626      0.160394       1.51079       2.17379       2.18823       2.38777       2.19629       2.26264       2.03132       1.82698       1.59389       1.12110       1.04346      0.802516      0.620037      0.450858      0.347824      0.210119      0.168723     0.0976020
  21   8 2077.6870    0.6961  0.7564  9.3168 -0.0027  0.0268   0.0176   0.0543    0.0854   0.0000   437.9354      -4.06792       13.5901       1.31970      -4.50309      -1.11307      -2.56356      -2.91920       1.68570      -1.60015     -0.599591     -0.959614      0.361948     0.0312125     0.0103226     0.0228850      0.143005     0.0765235       2.14994       2.91147       2.95780       3.16583       3.00986       3.11433       2.88623       2.40774       1.88333       1.47036       1.17016      0.864665      0.763491      0.528134      0.416851      0.287689      0.188649      0.131089
  21  10 2381.8682    1.3476  0.9047 10.3779 -0.0019  0.0243   0.0312   0.0602    0.0963   0.0000   435.2127      -7.00264       15.7032      -1.69098      -1.73285       4.00291       2.10824       2.79353      0.364679     -0.845846     -0.895434     -0.553153     -0.647950     -0.281191      0.388225      0.249869     -0.292986     0.0370855       1.94792       2.34783       2.55657       2.69504       2.55830       2.42924       2.18723       2.03589       1.81353       1.41549       1.24241      0.990046      0.769564      0.556124      0.372772      0.240586      0.183588      0.122943
  21  11 2529.2513    1.7517  0.9626 10.9293  0.0035  0.0265   0.0388   0.0634    0.1053   0.0000   438.8012     -0.123104       13.6820     0.0631707      -4.64906      -1.32139      -1.21798     -0.347341       1.23553     -0.787491      -2.12235       1.06156      0.563864     -0.266946      0.274890      0.162497     -0.112036     -0.146939       1.99773       2.53361       3.00449       2.92397       2.79036       2.85939       2.42238       2.16770       1.89933       1.48811       1.24895      0.972573      0.713425      0.540130      0.412115      0.261453      0.178855      0.128025
  21  12 2676.0787    2.3863  0.8600 11.3747 -0.0012  0.0287   0.0551   0.0566    0.1076   0.0000   436.6754       1.66212       13.3189      -4.18894      -1.85059      0.319122       4.48144       1.20953      -2.17963       2.32123      -2.09318      -1.55432      0.222199     -0.460432     -0.195351      0.470068    -0.0998765    -0.0821009       2.68368       3.35936       3.15850       2.53267       2.58248       3.16709       3.49008       3.03201       2.32889       1.60841       1.06735       1.02050      0.920304      0.782480      0.584460      0.374186      0.253660      0.155008
  21  13 2822.8625    3.0402  0.9172 12.0525 -0.0035  0.0244   0.0687   0.0606    0.1058   0.0000   434.5263      -1.75394       13.5187      -3.36752      -4.88481      -1.83049      -3.31973       1.49544       1.50654       1.13845      0.907805       1.28183      0.767250     -0.434697     0.0370469      0.425004    -0.0987504    -0.0578052       1.92583       2.44571       2.76859       2.91308       2.86980       2.43282       2.34031       2.11216       1.78256       1.48999       1.15016      0.978419      0.715699      0.502108      0.372431      0.245133      0.166153      0.112145
  21  14 2968.8263    3.8647  0.8484 12.0939  0.0011  0.0220   0.0866   0.0539    0.1204   0.0000   439.1915     -0.578746       10.7290       4.64849     0.0157874      0.524812      -2.50067      -1.36399       2.37757       1.48695      -1.06335      0.258756     -0.186193     -0.415274     -0.249523    -0.0605350     -0.104908     0.0624702       1.66789       2.15194       2.29973       2.36017       2.26462       2.22607       1.93453       1.81592       1.51069       1.34407       1.11805      0.838461      0.666158      0.472360      0.330378      0.232044      0.150310      0.103378
  21  15 3113.8236    4.2105  1.0133 12.4078 -0.0028  0.0244   0.0891   0.0621    0.1297   0.0000   437.8155      -2.77392       13.4118       5.63024       4.13266     0.0722930      0.115999     -0.594205       2.75712      -1.29713     -0.431175      0.367402     -0.196979      0.651769     -0.240766     -0.210323      0.253222     -0.115161       1.99906       2.55578       2.74887       2.83471       2.83826       2.69829       2.48207       2.16676       1.95933       1.57649       1.20752      0.887099      0.697107      0.562939      0.445266      0.304554      0.197640      0.123878
  21  16 3258.3970    3.7577  1.3528 12.2274 -0.0095  0.0301   0.0703   0.0764    0.1068   0.0000   436.3405      -5.01267       17.6060       1.37937      -2.50037     -0.886431       7.40969       1.02098      -3.24812      -2.16219       2.43481     -0.759995     -0.972159     -0.766288       1.35502      0.105635     -0.372256   -0.00895149       2.33127       2.88347       3.45518       3.50191       3.36121       3.24750       2.98776       2.58056       2.03641       1.75614       1.41947       1.10757      0.830010      0.601167      0.447844      0.300363      0.208477      0.138564
  21  17 3402.6660    3.2383  1.8276 12.0763  0.0004  0.0372   0.0542   0.0915    0.0799   0.0000   439.7650     -0.117333       11.7231       2.50700      -2.03088     -0.806669      -1.18766      -3.91480       1.23279       2.10559     -0.617562     -0.849228     -0.694101      0.716641      0.167514      0.184673     -0.534497     -0.185109       2.91720       3.83048       3.90726       4.22414       3.93855       3.82601       3.59815       3.20895       2.83174       2.26246       1.77077       1.37530       1.07885      0.845391      0.598523      0.443104      0.312472      0.194001
  21  18 3547.0039    2.6820  2.8431 11.4686 -0.0027  0.0481   0.0372   0.1200    0.0657   0.0000   439.0354       4.20602       3.56572       7.43036      0.721637       1.15353      -2.49214       2.61134      -2.60611       4.61750    -0.0834486      -2.73280       3.68407     -0.468196      0.327785     -0.564413     0.0458229     0.0972154       3.42072       4.63263       4.93795       5.21177       5.01422       4.87010       4.45721       3.77614       3.44407       2.75526       2.22149       1.71642       1.37931      0.995650      0.717228      0.512983      0.335354      0.223146
  21  19 3691.3394    2.1728  4.4504 10.8732 -0.0024  0.0612   0.0256   0.1663    0.0565   0.0000   442.4436       1.66842       5.67091       3.98933      -13.0497       10.7221       4.27314      -1.00941      -5.07048       4.99249      0.377275    -0.0689786      -1.98580     -0.818341       1.32332      0.769337      0.293888     -0.539038       4.57706       5.98010       6.46092       6.61150       6.65840       6.23558       5.74034       4.90610       4.46916       3.66793       2.95155       2.38174       1.75805       1.31108      0.947631      0.652793      0.438331      0.285131
  21  20 3835.4401    1.8692  5.9520 10.3746 -0.0031  0.0749   0.0190   0.1948    0.0515   0.0000   430.2281       9.75569       15.6954       6.11421       9.12298      0.608496       10.3338      -8.36210      -6.46531      -4.36755      -1.79556      -2.45974      -1.24850      0.272695      -1.34306       1.65098      0.625746      0.175099       5.55275       7.31637       7.92932       8.18492       8.21251       7.72008       7.11880       6.09272       5.41302       4.42242       3.55635       2.80125       2.12837       1.61226       1.13346      0.819855      0.530345      0.355391
  21  21 3979.5426    1.5462  8.1467 10.0078 -0.0020  0.0916   0.0139   0.2552    0.0431   0.0000   436.0539      -11.5631      -8.38378       18.9833     -0.230879       3.95836      -2.21687      -4.17283       7.47973      -5.14737      -14.5995      0.799907       2.63809       1.91103      0.368633      0.440140      -1.05238     -0.389254       6.88735       8.72715       9.62274       10.0749       9.80972       9.39870       8.57958       7.55464       6.49810       5.42120       4.43078       3.46649       2.64243       1.96770       1.40930      0.991704      0.660021      0.443227
  21  22 4123.8769    1.2758 10.0340  9.8104 -0.0010  0.1148   0.0111   0.3111    0.0384   0.0000   454.1595     -0.225369      -3.27839       10.3484      -11.4538      -7.74654      -10.6664     0.0149864       1.78573       7.32733      -5.87068       5.51084     -0.282651      0.298816      -1.89508     -0.411739      0.872749     -0.986172       8.49420       11.3864       12.3319       12.6760       12.7126       11.9900       10.6699       9.62008       8.22476       6.88930       5.65811       4.39185       3.33398       2.47139       1.75863       1.22683      0.823847      0.531490
  21  23 4267.7696    1.0630 12.7959  9.6958 -0.0018  0.1510   0.0090   0.4024    0.0353   0.0000   458.5576       9.15859       12.9044      -30.6119      -14.1030       3.75150       22.9285       13.6748      -34.8223       2.92841      -4.66869       2.06932       8.72589       7.47835      0.353198      -3.90505     0.0310112     -0.381851       11.1554       14.6963       15.9766       16.2851       16.1819       15.3532       14.1985       12.4797       10.7990       9.07133       7.37625       5.77171       4.51993       3.26686       2.37110       1.62792       1.11218      0.728216
  21  25 4556.2388    0.7150 17.1162  9.5478 -0.0013  0.2307   0.0065   0.6080    0.0277   0.0000   413.3987       20.0008       29.1271       19.5038       31.5026      -30.7918       14.9092      -11.2302       22.1799      -12.3693      -9.41621      -4.07725       2.69761      -3.98850       1.30936     -0.286155       4.66964     -0.595811       16.4103       21.7995       23.4639       24.5569       24.6480       23.1224       21.5850       18.3018       16.1610       13.5955       11.1019       8.72235       6.68071       4.96026       3.59764       2.51098       1.66976       1.12222
  22   6 1781.5168    0.3695  0.3204  9.1259  0.0006  0.0180   0.0141   0.0378    0.0444   0.0000   438.9287      -1.04906       17.0057     -0.121121      -2.52949       1.28585      -1.32462     -0.155137       1.42858      0.898922      -1.16987      0.366096      0.354330     -0.158917     -0.139347     -0.318401    -0.0172209    -0.0443400       1.28682       1.54519       1.85293       1.93021       1.58947       1.78905       1.43177       1.27780       1.29388       1.12940      0.799263      0.691678      0.572519      0.368730      0.276340      0.197032      0.124965     0.0851492
  22   7 1945.0403    0.5267  0.5527  9.2646 -0.0014  0.0200   0.0154   0.0461    0.0605   0.0000   439.7702      -2.02553       15.2098       5.15728      -2.32130      -1.63234     -0.122248       3.15578       1.88835      -1.09495      0.628034       1.70651     -0.800388     0.0226760      0.469511     -0.217048     -0.215211      0.189487       1.61359       1.94588       2.16873       2.30270       2.38719       2.16547       1.91708       1.72079       1.53096       1.22550       1.01716      0.803678      0.591443      0.445826      0.335277      0.248630      0.179985      0.116694
  22   8 2104.7182    0.7248  0.6714  9.5003 -0.0050  0.0229   0.0196   0.0551    0.0749   0.0000   439.9147      -4.05759       14.1733      -3.61664      -3.40396      -2.38174      -2.84481      0.370034      0.877130       4.44475       2.09641       2.00152     0.0362668      0.632976      0.456883    -0.0360651     0.0983353    -0.0137771       1.85411       2.50117       2.71796       2.56624       2.23474       2.21334       2.03367       1.99816       1.85074       1.64006       1.29659       1.00386      0.721130      0.566377      0.385680      0.297626      0.196360      0.123653
  22   9 2259.9358    1.0447  0.9458  9.9184 -0.0040  0.0255   0.0231   0.0608    0.0977   0.0000   439.1495      -1.45634       11.0350      -3.09632      -4.53330       4.40593     -0.807103       1.59495       2.17890       1.45737       2.75749      0.722942      0.640556       1.43063      0.151750     0.0684982      0.230986     0.0645225       1.88181       2.31098       2.43420       2.58583       2.60294       2.54390       2.39871       2.11158       1.66757       1.46682       1.22103       1.04735      0.753965      0.572235      0.397356      0.295856      0.210529      0.146552
  22  10 2410.7707    1.5057  0.9796 10.4067 -0.0002  0.0250   0.0320   0.0612    0.1100   0.0000   439.0705      -3.97641       15.8077      -1.58951      -5.00180      -2.70735     0.0271501       2.42841      -1.70937       1.76278      -1.23089      0.149522      0.545826      0.108859     -0.257224      0.221464     -0.326092    -0.0297427       1.72544       2.28746       2.37112       2.70580       2.60769       2.45062       2.15844       1.99289       1.74155       1.42493       1.17897      0.907607      0.726059      0.525748      0.392576      0.285784      0.193952      0.124215
  22  11 2559.1131    1.9310  1.0299 10.9299  0.0013  0.0274   0.0401   0.0623    0.1154   0.0000   437.2263      -2.72568       10.9823       1.48765       2.70724       2.23101      -1.01913     -0.275815       2.84591      0.768060      0.648127      -1.20603     -0.118238     -0.146201      0.314520     -0.141162   -0.00674577     0.0975839       1.96328       2.64521       2.97073       2.92966       2.80200       2.54843       2.39569       2.12191       2.09298       1.75961       1.45821       1.18461      0.909777      0.638030      0.457812      0.326514      0.208274      0.138296
  22  12 2707.0283    2.5681  0.8869 11.6952 -0.0012  0.0235   0.0570   0.0570    0.0987   0.0000   439.6550     -0.208731       10.6616       7.26761      -2.78248       3.76949      0.199710     -0.632599      -1.18541      0.454765     -0.831563      -2.31762      0.799226    -0.0555755     -0.783826     -0.559588      0.149810      0.196725       1.87808       2.42470       2.84308       2.92638       2.84996       2.78983       2.44731       2.03597       1.78141       1.46098       1.14806      0.892379      0.670222      0.509625      0.378902      0.277564      0.180305      0.123350
  22  13 2854.6445    3.3190  0.9165 11.9593 -0.0046  0.0239   0.0720   0.0566    0.1221   0.0000   437.5567       2.34717       12.6112       4.41345      -3.65715      -1.27393      0.179058       2.90966       1.31822     -0.253207      0.440932     -0.202992       1.04472      0.726351      0.532642     -0.281719      0.317882      0.156670       1.90297       2.28286       2.46528       2.57155       2.63615       2.54654       2.31145       1.98276       1.62715       1.46774       1.22686      0.948852      0.724359      0.530393      0.387979      0.298283      0.200949      0.135804
  22  15 3146.8971    4.0527  0.9855 12.7115 -0.0018  0.0259   0.0871   0.0604    0.1129   0.0000   439.1112      0.107997       18.0928       3.94896       1.44810       1.73338     -0.595448      -1.07550       1.60021     -0.759814     -0.284187      0.783570      0.234751     -0.778685      0.130589     0.0679078      0.286669    -0.0498996       1.84325       2.65739       2.61492       2.83870       2.48167       2.71480       2.39388       2.25095       1.85207       1.55841       1.20411      0.995591      0.751186      0.607735      0.408816      0.319742      0.227180      0.151522
  22  16 3292.0929    3.6662  1.4998 12.4222 -0.0009  0.0320   0.0656   0.0845    0.0912   0.0000   436.8447      -1.59015       14.4881       6.16130      -1.04257      -5.23177       3.41851       2.14294       1.85814      0.129509      0.457123     -0.731800      -1.24593    -0.0525877    -0.0169756    -0.0800291      0.129660     -0.109817       2.36850       3.17394       3.17959       3.50554       3.24314       3.28240       3.01816       2.81971       2.33464       1.96307       1.53503       1.18180      0.950767      0.709487      0.586597      0.403711      0.300940      0.196222
  22  17 3437.1275    3.0372  2.0848 11.9612 -0.0020  0.0386   0.0470   0.0984    0.0689   0.0000   439.4857     -0.703616       18.2738      -1.32419     -0.937034     -0.596812      -4.20636       6.57858      0.768057       2.94437     -0.619149      0.937087       1.71422     -0.193534     -0.636670     -0.463277     0.0893067      0.359200       2.72229       3.63667       3.92627       4.05200       3.86611       3.83192       3.47824       3.11834       2.79348       2.32697       1.89845       1.51023       1.19625      0.870593      0.642323      0.479168      0.318979      0.212260
  22  18 3581.9837    2.5976  3.2201 11.3397 -0.0027  0.0478   0.0329   0.1267    0.0570   0.0000   437.4554      0.716302       4.57289      0.800073      -2.30379      -4.13011      -9.51268       6.70375      -1.67432      -1.39684      -3.75902      -2.74170      -4.37934      0.800743     -0.210176     -0.535326      0.292199     0.0569154       3.49879       4.52592       4.95338       5.28907       5.11856       4.93053       4.50078       3.96897       3.47260       2.83449       2.37192       1.86161       1.46738       1.08839      0.798351      0.557111      0.383147      0.266252
  22  19 3726.7884    2.1240  4.6858 10.7810 -0.0012  0.0620   0.0230   0.1639    0.0519   0.0000   440.1957      -10.4831       23.9331      -4.22683       3.55646      -4.49274      -11.7154       2.05732      -3.46388       3.65748       1.52429     -0.172063      0.900778      -2.37914      0.527745     -0.391286     -0.773869     -0.288660       4.39175       5.70436       6.18396       6.56623       6.34159       6.11018       5.72155       5.06834       4.24646       3.76708       3.08579       2.42721       1.83810       1.44739       1.02264      0.741591      0.515567      0.340872
  22  20 3871.5217    1.7841  6.6595 10.3404 -0.0011  0.0767   0.0170   0.2132    0.0449   0.0000   446.6016     -0.866965       10.9614       16.7613      -3.75445      -3.95235      -6.96735       13.4636      -3.83750       1.58531      -8.86742      -1.52368      0.628471       1.80539      -1.79752      0.236788     0.0490800      0.142018       5.65198       7.24499       7.81995       8.15609       7.97689       7.82698       7.13978       6.25076       5.60554       4.65000       3.85501       3.04817       2.40477       1.78009       1.30793      0.918184      0.632052      0.432025
  22  22 4160.6410    1.2330 11.7142  9.7913 -0.0039  0.1267   0.0098   0.3476    0.0356   0.0000   428.6086      -20.4214       10.8482      -9.22118       2.57016       14.3973      -14.2890      -32.7611     -0.147317      -9.13062     -0.152232      -5.06422      -5.35545      -4.31974       1.76778      -1.03809      0.631890      0.833746       9.03559       11.8060       13.0508       13.4179       13.2959       12.9431       11.4593       10.4958       8.93824       7.80338       6.31288       5.03737       3.91518       2.94651       2.12514       1.51509       1.02813      0.699317
  22  23 4305.2768    1.0351 13.6407  9.6948 -0.0007  0.1509   0.0082   0.4177    0.0325   0.0000   428.8103       28.0283       17.1009      -32.1748       18.7672       16.8926      -8.48637      -11.8036       16.5001       6.57018      -7.22318      0.818069      -5.33726      -1.51883      -1.55954       3.56171     -0.580669     -0.236480       11.0016       14.3001       15.6662       16.1841       16.0958       15.3068       14.0599       12.7204       10.8822       9.44767       7.41937       6.13771       4.57127       3.63391       2.56082       1.89093       1.26085      0.863034
  22  25 4594.4741    0.6946 18.4706  9.5216  0.0006  0.2385   0.0060   0.6346    0.0254   0.0000   439.6586       30.8489       46.6733      -17.5670      -25.6969      -3.79679      -43.7176       2.43245       5.17000      -11.3677      -5.05695       27.5701      -4.52561      -1.04495       2.56008      -3.82356      -2.66657    0.00643346       16.6604       21.4459       23.9010       24.8422       24.6880       23.2587       21.5114       19.4494       16.9238       14.3880       11.7703       9.45699       7.33821       5.59430       4.07543       2.90580       1.97203       1.34048
  23   6 1804.1686    0.3739  0.3846  9.1356 -0.0100  0.0208   0.0133   0.0389    0.0474   0.0000   440.3956      -2.98885       17.5785       3.92515      -3.49425       2.46919      -1.57093     -0.220004       1.25515       1.91968     -0.721229      0.249902     0.0255525      0.421855     -0.371525     0.0845516     0.0533713    -0.0193098       1.47969       2.03366       2.33665       2.20588       2.42506       2.31553       2.13048       1.91807       1.47945       1.30122      0.920653      0.771922      0.673121      0.461403      0.347404      0.243539      0.176989      0.129258
  23   7 1969.6009    0.5504  0.5520  9.2669 -0.0061  0.0207   0.0155   0.0454    0.0630   0.0000   439.4850     -0.141402       15.0007      -1.11077      -1.99889      -1.81300      -1.57911     -0.224386      -2.00218     -0.920561    -0.0484532      0.670324     -0.136674     -0.398170     -0.407588      0.134313      0.178851     0.0467151       1.43499       1.87657       2.02939       2.15868       2.06933       2.02515       1.94458       1.58733       1.58361       1.26740       1.00275      0.764690      0.678191      0.491765      0.366665      0.268863      0.191203      0.129512
  23   8 2131.0651    0.7734  0.7579  9.6285 -0.0063  0.0238   0.0189   0.0538    0.0803   0.0000   437.8820     -0.601880       18.4163       1.18651      -3.10662       2.81960      -2.04248      0.177605     -0.478556      -2.15233      0.821063      0.645647      0.501390      0.840241     -0.240365      0.227287     -0.226706    -0.0758602       1.66217       2.16044       2.34513       2.64121       2.48742       2.36399       2.24816       1.96652       1.70152       1.36650       1.15682      0.871921      0.670138      0.521881      0.419663      0.305565      0.226239      0.157047
  23   9 2287.4139    1.1850  0.8030 10.0136 -0.0001  0.0215   0.0266   0.0513    0.0915   0.0000   437.0563      -2.12572       16.8523       2.61311      -1.74990      -2.49137      -2.03820     -0.638703       1.02329      0.277586      -1.34156     -0.288492      0.458687     -0.409918      0.613440      0.464837     -0.476166     0.0907402       1.60995       1.89568       2.19310       2.29975       2.16776       2.20331       2.09049       1.75641       1.46775       1.31392       1.03675      0.872364      0.689869      0.509792      0.375143      0.274338      0.189807      0.134197
  23  11 2588.6001    2.0444  0.9816 11.1760 -0.0038  0.0246   0.0432   0.0629    0.1028   0.0000   441.2222     -0.342830       16.0263       5.52679      -4.99714      -2.96347      0.937184      -1.83602       2.18828       1.22553       1.13469      0.713598       1.02754      0.306361    -0.0721437     0.0858052      0.110126     -0.565772       1.89116       2.30079       2.41476       2.42804       2.51929       2.56631       2.26182       1.99094       1.70650       1.51462       1.27852       1.05118      0.838721      0.633192      0.444530      0.312912      0.218819      0.151162
  23  12 2737.4903    2.7286  0.8692 11.7727 -0.0052  0.0230   0.0602   0.0537    0.1010   0.0000   439.4682       1.29421       13.2661     -0.656305      -1.32157      -2.99216       4.84938     0.0809030      -3.03497      0.592098     -0.107983     0.0276697      0.136697      0.196770     -0.136021     -0.401039     -0.286616     -0.173388       1.73041       2.24871       2.29047       2.49991       2.30585       2.28964       2.17950       1.85220       1.66518       1.48807       1.27285       1.01416      0.774444      0.562859      0.439804      0.326707      0.214972      0.140719
  23  13 2885.9919    3.5814  0.7457 12.2457 -0.0031  0.0196   0.0856   0.0526    0.1010   0.0000   438.5989      -3.49032       13.3091       2.81222      -4.10093      -2.75123       1.14571    -0.0124756      0.969714     -0.586947      0.835750       1.72691      0.209751      0.105410      0.314447      0.535857     0.0238725      0.146261       1.40909       1.66188       1.83425       2.02381       2.01186       1.92502       1.71134       1.44961       1.41109       1.24959      0.936025      0.777391      0.614976      0.468710      0.350412      0.243651      0.168307      0.121755
  23  14 3033.3542    3.8908  0.9260 12.2918 -0.0036  0.0222   0.0815   0.0570    0.1200   0.0000   437.3013      -4.74753       15.0787       2.97119      -4.63697     -0.346061     -0.750281      -1.49285      -2.31643      0.554971       2.29021    -0.0484601     -0.777099     -0.840654    -0.0772158     0.0362365     0.0615890     -0.114888       1.57364       2.06614       2.18261       2.34789       2.36808       2.17602       2.02185       1.75147       1.59266       1.35108       1.12920      0.913754      0.709323      0.525983      0.390358      0.290873      0.185674      0.134059
  23  15 3179.6019    3.8903  1.0404 12.6819 -0.0047  0.0250   0.0826   0.0655    0.1053   0.0000   438.1148       1.64470       16.4183     -0.230782      -5.77248      -1.33944       2.62275    -0.0672179      -2.18164     -0.335077      -1.74898      0.395320      -1.18816       1.18579     -0.677116     -0.248878     -0.330139    -0.0266526       1.73845       2.32309       2.46659       2.56188       2.54290       2.44425       2.30637       2.06519       1.76768       1.46222       1.27771      0.976939      0.804991      0.595185      0.453543      0.312141      0.226719      0.151046
  23  16 3325.3671    3.5370  1.4782 12.2653 -0.0033  0.0300   0.0617   0.0781    0.0941   0.0000   438.4453       1.32453       8.90578       2.06450       4.56526      -3.92273      -1.50018      0.362646      -1.69264      -3.18601       1.72849       1.42422      -1.61175      -1.03504      0.432013      0.557289     -0.294786    -0.0760384       2.17458       2.81731       3.08191       3.06057       3.11687       2.93837       2.74858       2.52369       2.19539       1.89471       1.53488       1.24364      0.977797      0.757099      0.543245      0.407983      0.296527      0.194473
  23  17 3471.0835    2.8820  2.3806 11.7968 -0.0021  0.0415   0.0412   0.1033    0.0612   0.0000   437.2498      -1.46781       19.2079       3.92846      -3.37256       2.22155      -7.47587       6.01286       3.21535      -2.72075      -2.43804      0.462061    -0.0239174      -1.23896    -0.0267237     -0.223154      0.634933      0.423214       2.95164       3.60262       4.04218       4.48072       4.14243       3.78359       3.91031       3.37815       2.89257       2.46211       2.09892       1.67099       1.32559      0.980115      0.757525      0.524683      0.374358      0.255324
  23  18 3616.6140    2.4365  3.4849 11.0786 -0.0015  0.0495   0.0281   0.1263    0.0535   0.0000   441.0864     -0.751578       12.6163       5.46870      -7.27775       3.58226      -7.54705       1.38094      0.633451      0.931583      0.399898      -3.62954      -2.25460       1.91882       1.66984      0.367355      0.372886    -0.0511251       3.38671       4.31469       4.75772       4.88165       4.94870       4.67163       4.41752       4.08980       3.47123       2.89995       2.53566       2.00259       1.59948       1.24169      0.898837      0.656185      0.446363      0.313914
  23  19 3761.7544    2.0568  5.3008 10.5262 -0.0000  0.0634   0.0202   0.1715    0.0496   0.0000   431.3101     -0.160125       24.4361       1.80262     -0.596742      -6.02676      -4.47622      -2.96047     -0.234522       1.26449      -2.63518      0.590542     -0.434971       1.30776       1.41103     -0.257706     -0.942811     -0.234990       4.46408       5.82613       6.48574       6.72532       6.71477       6.41780       5.97942       5.24713       4.57265       3.93380       3.18841       2.55462       1.99509       1.55327       1.13787      0.816438      0.587223      0.397109
  23  20 3907.0929    1.6895  6.9762 10.2376 -0.0011  0.0796   0.0156   0.2153    0.0432   0.0000   437.9258      -13.5974       23.7437       17.8838       2.83287      -7.81219       19.6199       8.17601       7.43771       9.94586      0.383423      0.494504      -3.09212      0.646124     -0.558580      -1.11291      0.926104     -0.272000       5.56388       7.23661       8.14414       8.36596       8.40616       7.98232       7.40572       6.69786       5.70874       4.92377       3.99359       3.22208       2.49894       1.92762       1.44986       1.03439      0.742496      0.500940
  23  21 4052.2758    1.4062  9.8711  9.9075 -0.0007  0.1052   0.0114   0.2908    0.0365   0.0000   417.2411      -6.06319       9.64826      -1.04464     0.0948738       13.3054      -8.09618      -14.8521       2.65604       7.44911       6.78454      -4.77848      -12.3715      -2.35989      0.610867       1.20275      0.509027      0.205784       7.20745       9.25822       10.1960       10.6068       10.7251       10.0444       9.58539       8.44875       7.52408       6.37660       5.28651       4.19182       3.39039       2.50084       1.95522       1.40914      0.971091      0.667279
  23  22 4197.3277    1.1638 11.4661  9.8071 -0.0008  0.1272   0.0096   0.3521    0.0342   0.0000   445.8958     -0.668439      -10.7217       20.2645       30.0100      -19.6566       4.08995       11.1743       11.1796       10.8187      -1.59144      -7.33497      -3.58820       1.20092     -0.526119      0.534732      0.344569      -1.36334       8.57390       11.4246       12.3683       12.8713       12.9656       12.2525       11.2916       10.4121       9.01516       7.74298       6.43023       5.20707       4.05772       3.11766       2.33138       1.63994       1.18061      0.799681
  23  23 4342.3841    0.9546 13.9601  9.7217 -0.0027  0.1653   0.0076   0.4379    0.0300   0.0000   447.3840       32.4257      -1.75825       5.28913       8.70218      -9.94148      -12.7082       7.26174       10.1566      -26.0516       20.3352       1.56762      -11.7586     -0.525870      -2.31373      -1.20969     -0.551773       2.36379       10.9876       14.6608       15.6768       16.6585       16.2331       16.0514       14.6984       13.5190       11.6109       9.96378       8.30926       6.68091       5.20316       4.10084       2.98189       2.19457       1.53967       1.06641
  24   6 1826.2832    0.4051  0.4307  9.0422 -0.0084  0.0190   0.0139   0.0434    0.0484   0.0000   439.1671     -0.201197       17.3001      -2.24293      -2.56451       2.57749       1.69202       1.88287      0.398618     -0.519915       1.02612      0.181806     -0.654205       1.00102     0.0925918     -0.643992   -0.00727431     -0.215713       1.34308       1.59420       1.62685       2.03805       1.97312       1.74535       1.61803       1.52032       1.55808       1.65145       1.52891       1.00365      0.619713      0.517139      0.586263      0.568053      0.395667      0.194754
  24   7 1993.5389    0.5929  0.5998  9.2692 -0.0008  0.0223   0.0161   0.0474    0.0676   0.0000   439.0311      0.775378       21.2816       1.99447      -4.80867      -1.46275       2.25336     -0.407891      0.394106      0.364620     -0.378614     -0.529150      0.905526      0.158059      0.386732     -0.285576     -0.425823     -0.132418       1.56193       1.95029       1.92881       2.05264       2.15180       2.19081       2.14164       1.76368       1.40222       1.18094       1.13350      0.916766      0.680783      0.559211      0.384526      0.269706      0.221123      0.140980
  24   8 2156.7321    0.8605  0.7816  9.6129 -0.0023  0.0218   0.0196   0.0517    0.0808   0.0000   441.1689      -3.73610       17.4912     -0.673794      -1.73622       1.38594       1.45936     -0.954780      -2.51671      0.915286      0.802479      0.675964     0.0776575     -0.843879      0.258576     -0.140609      0.154465    -0.0824871       1.50953       2.05030       2.14418       2.21144       2.05428       2.05942       1.88571       1.79556       1.59624       1.40290       1.21713      0.957333      0.809878      0.594937      0.434811      0.326512      0.217263      0.154818
  24   9 2314.2906    1.1933  0.9516 10.2126 -0.0021  0.0256   0.0252   0.0610    0.0899   0.0000   441.4709       3.40013       13.3169       5.75264       1.22026     -0.558511       1.04698     -0.426656    -0.0491402       1.75098       1.45040     -0.409070     -0.599569      0.515372     -0.139910    -0.0237685      0.644831      0.200721       1.84512       2.40018       2.62217       2.70760       2.54223       2.49867       2.43960       2.22287       1.84170       1.54218       1.30630       1.03722      0.812269      0.664426      0.502666      0.363742      0.250332      0.169989
  24  10 2466.9937    1.6114  0.9075 11.0247 -0.0020  0.0237   0.0358   0.0602    0.0912   0.0000   439.9398     -0.694953       15.7753    -0.0415366       1.79638       2.62605       1.30036       1.04645       2.38722      -1.43500     0.0309015      0.351134      0.258707      0.218999     -0.469247      0.282342     -0.370776     -0.197903       1.64905       2.12935       2.40641       2.58992       2.60977       2.45174       2.24497       1.90276       1.80338       1.37789       1.21922      0.942016      0.742239      0.563673      0.448285      0.323845      0.220491      0.160035
  24  11 2617.6132    2.1748  0.9948 11.1810 -0.0044  0.0290   0.0464   0.0608    0.1072   0.0000   437.8834     -0.789905       18.4359       3.70699      -1.58962      0.499856       1.71709     -0.614827      -1.89537       1.89824      0.869234       1.05418       1.24949     0.0561719      0.282017      0.790655     -0.139022     -0.101768       2.47735       3.65321       4.28062       4.76427       4.70570       4.37444       3.94470       3.25800       2.61946       2.02845       1.59154       1.14363      0.850044      0.645384      0.450775      0.347666      0.219279      0.165912
  24  12 2767.6009    2.8158  0.9685 11.6605 -0.0023  0.0233   0.0573   0.0575    0.1093   0.0000   437.5950      -1.58221       15.2535     -0.759260     -0.554374       3.13898      -2.60579       1.57234      -1.93799       2.35637      0.175400      -1.10180     -0.556255     -0.569206      0.111675     -0.604944    -0.0659470   -0.00287078       1.62101       2.12303       2.16583       2.34090       2.20925       2.25668       2.11276       1.96724       1.67859       1.40647       1.13042      0.956855      0.778152      0.610512      0.446980      0.329590      0.233538      0.172791
  24  13 2916.8652    3.4349  0.8324 12.3575 -0.0013  0.0230   0.0753   0.0503    0.0924   0.0000   438.8817     -0.664286       15.5486       1.93560     -0.714231      0.108395     -0.106859      0.216487      -1.93204      -1.15571     -0.386081       1.20308     -0.417247    -0.0206833      0.459971      0.172749      0.238641      0.215613       1.68167       2.34361       2.49972       2.65205       2.51688       2.38407       2.19195       1.99126       1.81017       1.50628       1.28690       1.00724      0.817287      0.594591      0.444508      0.316733      0.238084      0.157148
  24  14 3064.9728    3.9616  0.9500 12.7019 -0.0028  0.0237   0.0819   0.0579    0.0994   0.0000   438.1171     -0.964407       13.8562       2.63320      -3.76683     -0.706743       2.23795       2.24134      0.779019      0.199065     0.0708433     -0.629089     -0.445429      -1.00008     -0.231449    -0.0681469     -0.327891     -0.383452       1.74515       2.22150       2.29018       2.31061       2.27642       2.28662       2.29826       2.08306       1.84020       1.53867       1.27730      0.922678      0.775474      0.642836      0.501269      0.373957      0.279780      0.198762
  24  15 3211.8288    3.9391  1.1743 12.6630  0.0042  0.0283   0.0792   0.0673    0.1152   0.0000   436.6275       2.48797       16.6891      -1.40678      -4.83281       2.99685      -2.15711     -0.313827      0.511483       3.91543       1.63437       3.17256      -1.54252     -0.757591       1.12165     0.0871311     -0.134093     0.0491965       1.99677       2.73983       2.66403       2.84536       2.71852       2.81169       2.63526       2.48216       2.04588       1.75867       1.41377       1.18095      0.926022      0.742202      0.554183      0.402030      0.291592      0.199111
  24  16 3358.3671    3.4003  1.5967 12.4159 -0.0022  0.0330   0.0577   0.0819    0.0777   0.0000   439.6583      -3.47420       14.6887   -0.00361600       3.41212       1.93971     -0.150071    0.00640438      0.657080      0.402659    -0.0491293      -1.00884     -0.558159      0.268631     -0.804804     0.0233416      0.770738     -0.144652       2.26025       2.71872       3.03424       3.45636       3.17317       3.04167       2.93693       2.59363       2.35183       2.00716       1.67966       1.36137       1.10437      0.857968      0.638737      0.456116      0.316574      0.232655
  24  17 3504.7916    2.7917  2.8433 11.5801  0.0003  0.0426   0.0352   0.1136    0.0538   0.0000   439.1691       6.16910       11.7783       4.18405       1.45757      -2.72639      -5.58291       2.20754       3.42316      -2.26058      0.803843       1.62534       1.12161     -0.851805      0.847649     -0.309512    -0.0474100    -0.0483087       2.85879       3.74219       4.15632       4.27848       4.32155       3.97816       3.72425       3.51014       3.02190       2.63497       2.24813       1.86288       1.45855       1.13254      0.820858      0.608901      0.432586      0.300243
  24  18 3650.7788    2.3589  4.0295 10.9692 -0.0021  0.0533   0.0251   0.1364    0.0476   0.0000   436.8053       4.37243       13.4368       7.29537      -2.04377       2.64260      -6.67205      0.437793      -2.33507      -4.34990     -0.710584       6.23985       4.23750      -1.37358       2.62469      0.530413      0.642727   -0.00861179       3.49697       4.75453       5.08560       5.39758       5.17582       4.93159       4.73356       4.25259       3.85451       3.32326       2.74983       2.25522       1.81265       1.39322       1.04503      0.747610      0.528586      0.379172
  24  19 3796.5411    1.9642  5.6821 10.5382 -0.0004  0.0679   0.0184   0.1744    0.0437   0.0000   437.8643      -2.70264       8.08125      -4.23168       13.2098       10.6825   -0.00309284      -1.90712      -7.97846      0.522847      -1.33103      -1.85943       1.96741      0.284322      0.669484     -0.645380      0.617992     -0.707631       4.37176       5.90500       6.20481       6.70571       6.80569       6.52234       6.01604       5.39338       4.72950       4.13893       3.42095       2.81363       2.20784       1.73076       1.27411      0.959172      0.652483      0.469347
  24  20 3942.3627    1.6022  7.9484 10.1415 -0.0008  0.0849   0.0136   0.2355    0.0387   0.0000   440.8045       3.18892       5.35399       22.8756      -5.44446      -15.6120      -13.0411      -2.64629       2.96299       2.89741      -10.1737      -5.87568      -1.11745       5.47039       2.23843     -0.622139     -0.438914     -0.426477       5.69020       7.22577       7.98679       8.36589       8.36257       8.14206       7.68943       6.91930       6.04134       5.15029       4.26242       3.48360       2.81985       2.19404       1.62393       1.22815      0.870294      0.603698
  24  21 4088.0558    1.3317  9.8336  9.9803  0.0002  0.1056   0.0110   0.2972    0.0343   0.0000   445.3149      -1.64263       10.3144     -0.929356       6.44510       15.0813      -5.23690       2.48529      -2.47671      -3.12751      -4.76061      -3.43533      -2.95390       5.26531       2.67498      0.481703      0.284419     -0.408205       6.85186       9.09123       9.83618       10.3870       10.2897       10.0691       9.22787       8.48597       7.37362       6.41890       5.44700       4.47829       3.53488       2.72207       2.02146       1.49801       1.08361      0.745331
  24  22 4233.5572    1.0981 12.8405  9.7757 -0.0001  0.1414   0.0083   0.3821    0.0314   0.0000   422.4796      -16.0667       3.03761       2.89019      -5.58258      -6.59338     -0.816362       5.29009      -5.99719       1.24828       5.76961       7.66893     -0.704816      0.710658      -3.14063      -1.26327      -1.03522      0.869975       8.95292       12.0605       13.2382       13.4859       13.6875       13.2852       12.4549       11.2728       9.97655       8.60705       7.19373       5.76608       4.68083       3.60543       2.73545       2.02349       1.44085       1.00261
  24  23 4379.0661    0.9123 14.4314  9.6954  0.0000  0.1646   0.0071   0.4507    0.0286   0.0000   455.5229       2.38179       4.99043       8.68237      -9.93170      -18.4341      -23.1347       5.09457       3.19285       6.35936      -11.0822      -2.53884      -5.15063       3.52931       8.78669       1.70827     -0.256972       1.09470       10.4453       13.7552       15.3459       16.0556       15.8732       15.5145       14.4954       12.9360       11.5949       10.0308       8.22232       6.81189       5.39626       4.17159       3.20132       2.35688       1.65365       1.15956
  25   7 2016.8992    0.6340  0.5876  9.3695 -0.0028  0.0211   0.0169   0.0475    0.0646   0.0000   437.2460     -0.885804       18.0188       2.78905      -4.37684    -0.0222543      0.937894       1.23203      -2.38038       1.01966      -1.04617       1.53878     -0.934404      0.414825      0.344463     0.0107232     -0.288946     -0.260462       1.58589       2.07630       2.39041       2.55057       2.47493       2.41742       2.28056       1.92663       1.62660       1.39786       1.13573      0.913913      0.734952      0.519440      0.415720      0.301114      0.213406      0.151214
  25   8 2181.6961    0.9144  0.7622  9.7908 -0.0007  0.0225   0.0205   0.0497    0.0759   0.0000   439.7523     -0.153535       19.4621      0.242368      -4.14570      -2.13815      0.514544      0.645847      0.452618     -0.384663    -0.0822882     -0.509046     0.0644501     -0.217880    0.00810835     0.0670956      0.248810      0.311219       1.24269       1.91343       1.92229       2.16562       2.03413       2.05861       1.87881       1.67193       1.54808       1.19416       1.14700      0.884454      0.765375      0.528856      0.434347      0.310637      0.222918      0.158805
  25   9 2340.4892    1.2671  0.8663 10.4578  0.0008  0.0219   0.0274   0.0550    0.0813   0.0000   439.5599      0.592691       18.6529       4.54133      -4.82957       3.12967       2.27754       1.37640    -0.0925137      -1.58313     -0.716540     0.0880821      0.297942       1.10558     0.0239707     -0.196464      0.281433      0.106570       1.38204       1.79338       1.93524       2.01730       2.08067       1.89896       1.86153       1.65722       1.50987       1.33313       1.10355      0.928199      0.752842      0.561216      0.441029      0.324156      0.251634      0.163474
  25  10 2494.3078    1.7421  1.0339 10.6092 -0.0005  0.0239   0.0335   0.0585    0.1120   0.0000   439.7221      -3.21275       14.7468       3.73641      0.584120       6.07185      -2.38554    -0.0719775      0.173947      0.135091      0.265483      -1.21220     -0.752773     -0.163207      0.532919     -0.405348     -0.295161      0.209042       1.54118       1.87865       2.16571       2.19837       2.26236       2.20367       2.05721       1.92629       1.70829       1.42434       1.18079      0.968896      0.747274      0.614388      0.497401      0.358785      0.277207      0.188547
  25  11 2646.1963    2.3191  0.9446 11.4698 -0.0007  0.0222   0.0473   0.0573    0.1007   0.0000   439.6404       2.30912       15.8281      -4.47389      -2.46059       4.35401      0.155352     -0.130291     -0.393616     -0.824269       1.39046      0.692503      0.809440      0.619810     -0.327285      0.413047    -0.0663091     -0.129307       1.51368       1.92395       2.13876       2.21521       2.22923       2.16687       2.06623       1.86582       1.61921       1.36234       1.17322      0.936794      0.774800      0.601056      0.457550      0.336508      0.244921      0.178649
  25  12 2797.3063    3.0717  0.8908 11.7462  0.0011  0.0215   0.0628   0.0508    0.1058   0.0000   438.4527      -1.78665       15.6822      -3.70845     -0.203971       1.85515      -1.49572      -1.34363      0.905535       1.07028     0.0384266      -1.36947      0.925151       1.13944     -0.625273    -0.0923945      0.240052      0.344438       1.40154       1.91065       1.99646       2.17051       2.12299       2.09796       1.91270       1.70629       1.56338       1.33424       1.12760      0.905184      0.719030      0.558580      0.428467      0.314087      0.241434      0.164739
  25  13 2947.3426    3.8661  0.7895 12.2735 -0.0024  0.0194   0.0844   0.0490    0.0990   0.0000   438.7068     -0.147382       16.6534      -1.43331     -0.169259       2.38007      -1.56987      -1.44582      0.597620      -1.64783       1.60077      -1.37332     -0.216743     -0.633526     -0.415851      0.859154     0.0221456     -0.136378       1.21411       1.74925       1.72387       1.94645       1.80678       1.86753       1.70388       1.63078       1.37104       1.23364      0.975129      0.802475      0.614764      0.513289      0.382210      0.298963      0.209918      0.156124
  25  14 3096.0531    4.0693  0.8947 12.6340  0.0011  0.0227   0.0852   0.0547    0.1011   0.0000   437.6456    -0.0938655       11.8426      -6.06271      -4.09561      -3.54852      -1.83139      -1.05037     -0.616100      0.718874      -3.61492     -0.764149      0.706687     -0.237271     0.0901817   -0.00378453      0.257466      0.187497       1.65826       2.11103       2.34846       2.38318       2.17719       1.96790       1.96152       1.75637       1.61992       1.58554       1.39452       1.19007      0.908187      0.720730      0.528684      0.385740      0.265324      0.179993
  25  15 3243.7621    3.8879  1.1982 12.7903  0.0003  0.0282   0.0759   0.0744    0.1032   0.0000   439.1499     -0.596105       15.7203       2.67220      -1.48410       1.99097     -0.364204      -2.14238       2.65393       1.68081      0.333355      0.272943      -1.16193     -0.196963       1.14455     -0.648174     -0.146685     0.0187836       1.67694       2.36043       2.38430       2.67983       2.60515       2.60776       2.28939       2.06336       1.94828       1.66529       1.44700       1.17207      0.923776      0.751302      0.575835      0.408554      0.285108      0.201323
  25  16 3390.9229    3.2981  1.8100 12.2243 -0.0048  0.0323   0.0516   0.0849    0.0706   0.0000   437.5635       1.23516       19.8398      -7.10662      -2.01403     -0.644846      -3.33698       1.87612      -3.82369       2.38245       1.69481      0.829048      -1.63560     -0.380823   -0.00338677      0.346263     -0.373948     -0.260576       2.11227       2.70390       2.98990       3.16089       3.07261       3.02992       2.87780       2.51611       2.31052       2.04640       1.66286       1.36215       1.13026      0.874229      0.676828      0.496652      0.349074      0.250660
  25  17 3537.9539    2.6733  2.8186 11.5405  0.0002  0.0429   0.0335   0.1094    0.0538   0.0000   438.8372      -3.08967       11.4537     -0.219967      -6.86207       4.54166      -5.09073       1.64396       7.76253     -0.700909      -1.34056      0.732919     -0.894929     -0.109923      0.784623     -0.134695     0.0128822      0.172276       2.60142       3.53780       3.80701       4.12017       4.05827       4.03462       3.68300       3.43084       2.99716       2.54688       2.09477       1.82381       1.40037       1.10009      0.847413      0.638479      0.461279      0.324185
  25  18 3684.7251    2.1919  4.5809 10.9167 -0.0009  0.0569   0.0223   0.1512    0.0438   0.0000   438.0531      -15.3319       14.6033      0.599784       1.41656      -2.30730      -3.67660       8.03187      -5.70792      -6.48260       2.91201       4.13759      -1.00772      -3.35896     -0.632856    -0.0215037     -0.673134     -0.589953       3.69125       4.78347       5.22567       5.44998       5.62243       5.35873       5.00873       4.65064       4.07585       3.52312       2.87923       2.41188       1.92405       1.51490       1.16341      0.876013      0.644330      0.454359
  25  19 3831.0622    1.8574  6.1666 10.5271 -0.0005  0.0692   0.0166   0.1889    0.0387   0.0000   438.0151      -1.39786       10.0379       3.20652      -2.36786      0.308906       10.9478      -12.2619      -2.69616       1.58552       2.65383      0.829256     -0.711535     0.0169786      -1.82610       1.27746      -1.25475      0.107897       4.37712       5.71671       6.15709       6.76422       6.59503       6.45502       6.01684       5.54397       4.77718       4.27798       3.53663       2.91775       2.33517       1.85828       1.41526       1.03386      0.757051      0.541801
  25  20 3977.3012    1.5127  8.6167 10.1333 -0.0006  0.0912   0.0124   0.2510    0.0358   0.0000   444.7062      0.660160       31.4536       5.42433       5.55346      -9.80443      -19.6682      -5.22096      -2.46006      -4.93508     -0.851853      -3.96054       2.12930       1.02256    0.00517069     -0.675395      0.995584    -0.0569842       5.77880       7.56151       8.44251       8.86162       8.83597       8.48789       8.06751       7.33150       6.56586       5.48495       4.79108       3.92101       3.09683       2.41874       1.87341       1.39728       1.02394      0.723564
  25  21 4123.6277    1.2708 10.4287  9.9670 -0.0010  0.1110   0.0101   0.3082    0.0326   0.0000   429.4060      -16.2785       22.4370      -2.66862       7.06055      -4.62336       1.18568      -15.4118       1.00271       2.34404      -11.3954      -3.89330     -0.781854       2.02565       4.33179      0.886719      -3.32162     -0.227088       7.04466       9.02151       10.4476       10.5792       10.8387       10.4989       9.67929       8.93408       7.79183       6.71628       5.76584       4.68073       3.78198       2.96597       2.24404       1.69592       1.20586      0.867367
  25  22 4269.1821    1.0463 13.4226  9.7797 -0.0001  0.1465   0.0077   0.3967    0.0297   0.0000   417.3744      -5.56771       10.7376      -3.83079      -8.86065      -7.49296       3.17675       3.09262      -43.3329      -14.3220       7.73701      -6.91548      -3.27824      -1.45517       2.57648    -0.0600534       2.37567      -1.09390       9.11380       11.9402       13.4598       14.0264       13.9691       13.8148       12.6950       11.6361       10.3578       8.99266       7.52113       6.20861       4.99008       3.96961       2.99138       2.24243       1.60575       1.15686
  26   7 2039.7542    0.6569  0.6383  9.3904 -0.0045  0.0196   0.0164   0.0459    0.0624   0.0000   441.8282      -2.57434       20.0507       2.38937      -2.83602      -2.02576       3.78262    -0.0940542      0.420805     -0.373227     -0.166690     -0.755544     -0.460149       1.26254     -0.214030    -0.0500078    0.00392273     -0.136408       1.38300       1.78838       2.01598       2.11236       2.13974       2.01266       1.84697       1.64736       1.51264       1.34602       1.09146      0.901409      0.730230      0.559269      0.410577      0.315773      0.229309      0.167196
  26   8 2206.0407    0.9612  0.8782  9.7103 -0.0011  0.0234   0.0197   0.0526    0.0804   0.0000   440.1545       3.34234       17.4795      -3.96078     -0.188990      -1.49102      0.879815       1.28131      -2.40891    -0.0471260     -0.199983     0.0853530     -0.501571     0.0328282      0.698788     -0.328518     -0.250481    -0.0910235       1.37262       1.80624       1.87201       2.14660       2.05314       1.86241       1.87333       1.83050       1.58224       1.34636       1.11777      0.971076      0.786230      0.609265      0.452425      0.360633      0.280527      0.203527
  26   9 2365.9921    1.3789  0.9168 10.3929 -0.0019  0.0215   0.0285   0.0553    0.0971   0.0000   439.3997     -0.359415       16.7430       5.14399      -2.37003       2.46481       3.68970     -0.503027       1.08636      -1.23994      -1.74539      0.422450      -1.03757     -0.295007     -0.450193     -0.336577      0.279439      0.166102       1.36717       1.73487       1.89654       1.99828       2.00440       1.96880       1.84619       1.70827       1.53014       1.25744       1.12681      0.950620      0.775203      0.620745      0.483575      0.344531      0.247845      0.190354
  26  10 2521.1409    1.8839  1.0321 11.0666 -0.0031  0.0248   0.0366   0.0597    0.0944   0.0000   439.3344      -1.10405       15.2084     -0.295700       1.28048       2.15421       1.93071      -1.38137     -0.892478      -1.88646     -0.426401     -0.257920     -0.386529      0.568446      0.359716     -0.365589     0.0577627     0.0776985       1.42050       2.05823       2.06936       2.45221       2.23148       2.29077       2.08793       1.95758       1.64070       1.54591       1.21682       1.04154      0.773668      0.647614      0.480936      0.379246      0.280013      0.215832
  26  11 2674.2914    2.4718  0.9810 11.4334 -0.0010  0.0230   0.0482   0.0539    0.1072   0.0000   439.9719      -1.72731       14.8468      0.966066     -0.179589      0.970778       1.47513      0.642688      0.794863      0.116810       2.42538      0.238902     -0.410457       1.06925     -0.369048      0.487912    -0.0321548     -0.143660       1.43683       1.96547       2.09079       2.29998       2.26068       2.15681       2.07485       1.88686       1.67361       1.35436       1.22153       1.01539      0.813006      0.634682      0.468888      0.365898      0.274912      0.192433
  26  12 2826.4978    3.3061  0.8629 11.9874  0.0004  0.0197   0.0666   0.0505    0.0969   0.0000   439.3660     -0.301249       14.6429       1.37824      -2.08446     -0.536800      -1.09293      0.453563       1.09352      0.765278      -1.22386      -1.06169      0.951868     -0.227322      0.226127     -0.337450      0.201396     -0.182506       1.28672       1.60309       1.76408       1.83597       1.74968       1.74708       1.62380       1.50843       1.37557       1.23434       1.10726      0.917173      0.740152      0.581778      0.438650      0.335237      0.252685      0.178937
  26  13 2977.3540    3.7780  0.8631 12.3532  0.0019  0.0220   0.0785   0.0512    0.1012   0.0000   438.4473      -1.78419       14.1838      -1.67346      -1.64940      -1.71771     -0.865591      0.604790       1.88277      0.403101      -1.06022      -1.27538     0.0870049    -0.0398875     0.0603309    -0.0886181     -0.240196     -0.360982       1.44762       1.83930       2.01445       2.00113       1.96137       1.90196       1.96294       1.83493       1.62451       1.33741       1.13914      0.914076      0.687138      0.595335      0.468523      0.367145      0.269221      0.201797
  26  14 3126.8358    4.1566  1.0138 12.6601  0.0007  0.0227   0.0814   0.0584    0.1049   0.0000   441.7186      -1.15575       15.0268      0.925890      -2.84169      -2.45412       1.23834      0.552680      0.935805       1.04120       1.28540      0.445995      -2.04319     -0.735583     -0.172053      0.431325     -0.107774     -0.290991       1.45640       1.95610       2.05149       2.17283       2.18211       2.07375       1.98742       1.81343       1.61162       1.44596       1.21496       1.02299      0.819829      0.649934      0.498835      0.368200      0.271741      0.195499
  26  15 3275.2185    3.8995  1.3183 12.6042 -0.0020  0.0271   0.0683   0.0718    0.0952   0.0000   440.8871       2.56652       12.4865     -0.291217      0.439044      -2.89122      -3.06863     -0.328136     -0.960258      -2.15210      0.275434     -0.945760     -0.671980      0.217747      0.440307    -0.0680368     -0.380973    0.00627746       1.69137       2.24112       2.54709       2.66105       2.67465       2.67101       2.45863       2.18551       1.96832       1.69114       1.41836       1.11799      0.903995      0.729639      0.556015      0.436853      0.321570      0.231376
  26  16 3423.2343    3.1114  2.0745 12.0213 -0.0019  0.0350   0.0455   0.0939    0.0687   0.0000   442.0876      -1.34711       8.99466       1.16588      -2.47068       6.05022       2.50381     -0.674353      0.399922       2.10354     -0.942113       3.33830       2.26447      -1.33854      0.677738     -0.696235      0.258256      0.180330       2.17428       2.93390       3.17347       3.42356       3.32630       3.19965       2.99145       2.75684       2.51811       2.20401       1.86958       1.60041       1.29202       1.00894      0.765848      0.567527      0.436821      0.301717
  26  17 3570.8128    2.6056  3.2495 11.3323 -0.0012  0.0441   0.0299   0.1210    0.0503   0.0000   437.8882      -3.22633       9.60694       11.6833       2.75642       1.71042       2.36475      -1.23272      0.615100       5.41109      -4.40359      -1.06640      -2.77186      0.424032      -1.03916     -0.786550      -1.28532      0.449057       2.60410       3.51817       3.73694       4.06465       4.11765       3.97730       3.74905       3.32309       3.16550       2.61751       2.29748       1.84128       1.49547       1.20695      0.915006      0.712128      0.518226      0.375778
  26  18 3718.1007    2.1300  4.9667 10.8163  0.0000  0.0596   0.0203   0.1536    0.0413   0.0000   429.6633      -5.80337       18.0897      -2.86320      -8.28630       2.16818      -2.98468      0.865475       1.96159       2.28006      -3.13822       2.32853      -1.68351       1.02237       1.01837      -1.66427     -0.702467      0.376236       3.75551       4.87584       5.32202       5.58911       5.52161       5.47253       5.22586       4.78537       4.22844       3.66796       3.12026       2.60748       2.16121       1.68491       1.29452      0.976086      0.724367      0.526076
  26  19 3865.0720    1.7599  6.9532 10.3056  0.0001  0.0743   0.0146   0.2022    0.0379   0.0000   432.1239      -5.46259       6.53107      -11.4030       1.13273       12.4981       2.84518      -2.26172       12.7459       2.55342       1.83069       3.98448      -2.59478      -1.71836     -0.422486       1.85306      0.900002     -0.417092       4.46231       5.82311       6.34870       6.64373       6.87062       6.49084       6.14917       5.67556       5.14828       4.51435       3.84105       3.21776       2.60755       2.06633       1.58335       1.21416      0.895499      0.640908
  26  20 4011.8764    1.4675  8.6094 10.1191 -0.0005  0.0899   0.0118   0.2490    0.0338   0.0000   440.8278       1.44659       1.91513       15.1905       1.53022     0.0691034       7.53020       2.26758       5.36125       5.05661      0.208567     -0.684854      -3.05899      -1.48705      -1.62039      -2.66286     -0.234390      0.628401       5.38718       7.08755       7.79773       8.18596       8.24428       7.81452       7.63113       6.95741       6.13531       5.50165       4.72326       3.87093       3.19509       2.50473       1.96640       1.47259       1.07305      0.771647
  26  22 4304.8787    1.0067 13.5477  9.7307  0.0003  0.1462   0.0073   0.3996    0.0286   0.0000   443.0704       4.33474       4.95134      -5.92167      -10.4276       1.99387      -3.92172      -19.6242       14.1467      -1.29953      -1.50573       6.49102       1.76544       2.41688      -7.38832      0.802627      -1.26314       1.34747       8.65830       11.2847       12.9399       13.4577       13.4698       13.3643       12.4656       11.1960       10.2638       8.84912       7.45296       6.24518       4.99204       3.98751       3.11927       2.36769       1.70688       1.23536
  27   6 1889.7383    0.5008  0.5237  9.0243 -0.0034  0.0194   0.0132   0.0410    0.0595   0.0000   439.4834     -0.739040       18.0907     -0.296997      -3.99628     0.0880521      0.800733       1.32249      -1.23503     -0.351634     0.0227738      0.365260      0.596609     -0.116760      0.307108      0.175145     -0.153325    -0.0555134       1.06444       1.33750       1.71529       1.68572       1.79258       1.55269       1.40572       1.56196       1.27782       1.07815       1.08898      0.819361      0.702014      0.556945      0.442814      0.359498      0.233269      0.170705
  27   7 2061.9933    0.7013  0.7378  9.3317 -0.0023  0.0210   0.0157   0.0487    0.0718   0.0000   439.1031      -2.99792       16.3547       2.91527     -0.422568      -1.55578     -0.507917       3.09082     0.0328201      0.880912    0.00643989      -1.30800     -0.323186     -0.180432     -0.221582      0.348815   -0.00480199     -0.168594       1.22873       1.56412       1.73220       1.74500       1.84595       1.88642       1.66576       1.55995       1.30575       1.19141       1.13485      0.919729      0.764975      0.590277      0.451371      0.370878      0.247807      0.181907
  27   8 2229.7149    1.0507  0.8094  9.9293 -0.0052  0.0202   0.0226   0.0517    0.0803   0.0000   438.9264      -3.18732       19.5804       2.01294      -1.99952     -0.302640       3.76382     -0.718921       2.10661     -0.244317      0.331041     -0.951826      -1.30144     -0.772720     -0.155787   0.000262660    -0.0251474      0.530115       1.19527       1.54799       1.62706       1.82025       1.75091       1.75439       1.69741       1.53914       1.44818       1.27580       1.07304      0.813775      0.689742      0.602442      0.447252      0.360021      0.268550      0.186393
  27   9 2390.9325    1.4487  0.9465 10.4299  0.0002  0.0225   0.0282   0.0552    0.0887   0.0000   439.2535      -3.32619       14.2645      -1.34290      -1.75849       1.93247      -3.66412       1.69263    -0.0423359      0.771318     0.0873022      0.832362      0.733764      0.273962      -1.04464      0.256181      0.326203     -0.238871       1.24560       1.72760       1.85734       2.04681       1.96208       1.95253       1.82434       1.70340       1.49322       1.36361       1.12568      0.962912      0.758408      0.629112      0.474955      0.368462      0.284764      0.199488
  27  10 2547.4917    1.9911  0.9834 10.9580 -0.0002  0.0215   0.0383   0.0560    0.0955   0.0000   439.3671      -1.23833       16.3661       1.19132      -3.52396       3.69886       1.13650       2.28260      0.902968      -2.47637     -0.972121       1.66144       1.79536     -0.440167     -0.369694    -0.0181369     -0.149681     -0.210595       1.23469       1.64924       1.76581       1.86004       1.93815       1.90245       1.80005       1.67567       1.43104       1.29173       1.12301      0.872501      0.751858      0.593839      0.478480      0.350624      0.266737      0.202577
  27  11 2701.9692    2.5050  0.9402 11.5335 -0.0022  0.0211   0.0486   0.0524    0.0964   0.0000   436.5806     -0.239327       12.4571      -1.74090      -1.81832     -0.784876       1.87927    -0.0483462      -3.47821      0.664665      0.141884       1.05597      0.377073     -0.129143     -0.403095    -0.0878481     -0.123104     -0.130364       1.35235       1.68926       1.83162       2.03835       2.09543       2.00848       1.84656       1.69332       1.59744       1.32942       1.13092      0.914320      0.734170      0.594177      0.474732      0.361673      0.270421      0.212310
  27  12 2855.2692    3.4213  0.8694 12.1687 -0.0053  0.0208   0.0700   0.0529    0.0998   0.0000   439.8644    -0.0403792       15.4732      0.161902      -4.38595      -1.99766       1.04835       1.58969      -1.25243       1.38935       1.20440      0.962960      0.769918     -0.912045      0.408668    -0.0261712     -0.133050     -0.133738       1.32748       1.83872       1.99873       2.20462       2.15746       2.18450       2.01279       1.86664       1.54449       1.31554       1.08913      0.919244      0.718486      0.597599      0.443864      0.340971      0.245220      0.189194
  27  13 3006.8797    3.9412  0.8915 12.5098  0.0003  0.0198   0.0787   0.0527    0.0891   0.0000   439.7216       1.12367       14.9412     -0.669395      -2.51538     -0.745970      0.720155     -0.741774     -0.762212     -0.252451      -1.67692       2.10764     0.0844976     -0.411950     -0.431128      0.683102      0.199052      0.159164       1.18890       1.58000       1.73240       1.82257       1.75893       1.70105       1.63996       1.49624       1.39910       1.21612       1.08532      0.907249      0.743557      0.552647      0.453743      0.341696      0.259909      0.196988
  27  14 3157.1321    4.0664  0.9419 12.8144 -0.0053  0.0223   0.0813   0.0555    0.0894   0.0000   439.2403      0.550844       11.9744     -0.307702       2.38683      -5.17215     -0.403489     -0.701349      -1.51642      -2.29924       2.01986      -1.38480       1.97921     -0.658163     -0.406883     0.0979579      0.360085     -0.382908       1.29368       1.81853       1.85493       2.05844       2.11684       2.03137       1.99361       1.75776       1.55446       1.29783       1.17571      0.949839      0.771827      0.600001      0.463039      0.348379      0.279957      0.196726
  27  15 3306.4259    3.6508  1.4818 12.4843 -0.0008  0.0292   0.0606   0.0734    0.0827   0.0000   438.6935    0.00208919       16.6153       2.48256      -1.95327      -2.00444      -2.89925      -2.63063      -2.75200     -0.394944      0.104937      0.507588      0.784249      0.673890      0.598195     -0.959156     -0.643421    0.00341919       1.63870       2.10779       2.32154       2.54561       2.55800       2.46185       2.35262       2.13539       2.00981       1.69857       1.44872       1.21844      0.983502      0.785257      0.630115      0.488258      0.361860      0.265769
  27  16 3455.0896    3.0371  2.3303 11.7735 -0.0018  0.0366   0.0402   0.0962    0.0637   0.0000   435.4701     -0.242803       16.6187      -4.49586     -0.846706     -0.606442       2.17704      -1.67931      -1.36667      0.347790     0.0970161      -1.52671      0.290137     -0.688348     -0.263631     -0.236446      0.844400     -0.142081       2.14657       2.73959       2.93771       3.19664       3.25199       3.23080       3.01500       2.68214       2.48015       2.14131       1.94162       1.57562       1.24516       1.00629      0.818798      0.614380      0.465911      0.336516
  27  17 3603.3497    2.4509  3.5505 11.2415 -0.0018  0.0474   0.0269   0.1234    0.0480   0.0000   438.4631      -2.02544       8.41309       7.16375      -4.53052      -8.97837       5.96409      -4.29858       4.93010       6.75019      -2.77355     -0.317963       5.31301      0.639962      -1.01803      0.445711      0.874869     -0.443506       2.79611       3.74150       3.98517       4.24674       4.34695       4.12637       3.98417       3.56216       3.28483       2.88151       2.50761       2.21010       1.79875       1.44424       1.09671      0.840692      0.600481      0.443131
  27  18 3751.4087    2.0425  5.2097 10.7348 -0.0007  0.0601   0.0186   0.1577    0.0387   0.0000   437.7337      -9.33532       20.6919     -0.120862      -3.85679      -4.02032      -3.42957       6.78648       9.33604      -2.56276       3.53491      -1.13837      -4.19684    -0.0897060      0.851412       1.53101     -0.374293     -0.893398       3.57509       4.78491       5.25839       5.50370       5.52961       5.42564       5.04888       4.71012       4.22542       3.79726       3.19905       2.82490       2.24625       1.84674       1.44132       1.06127      0.781827      0.571350
  27  19 3898.8287    1.7191  7.5032 10.2123 -0.0008  0.0756   0.0134   0.2098    0.0363   0.0000   439.2899       8.07263       12.2313       4.48832       3.45843      -2.72312       4.18450       5.00682      -7.54440      -6.77722      -1.76505       1.09033      -3.39449      0.583281       3.21949       1.84102     -0.340005      -1.20275       4.50885       6.00347       6.64759       6.98528       7.25586       6.95899       6.62230       5.97746       5.33484       4.73202       4.03996       3.30175       2.72780       2.18153       1.71122       1.29969      0.957205      0.720303
  27  20 4046.2286    1.3945  9.5027 10.0805 -0.0004  0.1000   0.0110   0.2669    0.0329   0.0000   439.1269      -3.63525       2.99433       6.76145      -2.73042      -13.8363     -0.980772      -1.76226       14.8292     -0.500067      -2.44051      -7.06872       5.93947      -2.19685      -1.61683       2.02611      -1.06675     -0.608429       5.75397       7.68951       8.33706       8.87735       9.10386       8.59572       8.47599       7.69704       6.96992       5.99064       5.14229       4.36217       3.50808       2.89926       2.24429       1.74775       1.23586      0.923513
  27  21 4193.4117    1.1691 11.7924  9.8911 -0.0002  0.1238   0.0086   0.3351    0.0296   0.0000   433.0777      -13.0091       10.2848      -13.9210      -9.44437       3.57520       14.1294      -10.0826      -20.0818       12.0829       9.69303      -8.72483       4.97824       6.29199     -0.171154    -0.0488394       1.65989       1.18233       7.17508       9.46530       10.4774       11.0119       11.0634       10.9881       10.4298       9.43454       8.67771       7.48730       6.57967       5.42098       4.46178       3.50456       2.82423       2.15995       1.58666       1.18225
  28   4 1546.0170    0.1743  0.1683  8.9358 -0.0204  0.0162   0.0095   0.0231    0.0292   0.0000   439.9646     -0.344655       20.0541       1.80906      -1.93713     -0.734814      0.728563      0.376354     -0.167440      0.702386      0.842531      0.476984     -0.627278     -0.459335     -0.293249     -0.499701    -0.0712322      0.221693      0.741373       1.19899       1.19148       1.34932       1.44204       1.16099       1.42307       1.13244       1.11465      0.891461      0.859176      0.718728      0.574150      0.486335      0.341314      0.312593      0.172997      0.145791
  28   6 1910.1419    0.5153  0.5882  9.1171 -0.0022  0.0188   0.0129   0.0438    0.0570   0.0000   439.1532     -0.679546       22.5025       1.20561      -2.65349       2.79813       2.57404      -2.58362     -0.199442      0.139324      -1.34933     -0.754165      0.713294    -0.0175017     -0.342929      0.199649      0.148819      0.292500       1.07703       1.44087       1.50933       1.65070       1.63905       1.61828       1.61215       1.42382       1.31847       1.13641       1.05546      0.784507      0.696903      0.495655      0.425856      0.332283      0.267500      0.189997
  28   7 2083.8517    0.7363  0.7525  9.5247 -0.0003  0.0205   0.0162   0.0487    0.0696   0.0000   442.7565      0.539953       18.6356      0.224400      -2.38326     -0.661014     -0.262833       1.45604    -0.0334978     -0.143451      0.231585      0.307636     -0.212362     -0.351268     -0.115308     -0.460507     -0.155161    -0.0647284       1.19391       1.45388       1.69426       1.76389       1.77771       1.78322       1.71707       1.52945       1.38440       1.32860       1.05775      0.823793      0.745494      0.560717      0.455543      0.374227      0.289839      0.208739
  28   8 2252.7246    1.1117  0.8565  9.8783 -0.0012  0.0207   0.0221   0.0498    0.0871   0.0000   440.1947       3.21363       16.7997    -0.0782088      -3.75394      -2.50827      -2.67740      0.420985       3.34352       1.50251      0.957777       1.06084      -1.10682     -0.314516     -0.670934      0.243603    -0.0274589     -0.290442       1.21579       1.56455       1.64696       1.75320       1.73928       1.69635       1.71654       1.58057       1.48670       1.22552       1.06456      0.887592      0.743864      0.636695      0.535488      0.385414      0.287922      0.208408
  28  10 2573.2711    2.0586  1.0669 11.2130 -0.0021  0.0231   0.0387   0.0604    0.0968   0.0000   441.8807     -0.522219       13.3955      -1.10863      0.651642      -4.93591      0.593749       2.59281     -0.681311      -1.28310     -0.636103      0.173836      -1.45096      0.772117      0.874401     -0.211669      0.130616      0.182288       1.34859       1.77701       1.88506       2.01124       1.99022       1.99172       1.83888       1.75820       1.60444       1.37963       1.23061       1.01823      0.865563      0.698686      0.559819      0.413393      0.321739      0.228062
  28  11 2729.2841    2.6975  1.0733 11.5374 -0.0008  0.0231   0.0486   0.0563    0.1070   0.0000   440.5775      0.352873       14.1924      0.290191     -0.629473      0.967826       1.22854      -3.05374     0.0833197      0.597295    -0.0871851       1.04976     -0.318601     -0.324256      0.234120      0.396877     -0.161167     -0.116812       1.26719       1.69667       1.79514       1.99502       1.99636       1.99132       1.94721       1.69712       1.53196       1.33735       1.19046      0.974673      0.792165      0.662824      0.518987      0.392942      0.286959      0.222683
  28  12 2883.6351    3.4553  0.8817 12.2391 -0.0026  0.0204   0.0680   0.0503    0.0967   0.0000   438.8998      -1.53300       14.4681       1.11871      -1.49148       2.05114      -1.25821       1.52193     -0.752963    -0.0276604     -0.958317     0.0245732     -0.946925      0.345240      0.927333      0.127421     -0.606739     0.0640670       1.14678       1.53484       1.65147       1.75684       1.74349       1.73597       1.63011       1.53793       1.35186       1.22112       1.08857      0.913889      0.745237      0.619538      0.485251      0.374484      0.270587      0.210600
  28  13 3036.1276    4.0258  0.9064 12.5848 -0.0035  0.0203   0.0794   0.0525    0.0900   0.0000   438.6795      0.323112       16.2139      0.747196      -4.62846       1.69835       5.02055     -0.662722       1.02778      -1.10826      -1.03811       1.45232     -0.130535      -1.18026      0.267899     -0.236994     0.0849269    -0.0167931       1.23398       1.68541       1.86512       2.03510       2.04372       1.96974       1.88667       1.61579       1.54527       1.28086       1.15097      0.914655      0.750545      0.606751      0.476411      0.360648      0.268892      0.201410
  28  14 3187.0844    4.1689  1.0633 12.6777  0.0035  0.0226   0.0766   0.0593    0.1001   0.0000   438.0618      -3.28249       12.3481      -1.25881     -0.432417     -0.418323      -4.15566      -1.29475       1.60370      -1.42941    -0.0839879     -0.849985     -0.276080     0.0451681      0.158386     -0.161630     -0.458609     -0.597012       1.35245       1.71787       1.87017       1.98163       1.86981       1.93961       1.85094       1.71880       1.57738       1.38485       1.20571       1.03187      0.864076      0.702942      0.563206      0.426038      0.316227      0.239303
  28  15 3337.0886    3.5296  1.5785 12.3949 -0.0024  0.0284   0.0561   0.0790    0.0793   0.0000   438.2343       3.43424       16.4556      -2.65377      0.106525       3.69575      -1.70012      -1.90566       1.82392     -0.566006      0.358896      -1.02496       1.44653      0.215509      0.487609     -0.541350     -0.112499      0.369302       1.57793       2.15014       2.30224       2.50915       2.56386       2.52915       2.37444       2.14164       1.96646       1.63548       1.51696       1.21240       1.03704      0.841008      0.635387      0.500887      0.364008      0.279991
  28  16 3486.5465    2.8878  2.6691 11.6966 -0.0035  0.0396   0.0360   0.1017    0.0560   0.0000   439.7525      0.672731       16.5251      -1.20894      -7.47610     -0.724285      0.955856       4.03992      -3.83676       1.34023      -1.94374       3.02252      -2.17420     -0.531357      -1.43146     -0.207172     0.0164843      0.370536       2.21842       3.01683       3.18828       3.42059       3.37799       3.44011       3.18038       3.07934       2.73124       2.38805       2.03240       1.73411       1.44137       1.15918      0.899323      0.698980      0.544143      0.401892
  28  17 3635.5547    2.4139  3.8682 11.0981 -0.0010  0.0470   0.0247   0.1286    0.0461   0.0000   438.4075      0.169821       22.1548       7.80057       2.17043      0.645153      -4.52134       5.68642       5.06090      -2.08299     -0.540352       5.51355       1.59844      -2.72340      0.890411     -0.438069     -0.121981      -1.00620       2.70554       3.55623       3.92894       4.18141       4.23538       4.06181       3.94608       3.65289       3.27557       2.94525       2.47370       2.10467       1.71371       1.41704       1.09578      0.846790      0.659004      0.489583
  28  18 3784.0627    1.9932  5.8898 10.4246 -0.0005  0.0618   0.0163   0.1666    0.0395   0.0000   438.0817      -3.51597       18.0458       5.73351      0.335670      -1.25227       2.34633       10.8714      0.361595      -2.68427     -0.173295       2.58923      -1.16064     -0.647931       1.95186      0.277810       1.70795      0.765838       3.50772       4.50378       5.01698       5.29040       5.37058       5.26301       4.96199       4.62867       4.29091       3.71352       3.24047       2.76674       2.27491       1.84614       1.45499       1.11518      0.863076      0.639087
  28  19 3932.4174    1.6260  7.7142 10.2198  0.0002  0.0792   0.0125   0.2127    0.0344   0.0000   442.0521      0.345923       1.54147      -6.19193      -6.81110       6.29276       5.01329      -7.29407      -1.83647     0.0656968      -3.51514      -7.73645       1.74304      -1.56478     -0.383384     -0.963566      -1.00056     -0.590476       4.44839       5.79434       6.49160       6.95730       6.97279       6.93427       6.52051       6.07847       5.48171       4.82733       4.05137       3.53147       2.91074       2.32228       1.86274       1.42441       1.07577      0.788820
  28  20 4080.0154    1.3593 10.8142 10.0154 -0.0005  0.1088   0.0096   0.2937    0.0308   0.0000   440.5113       5.36203       5.65125       7.32899       5.02308       19.3295       7.46553      -4.29646       13.5286       5.25784     -0.807567       7.38584       3.11844      -4.17442       2.37730       2.95730     -0.594681      -1.36222       6.05757       8.04023       8.93520       9.25301       9.65355       9.34539       9.07776       8.29068       7.55382       6.55989       5.59761       4.80085       3.99531       3.20284       2.57206       1.97809       1.47708       1.07014
  28  21 4227.8145    1.1180 12.6948  9.8978 -0.0003  0.1324   0.0078   0.3571    0.0278   0.0000   443.6517      -5.66412       35.6175      -10.9097      -13.1169       18.3807       12.4406      -6.04820       11.0862       6.81793       7.12888       3.65200     0.0925719       3.00265      -2.66915       5.85017       2.00898      -2.37143       7.33648       9.73693       10.9196       11.5154       11.6156       11.6351       10.8554       10.0230       9.20924       8.03235       6.91381       5.75195       4.88741       3.90539       3.09282       2.38356       1.79296       1.32699
  28  22 4375.1514    0.8989 15.1755  9.6979 -0.0019  0.1656   0.0062   0.4455    0.0263   0.0000   443.3166      -5.51799       27.8809      -29.0764      -12.4086       7.27143      -16.5958      -10.7609       7.03530      -18.7439       19.2521       2.03879      -3.04802      -6.18792      -6.61937       1.34806      -3.11327      -1.67105       9.18036       11.8937       13.3300       14.0564       14.4210       14.0108       13.4855       12.3705       11.2970       10.0301       8.53473       7.35573       6.07131       4.91705       3.92679       3.05020       2.24643       1.64946
  29   4 1564.1338    0.2000  0.2236  9.0160  0.0011  0.0249   0.0090   0.0352    0.0299   0.0000   439.4583      -1.70674       19.6718      -1.03696      -1.33995       1.54418      -2.13019      0.527334   -0.00268141     -0.820330     -0.201482     -0.359113     -0.511734     -0.341701     -0.168829      0.143426      0.120230     -0.147602      0.890046       1.72229       1.84008       1.72284       1.47961       1.80905       1.04435       1.50015       1.12580       1.07457       1.10146       1.00150      0.577394      0.645762      0.409842      0.361428      0.283185      0.154750
  29   6 1930.1618    0.5208  0.6769  9.1477 -0.0037  0.0210   0.0125   0.0509    0.0595   0.0000   440.8323      0.138807       19.7236       2.18988      -3.37929     -0.151284      0.897259       2.41097      0.362476      -2.82283      -1.88882     -0.397531     0.0593958     -0.369535     -0.237679      0.356346      0.160152      0.168226       1.12722       1.57235       1.62556       1.68359       1.80900       1.65831       1.67115       1.58832       1.51153       1.25940       1.05082      0.841935      0.705244      0.583964      0.485258      0.411849      0.302675      0.216668
  29   7 2105.2882    0.8008  0.7483  9.4932 -0.0033  0.0191   0.0170   0.0453    0.0737   0.0000   439.3465      -1.38385       18.1218       1.40813      -5.11568     -0.281557      0.918013     -0.160338     -0.700571       1.73444       1.33050      0.466925      -1.11865      0.495464      0.398067      0.333287      0.164989     0.0760470      0.996751       1.30104       1.45956       1.58800       1.55972       1.61756       1.45712       1.38622       1.26030       1.16362      0.951882      0.793572      0.706681      0.551735      0.453399      0.344380      0.263930      0.200390
  29   8 2275.2657    1.1149  1.0383  9.9706 -0.0026  0.0223   0.0206   0.0594    0.0887   0.0000   440.4963      -1.53442       16.2366       1.47372       2.82033     -0.922966       3.46394     -0.861057     -0.740538      0.868218     -0.556999       1.81891      0.432130      0.443058     -0.242504     -0.267272     -0.399470    -0.0146951       1.29148       1.67094       1.97330       2.01309       2.02679       2.04036       1.91199       1.76914       1.57699       1.36995       1.21967       1.02894      0.860131      0.675198      0.567663      0.435310      0.317768      0.240359
  29   9 2439.0056    1.5602  1.1016 10.7146  0.0007  0.0237   0.0284   0.0597    0.0931   0.0000   441.2566       1.10015       16.5560     -0.260629     -0.277768       1.42772      -2.04617      -2.55053     -0.644849       1.31001      0.424617       1.49077      0.395510      -1.18387     -0.447792      0.181150      0.126150     -0.191594       1.37113       1.78612       1.89537       2.11040       2.05378       2.06315       1.96621       1.90531       1.66442       1.52188       1.27177       1.08217      0.834766      0.717781      0.579075      0.465301      0.359330      0.266011
  29  10 2598.5836    2.1706  1.0548 11.3181  0.0011  0.0224   0.0394   0.0582    0.0931   0.0000   440.6068      -3.17265       17.8560       2.13212      -3.51782       2.27682       1.97345     -0.893801       2.50758      0.934889     -0.129854     -0.393607      -1.41057     -0.234028      0.616702      0.132591     0.0290866     0.0933205       1.20683       1.54601       1.71934       1.93890       1.97278       1.81728       1.72962       1.67512       1.50830       1.29669       1.14052      0.996030      0.806845      0.660538      0.520724      0.423199      0.307316      0.227166
  29  11 2756.0951    2.7345  0.9474 11.8228 -0.0025  0.0201   0.0517   0.0522    0.0865   0.0000   438.4356     -0.745127       16.9002      0.954357      -3.73216      0.919530       1.93547     -0.168986      -2.98612     -0.514073      0.760607      0.250195     -0.472599      0.616147      0.558419     -0.837409     -0.464979      0.279100       1.16729       1.48658       1.67032       1.79602       1.76885       1.71510       1.69161       1.52747       1.38381       1.27422       1.11877      0.906358      0.748992      0.637520      0.501035      0.399889      0.295159      0.223097
  29  12 2911.5026    3.5666  0.8992 12.3922 -0.0049  0.0201   0.0687   0.0499    0.0888   0.0000   437.4106      0.148413       15.9560       4.02442      -5.74557      -1.64403      0.867157    -0.0913055       1.41608     -0.445094       2.60985      0.173219     -0.938249       1.53831     -0.253923     0.0365970     0.0427802     -0.329474       1.24757       1.71033       1.94351       2.07599       2.08007       2.08071       1.91390       1.78432       1.59512       1.36245       1.19803      0.980939      0.802078      0.672925      0.508235      0.388947      0.302890      0.222232
  29  13 3064.8886    4.1412  0.9074 12.7525 -0.0012  0.0202   0.0800   0.0520    0.0928   0.0000   438.1323     -0.161810       16.0464     -0.886577      0.416107      -2.40813      0.523073     0.0852047      -1.58225       1.32904      -2.11803      0.943737     -0.701474     -0.341991     -0.274522     0.0934425      0.199884      0.136700       1.15961       1.47922       1.65792       1.68445       1.62274       1.82148       1.65074       1.55372       1.43807       1.17063       1.04865      0.888126      0.761183      0.637181      0.496400      0.382601      0.286385      0.215932
  29  14 3216.6609    3.9624  1.2034 12.6127  0.0012  0.0234   0.0688   0.0632    0.1023   0.0000   437.8019      0.682122       16.1659       1.17227      -3.70634       1.65683      -1.85533       1.98749       1.95458     -0.771175     0.0902141      0.136115      0.945402     -0.172836     0.0452138    -0.0136497     0.0601041      0.246747       1.37020       1.69123       1.90673       2.02245       2.03267       1.93351       1.91402       1.77325       1.66097       1.42708       1.26311       1.06184      0.941820      0.714887      0.574849      0.449558      0.353360      0.266984
  29  15 3367.4697    3.4473  1.7670 12.1182 -0.0005  0.0303   0.0490   0.0754    0.0733   0.0000   439.2508      0.759222       9.35031      -3.43179      -5.66055       1.26529      0.662909      -2.43195       1.40190       2.16332       1.20661      -2.11284      0.135924       1.03441      0.663723     -0.632429     0.0591573    -0.0833298       1.68127       2.25189       2.52900       2.68752       2.73312       2.65019       2.49188       2.35060       2.05755       1.90812       1.58773       1.40130       1.12820      0.947537      0.757806      0.558588      0.438733      0.322687
  29  16 3517.8079    2.7904  2.8780 11.5730 -0.0008  0.0404   0.0323   0.1015    0.0535   0.0000   437.0333      -2.29538       9.65312       5.30149     -0.170485      -4.20421     0.0506356       1.21490      -3.21611      -2.09651       1.78533      -1.11349     0.0262640     -0.381325      -1.06994     -0.746065      0.475073     -0.291598       2.20240       2.94156       3.20002       3.56170       3.53373       3.44752       3.34268       2.98215       2.81478       2.43426       2.18886       1.81418       1.50169       1.19115      0.995458      0.762287      0.579277      0.436568
  29  17 3667.3954    2.3330  4.2041 10.9327 -0.0005  0.0491   0.0223   0.1310    0.0451   0.0000   437.3462       1.22201       12.7545       3.29373     -0.477784      -6.85015      0.445543     -0.209288       2.23676      -1.36325     -0.672420     0.0411078      -1.48283      -1.19324      -1.58605      0.692436      -1.31990     -0.532940       2.68784       3.50059       3.96177       4.18251       4.33340       4.21799       3.97952       3.63415       3.39312       2.98942       2.62899       2.19559       1.81908       1.47395       1.17078      0.926989      0.721057      0.527716
  29  18 3816.4782    1.8819  6.3651 10.5144 -0.0005  0.0672   0.0151   0.1793    0.0351   0.0000   438.5882       3.61413       18.8300      -11.0931       2.67353       13.9120      0.443978       2.28671       3.63414       4.16102      0.667335       1.86779     -0.286640      -1.54339       3.15558       2.70168      -1.00629      0.753722       3.58993       4.79535       5.27688       5.61568       5.60833       5.66917       5.36109       4.90828       4.59330       3.99096       3.52042       2.97788       2.53252       2.06459       1.65153       1.26600      0.964191      0.716051
  29  19 3965.3140    1.5661  8.3676 10.2638 -0.0002  0.0856   0.0119   0.2263    0.0317   0.0000   439.9608      -2.75900       22.7558       4.10582       13.8818      -13.5829      -11.0517      -5.30578      0.996953     -0.979429       3.90488       1.96935      -2.08748       1.29685     -0.681767      -1.09394       2.15106      0.204143       4.53944       6.07330       6.59861       7.15531       7.19016       7.18501       6.76790       6.45767       5.76759       5.11498       4.41061       3.82276       3.17563       2.58310       2.10301       1.60572       1.21438      0.924237
  29  20 4113.5773    1.2809 10.8913 10.0546 -0.0025  0.1085   0.0091   0.3024    0.0296   0.0000   434.7147      -6.30921       10.1885     -0.231553      -14.4866       5.98463      -7.42434      -16.4173      -5.67552       6.69675       8.12201      -8.00001      -5.78114      -5.01422    -0.0566973       2.39197     -0.613733      0.416834       6.06951       7.71386       8.68544       9.13678       9.41627       9.31350       8.72082       8.06184       7.44605       6.58125       5.83210       5.00641       4.03449       3.44800       2.66767       2.11953       1.59730       1.19712
  29  21 4261.7863    1.0636 13.3882  9.8467  0.0011  0.1381   0.0070   0.3747    0.0274   0.0000   446.4470      -7.42148       10.2206      -2.22003       15.8504       18.7675      -17.2709       14.5608       4.80575      -2.37590       18.6336      -9.84691      -4.44021      -3.34553       2.93231       2.83790      0.224738      -1.74726       7.28887       9.85751       10.9209       11.6373       11.7253       11.5641       11.0273       10.1971       9.33002       8.39535       7.33960       6.15975       5.15687       4.20195       3.38337       2.59865       1.98259       1.49966
  29  22 4409.6576    0.8923 15.7511  9.6591 -0.0004  0.1684   0.0058   0.4422    0.0252   0.0000   407.2208       5.34510       20.8517      -19.2846       10.2117      -14.7429       26.4336      0.327690      -7.50127      -13.4583       3.88653      -1.85306       9.70733       2.36423       9.63969       4.66669       4.11988      -1.89747       8.91243       11.8926       13.2155       14.0688       14.2877       14.0098       13.6429       12.3151       11.5748       10.0643       8.80763       7.46532       6.27331       5.13423       4.04108       3.21139       2.42684       1.82295
  30   6 1949.9194    0.5579  0.5826  9.2587 -0.0022  0.0179   0.0135   0.0400    0.0547   0.0000   442.1047      -2.26906       21.1266      0.735694      -1.08435    -0.0781726      -2.32138       4.17650      0.631077      -2.08061      0.164686     -0.692318     -0.302004      0.191743      0.812649    -0.0517905      0.307532      0.153714       1.02308       1.28772       1.44622       1.41884       1.49773       1.53153       1.44625       1.35617       1.24533       1.11821      0.946392      0.823795      0.663695      0.585032      0.446223      0.352713      0.284853      0.208142
  30   7 2126.3376    0.8474  0.8455  9.4615 -0.0012  0.0206   0.0167   0.0487    0.0782   0.0000   441.1208      -2.09217       20.5961     -0.351431   0.000862694       1.05331    -0.0833488      -1.30341       1.70433       1.83693      0.854094    -0.0948009     -0.755850       1.05078      0.110074    -0.0205873      0.503524     -0.106939       1.07315       1.39100       1.57064       1.75539       1.64347       1.68366       1.64098       1.49250       1.37376       1.21827       1.02749      0.896215      0.762847      0.627936      0.489313      0.403177      0.291399      0.225669
  30   8 2297.3070    1.2007  0.9730 10.1508 -0.0024  0.0219   0.0222   0.0540    0.0842   0.0000   438.7703       1.60476       16.0564      0.648228      -1.20520       4.71337       2.59732      -1.55228      -2.83491      0.854026       2.16027      0.489974      -1.16493     -0.579673      0.449232     0.0372707     0.0321475     -0.245441       1.23337       1.66584       1.92710       2.07536       2.05496       2.03291       1.98442       1.75615       1.60146       1.39683       1.23006      0.993673      0.852542      0.686884      0.553596      0.417705      0.344529      0.244389
  30   9 2462.2148    1.6635  1.1149 10.6029 -0.0006  0.0228   0.0287   0.0611    0.0988   0.0000   441.1446      0.612334       14.8717      -1.51625      0.220604      0.259087      -1.03220     -0.827518      0.472580      0.868031      -1.12454      0.861110      0.434268      0.149070      0.359552     0.0929974     -0.408356      0.221269       1.15434       1.59389       1.69018       1.85292       1.85344       1.83241       1.84230       1.61707       1.51969       1.30865       1.16887       1.00655      0.816282      0.728057      0.535410      0.440563      0.323946      0.252928
  30  10 2623.4165    2.2881  1.0366 11.3517 -0.0021  0.0215   0.0407   0.0552    0.0931   0.0000   440.9524      0.673452       19.9477     -0.297115      -1.75722       1.53621       1.64049     -0.694379      -1.59462    -0.0518511       1.50436      0.179547     -0.347361      0.667623      0.437845     -0.194352     -0.324225      0.196802       1.19289       1.66611       1.78343       1.92319       1.92513       1.82094       1.79060       1.71407       1.51455       1.42308       1.17392       1.05972      0.846254      0.743090      0.576600      0.457627      0.339384      0.259195
  30  11 2782.3956    3.0591  0.9616 11.8815  0.0005  0.0203   0.0554   0.0510    0.0921   0.0000   439.7436      0.647133       16.5623       1.61479      -6.72921      0.363789      -1.07571       1.66400       1.34235     -0.271140       2.28940     -0.419302     0.0877214       1.37020     -0.465388     -0.467504    -0.0293694      0.140696       1.11228       1.45506       1.54417       1.65521       1.68690       1.64141       1.56769       1.46616       1.39309       1.24668       1.07364      0.931893      0.752000      0.620306      0.514217      0.399908      0.311060      0.241451
  30  12 2938.9870    3.7602  0.8231 12.5379  0.0011  0.0183   0.0742   0.0470    0.0788   0.0000   440.0612     0.0180999       14.6257    -0.0400191      -2.66062       3.90346       1.30437     -0.592048     -0.418323      0.970387      -2.10952     -0.912728      0.587445     -0.179291      0.383651    -0.0947707     -0.276703      0.200376      0.940306       1.29906       1.35655       1.52195       1.43542       1.47814       1.45434       1.33820       1.22621       1.06695      0.954316      0.798103      0.673415      0.565242      0.450016      0.339159      0.282706      0.210587
  30  13 3093.2764    4.1247  0.9837 12.6193 -0.0018  0.0207   0.0746   0.0525    0.0963   0.0000   439.2816       1.09833       15.6290     -0.552948      -5.34931       2.84632       2.36385      -1.92126      0.720313      0.550835      0.938024      0.975496     -0.352987     -0.255935      0.412173     -0.943231     -0.247561     -0.184997       1.13574       1.49911       1.60092       1.73223       1.76420       1.72863       1.59425       1.51520       1.34158       1.30856       1.11055      0.954174      0.784232      0.690348      0.546963      0.433484      0.319003      0.235389
  30  14 3245.8155    3.9737  1.3406 12.3939  0.0006  0.0244   0.0635   0.0669    0.0939   0.0000   439.1497    -0.0182517       17.8382      0.790529      -1.53351       1.35855     -0.391984     -0.683915      0.649501      0.659063      -2.55283     -0.852636       1.26494     -0.571966     -0.459147      0.737536     -0.297987     -0.432117       1.29588       1.72196       1.88023       2.06900       1.99840       2.06261       1.97203       1.80007       1.71110       1.48346       1.26934       1.04875      0.932608      0.748348      0.616192      0.473280      0.362087      0.279653
  30  15 3397.4992    3.2701  1.9661 12.1693  0.0007  0.0314   0.0451   0.0834    0.0596   0.0000   438.2981      0.873986       14.4217      -2.00737      -6.95463       5.49472       2.36176      -3.96316       2.49132      -1.52670     -0.852066       1.27222       1.87311     -0.573099      0.584223      0.173388     -0.450862      0.473704       1.73785       2.31723       2.53496       2.72944       2.76943       2.82960       2.65080       2.51851       2.23373       1.89537       1.66676       1.41863       1.21133      0.957587      0.773236      0.612231      0.465922      0.364109
  30  16 3548.6015    2.6478  2.8947 11.6082 -0.0004  0.0408   0.0304   0.1036    0.0485   0.0000   442.9279      -4.38827       10.9425       1.62534      -2.21588      -1.46771       3.86376      -2.70724      -3.17308       2.20768    -0.0732228      -2.93200     -0.294967      0.146101       1.77535       1.45995     -0.239377     -0.680666       2.12732       2.94097       3.24024       3.49460       3.60847       3.48358       3.34553       3.05229       2.87757       2.48608       2.19643       1.79058       1.54961       1.28635       1.01472      0.803119      0.597825      0.465682
  30  17 3698.9283    2.2132  4.8165 10.8670  0.0000  0.0533   0.0198   0.1456    0.0397   0.0000   433.2560       2.13746       21.2642      -6.55788      -1.12732      -2.42256      -3.97024      -13.8806       1.66743      -2.40853      -3.97870     -0.368921     -0.399483      0.200556     -0.664773      0.919232     -0.207920     -0.748418       2.78921       3.69590       4.03200       4.32775       4.42971       4.33372       4.21120       3.87502       3.58497       3.21133       2.81435       2.39892       2.04209       1.65145       1.34567       1.06028      0.821999      0.614955
  30  18 3848.9188    1.8151  6.6991 10.4326 -0.0002  0.0679   0.0141   0.1838    0.0340   0.0000   442.8010      -13.0280       19.1043      -13.9019       19.4519       14.2216       1.28887      -1.21649      -5.49824      -1.72881      -2.30422      -1.16837     0.0675256     -0.731343       3.78322      0.596255      -1.77225      -1.70356       3.61919       4.68141       5.31603       5.47442       5.73261       5.58957       5.33053       5.02730       4.69563       4.12504       3.53676       3.09516       2.59927       2.15463       1.68715       1.37265       1.04032      0.804018
  30  19 3998.1449    1.4774  8.3870 10.1680 -0.0005  0.0847   0.0108   0.2260    0.0310   0.0000   444.9948      -2.91486       10.5773       10.2717      0.384202      0.343007      -12.5937      -2.52840       25.1301      0.851612      -7.76165      -3.41756       5.76372     0.0877240      -1.48830      -1.32010       2.74713     -0.790590       4.36047       5.87899       6.62124       6.81470       7.16437       6.88635       6.62628       6.30246       5.67311       5.11724       4.43817       3.85468       3.22208       2.63844       2.13474       1.68629       1.29036      0.966854
  30  20 4146.9794    1.2769 11.9726  9.9589  0.0007  0.1164   0.0083   0.3166    0.0287   0.0000   446.9101       7.84121       19.2282      0.373958      -13.0103       2.04173       6.08950      -11.2954      -17.4222      -5.56167      -5.24300      -3.80106      -4.19803       2.74602       4.72030      -3.88226      -5.56887       1.04111       6.13990       8.16464       9.00891       9.49882       9.74674       9.56019       9.18139       8.66663       7.90866       7.06793       6.18433       5.41203       4.41288       3.70681       2.95425       2.31670       1.82462       1.37871
  31   3 1393.1498    0.1089  0.0985  9.0066 -0.0608  0.0278   0.0090   0.0258    0.0252   0.0000   441.0992     -0.591797       19.3048     0.0216675      -2.45368      -1.94874     -0.295105      0.884412       1.92820       1.69428      0.388198     -0.579997      0.220161    -0.0743465     0.0828778   0.000980660     0.0355278      0.313958      0.785638       1.93642       1.48995       1.82293       2.07824       1.44444       2.06300       1.09571       1.65298      0.909431       1.26880      0.784304      0.845865      0.703065      0.472786      0.443275      0.250422      0.247377
  31   5 1788.2163    0.3847  0.3714  9.0903 -0.0090  0.0190   0.0123   0.0333    0.0416   0.0000   440.4498      -2.91398       20.2058       1.73572      -4.77175     -0.822688       1.99535      0.497523       1.46064     -0.281177     -0.162761     -0.440084       1.40257       1.14823      0.434841     0.0759779      0.115978   -0.00222401       1.29928       1.67699       1.84502       1.69414       1.45436       1.22248       1.23906       1.21610       1.34722       1.40001       1.29881       1.09057      0.921013      0.732128      0.548847      0.450441      0.326082      0.223677
  31   6 1969.3848    0.5737  0.6083  9.2068 -0.0017  0.0178   0.0131   0.0389    0.0588   0.0000   440.4661      0.758105       19.4483      -1.51141      -2.76925       2.53148       1.51331      -2.49024      0.437195     -0.979750      0.881825     -0.251823      0.396648      0.411759      0.371673     -0.217645     -0.257695     0.0184195      0.948125       1.25042       1.41256       1.52980       1.47005       1.48736       1.38552       1.31395       1.22007       1.08973      0.989530      0.870335      0.719545      0.582380      0.443850      0.378075      0.296447      0.209213
  31   7 2147.0064    0.9048  0.7624  9.6515 -0.0006  0.0182   0.0180   0.0455    0.0724   0.0000   439.7521      0.462760       19.4738       1.76921      -3.34542      -2.99101     0.0875375      0.386834       1.40543     -0.579566     -0.330594     -0.153669     0.0796099      0.464615      0.596347     -0.406220    -0.0872120    -0.0113702      0.912059       1.20728       1.33605       1.37653       1.42397       1.37635       1.34716       1.34709       1.16134       1.08119      0.929412      0.811969      0.712497      0.555459      0.441124      0.362888      0.299960      0.221678
  31   8 2318.8640    1.3077  1.0054 10.1148 -0.0031  0.0216   0.0235   0.0536    0.0941   0.0000   438.0231     -0.923427       16.0432       1.95243      -5.50874      -1.28104     -0.352402       2.02014     -0.817968      -1.65618      0.879726      0.559298     0.0127376      0.201832   -0.00287234      0.256897      0.375787      0.375000       1.06451       1.42162       1.51334       1.75383       1.70043       1.69450       1.67923       1.55479       1.45427       1.26880       1.11679      0.906211      0.771257      0.680415      0.512031      0.434305      0.323360      0.261020
  31   9 2484.9452    1.7413  0.9927 11.0057 -0.0055  0.0220   0.0321   0.0546    0.0857   0.0000   441.3474      -1.21543       14.6561      0.711876      -2.71807      -1.89011     -0.580993     -0.298872      -3.81697      0.623794     -0.573332     -0.766685     -0.336506     -0.684689      0.412250     -0.615781      0.617962      0.504848       1.29840       1.80590       1.92994       2.02463       1.96696       1.80240       1.71316       1.59704       1.57462       1.47377       1.36571       1.24599       1.05320      0.867529      0.658831      0.520406      0.403168      0.283475
  31  10 2647.6904    2.3912  1.0524 11.3678 -0.0003  0.0213   0.0417   0.0549    0.0975   0.0000   441.8324      -1.90684       17.7164     -0.773799      -5.31612      -2.58968     -0.331350      0.408839     -0.521930     -0.656050       1.46211      0.370538     -0.415333      -1.05601       1.40501      0.975155    -0.0844709     -0.240277       1.05657       1.41905       1.51613       1.68460       1.70169       1.67207       1.61348       1.49763       1.38509       1.21292       1.12837      0.949110      0.835276      0.655892      0.546311      0.444970      0.324454      0.255889
  31  11 2808.1956    3.1868  0.9110 12.0831 -0.0020  0.0196   0.0581   0.0470    0.0874   0.0000   441.1793       1.65566       14.2306      -1.52766      -2.27774      0.134916       2.54517       1.99044      -1.13939     -0.739091      0.273828       1.51604      0.991088      0.404809      0.561302    -0.0283871     -0.137518     -0.208545       1.01904       1.32128       1.48548       1.56064       1.61373       1.56434       1.55124       1.42872       1.33456       1.18222       1.01055      0.916400      0.753711      0.647097      0.515756      0.398056      0.318507      0.254021
  31  12 2966.0115    3.9237  0.8957 12.2460 -0.0022  0.0188   0.0708   0.0457    0.1014   0.0000   439.4666    -0.0998081       13.1390     0.0228376      -3.41207      -3.06424    0.00764555       1.24007      0.585473      0.763505       1.06225     -0.548255     0.0367553     -0.593268      0.751362      0.211289     -0.103181      0.387667       1.02722       1.34180       1.49334       1.57715       1.68123       1.56343       1.50309       1.42807       1.33514       1.20071       1.05473      0.878110      0.729277      0.608841      0.477988      0.392373      0.310511      0.238825
  31  13 3121.2316    4.1313  1.0249 12.7699 -0.0033  0.0211   0.0737   0.0541    0.0920   0.0000   440.0380      -2.10648       14.6482       4.17128      -4.44715       2.07642       2.35439       1.27118       1.95736      -1.52633       1.58941      0.389361      -1.33071     -0.365232     -0.117946      0.280631      0.264353   -0.00798267       1.10659       1.37145       1.60528       1.72019       1.74752       1.74650       1.60623       1.45389       1.43774       1.31541       1.09576      0.953410      0.834504      0.631673      0.544557      0.416322      0.332372      0.265157
  31  14 3274.7051    3.7302  1.4310 12.3642 -0.0055  0.0256   0.0580   0.0680    0.0934   0.0000   439.0228     -0.354611       16.9147       1.09536      -3.13958      0.878313       1.52433     -0.975225       1.02879       2.11608       2.16671       2.20533      0.173884     -0.386309     -0.692117      0.817711      0.535267     -0.512264       1.45146       1.87418       2.13341       2.32273       2.49234       2.42160       2.27913       2.09605       1.91801       1.69273       1.41073       1.15524      0.980550      0.795909      0.654169      0.497049      0.415932      0.304810
  31  15 3427.1740    3.1648  2.2148 11.8563 -0.0018  0.0324   0.0387   0.0856    0.0559   0.0000   439.7870       4.45419       18.2369      -3.31438       1.63913       2.58401       1.21335       1.53720      -1.64055       2.38705       1.04712      -2.42882      -1.14286     -0.247774      -1.44613     -0.602501      0.689497     -0.128711       1.62575       2.18430       2.36435       2.58356       2.63946       2.66812       2.54346       2.30266       2.13642       1.92002       1.69728       1.46840       1.17885       1.03748      0.801754      0.683895      0.498650      0.379311
  31  16 3578.9668    2.6029  3.4424 11.2790 -0.0009  0.0425   0.0265   0.1120    0.0471   0.0000   441.6779       2.78537       19.9865       2.24796      -6.33366     -0.628939     -0.167563       2.31445       2.38661     -0.127995       1.40099       1.24595       3.79707      0.363979     0.0482917      -1.56706      0.870771     -0.237220       2.20808       2.94218       3.19537       3.52969       3.53113       3.50613       3.44911       3.11409       2.92450       2.60078       2.31168       1.89740       1.65865       1.32806       1.08184      0.875516      0.674973      0.530652
  31  17 3730.1516    2.1256  4.9444 10.8314 -0.0011  0.0557   0.0186   0.1426    0.0384   0.0000   437.1172      -4.04651       18.1538      -2.47346      -8.24530       9.82029       5.00840      0.119205       3.68717      -4.41700       1.39124       1.96689      -1.29522     -0.461385      -3.05608     -0.979172      0.284087      0.382881       2.75835       3.77981       4.16805       4.51464       4.60741       4.54953       4.44842       3.93885       3.79347       3.30844       2.91267       2.47290       2.13003       1.74146       1.39960       1.12403      0.859932      0.657784
  31  18 3880.5953    1.7382  7.0094 10.3803 -0.0006  0.0695   0.0130   0.1895    0.0326   0.0000   443.6229       4.79247       5.60783       11.8794       2.06435       5.94818       4.34720       5.70894      -1.05269       1.46974      -1.18248       5.07435      -1.87941      0.629645      0.602729       2.45471      0.236731      0.910742       3.53198       4.64019       5.29061       5.54885       5.68637       5.64716       5.41454       5.08421       4.66663       4.14237       3.74797       3.13269       2.70422       2.25582       1.79050       1.42767       1.11910      0.851317
  31  19 4030.3621    1.4391  9.6774 10.0763 -0.0008  0.0946   0.0099   0.2548    0.0311   0.0000   446.7362       2.78557       17.1285      0.124016       15.2285       12.3968      -11.1642      0.235793      -5.81536      -2.35626       11.4533      -4.70003      -2.06810    0.00462363      0.102976       2.49259     -0.647265       2.01288       4.68197       6.40681       6.96215       7.50312       7.57021       7.51323       7.22371       6.83864       6.23113       5.69122       4.98899       4.38610       3.60953       3.00215       2.45861       1.95425       1.50994       1.16054
  31  20 4179.9995    1.1690 12.5442 10.0133 -0.0010  0.1246   0.0076   0.3436    0.0266   0.0000   438.1356      -8.46272       15.2121      -2.16771      -3.59427       4.30345      -9.88039       8.40166      0.745744      -7.03610      0.906781      -2.80586      -5.53895      -2.06029       2.37786     -0.297611     0.0915028      -1.65514       6.36205       8.39959       9.35514       9.89396       10.3319       10.0638       9.86843       9.09841       8.35839       7.62000       6.63067       5.71461       4.77206       3.93633       3.22662       2.54899       2.02750       1.54866
  31  21 4329.1703    0.9546 14.2166  9.7937 -0.0020  0.1474   0.0060   0.4020    0.0251   0.0000   430.7075      -10.7838     -0.375279       7.70348       15.4945       13.7433      -8.10284      -1.51408       4.61615       8.11326       4.39464      -4.19195       2.64272       4.62619      -12.5634      0.563208      -1.14956      0.526617       7.46459       9.81739       10.9292       11.8126       11.9038       11.8875       11.2234       10.7290       9.76135       8.81392       7.75240       6.82746       5.75762       4.80578       3.87182       3.09792       2.38187       1.82117
  32   6 1988.6069    0.6278  0.6194  9.3640 -0.0036  0.0181   0.0141   0.0428    0.0579   0.0000   438.9457     -0.395008       18.3605      0.420826      -1.96292       2.18038     -0.844388      -1.11381     0.0868496     -0.784178       1.01337     0.0128911      0.456964     -0.300766      0.453189     -0.264578     -0.228919     -0.209547      0.988375       1.41342       1.61456       1.75814       1.83582       1.79938       1.76043       1.57018       1.38648       1.23971       1.01505      0.876749      0.728828      0.596175      0.479424      0.363889      0.280554      0.220415
  32   7 2167.2998    0.9238  0.8182  9.7912 -0.0046  0.0186   0.0181   0.0480    0.0733   0.0000   441.1567      -1.44774       19.2327      -3.01726      -1.94753     -0.346556      -1.38301      0.771179      -3.00301       1.40524      -1.44145     -0.491083       1.09740      0.600752     -0.571164     -0.575643    -0.0513802     -0.629496      0.925583       1.17876       1.32742       1.41320       1.48906       1.47924       1.46256       1.30743       1.26682       1.09696      0.907347      0.858927      0.738049      0.594714      0.500247      0.393130      0.304770      0.222675
  32   8 2340.0173    1.3478  0.9549 10.3305  0.0017  0.0207   0.0242   0.0520    0.0828   0.0000   440.1849      -2.14826       23.5198     -0.650211      -6.76103      -1.18871     -0.232730      -1.75233       2.07031      -1.58728     -0.884556     0.0263707     -0.591751     -0.853324      0.201933    -0.0204147     -0.431612     -0.321540      0.943619       1.34372       1.40160       1.59210       1.53967       1.60443       1.48144       1.44201       1.37069       1.16501       1.07692      0.898696      0.753778      0.624304      0.515564      0.407873      0.335412      0.253408
  32   9 2507.1903    1.8525  1.2454 10.7779 -0.0001  0.0234   0.0297   0.0602    0.0942   0.0000   437.6230      -2.52514       21.7180     -0.643371      -3.79471      0.935778     0.0441958    0.00242040      0.585426     -0.506035       1.25761      -1.17194     -0.792940     0.0307614      0.314454    -0.0550578     -0.180456     -0.175708       1.24588       1.60648       1.71366       1.81738       1.82334       1.93852       1.91297       1.74363       1.61662       1.35615       1.22165       1.08338      0.947213      0.762624      0.628763      0.491645      0.407656      0.312798
  32  10 2671.5570    2.5343  1.0416 11.5175 -0.0002  0.0209   0.0429   0.0530    0.0907   0.0000   440.0527      -2.10047       16.9728       2.49634      -3.98390       2.49470     -0.174756     -0.157522      0.533099       2.33504     -0.466751      0.900558      -1.25397     -0.351936      0.263897      0.293165      0.170894     -0.134543       1.08068       1.31601       1.48902       1.64164       1.58982       1.59735       1.60902       1.44753       1.31488       1.25746       1.12180      0.967853      0.810523      0.711604      0.578417      0.462264      0.359353      0.279683
  32  11 2833.6062    3.2866  1.0016 11.9527 -0.0016  0.0202   0.0570   0.0521    0.0987   0.0000   439.8398      -1.10448       15.2300     -0.472073      -3.08527     -0.152167      -1.27612      -3.07263       3.56330      -1.35655     -0.787874       1.04770      -1.36024     -0.280685      0.326701     -0.135615     0.0393083     -0.678971       1.02400       1.38659       1.51439       1.69696       1.68770       1.66418       1.57508       1.40465       1.39248       1.24085       1.08670      0.932919      0.808778      0.650978      0.540941      0.434709      0.327814      0.253328
  32  12 2992.5844    3.9135  0.9186 12.7316 -0.0025  0.0196   0.0724   0.0505    0.0774   0.0000   439.8614     -0.986069       17.2998       3.64166      -4.62258       1.31015       1.16347       1.31374      0.344004      0.718401       1.33582      -1.76920     -0.326824      0.614498     -0.849371      0.110142      0.175742    -0.0677227       1.01852       1.35256       1.42980       1.63153       1.57295       1.62743       1.52343       1.43789       1.31798       1.17694       1.05504      0.918085      0.759702      0.656249      0.504661      0.428254      0.330342      0.252539
  32  13 3148.7275    4.1464  1.0621 12.6673 -0.0018  0.0213   0.0718   0.0533    0.0954   0.0000   441.0385      -3.45075       17.1021      -1.27840     -0.651422      -4.34332     -0.277683     -0.559731     -0.636262      -2.32848      0.359896      -3.33974     -0.502250     -0.797297     -0.427902      0.550531      0.101762     -0.152385       1.13873       1.51932       1.69214       1.83253       1.87111       1.89520       1.82782       1.67024       1.56424       1.28204       1.15434       1.01210      0.847391      0.708622      0.545555      0.447648      0.343874      0.272372
  32  14 3303.1390    3.6672  1.5393 12.5767 -0.0002  0.0275   0.0550   0.0726    0.0717   0.0000   440.0207      -2.34842       16.4608       3.16478      -2.65823      -3.64037       1.87464      0.593259       1.33346       3.48025      0.729364      0.235653     -0.970672     -0.370096      0.238718      0.629338     -0.809506      0.672384       1.33275       1.84879       1.98843       2.17129       2.30100       2.11075       2.10687       1.90354       1.83863       1.67457       1.41997       1.30921       1.04610      0.901261      0.719213      0.590373      0.449629      0.353862
  32  15 3456.6058    3.1232  2.3126 11.8074  0.0005  0.0323   0.0371   0.0869    0.0550   0.0000   439.3076       2.18579       11.8298      0.903942      -3.46620       3.73596      -1.13122       4.71987       3.09381     -0.984129      -2.32831       1.13990      -2.87005      -1.00898       2.05545      0.154204      -1.27142     -0.455186       1.61279       2.09188       2.36659       2.54817       2.60558       2.52568       2.52782       2.33149       2.12431       1.97616       1.65074       1.50538       1.27633       1.08782      0.871368      0.681053      0.553431      0.419725
  32  16 3609.0832    2.5337  3.6811 11.1706 -0.0001  0.0424   0.0239   0.1156    0.0433   0.0000   438.1860       2.00898       20.1433   -0.00107895      -5.05414      -2.85935      -1.83136       3.15983      -1.23937       2.71821     -0.196953     -0.282235     -0.166590      0.568204       1.34931     -0.552684     -0.369380     -0.286862       2.10760       2.82026       3.10899       3.33695       3.36922       3.42699       3.22724       3.08425       2.79840       2.51199       2.25438       1.98882       1.66124       1.40874       1.14084      0.942605      0.721937      0.555798
  32  17 3761.0203    2.0406  5.4601 10.6643 -0.0006  0.0568   0.0166   0.1547    0.0366   0.0000   438.0336     -0.886942       15.7290      -3.04881       4.11458      0.741203      -7.81132       7.48378       1.54615      -5.51414      -4.50768       1.77606     0.0984535       1.48121       1.97573      -2.64366      0.100245      0.806256       2.80788       3.78792       4.15682       4.58070       4.64132       4.65115       4.47409       4.15987       3.77309       3.47538       2.96904       2.65160       2.19575       1.85292       1.53204       1.20550      0.939175      0.714119
  32  18 3912.0925    1.6976  7.8158 10.3331  0.0000  0.0746   0.0122   0.2048    0.0314   0.0000   436.8944       3.10592       25.5771       4.80639      -17.1714     -0.775852      -4.69237       9.84591      -2.77564      -5.52586      -4.11168      -6.76921       5.28639       1.42399      -1.57577     -0.506460     0.0715034       1.04367       3.71018       4.84634       5.42828       5.78081       5.98173       5.86453       5.72576       5.36524       4.96429       4.48409       3.93182       3.40319       2.93806       2.46687       1.98599       1.59406       1.26047      0.980670
  32  19 4062.5580    1.3980 10.8480 10.0579  0.0005  0.1021   0.0089   0.2799    0.0292   0.0000   437.2639       2.47561       21.5058       10.1393       11.7194      -1.67064       1.82409       10.2138       14.9066      -13.8546      -3.25996       1.99693      -1.16078       5.53034      -3.44627      -2.56097      -1.13446       1.18056       5.06585       6.61749       7.26333       7.96192       8.10126       8.10445       7.68859       7.34802       6.78911       6.05369       5.51697       4.68555       4.02188       3.29324       2.70414       2.17901       1.74457       1.34052
  32  20 4212.9489    1.1440 13.0119  9.9980  0.0010  0.1293   0.0071   0.3443    0.0256   0.0000   450.3986      -15.9123       11.7898      -6.19393       1.94840      -4.66893       23.8208      -11.8820       14.4419       12.2017      -2.48816      -4.22806       11.4760    -0.0218028      -6.48165       5.53766      0.124912     -0.565150       6.23639       8.19843       9.28976       9.89221       10.2602       10.1323       9.71213       9.13425       8.49867       7.69258       6.73210       5.82661       4.99713       4.18728       3.43167       2.75443       2.11904       1.65614
  33   4 1633.2012    0.2364  0.2675  8.9573 -0.0098  0.0146   0.0089   0.0313    0.0310   0.0000   440.6911     -0.232981       21.7493     0.0429053      -3.43909       1.50147       2.15553      0.377319      -1.00529      0.101388     -0.696658     -0.110745      0.470239      0.591939     0.0780205     -0.601496     -0.249144    0.00831910      0.706275      0.951533       1.02476       1.03731       1.17620       1.23516       1.16187       1.00919      0.959382      0.817546      0.787031      0.659591      0.602468      0.442093      0.389436      0.323776      0.250423      0.191460
  33   5 1823.8033    0.4024  0.4455  9.1316 -0.0047  0.0164   0.0109   0.0348    0.0420   0.0000   439.8501     -0.587475       19.6035       1.11762      -3.59655      -1.53199     -0.953221      0.833781       1.03755      0.846811     -0.244347     -0.976642     -0.976298      0.161308     -0.615614     -0.430313     -0.224819      0.160746      0.827498       1.11583       1.21472       1.34541       1.37196       1.34399       1.32239       1.19391       1.17101      0.955557      0.927344      0.746923      0.704996      0.540956      0.473366      0.358350      0.295990      0.235512
  33   6 2007.6158    0.6431  0.6514  9.3452 -0.0024  0.0165   0.0139   0.0423    0.0553   0.0000   441.2875     -0.384948       20.8092     -0.268233      -3.55710     -0.671853     -0.902462     -0.719072    -0.0522812      -2.07278      -1.03995      0.284203      0.560004     -0.139709       1.04614      0.641815      0.440573    -0.0537005      0.814310       1.09566       1.21083       1.26020       1.32896       1.30594       1.33211       1.21550       1.12852       1.03790      0.821950      0.768022      0.670041      0.556320      0.437932      0.354511      0.290642      0.231678
  33   7 2187.2749    0.9719  0.9067  9.5578 -0.0013  0.0195   0.0176   0.0492    0.0822   0.0000   442.0512      0.629884       19.6429      0.189627      -3.58051       2.01902       1.60245       2.18519     -0.174778     -0.501251      0.425834      -1.09130      0.319494      0.297144      0.152244    -0.0943143      0.215198      0.179320      0.923592       1.24202       1.30999       1.47774       1.52863       1.45890       1.47341       1.32943       1.22837       1.09871      0.988304      0.909822      0.787857      0.680454      0.528047      0.465562      0.337107      0.275519
  33   8 2360.7362    1.4425  0.9797 10.4786 -0.0016  0.0206   0.0253   0.0521    0.0789   0.0000   440.5958     -0.685076       21.9635      0.698905      -4.08743       1.46731      0.148845      -2.80691       1.30189      0.563171      0.962921      0.838948     -0.105700     -0.478192    -0.0116526     -0.274432     0.0893792     -0.198939       1.00704       1.41916       1.53189       1.75417       1.68358       1.73174       1.57098       1.56661       1.41430       1.28043       1.10751      0.953889      0.850687      0.699435      0.585002      0.444563      0.365467      0.280022
  33   9 2529.0881    1.9473  1.1628 10.9335 -0.0011  0.0219   0.0317   0.0581    0.0906   0.0000   440.7974     0.0180860       17.5541       2.70992      -1.47198     -0.502249       1.82448       1.26189       1.08366     -0.446905      0.961884      -1.48047     -0.150922      0.377355     -0.130994      0.170834     0.0474075    -0.0462323       1.06705       1.42945       1.60603       1.82195       1.79157       1.80165       1.73993       1.61687       1.48039       1.27084       1.20220       1.01700      0.851940      0.721205      0.591166      0.479731      0.371605      0.292248
  33  10 2694.9225    2.6346  0.9917 11.5175 -0.0014  0.0194   0.0454   0.0509    0.0904   0.0000   440.5460       2.60156       17.6573      -1.62307      -1.74320      0.737192      -1.11864     -0.919824       1.38550     -0.243182     -0.319285     -0.439884       1.62346      0.372767      0.428407      0.202681     0.0661920      0.304004      0.978669       1.25284       1.43190       1.50593       1.50961       1.55950       1.49689       1.43855       1.35871       1.16219       1.01363      0.872744      0.770550      0.649019      0.524367      0.418725      0.350449      0.259424
  33  11 2858.4639    3.3877  0.9089 12.1900 -0.0011  0.0181   0.0600   0.0483    0.0841   0.0000   438.8687     -0.272781       16.8599      0.986149      0.183305       2.31791      0.730810      -2.16917    -0.0384879      0.877239     -0.444508     -0.173609    -0.0698644      0.263327     0.0212724     -0.110148      0.134943      0.317746      0.917206       1.16848       1.29845       1.38465       1.45172       1.45512       1.42800       1.32303       1.19006       1.08654      0.967777      0.850788      0.699244      0.615627      0.493594      0.385919      0.312368      0.244488
  33  12 3018.6903    4.2171  0.8690 12.5365 -0.0028  0.0183   0.0763   0.0442    0.0852   0.0000   438.6915     -0.214331       14.3732     -0.412124      -1.91001      0.709428      -1.00195       2.22687       3.30620      0.817275      0.994874       1.04762       1.34956     -0.378339     -0.218336      0.648439      0.360751     -0.345790      0.987394       1.33565       1.50354       1.64015       1.66586       1.69702       1.60115       1.50293       1.35287       1.19058       1.06112      0.918002      0.789870      0.640067      0.495556      0.415368      0.315334      0.252585
  33  13 3175.9104    4.1310  1.2135 12.4804  0.0013  0.0225   0.0656   0.0578    0.1060   0.0000   438.9703      -1.58399       13.5759       3.55106      -1.36264      -3.49780      -2.15886       3.00905       1.31033      -2.50256      -1.21852      0.882469     -0.285216   -0.00693097      0.829244      0.401025      0.575386     0.0738586       1.06087       1.39874       1.55984       1.66656       1.75892       1.69187       1.68602       1.56186       1.47242       1.30274       1.16474       1.03627      0.867017      0.727320      0.599919      0.491355      0.381222      0.306481
  33  14 3331.2984    3.6361  1.7068 12.3895 -0.0033  0.0279   0.0507   0.0719    0.0695   0.0000   438.9049     -0.489805       18.0511     0.0496195      -3.26106       2.50176       1.52185     -0.825134       1.21738      0.246036     -0.551420     -0.450488      -1.83431      0.542380     -0.445063      -1.41447     -0.121415     -0.561633       1.34845       1.74874       1.99362       2.11687       2.13761       2.12670       2.10072       1.90871       1.83133       1.68047       1.48083       1.24744       1.12117      0.924468      0.778760      0.619022      0.499756      0.381830
  33  15 3485.5582    2.9960  2.5344 11.7647 -0.0007  0.0347   0.0341   0.0896    0.0504   0.0000   439.6174      -2.23282       15.8338     -0.721856      -2.63140       1.27105       1.02550      0.979387    0.00903936      0.239316      0.372878       1.46795      0.386451      0.539963      0.816453      -1.66816     -0.947418     -0.771792       1.66182       2.20267       2.46685       2.67534       2.66349       2.70766       2.64677       2.48340       2.32161       2.09130       1.81390       1.55365       1.33561       1.10895      0.933212      0.761461      0.587250      0.473773
  33  16 3638.9822    2.3841  3.9185 11.0889 -0.0007  0.0441   0.0219   0.1199    0.0395   0.0000   439.0870      0.898615       18.8876      -5.82778      -6.38093       1.00744       5.45533       1.19403     -0.505791       5.38562      -1.40804     -0.944512     -0.616967      0.999205      -2.45323      0.164489      -1.34117      -1.30991       2.12327       2.80131       3.17723       3.33687       3.39488       3.31205       3.30150       3.10075       2.90047       2.65200       2.37867       2.01828       1.75522       1.44561       1.21517      0.982803      0.769109      0.614079
  33  17 3791.6251    1.9448  6.1045 10.5504 -0.0003  0.0593   0.0148   0.1671    0.0337   0.0000   430.3361      -4.07806       16.1138      -2.20831      -5.63401       1.11940      -2.44666      -7.03274       7.54642       3.93359       1.16674      -3.31460      0.940342     -0.308588      -1.11415      0.292890     -0.937471      0.398733       2.92349       3.77255       4.22874       4.61779       4.70337       4.66884       4.46409       4.25484       3.90247       3.61977       3.17097       2.78743       2.37160       1.97267       1.65773       1.31715       1.05431      0.822597
  33  18 3943.2838    1.6282  8.2469 10.2272 -0.0008  0.0783   0.0112   0.2115    0.0308   0.0000   437.1771      -1.06852       10.1119       4.75599     -0.904723       11.5641      -2.54054      -4.83841       1.08076       5.26201      0.131323      -2.28446     -0.792366      -3.38345     -0.504755      0.805633     -0.806848     -0.468585       3.78903       4.95345       5.50213       5.83005       6.04402       5.99103       5.88259       5.56087       5.17550       4.72317       4.13240       3.58058       3.03881       2.60516       2.11942       1.73986       1.38189       1.08194
  33  19 4094.5631    1.3326 10.9562  9.9961 -0.0013  0.1040   0.0082   0.2798    0.0278   0.0000   436.7467      -9.33555       30.6732       5.82232      -11.7931       7.31258       6.92853      -4.08264      -1.34794       3.18919       4.77018      -10.1115       3.67025       5.16725      -2.86737   -0.00838118       1.94772     -0.468530       4.92884       6.48637       7.28027       7.77040       7.93235       7.97238       7.63944       7.40645       6.81692       6.12166       5.53162       4.70069       4.04698       3.40906       2.85090       2.28500       1.80710       1.40100
  33  20 4245.0311    1.1040 13.6538  9.9067  0.0011  0.1336   0.0066   0.3583    0.0248   0.0000   435.3542       5.94763       12.5751       25.2685      0.506194       8.19664      -1.16768       5.79025     -0.978718       1.38346      -13.4251       7.44178       3.54779       6.32572      -5.77134      -4.38663      0.733904       4.14190       6.21238       8.25486       9.30274       10.0502       10.3528       10.0159       9.99094       9.35997       8.68880       7.73499       7.03034       6.06769       5.27117       4.36889       3.61139       2.94712       2.29966       1.79082
  34   4 1649.7366    0.2511  0.2257  9.0476 -0.0051  0.0142   0.0096   0.0254    0.0292   0.0000   440.1804     -0.146885       21.9289    -0.0371475      -2.74076      0.654646      0.395091     -0.175296       1.20208      0.884196      0.163797     -0.258906      0.552872    -0.0984643     -0.336140      0.254395     0.0822948     0.0355470      0.638780      0.886144      0.907740       1.19907       1.10075       1.07341       1.04836       1.04264      0.988564      0.840049      0.720341      0.640217      0.640971      0.392925      0.363030      0.275863      0.232495      0.187958
  34   5 1841.2041    0.4470  0.4842  9.0722 -0.0026  0.0155   0.0112   0.0363    0.0442   0.0000   440.0648    -0.0653616       20.9580      -2.53035      -2.25863     -0.184997      0.249297      0.651858     -0.151913    -0.0886372      0.712921     0.0516057      0.228151     -0.601409     -0.687894      0.678493      0.151311     -0.410233      0.752212      0.921694       1.14524       1.14633       1.10988       1.19953       1.14372       1.08170       1.07362      0.936292      0.786846      0.709862      0.596924      0.503848      0.401065      0.337528      0.274573      0.235129
  34   6 2026.2838    0.6576  0.7150  9.3795 -0.0029  0.0187   0.0135   0.0437    0.0611   0.0000   440.7187      0.780293       20.5115      0.583534      -3.29924      0.328161      -1.00144      0.970396      0.152283      -1.64235      -1.41467       1.22823       1.02825     -0.162776      0.230460     -0.116522     -0.252855     -0.152569      0.924609       1.23227       1.29697       1.39362       1.36496       1.41532       1.42940       1.39480       1.25572       1.11061       1.01154      0.829682      0.724022      0.628670      0.513509      0.406716      0.344827      0.254157
  34   7 2206.9544    0.9943  0.9736  9.7105 -0.0013  0.0209   0.0175   0.0512    0.0783   0.0000   439.0485     -0.805968       18.7484       1.71137      -2.32922      0.466555      -1.06767     -0.123074       1.10754      -2.48658     -0.843171      0.114919      0.929873      0.312722      0.510915      0.587250      0.216939      0.664841       1.15722       1.56642       1.82541       1.99513       1.98687       1.95568       1.83309       1.67968       1.52816       1.39070       1.22386       1.05238      0.921616      0.764330      0.640878      0.523089      0.407694      0.315545
  34   8 2381.1722    1.4674  1.1404 10.2892 -0.0003  0.0211   0.0237   0.0562    0.0938   0.0000   440.2183       1.17953       21.4690      -2.52068      -2.18760      -1.04969       1.15087    -0.0588292       1.55489     -0.694848     -0.197881     0.0133481      0.113630       1.06653      0.508767     -0.413177     -0.436498     -0.243690       1.02975       1.32572       1.45321       1.56027       1.59916       1.56982       1.54342       1.46128       1.39613       1.23662       1.13640      0.967145      0.866971      0.713523      0.608854      0.497521      0.387094      0.315536
  34   9 2550.5882    2.0394  1.0788 11.1565 -0.0008  0.0214   0.0340   0.0548    0.0859   0.0000   439.8178      0.518727       20.3661       2.75237      -4.47530      0.912057      0.159401     -0.157040      0.551999       1.10544      -1.84543     -0.534888      0.464808      0.401733      -1.03642     -0.177511     -0.637434      0.156598       1.01909       1.40179       1.57870       1.67060       1.80333       1.68661       1.75254       1.56432       1.43237       1.30032       1.14596      0.998395      0.857969      0.718060      0.587270      0.491148      0.380342      0.296553
  34  10 2717.9017    2.8270  1.0461 11.6571 -0.0017  0.0200   0.0463   0.0515    0.0906   0.0000   439.6689     -0.887849       18.6092     -0.125921      -3.26869       1.03568      0.621385      0.575076      0.758125      -1.68416      0.234670      -1.11323     -0.424700     -0.708135      0.378226      0.511539     -0.120956      0.269809      0.980645       1.25741       1.42226       1.53592       1.60092       1.55672       1.50306       1.41557       1.30533       1.16639       1.07349      0.961293      0.859439      0.686643      0.582499      0.492701      0.383786      0.290670
  34  11 2882.8177    3.5906  0.9420 12.3005  0.0004  0.0202   0.0612   0.0464    0.0871   0.0000   441.0025      -2.62032       18.3210    -0.0680019     -0.431324      0.340925      0.331371     -0.892486     -0.374529   -0.00383957       1.16318     -0.681137      -1.65573      0.280289    0.00867071    -0.0281595     -0.153925    -0.0665863      0.892385       1.30438       1.34484       1.54271       1.49579       1.57367       1.48919       1.43451       1.30350       1.14454       1.07559      0.923211      0.771589      0.668228      0.533957      0.419209      0.347960      0.276030
  34  12 3044.3250    4.1071  0.9811 12.6133  0.0000  0.0194   0.0698   0.0493    0.0875   0.0000   439.9187      -3.90887       17.4447     -0.181647      -2.04943       2.05137      -1.60890      0.293263    -0.0452482      0.592277      0.715063      0.141072      -1.37988      0.234287     0.0384245      0.178054    -0.0413613    0.00513283      0.910940       1.22695       1.36644       1.46299       1.46897       1.53303       1.42890       1.36286       1.25279       1.12640       1.03817      0.911096      0.758353      0.639573      0.517059      0.441473      0.355792      0.281503
  34  13 3202.6643    4.1080  1.2121 12.8101  0.0011  0.0233   0.0668   0.0590    0.0887   0.0000   438.5345     -0.859695       18.9136      -2.45017      -1.48448       3.31987     -0.830519     0.0717156       1.32816       1.32061      0.411081     0.0988522      -1.55478     -0.482403      0.834353      -1.08760     -0.186012     -0.280434       1.10761       1.54169       1.63645       1.80119       1.71755       1.74277       1.63394       1.57595       1.50319       1.40671       1.26751       1.12936      0.967156      0.827679      0.653170      0.545568      0.446869      0.347384
  34  14 3359.0738    3.5203  1.8810 12.1014 -0.0009  0.0286   0.0450   0.0727    0.0646   0.0000   440.2966    -0.0566526       16.4999       2.19239       1.61675       1.34044      -1.20761      -1.30940      -2.46738      0.644128       2.48833      0.598906       1.13491     -0.655053     -0.488534     -0.370297      0.186395      0.147366       1.30546       1.80785       1.97859       2.11963       2.11759       2.19798       2.07614       2.01840       1.86004       1.67810       1.49102       1.29369       1.14001      0.969075      0.798228      0.638047      0.520364      0.403862
  34  15 3514.2139    2.8421  3.0141 11.5137 -0.0012  0.0381   0.0294   0.0967    0.0490   0.0000   438.9908       1.40604       10.5162       4.11819      -2.39546      -1.11615       1.46988       2.20537      -4.09616      0.393621       2.05785       3.38859     -0.322663      -1.28856       1.24708       1.72112     0.0435122      -1.23849       1.75810       2.37883       2.58013       2.82928       2.94166       2.88074       2.80586       2.66761       2.47675       2.23344       2.00048       1.74537       1.51036       1.30019       1.05568      0.861506      0.690758      0.527133
  34  16 3668.4958    2.3244  4.4617 10.9048 -0.0005  0.0476   0.0195   0.1251    0.0380   0.0000   437.3426      -2.47702       4.29987     -0.323634      -3.31686       2.81194      -1.70805      -3.50597      0.184004       1.73966      -1.09602       1.24484     -0.375810       1.13690      -3.29080      -2.14345      0.447248     -0.258228       2.19560       2.96019       3.19992       3.46946       3.62222       3.53091       3.52479       3.31269       3.06578       2.81076       2.47452       2.19778       1.87094       1.61173       1.29673       1.07798      0.848995      0.672954
  34  17 3821.6124    1.8928  6.2553 10.5598 -0.0004  0.0612   0.0141   0.1660    0.0324   0.0000   436.0372      0.276487       17.1321      -2.43059      -1.09362       2.20698      -2.34988      -3.36519       4.32088       3.08027      0.762369       1.57223      -1.41059     0.0370914     -0.243411      0.682936       1.59047     -0.875213       2.86523       3.80062       4.27529       4.61343       4.75731       4.74203       4.55501       4.37898       4.03409       3.71049       3.25995       2.83424       2.41174       2.04513       1.71669       1.38683       1.11706      0.868054
  34  18 3974.1042    1.5811  8.9410 10.1639 -0.0015  0.0823   0.0103   0.2210    0.0295   0.0000   438.1605       4.36374       17.1915       3.73811      0.369598       7.23897      -6.76438       7.44397      -6.79163      -2.19472       6.36595       1.78199      -5.66843      0.440572      -3.61760      -5.30152       3.54350       1.67530       3.86204       5.14638       5.66901       6.05942       6.19903       6.22877       5.98305       5.88317       5.40725       4.91255       4.36996       3.82201       3.28768       2.76124       2.30752       1.85510       1.52992       1.20250
  34  19 4126.0305    1.3128 11.5293  9.9309  0.0005  0.1059   0.0076   0.2855    0.0272   0.0000   438.8640       4.40144       9.78038      -10.4338      -3.11100       8.35459      -6.30888       4.52772       2.32038       10.8484       7.44469      -3.54289      -4.67328     -0.589608       4.37451      -3.11851      -2.10052      0.430983       4.95586       6.51755       7.40002       7.97653       8.10930       8.24630       7.82865       7.62041       6.87680       6.35744       5.60895       4.93381       4.22283       3.55517       2.93036       2.45766       1.91672       1.50625
  34  20 4277.5963    1.0600 14.2588  9.8740  0.0005  0.1388   0.0061   0.3707    0.0240   0.0000   428.8376      -16.2775       24.6289       9.34591       14.6060      -2.86255      -4.42601      -1.89213      -1.24871       4.47005       6.96940       5.12616       5.07652      0.475441       6.21291     -0.646431      0.161630      -1.70030       6.35675       8.42310       9.39409       10.0963       10.4484       10.3870       10.0604       9.56124       8.92985       8.13281       7.37414       6.35585       5.44364       4.68260       3.85121       3.22875       2.47396       1.98890
  35   4 1665.9296    0.2878  0.3414  8.8783 -0.0059  0.0169   0.0088   0.0300    0.0336   0.0000   440.9931     -0.228145       20.7505      0.302532      0.205722     0.0453684      0.914146     -0.690338      -1.00047      -1.43811     -0.982834      0.113687     -0.934644     -0.170215     -0.293234      0.625201     -0.147516      0.168112      0.934062       1.27557       1.38388       1.41464       1.30554       1.15073       1.14358       1.05158       1.12113       1.13350       1.13530       1.09238      0.994119      0.805965      0.617510      0.443562      0.300116      0.254115
  35   5 1858.3987    0.4548  0.5140  9.1030 -0.0027  0.0167   0.0111   0.0376    0.0455   0.0000   441.5416     -0.970065       21.0243      0.579781      -5.04497      -1.21600     -0.776082       1.04596     -0.355545      0.816367     -0.133711      0.346270      0.996128      0.426695     -0.400687      0.874776     -0.296422    -0.0364590      0.836570       1.18874       1.31269       1.40045       1.39241       1.43791       1.40210       1.32336       1.22527       1.07131      0.945862      0.792622      0.693280      0.599922      0.481226      0.410630      0.311490      0.234366
  35   6 2044.7646    0.7269  0.7327  9.3657 -0.0023  0.0179   0.0143   0.0412    0.0624   0.0000   440.9092     -0.384727       22.3235     -0.997270      -4.76137       1.51299       2.11494      0.600588      -2.60653     -0.159434       1.29848     -0.164468      0.467247      0.379475     -0.152653      0.668500      0.354945     -0.492803      0.818987       1.10000       1.16173       1.23623       1.33159       1.23550       1.22043       1.16187       1.12161       1.04049      0.917267      0.818640      0.686135      0.640518      0.522805      0.447888      0.352543      0.284170
  35   7 2226.3920    1.0559  0.9349  9.8585 -0.0011  0.0200   0.0187   0.0515    0.0749   0.0000   440.4856      -1.27547       19.3276     -0.670188      -2.85611       2.10100      -2.96769       1.35191      -1.05666     -0.399519     -0.535776     -0.316938      0.814482      0.143435      0.363759     -0.630793    -0.0199931     -0.117525      0.959228       1.21422       1.35144       1.49831       1.42287       1.56931       1.44269       1.29693       1.23837       1.17005       1.03895      0.995020      0.878535      0.756858      0.608739      0.510979      0.398458      0.306507
  35   8 2401.2573    1.5542  1.0996 10.4750 -0.0024  0.0207   0.0254   0.0556    0.0869   0.0000   439.8462       2.09778       23.3425      -1.10544      -4.30976      -2.25588      0.614530      -2.87168      0.235296       1.45681       3.13950     -0.426836      0.187655    0.00686746      0.489713      -1.08018     -0.575766      0.752974      0.966381       1.24961       1.42874       1.58348       1.58031       1.54949       1.49600       1.47336       1.32876       1.20973       1.10961      0.965115      0.833848      0.706219      0.591261      0.483886      0.404428      0.310010
  35   9 2571.7588    2.1634  1.1426 11.2213 -0.0029  0.0216   0.0348   0.0541    0.0869   0.0000   441.0730      0.794733       20.2585       1.74912      -2.78604      0.125681      -2.44356      -1.89008     -0.345765      -1.09902     -0.639471       1.67260      -1.39249      0.187675      -1.39067      -1.19866     0.0366855     -0.307754       1.01779       1.38225       1.54773       1.68886       1.72310       1.71000       1.65422       1.55490       1.46774       1.29179       1.14935       1.05253      0.903881      0.764995      0.651602      0.531399      0.413190      0.332538
  35  10 2740.4060    2.8660  1.0805 11.6633 -0.0000  0.0202   0.0457   0.0515    0.0905   0.0000   441.4398       1.82863       19.7718       1.28174      -3.99743      0.962446       2.20392      -1.63567       1.10428      -1.70171     0.0443613      0.675480    -0.0253080     -0.805168      0.166797      0.275090     -0.226771      0.116242      0.927028       1.19349       1.32608       1.46144       1.49079       1.49368       1.44494       1.37945       1.31343       1.13470       1.02048      0.990024      0.823872      0.709291      0.598863      0.476946      0.399012      0.317044
  35  11 2906.7258    3.7230  1.0043 12.0575 -0.0013  0.0192   0.0603   0.0472    0.1022   0.0000   440.0064      0.289593       16.4468      0.427089      -2.49289      -1.32568      -2.70583      0.987509      0.170456       1.02110       1.84642      0.131268     -0.585519      0.612432      0.430057       1.36123     0.0312010     0.0122055      0.886029       1.18557       1.22985       1.36183       1.40551       1.39913       1.42075       1.31219       1.21971       1.13060       1.00393      0.893408      0.761875      0.639752      0.534695      0.467397      0.361094      0.288038
  35  12 3069.4366    4.2947  0.9790 12.5590  0.0012  0.0185   0.0714   0.0477    0.0907   0.0000   439.7807     -0.549686       15.5914      0.761774      -1.45492       1.26276      -2.22288      -2.32293       2.99381      -1.19725      -1.05989      0.853900      0.461046      0.533456     0.0802572      0.184371     -0.500675      0.300713      0.885531       1.12453       1.28311       1.36630       1.39852       1.43881       1.34732       1.29582       1.24008       1.11723      0.986362      0.840151      0.766867      0.672925      0.567330      0.427468      0.360354      0.285827
  35  13 3229.0179    4.1773  1.3192 12.6240  0.0016  0.0228   0.0620   0.0588    0.0780   0.0000   439.5344      -2.05017       17.2968       1.54007      -6.69832     -0.654858      -2.80560      -1.15436       2.36915      0.278703     -0.834843      -1.11581      0.940061     -0.991743     -0.915086     -0.469917     0.0106279   -0.00635352       1.03571       1.38978       1.50303       1.64667       1.67750       1.68922       1.61853       1.54634       1.45333       1.34981       1.19908       1.05222      0.929995      0.763290      0.633262      0.514883      0.428498      0.343712
  35  14 3386.4062    3.3885  1.9190 12.1598 -0.0036  0.0293   0.0429   0.0722    0.0589   0.0000   437.9129     -0.797532       17.9922       2.36451     -0.454641       1.49398      -1.60519       2.60646      -1.22868      -1.14526       1.62310      -1.00184     -0.341330       1.53747     -0.483545     -0.321994      -1.29875       1.05766       1.34734       1.77526       1.97286       2.16668       2.16536       2.15389       2.07996       2.04153       1.91144       1.74477       1.51500       1.36141       1.19012      0.981575      0.815557      0.682001      0.557558      0.452327
  35  15 3542.5404    2.7878  3.0593 11.4702 -0.0012  0.0368   0.0277   0.0982    0.0444   0.0000   438.0683      -4.53567       10.9744       2.60486      -2.82669      -2.80181       3.32188       2.14773      -1.67010      -1.26064       3.75068       2.03546      0.108975      -1.27371      -1.57306     -0.613194     -0.159877    -0.0705312       1.66767       2.23693       2.50710       2.67519       2.72929       2.80673       2.72153       2.59251       2.38929       2.16786       1.93274       1.71705       1.43954       1.25175       1.04131      0.847876      0.690035      0.543938
  35  16 3697.4402    2.2921  4.7524 10.7879 -0.0030  0.0484   0.0185   0.1287    0.0372   0.0000   439.5673       1.00049       17.4478      -6.28729     0.0633790      0.692554      -5.48192      -6.01372      -4.90165       4.23363      0.602475       2.12965      0.755667      0.599976      -1.32783      -1.61784     -0.630698       1.17207       2.20925       2.92645       3.32137       3.51864       3.68746       3.66513       3.55271       3.37798       3.13895       2.91249       2.55538       2.22896       1.98221       1.67572       1.38260       1.12532      0.902320      0.726119
  35  17 3851.5259    1.8441  6.7975 10.4921 -0.0002  0.0645   0.0132   0.1733    0.0311   0.0000   441.5508       3.12175       20.8485       2.63261       2.04669      -1.12478      -3.21783     -0.225668     -0.899683     -0.711559      -1.91356      -3.74833     -0.941197       7.52641      0.148225       1.11575      0.180228      0.717237       2.95129       3.79529       4.35724       4.60362       4.85617       4.74412       4.60526       4.41211       4.12480       3.79442       3.37055       3.02899       2.58447       2.20572       1.83244       1.52738       1.23201      0.968879
  35  18 4004.9763    1.4937  9.1124 10.2071 -0.0013  0.0848   0.0096   0.2323    0.0276   0.0000   442.2387      -1.39771       18.9652     -0.696900       6.21222       2.98468       10.5032      -4.52568      -4.87942       12.9304      -2.16522       5.79098       9.91592      0.922783       1.06925       3.54383       2.08461      -1.20919       3.80794       4.99307       5.68782       6.05850       6.28149       6.27330       6.07873       5.84445       5.41885       4.96697       4.48767       3.93538       3.37188       2.85891       2.42438       1.94681       1.59260       1.26474
  35  19 4157.5042    1.2363 12.2058  9.9421 -0.0012  0.1142   0.0070   0.3085    0.0259   0.0000   439.0181       8.99792      -1.93592      -17.0211      -2.62739       2.69502      -28.6777      -4.22310      0.825321      -14.8490     -0.309617      -2.84577      -1.12776      -6.74356       7.51783      -1.35515      -2.57699      -3.35650       5.08209       6.71205       7.57393       8.17479       8.23216       8.42878       8.07758       7.70939       7.16593       6.69894       5.94295       5.32205       4.58624       3.84198       3.23533       2.68708       2.13577       1.70266
  35  20 4309.1766    1.0099 14.5086  9.8010 -0.0004  0.1429   0.0057   0.3762    0.0236   0.0000   433.4269       4.42573       20.6294       7.82083      0.592960       16.7154      -14.1299      -2.69376     -0.112471       7.76840     -0.634581      -2.15060      -10.8755      -1.93246      -2.40590       3.31652      -5.04911      -4.55933       6.36913       8.34719       9.54541       10.1197       10.2552       10.4551       10.0556       9.62763       9.10529       8.31268       7.42033       6.63259       5.69577       4.94009       4.05794       3.39753       2.67954       2.15210
  36   5 1875.3858    0.4752  0.5385  9.1236 -0.0007  0.0167   0.0110   0.0370    0.0478   0.0000   441.9689      -2.08288       22.3338      0.192284      -2.52528      -2.92155      0.861213     0.0914474     0.0848631       1.75608     -0.265258     -0.325749      0.290853      0.797250     -0.701141     -0.339974      0.361304     0.0709430      0.678825      0.984549      0.998895       1.14956       1.12791       1.14742       1.07614       1.09383      0.970588      0.952235      0.827458      0.788725      0.677982      0.547402      0.457196      0.389703      0.304895      0.247378
  36   6 2063.0458    0.7141  0.8192  9.4180 -0.0024  0.0190   0.0134   0.0450    0.0671   0.0000   443.0283      -2.11827       21.0889      0.588143      -3.22782      -1.99283      -1.04413      -1.43828     -0.888073     -0.298058       1.54728     -0.498618     -0.303658     -0.713818      0.260743      0.421602   -0.00567269      0.136004      0.870479       1.11563       1.24909       1.39623       1.38544       1.42674       1.38479       1.27605       1.23144       1.10967       1.03371      0.898486      0.744112      0.640064      0.560674      0.474765      0.357897      0.290580
  36   7 2245.4661    1.0843  0.9945  9.8612 -0.0023  0.0194   0.0181   0.0503    0.0804   0.0000   440.8600      -1.08777       21.2865      -1.25498      -4.54603      0.301418      0.984975      -2.09902      -1.72468     -0.323082      -1.74917      0.573777     -0.679551     -0.921332     0.0749586     -0.676091     0.0203433    -0.0697064      0.838992       1.12338       1.26470       1.31453       1.39924       1.38114       1.37187       1.32391       1.22275       1.13814       1.00334      0.880782      0.751692      0.660332      0.536880      0.457970      0.372569      0.299149
  36   8 2421.0723    1.5940  1.1631 10.5911 -0.0027  0.0215   0.0252   0.0578    0.0873   0.0000   440.8446      -1.10310       23.0721       2.69966      -4.37920     -0.755067     -0.353974       1.55491       2.45969     -0.470872       1.59002      0.183465      0.135694      0.756304     0.0892413      0.330369      0.506042      0.499349      0.967037       1.28662       1.39586       1.47676       1.58928       1.57622       1.52282       1.44228       1.39752       1.26773       1.14965      0.989694      0.841963      0.702725      0.603289      0.511075      0.430914      0.343975
  36   9 2592.6629    2.1520  1.0870 11.5329 -0.0037  0.0207   0.0357   0.0561    0.0757   0.0000   441.2488       1.61480       22.1679      -2.17106      -2.68331     0.0150379      -1.02452      -2.78888       1.26645       1.50619       1.21299     -0.376971      0.920870      0.414671      0.549520     -0.470016     -0.873543    -0.0864420      0.910026       1.23671       1.34888       1.49264       1.46739       1.52614       1.47603       1.40490       1.32016       1.21188       1.08978      0.953095      0.806871      0.701155      0.593519      0.483440      0.396886      0.308766
  36  10 2762.6586    3.0179  0.9993 11.7608 -0.0020  0.0187   0.0489   0.0486    0.0910   0.0000   441.1392     -0.265088       18.5529      -2.08888      -1.83370     -0.274986    -0.0580033     -0.314945     -0.120981       1.08042      0.652922      0.599815      0.641201     -0.404954       1.51654      0.326398      0.773319     0.0485607      0.852729       1.12268       1.19963       1.30577       1.36164       1.37499       1.36958       1.21346       1.15843       1.07798      0.982054      0.895301      0.757797      0.665716      0.558971      0.465692      0.383515      0.304506
  36  11 2930.1547    3.6799  0.9249 12.4704  0.0003  0.0187   0.0621   0.0463    0.0777   0.0000   441.0318      0.139649       20.3436       2.99106     -0.671716      0.419375      0.903860     -0.264021       1.33115     -0.727402     -0.234277      0.712121      0.390751      0.473592       1.30103     0.0867951     -0.234480      0.135825      0.868197       1.21152       1.24708       1.36035       1.32958       1.38634       1.36479       1.37302       1.25750       1.15882      0.986210      0.857827      0.755153      0.658487      0.573782      0.464783      0.376307      0.293445
  36  12 3094.1399    4.2285  1.0639 12.6178 -0.0007  0.0200   0.0670   0.0498    0.0890   0.0000   441.7385      -1.45919       12.8955       2.08050      -2.15635      0.413696      -1.28440      -3.87948      0.133293       1.26871     -0.544331      0.383991      0.266568       1.13635      0.727559     -0.690146      0.385404    -0.0900245      0.868611       1.11302       1.26817       1.45006       1.43832       1.46504       1.42788       1.35845       1.25074       1.13756       1.06966      0.880385      0.773105      0.674245      0.573508      0.454229      0.368161      0.290606
  36  13 3254.9545    3.9934  1.4418 12.3996 -0.0016  0.0232   0.0557   0.0614    0.0747   0.0000   439.9154      0.813465       16.0821      0.170186      -3.33954      -1.33188       1.89961    -0.0759285       2.43442      -2.15410      -1.04137       1.12035     -0.299817      -1.21805      0.642028     -0.994396      0.770831     -0.366782       1.05888       1.41140       1.58626       1.76559       1.84403       1.86945       1.80893       1.67779       1.58568       1.40902       1.23055       1.10693      0.926741      0.795937      0.665856      0.544845      0.433714      0.347458
  36  14 3413.4808    3.2078  2.1711 12.0416 -0.0015  0.0303   0.0377   0.0794    0.0502   0.0000   438.2732      -3.98723       17.8786       2.36114      -5.55383     -0.846800       1.39081     0.0910094      -2.52730       1.70557       1.93394       1.50915      0.952594      0.866340    -0.0808883      0.108168       1.58859     -0.357864       1.34403       1.77476       1.96730       2.05284       2.22221       2.17557       2.18436       2.01189       1.88553       1.74106       1.60759       1.39223       1.20151       1.03331      0.859874      0.728528      0.572382      0.473477
  36  15 3570.6034    2.6890  3.3935 11.2905 -0.0001  0.0387   0.0248   0.1012    0.0432   0.0000   440.6041      -1.79316       16.4774       3.21964      -4.22153       4.02450       3.02269      -1.37562     -0.947409     -0.136057       3.20029     -0.182624      0.388602       2.46011    -0.0542561      -1.18076     -0.155968      -1.28799       1.66435       2.24173       2.48592       2.69630       2.74810       2.82114       2.73887       2.59385       2.39420       2.23687       1.97620       1.80575       1.53185       1.33417       1.11928      0.907926      0.725972      0.602157
  36  16 3726.3264    2.1288  5.2439 10.8179 -0.0012  0.0522   0.0165   0.1422    0.0337   0.0000   436.4249      -4.02283       21.5641      0.879580      -3.62962     -0.478628      0.124551       3.45675       2.75550       4.92987      -4.66926       1.35074       3.52037      -2.36116      0.159302     -0.461027      -2.33317       1.02325       2.27398       3.06249       3.44551       3.66287       3.77739       3.68834       3.62860       3.47038       3.31801       3.04972       2.77023       2.40944       2.14761       1.80485       1.51357       1.27479       1.01321      0.810639
  36  17 3881.0746    1.7390  7.4373 10.4665 -0.0008  0.0686   0.0119   0.1893    0.0294   0.0000   434.3552      -2.66161       8.08784     -0.945229       2.29702       2.61847      -4.58841     -0.704494       1.05946       5.78768       2.96680      -4.80663       5.64392      -1.74854      0.716907       1.64550     -0.328300      0.371749       3.04935       4.00738       4.46776       4.84897       5.01265       4.94359       4.85848       4.64811       4.34065       3.99692       3.60502       3.19867       2.80001       2.41413       2.05033       1.68748       1.32859       1.05534
  36  18 4034.9641    1.4733 10.3517 10.1342  0.0002  0.0947   0.0087   0.2543    0.0275   0.0000   433.6911       15.6888       14.5525      -8.37931      -9.17910      -6.85629      -2.99813      -5.49166       5.84753      -13.1194       1.91691       2.68840       8.12709      -5.11442      -5.26330       6.22602      0.227265      -2.93429       4.07371       5.58590       6.29954       6.74246       6.88078       6.98540       6.76754       6.48636       6.06123       5.52582       5.03002       4.38095       3.88769       3.25615       2.76180       2.28109       1.80127       1.46659
  36  19 4188.2084    1.1875 12.9672  9.9789 -0.0007  0.1225   0.0066   0.3267    0.0249   0.0000   439.2964      -6.49799      0.325672       7.51945       10.6346       13.4683      -5.14913      -5.88924       14.4261       1.91477       12.7951       5.43985     -0.477313       4.18320      -2.68294     -0.738710       2.34934    -0.0874639       5.28480       7.04743       8.03333       8.48538       8.90642       8.79926       8.65173       8.17871       7.79857       7.06658       6.39964       5.65712       4.94386       4.22719       3.50924       2.93989       2.34921       1.88923
  37   5 1892.1950    0.5175  0.5705  9.0970 -0.0020  0.0160   0.0112   0.0356    0.0494   0.0000   440.4128      -1.39312       19.6205    -0.0409082      -3.20378     0.0786703    -0.0668608       1.13671      0.616623     -0.558044       1.96858      0.109646      0.222845   -0.00403340     0.0981682     -0.451609      0.250899     -0.250270      0.643917      0.857908      0.959766       1.05584       1.11503       1.06935       1.02647       1.01411      0.987963      0.878898      0.823694      0.695511      0.611111      0.540076      0.427359      0.365597      0.311947      0.244328
  37   6 2081.1085    0.7651  0.7522  9.5671 -0.0047  0.0167   0.0146   0.0432    0.0593   0.0000   440.3663     -0.297064       21.5852      0.164580      -2.77787      0.141813       1.15919     -0.828667      -2.83694       2.00928       1.22755    -0.0829416     -0.684284      0.187737      0.247898     -0.643217      0.175453     -0.485179      0.732110      0.941085       1.08406       1.18871       1.22358       1.20325       1.21279       1.15455       1.10367      0.949304      0.889270      0.771713      0.684002      0.584071      0.481161      0.399804      0.316552      0.259306
  37   7 2264.3196    1.1670  0.9505 10.1363 -0.0029  0.0191   0.0195   0.0481    0.0737   0.0000   442.4162     -0.954737       19.9075      -2.11331      -3.39759       1.98842     -0.215237      0.174233       1.39436     -0.681822     -0.415538     -0.198108     -0.560058      0.763084     -0.233591     -0.103257      0.424242     -0.216491      0.867133       1.16634       1.27832       1.34620       1.47777       1.41250       1.41363       1.31588       1.22750       1.11771       1.04299      0.927983      0.800915      0.704900      0.589129      0.479055      0.397384      0.326305
  37   8 2440.6154    1.7095  1.1414 10.5739 -0.0021  0.0200   0.0266   0.0541    0.0959   0.0000   439.5525      -1.17563       17.7458     -0.536056      -1.51502     -0.623417       2.45041      0.165862       1.76808      -1.34937     0.0322714     -0.517191     0.0957024     -0.146291     -0.145092     -0.821842     -0.309093     -0.289043      0.891959       1.15649       1.28734       1.42016       1.43909       1.43782       1.39279       1.31083       1.27827       1.13359       1.06704      0.947432      0.851441      0.709195      0.597368      0.504690      0.419692      0.340384
  37   9 2613.2907    2.2791  0.9660 11.7395  0.0021  0.0194   0.0391   0.0499    0.0695   0.0000   440.1574      0.485093       20.9544     -0.494529      -2.40600     -0.286842      -2.49367      -1.77214      0.269299       1.86907     -0.431074     -0.858117    0.00616457      0.236781    -0.0849140    -0.0285750     -0.705104     -0.300307      0.849014       1.11741       1.21809       1.42895       1.44165       1.45577       1.38856       1.37048       1.21108       1.16461      0.988209      0.936680      0.780882      0.663652      0.561062      0.464787      0.375056      0.297567
  37  10 2784.4439    3.2118  1.0004 11.9722  0.0003  0.0191   0.0514   0.0474    0.0874   0.0000   441.8496      0.934753       20.9910     -0.389421     -0.646682       1.53384      -1.21932      0.728475       1.95395     -0.942212     -0.124761       1.38451      0.189283      -1.28806      0.457949     -0.466778      0.164057     -0.251377      0.891927       1.21331       1.34675       1.52566       1.56128       1.58963       1.54467       1.51083       1.40957       1.24878       1.09394      0.956013      0.806445      0.680799      0.543346      0.483307      0.380965      0.306335
  37  11 2953.1682    4.0575  0.9031 12.4846 -0.0022  0.0177   0.0675   0.0430    0.0859   0.0000   441.1202     -0.325163       18.1611     0.0850443      -3.76879     -0.910120     0.0386123       1.02920     0.0177369      0.952457      0.736698      -1.51285       1.43233      0.280678    -0.0944724      0.118757      0.288697     -0.608279      0.764989       1.02950       1.09661       1.19643       1.25978       1.30225       1.23410       1.18054       1.10360       1.02663      0.936534      0.806777      0.693129      0.613008      0.518393      0.427324      0.361201      0.277652
  37  12 3118.3932    4.2525  1.0720 12.7981 -0.0012  0.0195   0.0671   0.0508    0.0803   0.0000   441.0399     -0.603887       15.8411      0.506645      -1.69368      -3.09961      -1.55421      0.228925       1.00814     -0.257386     -0.540532      0.263438      0.949553     -0.200940      0.133165     -0.209724      0.657041     -0.697099      0.850748       1.10855       1.22733       1.36341       1.42903       1.40914       1.37890       1.36593       1.23709       1.10296       1.03356      0.911618      0.793180      0.663631      0.566257      0.465731      0.386183      0.309190
  37  13 3280.4807    3.8567  1.4674 12.5137 -0.0030  0.0238   0.0538   0.0622    0.0715   0.0000   439.0242      -3.25082       17.6342      0.955192      -2.05349       1.07899       3.59061      0.750578      -1.76184      0.222240       1.32732      -1.16182     -0.460078     -0.575563    -0.0705916      -1.13700     0.0468422     0.0910189       1.05172       1.44403       1.58397       1.69449       1.74891       1.73028       1.73732       1.65141       1.55917       1.38196       1.27274       1.12610       1.00384      0.869155      0.718600      0.604905      0.483252      0.392184
  37  14 3440.1581    3.2160  2.3658 11.8251 -0.0006  0.0310   0.0350   0.0819    0.0525   0.0000   441.1551       2.16128       14.8148      0.264359      -5.44774      -1.10491      -1.74693    0.00763413       1.35243      0.196670       1.77731       1.45292      -1.50337       1.08433      0.867558      0.515282     -0.145893     -0.526318       1.32048       1.76945       1.94604       2.20450       2.31396       2.25384       2.16679       2.12659       1.98520       1.78993       1.62860       1.42291       1.22769       1.05637      0.883285      0.746096      0.603573      0.469264
  37  15 3598.2879    2.6121  3.8260 11.1305 -0.0004  0.0411   0.0223   0.1057    0.0408   0.0000   437.6390      -2.69477       21.0155      -1.95232     -0.828368       1.02500     -0.629032      -1.13396     -0.963720       1.32317      0.792468      0.109467       3.67021      -1.10079     -0.977043      -1.64396      -1.24355      0.199950       1.76902       2.37620       2.59433       2.76310       2.82304       2.89271       2.86677       2.72800       2.59656       2.34831       2.15344       1.88306       1.67746       1.42171       1.23585       1.00863      0.834523      0.672549
  37  16 3754.8517    2.0993  5.8736 10.6707 -0.0000  0.0556   0.0150   0.1488    0.0325   0.0000   441.3611       4.20358       16.5055       4.00867      -1.11104      -2.05790     0.0177487      -1.09085       4.78848       5.24938      -1.68864      -1.59740      -1.28650    -0.0648568     0.0112749      0.175985       1.56973     -0.131022       2.36531       3.20700       3.46724       3.69389       3.90026       3.83599       3.84524       3.69383       3.46036       3.21055       2.87424       2.57440       2.24205       1.91338       1.64956       1.35251       1.13181      0.903149
  37  17 3910.4993    1.7329  8.1187 10.3386 -0.0001  0.0717   0.0110   0.1978    0.0296   0.0000   443.9526      -11.7066       10.7110       3.07241      -1.46833     -0.907344      -2.66797       10.0149      -2.10961      -1.02068      -1.73351      -2.29483      0.478834       2.92140      -3.76399     -0.735273      -1.89972      0.467064       3.09416       4.09666       4.57502       4.77720       5.00330       5.00113       5.00469       4.76231       4.51473       4.11610       3.75768       3.33857       2.93859       2.50624       2.09958       1.79145       1.45891       1.17022
  37  18 4065.3418    1.4152 10.4809 10.1573  0.0002  0.0945   0.0082   0.2554    0.0263   0.0000   432.3254      -5.51461       17.1415      -9.23663       11.7532      -5.41822       2.12952       5.64216      -4.54775       4.46156      -3.48563     0.0810761      -3.49848       6.12158      -1.59605      -2.28974      -1.83690      -1.25470       4.05456       5.32043       6.01512       6.41453       6.85515       6.70140       6.70359       6.33015       5.93673       5.40847       4.92835       4.39029       3.88290       3.29379       2.77397       2.36189       1.89854       1.52617
  37  19 4219.0257    1.1619 13.4055  9.9716 -0.0002  0.1235   0.0063   0.3330    0.0243   0.0000   442.8773      -5.59630       26.2150       14.5372      -11.1516       12.2656      -13.6017       8.19559       10.6498       3.07280      -8.89601      -3.29169     0.0672630       12.4540       3.69002     -0.590984      -1.56801       1.69053       5.20543       6.95577       7.86175       8.33448       8.87935       8.79248       8.67732       8.35679       7.73183       7.15613       6.49468       5.73122       4.94873       4.30469       3.57460       3.01450       2.40793       1.96504
  38   5 1908.7686    0.5278  0.5680  9.2910 -0.0047  0.0166   0.0115   0.0375    0.0482   0.0000   439.7364      -2.52244       20.9568      -2.15805      -5.32902     -0.761375      -1.76227      -1.82047      -1.39546      -1.07306      0.190989     -0.354466     -0.732522     0.0482496     -0.483056     -0.310733     -0.101875   -0.00463195      0.746334       1.02608       1.18483       1.22374       1.18594       1.14848       1.13767       1.13060       1.08438       1.02679      0.960407      0.835445      0.715412      0.580739      0.504281      0.399609      0.337379      0.262716
  38   6 2098.9527    0.7942  0.8189  9.5423 -0.0034  0.0175   0.0143   0.0455    0.0628   0.0000   440.1370      -1.66469       20.7892       1.28801      -2.49189       2.13519   5.73697e-07     -0.685366   -0.00955223      0.749989     -0.873854     -0.376949     0.0514902     -0.110904      0.526973     -0.598451      0.657724    0.00370223      0.690928      0.929530       1.04232       1.13154       1.14821       1.13895       1.15621       1.10682       1.04285      0.962023      0.861620      0.787350      0.678003      0.609133      0.478576      0.422333      0.342076      0.282009
  38   7 2282.8656    1.1755  1.0428 10.0457 -0.0020  0.0197   0.0194   0.0513    0.0835   0.0000   441.4314     0.0624950       22.8499     -0.792845      -5.40193      0.643186     -0.723537      -1.41070    -0.0301738      -1.14845     0.0152509       2.85698     0.0311868      0.651777      0.577320      0.777539     -0.235271      0.394715      0.848019       1.14221       1.29403       1.38071       1.42817       1.40023       1.39347       1.35058       1.23698       1.14409       1.05448      0.946824      0.816160      0.729558      0.599060      0.525621      0.410061      0.321173
  38   8 2459.8921    1.7287  1.1404 10.9413 -0.0029  0.0204   0.0274   0.0546    0.0784   0.0000   440.3833      0.278560       20.0756     -0.988815      -2.52039     -0.235499       1.39147     -0.270738     -0.393858      0.968063   0.000824024      -1.76080      0.925102     -0.973710     -0.282996     0.0170629     -0.760125     -0.437527      0.895466       1.12266       1.28409       1.39888       1.43360       1.46145       1.42493       1.34074       1.29802       1.19869       1.06032      0.951891      0.838392      0.739185      0.618562      0.520489      0.424296      0.353146
  38   9 2633.6657    2.4062  1.1078 11.5517  0.0011  0.0202   0.0376   0.0528    0.0801   0.0000   440.3227      0.476441       19.1000      0.165772      -6.35136       2.57226       1.97758     -0.259118     -0.340259     0.0131584      0.348606     -0.201620     -0.629012      0.436998     0.0674138     -0.759080      0.278578      0.489020      0.880187       1.20163       1.28404       1.45761       1.44573       1.47882       1.46011       1.43825       1.32739       1.22626       1.06078      0.946832      0.830528      0.722045      0.581823      0.491644      0.411498      0.329277
  38  10 2805.9953    3.2169  1.0528 12.0847 -0.0001  0.0189   0.0509   0.0501    0.0858   0.0000   441.2759      0.859953       20.4589     -0.154720      -2.90551     -0.555015     0.0846703      0.836114      -1.38635     -0.492789     -0.908605     -0.653765      0.795186    -0.0254515     -0.332514     -0.341970       1.11410    -0.0632264      0.856790       1.09913       1.22933       1.29657       1.31980       1.32976       1.30989       1.29427       1.22423       1.13896      0.998558      0.887773      0.790664      0.712844      0.585045      0.511286      0.422707      0.331081
  38  11 2975.8404    4.0554  1.0154 12.3342 -0.0004  0.0182   0.0635   0.0473    0.0915   0.0000   442.0159     0.0871404       19.7367     -0.469944      -3.74449      0.995031      0.994561      -2.30358      0.675541       1.00999      0.899668      0.994758       1.89679     -0.846595   -0.00858358    -0.0171408     0.0770278     -0.571858      0.806184       1.09206       1.18107       1.30886       1.33285       1.34808       1.37925       1.29312       1.22160       1.12108      0.985246      0.844643      0.749836      0.644598      0.530660      0.453227      0.374687      0.296267
  38  12 3142.1902    4.2654  1.1356 12.8616 -0.0027  0.0200   0.0668   0.0544    0.0811   0.0000   439.8243     0.0930780       17.1481    -0.0175354      -2.05116      -1.61078       3.03017      -2.25527      0.833021     -0.588405      0.357372      -2.33745      0.826305     -0.383956      0.311957     0.0736192     0.0817798     -0.434240      0.893583       1.17387       1.30057       1.41565       1.39441       1.40535       1.38182       1.38699       1.27927       1.21649       1.09837      0.964301      0.838701      0.691135      0.612315      0.503427      0.416986      0.344125
  38  13 3305.5570    3.8384  1.6607 12.4035 -0.0003  0.0250   0.0486   0.0655    0.0618   0.0000   440.2997      0.407059       16.5938      0.618874      -3.53631     -0.210249      0.427724     -0.333431     0.0221248      0.548494      0.846152     -0.735108     -0.389124      0.151471     -0.378166     0.0256364     -0.956820      0.224260       1.07359       1.43234       1.58099       1.69428       1.80856       1.78701       1.70257       1.64515       1.52726       1.47230       1.30982       1.16220       1.06463      0.915339      0.761786      0.631403      0.530064      0.424760
  38  14 3466.5253    3.1671  2.5134 11.9774 -0.0008  0.0326   0.0335   0.0821    0.0448   0.0000   439.0660     -0.138063       17.9031       1.38717      -2.26099       3.91959     -0.144121       1.32919      0.605362      -2.41028     -0.986009     0.0882331     -0.394012       1.23579     -0.900759     -0.795282      0.955174     -0.949521       1.35210       1.81520       1.97052       2.20221       2.24166       2.22678       2.24114       2.13821       2.03121       1.87376       1.63371       1.51948       1.31522       1.13468      0.952824      0.798440      0.659274      0.531039
  38  15 3625.5380    2.5039  4.1906 11.0240 -0.0007  0.0423   0.0203   0.1137    0.0384   0.0000   435.5294     -0.719193       16.7003      -3.18321       2.71445     -0.684266       6.61860       1.08493       1.31730     0.0902774      -1.55351       5.02108       1.55875      -2.41373     -0.312994     -0.154299      0.263444      0.458828       1.78707       2.34119       2.57010       2.79961       2.94626       2.91223       2.86632       2.74917       2.62681       2.41169       2.21264       1.96742       1.72989       1.49139       1.24360       1.05806      0.859955      0.705615
  38  16 3783.1387    2.0122  6.0095 10.6210 -0.0011  0.0552   0.0140   0.1505    0.0315   0.0000   439.2915      -3.47057       12.7628       6.23203      -2.30964       3.37665      -6.26911      -3.34044      -3.64776       4.71961      -4.29895      -1.36963       5.15648       1.34323      -1.08481     -0.583096      0.894581       1.60797       2.31783       3.01688       3.48036       3.67778       3.88688       3.85987       3.80539       3.64479       3.44250       3.19742       2.83575       2.57608       2.26848       1.94507       1.67433       1.40233       1.13553      0.932783
  38  17 3939.4675    1.6445  8.4290 10.3776 -0.0008  0.0753   0.0103   0.2075    0.0279   0.0000   439.1687       6.34861       18.5120      -8.58427      -3.45145      0.838630       2.28572      -2.21758       1.30858      -7.52349       3.85996      -4.39833       6.59021       2.26413     -0.366028      -2.14266     -0.972799      0.897849       3.13706       4.19861       4.64981       5.06346       5.25760       5.31068       5.20830       4.96812       4.69007       4.42381       3.93351       3.49260       3.06064       2.65110       2.24700       1.90395       1.52221       1.25427
  38  18 4094.7480    1.3227 11.0509 10.1863 -0.0012  0.1021   0.0076   0.2751    0.0252   0.0000   438.9266      -2.12486       9.79561       14.2977       4.71109      -3.64908       6.12180      -14.4467     -0.775135      -3.75871       9.27073       2.78879     -0.497248       1.61477       3.77574     -0.603535      0.756089      -1.91056       4.16031       5.55636       6.18604       6.88009       6.88293       7.07327       6.95504       6.71317       6.19882       5.82943       5.25707       4.67110       4.11248       3.55075       3.02121       2.51380       2.06990       1.66547
  38  19 4248.9492    1.1058 13.8274  9.9425  0.0002  0.1288   0.0059   0.3463    0.0233   0.0000   445.9884      -1.16020       18.3970       15.2758      -13.5361       1.06580       9.91047       14.9454      -3.55839      -3.13636      -5.58077      -4.94384       1.87143       2.89477      -1.26389     -0.594317       5.63835      -4.62263       5.29735       6.96808       7.77732       8.47663       8.83903       8.96322       8.66569       8.35786       7.92222       7.33777       6.68059       5.87542       5.18637       4.48501       3.81432       3.18764       2.55253       2.09023
  39   4 1728.2123    0.3338  0.4026  9.0430 -0.0088  0.0140   0.0092   0.0338    0.0356   0.0000   440.9936      -1.91538       20.8874       1.65371      -4.48280      0.551567       1.36258      -1.75150     -0.696611      0.580909      0.724380     -0.780831      0.395301     0.0316104     -0.186444    -0.0371866     -0.474001     -0.247539      0.634177      0.752065      0.884591       1.00492      0.991581      0.970932      0.960584      0.939978      0.928895      0.852156      0.739393      0.666530      0.625363      0.509068      0.426277      0.343582      0.288064      0.247749
  39   5 1925.1526    0.5593  0.5837  9.2571 -0.0027  0.0153   0.0117   0.0351    0.0485   0.0000   440.1800      -1.65505       19.5967      0.577412      -3.02399    -0.0246059       1.40447      0.563957       1.39177      0.740429       1.47636      0.405149     -0.226649     -0.460473      0.923569      0.346186    -0.0989366      0.189447      0.647032      0.828977      0.926520       1.01828       1.03549      0.978843      0.987178      0.997513      0.956993      0.874001      0.777834      0.715495      0.613438      0.539599      0.461223      0.384116      0.327713      0.263377
  39   7 2301.1861    1.2564  1.0649 10.0596 -0.0018  0.0196   0.0195   0.0523    0.0851   0.0000   440.6650       2.09022       20.3283       2.21140      -3.08016     -0.132369     -0.318883      -1.17878     -0.593827       1.31887     -0.258424       1.11695      0.728312     -0.104316     0.0602246     -0.642263      0.337423      0.243656      0.782734       1.09862       1.20535       1.36422       1.32370       1.37371       1.29608       1.28363       1.18479       1.12829       1.02369      0.931244      0.808826      0.694568      0.575629      0.480397      0.394221      0.334937
  39   8 2478.9947    1.8085  1.1821 10.7825 -0.0001  0.0238   0.0270   0.0534    0.0934   0.0000   439.5313     -0.554661       21.9697      0.883178      -2.59929       1.23137      0.589164     -0.155282       1.35701     -0.270801      0.455879      0.154423      0.644509    -0.0440603      0.484648     -0.374153      0.115331     -0.112196       1.19172       1.76087       2.15781       2.39254       2.63973       2.65995       2.64452       2.50412       2.29252       2.02278       1.73300       1.45445       1.19298      0.980357      0.783823      0.622559      0.498062      0.400332
  39   9 2653.7737    2.4633  1.1926 11.6273 -0.0024  0.0219   0.0377   0.0531    0.0822   0.0000   440.3748      -3.05447       20.8518      -2.88890      -2.16106      0.993682     -0.773158       2.13835      -1.26034       1.96960      -1.90515     0.0672218     -0.543253    -0.0144872      0.840928      -1.75452     -0.803063    -0.0304675      0.876349       1.23303       1.28940       1.46409       1.46602       1.50276       1.51269       1.43941       1.37573       1.26720       1.13404       1.00777      0.868018      0.779492      0.631104      0.548554      0.450075      0.375261
  39  10 2827.1844    3.3154  0.9672 12.4259 -0.0013  0.0185   0.0541   0.0461    0.0702   0.0000   440.5370      -1.45832       20.4737       2.85174      -1.96460      0.538690       2.08321       1.70868      0.388671      0.831574     -0.100023     -0.433048     -0.247522      0.477364      0.530652    -0.0761739     -0.549518     0.0365315      0.783176       1.00660       1.10149       1.23672       1.26050       1.24177       1.26168       1.17717       1.16654       1.05017      0.994400      0.878461      0.744093      0.646333      0.544752      0.465323      0.399036      0.318158
  39  11 2998.0007    4.1733  1.0271 12.4000 -0.0017  0.0185   0.0641   0.0457    0.0934   0.0000   440.2603      0.475673       17.9788       2.08669     -0.343867      -1.66109       1.09741      0.735140      -1.13826      -1.54845      0.494898     -0.110756      -1.06964     -0.117755      0.776355      0.784429     -0.177830     -0.275646      0.764183       1.03453       1.14207       1.26035       1.24573       1.29147       1.25731       1.18457       1.17810       1.02837      0.955056      0.845567      0.796282      0.672005      0.565389      0.491522      0.399677      0.326946
  39  12 3165.5747    4.3317  1.2127 12.8839 -0.0017  0.0211   0.0655   0.0582    0.0853   0.0000   439.7378     -0.519075       19.3245      0.824644      -1.25616      -3.54285     -0.842256      -2.52802      -1.04591      0.570083      0.416682     -0.584627       1.21551       1.17083     -0.123361     -0.397337     -0.614964      0.127285      0.860288       1.19883       1.30754       1.39715       1.45941       1.45558       1.48624       1.36062       1.31569       1.16488       1.08422      0.979766      0.864827      0.797312      0.649798      0.561722      0.467402      0.372035
  39  13 3330.2218    3.6748  1.8348 12.3896  0.0002  0.0262   0.0451   0.0699    0.0566   0.0000   440.8348       3.50766       16.7641      0.161727      -1.44135       1.97425       1.73267      -1.55963       2.46186       3.13761       2.59402      -2.18253     -0.624597      0.692756       1.02383     0.0333139     -0.618945     -0.878772       1.10733       1.43048       1.62988       1.79096       1.79970       1.82381       1.81118       1.75455       1.62240       1.52037       1.35102       1.23193       1.06656      0.954289      0.826313      0.682867      0.566872      0.464771
  39  14 3492.3707    3.0264  2.6715 11.7775 -0.0002  0.0327   0.0304   0.0854    0.0450   0.0000   440.1135      -1.73799       15.7371       1.00573     -0.402218       3.63394       1.33398      0.304392      -1.23651      0.207751      -3.49793      0.818224       1.20187      0.231241      0.400991     0.0619039     -0.366125     -0.302958       1.35261       1.75036       2.01275       2.15076       2.30013       2.28143       2.26631       2.15761       2.02358       1.84641       1.71827       1.51252       1.34490       1.16134      0.962329      0.808559      0.681253      0.551152
  39  15 3652.5120    2.4322  4.5628 11.0591 -0.0006  0.0452   0.0188   0.1198    0.0342   0.0000   439.4407       1.26990       13.4596      -2.41707      -3.65316       1.07943      -5.55055      -1.77940      -3.36010      -3.61061      -1.33943     -0.613182      0.107601      -2.51860       2.60743     -0.265787    -0.0174591      0.191294       1.81308       2.43303       2.70677       2.93066       3.00545       2.99807       3.09897       2.86276       2.81009       2.55954       2.30226       2.07019       1.82628       1.62688       1.33574       1.15492      0.914157      0.766269
  39  16 3810.9982    1.9688  6.5158 10.5591 -0.0002  0.0584   0.0131   0.1584    0.0311   0.0000   435.8838       3.49315       20.3957      -3.61001      -7.12980     0.0854276      -1.00418       3.52777     -0.570155       1.51043      -1.77767      -1.70380      -1.05600     -0.199852      -2.68044      -1.64013      -1.67486       1.89676       2.39871       3.17296       3.53355       3.83654       4.01092       4.01971       3.97002       3.87064       3.66569       3.30285       3.01645       2.73325       2.39906       2.08520       1.77930       1.49461       1.23218      0.999961
  39  17 3967.9877    1.6013  9.0907 10.3263 -0.0002  0.0810   0.0095   0.2183    0.0272   0.0000   439.3393      -1.91603       15.1564      -17.2618       9.47862       4.71536       7.21392      -5.53214       6.43119      -8.71354     -0.674545       1.65301       1.87182     -0.313440     -0.427029      -5.30886      -1.36161       1.53693       3.22128       4.34081       4.84209       5.26487       5.47323       5.53672       5.39743       5.19895       4.94056       4.60636       4.10213       3.71252       3.33575       2.83935       2.45593       2.09001       1.69203       1.37940
  39  18 4124.1907    1.3040 11.4879 10.1240  0.0010  0.1051   0.0072   0.2769    0.0248   0.0000   431.3050      -6.90165       4.42530      -7.26803       1.54484       16.3044      -20.0876      -3.54229     -0.469413       10.9622      -5.68055       2.05412      -3.46837      -3.16436       3.54863     -0.331111      -2.93341      -1.20479       4.17867       5.59905       6.29686       6.74954       7.06341       7.10092       6.97527       6.75858       6.37675       5.85781       5.38374       4.88881       4.25648       3.75645       3.15577       2.66713       2.16616       1.78543
  40   4 1743.2681    0.3397  0.3469  9.0968 -0.0022  0.0124   0.0093   0.0281    0.0330   0.0000   440.8620     -0.808997       21.2932      0.889342      -1.33480     -0.175990     -0.806897      0.122634      0.708014      0.783257      0.673574    -0.0136107     -0.398371    -0.0719013      0.162868     -0.309106     0.0369961     0.0919549      0.486981      0.652289      0.754564      0.762854      0.815005      0.851152      0.829382      0.770715      0.727026      0.646199      0.685011      0.579291      0.524116      0.450385      0.388793      0.315852      0.262675      0.230586
  40   5 1941.3643    0.5946  0.6680  9.0743 -0.0016  0.0167   0.0116   0.0381    0.0563   0.0000   440.3225     -0.255814       20.6904      -1.52703      -5.01761       1.35114     -0.297587      0.373225     0.0986161     -0.424388      0.101180      -1.02887      0.314384     -0.965585     -0.105685     -0.643633      0.156619      0.483796      0.614562      0.866624      0.942651       1.00668       1.00519       1.05053       1.04375       1.05276      0.977199      0.913935      0.782130      0.736033      0.621636      0.547118      0.476763      0.398464      0.330379      0.273226
  40   6 2133.9547    0.8850  0.7819  9.7266 -0.0030  0.0173   0.0158   0.0399    0.0638   0.0000   441.4343      -1.00983       21.8353      -1.23771      -1.01700      -2.36399       1.85006      -1.13930     -0.205089      0.692244     -0.152571    -0.0538355    -0.0398330      -1.07840     -0.776927      0.738262      0.786322      0.195107      0.678580      0.932880      0.953543       1.07597       1.14429       1.16899       1.17554       1.05032       1.00174      0.932606      0.913634      0.798108      0.692064      0.593129      0.501945      0.436340      0.366833      0.305509
  40   7 2319.2606    1.3550  1.1615 10.1582 -0.0003  0.0208   0.0202   0.0520    0.0869   0.0000   440.7282     -0.378535       20.9229       1.53496      -2.73836      0.855359     0.0193038      0.693034       1.75797     -0.135978     0.0795861      -1.29031     -0.596246     -0.255766      0.670442      0.102099      0.311955     -0.126936      0.843694       1.12254       1.14330       1.32339       1.43728       1.42164       1.34681       1.28787       1.24110       1.18412       1.03890      0.950752      0.854177      0.740959      0.612362      0.521910      0.446472      0.361668
  40   8 2497.8471    1.8529  1.2496 10.9906 -0.0018  0.0218   0.0271   0.0551    0.0749   0.0000   440.9226       1.35773       17.2261       1.37664      -3.59205     -0.905040      -1.60947       1.82502      0.520579    -0.0701056     -0.148535       1.29978      0.406042     -0.227084     -0.845399      -1.07402     -0.297948    -0.0591694      0.873938       1.16688       1.28947       1.42610       1.42467       1.49063       1.40819       1.38078       1.32376       1.22663       1.11502       1.02619      0.872405      0.800204      0.662532      0.566034      0.465935      0.385193
  40   9 2673.7125    2.6026  1.2163 11.2597 -0.0010  0.0201   0.0369   0.0534    0.0997   0.0000   441.2819      0.751710       22.1085     -0.806480      -4.00043      0.872345      -1.62334      -1.45581     -0.549126     -0.454451      0.404315      0.839711      -1.25367      -1.21321      0.143795      0.328435     -0.195628     -0.139795      0.789720       1.06724       1.10613       1.26364       1.33272       1.32917       1.31917       1.24951       1.21764       1.08487       1.03189      0.924983      0.824220      0.698584      0.583891      0.501767      0.420062      0.342635
  40  10 2848.1259    3.5248  0.9754 11.9759  0.0004  0.0179   0.0538   0.0427    0.0927   0.0000   440.7366      -2.07385       20.6415     0.0156424      -1.21892      0.391753      0.315306     -0.359822       1.12456      0.568238     0.0584049     -0.404766      -1.05707     -0.412653     -0.361753      0.274123     -0.437617     -0.439850      0.739389      0.982402       1.06224       1.15575       1.25799       1.23910       1.24313       1.15150       1.13003       1.04037      0.954879      0.847717      0.763810      0.624920      0.539686      0.462449      0.381535      0.320197
  40  11 3019.9381    4.2430  1.0257 12.7336 -0.0004  0.0182   0.0655   0.0479    0.0764   0.0000   440.7325     -0.124847       20.2823     -0.636065      -3.47615     -0.380262       1.79650      0.857980      0.361673     -0.843806       1.31375      0.189002     -0.832999     -0.625370       1.05747     -0.470376     0.0350938     -0.278837      0.769252      0.986078       1.06658       1.22424       1.26214       1.27768       1.28077       1.22156       1.12658       1.02985      0.941636      0.854115      0.744127      0.673916      0.562387      0.479826      0.392103      0.336506
  40  12 3188.5476    4.2159  1.2816 12.7049 -0.0006  0.0214   0.0611   0.0573    0.0814   0.0000   441.3137     -0.479179       19.7245     -0.259308      -5.14302       1.10963     -0.202242       1.29410     -0.150049       1.27341       1.11716     -0.329211     -0.888745     0.0658067       1.03134     -0.307654    -0.0818314    -0.0386098      0.909406       1.23055       1.40197       1.58678       1.63060       1.62653       1.62326       1.51411       1.40552       1.31303       1.16761       1.02321      0.909887      0.781484      0.678088      0.564144      0.460575      0.380519
  40  13 3354.5064    3.5389  1.7701 12.3900 -0.0023  0.0271   0.0438   0.0666    0.0575   0.0000   440.9793       3.10213       14.5183       1.64170     -0.214703     -0.505064      -2.19573       1.77775      0.143272     -0.652211       2.57175       2.17323      0.315294      -1.29409     -0.283999     -0.231708     -0.417882     0.0494062       1.04698       1.47409       1.53570       1.72554       1.78603       1.74908       1.81264       1.70805       1.66655       1.50754       1.35843       1.27316       1.06723      0.956600      0.814461      0.688742      0.566480      0.471060
  40  14 3517.9421    2.9334  3.0973 11.5656 -0.0011  0.0351   0.0268   0.0909    0.0397   0.0000   440.3862     0.0191085       16.6402       1.18619      -4.76815      0.884016     -0.523445       1.31784     0.0178481      -3.81332       2.54750     -0.853841      -2.78768     -0.127483       1.11112       1.51708      0.666073      -1.43074       1.38773       1.86564       2.12869       2.22904       2.36018       2.31484       2.29925       2.26075       2.09449       1.99794       1.81923       1.62328       1.46190       1.24566       1.05383      0.907830      0.772727      0.630923
  40  15 3679.1229    2.3191  4.7518 11.0412 -0.0004  0.0459   0.0177   0.1250    0.0318   0.0000   446.5295       2.60826       17.5078      -4.21543      -5.81749      0.402082       2.76183       1.87958       3.08642     -0.420730       2.29728      -3.36607     -0.765605      -1.88254      0.354750       3.61501     -0.196417     -0.900261       1.86803       2.49459       2.79167       3.04023       3.18050       3.15984       3.13323       3.04111       2.81340       2.58391       2.40021       2.17507       1.95217       1.69367       1.46503       1.24053       1.02699      0.848924
  40  16 3838.5545    1.8983  7.1649 10.4942 -0.0000  0.0625   0.0119   0.1693    0.0285   0.0000   436.2237      0.399447       16.4643      -5.21417       7.06957      -4.14532      -2.38180       3.29864      -2.78924     -0.118505       2.98451      -3.17716      0.245696      0.168561      -2.36325     -0.117615       1.12428     -0.182213       2.46603       3.31989       3.70193       4.04780       4.17604       4.26627       4.18330       4.02072       3.80694       3.44873       3.23178       2.93806       2.58107       2.23704       1.95804       1.63471       1.34752       1.12494
  40  17 3996.4091    1.5478  9.4241 10.2351 -0.0002  0.0832   0.0089   0.2215    0.0272   0.0000   438.8296       4.55537       15.8394      -2.97537      -14.0307       12.7353    -0.0731079      0.394337       1.72989      -4.45155       2.03679       2.03087      0.569630      0.506926      -2.40325       3.36623    -0.0187605      -3.14423       3.30288       4.38416       4.95163       5.26870       5.63333       5.59084       5.53479       5.35281       4.97473       4.71991       4.26637       3.92004       3.38528       3.00397       2.57303       2.19006       1.77984       1.47809
  40  18 4153.1996    1.2422 12.5666 10.0453 -0.0013  0.1123   0.0064   0.3048    0.0238   0.0000   437.7129      -3.44965       12.0245      -2.11607       13.6632       20.3384      -4.37649      -4.88184       5.09605      -11.8971     -0.902339      0.248255      -2.50743      -7.78325      -1.89523      0.868614       3.95022      -2.66168       4.40741       5.88966       6.62988       7.10259       7.57324       7.56096       7.48410       7.04655       6.72646       6.24354       5.77817       5.22778       4.60709       4.04009       3.44033       2.93812       2.44128       2.01490
  41   3 1544.3340    0.2001  0.2139  9.0200  0.0002  0.0183   0.0079   0.0250    0.0255   0.0000   441.0622     -0.157489       22.3712      0.814670      -4.35169     -0.217391      0.695898     -0.502630      -1.07986    -0.0924214      0.866974      0.470555     -0.109285      0.253059      0.161274     -0.175912    0.00528308     -0.109687      0.611267      0.908276      0.867039       1.08543       1.17692       1.02545       1.52375       1.04191      0.967069      0.799671      0.985059      0.891510      0.777733      0.614356      0.395968      0.594941      0.524521      0.302225
  41   4 1758.0235    0.3671  0.3848  9.1201 -0.0015  0.0143   0.0095   0.0277    0.0347   0.0000   441.4539     -0.953786       20.8594     -0.329414      -5.55848       1.29983     -0.304437      0.281469     -0.786128    -0.0431779     -0.401807      0.583995     -0.161771      0.261935     -0.285233     -0.172474      0.377025     -0.588464      0.562732      0.755252      0.855555      0.917650       1.03131       1.02780       1.04148      0.930410      0.939523      0.880524      0.776248      0.719522      0.553423      0.524992      0.431125      0.361593      0.306827      0.250132
  41   5 1957.4697    0.5996  0.5953  9.2826 -0.0024  0.0147   0.0119   0.0353    0.0505   0.0000   441.1837      -2.00533       21.6053     -0.167130      -3.06492     -0.299368     -0.736030       1.63403      0.349228     -0.299743       2.33742      0.957039     -0.427338     -0.486712      0.232428     -0.111604     -0.404101     -0.199734      0.585199      0.811061      0.843758      0.931773      0.895321      0.950057      0.944109      0.955793      0.878677      0.812053      0.768280      0.728302      0.587821      0.530083      0.456627      0.370949      0.331058      0.273292
  41   6 2151.0792    0.9037  0.7879  9.7969  0.0007  0.0169   0.0157   0.0397    0.0623   0.0000   441.3591      -1.86140       20.9127    -0.0822538      -3.20980     -0.471811      0.413311       2.16040     -0.430805     -0.725684       1.46556     -0.355743      -1.41247    -0.0450996      0.690201      -1.07662      0.281185      0.356110      0.680706      0.888903      0.983251       1.08382       1.08485       1.13102       1.02963       1.09015       1.01413      0.965858      0.865666      0.784374      0.690447      0.628352      0.525240      0.430719      0.362827      0.306228
  41   7 2337.1418    1.3613  1.1905 10.2974 -0.0012  0.0213   0.0204   0.0536    0.0854   0.0000   441.0546      0.440793       21.0179      0.864343      -2.51057     -0.792459      -1.78596      -1.36959       2.70871     -0.374663      -1.92656      -1.64142      0.808677       1.05747     -0.504108     -0.667094      0.811046     -0.568318      0.820215       1.11806       1.19705       1.30585       1.38804       1.34850       1.40118       1.31287       1.27757       1.16509       1.05583      0.956039      0.891956      0.787724      0.673898      0.571231      0.493372      0.399422
  41   8 2516.5161    1.9074  1.1434 11.3175 -0.0065  0.0208   0.0293   0.0518    0.0729   0.0000   439.6834     -0.661429       20.6016     -0.106130     -0.813800       2.16154      0.246790      -2.23366     -0.984879     -0.656552      0.100634       1.34216       1.07978     -0.269916      -1.42490     -0.387332       1.17722     0.0203286      0.805264       1.07125       1.18581       1.32995       1.37122       1.37185       1.35988       1.30441       1.27524       1.14135       1.09285      0.938811      0.865252      0.732956      0.665661      0.556288      0.457807      0.374916
  41   9 2693.3977    2.6133  1.0617 11.9009 -0.0022  0.0190   0.0404   0.0499    0.0733   0.0000   441.9901     -0.587857       21.2791       1.33323      -2.57188      0.804957      0.355575       1.94374     -0.467871       1.20682      0.183125      0.702828      0.429877     -0.481630      -1.16359    -0.0376923     -0.319480      0.356728      0.778902       1.04024       1.11318       1.21664       1.23982       1.28105       1.27638       1.26891       1.20875       1.09397      0.985269      0.883375      0.778002      0.703761      0.629274      0.530141      0.439446      0.362844
  41  10 2868.8588    3.5985  0.9796 12.2377 -0.0004  0.0176   0.0554   0.0447    0.0842   0.0000   440.5281      -1.11215       19.3862       2.25028      -1.42770     -0.285683      -1.16511      0.500845     -0.103000       2.23601      0.846322      -1.74199    -0.0169309      0.724845      0.494216      0.296585     0.0494630     -0.100491      0.698418      0.920302       1.02929       1.18204       1.14497       1.18683       1.20121       1.15015       1.06451      0.989331      0.940650      0.805866      0.720093      0.648556      0.541459      0.472021      0.389461      0.314764
  41  11 3041.5380    4.2921  0.9332 12.9860 -0.0022  0.0177   0.0694   0.0446    0.0705   0.0000   440.8593       1.72376       19.8975       1.49387      -3.14930      -1.30999      -1.33724       1.15336      -1.75737    -0.0608834     -0.624680     -0.362421      -1.14382     -0.251129     -0.197772     -0.482803     -0.228532     -0.800782      0.719201       1.00580       1.07718       1.20126       1.23882       1.23923       1.27851       1.21853       1.19151       1.09898      0.959179      0.853435      0.713519      0.636310      0.551692      0.454758      0.395460      0.328017
  41  12 3211.2016    4.2342  1.3001 12.8512 -0.0001  0.0208   0.0594   0.0565    0.0684   0.0000   442.7104      -1.17426       18.1554      0.447298      -3.66782      -2.70055      0.527863     -0.758582       1.50064       1.34450     -0.768504     -0.415394       2.01397     -0.106067     -0.537414    -0.0855027     -0.107878     -0.433446      0.847606       1.09814       1.27646       1.36896       1.41590       1.47080       1.41977       1.39103       1.30211       1.18515       1.09326      0.973803      0.894185      0.758786      0.658821      0.557578      0.467686      0.387494
  41  13 3378.3166    3.5216  2.0257 12.1851 -0.0006  0.0273   0.0392   0.0703    0.0508   0.0000   441.9067      0.768740       18.9900       1.58587      -1.66322     -0.450976      0.681007       1.18465      -1.31663      -2.00317      0.734068     -0.854430      0.345580      0.259371     -0.979862     -0.440921      0.470481     -0.168384       1.04689       1.41044       1.55551       1.73740       1.73542       1.81197       1.78490       1.73083       1.59569       1.53614       1.35188       1.26668       1.10814      0.984538      0.833910      0.708683      0.585004      0.495972
  41  14 3543.1411    2.7900  3.1811 11.5413 -0.0018  0.0362   0.0254   0.0910    0.0396   0.0000   439.3776      0.160148       16.8924      -2.83189       1.94637      -4.32880      -3.56445       3.52815       2.70954      -4.90673       2.46946     -0.990359       3.79831      0.756289     0.0247394     -0.165246      -1.01884      0.918903       1.38164       1.85600       2.05309       2.23878       2.37537       2.39349       2.38742       2.24105       2.17075       2.01793       1.83799       1.64011       1.45829       1.27033       1.13542      0.943345      0.794716      0.643156
  41  15 3705.4447    2.2558  5.0846 11.0030 -0.0009  0.0479   0.0165   0.1298    0.0309   0.0000   440.2728      -2.74942       13.1176       1.49560      -4.49375     -0.899581       5.27596      -6.52969      -6.60547       1.43658      -1.68191      0.198028      -1.64197     -0.978935      -1.68121      -1.24251      0.158590    -0.0967849       1.89497       2.44521       2.80038       3.04290       3.12605       3.18027       3.20679       3.05871       2.88101       2.71824       2.49203       2.21459       1.96825       1.70828       1.50698       1.27909       1.05951      0.893293
  41  16 3865.6603    1.8175  7.4277 10.5432 -0.0010  0.0652   0.0112   0.1779    0.0277   0.0000   439.3868      -1.62130       27.6475      -3.93015      -3.94441      -1.66569       3.96617      -2.44110      0.317266     -0.270853       4.31191       4.02770      -4.96456       1.49949      -3.65133      -1.32279     -0.198404      -3.26457       2.52198       3.36495       3.79871       3.99536       4.31201       4.23672       4.29718       4.07010       3.92868       3.62365       3.32799       3.04296       2.67319       2.37528       2.02256       1.72507       1.43841       1.20187
  41  17 4024.4247    1.4938 10.5173 10.2099 -0.0005  0.0910   0.0078   0.2435    0.0260   0.0000   444.5140      -1.93261       14.1519      -2.23891       2.78225       9.18372       1.55161      -1.71091      -4.25848      -6.17469       5.76626     0.0632197       1.10515     -0.397846       1.60470      -1.10162       2.27195     -0.445724       3.49189       4.64269       5.23304       5.72904       5.90193       5.90806       5.90635       5.63183       5.44218       5.12167       4.69363       4.17815       3.74229       3.24801       2.83362       2.39684       1.97561       1.63186
  41  18 4182.2044    1.2232 13.5956 10.0153  0.0005  0.1206   0.0059   0.3224    0.0231   0.0000   436.4475      -15.3102       6.75792       1.06204      0.690756       13.0647      -9.61997      -3.36498       4.69526     -0.695635      -1.86448      -14.6324      -3.14749     -0.157998      -3.71599       3.00602     0.0111157       3.88336       4.54147       6.16853       6.89410       7.60452       7.77109       8.03886       7.76860       7.62814       7.14913       6.74040       6.11304       5.59238       4.90664       4.34801       3.71475       3.19873       2.59478       2.15596
  42   2 1314.2157    0.0919  0.0947  8.9645 -0.0956  0.0153   0.0088   0.0329    0.0215   0.0000   441.5445     -0.804616       22.0383      0.181151      -3.84811       2.23909    -0.0981825      -1.31155      -1.24888     -0.477900     -0.627317     -0.411896       1.28450    -0.0245111     -0.279445    -0.0308380     -0.748416      0.317858      0.685671      0.763571      0.798713       1.10997      0.892673       1.32674       1.24317       1.10428      0.961250      0.905363       1.11300       1.22780      0.803504      0.555176      0.492855      0.430591      0.468986      0.496447
  42   4 1772.6056    0.3897  0.4511  9.0323 -0.0030  0.0130   0.0092   0.0341    0.0379   0.0000   440.5842    -0.0986077       22.7655      0.536255      -4.34671     -0.545031      0.972169       1.16294     -0.393794    -0.0513444      0.400834     -0.173827      0.396076      0.164865      0.384784     0.0283575     -0.461978     -0.123753      0.521523      0.674267      0.778356      0.832405      0.894382      0.854598      0.868080      0.834391      0.825729      0.750300      0.710884      0.654809      0.539549      0.484117      0.415914      0.361326      0.287638      0.242672
  42   5 1973.3200    0.6175  0.6689  9.3330 -0.0037  0.0161   0.0117   0.0363    0.0519   0.0000   440.3713      0.831586       20.6972      0.648205      -2.63805      -2.01419      -1.84327     -0.627387      0.287875       1.34151     -0.856620      0.207701     -0.320399    0.00365674      0.832974      0.333739     0.0633551     -0.383469      0.604031      0.791056      0.908127       1.00973       1.02677       1.08005       1.06213       1.00000      0.972229      0.905126      0.801973      0.746528      0.648739      0.574602      0.488661      0.415142      0.336657      0.283856
  42   7 2354.7460    1.3810  1.0999 10.4675 -0.0013  0.0203   0.0212   0.0496    0.0766   0.0000   441.2946      -1.23597       19.7624       1.41820      -4.50845      -2.18047       1.32463      0.362087      -1.32352     -0.429446    -0.0949508      -2.25801      -1.16148     0.0223584      0.582299     -0.624758      0.692499    -0.0647840      0.755270       1.03197       1.10231       1.27782       1.27834       1.31106       1.23769       1.25373       1.19324       1.11074       1.06342      0.936529      0.837321      0.692873      0.629054      0.521099      0.440789      0.366335
  42   8 2534.9686    2.0487  1.1630 11.0548 -0.0034  0.0196   0.0301   0.0503    0.0841   0.0000   441.0766     -0.353877       21.6578      0.220588      -1.40915     -0.551269       4.09915      0.117909      -1.85431     0.0889300       1.56531      0.426131     -0.488086      0.443737      0.647856     -0.940647      0.850325    -0.0926076      0.768709       1.00040       1.11030       1.22560       1.27534       1.29615       1.32032       1.23563       1.17440       1.08827       1.01235      0.928832      0.802589      0.723445      0.615686      0.520759      0.444189      0.353218
  42   9 2712.9735    2.8476  1.0497 11.7112  0.0002  0.0180   0.0425   0.0476    0.0827   0.0000   440.9945      0.340802       21.1079    -0.0500525     -0.462803      0.636179    -0.0382610      -1.15540     -0.802931     -0.638855      -1.56523     -0.198874      -1.02952     -0.565120      0.391774      0.426519     -0.323446    -0.0260889      0.711913      0.930377       1.05745       1.15981       1.19266       1.17756       1.19194       1.18294       1.15386       1.04833      0.978630      0.866713      0.748211      0.661310      0.547705      0.471033      0.401616      0.337007
  42  10 2889.3080    3.6841  0.9933 12.4130 -0.0004  0.0180   0.0563   0.0452    0.0767   0.0000   441.3092      -1.07902       20.7702     -0.663326      -2.95188      0.278541     -0.323875      0.711701       1.15416      -2.34599     -0.377349      0.702079     -0.533852     -0.690862     -0.549510    -0.0406434     -0.755688      0.376258      0.681847      0.969271       1.05505       1.21319       1.27051       1.31579       1.26053       1.20743       1.12474       1.08180      0.926008      0.864989      0.746174      0.654556      0.571038      0.479370      0.385946      0.322700
  42  11 3062.7824    4.3290  1.0589 12.5915  0.0011  0.0183   0.0644   0.0465    0.0860   0.0000   441.2821      0.593197       21.8396      -2.54184      -1.97531      -1.40873     -0.410582      0.299609       1.72578      0.229616      0.584513     -0.918869      0.209368      -1.26408     -0.399511       1.33086      0.240046     -0.478910      0.706626      0.899808      0.990701       1.14733       1.20760       1.18496       1.12899       1.11066       1.09856       1.00130      0.920366      0.853876      0.729978      0.636000      0.575375      0.473361      0.398633      0.331917
  42  12 3233.5259    4.1815  1.4648 12.4410 -0.0012  0.0225   0.0532   0.0560    0.0731   0.0000   441.5087      0.846823       19.1125       2.31722      -1.90593      0.344597      0.167117      -1.42876       2.26417     -0.436080     -0.146641       2.54716      -1.31290    -0.0612674      0.682558       1.36858     -0.940475     -0.197107      0.824740       1.13379       1.22508       1.34884       1.41225       1.44958       1.45517       1.37862       1.35922       1.17441       1.12340       1.01778      0.902325      0.826391      0.686313      0.613825      0.493141      0.424121
  42  13 3401.8174    3.5013  2.1975 12.0192 -0.0005  0.0279   0.0370   0.0718    0.0515   0.0000   440.6800      -1.65286       18.9154      0.908214      -2.24923       1.13979      -1.14824       2.94103      0.329406      0.925823      0.802266       1.06701     -0.728869     0.0526956      0.239084      0.340739       1.40014     -0.500191       1.12405       1.48055       1.60139       1.74177       1.79518       1.87268       1.82342       1.81880       1.65619       1.58665       1.44730       1.32702       1.18545       1.06670      0.913184      0.756852      0.639035      0.531708
  42  14 3567.8934    2.7142  3.5189 11.4978 -0.0007  0.0371   0.0236   0.1010    0.0365   0.0000   440.7936     -0.496533       19.0233     -0.307409       1.11668       2.98536      -5.15544     -0.358859       2.03802       1.32532      -3.18555       1.84158     0.0305642      -2.08778      0.401147      0.498865       1.08911     -0.819549       1.43524       1.87755       2.09876       2.29304       2.38876       2.40840       2.38977       2.30742       2.16757       2.06681       1.91766       1.70982       1.53716       1.36262       1.15140       1.01981      0.852616      0.703880
  42  15 3731.3382    2.2193  5.6539 10.7421  0.0004  0.0502   0.0147   0.1369    0.0306   0.0000   441.9747      -1.85718       16.7009     -0.610250      -8.52893       1.97287      -3.58845       2.14117       3.72050     -0.496012      -3.89432       1.68888       1.26243      -3.08030     0.0975160       1.20821       1.39270      0.395511       1.91734       2.52450       2.88775       3.08718       3.25779       3.24526       3.23824       3.18518       3.01070       2.80323       2.59470       2.31589       2.05985       1.83815       1.58157       1.35355       1.14080      0.942872
  42  16 3892.6774    1.8086  8.2618 10.4117  0.0005  0.0692   0.0103   0.1897    0.0273   0.0000   438.1169      -3.25908       12.4049       7.59543       3.51774      0.686355       10.8002       1.13307       1.32087       6.26047       4.72302       1.91504       2.09412      0.918434      0.721822       1.77480       1.23589      -1.88875       2.61592       3.46795       3.93505       4.28919       4.45273       4.48398       4.47675       4.35638       4.10469       3.83328       3.51419       3.18023       2.89489       2.52914       2.17386       1.86693       1.57767       1.27725
  42  17 4052.2777    1.4592 10.8787 10.1546  0.0009  0.0933   0.0074   0.2515    0.0252   0.0000   442.2565    -0.0718176       23.2270      -3.96141      -8.81415       7.78584      -6.69001      -1.90244      -5.02792       10.4227     -0.391489      -17.7551     -0.116427      -4.10630      0.292967      -3.08422      -1.91124     -0.725847       3.51454       4.67294       5.26206       5.77915       6.02595       6.07309       6.06211       5.76968       5.60202       5.19618       4.86417       4.30755       3.85283       3.32087       2.93197       2.50602       2.06286       1.70514
  43   3 1571.7833    0.2192  0.2350  8.9643 -0.0119  0.0128   0.0080   0.0236    0.0264   0.0000   442.3234     -0.674021       20.2930     -0.346169      -4.06617     -0.509942     0.0488148     -0.524199      -2.56849     -0.545777      0.896197      0.249256     -0.489916    -0.0180966     -0.471818     -0.234872      0.299090     -0.225594      0.471137      0.623901      0.718055      0.790268      0.833087      0.843644      0.800660      0.745049      0.783206      0.707477      0.637003      0.559351      0.474504      0.429574      0.414779      0.335062      0.281092      0.258123
  43   4 1787.0177    0.3998  0.4714  9.0906 -0.0019  0.0142   0.0092   0.0329    0.0373   0.0000   441.3875      -1.96680       22.2605      0.363455      -2.24205     -0.147828      0.136277       1.57283      0.661331     -0.408825     -0.144564       1.02563      0.217728     -0.959142     0.0646330    -0.0212613      0.207535     -0.168604      0.501285      0.661003      0.755485      0.807305      0.875364      0.846560      0.876707      0.823298      0.796407      0.727710      0.720971      0.628635      0.560161      0.497059      0.428524      0.343506      0.317662      0.257949
  43   6 2184.8225    0.9746  0.9878  9.8609 -0.0011  0.0186   0.0154   0.0468    0.0697   0.0000   440.8461     -0.144222       21.0359      0.163306      -3.51199       1.92228     -0.115952     -0.467289      0.747591       1.64062     0.0965894       1.23080      0.201132      0.143071      0.574623     -0.354683      0.214776     -0.431178      0.715065      0.914020       1.09182       1.16715       1.18397       1.23112       1.17467       1.13471       1.09627       1.03278      0.940273      0.852830      0.790221      0.713783      0.607303      0.515821      0.436505      0.374993
  43   7 2372.1667    1.4767  1.1846 10.4043 -0.0010  0.0197   0.0210   0.0531    0.0800   0.0000   441.8474      0.798131       19.4785     -0.631010      -4.11709     -0.104624      0.973383    -0.0848368      0.314272       1.01723      -1.41632      -1.39163      0.160101       1.33580     -0.325076      0.195148      0.166947      0.292790      0.728258       1.01119       1.11781       1.22823       1.26322       1.29595       1.26981       1.22985       1.16316       1.09741       1.02623      0.913653      0.847358      0.705963      0.628433      0.535047      0.442976      0.374667
  43   8 2553.2939    2.1429  1.1464 11.2570 -0.0010  0.0195   0.0310   0.0511    0.0789   0.0000   441.8979     -0.484778       20.7497      0.758978      -3.77130      0.872108      0.529638      -1.53159     -0.268481      -1.00366     -0.472803      0.869577    -0.0322468     -0.634264       1.08751     -0.585901      0.294152     -0.241949      0.728063      0.968643       1.11852       1.24975       1.24979       1.30823       1.27147       1.22195       1.14377       1.07724       1.00631      0.900340      0.817322      0.708576      0.618925      0.517164      0.444349      0.363877
  43   9 2732.2904    2.9249  1.1100 11.6945 -0.0001  0.0186   0.0415   0.0474    0.0861   0.0000   441.9950     -0.926549       22.0154      0.445249      -4.27770      0.569044      -1.95818      0.538032     -0.307847     -0.861981     -0.464642       1.09027   -0.00622033     -0.351551     -0.489864      0.474247     -0.221728     -0.189288      0.711628      0.962796       1.09001       1.23419       1.29424       1.28426       1.27306       1.22968       1.17354       1.06223      0.977062      0.909432      0.770943      0.676324      0.594655      0.501880      0.450436      0.351974
  43  10 2909.5347    3.7765  1.0328 12.2020 -0.0016  0.0178   0.0551   0.0436    0.0899   0.0000   440.5582     -0.344650       20.8938      0.994119      -3.52770      -1.20093      0.553943      0.961690      -1.39173       1.47759      0.331526      -1.23729     -0.285178      0.371836     -0.535480     0.0851675      0.143117     -0.832978      0.667849      0.862553      0.982020       1.05195       1.11539       1.10261       1.09970       1.09064       1.01134      0.992712      0.886526      0.813264      0.705212      0.648284      0.571620      0.491737      0.414103      0.335022
  43  12 3255.5246    4.0374  1.4962 12.7146 -0.0013  0.0228   0.0521   0.0589    0.0625   0.0000   439.8514       1.23007       18.4224       2.22961      -4.20356      -2.18638       4.81071      -2.24761       1.77643      0.512667      0.609823     -0.235170       1.06061      -1.29166    0.00580310    -0.0664828      0.126305     -0.572921      0.907138       1.21658       1.35863       1.48985       1.51558       1.51502       1.48179       1.44201       1.35762       1.32526       1.19715       1.13277      0.971371      0.906621      0.755820      0.689549      0.567087      0.475996
  43  13 3424.9971    3.2776  2.3294 12.0602  0.0000  0.0293   0.0340   0.0754    0.0451   0.0000   440.9332      -1.26783       21.2033       2.61097     -0.687750      -2.34965      -5.79227       3.63583       1.09734      -4.44799       2.51720      -1.73333       1.08807     -0.138459     -0.534861       1.07347     -0.272146      0.919086       1.07225       1.42741       1.58434       1.76061       1.80536       1.85857       1.84755       1.77236       1.72728       1.59621       1.44708       1.33598       1.17454       1.06456      0.910306      0.776435      0.664819      0.552595
  43  14 3592.2042    2.6899  3.9511 11.2884 -0.0003  0.0395   0.0210   0.1045    0.0347   0.0000   439.1416     -0.225091       20.2811       3.28021      -6.76646      -1.83871       4.50790     -0.913400     -0.317212      0.556610     -0.753793      0.202329       1.87575      0.477451      -1.12678      0.234016    -0.0529205     -0.522813       1.42815       1.92979       2.20966       2.38290       2.53072       2.50460       2.53800       2.43500       2.26281       2.20097       2.00360       1.82589       1.61721       1.42338       1.23344       1.05868      0.883413      0.734486
  43  15 3756.8071    2.1771  6.0622 10.7160  0.0002  0.0538   0.0139   0.1410    0.0300   0.0000   440.6517      0.930176       16.7541     -0.818756      -5.51524      -2.58238      -3.46922       3.75158       4.37463      -5.01707       4.48438      -1.60951      0.965913     0.0816187      -1.48468      0.684887      0.978298      0.946509       1.99096       2.67690       3.07824       3.30179       3.46665       3.58747       3.50693       3.34484       3.21699       3.01650       2.79286       2.49390       2.24599       1.96852       1.69549       1.47913       1.23249       1.02149
  43  16 3919.2154    1.6917  8.5369 10.4647 -0.0018  0.0733   0.0096   0.2005    0.0263   0.0000   438.2350       2.21882       20.6811      -3.16700      -5.69910       2.71638      -7.63689      -1.43982       1.96480      -4.19118      -1.50408       4.33355    -0.0546953     -0.630519     -0.666551      -3.59505      0.489692    -0.0850586       2.73735       3.62962       4.02862       4.38839       4.64335       4.68936       4.69726       4.55894       4.39187       4.08866       3.75405       3.35821       2.99543       2.65150       2.31278       1.98270       1.68340       1.39205
  43  17 4079.7162    1.3748 11.3778 10.2198 -0.0002  0.0991   0.0069   0.2683    0.0240   0.0000   438.4898      -9.40993       18.5432       8.52092      -11.2447       10.8520       5.70646      -3.04919      -5.11292      0.600392      -4.45738       4.47568      -7.70868       7.31851       2.69261      -1.54712     -0.762278      -1.73395       3.61258       4.83513       5.40858       5.95453       6.18766       6.40590       6.24778       6.13196       5.81791       5.46875       5.01370       4.57377       4.03701       3.59023       3.08854       2.67948       2.23951       1.86605
  44   3 1585.1831    0.2218  0.2503  9.0160 -0.0010  0.0125   0.0073   0.0253    0.0254   0.0000   441.4410      -1.11375       20.9992     -0.262987      -3.35152      0.707024      0.205249      0.641467      0.111492     -0.209522     -0.462193      0.612415      0.350680      0.191643      0.115235     -0.317098     -0.156584    -0.0499091      0.446327      0.549947      0.695232      0.692806      0.793451      0.795420      0.749485      0.827133      0.746882      0.632982      0.575742      0.575856      0.576681      0.459100      0.414564      0.358799      0.314971      0.257306
[truncated: 743,959 more chars]
