# Supplementary material for: Global-Mode Analysis of Full-Disk Data from the Michelson Doppler Imager and the Helioseismic and Magnetic Imager
Source: Sol Phys. 2018 Jan 31;293(2):29. doi: 10.1007/s11207-017-1201-5 (PMC6566312; doi:10.1007/s11207-017-1201-5)
Supplement: Supplementary file 3 — (TAR 230.0 MB) [file 11207_2017_1201_MOESM3_ESM.tar › MDI/mdifdvwap.5981]

   0  20 2898.6785    3.9502  1.0018  3.6924  0.0000  0.1388   0.5655   0.5602 1000.0000   0.0000    -0.0000       0.00000       0.00000       0.00000       0.00000       0.00000       0.00000       0.00000       0.00000       0.00000       0.00000       0.00000
   1  14 2156.7004    0.8752  1.1247  5.8898  0.0000  0.1082   0.0624   0.2742   15.5547   0.0000   180.9915      -68.4938       0.00000       0.00000       0.00000       0.00000       146.710       73.0633       0.00000       0.00000       0.00000       0.00000
   1  17 2559.1707    2.4316  0.6573 10.2958  0.0000  0.2742   0.2501   0.1752    1.7415   0.0000   621.8442       83.5706       0.00000       0.00000       0.00000       0.00000       422.565       139.568       0.00000       0.00000       0.00000       0.00000
   1  20 2963.2460    3.5504  1.0543 10.9379  0.0000  0.1055   0.2605   0.3158    2.9132   0.0000   525.8350      -34.4689       0.00000       0.00000       0.00000       0.00000       108.822       87.9566       0.00000       0.00000       0.00000       0.00000
   1  24 3503.5939    3.0992  2.7735  3.7634  0.0000  0.1864   0.1342   0.5055  875.8795   0.0000   358.5547       61.5628       0.00000       0.00000       0.00000       0.00000       237.527       131.271       0.00000       0.00000       0.00000       0.00000
   2  13 2081.9909    0.7250  1.0462  8.5503  0.0000  0.1192   0.0413   0.2077    0.7370   0.0000   341.5853      -1.07795       19.2902      -5.46969       0.00000       0.00000       74.6012       80.3245       30.2712       18.8381       0.00000       0.00000
   2  14 2217.5808    0.9820  0.9017  9.5117  0.0000  0.0752   0.0616   0.2090    0.5716   0.0000   412.4042       2.18606       22.3193       20.9491       0.00000       0.00000       44.8215       43.7326       27.8286       11.5895       0.00000       0.00000
   2  16 2485.8668    2.0259  0.6842  9.9382 -0.0022  0.0739   0.1371   0.1552    1.1690   0.0000   390.7899      -46.6920      -3.41949      -2.49628       0.00000       0.00000       41.2031       46.0058       23.8849       12.2662       0.00000       0.00000
   2  19 2889.4486    3.4275  1.1032  0.0131  0.0000  0.0875   0.1872   0.2241 1000.0000   0.0000   436.8458      -83.3319       13.4157      0.567693       0.00000       0.00000       68.5753       56.2413       26.4297       10.5820       0.00000       0.00000
   2  23 3430.7614    3.5976  2.0284  4.0068  0.0000  0.1092   0.1435   0.2835  897.2653   0.0000   488.3193      -41.8734      -52.7891      -20.0223       0.00000       0.00000       72.9217       63.6772       37.9272       14.5278       0.00000       0.00000
   3  13 2137.6515    0.7940  0.5304  9.8927  0.0000  0.0558   0.0564   0.1305    0.2339   0.0000   433.0625       23.6848      -20.9625       2.36615       2.42823       2.33618       27.3816       30.6712       19.0783       9.90355       4.78474       1.67661
   3  14 2273.5549    0.9721  0.9757  9.8216  0.0000  0.0787   0.0627   0.1857    0.4673   0.0000   426.7768      -127.466       34.4468      -9.38375      -13.3219       5.22205       35.0891       38.2255       27.9044       15.1301       8.04987       2.52321
   3  15 2407.5719    1.4892  0.7833 10.1213  0.0000  0.0600   0.0913   0.1596    0.6617   0.0000   465.3366       50.4099      -1.89119      -9.30974      -1.92960      -2.08478       31.2164       29.8614       22.0514       12.5820       5.89166       1.76503
   3  16 2541.6274    1.8164  1.2787  3.3065  0.0000  0.0836   0.0970   0.2306  820.3752   0.0000   416.1486       16.0140       36.8328      -11.5534      -2.34996     -0.733300       36.2128       39.5244       29.5068       16.6217       8.51664       2.71577
   3  17 2676.1678    2.4248  0.9579  9.0858  0.0000  0.0752   0.1401   0.1720    5.8371   0.0000   402.6710      -3.58022      -11.9045       5.30499      -3.23078      -1.90301       43.5619       41.9147       27.0942       14.2772       5.81101       1.76140
   3  18 2811.4176    3.0238  0.7354  9.6625  0.0013  0.0562   0.1696   0.1533    3.1406   0.0000   429.4860      -2.94849      -13.5956      0.412160       4.87567      -2.07849       29.0645       24.7686       20.3134       13.3390       5.27204       1.43995
   3  19 2946.8650    3.5793  0.9284 10.1155  0.0000  0.0589   0.2001   0.1824    3.8150   0.0000   450.1190      -19.8300       64.3212      -11.8539       4.75837      -2.17824       27.3921       23.5564       21.7803       14.3404       6.19645       1.81112
   3  20 3082.2194    3.8917  1.0670 11.1587  0.0000  0.0713   0.1961   0.1737    1.5652   0.0000   437.3499       24.3616      -1.08292      0.920044      -8.97515      -1.69211       41.2895       39.7196       26.2174       14.8209       5.94982       1.83989
   3  21 3217.5929    4.1315  1.3659 10.7809  0.0000  0.0729   0.1926   0.2073    2.1591   0.0000   442.8065      -16.2744      -31.8052      -39.3949       1.29423      0.804911       39.4698       37.6493       26.4305       15.3832       6.43355       1.96290
   3  22 3353.1696    3.4801  1.7030 11.7430  0.0000  0.1062   0.1707   0.2530    0.6811   0.0000   442.0241       13.2637       12.6153       17.7847       10.1751       5.55467       44.3700       49.0878       32.4495       24.8833       8.87376       3.66753
   4  12 2051.6686    0.6053  0.5013  9.6274  0.0000  0.0879   0.0422   0.1119    0.1518   0.0000   407.3688      -29.9609       33.3959      -2.22978      -10.6193      -1.51991       21.3961       39.8193       26.7196       26.4829       11.3727       8.17393
   4  13 2188.4054    0.8891  0.8398  8.3679  0.0000  0.0597   0.0448   0.1871    0.9111   0.0000   453.4368      -6.06073       11.9167       13.0696       5.47883       4.45165       21.3181       26.7341       18.9404       13.8182       6.75562       3.96284
   4  14 2324.0850    1.0397  1.2961  8.1895  0.0000  0.0796   0.0440   0.2147    1.8757   0.0000   402.0084       30.6150      -3.65884      -46.4201      0.858903       6.76586       29.0193       29.7659       27.8736       22.8072       13.0663       7.68375
   4  15 2458.4589    1.5998  1.1305 -1.0189  0.0000  0.0672   0.0685   0.2095 1000.0000   0.0000   424.4130       22.0816       37.1806       19.0709       7.26526     -0.620881       27.0198       27.4729       24.8035       19.0916       10.1051       5.98388
   4  17 2728.4064    2.9482  0.8197 11.0376  0.0000  0.0789   0.1477   0.1611    0.9073   0.0000   439.8658       21.4519      -10.7151       1.89995       6.70723      -5.86621       24.7419       30.5778       28.5401       14.9235       10.5408       5.34040
   4  19 3000.1390    4.1838  0.8591 10.4846  0.0000  0.0538   0.2269   0.1413    2.6951   0.0000   446.4986      -21.7910       30.6470       8.97004      -3.77860       1.99903       21.8298       25.1983       17.8154       13.2847       6.41654       3.54169
   4  20 3135.8576    3.9152  0.9467 11.7096  0.0000  0.0662   0.1957   0.1622    0.9614   0.0000   466.0349       13.1527      -7.87752       7.89540       1.47805      -1.53243       28.5941       28.0107       21.3878       16.4852       10.8256       4.15881
   4  21 3271.6382    3.7044  1.0634 11.8786  0.0006  0.0709   0.1851   0.1778    0.8559   0.0000   449.9215      -41.9634       37.0366       30.8847      -7.30237      -2.75788       31.5701       35.2130       25.8186       19.3182       8.99740       5.27692
   4  22 3407.9138    3.4789  2.0346  9.3833  0.0000  0.0894   0.1241   0.2176    3.5826   0.0000   439.4117      -37.4363      -26.9841      -11.0891       12.3005       7.06970       31.0408       32.2823       29.6779       22.3692       11.4955       7.98885
   4  23 3544.4308    2.7487  2.5746 11.2974  0.0000  0.1079   0.0945   0.2976    0.3268   0.0000   438.5031       58.1462      -21.7194     -0.303521     -0.998348       13.5439       37.4180       41.2451       37.1342       25.5313       15.0872       8.38813
   5  10 1823.4269    0.3773  0.3157  9.1992  0.0000  0.0564   0.0279   0.0741    0.0979   0.0000   439.0497      -10.9797       14.9757      -1.27521      -3.18697     -0.406373       14.8856       21.0499       12.2200       17.7767       8.95533       5.25508
   5  12 2098.3854    0.6794  0.5555  9.4138  0.0000  0.0404   0.0378   0.1142    0.1514   0.0000   430.2716       21.0409       1.13981      -3.44530      -2.63212       15.2345       12.5634       14.0913       11.9724       9.39116       6.86216       3.71822
   5  13 2235.4103    0.9242  0.7185  9.8537  0.0000  0.0445   0.0480   0.1303    0.2009   0.0000   437.4320      -17.2486       9.53796       4.41464      -10.7442       4.13737       13.1834       14.3655       13.7545       9.47930       7.39555       4.10041
   5  15 2506.0658    1.7724  0.8512 10.0249  0.0000  0.0540   0.0767   0.1226    0.4944   0.0000   476.3610       10.3029      -31.8669    -0.0398326       3.26443       5.71924       19.8355       21.0425       16.8581       12.4989       9.81979       5.06026
   5  16 2641.1249    2.3484  0.7303 10.5555  0.0000  0.0546   0.1089   0.1148    0.6486   0.0000   451.6478      0.364589       4.19640      -3.57313      -1.59058       1.75057       20.5403       20.3822       17.1590       13.4584       9.67410       5.24930
   5  17 2777.3006    2.9223  0.9703 -4.8430  0.0000  0.0514   0.1108   0.1370 1000.0000   0.0000   432.6642       23.5924       36.5683      -19.9491      0.156620      -1.86981       16.2774       16.4995       15.9427       11.6533       9.33569       5.11973
   5  19 3049.8701    3.9276  0.9846  1.1440  0.0000  0.0646   0.1594   0.1685 1000.0000   0.0000   403.5490     -0.301678       20.4477      -14.2775       2.74739       9.02907       21.0144       19.9929       16.9816       16.0229       12.3528       6.68492
   5  21 3322.4308    3.6435  2.2050  3.6711  0.0000  0.0985   0.1025   0.2220  982.2414   0.0000   427.5579      -40.2623       13.9549       14.9640       13.4281       12.1515       29.5449       28.2918       28.6516       24.8682       17.2485       10.6594
   5  22 3459.3617    3.0647  2.7617 -0.8690  0.0000  0.1039   0.0803   0.2733 1000.0000   0.0000   432.4468      -6.71910       31.3154       23.0850       15.8265     -0.981310       29.4151       32.8746       30.7185       24.9642       17.7237       10.7073
   5  23 3596.5075    2.6894  3.2289  7.6739  0.0000  0.1140   0.0649   0.2578    7.2970   0.0000   429.8213       34.7003      -17.3612      -42.0103     -0.109744      -3.41036       35.2093       38.6733       36.8977       26.3942       19.5766       11.1421
   6  11 2004.0876    0.6055  0.4092  9.2840  0.0000  0.0323   0.0336   0.0783    0.1106   0.0000   428.2798       6.57198      -3.40690       21.7506       3.88215       4.35706       7.76330       7.84823       8.37168       7.43608       4.72312       3.29931
   6  12 2142.4653    0.7587  0.6598  9.2801  0.0000  0.0457   0.0344   0.1049    0.1678   0.0000   438.8937       10.5180       1.00349       18.9001      -1.89178      -3.21891       9.15399       13.6959       10.7158       10.1705       6.23721       4.68129
   6  13 2279.7792    1.0482  0.9709  9.3488  0.0000  0.0530   0.0397   0.1216    0.2579   0.0000   439.6161      -8.70938      -4.28875      -5.96498      -7.99629      -1.68743       12.6683       13.7935       14.1692       12.2103       7.75497       5.73066
   6  14 2415.3922    1.4877  0.9719  9.8223  0.0000  0.0525   0.0592   0.1337    0.3093   0.0000   423.2928       22.7166       4.89574       13.2892       7.83560       2.77852       12.5360       16.2965       13.2608       11.2298       7.72407       4.78324
   6  15 2551.0322    1.8040  0.8484 11.1096  0.0000  0.0545   0.0746   0.1344    0.1799   0.0000   430.9119       22.3334       15.5735     -0.794583      -6.29295      -2.56961       10.3883       15.0504       12.7688       9.73577       8.37564       4.98261
   6  16 2687.0011    2.1854  0.7599 11.8282  0.0000  0.0465   0.0998   0.1156    0.1732   0.0000   435.3361      -6.07127       31.1106      -6.87449     -0.193607     -0.725017       13.4905       12.8655       12.3553       11.6494       8.20392       5.06942
   6  17 2823.7073    3.1570  0.8499 10.2068  0.0025  0.0394   0.1207   0.1106    0.8361   0.0000   439.0599       4.59215     -0.330507      -5.33169       2.88288      0.143172       10.8451       12.8128       11.2818       8.63938       8.32736       6.08529
   6  18 2960.5629    3.6218  0.8561 11.1819  0.0000  0.0465   0.1372   0.1089    0.5423   0.0000   431.3058       9.75602       13.2572      -4.98211      0.122264      -3.26608       13.8395       15.2749       14.1131       10.6550       7.48885       5.41171
   6  19 3097.1669    3.9522  1.1885  9.7626  0.0000  0.0523   0.1447   0.1346    3.4740   0.0000   437.7493       4.56346      0.411094       11.9888      -5.01940      -5.39485       13.5183       15.3771       13.7107       12.0561       9.12093       6.09329
   6  20 3233.8916    3.4849  0.9674 12.4670  0.0000  0.0567   0.1560   0.1535    0.3748   0.0000   457.2305      -1.12802     -0.884679      -3.96181      -8.21616     -0.287604       14.1954       17.8322       15.3362       13.0701       8.89486       5.96901
   6  21 3370.8517    3.3675  2.0414 10.7794  0.0000  0.0779   0.0959   0.2183    0.7579   0.0000   446.6993      -24.5428      -14.0808       1.13687      -6.10964      -6.47821       20.2597       22.0178       21.0291       17.1995       14.5104       8.76840
   6  22 3508.0812    2.8291  2.7031 10.7874  0.0001  0.0936   0.0775   0.2605    0.4833   0.0000   411.3888       26.1513       3.34215      -8.67111      -5.18450       26.3034       23.7832       28.4155       26.8472       22.1401       17.1131       11.3721
   6  23 3645.7592    2.3212  3.4743 10.8631  0.0000  0.1148   0.0592   0.2897    0.2446   0.0000   395.6803      -18.3902       57.7157      -67.0375      -18.4393      -1.07586       29.5319       37.2637       34.2293       27.5603       18.9552       12.7194
   6  24 3784.0976    1.9631  5.1599 10.1974  0.0000  0.1498   0.0444   0.4159    0.2358   0.0000   391.4532      -78.2418      -16.1094      -4.64724      -6.38874       10.4893       33.7741       42.7881       40.2313       34.1469       24.1824       16.4877
   7  10 1906.8581    0.4154  0.4148  9.1097  0.0000  0.0371   0.0227   0.0744    0.0872   0.0000   426.1863       1.58452       10.6038      -7.28176       3.33579      -1.49636       6.25571       10.0841       7.03898       7.73437       5.24068       3.58803
   7  11 2045.7892    0.5766  0.5509  9.2396  0.0000  0.0425   0.0286   0.1041    0.1190   0.0000   428.9206      -3.27152       12.6336      -18.0408      -8.80417       6.50110       12.0727       16.3169       16.5079       13.9974       9.14648       5.27120
   7  12 2184.4787    0.8396  0.6761  9.6149  0.0000  0.0392   0.0341   0.0929    0.1443   0.0000   431.3658      -10.5730       8.49730       2.77241      0.319865      -5.51131       9.01488       10.8365       10.6429       8.80040       6.18763       4.94893
   7  13 2322.1698    1.1078  0.9662  9.8277  0.0022  0.0551   0.0417   0.1162    0.2147   0.0000   450.2933      -12.6044      -9.24478      -6.36438       4.19056       7.90214       13.1940       13.3860       11.8140       11.7300       10.4611       7.45834
   7  14 2458.1036    1.5667  0.9201 10.1469  0.0000  0.0453   0.0566   0.1223    0.2255   0.0000   427.3920     -0.625187     -0.677125       22.2274     -0.420728       6.82148       9.52175       11.6755       11.3685       9.11403       7.33739       5.63464
   7  15 2594.2447    2.0690  0.9153 10.0685 -0.0003  0.0435   0.0720   0.1102    0.3735   0.0000   444.6608       3.91979       8.39705      -7.78923       14.7293       5.93747       10.5147       10.4784       10.8182       10.1640       7.35869       5.11581
   7  16 2731.0855    2.5691  0.8172 11.5729  0.0000  0.0385   0.0948   0.1124    0.1748   0.0000   422.7079      -4.17027       14.0606       4.69648       2.02098      0.107742       8.66363       10.3139       9.54819       8.23403       6.87408       4.75851
   7  17 2868.2899    3.1004  0.8422 11.9617  0.0000  0.0412   0.1185   0.1126    0.1902   0.0000   430.9148      -9.24482       22.7126      -12.1616       1.28165     -0.586836       10.5734       13.3589       12.3925       10.7691       7.22538       4.83930
   7  18 3005.6110    3.7798  0.6730 12.1802  0.0000  0.0347   0.1508   0.0884    0.1945   0.0000   423.8503       8.18385       12.5698      -4.73566      -8.92773      -1.35052       7.63460       8.49874       9.00048       7.39212       5.58025       4.04366
   7  19 3142.6477    4.1408  1.0014 11.2613  0.0000  0.0467   0.1391   0.1079    0.5072   0.0000   438.7980      -11.5765       3.36428       11.9626      -5.68646     -0.178314       9.39269       12.3144       10.7200       9.92239       7.47721       4.87917
   7  20 3279.7907    3.5469  1.5799 10.9137  0.0000  0.0545   0.1014   0.1463    0.4685   0.0000   439.0702      -19.9588       16.9182       23.3983      -6.19044      0.925449       12.5633       14.7755       14.6112       12.3414       9.24157       6.48591
   7  21 3417.2854    3.1994  1.9429 10.8939  0.0000  0.0653   0.0865   0.1631    0.3883   0.0000   431.5636       4.71504       16.8415      -21.0020       1.87431      -4.92895       14.4530       16.8925       16.5273       14.6380       11.1650       7.97887
   7  22 3555.1034    2.5130  3.1722 10.8388  0.0000  0.0893   0.0567   0.2347    0.2302   0.0000   452.1069       6.89589       10.2525      -3.19967      -2.46751      -1.09208       18.8756       22.7414       21.6506       19.3253       15.2506       10.8329
   7  23 3693.1942    2.1731  4.0023 10.4133  0.0000  0.1082   0.0452   0.2975    0.2254   0.0000   418.5034       5.76902       71.8747       9.99037       9.37718     -0.933993       22.3611       26.8923       25.9861       24.3890       17.7880       13.3890
   7  24 3831.7787    1.8188  5.7748 10.1024  0.0000  0.1388   0.0323   0.3787    0.1453   0.0000   450.6945      -23.0918       39.2061       13.1125      -40.1581       25.7576       28.1211       35.4124       34.0479       30.5638       23.0581       16.4469
   7  25 3970.4374    1.5085  7.3966  9.7010  0.0000  0.1620   0.0256   0.4680    0.1409   0.0000   410.1413      -67.4054       34.2135       18.4686      -48.7889      -5.07357       33.7436       41.1822       40.6829       36.0396       27.5088       19.6705
   7  27 4248.3356    1.0402 10.7924  9.5624  0.0004  0.2461   0.0190   0.7136    0.0910   0.0000   465.0723      -154.347      -1.42848       17.4402      -18.2274       10.0758       51.3668       66.6127       62.3920       54.3989       41.8492       30.2827
   8   8 1665.7096    0.2447  0.2035  8.9260  0.0000  0.0243   0.0196   0.0583    0.0604   0.0000   427.4963      -9.47221       4.49622       2.18767       1.49867       3.19614       6.56501       7.53194       6.02224       5.10795       6.13103       4.51495
   8  10 1946.0399    0.4789  0.5664  9.1066  0.0000  0.0351   0.0218   0.0992    0.1117   0.0000   427.0503     0.0798610       10.6758      -4.35341       3.35189      -3.39314       6.41537       7.83726       6.86746       6.94550       5.85959       4.91649
   8  11 2086.1105    0.6724  0.5909  9.3695  0.0000  0.0366   0.0293   0.0919    0.1183   0.0000   436.3387      -1.98552      -1.17419       14.4470      -1.50765      0.366967       6.90867       8.60360       8.71582       7.35972       5.55994       4.13732
   8  12 2225.1022    0.8475  0.9907  9.4127  0.0000  0.0588   0.0296   0.1230    0.1605   0.0000   451.9381      -17.1229       7.68323       1.36177       5.35616       1.76975       15.4860       18.5660       17.6673       13.8480       10.5208       7.88332
   8  13 2362.9787    1.2202  0.9140  9.7543  0.0000  0.0515   0.0424   0.1076    0.1964   0.0000   435.3932      -9.13776       9.45368       7.33840      -10.3571      -1.24641       7.09053       12.1216       9.27143       10.0980       6.64409       5.15489
   8  14 2499.4321    1.7343  0.9408 10.3680  0.0000  0.0435   0.0602   0.0993    0.2341   0.0000   444.3058      -10.2199       9.26910     -0.498167       8.18778      0.945601       7.76163       9.85398       8.97789       8.73873       7.15973       5.34531
   8  15 2636.1406    2.1227  1.0189 10.6716  0.0000  0.0474   0.0669   0.1071    0.2304   0.0000   433.5579       6.42024       11.6921      -3.22166       3.08500       6.70875       7.54623       11.0019       9.01460       9.18236       6.81344       5.40872
   8  16 2773.7526    2.7768  0.9042 11.2541  0.0000  0.0606   0.0934   0.1014    0.2657   0.0000   428.8401      -8.25042      -7.78483      -2.12059       4.53399       2.21616       14.7132       22.6790       18.0252       17.7573       10.8481       7.67261
   8  17 2911.5204    3.5961  0.7896 11.8143  0.0000  0.0382   0.1226   0.0885    0.2466   0.0000   429.5339       7.68781      -7.08697       4.58711      -9.54394       5.61207       8.13524       9.65258       9.67195       8.27481       6.25247       5.17855
   8  18 3049.0455    3.7583  1.0542 12.2167  0.0000  0.0447   0.1214   0.1238    0.2167   0.0000   444.1927      -13.3616      -1.63983       26.2836      -7.75332      -8.77512       8.94383       11.0880       10.4777       9.56495       7.32285       5.75598
   8  19 3186.6674    3.8641  0.9019 12.9613  0.0000  0.0407   0.1362   0.1199    0.1430   0.0000   435.6361       2.07296       11.4107      -7.53290       4.07906      -10.8832       8.14687       10.0455       10.0157       8.38804       6.55700       5.60783
   8  20 3324.1742    3.4488  1.4605 12.0583  0.0000  0.0558   0.0999   0.1438    0.1893   0.0000   433.1149       6.84719      -11.6585       1.44912       9.58124      -12.3095       11.1372       12.7647       11.8090       12.3417       9.72228       6.69107
   8  21 3462.2594    2.9556  2.1476 11.2499  0.0000  0.0655   0.0711   0.1754    0.1852   0.0000   411.4180      -16.9799       32.0951       5.62474      -3.06728      -2.78913       12.6740       15.8024       14.7189       13.2561       11.0233       8.71652
   8  22 3600.7018    2.4441  3.1519 11.0422  0.0030  0.0833   0.0520   0.2432    0.1404   0.0000   458.3555      -36.9971       11.3993      -1.40370      -15.3435      -22.7213       15.5719       18.4118       18.4056       16.3149       14.2966       10.4754
   8  25 4017.3528    1.4342  7.4717  9.8253 -0.0028  0.1591   0.0227   0.4538    0.1033   0.0000   472.7704       20.5139      -8.88776       52.2462       49.6260      -8.74410       30.4683       35.6612       38.2307       32.6368       27.3082       19.9912
   8  26 4156.8343    1.1719  9.0125  9.6509  0.0000  0.2027   0.0199   0.5540    0.0962   0.0000   449.2953      -80.3116      -13.1329       24.0745       13.0145      -37.0293       35.0912       46.7976       43.9577       41.4263       32.7667       24.1701
   9   7 1557.6212    0.1858  0.2468  8.8554  0.0000  0.0385   0.0152   0.0884    0.0563   0.0000   440.8701    -0.0921774       7.36546       2.12511      -8.45530       6.45559       8.39996       10.6812       9.73689       6.89074       5.62914       3.67664
   9   9 1843.6123    0.3765  0.2961  9.0308  0.0000  0.0285   0.0199   0.0559    0.0731   0.0000   444.0433      -10.9308       6.64098      -1.71812       3.83000       2.61089       7.10731       7.90057       8.63323       7.70547       6.14490       4.41517
   9  10 1984.1830    0.5518  0.5018  9.1989 -0.0024  0.0291   0.0266   0.0842    0.1309   0.0000   434.9010     -0.629419       10.5410       4.97983      -2.15006      -1.97167       5.33846       6.09012       5.99387       5.57698       5.13673       3.97520
   9  11 2125.0890    0.7293  0.7132  9.4266  0.0000  0.0397   0.0285   0.0910    0.1765   0.0000   442.9863      -2.99122     -0.604788       15.6178      -4.86819      -2.31906       6.30498       7.76698       8.31604       7.76799       6.02274       4.50422
   9  12 2264.5399    0.9755  0.7071 10.0171  0.0000  0.0413   0.0376   0.0808    0.1434   0.0000   437.0576      -16.9469       2.85964      -7.48579       7.89886      -5.79531       6.47840       8.67661       7.58849       6.96244       7.22399       5.31782
   9  14 2539.4637    1.7777  0.8968 10.7198  0.0000  0.0384   0.0589   0.0999    0.1729   0.0000   433.7269      -6.45348       14.7354      -12.0971      -8.85014       7.40511       6.02175       8.35103       7.61154       7.55652       5.73135       4.86160
   9  15 2677.0032    2.4304  1.0210 10.4288 -0.0003  0.0372   0.0731   0.1030    0.3016   0.0000   427.0989      -14.8191       13.1306      -3.58850       9.33731      -8.80862       6.60546       8.22019       8.15611       7.28106       6.14991       4.93396
   9  16 2815.0922    3.0479  0.9246 11.2987  0.0000  0.0390   0.0932   0.0950    0.2240   0.0000   436.7351      -5.77836       13.6091      0.970992       3.66965     -0.767956       8.21321       9.62692       9.37289       8.72047       7.00014       5.42155
   9  17 2953.4707    3.6151  0.9744 11.2315  0.0000  0.0367   0.1087   0.0985    0.3046   0.0000   438.0914      -6.29697       11.2917       13.2461      -14.1567       2.80527       6.84317       7.25540       7.22890       7.10863       6.14792       4.72117
   9  18 3091.3747    4.0199  1.0807 12.0203  0.0000  0.0404   0.1211   0.1166    0.2293   0.0000   429.4402     0.0612574       8.04493       20.2912      -1.82425       4.25017       6.20204       8.33057       7.72141       7.95710       6.04589       4.73453
   9  19 3229.3973    3.5508  1.2389 12.4326  0.0011  0.0464   0.1090   0.1285    0.1744   0.0000   436.5227      -1.62957       15.1919      -2.21817       12.2406      -17.5232       8.00419       9.92074       9.62784       8.93104       7.50809       6.07021
   9  20 3367.6952    3.2919  1.5120 12.0622  0.0000  0.0532   0.0868   0.1430    0.1496   0.0000   440.7109      -15.4904      0.538651       17.3453       2.84032      -1.91385       8.25946       11.1272       10.3880       10.0195       8.23698       6.41002
   9  21 3506.1230    2.6878  2.4963 11.6022  0.0000  0.0733   0.0613   0.1892    0.1095   0.0000   448.5581       11.0090       21.8218       17.1347       7.33382      -11.1168       12.1076       15.3273       15.1785       13.8490       12.0014       9.23885
   9  22 3644.9750    2.0877  3.4035 11.3165  0.0000  0.0907   0.0464   0.2435    0.0918   0.0000   447.5561      -12.5906      -1.49555       11.7003      -2.18227       29.3320       15.1259       18.5315       19.3127       16.8428       14.8815       11.6719
   9  23 3783.9999    1.8346  4.8331 10.6842  0.0000  0.1102   0.0334   0.3065    0.0968   0.0000   423.5540       23.2915     -0.995384       8.75687      0.245258      -15.5631       19.0070       22.8217       24.2813       21.6251       18.6796       13.9196
   9  25 4063.1027    1.3064  6.9614 10.1392  0.0000  0.1525   0.0229   0.4184    0.0814   0.0000   442.5389      -25.6097       62.4903      -44.2957       34.7695      -27.7451       25.7503       32.4259       31.9175       29.1092       25.3665       20.4033
   9  26 4202.8183    1.0716  9.0077  9.8951 -0.0036  0.1904   0.0192   0.5404    0.0723   0.0000   420.2691      -19.8905       49.8201       74.8036      -1.29939      -22.1353       31.2278       39.7316       40.0528       36.4179       30.6467       24.5022
  10   8 1737.8281    0.3161  0.2809  8.8748  0.0000  0.0285   0.0180   0.0526    0.0628   0.0000   431.6906      -2.43544       11.0424      -3.76309      -3.59983       2.28566       5.71351       6.99286       7.07606       5.56617       4.86997       3.29080
  10   9 1880.0224    0.4129  0.3280  8.9918  0.0000  0.0227   0.0211   0.0588    0.0721   0.0000   442.0073       2.65173       8.71805      -3.41472      -1.00124       2.48239       3.68148       4.49014       4.82189       4.86004       3.74928       2.85884
  10  10 2021.4232    0.5154  0.5911  9.1866  0.0000  0.0340   0.0208   0.0809    0.1080   0.0000   435.0878      -7.02680       13.2386       3.42486      -5.21137     -0.846327       5.27418       6.44720       6.72872       6.10729       5.38351       4.53103
  10  11 2162.9110    0.7808  0.5329  9.6120  0.0000  0.0307   0.0344   0.0696    0.1621   0.0000   439.1090      -5.85262       6.75871       6.74411       5.24993      -3.33774       5.08778       6.76672       7.70605       7.97733       6.67394       4.33585
  10  12 2302.7333    1.0799  0.8115  9.6551 -0.0036  0.0357   0.0360   0.0878    0.2391   0.0000   436.2890       12.5766       16.6276       3.10882       6.47358      -6.72832       5.30266       7.68085       6.85212       7.10625       5.63443       4.51702
  10  13 2440.7902    1.4441  0.9742 10.4576  0.0000  0.0395   0.0461   0.1051    0.1741   0.0000   439.9890      -2.47280       10.8792      -1.63497      -4.39903      -5.09222       5.86822       7.75343       7.76169       6.95724       6.19465       4.70581
  10  14 2578.5856    1.9094  0.9749 10.8058  0.0000  0.0372   0.0587   0.1086    0.1765   0.0000   432.2356       20.2011       15.4606      0.740346      -6.93853       3.95705       5.90617       7.26841       7.56559       7.02976       6.32205       4.74868
  10  15 2716.8769    2.3441  1.0591 11.1984  0.0000  0.0433   0.0708   0.1023    0.1887   0.0000   436.0996       6.91107       4.67167       4.68562      -7.12067      -8.89417       6.36306       8.44956       8.20826       7.44723       6.74107       5.19913
  10  16 2855.6388    3.2415  0.7742 11.2161  0.0000  0.0299   0.1007   0.0832    0.2182   0.0000   440.1466      -7.34334       14.7595     -0.302012       2.30991      0.771216       4.69324       5.59154       5.63453       5.30949       4.70127       3.64782
  10  17 2994.3858    3.8076  0.8091 11.9528  0.0000  0.0349   0.1166   0.0766    0.1935   0.0000   435.3017       1.52602       9.61914      -5.62157      -9.30399     -0.137705       5.66080       7.04394       7.12453       6.18035       6.00198       4.64537
  10  18 3132.7902    4.0467  1.0004 11.6249  0.0000  0.0382   0.1117   0.0929    0.2554   0.0000   434.1575      -5.39357       13.5048      -5.75431      -2.78842       3.24314       5.79410       7.87509       7.40795       6.97605       5.85954       4.97746
  10  19 3271.2270    3.7770  1.4149 11.1118  0.0000  0.0431   0.0912   0.1185    0.2808   0.0000   427.8542      -5.12480       4.76523      -7.68518      -2.70992      -2.65179       6.63732       8.34642       8.64647       7.69317       6.71743       5.65150
  10  20 3410.0077    3.0795  1.8374 11.7907  0.0000  0.0548   0.0725   0.1448    0.1196   0.0000   447.1425      -2.41153       18.3457       5.85610      -7.97737       8.36105       8.69838       10.5407       11.1550       10.3691       8.98369       7.08093
  10  21 3548.8285    2.5031  2.9317 11.2383  0.0000  0.0724   0.0484   0.1999    0.0902   0.0000   452.0602      -7.82654       16.5440       13.1326       4.25470       3.60054       10.3398       13.0615       13.5975       12.4703       10.9295       8.66582
  10  22 3688.2133    2.1425  3.9374 10.9704  0.0000  0.0915   0.0399   0.2398    0.0835   0.0000   431.9956       5.18535       18.1901      -18.9814      -27.4566      -4.20436       13.3684       16.6222       17.4576       16.4548       13.7577       11.3768
  10  23 3827.5904    1.6333  5.1036 10.6848  0.0000  0.1131   0.0304   0.3200    0.0779   0.0000   409.7224       16.1869       7.87899       49.8457       1.12812      -3.54131       17.5694       20.7547       20.7157       21.0298       17.7854       14.8352
  10  24 3967.3790    1.4230  6.9125 10.1108  0.0000  0.1319   0.0226   0.3909    0.0793   0.0000   409.4326       60.0010       38.9031       7.38164      -6.99863      -26.5483       19.8127       24.1145       25.1051       24.2399       20.3661       17.1448
  10  25 4107.0696    1.1652  8.4867  9.9067  0.0000  0.1622   0.0190   0.4826    0.0708   0.0000   409.7435      -27.6763       24.6437       6.17733       8.15760       22.5029       25.4188       30.4849       33.0945       30.6198       26.4928       21.1086
  10  27 4387.5568    0.8464 12.9513  9.5132 -0.0017  0.2646   0.0158   0.7729    0.0676   0.0000   465.8364      -85.4603      -7.46621       23.9487      -19.0609      -1.20923       38.0882       47.8332       50.9191       46.3148       40.7131       32.5162
  11   8 1772.2081    0.3128  0.3619  8.8782  0.0000  0.0274   0.0163   0.0649    0.0658   0.0000   434.6503      -2.59584       18.6095       1.91459      -4.01578      0.998233       4.14200       4.74783       4.98653       5.40746       5.38597       3.63534
  11   9 1915.3896    0.4424  0.5280  8.9977  0.0000  0.0290   0.0186   0.0820    0.0810   0.0000   436.5342       2.75535       13.2157       1.51287     -0.118973      -3.91073       3.84487       4.88233       4.76444       4.39874       4.22617       3.66000
  11  10 2057.9208    0.6172  0.6262  8.9179  0.0000  0.0278   0.0222   0.0832    0.1091   0.0000   439.8490      -6.40620       7.61301      -1.31525      -8.35714       6.44581       3.68560       4.32838       4.81904       4.56725       3.88340       3.44897
  11  11 2199.7641    0.8495  0.9142  9.2142  0.0000  0.0400   0.0267   0.0908    0.2069   0.0000   434.7470       3.83514       17.2138      -1.81327      -8.02454       4.51569       5.47595       7.26331       7.17467       6.64784       6.11329       4.76670
  11  12 2339.9430    1.1891  0.8270  9.4645  0.0000  0.0332   0.0415   0.0902    0.3636   0.0000   423.5606      -16.7743       10.9488       5.62869      -4.85635      -1.05010       4.57352       6.00881       6.03355       5.55352       5.10387       3.84237
  11  13 2478.4212    1.6444  0.8951  9.7982  0.0000  0.0353   0.0513   0.0869    0.4601   0.0000   433.3321      -2.06810       18.9664      0.194482      -3.02153      -5.10127       5.16061       6.44763       6.17755       6.13428       5.35362       4.48644
  11  14 2616.8792    2.0743  0.9817 10.9321  0.0000  0.0376   0.0614   0.0946    0.2125   0.0000   438.1099       2.55079       11.7683      -11.6998       1.88278       2.77196       5.51691       7.09057       7.43525       7.02544       5.96347       4.87900
  11  15 2756.0035    2.7026  0.8292 11.6024  0.0000  0.0352   0.0818   0.0833    0.1542   0.0000   445.7079      -9.86258       16.7579      -10.7727       2.82430     -0.902385       4.59556       5.91447       6.07781       5.65469       5.09349       4.12929
  11  16 2895.3609    3.3724  0.8564 11.5031 -0.0005  0.0319   0.0991   0.0861    0.2038   0.0000   447.0935      -5.94122       13.5087       2.49896       4.37136      -1.01123       4.78804       6.14716       5.78051       5.54475       4.69551       3.90662
  11  17 3034.4516    3.9982  0.8183 11.9422  0.0000  0.0324   0.1155   0.0768    0.1860   0.0000   429.3770      -1.59992       10.9204      -2.68292      -3.09837       1.18514       4.56276       5.61755       5.68000       5.47485       4.52694       4.19502
  11  18 3173.3562    3.7817  1.0894 11.9284  0.0000  0.0379   0.1033   0.1086    0.2141   0.0000   441.6379       7.36511       27.7689     -0.830209       4.06727      0.517272       5.01004       6.93439       6.49870       6.49968       5.93521       4.48487
  11  19 3312.2392    3.5544  1.4489 11.7366  0.0000  0.0465   0.0869   0.1163    0.1792   0.0000   441.1981      0.390252       12.6123      -3.51708       9.79318      -2.92343       6.43740       8.51132       8.15045       8.53965       7.20172       5.93191
  11  20 3451.4894    3.0450  2.1202 11.2960  0.0000  0.0533   0.0627   0.1500    0.1300   0.0000   436.7390      -12.2461       8.32200       1.28019      -6.44197      -7.26334       7.35503       9.15499       9.53396       9.22129       7.92632       6.54166
  11  21 3590.9093    2.3765  3.3755 10.9812  0.0000  0.0731   0.0421   0.2031    0.0882   0.0000   430.7579       3.98180       7.16399      -13.4210       17.7713      -4.57046       10.3671       12.9560       13.3769       12.5583       11.5624       9.54833
  11  22 3730.6538    1.9229  4.2925 10.8292  0.0000  0.0941   0.0334   0.2468    0.0754   0.0000   440.2643      -7.40555       9.91537       4.77797       3.31717      -18.5317       12.0954       15.9076       16.4884       15.6630       13.4433       11.2900
  11  23 3870.5448    1.6380  6.4406 10.1919  0.0003  0.1182   0.0252   0.3300    0.0851   0.0000   456.3562      -7.94234       1.42768       38.2264       19.0884       15.1079       15.6471       20.2589       21.1952       19.6594       17.5428       14.6509
  11  24 4010.8542    1.3272  6.8963 10.2049  0.0000  0.1364   0.0222   0.3711    0.0716   0.0000   428.1281       37.1030       28.6888      -48.8518       59.3593       20.7885       18.9370       24.3646       23.9801       23.3687       20.1591       18.0103
  11  25 4150.8987    1.1818  9.7221  9.7292  0.0000  0.1690   0.0177   0.4777    0.0715   0.0000   465.9500      -20.4855     -0.631853      -41.8383      -26.3769       28.3342       23.2861       29.4614       30.9750       29.3137       25.9448       21.5449
  11  26 4291.9720    0.9842 11.5063  9.6063  0.0000  0.2084   0.0157   0.5872    0.0643   0.0000   429.8177       15.9921      -16.3570      -28.2512       19.9788      -3.80835       27.8572       35.1902       36.9966       35.7996       31.0237       26.1193
  12   8 1805.8094    0.3189  0.3618  8.9956  0.0000  0.0273   0.0156   0.0584    0.0618   0.0000   435.5805      -4.80611       13.2321      -3.50460      -2.92340       1.25123       3.36673       3.68056       4.32211       4.06152       3.52804       2.79275
  12   9 1949.9621    0.5336  0.3763  9.2108  0.0000  0.0229   0.0234   0.0520    0.0776   0.0000   441.1290      -9.47657       31.4139      -3.38816       10.0669      -1.74471       3.34554       4.35146       4.57299       4.84181       4.06018       3.36072
  12  10 2093.6034    0.6418  0.7177  9.3032  0.0000  0.0362   0.0209   0.0783    0.0955   0.0000   444.9901      -3.88263       16.3221       1.86771      -4.06659      0.906539       4.12031       5.48991       5.69359       5.24875       4.86030       4.04418
  12  11 2235.7487    0.9255  0.8759  9.4440  0.0000  0.0369   0.0271   0.0828    0.1390   0.0000   438.3286       5.74285       14.7882      0.100900       1.74008      -6.77212       5.10491       6.23700       7.12317       7.58773       7.10087       5.75783
  12  12 2376.2996    1.2486  1.0322  9.7033  0.0000  0.0417   0.0365   0.0926    0.2811   0.0000   441.1414      -8.29881       13.5697      -1.32794      -7.61035      -5.05796       4.70645       6.32875       6.15608       6.38940       5.43828       4.90551
  12  14 2654.5624    2.3159  0.9663 10.2287  0.0000  0.0354   0.0687   0.0931    0.5981   0.0000   430.3897       5.51868       11.2971      -5.56760       4.27986      -2.57728       4.75672       6.42008       6.15529       5.91911       5.32137       4.39849
  12  15 2794.4362    2.6356  0.8730 11.7342  0.0000  0.0326   0.0789   0.0849    0.1779   0.0000   431.9543      -4.37732       11.1524       4.01727      -9.22227       2.02238       4.44558       5.01213       5.72202       5.38495       5.05456       4.00491
  12  16 2934.3505    3.4014  0.8954 11.9253  0.0000  0.0336   0.0965   0.0814    0.1725   0.0000   446.3499      -10.2818       15.0797       5.67320      -6.50177      -2.47379       4.16555       5.50776       5.16281       5.51642       4.65455       4.27968
  12  17 3073.7600    3.8305  1.0294 11.8864  0.0000  0.0366   0.1035   0.0956    0.2088   0.0000   434.3013      -4.46982       19.4529       3.93799       1.16750       2.15578       4.67078       6.31628       5.81473       5.97973       4.95520       4.71759
  12  18 3213.1633    3.8828  1.3030 11.6996  0.0000  0.0436   0.0919   0.1045    0.2023   0.0000   437.3717      -12.3761       11.9806      -3.54904       13.5538      -2.83587       4.93931       7.42776       6.53670       6.98609       6.00495       5.31511
  12  19 3352.6176    3.3706  1.5167 11.4717  0.0000  0.0451   0.0759   0.1099    0.1701   0.0000   440.0925       1.89683       3.26138       6.26275      -6.54487       1.49113       5.46926       7.41561       7.17250       7.08788       6.46352       5.41957
  12  20 3492.1803    2.7471  2.7016 11.1991 -0.0027  0.0624   0.0509   0.1534    0.1001   0.0000   432.1220      -1.55823       15.9996       2.86088      -14.6045    -0.0501487       8.36038       10.4195       10.4785       10.4172       9.64594       7.93898
  12  21 3632.3249    2.3062  3.6354 10.7766  0.0004  0.0762   0.0378   0.1809    0.0866   0.0000   438.1247       6.21848       31.6463      -9.62034      -15.8977      -4.80964       9.62711       11.9863       12.9953       11.9466       11.4606       9.41747
  12  22 3772.4460    1.8536  4.9123 10.6934  0.0000  0.0937   0.0294   0.2494    0.0699   0.0000   443.6172      -15.5165       30.3121       40.9477      -22.4491      -1.48402       11.7124       15.2399       16.0036       15.1844       13.5425       11.7634
  12  23 3912.3441    1.5109  6.7001 10.2051  0.0000  0.1163   0.0234   0.3354    0.0779   0.0000   449.7746       20.6643       24.8318      -14.8231      -10.2022       25.7910       14.6113       18.3499       19.9768       18.5751       17.0089       14.4602
  12  25 4194.1669    1.0159  9.2057  9.8569  0.0000  0.1687   0.0177   0.4819    0.0684   0.0000   466.8010      -3.43834       4.90538      -15.6644     -0.120174      -6.96768       21.6417       26.8880       28.7346       27.6295       25.3214       21.1736
  13   5 1382.3679    0.0970  0.0610  8.8178  0.0000  0.0246   0.0136   0.0261    0.0365   0.0000   436.5081       1.86697       12.1348       1.63730      -4.28182      -1.79837       2.16493       3.70258       3.29856       3.59363       3.05770       2.45229
  13   6 1541.1280    0.1467  0.1575  8.8658  0.0000  0.0205   0.0119   0.0479    0.0413   0.0000   433.6936      0.305895       13.1188      -2.67106       2.78135       2.14291       3.00064       3.26075       2.80503       3.19759       3.36956       2.73886
  13   7 1692.3592    0.2574  0.2640  8.8401  0.0000  0.0361   0.0139   0.0432    0.0511   0.0000   437.7928       5.50853       16.4876       3.91768      -1.64750      -4.03535       4.46354       4.67992       5.91893       5.00482       5.01647       4.83610
  13   8 1838.6888    0.3716  0.4091  8.8800  0.0000  0.0290   0.0152   0.0537    0.0718   0.0000   436.4867      -2.58899       15.2495      -4.01405      -2.05464      -1.71191       3.61305       4.00925       3.66371       4.09179       3.98389       3.26308
  13   9 1983.7438    0.5156  0.6910  8.9912  0.0000  0.0334   0.0176   0.0773    0.0948   0.0000   436.1268      -3.53242       20.6959      0.677483      -3.13286      -2.99884       4.48974       5.47247       5.57939       5.03252       4.27903       4.26045
  13  10 2128.4453    0.7619  0.6521  9.3110  0.0000  0.0268   0.0245   0.0781    0.1013   0.0000   440.7997       2.37794       8.37872      -1.12008     -0.531855       2.97933       3.15632       3.86246       3.72948       4.25151       3.51899       3.22628
  13  11 2271.1201    0.9720  0.9545  9.3938  0.0000  0.0328   0.0270   0.0965    0.1479   0.0000   442.2283      -1.70644       8.62570      0.675840      -1.34773      -2.51795       3.98653       5.13816       4.91721       4.85608       4.51719       4.09862
  13  12 2411.7609    1.4234  0.8849  9.9247  0.0000  0.0350   0.0400   0.0811    0.1886   0.0000   444.8909      -2.58323       20.7677       2.62936       8.49728       2.50927       4.35978       5.98838       6.10890       6.30651       5.84140       4.68903
  13  13 2551.6639    1.7587  0.9098 10.8819  0.0000  0.0336   0.0527   0.0902    0.1959   0.0000   432.2431      -5.49734       22.6072      -4.63097       5.59072      -2.14448       4.09181       5.24085       5.05783       5.03565       4.83253       4.41171
  13  14 2691.5965    2.3345  1.0419 10.3309 -0.0026  0.0354   0.0700   0.0909    0.6962   0.0000   440.7702       4.81863       15.0600      0.226890      -15.2010       4.54653       4.10829       5.36931       5.45973       5.51482       4.80422       4.07168
  13  15 2832.1608    3.0635  0.8831 11.3568  0.0000  0.0346   0.0900   0.0798    0.3746   0.0000   442.4076      -4.46940       14.3893       7.51674       1.48380      -2.22775       4.86642       5.71968       5.27695       5.04900       5.05356       4.24007
  13  16 2972.4865    3.6521  0.7837 12.0749  0.0000  0.0291   0.1040   0.0693    0.2064   0.0000   435.1631       1.37637       17.1229       1.60621      0.169599      -4.40887       3.76763       4.38072       4.54948       4.56269       4.36571       3.58946
  13  17 3112.4057    3.9772  1.0538 11.5658  0.0086  0.0333   0.1040   0.0932    0.2628   0.0000   439.6471       5.46828       12.8895      -9.17768      -5.25994       3.10854       4.24129       5.55551       5.31105       5.21762       4.62422       4.10225
  13  18 3252.2241    3.6579  1.2639 12.0280 -0.0118  0.0387   0.0895   0.1052    0.1633   0.0000   443.0244       5.99578       15.7515      -5.25797       11.2471      -6.19635       4.41843       5.80357       5.56165       5.91871       5.03414       4.64285
  13  19 3392.2301    3.1734  1.8968 11.5520 -0.0075  0.0484   0.0631   0.1270    0.1182   0.0000   436.9837      -6.82553       16.8466       6.72872      0.929946      -1.78614       5.49388       7.16398       7.55931       7.15351       6.45638       5.88913
  13  20 3532.3730    2.5252  2.8186 11.1347  0.0000  0.0601   0.0446   0.1630    0.0904   0.0000   436.3193       8.36613       15.0840       7.94719      0.205022      -1.10233       7.06911       8.60846       9.29202       9.15065       8.38457       7.16897
  13  21 3672.9345    2.1129  4.2449 10.8218  0.0003  0.0786   0.0333   0.2154    0.0738   0.0000   432.6074       6.73550       43.7903       10.7824      -16.3351      -1.21930       9.23002       11.5935       12.2130       11.9212       10.8639       9.65974
  13  22 3813.4901    1.7324  5.8042 10.4097  0.0000  0.0992   0.0252   0.2686    0.0717   0.0000   430.5549       3.22598      -19.8290      -23.4251       17.8063      -13.2022       11.3730       14.4665       15.2022       15.4442       13.9280       11.8596
  13  23 3954.3704    1.4460  7.4726 10.0841  0.0000  0.1175   0.0207   0.3447    0.0726   0.0000   468.5182      -22.0289       30.0102      -23.6988       28.5900      -15.7670       13.7913       17.7340       18.5374       18.3342       16.9183       14.5461
  13  24 4095.3080    1.2269  8.9364  9.8115  0.0000  0.1407   0.0179   0.4210    0.0732   0.0000   440.4643      -19.1593       4.10332       2.00628       9.81421      -16.3552       15.6078       20.4837       21.7726       21.2615       19.1237       16.5959
  13  25 4236.4408    1.0002 10.5216  9.7555  0.0000  0.1762   0.0164   0.5160    0.0650   0.0000   441.6539      -35.8512       54.6688      -5.13540      -13.7596      -13.2231       19.9536       25.5200       27.5787       26.3171       24.3239       21.3160
  13  26 4377.5214    0.8190 11.6643  9.5934  0.0000  0.2038   0.0153   0.6178    0.0640   0.0000   463.9130      -31.4255      -43.1202       54.2780       64.3357      -5.44903       24.2623       30.2449       33.5071       32.0255       29.1819       25.7368
  14   5 1411.7775    0.1145  0.0989  8.7964  0.0000  0.0247   0.0146   0.0384    0.0379   0.0000   434.0262      -9.03901       11.7541       8.88198     -0.851439      -8.05325       4.75220       3.46466       3.51849       3.16919       3.75331       5.26857
  14   7 1723.5189    0.2883  0.3035  8.8466  0.0000  0.0212   0.0140   0.0535    0.0515   0.0000   434.6240      -2.20635       9.21228      -2.09149       3.80009       1.45459       2.40949       2.57294       3.30595       3.01937       2.65122       2.67303
  14   8 1870.8100    0.3974  0.4237  9.0128  0.0000  0.0263   0.0158   0.0506    0.0689   0.0000   436.0276      -4.95822       8.11966      -1.63438       3.45887     -0.208976       2.70857       3.43061       3.98109       3.54450       3.55715       2.95564
  14   9 2016.9779    0.5875  0.6257  9.2514  0.0000  0.0310   0.0189   0.0644    0.0896   0.0000   435.6140      -2.97990       13.8803      -4.83663      -7.43423      -4.09752       2.99481       4.08867       4.43325       4.09500       4.02390       3.32669
  14  10 2162.4751    0.8091  0.6760  9.2589  0.0000  0.0262   0.0241   0.0717    0.1022   0.0000   437.7639     -0.745213       10.9796       5.63668     -0.173917      -1.18399       2.95285       3.74454       3.62129       3.60060       3.55301       3.21488
  14  11 2305.7056    1.1489  0.8350  9.6518  0.0000  0.0865   0.0358   0.1015    0.1384   0.0000   436.0789      -1.10008       2.80314       6.65821      -2.82563     -0.588779       11.2134       16.4892       16.0870       17.8928       17.1704       14.9148
  14  12 2446.7443    1.4168  0.9749 10.1440  0.0000  0.0346   0.0373   0.0831    0.1479   0.0000   441.6252       1.46715       18.4207       1.52732      -2.83229      0.751297       3.79911       4.64020       5.03082       4.91870       4.58980       3.82110
  14  13 2587.2555    2.0470  1.0496 10.4693  0.0002  0.0346   0.0513   0.0845    0.2178   0.0000   440.2876      -6.41490       18.8049      -5.11015       4.27933       5.55942       3.95383       5.12843       5.23950       5.29133       4.93270       4.24706
  14  14 2728.1298    2.4656  1.0961 10.5759  0.0000  0.0337   0.0620   0.0881    0.4212   0.0000   440.4945      -7.32513       12.4146       7.35280       3.92450       1.87164       3.83849       5.03361       5.36783       5.18395       4.55225       4.32564
  14  15 2869.1940    3.3018  0.9591 11.4776  0.0000  0.0321   0.0962   0.0894    0.3754   0.0000   436.2851     -0.821328       15.3840       4.13980     -0.682175      -5.71041       3.36259       4.28230       4.76259       4.41829       4.24560       3.73635
  14  16 3010.0710    3.9499  0.8065 11.1684  0.0000  0.0287   0.1138   0.0695    0.6396   0.0000   437.8311      -1.45054       14.9436      -6.87417      -1.43196       3.32270       3.21134       4.13884       3.96961       4.14246       3.72218       3.47999
  14  17 3150.4010    3.8027  1.0292 12.5434  0.0000  0.0344   0.1055   0.0930    0.1951   0.0000   439.6630       4.01783       13.9559      -4.30850      -2.67656       2.79541       3.84799       4.89991       5.09423       5.04736       4.55167       3.86589
  14  18 3290.7484    3.4108  1.4823 12.0466 -0.0107  0.0451   0.0770   0.1062    0.1557   0.0000   436.5764       3.29055       1.85634       3.08842      -2.75380      -4.27784       4.74714       6.47003       6.41403       6.38989       6.22209       4.91101
  14  19 3431.3639    2.9523  2.3165 11.4695 -0.0000  0.0514   0.0553   0.1388    0.1129   0.0000   439.7062       2.50357       17.8177       6.04629      -9.04270      0.507607       5.83303       7.12539       7.50880       7.64449       6.94172       6.23050
  14  20 3572.0514    2.4420  3.0522 11.3059  0.0000  0.0643   0.0420   0.1651    0.0826   0.0000   422.1498      -16.6625       6.87746      0.372119      -13.6160       7.13698       6.83247       8.59467       9.31892       9.27735       8.34160       7.30638
  14  21 3712.9741    1.9673  4.1170 10.8074  0.0000  0.0779   0.0313   0.2058    0.0766   0.0000   438.8709      -26.5393       5.55640      -9.48006       11.0546      -4.70088       8.50781       11.1664       11.1654       11.3547       10.7014       9.66957
  14  23 3995.2307    1.3429  7.6259 10.1734  0.0013  0.1184   0.0199   0.3534    0.0654   0.0000   420.5871      -26.5155       20.8363       50.9163       2.99791      -10.8441       12.7753       16.4013       17.4407       17.2876       15.6299       14.3307
  14  24 4136.3588    1.1069  9.2865  9.8818  0.0000  0.1473   0.0174   0.4209    0.0694   0.0000   432.8612       38.5658       29.2545       18.1758      -25.7683      -1.41020       15.7926       20.7952       21.7609       21.8345       19.9387       17.8541
  14  25 4277.9256    0.9409 11.2989  9.7153  0.0000  0.1797   0.0155   0.5313    0.0636   0.0000   410.4406       20.6363       64.2170       15.9563      -26.4559      -36.1269       19.7481       25.0503       27.3400       26.6079       24.9279       21.8193
  14  27 4561.4644    0.6693 15.8281  9.4660  0.0025  0.2913   0.0115   0.8151    0.0464   0.0000   411.4926      -51.4431       92.4597       23.5915       42.7437      -2.03740       31.1015       40.3614       42.8108       42.6811       39.4050       34.5258
  15   5 1440.0389    0.1095  0.1277  8.7643  0.0000  0.0286   0.0108   0.0432    0.0362   0.0000   441.0308      -5.56181       18.1345     -0.929133     -0.740364      -1.81203       3.39447       4.09268       4.61579       3.24408       4.95783       3.78016
  15   6 1601.0483    0.1949  0.2509  8.7903  0.0000  0.0219   0.0112   0.0558    0.0427   0.0000   436.0558      -1.94721       19.4245      -2.54730      -4.03362     0.0523615       1.93891       2.42075       3.20408       2.59919       2.47046       2.46496
  15   7 1753.7091    0.2867  0.3686  8.7963  0.0000  0.0253   0.0125   0.0521    0.0542   0.0000   439.3889      0.291895       14.7866      -6.74114     -0.879513      -1.77734       2.39224       3.69488       4.08035       5.05241       5.61583       4.60503
  15   8 1902.3170    0.4510  0.4484  9.0092  0.0000  0.0255   0.0165   0.0573    0.0639   0.0000   437.3629      -2.19594       18.8283      -1.32693       2.19582       1.59658       2.74813       3.05390       4.15520       3.86030       3.23795       3.09284
  15   9 2049.5951    0.6194  0.7088  8.9428  0.0000  0.0383   0.0189   0.0711    0.1185   0.0000   438.9429      -2.00799       11.1516       2.11453      0.908629      -3.99791       5.29662       7.14988       7.97761       7.00575       5.80846       4.68026
  15  10 2195.7975    0.8437  0.7573  9.6229  0.0000  0.0297   0.0246   0.0737    0.1042   0.0000   435.9023      -5.57845       6.36035      -5.91914      -8.04446       1.29011       3.61200       4.60031       4.78594       4.90950       4.51510       3.99996
  15  11 2339.4667    1.1567  0.8719  9.7866  0.0000  0.0297   0.0296   0.0786    0.1194   0.0000   439.5641       3.51459       17.0591      -2.13372       2.27335       2.08673       2.87513       3.96148       3.80021       3.96789       3.74722       3.37584
  15  12 2480.9456    1.5221  1.2320  9.6816  0.0136  0.0351   0.0354   0.0986    0.2012   0.0000   444.3125      -17.4433       13.9288       2.58540       8.37577       1.02153       3.90813       4.93881       5.16962       4.98037       4.80763       4.28390
  15  13 2622.2494    2.0172  1.0546 10.5302  0.0000  0.0348   0.0473   0.0793    0.1699   0.0000   434.5739       3.99997       8.38921      0.198730      -1.96609      -4.38029       3.50350       4.79743       4.56313       5.03364       4.65070       4.20661
  15  14 2764.0861    2.5237  0.9383 11.1381  0.0000  0.0292   0.0637   0.0796    0.1738   0.0000   434.6558       2.33050       9.06622      0.210324      -2.77784       3.89166       3.44886       4.40825       4.54500       4.54950       4.32789       3.65053
  15  15 2905.7487    3.3865  0.8770 11.5140  0.0000  0.0298   0.0883   0.0709    0.3018   0.0000   438.9733      -2.10981       22.0580      0.609179     -0.759200     -0.826474       3.04666       3.94588       4.41761       4.20720       3.97516       3.35634
  15  16 3046.9960    3.8816  0.9002 11.6416  0.0000  0.0323   0.1131   0.0749    0.4766   0.0000   438.1345      -2.30332       10.7228      -3.34968      -5.66505      -3.08873       4.03309       5.04540       5.44049       4.93611       4.68378       3.78549
  15  17 3187.9194    3.8859  1.0729 12.4800  0.0000  0.0359   0.1122   0.0917    0.2588   0.0000   431.1573      -1.48230       11.0265     -0.593395       3.83163      -2.48454       3.74687       5.05171       5.23418       5.36299       5.30127       4.36070
  15  18 3328.6922    3.3388  1.6250 11.7565 -0.0051  0.0472   0.0719   0.1127    0.2087   0.0000   432.8514      -3.28010       9.94570      0.202962      -1.25426      -3.69589       3.93155       6.17546       5.66326       6.07692       5.34516       4.66524
  15  19 3469.7412    2.8105  2.4456 11.4748  0.0000  0.0527   0.0503   0.1399    0.1118   0.0000   433.5579      -6.23545       8.66677      -7.05509      0.256706       2.20551       5.29838       7.09877       7.54553       7.39918       7.23577       6.29666
  15  20 3611.1535    2.2378  3.4829 11.1810  0.0000  0.0671   0.0371   0.1785    0.0824   0.0000   444.5567      -12.5728       17.6024       8.59931      -12.4188       3.05259       6.91817       8.61361       9.47657       9.23927       8.68375       7.71784
  15  21 3752.3920    1.8838  5.0771 10.6027  0.0000  0.0844   0.0271   0.2295    0.0734   0.0000   451.6450      -9.69903      -9.90852      -24.0342       3.80956      -11.4348       8.62842       11.1558       12.1577       11.5982       11.3975       10.3802
  15  22 3893.8399    1.5701  6.9038 10.1615  0.0000  0.1015   0.0209   0.2880    0.0702   0.0000   424.3072     -0.216671      -6.30572       28.0403       8.79411      -9.53970       10.3786       13.3907       14.6166       14.3761       13.7660       11.8702
  15  23 4035.3590    1.2744  8.4495  9.9701  0.0000  0.1239   0.0185   0.3670    0.0687   0.0000   437.9270       2.11957      -11.4244      -29.5316      -11.5348       3.18496       12.6350       15.8542       17.4943       17.5818       16.2687       14.3668
  15  24 4177.1918    1.0740 10.9622  9.7455  0.0000  0.1600   0.0163   0.4773    0.0683   0.0000   478.4087      -43.3253       53.5856       17.3563      -6.94536       12.0138       16.1926       20.9447       22.6675       22.3211       21.0651       18.9985
  15  25 4319.2688    0.8763 12.4004  9.7253  0.0012  0.1990   0.0150   0.6006    0.0580   0.0000   404.1884       26.3116      -5.59067      -5.31127       19.8487      -22.0558       19.7008       25.6738       27.7006       27.1796       25.3055       23.2639
  15  26 4461.0394    0.7468 14.4493  9.4584  0.0000  0.2392   0.0124   0.6839    0.0560   0.0000   430.9233      -42.8886       49.1082       50.1468      -10.6563      -24.1744       23.7647       31.4440       33.4475       33.7453       30.6290       28.0442
  15  27 4603.7956    0.5559 16.5077  9.4532  0.0066  0.3469   0.0102   0.9338    0.0436   0.0000   358.8051       87.1948       30.8528      -62.9898       20.3516       18.9069       33.7012       44.7058       47.7008       47.1517       44.4599       39.4280
  16   4 1293.8028    0.0753  0.0622  8.7174  0.0000  0.0205   0.0111   0.0342    0.0331   0.0000   440.3432      -6.30362       12.5390       3.79280       6.29681     -0.289584       2.37907       2.32928       3.46758       2.71105       2.91562       2.17429
  16   5 1467.2794    0.1483  0.1123  8.7501  0.0000  0.0250   0.0125   0.0334    0.0367   0.0000   438.9035    -0.0178935       13.5835      0.347949      -1.88062      0.520585       2.68922       2.33458       3.33321       2.90180       2.20346       2.85277
  16   7 1783.2309    0.3249  0.3231  8.8531  0.0000  0.0186   0.0138   0.0467    0.0535   0.0000   439.3941      -4.14608       15.8566      0.189833      0.940858     -0.601446       1.83842       2.41583       2.49045       2.31469       2.62130       2.25358
  16   8 1933.1340    0.4698  0.5480  8.9695  0.0000  0.0345   0.0157   0.0623    0.0684   0.0000   436.0472      -5.68107       9.04412      -2.72207      -5.89950    -0.0890162       4.68425       5.90944       5.24506       3.97860       3.44932       3.27488
  16   9 2081.6103    0.7109  0.6775  9.1336  0.0000  0.0250   0.0211   0.0708    0.1063   0.0000   438.1192      -1.91193       12.3501    -0.0828726       3.68148     -0.700660       2.54911       3.28041       3.50041       3.42477       3.50344       3.09872
  16  10 2228.3106    0.8848  0.9762  9.4397  0.0000  0.0332   0.0229   0.0869    0.1431   0.0000   440.0469       7.89430       11.7870       7.65617       2.43089      -2.09671       3.21776       4.32216       4.31225       4.25167       4.15943       3.80311
  16  11 2372.5800    1.2392  0.7621 10.3254  0.0000  0.0306   0.0332   0.0665    0.1003   0.0000   435.8804       5.28632       12.2546     -0.334508       1.38442      -1.13556       2.78240       3.59423       4.03555       4.07715       3.71229       3.22955
  16  12 2514.7515    1.6060  1.0404 10.5139 -0.0001  0.0338   0.0388   0.0824    0.1334   0.0000   434.3683      -2.21259       10.9076      -4.62990      -5.50421      -3.86870       3.35370       3.98155       4.42332       4.57925       4.14924       3.73426
  16  13 2656.8500    2.2266  0.8429 10.6111  0.0000  0.0265   0.0562   0.0760    0.1668   0.0000   437.2557      -1.21060       6.87758      0.858792      -4.04275      -2.99758       2.97500       3.54649       3.52713       3.75888       3.60831       3.14944
  16  14 2799.4218    2.8861  0.8960 11.3780  0.0000  0.0282   0.0693   0.0712    0.1464   0.0000   436.5157      -3.67819       14.9952      -10.1093      -6.99501       8.78889       2.92413       3.58535       3.81134       3.74794       3.44813       3.08369
  16  15 2941.6584    3.2625  0.9126 12.1796  0.0000  0.0300   0.0825   0.0759    0.1427   0.0000   436.6124      -2.48938       17.2472       7.37168      -1.58299      0.817620       2.89772       3.85535       4.20613       4.06279       3.95739       3.56708
  16  16 3083.3970    4.0663  1.0313 11.4862  0.0000  0.0303   0.1006   0.0846    0.5029   0.0000   437.2659      0.265387       5.52565      -5.14184      -4.04822      -2.87671       3.11377       4.05442       4.30484       3.95724       3.84901       3.44172
  16  17 3224.8059    3.8923  1.0594 11.8041  0.0001  0.0347   0.1041   0.0839    0.4177   0.0000   441.6234      0.205992       17.1710      -3.86149      -2.97642      -2.21908       3.16397       4.41535       4.12662       4.61965       4.17296       3.65222
  16  18 3366.2648    3.1523  1.9046 11.5035  0.0000  0.0440   0.0661   0.1253    0.2392   0.0000   437.5138     -0.558131       11.9017       3.88196      -9.51969       9.18474       4.26275       5.50684       5.91945       5.67593       5.24631       5.07417
  16  19 3507.7558    2.6632  2.7590 11.1898  0.0000  0.0549   0.0464   0.1506    0.1377   0.0000   441.7340       5.45384       16.5045       7.89049       1.94231       13.3588       5.27697       6.99454       7.36243       7.42362       6.98078       6.36773
  16  20 3649.5315    2.1574  3.8526 11.0458 -0.0001  0.0680   0.0334   0.1901    0.0828   0.0000   429.5609     -0.282997       24.7006      -6.78615      -4.98952       9.04983       6.65769       8.28954       9.11994       8.99305       8.79401       7.98189
  16  21 3791.2980    1.7673  5.5509 10.3651  0.0000  0.0873   0.0241   0.2323    0.0787   0.0000   440.8793       6.71812       23.6304      -8.57985     -0.705436       10.2638       8.41448       10.5323       11.3362       11.8921       11.0355       9.93907
  16  22 3933.2519    1.4881  7.5681  9.9822  0.0000  0.1051   0.0191   0.3037    0.0734   0.0000   440.4434       1.83501       37.8448       1.43703      -10.0513      -5.97088       10.1134       12.5645       13.7735       14.2117       13.1792       12.0668
  16  23 4075.3055    1.1968  9.0252  9.8777  0.0000  0.1287   0.0169   0.3865    0.0669   0.0000   425.5472      -2.68360       35.7927      -3.88350      -30.5544       5.64523       12.0718       15.6221       16.6639       17.0130       15.8865       14.5972
  16  24 4217.4368    1.0390 11.5266  9.6366  0.0000  0.1630   0.0149   0.4802    0.0667   0.0000   441.7762       12.0736      -2.76606       59.1321       24.7196      -44.8175       15.1364       20.0361       21.7885       21.3191       20.4960       18.5052
  17   7 1811.9535    0.4095  0.3375  8.8317  0.0000  0.0219   0.0159   0.0460    0.0590   0.0000   437.6489     -0.621338       13.7894       6.17232      0.938987      -3.31645       2.57153       3.98068       3.58043       3.73460       2.96193       2.97637
  17   8 1963.2817    0.5141  0.4995  9.1377  0.0000  0.0294   0.0171   0.0595    0.0687   0.0000   439.9087      -2.46871       12.5568       2.44687      -3.89222      -2.75326       4.06780       5.62850       5.60334       5.10669       4.04907       3.21492
  17   9 2112.9321    0.7571  0.6095  9.1538  0.0000  0.0230   0.0211   0.0559    0.0904   0.0000   439.9769       1.24980       12.0901      -5.59996      -1.86493      -3.32054       2.18114       2.65903       2.78559       2.87003       2.77497       2.56430
  17  10 2260.3127    0.9886  0.9133  9.4747  0.0000  0.0356   0.0255   0.0768    0.1543   0.0000   443.4465      -1.32406       11.8034      -7.57244      -1.18700       5.39383       3.87927       5.21347       5.67881       5.27891       4.90886       4.01903
  17  11 2405.0143    1.4033  0.9552  9.9549  0.0000  0.0293   0.0331   0.0769    0.1509   0.0000   439.9272       1.15259       15.3660      0.746531      -2.82347       8.02842       2.74724       3.38595       4.00814       4.14018       3.94013       3.55888
  17  12 2548.0300    1.8085  1.1140 10.4156  0.0000  0.0321   0.0394   0.0857    0.1456   0.0000   435.3118       1.88950       13.8331      -2.36007      -2.40356       1.13696       3.16610       4.05107       4.03621       3.93680       3.91082       3.77227
  17  13 2690.9533    2.3547  0.9433 10.9822  0.0000  0.0305   0.0542   0.0727    0.1409   0.0000   441.6129      -3.75059       11.4371       2.32332      -1.97626      -1.68719       2.54014       3.94855       3.66943       3.99776       3.68735       3.64975
  17  14 2834.2361    3.0648  0.8675 11.5658 -0.0000  0.0274   0.0719   0.0690    0.1301   0.0000   435.3804       2.43026       18.1797     -0.209311      0.172145     -0.181217       2.37300       3.03358       3.32196       3.33092       3.19672       2.89680
  17  15 2977.1520    3.6632  0.9217 11.6467  0.0000  0.0275   0.0847   0.0694    0.1773   0.0000   433.7951      -3.92592       10.5892      0.604447      -1.67651       3.09519       2.48073       3.32707       3.51377       3.42929       3.40798       3.09645
  17  16 3119.3329    3.8204  1.0318 12.2613  0.0000  0.0297   0.0916   0.0824    0.1799   0.0000   437.1936       2.07205       13.2844      -2.07719       2.36608       5.41492       2.92254       3.58124       3.91551       4.00253       3.98124       3.40006
  17  17 3261.2875    3.7653  1.3791 11.3066  0.0000  0.0372   0.0856   0.0939    0.4693   0.0000   431.7647       8.31210       13.9721       6.18022       3.78724       5.10847       3.67945       4.94452       5.19822       5.03325       4.51175       4.25693
  17  18 3403.2636    3.1364  2.0366 10.8289  0.0000  0.0437   0.0610   0.1213    0.3903   0.0000   439.8640      -1.01456       4.61719      -4.63590      -1.33867     -0.676809       3.87919       5.06339       5.54313       5.46898       5.40842       4.75974
  17  19 3545.3535    2.4761  2.9446 11.1846  0.0000  0.0596   0.0434   0.1545    0.1316   0.0000   437.0796      -3.01805      -4.25177       8.32624      -11.6447       3.14200       5.12314       7.07527       7.30510       7.37093       6.99143       6.51015
  17  20 3687.6415    2.0586  4.7067 10.7028  0.0000  0.0743   0.0287   0.2073    0.0829   0.0000   440.1986      -6.86953       15.0344      0.961019       11.7260      -6.87593       6.74410       8.63432       9.26332       9.57316       9.21505       8.36287
  17  21 3829.7199    1.7621  5.9092 10.2082  0.0000  0.0839   0.0225   0.2403    0.0814   0.0000   427.3861     -0.678047       23.5866      -19.9599      -8.29369       11.3916       7.60001       9.75502       10.4976       10.7183       10.3288       9.07101
  17  24 4257.2320    0.9772 11.9838  9.5745  0.0000  0.1597   0.0136   0.4889    0.0630   0.0000   433.8216      -29.8071       38.1943       21.9295      -12.1946      -42.6492       14.3268       18.4861       20.2091       20.2899       19.7838       17.9891
  17  25 4399.2111    0.8240 14.9703  9.5066  0.0015  0.2202   0.0114   0.6235    0.0520   0.0000   438.0045       36.6853      -5.89181       11.4949       7.10033      -33.0585       19.4052       24.8781       27.4747       27.3188       25.6808       24.0084
  17  26 4542.8146    0.6299 16.1329  9.5147 -0.0028  0.2911   0.0098   0.7812    0.0423   0.0000   440.1587       10.1000      -9.56243      -26.7850       61.7705       33.9582       26.3471       33.2240       37.1572       37.6420       35.7494       32.8431
  18   6 1683.6788    0.2534  0.2783  8.9096  0.0000  0.0203   0.0121   0.0481    0.0430   0.0000   436.2908      -1.10644       20.4053      0.291045      -5.68795      -1.28251       1.99323       2.57684       2.59331       2.57714       2.31398       1.84684
  18   7 1839.9596    0.3844  0.4466  8.9983  0.0000  0.0261   0.0132   0.0531    0.0565   0.0000   437.6530       3.03800       18.5006      0.719776      -4.21063      -2.61315       2.58657       3.31627       3.48106       3.57334       3.62760       2.94816
  18   8 1992.7657    0.5236  0.5813  9.1288  0.0000  0.0252   0.0157   0.0583    0.0733   0.0000   433.9169       2.87499       16.2846     -0.530910     -0.373598      0.655982       2.18057       2.66451       2.78335       2.96161       2.99385       2.49855
  18   9 2143.6667    0.7536  0.8095  9.4486  0.0000  0.0291   0.0193   0.0672    0.0894   0.0000   438.3726     0.0566449       15.7349      0.148798       4.09209      -3.48658       2.53217       3.22139       3.32557       3.46509       3.36174       3.20037
  18  10 2291.6090    1.0676  0.9873  9.5599 -0.0002  0.0309   0.0257   0.0784    0.1610   0.0000   443.3872      -3.13081       18.3949       1.31913     -0.262384      -3.95598       2.57246       3.52560       3.78707       3.70213       3.59256       3.22317
  18  11 2436.8267    1.4560  0.9733 10.3609  0.0000  0.0291   0.0356   0.0814    0.1556   0.0000   437.5143       4.40989       13.9525     -0.827561      0.657475       3.40374       2.46936       3.29160       3.55134       3.47410       3.35008       2.98511
  18  12 2580.8260    1.8827  1.1215 10.6670  0.0000  0.0319   0.0411   0.0807    0.1365   0.0000   434.3841      -9.21172       21.2224      -1.84311      0.409473       5.94082       2.77271       3.71693       3.83596       3.90602       3.71493       3.49546
  18  13 2724.6501    2.4905  0.8649 11.3170  0.0000  0.0273   0.0577   0.0680    0.1177   0.0000   437.1290       1.83807       16.7380      -3.25521      -2.48757       2.80215       2.47515       3.39895       3.76195       3.88162       3.70208       3.34388
  18  14 2868.6344    2.9616  0.9485 11.7845 -0.0003  0.0286   0.0664   0.0738    0.1175   0.0000   438.5679       2.07956       17.9815       3.51868       1.86407       3.80170       2.56149       3.50451       3.66829       3.79411       3.72090       3.09903
  18  15 3012.0390    3.5320  0.9384 12.3068  0.0000  0.0308   0.0829   0.0730    0.1245   0.0000   435.8977      -6.72731       14.4043     -0.920699       2.96544       1.58300       2.99090       4.16426       4.21161       4.29169       4.47605       3.71852
  18  16 3154.7605    3.8897  1.1483 11.8215  0.0000  0.0303   0.0834   0.0812    0.2137   0.0000   439.0453       5.24977       16.4044      -3.67403       3.19532     -0.764927       2.71044       3.46098       3.75159       4.09639       3.73276       3.68726
  18  17 3297.2099    3.2998  1.5992 11.7430 -0.0007  0.0376   0.0648   0.0982    0.1899   0.0000   443.1895       8.91366       10.7252      -3.37561      -5.48452       6.66165       3.26283       4.14765       4.39364       4.48224       4.50899       4.21519
  18  18 3439.7832    2.7998  2.1754 11.5279  0.0000  0.0460   0.0534   0.1299    0.1700   0.0000   439.0640       8.19229       2.78803      -2.68259       8.78068      -1.30704       3.86177       4.89472       5.21463       5.55574       5.04160       4.64648
  18  19 3582.4201    2.3493  3.6698 10.8977  0.0000  0.0605   0.0353   0.1729    0.1203   0.0000   443.4662       5.39062       15.0448      -3.08837      0.252649      -6.83916       5.20403       6.67026       7.28814       7.26998       7.03150       6.53619
  18  20 3725.2277    1.9715  4.6784 10.6742  0.0000  0.0712   0.0270   0.2107    0.0869   0.0000   445.4290       5.37533       7.89989       3.22448      -7.77883      -12.5539       6.04903       7.91145       8.88750       8.84719       8.44661       7.86569
  18  21 3868.2065    1.5567  6.3647 10.3129  0.0000  0.0918   0.0202   0.2579    0.0686   0.0000   442.0599       16.0299       16.0423       2.19096       27.7623       24.7319       7.86045       9.78417       11.0327       11.2039       10.6649       10.2256
  18  22 4010.7297    1.3367  8.6133  9.9069  0.0000  0.1114   0.0162   0.3285    0.0660   0.0000   436.8409      -27.3407       43.3367       15.0174       15.2053      -7.10703       9.55584       12.4401       13.8715       13.6192       13.2163       12.3254
  18  23 4153.4274    1.1257 11.0242  9.7674  0.0000  0.1445   0.0141   0.4202    0.0601   0.0000   445.0308       16.0937       12.5739      -24.0547       46.6877      -43.4140       11.9832       15.9747       16.9257       17.6370       16.6381       15.4368
  19   5 1543.0425    0.1698  0.1557  8.7882  0.0000  0.0214   0.0108   0.0346    0.0352   0.0000   440.0314      -1.75312       14.7212      -1.05386     -0.381577       2.12970       1.48743       1.87091       1.84335       2.14786       1.95283       1.82694
  19   6 1709.3468    0.2770  0.2971  8.8325  0.0000  0.0180   0.0118   0.0456    0.0445   0.0000   441.4616       1.75327       16.7404      -4.60512      -1.99083       2.29738       1.63760       2.14590       2.17074       2.23468       2.25935       2.04980
  19   7 1867.3021    0.4153  0.5049  8.9137  0.0000  0.0233   0.0131   0.0558    0.0597   0.0000   437.0367      -4.20145       21.7137     -0.257139     -0.281691     0.0570817       1.93360       2.19510       2.58206       2.88990       2.49038       2.27491
  19   8 2021.7440    0.5950  0.5793  9.0418  0.0000  0.0234   0.0169   0.0547    0.0839   0.0000   434.5485      -1.87697       17.3924       2.61170     -0.330923       1.51982       1.74511       2.44642       2.56413       2.58879       2.43985       2.27838
  19   9 2173.7328    0.7448  0.8927  9.4054  0.0000  0.0289   0.0179   0.0765    0.0890   0.0000   437.6024       1.38448       13.0226       2.03741       1.42950       3.24514       2.46095       3.21507       3.19150       3.42885       3.70057       3.41697
  19  10 2322.3124    1.1099  0.8288 10.1969  0.0000  0.0272   0.0272   0.0720    0.0848   0.0000   439.4427      -2.71484       19.1297       1.07137       2.11872       1.04890       2.22795       3.11895       3.34418       3.41912       3.50836       3.40837
  19  11 2468.1097    1.5352  1.0564 10.3619  0.0000  0.0319   0.0362   0.0811    0.1703   0.0000   438.1266     0.0236894       18.7209      -7.06159       2.14132      -3.10742       2.47018       3.36427       3.61994       3.77331       3.71043       3.35094
  19  12 2612.9955    2.0467  0.9240 11.0372  0.0000  0.0282   0.0479   0.0705    0.1407   0.0000   441.9075      -5.53751       12.6752      -6.03765       2.44034       3.85498       2.26147       3.00688       3.09530       3.11313       3.26222       2.95805
  19  13 2757.8179    2.6852  0.8261 11.4637  0.0003  0.0255   0.0616   0.0624    0.1147   0.0000   437.4798     -0.826943       14.7280       1.73915      -2.37503      0.795252       2.18662       2.92230       3.21291       3.45572       3.21355       2.95160
  19  14 2902.4274    3.2925  0.8249 11.6937  0.0004  0.0242   0.0739   0.0627    0.1279   0.0000   440.1690      -3.24536       16.4952       3.28786      -7.65584      0.484755       2.06061       2.54294       2.79517       2.99081       2.85524       2.66447
  19  15 3046.4257    3.8412  0.8518 12.2186  0.0003  0.0259   0.0871   0.0659    0.1197   0.0000   433.2148      -4.42076       11.7032      0.226133      -4.28042       2.58847       2.39554       3.35833       3.48650       3.86792       3.98186       3.45264
  19  16 3189.7331    3.9139  1.0850 12.0100  0.0000  0.0309   0.0820   0.0718    0.1593   0.0000   436.5679      0.344044       13.9551    0.00580774      -2.08303       2.37333       2.53080       3.52138       3.54419       3.92899       3.63527       3.43948
  19  17 3332.7511    3.3393  1.5971 11.9232  0.0000  0.0390   0.0636   0.0981    0.1278   0.0000   440.2598      -4.74932       15.7796       6.07243      -2.73090      -3.77260       3.33843       4.58637       4.88141       5.04562       4.69703       4.22257
  19  18 3476.0332    2.7618  2.5025 11.3302  0.0000  0.0476   0.0449   0.1276    0.1245   0.0000   433.5713      -4.86457       12.2718       6.80586     -0.274563      -3.60761       3.81160       5.24854       5.46254       5.67358       5.41684       5.05849
  19  19 3619.1698    2.2331  3.7827 10.7621  0.0000  0.0631   0.0316   0.1638    0.1091   0.0000   435.0264      0.898484     0.0421525       8.70457      -11.2531      -9.07802       4.98238       6.72360       7.25766       7.65158       7.19877       6.68652
  19  20 3762.2157    1.8505  5.6539 10.3711  0.0000  0.0784   0.0231   0.2233    0.0787   0.0000   430.0246      -14.8360       6.75066       6.51885       25.9817      -4.61973       6.58283       8.64936       9.64021       9.55359       9.24715       8.88854
  19  21 3905.8045    1.5331  7.5184 10.0630  0.0000  0.0979   0.0180   0.2817    0.0654   0.0000   427.6140      -11.3424       27.6558       16.6874       8.70430      -7.20664       7.95291       10.4894       11.6433       11.5198       11.2913       10.2710
  19  22 4048.8465    1.2737  9.4535  9.8045  0.0000  0.1211   0.0149   0.3459    0.0605   0.0000   445.7086      -9.94440       9.01422      -33.7133      -28.7077       24.8572       9.48583       12.4688       13.7721       14.0176       13.6360       12.4895
  19  23 4191.9908    1.0492 12.0163  9.6724  0.0000  0.1532   0.0129   0.4510    0.0567   0.0000   459.3540       14.3783       43.0627       21.4842       6.97478      -11.3067       12.5071       15.8749       17.9552       18.3930       17.2345       16.3605
  19  24 4335.4243    0.8676 13.5740  9.5841 -0.0008  0.1859   0.0113   0.5470    0.0508   0.0000   432.8596      -26.5863       29.6597       9.41237       36.9967      -10.4800       14.6016       18.8049       21.1927       21.4754       20.6748       19.1479
  19  25 4478.5805    0.7449 17.3057  9.4166  0.0010  0.2525   0.0087   0.6720    0.0431   0.0000   466.5252      -24.0127       12.5690       9.99981       19.7685      -11.8405       19.9908       25.5338       28.6984       29.1530       28.4988       25.8050
  20   4 1386.4925    0.0953  0.0798  8.7419  0.0000  0.0193   0.0095   0.0320    0.0305   0.0000   438.4221      -3.20678       21.7756     -0.484754       3.22448      -2.44159       1.29965       2.04636       2.10259       1.84749       2.29565       1.90357
  20   5 1566.5361    0.1744  0.1498  8.8265  0.0000  0.0155   0.0104   0.0287    0.0348   0.0000   441.1245      -2.57065       16.5922     -0.653021      -3.02839       2.07781       1.40185       1.89514       1.75478       1.85996       1.96277       1.49361
  20   6 1734.1877    0.2986  0.3711  8.8459  0.0000  0.0219   0.0112   0.0456    0.0462   0.0000   440.7787     -0.316510       16.8075     -0.829875      -3.07482     -0.610576       1.77268       1.99363       2.10686       2.34467       2.34668       2.21391
  20   7 1893.8950    0.4588  0.4487  8.9726  0.0000  0.0220   0.0146   0.0471    0.0598   0.0000   440.0718     -0.840748       15.9096      -1.92309     -0.749791       1.65193       2.00073       3.06465       2.92314       2.88907       2.81872       2.74225
  20   8 2050.0207    0.6419  0.6585  9.0213  0.0000  0.0233   0.0164   0.0583    0.0803   0.0000   436.8079      -1.32339       18.3493     -0.637838      0.531705      -2.89498       1.82626       2.38699       2.63127       2.62340       2.60733       2.42155
  20   9 2203.1172    0.8779  0.7879  9.5266 -0.0008  0.0281   0.0217   0.0630    0.1074   0.0000   435.5412      -2.81977       10.5691       6.61219      0.876603      0.199892       1.93945       2.71026       2.82568       2.84557       2.86075       2.50583
  20  10 2352.3436    1.2873  0.8516  9.9490  0.0000  0.0262   0.0288   0.0643    0.1110   0.0000   438.5292      0.335278       9.47091       2.28305      0.140008      -4.57811       1.97261       2.75751       2.76580       2.99108       2.76489       2.51039
  20  11 2498.9410    1.7205  1.0809 10.3360  0.0000  0.0289   0.0367   0.0804    0.1711   0.0000   436.1537     0.0769658       15.3492       2.65237      -2.99398      -3.59722       2.17973       2.99994       3.13184       3.11190       3.08256       2.84056
  20  12 2644.7570    2.0629  1.1825 10.6547 -0.0005  0.0326   0.0455   0.0861    0.2294   0.0000   438.6382       1.10639       11.7278      -6.11384       2.12692      -4.24505       2.63832       3.66725       3.63695       3.89495       3.66690       3.50766
  20  13 2790.5635    2.7018  0.9693 11.6648  0.0000  0.0281   0.0599   0.0706    0.1181   0.0000   440.5976      -1.45915       18.3496      0.526846      -6.70825      -1.04557       2.14594       2.70334       3.03891       3.04006       2.89204       2.76776
  20  14 2935.8352    3.5388  0.8411 11.8423  0.0000  0.0236   0.0776   0.0624    0.1266   0.0000   438.9169       1.49267       14.4110      -4.01652      -2.88586       1.12575       1.83075       2.54449       2.57557       2.48925       2.66788       2.58731
  20  15 3080.3466    3.7119  1.0294 12.0485  0.0000  0.0285   0.0768   0.0751    0.1391   0.0000   437.1014      -3.12655       20.1693      0.258520      -1.13945      -5.47355       2.11390       2.81414       3.02172       3.10154       2.94577       2.78349
  20  16 3224.3199    3.7821  1.3008 12.1742  0.0002  0.0322   0.0741   0.0898    0.1257   0.0000   441.2082      0.782105       20.3316       4.45257       3.01585     -0.101721       2.69532       3.44103       3.65045       3.59432       3.54164       3.22101
  20  17 3367.9971    3.2200  1.9110 11.4745 -0.0013  0.0378   0.0524   0.1067    0.1150   0.0000   446.0236      -1.18207       7.50916      -5.32652       1.06539      -2.26029       2.95633       3.84946       4.15158       4.22536       4.25066       3.99297
  20  18 3511.7118    2.6137  2.6680 11.1885  0.0000  0.0485   0.0397   0.1284    0.1123   0.0000   441.6039       6.42071       17.2269      -8.12181      -7.79116      -6.15434       3.61602       4.87559       5.18526       5.39385       5.10840       4.88466
  20  19 3655.4640    2.1772  4.0501 10.8662  0.0000  0.0627   0.0300   0.1710    0.0882   0.0000   439.9131       7.77714     -0.215500     -0.589305       1.74284       3.70240       4.74481       6.50485       6.80460       7.15851       7.34982       6.56942
  20  20 3798.9290    1.7647  6.2157 10.3146  0.0000  0.0813   0.0208   0.2293    0.0711   0.0000   435.3772       1.48774       20.5876      -19.4351      -14.4131       1.96238       6.35694       8.16165       9.22900       9.43518       9.27595       8.77484
  20  21 3942.4659    1.4848  8.2255  9.9214  0.0000  0.1004   0.0163   0.2944    0.0646   0.0000   460.5547       8.46457       14.0092      -30.9729       10.4926      -12.9347       7.71842       10.0219       11.0446       11.3374       10.8851       10.4054
  20  22 4086.4880    1.2316 10.0330  9.7981  0.0001  0.1253   0.0139   0.3600    0.0564   0.0000   441.3943      -3.69003      -7.02456      -1.23051       18.3580      -1.04906       9.19088       12.4567       13.6599       13.6311       13.5044       12.6449
  20  23 4229.9022    1.0015 11.8695  9.6063  0.0000  0.1540   0.0121   0.4388    0.0570   0.0000   450.8131      0.587591      -4.11789      -10.3263       25.8398     -0.943677       11.5687       15.3123       16.9358       17.0689       17.0382       15.6093
  20  24 4374.3137    0.8377 14.2976  9.6285  0.0035  0.1991   0.0107   0.5530    0.0460   0.0000   448.9855      -14.8133       27.4115      -26.9696       57.3032       24.0333       14.9515       20.0418       22.1068       22.1492       21.5487       20.4396
  20  25 4517.7802    0.6923 16.5818  9.5011  0.0000  0.2469   0.0088   0.6732    0.0396   0.0000   395.2089       31.0174       40.4396      -30.7796       9.08589      -2.69573       18.5504       24.4481       26.9250       27.7633       26.9043       25.4342
  21   6 1758.2036    0.3197  0.4040  8.8476  0.0000  0.0196   0.0113   0.0519    0.0494   0.0000   438.9075     -0.565816       17.5242       1.22591      -6.00771      -1.93999       1.57059       1.91645       2.05748       2.02760       2.22648       2.29090
  21   7 1919.8294    0.4531  0.5444  8.9499  0.0000  0.0229   0.0131   0.0517    0.0621   0.0000   440.4582      -2.18623       15.4314       3.52815      0.124483      0.514924       1.81358       2.28463       2.69421       2.57369       2.47375       2.39588
  21   8 2077.7124    0.6826  0.6476  9.2608  0.0000  0.0232   0.0172   0.0538    0.0782   0.0000   438.8815     -0.587186       15.3370      -7.38438      0.425454       2.28720       1.73490       2.15824       2.36058       2.68549       2.65052       2.33070
  21   9 2231.8451    0.9694  0.8268  9.4549  0.0000  0.0250   0.0219   0.0631    0.1180   0.0000   441.2383       1.40288       16.6812      -3.46801       3.00946     -0.220457       1.97656       2.50056       2.91548       2.75101       2.89705       2.71485
  21  10 2381.8771    1.2787  0.9844 10.1322  0.0000  0.0295   0.0272   0.0704    0.1027   0.0000   442.6733      0.361708       16.7527      0.132015      -3.46492      -7.31675       2.10785       2.92036       2.95608       3.15927       2.94420       2.96332
  21  11 2529.2565    1.7715  0.9597 10.5630  0.0000  0.0264   0.0371   0.0698    0.1156   0.0000   438.4265      -1.30035       14.4557      -2.52585      -5.76096     -0.601125       2.03585       2.75150       2.78363       2.93900       3.07926       2.79291
  21  12 2676.1476    2.3049  0.9571 10.8437  0.0000  0.0268   0.0494   0.0704    0.1991   0.0000   434.9545       4.25640       18.3118     -0.150184       4.27344      -1.19550       2.03757       2.76303       3.08840       3.04674       3.02230       2.78002
  21  13 2822.8473    2.9447  0.9311 11.4158  0.0000  0.0262   0.0663   0.0700    0.1900   0.0000   437.8576      -1.22377       15.5605       1.51598      0.391003       1.57107       2.14630       2.77651       3.07558       3.19429       3.11869       2.88205
  21  14 2968.7736    3.6028  0.9706 11.8652  0.0000  0.0268   0.0743   0.0665    0.1343   0.0000   440.0120       2.04191       12.6791      -1.40745      0.904693       4.29887       1.91352       2.71254       2.71891       2.79983       2.78877       2.51347
  21  15 3113.8412    3.6690  0.9371 12.5603  0.0000  0.0281   0.0805   0.0687    0.1065   0.0000   440.8945      -2.67171       12.6333    -0.0172216      -1.71836       4.71039       1.90315       2.73547       2.91740       2.81027       2.81305       2.59344
  21  16 3258.3565    3.5614  1.4224 11.7876  0.0000  0.0338   0.0643   0.0888    0.1388   0.0000   436.9878      -1.01670       11.8768       3.99161       2.54711     -0.521165       2.45133       3.48391       3.53147       3.78089       3.60943       3.40006
  21  17 3402.6637    3.0688  1.8248 11.5638  0.0000  0.0398   0.0506   0.0969    0.1058   0.0000   443.9365       2.79272       6.24961      -5.60826       11.9476      -2.05384       2.81730       3.99786       4.12357       4.33428       4.44847       4.00671
  21  18 3546.8193    2.4422  3.0918 11.3036  0.0000  0.0524   0.0350   0.1420    0.0778   0.0000   440.5371      -7.01805       12.5542     -0.216564       2.49384      -9.91127       3.93410       4.98631       5.79651       5.65989       5.69266       5.30086
  21  19 3691.3151    2.0232  4.2880 10.7516  0.0000  0.0654   0.0265   0.1730    0.0794   0.0000   446.4019      0.886183       12.1004     -0.910109      -4.92903      -3.90336       4.73044       6.10962       7.16573       7.08908       6.81243       6.91599
  21  20 3835.6144    1.6966  6.3930 10.2281  0.0000  0.0812   0.0194   0.2289    0.0699   0.0000   448.8499      -16.5042       26.8291       9.48090       14.6720       15.5999       6.00952       7.99030       8.68758       9.02908       8.65936       8.37732
  21  21 3979.5417    1.4174  8.8421  9.9013  0.0021  0.1080   0.0152   0.3017    0.0588   0.0000   431.8412      0.341724       7.19480       9.25994      -2.60837       15.4917       7.65160       10.1668       11.2821       11.4456       11.0047       10.8017
  21  22 4123.6263    1.1767 10.2644  9.7025  0.0000  0.1228   0.0129   0.3588    0.0559   0.0000   437.2625       13.4271       9.19640      -20.5288      -14.8035       1.97686       8.77082       11.3763       12.7785       13.2643       12.9616       12.3339
  21  23 4267.8646    0.9809 13.7761  9.6484  0.0011  0.1707   0.0108   0.4904    0.0481   0.0000   420.6012       5.92010       22.9649       17.6285       1.69507       4.41328       12.0020       16.0769       17.7333       18.4305       17.4115       16.5353
  21  24 4412.1986    0.7634 13.9457  9.6434 -0.0032  0.2064   0.0101   0.5637    0.0434   0.0000   434.2372       42.7198       59.7162      -32.4463       3.63563      -17.5051       14.9282       19.9523       22.2092       22.6057       22.5119       20.8890
  22   5 1611.3281    0.1936  0.2114  8.7823  0.0000  0.0165   0.0094   0.0316    0.0349   0.0000   441.4055      -2.54824       20.8040      -1.09085      -4.34435       1.51724       1.49155       1.94685       2.23241       1.78930       1.93393       2.20933
  22   6 1781.5293    0.3636  0.3842  8.8288  0.0000  0.0207   0.0121   0.0424    0.0505   0.0000   439.3355      -2.51589       20.0984     -0.377592      -2.61238       1.65226       1.25546       1.79961       1.93151       1.87365       2.11469       1.77745
  22   7 1945.0327    0.5057  0.5463  8.9485  0.0000  0.0233   0.0137   0.0514    0.0618   0.0000   438.8478      -1.48364       22.7636      0.209201      -3.46246      -1.19672       2.13816       3.01775       3.16515       3.18115       3.09083       2.77581
  22   8 2104.8024    0.7009  0.6421  9.3952  0.0000  0.0227   0.0176   0.0559    0.0737   0.0000   440.7328      -3.14840       18.8200       2.69793      -3.86064     -0.223289       1.68121       2.06758       2.41189       2.19555       2.29898       2.10848
  22   9 2260.0082    0.9941  0.8221  9.7996  0.0000  0.0251   0.0220   0.0640    0.0870   0.0000   439.2600      -1.31235       14.1822      -3.40809      -2.14992      -1.59258       1.67910       2.18625       2.47447       2.55562       2.34120       2.38395
  22  10 2410.7588    1.4642  1.0316 10.1108  0.0003  0.0262   0.0297   0.0737    0.1395   0.0000   437.4046      0.277671       17.2221     -0.484493      -4.32896      0.525557       1.91420       2.32602       2.70320       2.73867       2.79346       2.67328
  22  11 2559.1278    1.9038  1.0475 10.4992  0.0000  0.0275   0.0371   0.0696    0.1261   0.0000   435.7159       3.19022       19.8311     -0.505157      -7.82712       1.44232       1.91031       2.61736       2.76860       2.85523       2.96714       2.94887
  22  12 2707.1227    2.2984  0.9325 11.4432  0.0000  0.0280   0.0504   0.0680    0.1173   0.0000   433.9347      -2.66282       18.2166      -1.28884      -6.52019     -0.916807       2.01339       2.66343       2.42182       2.85784       3.02450       2.83290
  22  13 2854.6249    3.0883  0.8859 11.4650  0.0000  0.0253   0.0665   0.0634    0.1975   0.0000   438.8280       4.72184       20.0897       2.14472     -0.365739      -1.04315       1.80620       2.59163       2.68262       2.83821       2.86993       2.53913
  22  14 3001.3222    3.7388  0.9143 12.0313  0.0000  0.0233   0.0780   0.0655    0.1378   0.0000   437.8444      -1.47982       13.3575       1.98257      -3.70264       4.15269       1.70536       2.30078       2.52138       2.64197       2.61397       2.39925
  22  15 3146.9340    3.9457  1.0074 12.4675  0.0000  0.0260   0.0820   0.0708    0.1098   0.0000   441.0292      -3.02527       15.9046       2.10310      -1.53731      -12.4780       1.90409       2.41131       2.67957       2.92053       2.85275       2.79126
  22  16 3292.0914    3.4979  1.5085 11.8266  0.0091  0.0344   0.0609   0.0877    0.1191   0.0000   438.2484      0.144213       17.1924       3.59737       4.62734      -2.18428       2.40302       3.30455       3.51820       3.49535       3.57343       3.21277
  22  17 3437.0795    2.9920  2.2617 11.4074  0.0000  0.0404   0.0436   0.1085    0.0904   0.0000   438.1965      -5.61533       20.1602      -2.22750       2.26608      -1.14720       3.01504       3.84927       4.18143       4.19340       4.30994       4.15419
  22  18 3581.7575    2.3523  3.4635 11.0405  0.0000  0.0543   0.0306   0.1432    0.0735   0.0000   442.0570      -1.00739       12.9898       7.68788      0.287862       2.71843       3.74961       4.91483       5.45053       5.50570       5.40130       5.25404
  22  19 3726.6564    1.9457  5.1378 10.5997  0.0000  0.0675   0.0225   0.1921    0.0658   0.0000   435.4363      -10.0005       6.96910       4.74634      -4.97922      -6.76946       4.76210       6.22927       6.99401       7.16535       6.87696       6.84879
  22  20 3871.4408    1.5788  6.9212 10.2507  0.0000  0.0867   0.0177   0.2497    0.0585   0.0000   445.8706       4.57840       13.3131      -10.6781      -17.2250       2.81570       6.01036       7.91613       8.79170       8.71564       8.67705       8.43234
  22  21 4016.3197    1.3351  8.7880 10.0269  0.0000  0.1078   0.0148   0.3095    0.0513   0.0000   444.1754      0.754343       1.38488      -7.16113       11.7944       2.21209       7.40048       9.70392       10.8774       10.8993       10.8135       10.3052
  22  22 4160.7996    1.0805 11.1368  9.7442  0.0000  0.1380   0.0123   0.3949    0.0511   0.0000   443.6847       3.61141       30.7119       12.5921       19.0319      -7.22561       9.25003       12.3309       13.7355       14.2216       14.0102       13.1910
  22  23 4305.5576    0.8685 13.0694  9.7203 -0.0076  0.1742   0.0104   0.5055    0.0436   0.0000   465.6286      -3.48762       18.9553       17.6082       10.2698       8.21107       11.8734       15.5176       17.6098       18.1940       17.2135       16.6499
  23   3 1252.3094    0.0527  0.0301  8.7509  0.0000  0.0160   0.0101   0.0204    0.0266   0.0000   436.4479       4.09925       20.1389       1.13787      -9.79798      -1.64539       1.26667       1.79309       1.66274       1.32546       1.84851       1.93789
  23   4 1449.6356    0.1351  0.1322  8.7021  0.0000  0.0156   0.0088   0.0310    0.0303   0.0000   441.1772       2.59669       18.4218      0.176752      -2.94496     -0.427173      0.912475       1.39975       1.46562       1.47520       1.43751       1.40517
  23   5 1632.7812    0.2112  0.2367  8.8203  0.0000  0.0149   0.0095   0.0367    0.0350   0.0000   437.9651      -3.43177       19.4740       1.74092     -0.761723       1.30946       1.02447       1.33816       1.54899       1.49876       1.45973       1.48649
  23   6 1804.1938    0.3424  0.4199  8.8471  0.0000  0.0203   0.0112   0.0475    0.0492   0.0000   438.9415      0.933690       16.2202      -2.30840      -6.20756      -3.16207       1.56546       2.01908       2.30300       2.11644       2.12156       2.09644
  23   7 1969.5986    0.5360  0.6359  9.0317  0.0000  0.0235   0.0138   0.0546    0.0652   0.0000   439.4190      -2.19914       14.1968       4.03902      -1.08767       2.61439       1.45373       2.11794       2.21312       2.36811       2.31954       2.22342
  23   8 2131.0724    0.7785  0.7402  9.2409  0.0000  0.0232   0.0179   0.0562    0.0862   0.0000   440.5371       1.17042       19.3903     -0.205896      -4.94940      -1.50418       1.56486       2.08985       2.23182       2.50062       2.48814       2.31815
  23   9 2287.4165    1.0849  0.9285  9.7023  0.0000  0.0261   0.0226   0.0651    0.1034   0.0000   438.3024      -3.14815       19.8540     -0.572503      -5.76528       2.54333       1.70641       2.22070       2.43591       2.57700       2.56661       2.50794
  23  10 2439.1061    1.5264  1.0787  9.7885  0.0003  0.0296   0.0296   0.0680    0.1779   0.0000   439.6808      -3.82632       18.5920      -1.37346      -3.10224      -3.91733       2.03894       2.78316       2.94443       3.14261       3.22202       2.88243
  23  11 2588.5646    1.9593  1.0028 10.7452  0.0000  0.0281   0.0395   0.0675    0.1208   0.0000   438.6770      0.888864       17.4028       1.97429      -5.43332     -0.386486       1.71208       2.38455       2.56927       2.80090       2.69308       2.55499
  23  12 2737.4960    2.4833  0.9443 11.2555  0.0000  0.0261   0.0501   0.0629    0.1183   0.0000   439.5604      -2.95703       14.6413      -4.46853       2.61580       3.60028       1.68946       2.32789       2.35845       2.56569       2.50633       2.29747
  23  13 2886.0037    3.2913  0.8955 11.4824  0.0000  0.0242   0.0674   0.0622    0.1898   0.0000   440.2249      -2.77760       22.0612      0.141594      -4.16805      0.915432       1.62266       2.27854       2.46243       2.42182       2.46258       2.43010
  23  14 3033.3464    3.8203  0.9014 11.9534  0.0000  0.0252   0.0821   0.0622    0.1897   0.0000   439.8373      -3.91493       15.0620     -0.959139      -2.57040      0.832577       1.95930       2.63757       2.87924       2.82695       2.78350       2.54411
  23  15 3179.5710    3.8043  1.2351 12.1422  0.0000  0.0291   0.0709   0.0803    0.1254   0.0000   438.5811    -0.0138808       12.8448       3.66109      -3.00422      -4.45658       1.98806       2.60472       2.76097       2.93650       2.92111       2.81703
  23  16 3325.4273    3.3874  1.6173 11.7911  0.0000  0.0355   0.0563   0.0884    0.1060   0.0000   434.4253      -2.95586       18.8540      -3.53845      -6.97989       4.07606       2.25008       3.02368       3.23484       3.53747       3.22428       3.34348
  23  17 3471.1420    2.8099  2.4648 11.2233  0.0000  0.0429   0.0378   0.1111    0.0829   0.0000   439.5205       2.14876       14.9571      -2.12297      -4.35813      -3.94366       2.67902       3.73439       3.95958       4.22898       4.03609       3.92703
  23  18 3616.3746    2.3025  3.9278 10.9605  0.0001  0.0555   0.0278   0.1538    0.0631   0.0000   433.1721       4.07230       2.53707       2.13899       2.68168      -5.21827       3.77311       4.97583       5.45755       5.65780       5.50221       5.37077
  23  19 3761.8439    1.8198  5.5289 10.5295  0.0000  0.0749   0.0210   0.2012    0.0615   0.0000   446.4135       3.91968       25.9695       12.0193      0.914342      -2.43944       4.81118       6.51849       7.27895       7.30350       7.34529       7.17967
  23  20 3907.1598    1.5103  7.5239 10.1928  0.0000  0.0919   0.0168   0.2617    0.0551   0.0000   450.1619      -10.4030       16.2388       9.36569       1.61537       5.14029       6.07630       7.89266       8.84545       9.11485       9.06098       8.55877
  23  21 4052.3163    1.2446  9.2976  9.9851  0.0000  0.1111   0.0140   0.3232    0.0492   0.0000   446.8061      -8.71291       28.7050       8.20607       4.26302      -7.21133       7.50353       9.73372       11.1076       11.3625       11.2421       10.6974
  23  22 4197.7000    1.0395 12.1576  9.7519  0.0000  0.1504   0.0116   0.4201    0.0474   0.0000   430.3523      -21.5869       43.3084       2.36106       7.83637       4.98949       9.67740       12.7708       14.3929       14.7729       14.4256       13.9181
  24   3 1270.9820    0.0792  0.1132  8.7837  0.0000  0.0210   0.0081   0.0418    0.0274   0.0000   441.4879      -1.31033       20.2925      -1.13737      0.184569     -0.507002       1.29783       1.77254       1.94780       1.97394       2.09590       1.76938
  24   4 1469.7895    0.1291  0.1124  8.7592  0.0000  0.0140   0.0092   0.0265    0.0295   0.0000   439.5672     -0.340067       19.6042      0.731035      -1.88499     -0.903988       1.09869       1.30454       1.44000       1.35744       1.49222       1.59331
  24   5 1653.6745    0.2355  0.2352  8.8206  0.0000  0.0154   0.0098   0.0340    0.0355   0.0000   440.1115       1.17785       19.6662      -1.74179      -1.71117      -1.79943      0.946625       1.26776       1.23902       1.45967       1.27162       1.31146
  24   6 1826.2463    0.3746  0.4416  8.8667  0.0000  0.0204   0.0115   0.0453    0.0508   0.0000   438.7502      -1.06386       19.5988      -1.12714      0.534754       2.92579       1.22160       1.60301       1.95760       1.84749       1.96508       1.92383
  24   7 1993.5449    0.5655  0.5340  9.1417  0.0000  0.0197   0.0149   0.0487    0.0618   0.0000   438.1382     -0.945831       18.0629      -2.39836      -2.70677     -0.927239       1.35211       1.83307       2.08130       2.00742       1.92923       1.84521
  24   8 2156.7071    0.8027  0.9712  9.2127  0.0000  0.0272   0.0162   0.0662    0.0939   0.0000   440.4559      -3.37971       15.4062       3.07170      -1.00703     -0.549133       1.83625       2.30341       2.39128       2.58755       2.67784       2.46220
  24   9 2314.3023    1.1572  0.9268  9.7960  0.0001  0.0256   0.0233   0.0662    0.0999   0.0000   438.2718      -3.02766       16.6367       3.77074      -4.61307       5.06473       1.75486       2.27970       2.43421       2.68754       2.86615       2.63971
  24  10 2467.0121    1.6148  1.1727 10.0576  0.0000  0.0295   0.0307   0.0764    0.1775   0.0000   438.1400     -0.468139       14.0878     -0.110341      -2.01411      0.627779       1.81018       2.49417       2.73288       2.75578       2.75672       2.54917
  24  11 2617.5419    2.0793  1.1107 10.8726  0.0000  0.0267   0.0402   0.0725    0.1363   0.0000   436.2525       1.77679       14.4954      -5.51032       1.12316      0.928515       1.70645       2.29214       2.47986       2.62956       2.62399       2.45768
  24  12 2767.6148    2.7428  0.8860 11.4320  0.0000  0.0217   0.0551   0.0630    0.1084   0.0000   437.6231      -2.50135       14.5109       2.65971      -1.91915       1.28219       1.52986       2.01118       2.22930       2.25186       2.32332       2.06970
  24  13 2916.8685    3.3770  0.8831 11.7871  0.0000  0.0221   0.0686   0.0590    0.1413   0.0000   438.2451       3.68588       13.1697       3.15464      -3.09678     -0.151374       1.55498       1.98112       2.13424       2.22370       2.22930       2.10592
  24  14 3064.9490    4.0206  0.7905 12.2704  0.0000  0.0228   0.0872   0.0551    0.1572   0.0000   437.3733      0.256712       15.4559      -1.89791      -7.65363      -3.47778       1.53590       2.02744       2.00762       2.22348       2.30791       2.11926
  24  15 3211.9283    3.6861  1.1959 12.3660 -0.0096  0.0291   0.0711   0.0778    0.1305   0.0000   440.1744      -2.46060       15.5602       1.19987      0.829234      -2.79055       1.87228       2.44788       2.60051       2.70010       2.70740       2.60330
  24  16 3358.2951    3.2730  1.8044 11.6057  0.0000  0.0358   0.0501   0.0911    0.1033   0.0000   435.0013       1.98305       13.2861      -9.69852     -0.867722      -2.76308       2.22129       2.95820       3.26050       3.43492       3.32963       3.12301
  24  17 3504.6818    2.5928  2.9242 11.2539  0.0000  0.0466   0.0333   0.1224    0.0701   0.0000   434.1657      0.377515       8.07848       3.02250       1.46039      -7.99176       2.94359       3.99701       4.35461       4.40771       4.31159       4.33185
  24  18 3650.7659    2.1159  4.1578 10.9433  0.0000  0.0582   0.0249   0.1595    0.0572   0.0000   437.5910       2.99152       12.1549      -5.32258       8.56524      0.593642       3.74150       4.84276       5.52833       5.53978       5.57751       5.42958
  24  19 3796.5241    1.7851  6.2620 10.3378  0.0003  0.0756   0.0193   0.2128    0.0639   0.0000   439.1582       3.33334      -8.10125      -11.4633      -13.6198       5.75461       4.95962       6.36419       7.42454       7.36076       7.38678       7.21383
  24  20 3942.4402    1.4309  7.6422 10.2171  0.0000  0.0904   0.0159   0.2695    0.0520   0.0000   437.6535       6.30321       1.66422      -7.87391      -5.10689       9.88850       5.86524       7.54162       8.48536       8.63178       8.39829       8.36373
  24  21 4088.0436    1.1674  9.6828  9.9695  0.0000  0.1140   0.0132   0.3404    0.0480   0.0000   449.2611      -8.72105       8.66948       2.83514       15.2974      -9.83413       7.30095       9.53932       10.7439       11.2323       11.3924       11.0196
  24  23 4379.8085    0.7717 14.6477  9.7364 -0.0021  0.2012   0.0090   0.5606    0.0373   0.0000   414.6138      -8.90993       23.9973      -16.7272      -24.2380       20.2515       12.6392       16.5788       18.7981       19.3525       19.0492       18.4063
  24  24 4524.7152    0.6575 16.3572  9.5205  0.0000  0.2330   0.0076   0.6235    0.0345   0.0000   428.2479      -3.64843       8.41088       17.8859       11.4168      -35.1864       14.7711       19.1097       21.5819       22.6776       21.6674       21.0863
  25   4 1489.4552    0.1451  0.1649  8.7442  0.0000  0.0148   0.0083   0.0302    0.0301   0.0000   438.2780       1.02731       20.0920      0.784676      -3.25385     -0.659551      0.870931       1.44998       1.32385       1.67744       1.42576       1.52653
  25   5 1674.1030    0.2680  0.2769  8.8598  0.0000  0.0181   0.0106   0.0364    0.0379   0.0000   440.1690     -0.922295       18.3759       1.14304      -4.48976     -0.152446       1.03220       1.47048       1.57424       1.66618       1.50195       1.64026
  25   6 1847.8785    0.3990  0.4839  9.0004  0.0000  0.0204   0.0117   0.0475    0.0519   0.0000   440.1468       1.20968       18.9614       1.61987      -1.09701      -1.26078       1.40258       1.84863       2.05445       2.08712       2.09086       2.01966
  25   7 2016.8808    0.5913  0.6994  9.2776  0.0000  0.0229   0.0141   0.0565    0.0642   0.0000   440.0896      -4.21949       21.5593       1.19270       1.12514      0.799558       1.44583       1.74452       2.07777       2.19722       2.29565       2.10595
  25   8 2181.7622    0.8689  0.7977  9.6153  0.0000  0.0236   0.0187   0.0595    0.0806   0.0000   440.0246      -4.19458       14.6088       6.73195      -2.86555       1.67420       1.46128       1.92149       2.08976       2.28813       2.20027       2.16258
  25   9 2340.4802    1.2245  1.0023  9.9002  0.0000  0.0257   0.0237   0.0682    0.1016   0.0000   438.0308       2.45825       18.6495       2.81563      -4.90124       1.83384       1.66230       2.32571       2.47701       2.58393       2.50594       2.36898
  25  10 2494.3136    1.6877  1.0769 10.2875  0.0000  0.0257   0.0315   0.0697    0.1364   0.0000   439.2684     -0.649625       16.9915       3.06477       1.56779       2.30420       1.63313       2.11215       2.33837       2.46164       2.57668       2.38231
  25  11 2646.1703    2.2472  1.0885 10.6222  0.0000  0.0263   0.0414   0.0677    0.1737   0.0000   437.9778     -0.940150       9.54279      -3.03795      0.661936      -2.56029       1.65774       2.22935       2.48332       2.54672       2.56655       2.33243
  25  12 2797.2591    2.7099  0.9999 11.6277  0.0000  0.0255   0.0521   0.0661    0.1030   0.0000   437.4700      0.242701       11.9985     -0.488881      -4.72580      -2.24739       1.56089       2.19380       2.22271       2.44568       2.49261       2.33532
  25  13 2947.3237    3.6066  0.9144 11.9112 -0.0002  0.0225   0.0697   0.0603    0.1219   0.0000   439.7176      0.393238       16.0503       1.91088      -1.38484       3.17180       1.46604       1.85973       2.17978       2.44196       2.57444       2.27404
  25  14 3096.0791    3.9759  1.0447 12.1214  0.0000  0.0246   0.0786   0.0720    0.1919   0.0000   438.9657      -1.51510       11.4393     -0.525314      -1.83461       2.35898       1.62316       2.06803       2.31807       2.34358       2.41747       2.34011
  25  15 3243.7473    3.6586  1.3208 12.2081  0.0000  0.0313   0.0681   0.0811    0.1510   0.0000   437.6058       4.73813       12.6032      -3.14707      -1.28755      0.744157       1.93302       2.59880       2.94966       2.94540       3.20829       2.98022
  25  16 3391.0100    3.0941  1.9727 11.7963  0.0000  0.0365   0.0468   0.0987    0.0914   0.0000   435.9938      -5.25322       11.5052      -1.13839      -2.00275       2.38388       2.33581       3.08666       3.33379       3.42257       3.44722       3.31784
  25  17 3537.8366    2.4608  3.2449 11.3070  0.0000  0.0483   0.0306   0.1359    0.0618   0.0000   435.4306     -0.322176       3.98416       2.31987       1.40136      -2.54655       2.92216       3.97933       4.27219       4.46380       4.35479       4.32876
  25  18 3684.6562    2.0500  4.6022 10.7387  0.0000  0.0617   0.0226   0.1612    0.0597   0.0000   436.5207       10.4528       10.8413       8.34963       1.55643       9.34275       3.75430       5.18471       5.61881       5.64388       5.81756       5.51683
  25  19 3830.9535    1.7076  6.3523 10.2681  0.0000  0.0760   0.0177   0.2092    0.0617   0.0000   438.9009      -5.93640       7.42714       2.13389       6.06531       4.38543       4.45830       6.12639       6.65955       7.13360       6.82142       6.71850
  25  20 3977.0734    1.3489  8.7252 10.1015  0.0000  0.1002   0.0145   0.2905    0.0512   0.0000   435.1689       31.5234       20.7672      -5.71572       7.48315       3.25206       6.03487       8.16984       8.98514       9.37428       9.26132       9.48438
  25  21 4123.5550    1.1612 11.5706  9.9422  0.0000  0.1367   0.0123   0.3805    0.0460   0.0000   452.1454      -7.89954       32.8167      -5.66419      -11.3531       7.58269       8.02598       11.0239       12.0532       12.4458       12.6101       12.1856
  25  22 4269.4943    0.9203 13.4147  9.8112 -0.0026  0.1674   0.0099   0.4737    0.0410   0.0000   457.6948       30.2934       8.39624       25.8924       18.3345      -17.2834       10.2854       13.5918       15.0684       15.8541       15.6988       15.4973
  25  23 4415.3343    0.7360 15.3281  9.7369  0.0020  0.2123   0.0085   0.5785    0.0351   0.0000   438.2602      -25.8243       3.42941       6.99486       23.5820      -6.46328       12.8843       16.7512       18.7399       19.7168       19.3132       18.6648
  26   3 1307.4509    0.0847  0.0817  8.7830  0.0000  0.0222   0.0084   0.0295    0.0264   0.0000   441.5421      -2.25235       19.1103     -0.511299      -1.83014      -1.24488      0.892482       1.64595       1.45660       1.90617       1.42737       1.71890
  26   4 1508.6854    0.1627  0.2129  8.7671  0.0000  0.0158   0.0082   0.0381    0.0307   0.0000   440.0974     -0.395380       19.5015     -0.816377      -1.45736      -1.77083      0.977574       1.40464       1.30404       1.37798       1.60720       1.57691
  26   5 1693.9975    0.2656  0.3425  8.8737  0.0000  0.0173   0.0095   0.0423    0.0385   0.0000   440.0693      0.667840       21.8414      0.721775      -3.56074       2.06007       1.03516       1.40854       1.44548       1.46034       1.68167       1.60445
  26   6 1869.0322    0.4588  0.3857  9.0173  0.0012  0.0196   0.0134   0.0378    0.0501   0.0000   440.5604      -1.21886       16.9010     -0.490175      -1.00076     -0.868847       1.48108       1.95548       2.31524       2.24739       2.32832       2.04209
  26   7 2039.6961    0.6182  0.7283  9.1474  0.0000  0.0228   0.0140   0.0531    0.0714   0.0000   439.8629      0.962954       18.6276      -3.26598      -3.88270      0.134430       1.35087       1.75550       2.02307       2.04374       1.98119       2.02042
  26   8 2206.0234    0.9284  0.8533  9.6457  0.0000  0.0242   0.0191   0.0599    0.0886   0.0000   440.1411       1.65746       12.8609      0.328594      -2.14155      -1.08087       1.50543       1.95024       2.11937       2.25928       2.20899       1.96752
  26   9 2365.9797    1.3072  1.0990  9.9357  0.0000  0.0270   0.0240   0.0690    0.1113   0.0000   438.3191      -6.53772       19.8832       4.07080       1.41341      0.913445       1.59154       2.29506       2.33270       2.56398       2.59691       2.52343
  26  10 2521.1298    1.7403  1.0941 10.8247  0.0000  0.0283   0.0326   0.0720    0.0979   0.0000   442.3236       2.01623       15.9629      -1.67053      -5.92751       1.39481       1.82370       2.52968       2.73256       2.83712       2.93105       2.91762
  26  11 2674.3136    2.4238  1.0257 10.7394  0.0000  0.0245   0.0433   0.0633    0.1767   0.0000   440.2175      -2.32181       16.0614       3.92828      -4.89501       1.01809       1.48126       1.93656       2.12151       2.12067       2.08269       2.10193
  26  12 2826.4583    2.9139  0.9575 11.6698  0.0000  0.0251   0.0552   0.0615    0.1203   0.0000   437.5788       1.57326       13.9533       1.64934      -2.24102      -1.03753       1.44761       1.97199       2.24428       2.28702       2.37192       2.36168
  26  13 2977.3429    3.7728  0.8541 11.6867 -0.0000  0.0227   0.0707   0.0540    0.1389   0.0000   436.7810     -0.646244       13.3100       1.23048      -1.88215       2.66074       1.32827       1.70507       2.03793       2.01023       1.99193       2.00408
  26  14 3126.8349    3.9331  1.0684 12.1212  0.0000  0.0260   0.0742   0.0640    0.1582   0.0000   439.8380       1.07849       14.6584     -0.717829      0.309193      0.406688       1.53879       2.00032       2.27437       2.30495       2.29497       2.26371
  26  15 3275.2184    3.5896  1.4164 11.9065  0.0000  0.0305   0.0647   0.0829    0.1810   0.0000   441.5182      -1.48569       12.1631      -3.01503       5.09772       1.54740       1.77500       2.35558       2.62879       2.78317       2.67778       2.57223
  26  16 3423.0766    2.9469  2.1045 11.7355  0.0000  0.0382   0.0442   0.1025    0.0972   0.0000   442.0093       2.28338       12.7162      -4.95079      -3.53643      -4.17195       2.21524       2.93249       3.22822       3.32256       3.33296       3.15646
  26  17 3570.8547    2.3621  3.4120 11.2819  0.0000  0.0515   0.0294   0.1367    0.0635   0.0000   437.1669      -3.74490       5.79584       4.34990    -0.0614230      0.957630       2.93133       3.97991       4.38943       4.60250       4.55600       4.54046
  26  18 3718.1337    2.0138  4.8611 10.6509  0.0000  0.0600   0.0210   0.1663    0.0590   0.0000   433.9465      -4.91764       14.1865       2.04183       1.66305      -1.24905       3.53303       4.71972       5.24116       5.70248       5.33850       5.21461
  26  19 3865.1471    1.5697  7.2014 10.3505  0.0000  0.0833   0.0167   0.2353    0.0536   0.0000   430.9625      -8.37974       2.15308       1.52039       10.9605      -5.93992       4.90106       6.51204       7.11327       7.56521       7.70130       7.40702
  26  20 4011.9108    1.2913  9.1167 10.1615 -0.0013  0.1051   0.0140   0.2995    0.0476   0.0000   439.6599       14.0034       31.6133       2.60216      -3.08556      -8.08479       6.04514       8.09726       9.17868       9.40541       9.70715       9.42316
  26  21 4158.6754    1.1005 11.2339  9.9598  0.0000  0.1314   0.0117   0.3656    0.0439   0.0000   434.9448      -4.64111       16.9215       8.33307       8.94814      -4.94603       7.54597       9.94842       11.4000       11.5896       11.5430       11.3088
  26  22 4304.9900    0.9121 13.4385  9.8056  0.0021  0.1639   0.0097   0.4506    0.0393   0.0000   432.1299       1.82424       51.5957       28.8982       21.2764       2.52548       9.67393       12.6961       14.4279       15.0142       15.2218       14.6687
  27   4 1527.5538    0.1688  0.1483  8.7368  0.0000  0.0142   0.0086   0.0252    0.0290   0.0000   440.3802     -0.769452       18.9870     -0.661081      -2.92038     -0.461313      0.726168      0.857707       1.24215       1.07574       1.19706       1.17680
  27   5 1713.5749    0.2942  0.3408  8.9486  0.0000  0.0167   0.0102   0.0390    0.0392   0.0000   440.0818      0.152927       19.1386    -0.0219987      -5.64539    -0.0841829       1.01036       1.31327       1.51580       1.42598       1.54869       1.45920
  27   6 1889.7422    0.4774  0.5407  8.9257  0.0000  0.0190   0.0120   0.0454    0.0549   0.0000   439.9561      0.440176       18.6103      -1.83673      -3.63430       1.31512       1.04516       1.46107       1.56374       1.78731       1.88636       1.77905
  27   7 2062.0032    0.6563  0.8103  9.2093 -0.0002  0.0255   0.0140   0.0563    0.0708   0.0000   440.7337      -1.58461       17.5519     -0.653466      -2.96288       1.09506       1.44190       1.86839       2.06274       2.25566       2.17236       2.22697
  27   8 2229.7106    1.0233  0.8446  9.6181  0.0000  0.0217   0.0199   0.0575    0.0867   0.0000   439.6649      -2.65853       19.9623       2.25625      -1.89331     -0.805934       1.24770       1.64825       1.86892       1.90982       1.86142       1.83394
  27   9 2390.9557    1.3596  1.0967 10.2603  0.0000  0.0268   0.0251   0.0719    0.0955   0.0000   437.0155     -0.897223       18.2977       4.12448     -0.950839      -1.66160       1.49990       2.05317       2.13426       2.36612       2.38991       2.22744
  27  10 2547.4947    1.9087  1.0868 10.4304 -0.0007  0.0249   0.0336   0.0652    0.1266   0.0000   437.4660       1.53099       13.5221      -1.14631      -2.98140      -2.88078       1.43563       1.96289       2.07818       2.32618       2.39838       2.34363
  27  11 2701.9835    2.4379  1.0346 11.0426 -0.0000  0.0233   0.0439   0.0648    0.1332   0.0000   438.4935      -1.12824       16.5703       1.64838      -2.60871      -1.44298       1.40998       1.83701       1.98441       2.03790       2.14853       2.01538
  27  12 2855.2693    3.2204  0.8951 11.4708  0.0000  0.0226   0.0609   0.0570    0.1595   0.0000   440.6370      -3.35544       12.9929       2.93656      -1.20040      -5.69315       1.26571       1.76347       1.93265       2.01913       2.02419       2.04878
  27  13 3006.9709    3.6902  1.0261 11.6300  0.0000  0.0257   0.0644   0.0580    0.1529   0.0000   440.0871      -1.89476       14.8646      -1.86250      -2.83769     -0.299279       1.31614       1.96796       2.01823       2.08907       2.28182       2.12361
  27  14 3157.0871    3.8574  1.0384 12.4250  0.0000  0.0269   0.0710   0.0642    0.1073   0.0000   435.4525      -1.43518       20.0135       2.64403      -2.70621     -0.268752       1.41987       2.03869       2.10440       2.23597       2.25114       2.18917
  27  15 3306.3648    3.3973  1.6471 11.6588  0.0017  0.0321   0.0542   0.0868    0.1487   0.0000   440.6566       2.12831       18.4737       1.65535      0.658254      -2.31832       1.78701       2.41000       2.68306       2.75260       2.94444       2.76162
  27  16 3454.9773    2.8626  2.5852 11.3858  0.0000  0.0410   0.0383   0.1107    0.0983   0.0000   441.8466     -0.815351       11.5855      0.474409       4.69053       6.59772       2.36963       3.06155       3.53114       3.54492       3.78920       3.66303
  27  17 3603.4186    2.2439  3.8192 11.0843  0.0000  0.0512   0.0256   0.1474    0.0592   0.0000   435.8966      -1.30146       12.0973       2.71604      -3.87844       6.94906       2.92352       3.84034       4.29306       4.43469       4.57096       4.26660
  27  18 3751.3442    1.8342  5.7768 10.5728  0.0000  0.0676   0.0186   0.1951    0.0518   0.0000   438.7609     -0.375823       7.91300       8.23552      -1.25248       5.29909       3.86137       5.06879       5.82464       5.89092       6.01688       5.81692
  27  19 3899.0242    1.5156  7.4830 10.2738  0.0000  0.0841   0.0157   0.2414    0.0509   0.0000   444.7577       3.39909       8.39318       6.80080       4.67643       3.61276       4.75612       6.21906       7.03493       7.47360       7.28292       7.22562
  27  20 4046.2563    1.2680 10.1018 10.0986  0.0000  0.1095   0.0132   0.3251    0.0448   0.0000   442.7801      -20.3304       6.85018      -8.14455       25.0488       11.1794       6.32584       8.24714       9.26110       9.71894       9.73133       9.60989
  27  21 4193.5389    1.0295 11.8283  9.8908 -0.0009  0.1403   0.0109   0.3907    0.0430   0.0000   433.3962      0.273389       12.1912       14.2925       21.8589      -4.60380       7.77543       10.3721       11.5884       12.2863       12.0425       11.7759
  27  22 4340.8191    0.8538 13.9878  9.7588 -0.0005  0.1772   0.0088   0.4699    0.0367   0.0000   454.9087      0.885990       29.8360       9.10296     -0.660028      -16.1070       9.82450       13.1062       14.8754       15.3512       15.3305       14.8443
  28   2 1119.9342    0.0480  0.0223  8.9192  0.0000  0.0269   0.0102   0.0186    0.0238   0.0000   440.5348      -1.36056       23.4322      0.445288      0.208549      -1.99873       2.01663       2.10928       1.28298       1.39110       2.37046       2.36416
  28   5 1732.7373    0.3142  0.3277  8.9073  0.0000  0.0154   0.0103   0.0364    0.0395   0.0000   439.9493      -1.53033       20.7432     -0.466349      -2.57675       2.46264      0.906859       1.23909       1.43830       1.41983       1.42912       1.49937
  28   6 1910.1156    0.4845  0.6140  8.9964  0.0000  0.0203   0.0116   0.0501    0.0575   0.0000   438.5200      -1.32609       20.8271       3.07876    -0.0679564     -0.441689       1.15989       1.43693       1.58736       1.76322       1.87985       1.80588
  28   7 2083.8473    0.7208  0.8013  9.2790  0.0000  0.0229   0.0149   0.0565    0.0766   0.0000   442.5581     -0.140738       18.0151      -4.20265      -5.15418       2.86421       1.25419       1.71428       1.89118       2.06639       1.97407       1.80888
  28   8 2252.7935    1.0204  0.9906  9.7456  0.0002  0.0243   0.0191   0.0670    0.0878   0.0000   438.5937     -0.341653       21.0987       1.23584      -1.11305      -1.52228       1.32242       1.78061       1.91007       2.04789       2.06307       1.97606
  28   9 2415.2302    1.4890  1.1049 10.3162  0.0000  0.0253   0.0269   0.0699    0.1090   0.0000   443.4516       1.79683       15.0767       2.74887      -1.40751       1.76035       1.42680       1.89686       2.10388       2.13699       2.21682       2.11814
  28  10 2573.3204    1.9683  1.1775 10.2380  0.0000  0.0259   0.0328   0.0683    0.1637   0.0000   441.3231       1.62775       15.0627      -1.64679       1.26847       2.82095       1.40189       1.95268       2.11935       2.23823       2.28708       2.15960
  28  11 2729.2261    2.5503  1.0054 11.1148 -0.0013  0.0234   0.0447   0.0617    0.1186   0.0000   438.6037       1.18906       15.2772      -3.43270     -0.514901      -1.62088       1.21801       1.74409       1.84150       2.00439       1.85007       1.89010
  28  12 2883.5905    3.4068  0.8775 11.4238  0.0000  0.0233   0.0619   0.0529    0.1695   0.0000   441.0268      -1.17211       15.0968     -0.269004      -2.75577     -0.902171       1.14780       1.77708       1.80027       1.90513       1.98325       1.91161
  28  13 3036.0998    3.8999  1.0390 12.1901  0.0000  0.0241   0.0696   0.0631    0.1260   0.0000   439.8273       1.55881       13.3301      0.836360       1.88346     -0.736372       1.34306       1.86508       1.90509       2.14113       2.06552       1.92460
  28  14 3187.0520    3.8716  1.2119 11.9650  0.0000  0.0254   0.0637   0.0694    0.1300   0.0000   438.8010      -1.64117       19.2594       1.20723     -0.272763      -2.22616       1.44265       1.95363       2.15812       2.31140       2.29377       2.23846
  28  15 3337.0516    3.4519  1.6003 11.8338 -0.0002  0.0307   0.0526   0.0814    0.1159   0.0000   438.0262     -0.636610       11.9005      -2.21151      -1.48525      -5.04912       1.70120       2.32841       2.52681       2.60461       2.57500       2.55128
  28  16 3486.5461    2.7395  2.8024 11.3524 -0.0004  0.0416   0.0348   0.1153    0.0887   0.0000   439.9954      -4.88200       10.5038       1.18004      -2.10158       1.09877       2.33227       3.12349       3.33502       3.51328       3.71117       3.53582
  28  17 3635.4977    2.1652  4.0407 11.0271  0.0000  0.0524   0.0242   0.1534    0.0588   0.0000   441.5504      -3.37564       7.78833       3.17595      0.536177      -10.0985       2.92293       3.95490       4.34242       4.62476       4.69789       4.55177
  28  18 3784.2367    1.7597  5.8965 10.5488  0.0000  0.0686   0.0178   0.1947    0.0513   0.0000   447.7609      -3.99047       20.9292     -0.458354      -8.34932       4.60730       3.77020       5.03196       5.52949       5.90628       5.91367       5.91899
  28  19 3932.4457    1.4355  8.1142 10.2803  0.0000  0.0901   0.0146   0.2576    0.0469   0.0000   447.3172      -15.5356       16.2384      -11.1070       15.0585       15.4450       4.91842       6.50662       7.22229       7.51606       7.48967       7.27006
  28  20 4080.1640    1.1762 10.0649 10.0982 -0.0004  0.1128   0.0128   0.3280    0.0452   0.0000   436.9258       1.11830       26.3699      -8.66882      -31.8325      -1.67092       6.11205       8.06876       9.06240       9.45643       9.45991       9.33871
  28  21 4227.8614    1.0275 13.6881  9.8526  0.0000  0.1517   0.0093   0.4252    0.0392   0.0000   453.2130      -4.62037      -4.18028      -10.9269       1.87593      -4.21822       8.12806       10.9490       12.3721       12.6564       12.8509       12.6105
  28  22 4375.0800    0.8000 14.8614  9.7483 -0.0005  0.1846   0.0078   0.5051    0.0335   0.0000   470.0912     -0.319001       19.1652      -13.0393       13.1780       16.7169       9.97528       13.3379       15.1102       15.5270       15.7634       15.2762
  28  23 4522.2377    0.6770 17.9288  9.6111  0.0059  0.2334   0.0070   0.6167    0.0290   0.0000   461.4589       37.6113      -23.5032      -5.88296       26.1627       23.5272       12.5855       16.6604       19.0426       19.8272       19.8861       19.8178
  29   3 1359.7596    0.0882  0.1204  8.7686  0.0000  0.0155   0.0075   0.0362    0.0258   0.0000   440.7390      0.455766       18.7679     -0.357581     -0.217274      0.296392      0.898290       1.12941       1.26072       1.32362       1.25177       1.50162
  29   4 1564.1368    0.1857  0.2157  8.7695  0.0000  0.0143   0.0080   0.0291    0.0302   0.0000   439.4653     -0.371087       20.8034      -2.87535      -1.68884       1.10202      0.803953       1.11319       1.11753       1.31282       1.16311       1.12020
  29   5 1751.5511    0.3213  0.3901  8.9193  0.0000  0.0171   0.0100   0.0396    0.0417   0.0000   439.8006     0.0167649       21.2721       1.76595     -0.836286      -1.82581      0.916984       1.18250       1.34355       1.47021       1.45414       1.29747
  29   6 1930.1805    0.5270  0.5940  9.0070  0.0000  0.0191   0.0123   0.0467    0.0585   0.0000   440.2791     -0.394992       19.6868       3.13820      -4.06149      0.367856       1.14581       1.58379       1.71765       1.88792       1.86665       1.88028
  29   7 2105.3039    0.7762  0.8047  9.2534  0.0000  0.0216   0.0152   0.0535    0.0771   0.0000   440.1601     -0.861020       22.7063      -3.68448      -3.84162      -1.03009       1.12519       1.49286       1.66512       1.79229       1.73451       1.75941
  29   8 2275.3273    1.0776  0.9538  9.8060  0.0000  0.0226   0.0201   0.0632    0.0897   0.0000   440.3856      -1.38997       18.1436       7.78740      0.762353     -0.169498       1.25124       1.62593       1.76141       1.90334       1.87147       1.92057
  29   9 2438.9871    1.5776  1.1174 10.0827  0.0000  0.0264   0.0269   0.0651    0.1262   0.0000   440.3375      -2.78082       20.2117      -2.45762      0.595811     -0.201790       1.24647       1.91233       1.85860       2.12453       2.14807       1.95440
  29  10 2598.5702    2.0243  1.1883 10.9473  0.0000  0.0270   0.0353   0.0707    0.1117   0.0000   441.4133       4.78991       15.3961      0.937742      -3.09300       1.49489       1.53927       2.07411       2.31499       2.45368       2.53747       2.48946
  29  11 2756.0687    2.6850  1.0729 11.4702  0.0000  0.0242   0.0458   0.0640    0.1063   0.0000   437.1315      0.519160       16.9910       1.31021      -5.92554       1.65294       1.28520       1.72001       1.83605       1.97793       2.02907       1.99327
  29  12 2911.5931    3.4227  0.8763 11.9534  0.0021  0.0204   0.0639   0.0540    0.1249   0.0000   439.5220      -2.06442       13.4903      -1.00929     -0.434027      0.262210       1.15621       1.50868       1.72973       1.77665       1.76832       1.75702
  29  13 3064.8430    4.0138  1.0133 12.1900  0.0000  0.0242   0.0701   0.0606    0.1379   0.0000   436.4785      0.625286       17.4528      -1.06395      -2.35578     -0.178159       1.23147       1.77387       1.74165       2.08694       1.91933       1.89812
  29  14 3216.6484    3.9407  1.2860 11.7925  0.0000  0.0255   0.0620   0.0681    0.1481   0.0000   439.3068       1.91385       12.4023      0.809346      -1.79945      -1.02413       1.42345       1.84286       2.08629       2.14365       2.15649       2.17657
  29  15 3367.5054    3.2441  1.8955 11.7396  0.0000  0.0326   0.0451   0.0893    0.0882   0.0000   437.7762      0.875959       14.9474       4.23493      -6.94843      0.658027       1.74600       2.37305       2.60713       2.81556       2.85180       2.82069
  29  16 3517.6066    2.5848  3.1664 11.2893  0.0000  0.0449   0.0303   0.1237    0.0729   0.0000   439.3663       1.23908       17.0147       1.49584      -4.90948      -6.10207       2.33557       3.18779       3.49803       3.70665       3.72114       3.50837
  29  17 3667.4151    2.1221  4.2505 10.9325  0.0000  0.0533   0.0230   0.1499    0.0592   0.0000   439.9976      -4.76996       8.31907      -1.42012       6.22828      -2.60846       2.93025       3.73896       4.25429       4.50555       4.64380       4.55337
  29  18 3816.5888    1.6983  6.5085 10.4602  0.0000  0.0721   0.0163   0.2071    0.0483   0.0000   440.0698      -2.28470       17.0554       1.82489       4.01437      0.630490       3.82125       5.00520       5.59970       5.95041       6.03168       5.83607
  29  19 3965.3018    1.3953  8.2116 10.2874  0.0000  0.0906   0.0140   0.2565    0.0444   0.0000   437.9290      -7.41012       20.0464      -8.87890      -13.2463       6.21568       4.78043       6.28377       7.27592       7.49123       7.65707       7.51027
  29  20 4113.9013    1.1310 10.4742 10.0798  0.0009  0.1191   0.0123   0.3346    0.0438   0.0000   442.3939      -7.62258       17.4544     -0.761204      -25.1043       9.92330       6.19383       8.30938       9.50061       9.74794       9.84946       9.76106
  29  21 4262.1021    0.9601 13.3601  9.8435  0.0012  0.1571   0.0090   0.4188    0.0383   0.0000   462.3572       6.92425      -22.2632      -16.5613    -0.0421151       12.4014       8.11948       10.9399       12.3678       12.9861       12.7186       12.6626
  30   3 1376.5971    0.1047  0.0851  8.7682  0.0000  0.0141   0.0076   0.0217    0.0249   0.0000   440.1719      0.584887       20.6075       1.76174      -3.90003      -1.29212      0.767874       1.01664       1.29102      0.970421       1.54317       1.38288
  30   4 1581.9372    0.1928  0.2919  8.7941  0.0000  0.0177   0.0077   0.0379    0.0313   0.0000   443.3702      -1.85289       20.0031     -0.511650      -2.96074    -0.0792486      0.932368       1.22743       1.55898       1.29223       1.64362       1.60124
  30   5 1770.0505    0.3587  0.4335  8.8033  0.0000  0.0181   0.0097   0.0403    0.0441   0.0000   440.6922      -1.83991       20.0163       1.52630      -3.96330      -1.59883      0.851091       1.38417       1.36976       1.54890       1.51139       1.53045
  30   6 1949.9616    0.5290  0.5703  9.0867  0.0000  0.0195   0.0122   0.0433    0.0553   0.0000   440.3058       1.49478       20.8395      -2.28802       1.02718       3.76327       1.20671       1.59318       1.80318       1.88008       1.79392       1.84252
  30   7 2126.3774    0.7893  0.8293  9.3434  0.0000  0.0223   0.0156   0.0537    0.0812   0.0000   438.8635       1.09016       15.6889      -1.72745      -4.15079       1.39500       1.22282       1.65630       1.79365       1.95921       1.97956       1.84271
  30   8 2297.3109    1.1298  1.0408  9.9296  0.0000  0.0239   0.0198   0.0654    0.0851   0.0000   440.0964      0.661233       18.8206     -0.318013     -0.993466       1.88700       1.27218       1.65629       1.88894       1.90202       2.02184       1.95049
  30   9 2462.1801    1.6156  1.1932 10.3500  0.0000  0.0255   0.0271   0.0724    0.1163   0.0000   439.8220      -1.73479       18.7874      0.144225      -5.03625      -5.48961       1.33150       1.82286       2.00009       2.20497       2.31801       2.21521
  30  10 2623.4381    2.2630  1.0113 10.9449  0.0000  0.0225   0.0385   0.0603    0.1124   0.0000   437.8133      -1.22311       14.0979    -0.0237027      -2.81621      -2.45616       1.20934       1.57093       1.71693       1.95037       1.98669       1.93619
  30  11 2782.4450    2.8617  0.9421 11.5247  0.0000  0.0213   0.0503   0.0562    0.1050   0.0000   437.8637      -3.57279       15.4375       1.12819      -1.77883      -1.13950       1.20210       1.58771       1.77749       1.88920       1.98338       1.91790
  30  12 2938.9565    3.6524  0.9648 11.8801  0.0000  0.0213   0.0639   0.0598    0.1254   0.0000   439.9958       1.60994       17.0990      -1.50865      -3.35207      0.483977       1.08879       1.45746       1.58921       1.70795       1.68174       1.63752
  30  13 3093.2231    4.0562  0.9521 12.0586  0.0000  0.0216   0.0721   0.0583    0.1595   0.0000   438.7634      -1.92568       18.1967       2.88533      -2.80028     -0.651617       1.12061       1.43321       1.61787       1.79212       1.77097       1.68463
  30  14 3245.8086    3.7471  1.4139 12.0088  0.0000  0.0273   0.0582   0.0772    0.1215   0.0000   437.2789      0.621113       14.9008      -2.66098      -2.62453     -0.835295       1.50181       1.97967       2.17597       2.40837       2.43313       2.36235
  30  15 3397.5173    3.1425  2.1918 11.4481  0.0000  0.0347   0.0393   0.0908    0.0880   0.0000   442.9803     -0.196170       13.1305      0.207171     -0.822366      0.125353       1.77468       2.38418       2.60630       2.77970       2.89362       2.76567
  30  16 3548.5210    2.5758  3.2378 11.2339  0.0000  0.0434   0.0289   0.1244    0.0687   0.0000   442.1347      -1.16044       9.22183       8.85734       7.18427      -8.57472       2.30500       2.99240       3.48472       3.52861       3.64255       3.67143
  30  17 3698.8950    2.0509  4.6384 10.7804  0.0000  0.0563   0.0211   0.1540    0.0580   0.0000   438.8886      -5.25082       16.1097     -0.510021      -9.80315       5.50289       3.00906       4.05044       4.52300       4.67369       4.81938       4.61540
  30  18 3848.7768    1.6547  7.0846 10.3592  0.0000  0.0759   0.0152   0.2164    0.0474   0.0000   436.7568       5.37566       26.7580       5.44207      -3.68007      -4.88304       3.86380       5.13585       5.77929       5.93821       6.24746       5.98357
  30  19 3998.3167    1.3422  9.0809 10.1821  0.0000  0.0961   0.0130   0.2789    0.0437   0.0000   428.2518      -2.24911       28.2058      -5.35330    -0.0121294       4.72503       4.87469       6.44290       7.25628       7.64127       7.58265       7.42199
  30  20 4147.0009    1.0669 10.8881 10.0687  0.0012  0.1243   0.0115   0.3554    0.0419   0.0000   431.6963       26.6564       26.1817       3.79361      -32.5999      -7.66507       6.44849       8.25209       9.51637       10.0970       10.2363       10.0574
  30  22 4444.0563    0.7243 16.7753  9.7196  0.0034  0.2180   0.0072   0.5617    0.0305   0.0000   446.6941      -8.78283      -3.51261      -37.0027      -10.0176       18.5798       10.8602       14.5693       16.3176       17.2861       17.4120       16.9770
  31   4 1599.3197    0.2244  0.2022  8.7788  0.0000  0.0104   0.0088   0.0273    0.0304   0.0000   440.5430      0.484418       20.6172      0.138405      -3.47327     -0.477532      0.526167      0.697369      0.791518      0.738800      0.879267      0.917912
  31   5 1788.2350    0.4046  0.3526  8.8526  0.0000  0.0149   0.0115   0.0326    0.0438   0.0000   439.6462     0.0100413       21.8128       1.21214      -1.63041      -2.08341      0.847186       1.05401       1.09706       1.10988       1.18738       1.28169
  31   6 1969.3983    0.5661  0.6253  9.0370  0.0000  0.0197   0.0124   0.0460    0.0638   0.0000   439.7347      -1.21294       23.5021      -1.05946      -4.94157     -0.504768      0.930811       1.34613       1.42934       1.43294       1.57664       1.53866
  31   7 2146.9904    0.8435  0.8638  9.3537  0.0000  0.0223   0.0158   0.0555    0.0829   0.0000   442.3970      -2.25898       20.4317      -2.25928      -4.21274      -1.55853       1.15214       1.51909       1.71882       1.69195       1.78206       1.70709
  31   8 2318.8612    1.2506  1.1043  9.8291  0.0000  0.0246   0.0214   0.0655    0.1106   0.0000   439.9026     -0.318490       19.6027      -1.88471      -1.87535      -3.44097       1.21621       1.64890       1.84564       1.93807       2.09345       2.06232
  31   9 2484.9158    1.7465  1.1407 10.4741  0.0017  0.0252   0.0291   0.0681    0.1089   0.0000   438.0549      -1.73600       17.8529       1.04704      -2.52881       1.46175       1.15163       1.67581       1.75188       1.85860       1.87616       1.95236
  31  10 2647.7150    2.1897  1.1104 11.1131  0.0000  0.0262   0.0372   0.0631    0.1106   0.0000   440.4529       2.00709       17.5140      -1.07199      -1.15499     -0.336635       1.26105       1.77994       1.87476       1.99298       2.01677       2.03534
  31  11 2808.2938    2.9681  0.9812 11.6570  0.0000  0.0215   0.0509   0.0589    0.1032   0.0000   441.7458      0.477541       15.0312       1.98731     -0.795954       2.21964       1.12150       1.48339       1.61056       1.61969       1.78329       1.68541
  31  12 2965.9685    3.6135  1.0154 11.8596  0.0000  0.0228   0.0603   0.0585    0.1227   0.0000   438.8401     -0.378659       16.7734      -2.66506     -0.627124     -0.375270       1.15392       1.52919       1.62040       1.75730       1.84734       1.82785
  31  13 3121.1779    3.9669  1.1406 11.5509  0.0000  0.0238   0.0641   0.0630    0.2333   0.0000   440.5346       1.23972       15.0099     -0.957173      -1.14158      -1.31883       1.18505       1.74281       1.78007       1.98485       2.04728       2.05611
  31  14 3274.6432    3.6223  1.5526 11.7075 -0.0081  0.0290   0.0513   0.0753    0.1285   0.0000   438.4069     -0.865055       17.5885      -1.15160      -4.63180   -0.00715294       1.43713       1.87106       2.16320       2.20756       2.26406       2.18713
  31  15 3427.1508    3.0567  2.3694 11.4408  0.0000  0.0348   0.0360   0.0953    0.0785   0.0000   442.9926     -0.196647       13.7547       2.00960       3.44422      0.631644       1.86151       2.40146       2.73516       2.85667       2.92852       2.91534
  31  16 3579.0042    2.3652  3.5713 11.1838  0.0000  0.0469   0.0252   0.1249    0.0585   0.0000   434.4415       4.50036       10.7007       1.77766       8.50836      -7.75319       2.38139       3.10148       3.55051       3.75562       3.71050       3.71144
  31  17 3730.1742    1.9218  5.5137 10.6517  0.0000  0.0624   0.0182   0.1720    0.0508   0.0000   440.6395      -5.74634       19.5111      -9.33097       8.81219       2.89921       3.11257       4.15452       4.68639       4.93071       5.06521       5.05115
  31  18 3880.6017    1.5832  7.1253 10.3773  0.0000  0.0779   0.0147   0.2146    0.0457   0.0000   435.3417      -8.64602       16.0180     -0.507447      -3.61453      -3.01804       3.87950       5.21783       5.75621       6.32094       6.27554       6.23155
  31  19 4030.6138    1.2313  9.9329 10.1933 -0.0004  0.1092   0.0121   0.3074    0.0412   0.0000   440.6336      -4.79290       23.1026       5.83894      0.641249      -3.56447       5.41405       7.11863       8.17224       8.57922       8.73366       8.68070
  31  20 4180.0815    1.0325 12.6738 10.0242  0.0002  0.1405   0.0097   0.3914    0.0373   0.0000   447.9943      -8.05387       8.13357       1.55287      -14.8051       3.99868       6.93261       9.19314       10.3797       11.0958       11.2698       11.0823
  32   3 1409.4395    0.1142  0.1682  8.8330  0.0000  0.0143   0.0070   0.0370    0.0256   0.0000   441.1475     -0.523794       20.9988     -0.181920      -2.66726       1.04437      0.689632      0.929187      0.920837       1.04747       1.13190       1.18179
  32   5 1806.1503    0.3828  0.4916  8.9862  0.0000  0.0181   0.0100   0.0438    0.0449   0.0000   441.3775      -1.60027       21.0202      0.191851      -5.01424      0.778139      0.874814       1.15614       1.20033       1.40683       1.33300       1.34268
  32   6 1988.6490    0.6108  0.7389  9.0028  0.0000  0.0206   0.0125   0.0516    0.0723   0.0000   439.1628     -0.888017       22.3612       1.41197      -1.71324       3.45160       1.03704       1.38322       1.56698       1.56886       1.66600       1.58304
  32   7 2167.3135    0.9290  0.8857  9.5015  0.0000  0.0214   0.0171   0.0565    0.0847   0.0000   440.8156      -2.42391       23.3334     -0.895314      -3.93192      0.971401       1.04180       1.39876       1.49160       1.61137       1.67785       1.61282
  32   8 2340.0041    1.2476  1.1422  9.8728  0.0000  0.0241   0.0206   0.0681    0.1058   0.0000   440.8784     -0.474063       18.7166      -1.87954      -2.43336      -3.23740       1.16384       1.56389       1.69710       1.89376       1.93035       1.86364
  32   9 2507.2020    1.8162  1.2032 10.5569 -0.0000  0.0246   0.0298   0.0699    0.1175   0.0000   439.9701      0.121403       17.4968      -2.14536      -1.63776      -1.92020       1.22674       1.62313       1.77043       1.83548       1.93789       1.88114
  32  10 2671.5756    2.4534  1.0954 11.0264  0.0000  0.0232   0.0391   0.0605    0.1221   0.0000   439.1569      -1.42530       19.2463    -0.0383183       1.45463     -0.316659       1.15381       1.54673       1.71080       1.88379       1.94193       1.90529
  32  11 2833.5707    3.0664  1.0570 11.5354  0.0000  0.0218   0.0498   0.0610    0.1204   0.0000   437.8587      -1.64488       19.4382      0.358533      -2.11100      0.477739       1.05817       1.42900       1.53827       1.66933       1.69140       1.72854
  32  12 2992.5805    3.7494  0.9439 12.3300  0.0000  0.0215   0.0639   0.0533    0.0931   0.0000   440.9632       2.52095       20.6078      -1.62243      -1.47262      -3.72832       1.03062       1.39241       1.52508       1.59739       1.68049       1.62046
  32  13 3148.7936    4.0241  1.1008 12.1886  0.0000  0.0223   0.0659   0.0645    0.1276   0.0000   439.6781       1.24680       12.7285       3.56048      0.292728      -1.35607       1.10501       1.50761       1.69520       1.76412       1.84631       1.76085
  32  14 3303.1253    3.4657  1.7391 11.8127  0.0000  0.0300   0.0478   0.0826    0.1133   0.0000   438.5145      -2.27747       15.0284       1.08248     -0.340413      -2.54038       1.41454       1.89742       2.06909       2.22884       2.26219       2.18907
  32  15 3456.5562    2.8302  2.6688 11.5540  0.0000  0.0378   0.0321   0.1050    0.0624   0.0000   441.7347      -1.42994       14.0137       2.55950       3.04786      0.790396       1.85097       2.46059       2.73874       3.01137       3.03971       3.06955
  32  16 3609.1027    2.3098  4.0304 11.0500  0.0000  0.0483   0.0225   0.1337    0.0537   0.0000   433.4456     0.0135502       16.3721      -1.44228     -0.295790       7.12714       2.32124       3.11654       3.45707       3.59546       3.76028       3.61062
  32  17 3760.9220    1.8824  5.8178 10.6921  0.0000  0.0643   0.0176   0.1791    0.0475   0.0000   438.8909       3.83020       15.8214       4.09468       1.55721     -0.877190       3.12900       4.14560       4.67731       4.90161       5.01224       4.93356
  32  18 3912.0150    1.5371  8.1648 10.3469  0.0002  0.0840   0.0136   0.2396    0.0423   0.0000   443.0814       3.52395       15.6506       6.45568      -7.32194      -8.18650       4.04649       5.27567       5.98066       6.30447       6.41434       6.42120
  32  19 4062.7803    1.2427 10.3790 10.1828  0.0000  0.1091   0.0115   0.3111    0.0400   0.0000   439.9461       3.33972       41.1243      -16.9277      -8.35813       10.7899       5.24003       6.90427       7.86947       8.28690       8.50167       8.44064
  32  20 4213.0970    1.0035 12.7550 10.0336  0.0018  0.1442   0.0094   0.3913    0.0365   0.0000   436.9151      -33.4800       26.8247       7.37683       6.23480      -4.79052       6.74634       8.94569       10.2538       10.7850       10.8280       10.8266
  32  21 4362.9484    0.7906 14.5295  9.9257 -0.0026  0.1817   0.0078   0.4803    0.0315   0.0000   450.6459      -13.0255      -23.3864       8.26890       7.19175      -18.2072       8.63931       11.3650       13.0744       13.9297       13.9407       13.8591
  33   4 1633.2357    0.2493  0.2070  8.8816  0.0000  0.0137   0.0095   0.0252    0.0306   0.0000   439.9212     -0.652396       20.8373      0.944716      -2.36152       1.07717      0.582330      0.801117      0.886539      0.886026       1.04183      0.963287
  33   5 1823.8188    0.4248  0.4267  8.9651  0.0000  0.0156   0.0109   0.0360    0.0462   0.0000   439.5764   -0.00729294       23.5095     -0.865685      -5.29522       2.22758      0.781441      0.980425       1.06126       1.17987       1.23535       1.18146
  33   6 2007.5498    0.6103  0.7768  9.1074  0.0000  0.0201   0.0121   0.0530    0.0650   0.0000   440.8635      -1.61923       20.4857      0.424043      -5.04086       2.31051      0.997884       1.31702       1.45916       1.60370       1.67133       1.75654
  33   7 2187.3019    0.9141  0.9024  9.4113  0.0000  0.0218   0.0161   0.0543    0.0867   0.0000   438.4568     0.0327051       18.0612      -2.47862      -4.44343      -3.97159       1.04130       1.37971       1.56928       1.62714       1.66984       1.65298
  33   8 2360.7465    1.4159  1.1116  9.9083  0.0000  0.0235   0.0228   0.0625    0.1123   0.0000   441.2029     -0.500877       20.6682       1.41845      -2.61774       1.16289       1.05508       1.46007       1.57468       1.70288       1.74805       1.71142
  33   9 2529.0353    1.8726  1.2368 10.5139  0.0000  0.0252   0.0291   0.0666    0.1106   0.0000   439.1742     -0.665330       23.2874       2.58516      -1.87769      0.870362       1.15525       1.59801       1.73065       1.89861       1.86585       1.79692
  33  10 2694.9376    2.4572  1.0723 11.3594  0.0000  0.0232   0.0409   0.0615    0.1053   0.0000   439.5722      -4.65483       16.0046       1.17824      -6.05491      -1.39575       1.10373       1.48276       1.62957       1.67976       1.71412       1.71485
  33  11 2858.4304    3.3622  1.0295 11.5877  0.0004  0.0229   0.0541   0.0569    0.1305   0.0000   438.8734       2.02064       18.7331       1.89979      -4.59784     -0.368200      0.986250       1.45986       1.54954       1.69753       1.63941       1.65229
  33  12 3018.6708    3.8076  1.0257 12.0159  0.0000  0.0231   0.0618   0.0548    0.1218   0.0000   440.5198       1.06579       16.1094     -0.614849     -0.139417      -1.73837       1.03537       1.51086       1.55114       1.74972       1.65704       1.69680
  33  13 3175.9147    3.8836  1.2591 12.1210  0.0008  0.0249   0.0592   0.0672    0.1148   0.0000   439.4756     -0.517230       15.9497       2.74178      -2.20753       1.58786       1.12860       1.54844       1.70068       1.75785       1.86957       1.76063
  33  14 3331.1818    3.3474  1.7454 12.0555  0.0001  0.0315   0.0478   0.0814    0.0948   0.0000   439.1717       2.27543       12.4338      -3.09873    -0.0831367       2.32196       1.45312       2.03083       2.13864       2.35120       2.32779       2.35877
  33  15 3485.5108    2.7220  3.0416 11.3687 -0.0003  0.0406   0.0287   0.1111    0.0618   0.0000   441.9945      0.371284       18.5847      0.211914      -1.90777       1.81372       1.89561       2.55565       2.83728       2.93447       3.21137       3.20167
  33  16 3639.0346    2.1532  4.1885 11.0644  0.0000  0.0506   0.0210   0.1393    0.0472   0.0000   445.4069      -4.98372       9.43620       5.94310     -0.637158       2.37640       2.33654       3.17060       3.50992       3.75188       3.76314       3.74526
  33  17 3791.5415    1.7815  6.2733 10.5539  0.0000  0.0664   0.0157   0.1832    0.0447   0.0000   436.6902      -3.33527       18.7476       8.58421      -13.5847       9.51930       3.10764       4.22815       4.68985       4.99146       5.14122       5.05812
  33  18 3943.4338    1.4847  7.9663 10.2618  0.0000  0.0832   0.0130   0.2292    0.0427   0.0000   438.2541      -2.91977       6.03457     -0.191946      0.599643      -2.15246       3.82684       5.15265       5.81460       6.23272       6.24776       6.22225
  33  19 4094.3748    1.2082 11.2010 10.0981  0.0007  0.1162   0.0103   0.3272    0.0384   0.0000   440.8864     -0.307677       20.0065     -0.863630      -20.4847       9.90842       5.43905       7.02002       8.19679       8.49684       8.76164       8.79294
  33  20 4245.4105    0.9574 13.5806  9.9740  0.0015  0.1558   0.0085   0.4111    0.0349   0.0000   443.9424      -5.89599      -1.35684       18.8041      0.574108      -7.73310       7.08711       9.37364       10.8979       11.4899       11.4678       11.7682
  33  21 4395.1752    0.7695 15.6440  9.8454  0.0005  0.1930   0.0073   0.5012    0.0301   0.0000   417.6883       3.74559       20.1829       1.54524      -12.2445       1.11992       8.94481       11.7825       13.5610       14.4596       14.7186       14.6466
  34   2 1208.0041    0.0727  0.1216  8.7896  0.0000  0.0317   0.0075   0.0395    0.0235   0.0000   440.2835     -0.463951       21.4725      0.569431      -6.01531      -2.83951       1.03800       1.85654       1.90949       1.69378       2.13993       1.81718
  34   3 1441.1384    0.1388  0.1970  8.7845  0.0000  0.0155   0.0069   0.0324    0.0259   0.0000   441.6297      -2.22576       20.3863       1.77185      -4.71344      0.971536      0.769739      0.846127       1.10907       1.09710       1.12852      0.934655
  34   4 1649.7142    0.2597  0.2853  8.8020  0.0000  0.0133   0.0086   0.0307    0.0338   0.0000   440.5704     -0.728530       21.1683      -1.28969      -2.00838      -1.36045      0.682987      0.902690       1.02221       1.08701       1.12055       1.16233
  34   5 1841.2180    0.4213  0.4419  9.0177  0.0000  0.0158   0.0107   0.0377    0.0449   0.0000   440.3346     -0.174175       19.4305      -1.46695      -2.54057      0.374527      0.780889      0.975372       1.03709       1.15905       1.18182       1.15966
  34   6 2026.3326    0.6351  0.6477  9.2687  0.0000  0.0191   0.0131   0.0453    0.0612   0.0000   441.7529       1.95895       18.9890      -1.13712      -6.06992       2.22409      0.833271       1.10655       1.30695       1.37017       1.42873       1.38855
  34   7 2206.9542    0.9737  0.9388  9.4336  0.0000  0.0211   0.0167   0.0566    0.0936   0.0000   440.7855       2.86652       21.3836      0.359862      -1.98734    -0.0212147       1.00495       1.29574       1.55250       1.56133       1.68166       1.73466
  34   8 2381.1899    1.4148  1.2172 10.0241  0.0000  0.0248   0.0218   0.0667    0.1015   0.0000   440.0529       1.01935       18.8012       1.60262      0.902840      -1.12591       1.08231       1.49856       1.65543       1.76201       1.76637       1.70395
  34   9 2550.5837    1.9705  1.1523 10.4736 -0.0002  0.0232   0.0306   0.0602    0.1281   0.0000   441.8966      -1.65271       17.1473      -2.90648      0.370191      0.362467       1.08099       1.44240       1.56886       1.65728       1.74265       1.74991
  34  10 2717.8595    2.6183  1.1450 11.0997  0.0000  0.0232   0.0407   0.0623    0.1263   0.0000   440.6904       2.64373       19.5693      -2.85371      -2.64763      -1.76112       1.02750       1.47036       1.56111       1.74288       1.83408       1.74415
  34  11 2882.8523    3.3857  0.9952 11.6221  0.0000  0.0206   0.0533   0.0552    0.1199   0.0000   441.5300      -2.37338       16.3501      -1.72444      -1.94036       2.29206      0.940825       1.27110       1.36269       1.45043       1.49773       1.48790
  34  12 3044.3327    3.9114  0.9379 12.2723  0.0000  0.0198   0.0652   0.0550    0.1002   0.0000   438.8193      -1.23776       16.2662     -0.243314      -2.84513       2.91565      0.980911       1.34643       1.41353       1.55478       1.55274       1.58295
  34  13 3202.6756    3.8849  1.1878 12.3219 -0.0000  0.0237   0.0609   0.0644    0.1106   0.0000   438.2874       1.03196       15.5902       1.50726      -3.35710      0.298178       1.10205       1.47871       1.64046       1.80551       1.90220       1.77260
  34  14 3359.0285    3.4205  1.8076 11.7150  0.0000  0.0301   0.0448   0.0761    0.1037   0.0000   440.5191      -2.90256       12.3892      -2.52857       1.78510      0.270102       1.37467       1.90449       2.08817       2.18016       2.25835       2.30159
  34  15 3514.2470    2.6124  3.3778 11.2885 -0.0003  0.0430   0.0263   0.1149    0.0582   0.0000   440.4351     -0.775111       21.9811       1.68332       6.66648       1.16476       1.95461       2.70996       2.95336       3.16855       3.27804       3.29677
  34  16 3668.4734    2.1274  4.8170 10.8294  0.0000  0.0524   0.0188   0.1443    0.0473   0.0000   443.1945      -2.54428       6.97859       5.30972       3.27604       7.38590       2.42669       3.22818       3.70629       3.76556       3.95954       3.85894
  34  17 3821.5684    1.6846  6.4678 10.5443 -0.0030  0.0686   0.0150   0.1890    0.0435   0.0000   444.3973      -8.07602       11.9541       6.44868       9.07687      -5.45451       3.12039       4.13460       4.67609       4.87108       5.05246       4.96013
  34  18 3974.1635    1.3970  8.8149 10.3219  0.0000  0.0914   0.0124   0.2568    0.0389   0.0000   448.8380      0.661774       21.4287      -1.52252      0.888946       10.9853       4.12807       5.56172       6.18251       6.61623       6.81027       6.81142
  34  19 4126.0222    1.1263 11.1258 10.0812 -0.0013  0.1182   0.0096   0.3303    0.0372   0.0000   443.0460      0.764853       41.7163      -10.2319      -5.29119       20.3743       5.40783       7.07733       8.09050       8.73963       8.77438       8.89729
  34  20 4277.3964    0.9176 14.1918  9.9371  0.0011  0.1608   0.0079   0.4259    0.0332   0.0000   445.0805      -11.9358       27.2139       15.1361       3.04069       17.4955       7.14414       9.55365       10.8703       11.6694       11.8296       11.7281
  35   4 1665.9428    0.2586  0.2244  8.9058  0.0000  0.0112   0.0092   0.0262    0.0309   0.0000   440.4632      0.392993       21.1359     -0.337391      -4.23496     0.0136109      0.548294      0.672926      0.693930      0.831350      0.891760      0.808928
  35   5 1858.4466    0.4649  0.5236  8.9988  0.0000  0.0191   0.0107   0.0403    0.0493   0.0000   440.7459     -0.432866       21.7998      -1.19564      -3.99110      0.994713      0.685673       1.10290       1.07654       1.19481       1.26284       1.17243
  35   6 2044.8165    0.6958  0.8076  9.1607  0.0000  0.0211   0.0129   0.0499    0.0717   0.0000   441.5022     -0.493935       18.7723     -0.466761     -0.682037      -2.31506      0.919437       1.18985       1.34312       1.38849       1.52908       1.44496
  35   7 2226.3505    1.0154  1.0009  9.6873  0.0000  0.0224   0.0172   0.0573    0.0870   0.0000   439.2126     -0.726222       23.2769      0.274402      -4.00274      0.508198      0.956953       1.30481       1.46970       1.60005       1.60683       1.55741
  35   8 2401.3157    1.4652  1.0879 10.2664  0.0000  0.0229   0.0234   0.0609    0.0951   0.0000   440.1697     -0.525200       20.0041       5.04470     -0.424414      -2.88767      0.978557       1.39197       1.51316       1.65786       1.64440       1.62775
  35   9 2571.7679    1.9986  1.3360 10.5717 -0.0002  0.0252   0.0291   0.0701    0.1083   0.0000   439.1875       1.02166       20.2997       1.87596     -0.300799     -0.490133       1.07944       1.55203       1.59008       1.78290       1.87258       1.90954
  35  10 2740.4164    2.7808  1.0744 11.3271  0.0000  0.0217   0.0430   0.0571    0.1133   0.0000   440.3284      0.702246       14.9666     -0.827254      -3.84162      0.247352      0.984890       1.31523       1.46876       1.56312       1.56472       1.57333
  35  11 2906.7261    3.5962  1.0628 11.7633  0.0000  0.0213   0.0558   0.0593    0.1258   0.0000   441.5025      -1.32669       16.6529       2.12384      -2.17101      -3.36507      0.918144       1.20977       1.37403       1.41046       1.58406       1.48410
  35  12 3069.4793    4.0308  1.0893 12.0671 -0.0002  0.0217   0.0618   0.0571    0.1236   0.0000   441.1788      -2.35078       16.9316       1.16828     -0.154758      -2.44247      0.962223       1.33577       1.47007       1.54457       1.67775       1.63356
  35  13 3229.0561    4.0071  1.3529 12.0629  0.0000  0.0255   0.0574   0.0664    0.1123   0.0000   437.4844      -2.13853       15.9733      0.884875      -1.59027      -1.09328       1.08304       1.58112       1.64830       1.80672       1.85049       1.76934
  35  14 3386.4193    3.2410  2.1253 11.6071  0.0000  0.0310   0.0390   0.0851    0.0825   0.0000   441.1550      -1.21644       11.6808      -3.89667       4.30299      -1.48129       1.42129       1.82787       2.11270       2.25009       2.38871       2.30298
  35  15 3542.5580    2.5988  3.4792 11.2707  0.0000  0.0415   0.0252   0.1165    0.0565   0.0000   438.0772      -2.58814       10.6838      -1.34694      -3.83247      -3.27618       1.84151       2.44574       2.75665       2.85493       2.99014       3.15023
  35  16 3697.5803    2.0321  5.1226 10.8376  0.0001  0.0555   0.0179   0.1508    0.0445   0.0000   436.3897       3.45531       13.8217      -3.31747      -5.25108     -0.295281       2.47213       3.31931       3.75173       3.98135       4.05069       4.09637
  35  17 3851.6054    1.6326  7.1097 10.5495  0.0001  0.0734   0.0144   0.2059    0.0405   0.0000   442.2052       2.11128       16.2309      -5.21013       1.63026      -4.06910       3.19704       4.30761       4.86011       5.09357       5.32638       5.26026
  35  18 4004.8831    1.3399  9.5435 10.2713 -0.0003  0.0979   0.0115   0.2720    0.0379   0.0000   440.6137      -6.02400       21.0400       5.17595      -1.99814      -10.2961       4.33021       5.75708       6.51199       6.97681       7.08337       7.02017
  35  19 4157.1337    1.1307 12.6658  9.9901  0.0011  0.1272   0.0085   0.3526    0.0357   0.0000   431.3211       3.84900       23.4842       25.6745      -6.82226      -7.61713       5.56419       7.43753       8.39085       8.86602       9.19175       9.03063
  35  20 4309.2269    0.8700 14.5377  9.9415 -0.0011  0.1686   0.0073   0.4432    0.0305   0.0000   423.9242       14.4133       22.2234       10.5440      -17.1243       5.38918       7.18645       9.72932       10.9472       11.7187       11.7689       11.9334
  36   2 1235.6746    0.0613  0.1284  8.8283  0.0000  0.0242   0.0076   0.0526    0.0229   0.0000   441.0688     -0.131968       23.9977      -3.42373      -1.63321       3.34681       1.04029       1.41722       1.60443       1.46661       1.60122       1.63429
  36   3 1471.8484    0.1591  0.1606  8.8325  0.0000  0.0114   0.0074   0.0236    0.0256   0.0000   441.4035      0.117555       21.6507       1.16471      -3.58609     -0.939113      0.532988      0.735386      0.831332      0.990624      0.997101       1.04303
  36   4 1681.9006    0.2767  0.2706  8.9567  0.0000  0.0128   0.0088   0.0277    0.0324   0.0000   440.6067       1.91211       21.9895     -0.762648      -5.35157       2.20946      0.667206      0.916374       1.01170       1.11438       1.08687       1.03514
  36   5 1875.4361    0.4698  0.5530  9.1181  0.0000  0.0176   0.0107   0.0419    0.0489   0.0000   440.1386      0.616762       22.1415     -0.895213      -3.92105      0.493466      0.754895      0.995047       1.10311       1.20298       1.30641       1.22709
  36   6 2063.0564    0.7079  0.8282  9.3056 -0.0005  0.0201   0.0129   0.0517    0.0665   0.0000   440.9664      -1.16769       20.3663      0.606599      -2.86171     -0.364793      0.866783       1.14281       1.20382       1.31563       1.35171       1.40373
  36   7 2245.5182    1.0332  1.0430  9.6967  0.0000  0.0229   0.0170   0.0591    0.0929   0.0000   441.6863      0.954444       20.4297      0.250929      -3.20461       2.09924      0.971383       1.27971       1.42207       1.55922       1.64074       1.58027
  36   8 2421.0727    1.5564  1.2477 10.1263  0.0000  0.0240   0.0233   0.0643    0.1139   0.0000   441.1503      -2.36680       20.0401       3.77908      -4.43165       1.42830       1.02982       1.35599       1.50860       1.66772       1.63068       1.65475
  36   9 2592.6864    2.2227  1.2075 10.7741 -0.0007  0.0238   0.0331   0.0626    0.1305   0.0000   441.4698     -0.582190       16.8019       1.32164      -3.62485      -3.46286       1.00885       1.41473       1.45782       1.61545       1.64863       1.62608
  36  10 2762.6268    2.8948  1.0163 11.6152  0.0000  0.0209   0.0457   0.0541    0.1020   0.0000   442.2741     -0.526110       17.0243      0.170027      -1.07854      0.657885      0.932148       1.25452       1.36177       1.52765       1.51562       1.50993
  36  11 2930.1354    3.7084  0.9772 11.9815  0.0000  0.0197   0.0583   0.0521    0.1092   0.0000   438.4160     -0.740620       17.2942      0.566723      -3.03457      0.897918      0.887643       1.17411       1.28327       1.45760       1.48751       1.50271
  36  12 3094.1604    4.0071  1.1161 12.5271  0.0001  0.0230   0.0634   0.0615    0.0988   0.0000   440.0741      0.840036       16.9216      -3.15377      -1.92120       1.37090      0.987078       1.36927       1.44866       1.57965       1.66503       1.61831
  36  13 3254.8358    3.6858  1.4985 12.1805  0.0000  0.0260   0.0506   0.0722    0.0837   0.0000   438.9445      0.802187       18.0632     -0.921409      -3.70505      0.205000       1.11752       1.51549       1.66807       1.78053       1.88900       1.97021
  36  14 3413.4953    3.1146  2.4756 11.5754  0.0000  0.0330   0.0334   0.0909    0.0642   0.0000   441.5389      -4.27609       12.8487      -2.01048       1.90844      -5.93179       1.43316       1.95096       2.19165       2.31936       2.41976       2.36954
  36  15 3570.6354    2.4664  3.8365 11.1262 -0.0023  0.0438   0.0226   0.1186    0.0540   0.0000   443.9968       4.52837       17.4936      -1.67828      -1.61995      -5.26418       1.90455       2.47047       2.83096       2.98359       3.14386       3.11714
  36  16 3726.4042    1.9628  5.6481 10.7792  0.0000  0.0589   0.0165   0.1600    0.0418   0.0000   439.2963      -4.30379       16.5284      -2.10374      -3.49649     -0.455744       2.54234       3.42555       3.81129       4.06286       4.12994       4.18684
  36  17 3881.1526    1.5697  7.4716 10.5414 -0.0000  0.0754   0.0136   0.2126    0.0392   0.0000   440.5545       2.37598       13.0050      -10.7247      -12.3063      -6.58821       3.21439       4.25812       4.87071       5.17786       5.33590       5.39405
  36  18 4034.8871    1.2926 10.1788 10.2736  0.0000  0.1035   0.0107   0.2851    0.0369   0.0000   434.0950       14.8669       30.5545       4.51047      -6.80976      -5.18276       4.46378       5.92953       6.78532       7.22044       7.32798       7.51831
  36  19 4188.3204    1.0654 13.6263 10.0213  0.0000  0.1406   0.0076   0.3796    0.0329   0.0000   433.8371      -3.99059      -1.42309      -16.0970      -7.52850       11.5963       6.02312       7.91440       9.01479       9.74474       9.83978       9.80261
  36  20 4340.7675    0.8684 15.5288  9.9136  0.0014  0.1726   0.0069   0.4495    0.0291   0.0000   438.0478       7.40906       36.9872       20.9238      -27.6044      -11.2329       7.34124       9.71580       11.1475       11.9562       11.9862       12.2564
  37   3 1486.8098    0.1547  0.2115  8.7918  0.0000  0.0131   0.0068   0.0321    0.0259   0.0000   441.1404     -0.267138       20.4600     -0.836185      -3.85347      -1.13337      0.566473      0.732625      0.829710      0.946281      0.995635       1.08893
  37   4 1697.5793    0.3105  0.3021  8.9060  0.0000  0.0123   0.0090   0.0285    0.0339   0.0000   441.6092     -0.998587       20.3975     -0.741189      -2.85739      -1.36534      0.580996      0.691977      0.734809      0.841423      0.815414      0.886507
  37   5 1892.1604    0.5332  0.5304  9.0389 -0.0000  0.0164   0.0113   0.0370    0.0504   0.0000   440.7433     -0.684600       21.6633      0.289190      -5.83373     -0.906796      0.663989      0.869451       1.05018       1.07875       1.18496       1.18178
  37   6 2081.1115    0.7618  0.7553  9.2399 -0.0004  0.0182   0.0135   0.0473    0.0691   0.0000   439.5362    -0.0850001       21.7442       1.67396      -3.25796     0.0583394      0.797272       1.07025       1.20331       1.28266       1.43544       1.46023
  37   7 2264.3073    1.1028  1.1088  9.5854  0.0000  0.0227   0.0172   0.0596    0.1034   0.0000   440.2541       1.28654       18.9977       1.32468      -4.44693      0.301003      0.971527       1.32126       1.47275       1.63881       1.61803       1.67543
  37   8 2440.5768    1.6086  1.2380 10.3199  0.0000  0.0238   0.0236   0.0643    0.0975   0.0000   441.2771     -0.314898       20.5789      0.297949      -3.53034      -2.61520      0.969932       1.33350       1.40285       1.60354       1.67398       1.65632
  37   9 2613.2711    2.3127  1.1888 10.6625  0.0001  0.0222   0.0338   0.0600    0.1385   0.0000   441.7547      0.530486       19.4402      -2.66990      -1.73437     -0.124812      0.950290       1.29851       1.37857       1.53146       1.58479       1.55667
  37  10 2784.4399    2.9777  1.1573 11.1791  0.0000  0.0223   0.0433   0.0586    0.1400   0.0000   439.8127      -1.58646       18.9160      0.964854      -1.75264      -1.05416      0.894531       1.23257       1.32311       1.47329       1.46802       1.49511
  37  11 2953.1709    3.8492  0.9371 12.0505  0.0000  0.0193   0.0604   0.0516    0.1050   0.0000   439.8182       1.00383       18.4754      -3.10191      -3.36359       2.38663      0.840219       1.19950       1.27149       1.40516       1.42437       1.40711
  37  12 3118.4166    4.1979  1.2253 11.8997 -0.0001  0.0221   0.0593   0.0617    0.1372   0.0000   439.8455     -0.663314       17.0808       3.47831      -4.39121      0.613818      0.909435       1.23991       1.42598       1.47752       1.55412       1.55367
  37  13 3280.4685    3.7684  1.6507 11.8411  0.0047  0.0270   0.0476   0.0707    0.0994   0.0000   442.0990     -0.476862       10.0016      -3.22125      -2.46279      -1.01378       1.13059       1.53094       1.73333       1.83808       1.92823       1.90986
  37  14 3440.1393    2.9567  2.3335 11.8012  0.0000  0.0328   0.0336   0.0933    0.0570   0.0000   441.5718       2.56551       10.7084      0.260536       1.51254      -1.09884       1.34346       1.81246       2.03344       2.16689       2.21378       2.23894
  37  15 3598.1856    2.3783  4.0319 11.1375  0.0000  0.0451   0.0218   0.1235    0.0500   0.0000   438.1526      -2.30635       17.7826      0.852445      -7.87016      -1.86429       1.89991       2.55759       2.88703       3.02868       3.08457       3.18367
  37  16 3754.9628    1.8695  5.3409 10.9277  0.0000  0.0576   0.0166   0.1590    0.0383   0.0000   438.1970      -3.27947       15.1187       5.65775      -3.92175       2.04294       2.43514       3.21416       3.68060       3.91733       4.05346       4.08757
  37  17 3910.5564    1.5089  8.0139 10.4391  0.0004  0.0794   0.0124   0.2230    0.0375   0.0000   437.8264      -5.31054       13.8940     -0.558716       5.48054      -3.04493       3.27234       4.35814       5.03061       5.30468       5.56889       5.50463
  37  18 4064.9983    1.2143 10.7472 10.2834 -0.0001  0.1104   0.0099   0.3100    0.0339   0.0000   432.1859       3.69121       8.90386      -11.5273      -8.41105      0.424183       4.60035       6.12674       6.94400       7.62255       7.69711       7.82239
  38   2 1262.5893    0.0736  0.0774  8.7884  0.0000  0.0195   0.0069   0.0225    0.0218   0.0000   441.0900     -0.300281       20.5051     -0.603085      -1.82447       2.32852      0.713996      0.842599       1.22303       1.08008       1.17541       1.06294
  38   3 1501.5400    0.1529  0.1880  8.7534  0.0000  0.0124   0.0066   0.0262    0.0253   0.0000   440.8986     -0.284346       20.9119      0.689490      -3.23965     -0.934511      0.508023      0.645766      0.654209      0.775938      0.742448      0.840016
  38   4 1713.0466    0.2911  0.3882  8.9015  0.0000  0.0150   0.0082   0.0368    0.0355   0.0000   440.8508     -0.393748       21.8803      0.294397      -2.47324       1.25335      0.672465      0.972299       1.04033       1.15802       1.23376       1.21685
  38   5 1908.7712    0.5226  0.5728  9.0747  0.0000  0.0171   0.0110   0.0415    0.0522   0.0000   441.6972      -1.48248       22.0639     -0.234144      -4.11204       1.51036      0.720246       1.03377       1.08181       1.24993       1.28487       1.31836
  38   6 2098.9503    0.7695  0.8419  9.2512 -0.0001  0.0201   0.0133   0.0505    0.0745   0.0000   440.5332      0.667132       21.6413      0.950679      -3.86309    -0.0284434      0.775028       1.05769       1.14621       1.24083       1.22838       1.22654
  38   7 2282.9121    1.1901  1.0916  9.6918  0.0000  0.0224   0.0180   0.0565    0.0998   0.0000   440.7648     -0.182155       19.4425     -0.915346      -3.31584       1.68175      0.883952       1.22760       1.35391       1.51557       1.52126       1.53971
  38   8 2459.9505    1.7233  1.3205 10.1394  0.0000  0.0237   0.0238   0.0650    0.1116   0.0000   441.0565     -0.576722       20.8326      -3.26562     0.0745425       1.13273      0.971114       1.32613       1.45909       1.57765       1.58667       1.59944
  38   9 2633.6246    2.2950  1.1766 10.9317 -0.0004  0.0224   0.0341   0.0612    0.1189   0.0000   442.0471     -0.439477       19.4769       1.09025      -2.58085     -0.690828      0.906635       1.24671       1.32972       1.41425       1.46477       1.45234
  38  10 2805.9532    3.1284  1.1420 11.3307  0.0005  0.0218   0.0459   0.0582    0.1386   0.0000   440.3875      0.922950       17.6761       1.23954      -1.81981     -0.859723      0.894624       1.25014       1.34563       1.51570       1.53429       1.50236
  38  11 2975.7970    3.9638  0.9975 11.9615  0.0000  0.0198   0.0592   0.0516    0.1173   0.0000   440.2778      -2.17630       19.3231      -1.32079      -2.10682     -0.568745      0.833450       1.06280       1.21806       1.36040       1.35981       1.40228
  38  12 3142.2082    4.0218  1.2562 12.2371 -0.0102  0.0239   0.0566   0.0606    0.0987   0.0000   442.1710     -0.881665       17.3804     -0.197031      -5.15253    -0.0152395      0.977752       1.36381       1.49090       1.66482       1.69116       1.72793
  38  13 3305.5615    3.6991  1.7598 11.8430  0.0000  0.0271   0.0448   0.0756    0.0882   0.0000   438.6103      -1.14445       18.2355       1.74343      -2.92663     0.0968232       1.09155       1.41928       1.65718       1.73092       1.83652       1.83060
  38  14 3466.4996    2.8465  2.6134 11.6408 -0.0000  0.0354   0.0299   0.0940    0.0533   0.0000   440.6785      -2.78357       11.6622       2.72264       6.25541      -1.92198       1.39032       2.03235       2.13927       2.37182       2.44879       2.47827
  38  15 3625.5168    2.2051  4.1837 11.1977  0.0003  0.0472   0.0202   0.1280    0.0420   0.0000   439.2319     -0.857191       20.6532      -1.54527     -0.813622      -3.85010       1.92558       2.61679       2.91237       3.19945       3.20265       3.24428
  38  16 3783.0765    1.8003  6.3590 10.7169  0.0000  0.0643   0.0146   0.1740    0.0366   0.0000   437.9000       2.60503       20.2012      -5.74700      -4.84275       1.39003       2.59017       3.46315       3.97701       4.20604       4.41455       4.42544
  38  17 3939.2677    1.4458  9.1443 10.4153  0.0000  0.0899   0.0116   0.2500    0.0363   0.0000   442.0554       3.00941       8.45684       3.72317       3.25932       11.4189       3.60797       4.84047       5.55988       5.87217       5.98662       6.17824
  38  18 4094.8402    1.1713 10.8790 10.2382 -0.0018  0.1146   0.0094   0.3090    0.0336   0.0000   428.3334      -9.99549       18.6976       11.5975       7.98166      -12.1660       4.49171       6.05879       6.96361       7.34905       7.53123       7.54895
  38  19 4249.3379    0.9628 13.6676  9.9732 -0.0015  0.1473   0.0071   0.3859    0.0308   0.0000   436.1827      -8.04348       34.2783      -24.5169       3.57817       4.60541       5.85519       7.86892       9.03587       9.57049       9.83856       9.80875
  39   2 1275.7104    0.0871  0.1416  8.7601  0.0000  0.0195   0.0065   0.0340    0.0224   0.0000   441.6803       1.51672       22.9495      -1.25806     -0.834353       2.90161      0.695446      0.958419       1.10941       1.23213       1.20402       1.14293
  39   3 1516.0583    0.1744  0.2047  8.7875  0.0000  0.0109   0.0069   0.0283    0.0257   0.0000   441.4943     -0.322085       21.3362     -0.136806      -3.43233    0.00751016      0.474173      0.627330      0.700658      0.781723      0.766503      0.762634
  39   4 1728.2628    0.3288  0.3920  8.8847  0.0000  0.0149   0.0086   0.0360    0.0369   0.0000   440.9076    -0.0928879       22.2214     -0.632513      -3.44025     0.0415940      0.537544      0.736721      0.849370      0.899476      0.851602      0.870381
  39   5 1925.1655    0.5417  0.6074  9.0432  0.0000  0.0173   0.0109   0.0423    0.0540   0.0000   440.5255      -1.20392       21.0183      -1.42115      -4.14997      -1.42373      0.668558      0.888434       1.03395       1.12282       1.16711       1.18111
  39   6 2116.5105    0.8016  0.9620  9.1832  0.0001  0.0213   0.0130   0.0530    0.0822   0.0000   440.9657     -0.499941       22.6464       1.66475      -1.68051     -0.536191      0.849019       1.21320       1.31028       1.41578       1.49147       1.51008
  39   7 2301.1821    1.1885  1.1537  9.9082  0.0000  0.0224   0.0184   0.0636    0.0944   0.0000   441.8722     -0.182716       24.2713      -3.86032      -3.68529      0.236531      0.902515       1.24785       1.32970       1.48097       1.52308       1.62982
  39   8 2478.9804    1.7514  1.3310 10.2152  0.0014  0.0243   0.0244   0.0618    0.1132   0.0000   442.6284     -0.214837       20.0475      0.872692      -3.48709      0.305715      0.967553       1.33233       1.48709       1.61398       1.61830       1.65322
  39   9 2653.8045    2.3869  1.2140 11.0981 -0.0003  0.0224   0.0345   0.0606    0.1012   0.0000   440.1932      -3.01914       21.3131       1.42399      -3.41024      -2.26669      0.926632       1.25692       1.43984       1.55573       1.60473       1.59987
  39  10 2827.2218    3.2529  1.1227 11.0373 -0.0001  0.0201   0.0461   0.0570    0.1665   0.0000   439.9447      -3.01444       21.7057      0.150281      -4.00177      0.443740      0.787651       1.09968       1.19664       1.34038       1.41626       1.36778
  39  11 2998.0590    3.9133  1.1049 12.0421  0.0000  0.0213   0.0574   0.0562    0.1189   0.0000   441.1794      -2.85879       18.8080      0.994252      -3.75674      -1.59445      0.859953       1.13791       1.26305       1.40767       1.44199       1.48569
  39  12 3165.5534    4.0830  1.3759 12.0238  0.0000  0.0236   0.0545   0.0625    0.1045   0.0000   439.3720      0.815334       15.7563      -2.09104      -4.01501      -1.77351      0.983797       1.31335       1.44014       1.55724       1.65131       1.66029
  39  13 3330.2297    3.5639  1.8732 11.7236  0.0000  0.0278   0.0416   0.0741    0.0861   0.0000   440.6409      -1.93300       15.2161       3.44746     -0.639825      0.832892       1.16464       1.55866       1.73017       1.87763       1.94540       2.01311
  39  14 3492.4455    2.7483  3.0746 11.5654 -0.0000  0.0376   0.0264   0.1009    0.0463   0.0000   441.6145       2.01953       13.7421      -2.10973       1.21169      -1.89249       1.50201       2.02072       2.26333       2.41257       2.55585       2.49935
  39  15 3652.5316    2.1981  4.7306 10.9766 -0.0000  0.0486   0.0180   0.1335    0.0401   0.0000   436.2100      -3.77914       14.9009       2.00238       3.75945       1.50242       1.94680       2.56140       2.95811       3.14285       3.26375       3.24051
  39  16 3810.9604    1.7597  6.6888 10.5984  0.0002  0.0654   0.0140   0.1791    0.0380   0.0000   438.4126      -7.36517       16.0444       3.83059       4.20394      -6.15372       2.60076       3.47216       3.89660       4.25330       4.35412       4.31988
  39  17 3967.8882    1.4155  9.2326 10.4046  0.0000  0.0915   0.0112   0.2526    0.0348   0.0000   429.7465       2.02561       14.0252       1.72503      -13.7752       11.5225       3.65625       4.87832       5.49377       5.87279       6.15093       6.23689
  39  18 4124.2079    1.1745 12.5819 10.1471  0.0041  0.1246   0.0081   0.3320    0.0311   0.0000   435.3469       14.1261       24.5466      0.373234      -2.65110       3.41471       4.90636       6.53809       7.38450       7.88626       8.06605       8.15742
  39  19 4279.5313    0.9271 14.5822  9.9936  0.0020  0.1623   0.0070   0.4080    0.0282   0.0000   451.9534      -15.1557       23.4408      -17.0616      -19.6455       3.89878       6.14085       8.32837       9.51676       10.2276       10.2949       10.3458
  40   2 1288.7181    0.0835  0.0743  8.7980  0.0000  0.0135   0.0066   0.0212    0.0212   0.0000   441.0187      -1.02242       22.2029      0.951094      -2.92707     -0.265373      0.546435      0.850391       1.02776      0.844662      0.828630      0.841135
  40   3 1530.3258    0.1937  0.1988  8.7552  0.0000  0.0129   0.0074   0.0269    0.0262   0.0000   441.4443      0.688532       22.7117     -0.131215      -3.75510     -0.130140      0.569787      0.888806      0.874630      0.933923       1.08221      0.952495
  40   4 1743.2501    0.3268  0.4757  8.8086  0.0000  0.0166   0.0081   0.0402    0.0389   0.0000   441.1763      0.771843       21.1389      0.254479      -2.89553      0.267325      0.705600      0.912420      0.950620       1.04468       1.15840       1.15316
  40   5 1941.3875    0.5575  0.6828  8.9792  0.0000  0.0179   0.0105   0.0430    0.0575   0.0000   441.5734     -0.221359       21.1654      -1.37128      -2.19721      0.207022      0.674510      0.910416      0.974951       1.11509       1.10826       1.09616
  40   6 2133.9075    0.8619  0.9001  9.3313  0.0005  0.0200   0.0142   0.0518    0.0804   0.0000   442.1277     -0.363370       20.9183     -0.668436      -2.44875     -0.463539      0.738196       1.01153       1.14914       1.22781       1.23115       1.29218
  40   7 2319.2321    1.2832  1.1761  9.6437  0.0000  0.0217   0.0186   0.0589    0.1159   0.0000   440.7497     0.0892469       23.2044      -2.13794      -6.91125      0.462670      0.913787       1.20222       1.36844       1.48164       1.53910       1.53713
  40   8 2497.8246    1.8338  1.2729 10.2943  0.0000  0.0233   0.0256   0.0593    0.1174   0.0000   439.5040      0.326988       20.0881     -0.180377      -3.86617       2.70438      0.905472       1.23146       1.39869       1.47232       1.54452       1.52899
  40   9 2673.7120    2.5704  1.1721 10.8200  0.0000  0.0212   0.0367   0.0567    0.1467   0.0000   441.3307       2.63510       23.6166       2.38769      -1.94392      -1.32642      0.865914       1.16437       1.26393       1.39539       1.50698       1.43381
  40  10 2848.1621    3.3302  1.0359 11.6319 -0.0000  0.0195   0.0488   0.0533    0.1127   0.0000   442.4538      -1.20198       19.5462      0.189068      -2.70217      0.403327      0.758106       1.02967       1.17830       1.26242       1.32002       1.27273
  40  11 3019.9538    3.9843  1.1150 12.0807  0.0000  0.0203   0.0575   0.0557    0.1143   0.0000   440.6981     -0.806578       21.4845      -2.15429     -0.708386      -1.03287      0.816850       1.07915       1.19001       1.25899       1.33822       1.26058
  40  12 3188.5758    4.0443  1.3569 11.9884 -0.0001  0.0236   0.0532   0.0614    0.1070   0.0000   441.8490      -2.42128       18.8832       1.25855      -5.44956      0.554188      0.934932       1.26674       1.35994       1.45442       1.59966       1.50053
  40  13 3354.5099    3.4733  2.0539 11.6194 -0.0000  0.0287   0.0382   0.0762    0.0815   0.0000   440.2027     -0.878622       14.9345      0.769397      -2.94594     -0.700929       1.12256       1.52363       1.69514       1.80519       1.90315       1.86453
  40  14 3517.9113    2.6766  3.2407 11.5345  0.0000  0.0373   0.0250   0.1073    0.0434   0.0000   440.5907       2.21038       14.0337       2.39838       2.19628      -2.74767       1.50603       1.99079       2.23623       2.37806       2.39016       2.42345
  40  15 3679.1931    2.0924  4.9711 11.0360 -0.0000  0.0524   0.0174   0.1394    0.0367   0.0000   441.0987       3.06882       18.9209       2.15829       4.44107      -3.91304       2.00368       2.73369       3.03425       3.33602       3.43359       3.52932
  40  16 3838.5415    1.6583  7.5324 10.6116 -0.0003  0.0734   0.0134   0.1995    0.0366   0.0000   437.6069      -6.11064       22.7959      -2.21471      -3.28549      -16.6318       2.81327       3.72974       4.27562       4.56249       4.76227       4.77394
  40  17 3996.4929    1.3588  9.5703 10.3966  0.0005  0.0948   0.0107   0.2631    0.0337   0.0000   432.9473      0.302079       25.6693      -8.47680       5.45961       8.13624       3.55978       4.84810       5.53546       5.91838       6.03573       6.08612
  40  18 4153.3070    1.0724 12.4531 10.1451 -0.0025  0.1338   0.0077   0.3455    0.0305   0.0000   440.2378      -4.97360       22.7591      -7.40260      -19.9606       17.4815       4.94475       6.79827       7.53164       8.27388       8.53444       8.32107
  41   2 1301.5437    0.0850  0.0850  8.7629  0.0000  0.0134   0.0064   0.0220    0.0212   0.0000   441.4224      0.413190       19.2398     -0.485589      -1.88063     -0.482803      0.502784      0.698621      0.934206      0.870598       1.03797       1.17456
  41   3 1544.3573    0.1929  0.1806  8.8350  0.0000  0.0099   0.0072   0.0215    0.0252   0.0000   441.6690     -0.396348       21.1902      0.108509      -2.94592     -0.356049      0.373733      0.506329      0.564666      0.606751      0.653683      0.655099
  41   4 1758.0305    0.3637  0.3678  8.9744 -0.0002  0.0126   0.0091   0.0326    0.0358   0.0000   441.6539     -0.921516       22.2973     -0.263669      -4.19317     -0.391734      0.483305      0.643932      0.739529      0.806360      0.782365      0.794716
  41   5 1957.4460    0.5817  0.6869  9.0646  0.0000  0.0169   0.0109   0.0441    0.0563   0.0000   441.9187      0.494801       21.5572       1.11016      -2.59696     -0.881983      0.660201      0.871767      0.978847       1.03427       1.06937       1.09603
  41   6 2151.1034    0.8706  0.9636  9.3246  0.0000  0.0208   0.0139   0.0530    0.0846   0.0000   441.9785      -1.30886       18.9735     -0.630145     -0.286261     -0.808411      0.740456       1.05782       1.07501       1.25117       1.27083       1.26148
  41   7 2337.1415    1.2957  1.1086  9.9760  0.0000  0.0210   0.0198   0.0584    0.0980   0.0000   441.0565     -0.357241       18.9187      -1.70576      -4.56073      0.232938      0.848058       1.12248       1.19150       1.27802       1.42291       1.36888
  41   8 2516.4909    1.9505  1.3582 10.1802  0.0000  0.0233   0.0255   0.0613    0.1195   0.0000   441.6628     -0.413985       22.0206     -0.778902      -3.05047      0.379655      0.877833       1.21575       1.39946       1.50387       1.56590       1.57236
  41   9 2693.4303    2.6740  1.2462 10.5206  0.0000  0.0212   0.0355   0.0577    0.1645   0.0000   441.1293      -1.78620       18.0255    -0.0125291      -5.44144      0.539553      0.842445       1.14368       1.25310       1.42327       1.53999       1.47417
  41  10 2868.8450    3.4270  1.1056 11.6699  0.0000  0.0206   0.0495   0.0559    0.1213   0.0000   441.3446     -0.276066       21.2091     -0.769212      -5.00731     -0.141470      0.782800       1.12454       1.17708       1.31970       1.35597       1.37817
  41  11 3041.5143    4.1614  1.1629 11.7875  0.0000  0.0209   0.0579   0.0574    0.1505   0.0000   441.0195       1.46625       19.8205     -0.632500      -3.67586      -2.91138      0.772243       1.12644       1.17132       1.30567       1.38113       1.32962
  41  12 3211.1782    4.1350  1.3976 11.9575  0.0000  0.0230   0.0541   0.0631    0.1136   0.0000   440.3863     -0.685752       18.9950      0.121419      -1.89835      0.877473      0.872866       1.18901       1.29793       1.41717       1.43393       1.43262
  41  13 3378.3908    3.3706  2.1798 11.5979 -0.0000  0.0300   0.0356   0.0763    0.0741   0.0000   441.6491      -2.63231       13.3105      -1.06083      -1.18317      0.267467       1.12209       1.53035       1.74794       1.81757       1.94510       1.91757
  41  14 3543.0710    2.5809  3.5658 11.4258  0.0059  0.0405   0.0230   0.1111    0.0411   0.0000   443.5944     -0.592535       14.2790     -0.291091      -3.94158      -5.84290       1.49991       2.02964       2.33002       2.42064       2.55336       2.51690
  41  15 3705.3395    2.0281  5.4440 10.9513  0.0000  0.0554   0.0160   0.1492    0.0340   0.0000   439.9429      0.724136       19.9296       4.75858      -4.13426       1.60010       2.00547       2.83341       3.10795       3.39224       3.48946       3.54694
  41  16 3865.7526    1.6090  7.4115 10.6677  0.0000  0.0733   0.0132   0.2026    0.0346   0.0000   437.7112      0.160722       22.2863       7.68582      -6.13125      -6.02234       2.69836       3.68127       4.11216       4.49213       4.57730       4.65398
  41  17 4024.2321    1.2775  9.6969 10.3531 -0.0002  0.0991   0.0101   0.2701    0.0341   0.0000   435.1247      -3.74369       21.9060      -4.60130       5.39753      -5.69021       3.69522       4.93249       5.65556       5.97661       6.25347       6.25577
  41  18 4182.0185    1.0514 12.8138 10.1032  0.0005  0.1315   0.0075   0.3529    0.0302   0.0000   436.7317       3.32992       16.8929      -18.0595      -6.31109      -3.23637       4.88696       6.41966       7.38581       7.95613       8.25361       8.29888
  42   2 1314.2160    0.0896  0.1344  8.7439  0.0000  0.0162   0.0064   0.0328    0.0219   0.0000   441.4984     -0.515502       20.2577      -1.07437      -3.76938      0.108230      0.771607      0.944886       1.37940       1.40097       1.37414       1.27672
  42   3 1558.1794    0.1991  0.2118  8.8033  0.0000  0.0108   0.0070   0.0257    0.0257   0.0000   441.4901     -0.646996       21.4184    -0.0577024      -2.84868     -0.296895      0.420616      0.593527      0.650961      0.661089      0.762130      0.755887
  42   4 1772.6350    0.3650  0.4033  8.9752  0.0000  0.0142   0.0090   0.0336    0.0370   0.0000   440.9919    -0.0631053       21.2253      0.782283      -2.42261     -0.711288      0.517695      0.639973      0.794340      0.780937      0.856725      0.840736
  42   5 1973.3122    0.6024  0.7266  9.0291  0.0000  0.0176   0.0107   0.0433    0.0596   0.0000   440.4303     -0.527106       20.0478     -0.499744      -4.22577     -0.107431      0.642480      0.855986      0.955239      0.995048       1.07266       1.07464
  42   6 2167.9999    0.9213  1.0269  9.4099  0.0000  0.0206   0.0141   0.0547    0.0832   0.0000   441.3932      0.656876       23.0483      -1.28042      -4.49878      0.394469      0.753513       1.03274       1.14533       1.23438       1.28471       1.28876
  42   7 2354.6890    1.4047  1.1340 10.0002  0.0000  0.0217   0.0205   0.0562    0.1054   0.0000   439.7997      -1.29703       19.9874      0.279414      -3.70703     -0.961236      0.818975       1.10266       1.18142       1.31836       1.40613       1.40509
  42   8 2534.9860    1.9478  1.2993 10.4958  0.0000  0.0225   0.0263   0.0613    0.1018   0.0000   441.4094      0.915877       21.9319       1.52331      -2.62733       2.01788      0.815474       1.12635       1.26378       1.34338       1.35062       1.37086
  42   9 2712.9522    2.7383  1.1858 10.9940  0.0000  0.0211   0.0381   0.0569    0.1385   0.0000   441.6631       2.00422       20.7213       1.01337     -0.947644     -0.248464      0.792017       1.11392       1.17359       1.34825       1.37957       1.39049
  42  10 2889.3307    3.5489  1.0163 11.9182  0.0000  0.0192   0.0518   0.0527    0.1024   0.0000   443.2958      0.875281       21.2285     -0.320689      -1.90676      -2.28707      0.676262      0.957814       1.03538       1.15111       1.20663       1.20773
  42  11 3062.8443    4.1467  1.1466 12.1011  0.0000  0.0207   0.0579   0.0561    0.1159   0.0000   441.1852     -0.440029       17.6444       2.79198      -1.79658     -0.847814      0.728224       1.04939       1.06989       1.27834       1.30484       1.30359
  42  12 3233.5183    4.0575  1.5188 11.8246 -0.0000  0.0240   0.0498   0.0645    0.1054   0.0000   441.1032      0.231300       17.3466      0.425513      -1.28325      -3.47449      0.864992       1.23823       1.31217       1.41649       1.47176       1.43866
  42  13 3401.8627    3.3231  2.2610 11.6707 -0.0000  0.0297   0.0344   0.0786    0.0648   0.0000   441.2873      0.144699       16.6059      0.198687       1.57431       1.18986       1.10001       1.49000       1.68010       1.77714       1.88404       1.88891
  42  14 3567.8241    2.4783  3.7596 11.4431  0.0000  0.0427   0.0219   0.1131    0.0387   0.0000   439.9413     -0.164331       17.3099      -4.44474      -2.23969       4.58549       1.55572       2.13282       2.38137       2.56543       2.67713       2.65165
  42  15 3731.3077    1.9531  5.5421 10.9228  0.0002  0.0561   0.0156   0.1518    0.0339   0.0000   438.6607      -5.39763       12.7625      -4.45186      -6.50633       5.10312       2.04653       2.78282       3.13974       3.36216       3.49662       3.46867
  42  16 3892.6357    1.5568  7.8361 10.5607 -0.0015  0.0773   0.0120   0.2075    0.0342   0.0000   436.9506       3.14572       9.63008      -6.48784      0.856436      -1.83511       2.78954       3.83484       4.38170       4.63661       4.83888       4.88901
  42  17 4052.0647    1.2771 10.6362 10.2818 -0.0013  0.1039   0.0089   0.2805    0.0326   0.0000   445.8709      -2.78694       20.9818       2.34158      -15.4755       3.89657       3.79907       5.08351       5.74645       6.17329       6.30885       6.45636
  42  18 4210.5042    1.0383 13.2783 10.0393  0.0000  0.1368   0.0069   0.3509    0.0289   0.0000   442.4167       3.82889       9.35837      -9.26456      -8.11269      -5.61339       4.92324       6.65976       7.55296       8.18416       8.42784       8.62295
  43   2 1326.7270    0.0939  0.1157  8.7506  0.0000  0.0140   0.0059   0.0266    0.0211   0.0000   441.3686    -0.0607199       21.9572      0.197395      -3.57919     -0.286015      0.443755      0.704440      0.731353      0.866657      0.921958       1.09973
  43   3 1571.7972    0.2008  0.2531  8.8350  0.0000  0.0118   0.0069   0.0307    0.0262   0.0000   441.6838     -0.409844       20.7398     -0.731960      -3.39263      -1.10829      0.498021      0.655864      0.756400      0.819674      0.790747      0.948463
  43   4 1787.0010    0.3886  0.5062  8.9217  0.0000  0.0154   0.0087   0.0406    0.0404   0.0000   440.9279     -0.620015       21.0614      0.493497      -3.07459      0.550780      0.546602      0.778802      0.842360      0.938990      0.985612      0.989190
  43   5 1989.0552    0.6192  0.7523  9.1315  0.0000  0.0178   0.0111   0.0480    0.0597   0.0000   441.2988     -0.860330       22.2423     0.0868076      -3.33755      0.365995      0.635338      0.857786      0.983774       1.06180       1.08651       1.09079
  43   6 2184.8183    0.9663  1.0104  9.5939  0.0000  0.0202   0.0148   0.0546    0.0777   0.0000   442.5045     -0.746953       19.3558     -0.829800      -2.06267      0.870087      0.722524      0.945079       1.03988       1.16341       1.20419       1.19658
  43   7 2372.1703    1.4342  1.2904  9.6891  0.0000  0.0219   0.0188   0.0600    0.1066   0.0000   440.5394     -0.897658       21.4160       1.38688      -1.38854       2.13230      0.784439       1.12346       1.16237       1.33805       1.39451       1.42810
  43   8 2553.2644    2.0651  1.2836 10.7289 -0.0025  0.0221   0.0277   0.0606    0.0999   0.0000   441.5355       2.08797       22.2941      0.477234      -2.13936      0.732639      0.784250       1.10104       1.21389       1.34951       1.36814       1.44287
  43   9 2732.3372    2.8308  1.2510 10.8896 -0.0000  0.0209   0.0370   0.0566    0.1345   0.0000   442.3460     -0.659916       18.8576       1.49683     -0.990126      0.393178      0.771254       1.01356       1.10886       1.23092       1.30361       1.31795
  43  10 2909.5184    3.6809  1.0608 11.6185  0.0000  0.0192   0.0513   0.0508    0.1299   0.0000   440.8731      0.339846       21.2487      0.718801      -4.92675      -1.95022      0.738621       1.01133       1.08169       1.14225       1.23841       1.28457
  43  11 3083.8725    4.2061  1.3241 11.3621  0.0002  0.0208   0.0527   0.0579    0.1713   0.0000   441.0049      -2.03228       18.6091     -0.280310      -3.65338      -1.66628      0.773547       1.05574       1.19050       1.35364       1.40477       1.37316
  43  12 3255.4857    3.9754  1.5276 11.9406 -0.0000  0.0236   0.0477   0.0636    0.0907   0.0000   441.8088     -0.648758       17.5044      -3.65558      -1.61564      -1.27071      0.866429       1.16290       1.33198       1.40911       1.46745       1.47585
  43  13 3424.9596    3.1109  2.6322 11.6573  0.0000  0.0324   0.0296   0.0882    0.0519   0.0000   444.3004      0.796036       14.6548       1.52326      0.882766       2.58614       1.15293       1.57804       1.75628       1.93055       1.98331       1.96067
  43  14 3592.2288    2.4173  4.3401 11.1138  0.0000  0.0445   0.0190   0.1183    0.0391   0.0000   439.3336      -3.32937       15.0343     -0.426163     -0.804163      -2.77371       1.60970       2.14931       2.43542       2.64984       2.74690       2.77368
  43  15 3756.9702    1.9044  6.1062 10.8435  0.0000  0.0597   0.0143   0.1610    0.0321   0.0000   442.9847       3.75176       14.1247       3.13718      -4.03699       2.27971       2.11956       2.82937       3.27108       3.53236       3.64918       3.65666
  43  16 3919.1974    1.5383  8.9612 10.4397 -0.0020  0.0838   0.0103   0.2242    0.0325   0.0000   448.0403    -0.0360493       20.3785      -4.07509       4.71928      -4.82109       2.94571       4.01938       4.52676       4.93974       5.01766       5.14716
  43  17 4079.4495    1.3065 12.0654 10.1313  0.0018  0.1139   0.0077   0.2960    0.0313   0.0000   440.1048      -1.68299       11.5906       3.34900      -1.55012      -5.23464       3.97299       5.46589       6.04972       6.60818       6.86173       6.93096
  44   2 1339.0716    0.1084  0.1360  8.6937  0.0000  0.0126   0.0060   0.0258    0.0214   0.0000   441.4968      0.759889       21.6051      -1.09833      -3.44966      0.466411      0.443683      0.548052      0.718466      0.783767      0.822699      0.829668
  44   3 1585.1985    0.2131  0.2432  8.7410  0.0000  0.0117   0.0070   0.0283    0.0265   0.0000   441.7832     0.0960273       22.1463      0.476977      -2.80790     -0.800970      0.505163       1.01978      0.798084       1.39150       1.16836       1.70294
  44   4 1801.2447    0.4141  0.5101  8.8060  0.0000  0.0160   0.0088   0.0349    0.0431   0.0000   441.5234      -1.83099       21.9710     -0.290165      -4.32681      0.452461      0.578754      0.731676      0.863670      0.916801      0.920071      0.972145
  44   5 2004.5728    0.6692  0.7997  8.9534  0.0000  0.0187   0.0112   0.0448    0.0690   0.0000   441.2990     -0.651477       21.3638     -0.126183      -3.20418     -0.250614      0.646074      0.883049      0.958123       1.08246       1.13344       1.11261
  44   6 2201.4373    1.0141  1.1030  9.3360 -0.0000  0.0207   0.0149   0.0553    0.0988   0.0000   441.6039     -0.365209       22.0363       1.18419      -5.25580      -1.57197      0.769949       1.01277       1.16676       1.24195       1.30268       1.32526
  44   7 2389.3960    1.4590  1.2766  9.9194  0.0000  0.0223   0.0199   0.0599    0.1037   0.0000   441.2326     -0.284015       19.0215      0.489724      -4.24540      -2.83214      0.791622       1.10129       1.20287       1.27200       1.33400       1.39450
  44   8 2571.3592    2.1864  1.3427 10.2056 -0.0000  0.0218   0.0278   0.0589    0.1371   0.0000   441.5405     -0.794570       22.2069     -0.932603      -2.98777     -0.898329      0.788043       1.04254       1.14394       1.26105       1.36356       1.32771
  44   9 2751.4527    2.9194  1.1622 11.0514  0.0000  0.0206   0.0394   0.0534    0.1321   0.0000   440.7011       1.84875       23.0184      0.517823      -2.83477      -2.37503      0.735555       1.03739       1.10585       1.22632       1.26741       1.26535
  44  10 2929.5575    3.8699  1.0987 11.4904  0.0001  0.0188   0.0524   0.0504    0.1459   0.0000   439.6948      -1.51364       20.7709      0.856761      -5.58708      -1.21433      0.707674      0.925203       1.04724       1.11984       1.22138       1.20520
  44  11 3104.6504    4.4271  1.0915 11.8779  0.0001  0.0191   0.0602   0.0506    0.1390   0.0000   440.4228      -1.07299       20.3886     -0.273856      -1.02440      0.214618      0.686755      0.919124       1.01563       1.10182       1.14524       1.14848
  44  12 3277.1765    3.8956  1.6791 11.7259  0.0000  0.0248   0.0443   0.0649    0.0909   0.0000   441.7162     -0.706693       20.3606      -3.20660      -3.39386       1.04720      0.887974       1.18994       1.28105       1.42976       1.42775       1.47198
  44  13 3447.6627    2.9941  2.8752 11.5916 -0.0000  0.0344   0.0273   0.0904    0.0465   0.0000   441.4028       1.64246       18.4797       1.91134      -1.04350      -3.97022       1.17315       1.65360       1.81334       1.96179       2.05599       2.06924
  44  14 3616.2237    2.3460  4.6887 11.0669 -0.0000  0.0469   0.0178   0.1262    0.0358   0.0000   441.0900       2.77112       13.9765      -4.37058      -2.26591      0.277415       1.61371       2.23526       2.47673       2.70567       2.78186       2.86309
  44  15 3781.9101    1.8762  6.9770 10.7100  0.0008  0.0658   0.0134   0.1782    0.0323   0.0000   440.7746       1.09218       14.0820       3.99096      -5.19476      -3.18639       2.31894       3.19550       3.57130       3.81050       4.02883       4.07206
  44  16 3945.5296    1.5567 10.3780 10.3064  0.0036  0.0949   0.0091   0.2468    0.0316   0.0000   440.8092      -2.45615       14.5035       1.74604       2.53824       12.1197       3.27635       4.47023       5.01168       5.44107       5.70448       5.68186
  44  17 4107.0106    1.2173 12.5532 10.0749 -0.0007  0.1207   0.0070   0.3126    0.0293   0.0000   448.0180      -2.30102       25.5145       10.1544      -2.12833      -4.26295       4.24694       5.56857       6.44922       6.98510       7.07221       7.26217
  45   1 1062.0002    0.0469  0.0485  8.8680  0.0000  0.0289   0.0074   0.0432    0.0193   0.0000   439.2171       3.12383       21.3738      -2.65050      -2.21274       1.62882       1.69690       3.03370       3.80384       1.60978       3.26488       4.93205
  45   2 1351.2612    0.1036  0.1468  8.7254  0.0000  0.0139   0.0059   0.0277    0.0214   0.0000   441.6758     -0.464397       21.5938      0.110838      -1.60802     -0.842489      0.464760      0.666056      0.734933      0.804590      0.809959      0.830386
  45   3 1598.4134    0.2254  0.3160  8.7447  0.0000  0.0134   0.0067   0.0317    0.0277   0.0000   441.2990      -1.21273       21.5162       1.70105      -3.53118     -0.266690      0.468443      0.630609      0.652692      0.790966      0.756701      0.869875
  45   4 1815.2883    0.4445  0.4453  8.9539  0.0000  0.0128   0.0095   0.0324    0.0395   0.0000   441.4837      0.400803       22.2575     -0.301058      -3.20285       1.27626      0.464496      0.639355      0.729536      0.801260      0.848258      0.847275
  45   5 2019.9891    0.6671  0.7751  9.2185  0.0000  0.0176   0.0115   0.0468    0.0617   0.0000   441.7757      -1.43562       21.7292     -0.200687      -3.73566     -0.853295      0.635735      0.783624      0.905345      0.998317       1.01529      0.984974
  45   6 2217.7724    1.0483  1.0961  9.4408 -0.0002  0.0205   0.0150   0.0549    0.0947   0.0000   441.6786      0.326529       22.7818      -1.06017      -4.06571     -0.980495      0.729723       1.01853       1.08214       1.20963       1.28118       1.29112
  45   7 2406.3893    1.5585  1.2787 10.0423 -0.0098  0.0219   0.0198   0.0564    0.0947   0.0000   441.0609       1.00221       20.7379      0.589164      -3.54695      -2.96019      0.752278       1.02234       1.13996       1.23053       1.29527       1.28035
  45   8 2589.3755    2.2603  1.2857 10.3257 -0.0001  0.0206   0.0283   0.0571    0.1276   0.0000   441.7762      -1.27497       21.8005      0.757251      -3.48282      -1.06045      0.708701      0.972253       1.09261       1.16504       1.22939       1.22754
  45   9 2770.4289    2.9525  1.2392 11.2133  0.0000  0.0209   0.0381   0.0561    0.1129   0.0000   442.1096      0.168790       21.2317       1.17239      -4.25069      0.788633      0.713541      0.988918       1.07830       1.12604       1.22877       1.23733
  45  10 2949.3919    4.0154  1.1642 11.1333  0.0000  0.0190   0.0520   0.0522    0.2163   0.0000   440.7071     -0.680246       22.1351     -0.731337      -3.66398      -1.05498      0.694455      0.896623       1.03028       1.08905       1.16582       1.15758
  45  11 3125.2419    4.2377  1.2827 11.8432  0.0061  0.0206   0.0543   0.0591    0.1245   0.0000   439.8407     -0.651331       19.1159      0.571544      -1.29555      -2.23975      0.703098      0.970967       1.05992       1.12869       1.20127       1.22395
  45  12 3298.6586    3.8732  1.6632 11.9332  0.0000  0.0245   0.0443   0.0670    0.0786   0.0000   441.2355     -0.129351       20.0357      -1.42241      -1.00935      0.882437      0.819198       1.15983       1.30209       1.35605       1.45029       1.40811
  45  13 3470.1520    2.9519  2.9599 11.5158 -0.0000  0.0340   0.0259   0.0899    0.0464   0.0000   444.0657     -0.287210       18.1853      -1.90288       4.09562      -1.81384       1.14173       1.53795       1.76967       1.91754       1.95042       2.02798
  45  14 3639.6938    2.2388  4.7809 11.0873 -0.0007  0.0476   0.0167   0.1327    0.0357   0.0000   439.7018     -0.250980       19.5926      -4.35376      -4.86097       2.40812       1.62600       2.26237       2.53487       2.72912       2.78452       2.83453
  45  15 3806.5761    1.6830  6.6583 10.5609 -0.0059  0.0654   0.0111   0.1804    0.0354   0.0000   441.2871      -7.57101       21.4862      -4.97913      -1.29372       2.27780       2.18130       2.94025       3.29536       3.60534       3.73893       3.83511
  45  16 3971.3059    1.3697  8.5441 10.2973 -0.0022  0.0835   0.0088   0.2290    0.0345   0.0000   440.8961      -6.01865       16.0440   0.000563946      -5.48899       6.87849       2.85677       3.84709       4.41701       4.69350       4.99529       5.00374
  45  17 4133.5489    1.1402 12.2377 10.1338 -0.0000  0.1209   0.0069   0.3156    0.0289   0.0000   443.7406      -11.0590       20.6957       1.13213      -13.1314       7.32561       4.11566       5.43992       6.31565       6.72911       7.06831       7.18026
  46   2 1363.3110    0.1133  0.1296  8.7496  0.0000  0.0114   0.0061   0.0223    0.0214   0.0000   442.1813  -0.000706008       22.1083    -0.0586093      -3.61565    -0.0141874      0.460171      0.623490      0.711060      0.783673      0.874944      0.801637
  46   3 1611.4285    0.2382  0.3182  8.8559  0.0000  0.0125   0.0069   0.0318    0.0278   0.0000   441.9605      0.123431       21.2455      0.243531      -3.73727      0.889998      0.446422      0.629476      0.716799      0.819106      0.939208      0.916873
  46   4 1829.1948    0.4431  0.5091  8.9873  0.0000  0.0146   0.0089   0.0357    0.0417   0.0000   441.2595     -0.376604       21.3619      0.900744      -3.85780      0.315721      0.471297      0.630785      0.765050      0.771227      0.795797      0.793619
  46   5 2035.2117    0.7377  0.7778  9.0785  0.0000  0.0173   0.0118   0.0422    0.0704   0.0000   441.7356      0.357553       20.9404     -0.857831      -3.23896     0.0296231      0.578816      0.831104      0.853456      0.991336      0.968957       1.04207
  46   6 2233.9165    1.1129  1.1123  9.4051 -0.0001  0.0203   0.0156   0.0532    0.1113   0.0000   441.3934     -0.978338       21.3011       2.15181      -3.37411      0.208168      0.683855      0.913561       1.04698       1.13122       1.22861       1.17617
  46   7 2423.2651    1.5965  1.3168 10.0302  0.0000  0.0227   0.0207   0.0570    0.1082   0.0000   441.1149       1.32194       21.1321      -1.17954      0.742018      0.525702      0.766695       1.03546       1.17389       1.26612       1.28240       1.35048
  46   8 2607.1394    2.2771  1.3203 10.5366  0.0000  0.0213   0.0285   0.0578    0.1220   0.0000   441.5082    -0.0965459       20.4741      -2.83528      -2.87480      0.267393      0.713540      0.996719       1.08486       1.20685       1.22497       1.26067
  46   9 2789.2162    3.1424  1.1695 11.5097  0.0000  0.0204   0.0421   0.0541    0.1182   0.0000   441.3084       1.04194       21.3423     -0.715257      -1.93169       1.21911      0.684586      0.936334       1.03634       1.11914       1.21005       1.20196
  46  10 2968.9308    4.1032  1.1394 11.6511  0.0000  0.0193   0.0535   0.0505    0.1516   0.0000   441.6822      0.667165       21.6221      -1.23344      -1.15392     0.0505695      0.651254      0.898228      0.956806       1.10512       1.13647       1.13898
  46  11 3145.5505    4.2933  1.2901 12.0740  0.0072  0.0208   0.0549   0.0567    0.1181   0.0000   440.7849      0.963540       22.1119     -0.782015      -2.73356     -0.639790      0.699339      0.983313       1.07165       1.20665       1.24178       1.26961
  46  12 3319.8597    3.6600  1.8638 11.8960  0.0000  0.0252   0.0390   0.0703    0.0687   0.0000   441.0837     0.0310372       18.0146       1.86643     -0.519717       2.07333      0.870199       1.17209       1.38056       1.47016       1.51793       1.53157
  46  13 3492.4204    2.8108  3.3432 11.5842  0.0006  0.0370   0.0240   0.0980    0.0424   0.0000   440.6156      -2.40300       15.4683      -1.23056      -4.46585       1.88864       1.23189       1.69314       1.88436       2.05651       2.14092       2.15952
  46  14 3662.9593    2.5353  6.3722 10.1215  0.0000  0.0523   0.0110   0.1405    0.0200   0.0000   434.1186      -2.50485       33.6627       3.22439      -19.0712      -2.19363       1.98592       2.47612       2.92441       3.07656       3.43060       3.40820
  46  15 3830.9654    2.2597 11.3201  9.5540  0.0142  0.0866   0.0069   0.2257    0.0193   0.0000   438.3633    -0.0422344       25.9601      -15.7497      -20.8879       6.24650       3.20610       4.11851       4.72758       5.13147       5.53317       5.48732
  47   2 1375.1678    0.1161  0.1265  8.7889  0.0000  0.0115   0.0060   0.0214    0.0210   0.0000   441.6535     -0.895402       22.0565    -0.0455150      -3.04140     -0.697105      0.456274      0.556160      0.595040      0.858030      0.852511      0.810934
  47   3 1624.2511    0.2454  0.3056  8.8710  0.0000  0.0124   0.0069   0.0303    0.0282   0.0000   441.1493     -0.129794       21.3745      0.473614      -3.89214     -0.313352      0.455106      0.616720      0.727967      0.790226      0.830684      0.855015
  47   4 1842.9308    0.4533  0.5775  9.0980  0.0000  0.0166   0.0089   0.0383    0.0425   0.0000   440.8799     -0.439541       22.1981      0.126980      -4.24044    -0.0454237      0.499429      0.750132      0.806943      0.875963      0.980738      0.981331
  47   5 2050.3014    0.7267  0.8427  9.2255  0.0000  0.0185   0.0115   0.0441    0.0687   0.0000   441.7565     -0.290120       20.8288     -0.536525      -5.70525      0.113516      0.628762      0.852320      0.933288      0.999421      0.997113       1.04705
  47   6 2249.9031    1.1169  1.0589  9.6848 -0.0013  0.0198   0.0159   0.0523    0.0947   0.0000   440.6008     -0.728126       22.0302      -1.39512      -2.04585     -0.705331      0.683312      0.918522       1.02672       1.14108       1.14277       1.17239
  47   7 2439.9270    1.6359  1.4709 10.0347  0.0002  0.0235   0.0197   0.0611    0.1000   0.0000   440.5212     -0.921483       20.8858       1.85202      -5.15590      -2.87284      0.762331       1.09242       1.17567       1.28846       1.33047       1.37080
  47   8 2624.7886    2.3903  1.3698 10.5857 -0.0000  0.0215   0.0289   0.0568    0.1207   0.0000   441.2289    -0.0158250       19.1489       1.90438      -4.15597      0.517652      0.722795      0.974657       1.07381       1.17911       1.28811       1.27381
  47   9 2807.9003    3.2594  1.1455 11.5490  0.0000  0.0198   0.0434   0.0531    0.1197   0.0000   443.0002      0.233518       22.2848      -1.45219      -2.17096      -1.92487      0.674219      0.953227       1.04775       1.21090       1.22513       1.21680
  47  10 2988.3704    4.0407  1.2358 11.6700 -0.0000  0.0198   0.0506   0.0546    0.1392   0.0000   440.2390      -1.91372       21.5486     0.0282931      -3.06405     -0.828526      0.651822      0.889681      0.992416       1.05928       1.11148       1.16065
  47  11 3165.7402    4.1361  1.2787 12.4587  0.0001  0.0216   0.0544   0.0568    0.0919   0.0000   440.6190     -0.968923       21.0560     -0.780367      -2.05299      0.139096      0.731725      0.999917       1.11307       1.22103       1.25774       1.26634
  47  12 3340.8523    3.5295  1.9775 12.0407  0.0000  0.0266   0.0377   0.0719    0.0637   0.0000   441.0374     -0.332360       18.5493      0.831443      -1.09447    -0.0303818      0.886002       1.20084       1.36189       1.46319       1.58569       1.59995
  47  13 3514.4637    2.6974  3.6189 11.5443  0.0001  0.0384   0.0222   0.1052    0.0398   0.0000   442.1099      -5.52670       16.0706      0.799812      -2.10543      0.591518       1.24424       1.69982       1.97489       2.07513       2.16930       2.19804
  47  14 3686.1259    2.3669  6.3864 10.4368  0.0000  0.0546   0.0106   0.1445    0.0230   0.0000   435.2837     -0.392294       34.6559       6.92743      -11.5585      -1.06927       1.94410       2.44116       2.91041       3.07454       3.33918       3.33720
  47  15 3855.4660    1.8655  9.0506 10.0399 -0.0136  0.0783   0.0067   0.2071    0.0218   0.0000   439.9666      0.627232       23.9714      -4.01026      -10.5264       3.41553       2.75994       3.56190       4.17427       4.43557       4.82648       4.76459
  48   1 1091.5353    0.0501  0.0349  8.9043  0.0000  0.0182   0.0076   0.0163    0.0184   0.0000   440.7684       1.31570       22.0340      0.723405      -3.62393      -2.01371      0.558375      0.675317      0.985585      0.907072      0.891560      0.985526
  48   2 1386.9232    0.1214  0.1421  8.7675  0.0000  0.0106   0.0057   0.0224    0.0209   0.0000   441.3512     -0.760858       21.1447     -0.277231      -4.25241     -0.208394      0.378668      0.446675      0.554127      0.607135      0.583924      0.583348
  48   3 1636.8657    0.2703  0.2817  8.8224  0.0000  0.0132   0.0073   0.0244    0.0281   0.0000   441.5184      -1.55256       22.0781    -0.0492352      -3.06931      0.243045      0.593740      0.839728      0.964771       1.02184      0.910068      0.956641
  48   4 1856.4615    0.4768  0.6283  8.9700  0.0000  0.0159   0.0088   0.0404    0.0456   0.0000   441.4016     -0.245737       22.8254      0.847697      -2.63224     -0.525976      0.543032      0.754971      0.837233      0.930879      0.975917      0.952929
  48   5 2065.2268    0.7562  0.8520  9.2931  0.0000  0.0183   0.0119   0.0462    0.0671   0.0000   442.2082       1.08507       21.7675     -0.281421      -4.84755     0.0164107      0.587160      0.815895      0.923956      0.972027      0.970735       1.04482
  48   6 2265.6881    1.1502  1.2136  9.6828 -0.0000  0.0220   0.0154   0.0558    0.0888   0.0000   442.3293    -0.0791465       21.0742       1.30011      -3.01408      -2.90853      0.693103      0.953740       1.00696       1.16074       1.14534       1.18871
  48   7 2456.4536    1.7360  1.3430 10.1899 -0.0000  0.0218   0.0218   0.0582    0.1044   0.0000   441.1867     -0.566258       21.7684       1.22354      -2.96779     -0.991687      0.687522      0.985278       1.06805       1.21309       1.25125       1.27979
  48   8 2642.3289    2.4770  1.3492 10.7348 -0.0013  0.0213   0.0300   0.0579    0.1075   0.0000   441.2102       1.31622       20.6267     0.0642701      -1.37007     -0.642373      0.670446      0.972922       1.03214       1.15706       1.22975       1.24786
  48   9 2826.4162    3.2703  1.1089 11.5215  0.0000  0.0186   0.0441   0.0512    0.1241   0.0000   440.9742      0.981941       22.0625       1.35611      -4.67714       1.55742      0.654352      0.822131      0.927226       1.01162       1.07682       1.07815
  48  10 3007.6046    4.1785  1.1567 12.0197 -0.0000  0.0195   0.0550   0.0518    0.1265   0.0000   440.8736     -0.544672       20.8193       2.72029      -1.98002     -0.331014      0.651127      0.895005      0.970885       1.08372       1.10908       1.15157
  48  11 3185.7267    4.1928  1.3129 12.2250 -0.0000  0.0210   0.0529   0.0567    0.0996   0.0000   440.5754      -1.65252       20.0990       3.25933      -3.56290      -2.33498      0.699004      0.914622       1.02803       1.12260       1.19316       1.17483
  48  12 3361.7100    3.4164  2.0854 11.8538  0.0000  0.0273   0.0344   0.0718    0.0610   0.0000   442.7176       1.62334       17.3925      0.328440      0.924885      -1.13794      0.871771       1.22368       1.34660       1.44705       1.52329       1.57198
  48  13 3536.1067    2.6065  3.8030 11.5003 -0.0000  0.0396   0.0209   0.1081    0.0368   0.0000   444.0556       2.62712       18.2195      -2.52845       2.56399      -2.56976       1.26741       1.73475       1.95767       2.15288       2.22809       2.27688
  48  14 3708.6261    2.0879  5.6094 10.9683  0.0000  0.0548   0.0138   0.1452    0.0325   0.0000   441.6856      -1.05671       13.1760      -1.59118      -2.96092     -0.359479       1.75228       2.36054       2.70316       2.92059       3.09668       3.08532
  48  15 3879.0249    1.7320  8.4004 10.4958  0.0046  0.0735   0.0088   0.2063    0.0288   0.0000   435.2452      0.952376       25.9596       5.79519      -12.0916      -4.23057       2.41694       3.15215       3.69482       3.88563       4.16725       4.21925
  48  16 4047.2560    1.3377 11.2653 10.1063 -0.0024  0.1063   0.0061   0.2774    0.0285   0.0000   440.2059      -11.6209       16.6763      -5.08186      -5.14779      -6.13800       3.40382       4.61727       5.25489       5.71303       5.88814       6.00132
  49   2 1398.4986    0.1241  0.1730  8.7794  0.0000  0.0119   0.0058   0.0254    0.0215   0.0000   442.2725      0.347578       22.0183     -0.695355      -5.17865      0.211353      0.399636      0.627634      0.740858      0.966672       1.10324       1.05010
  49   3 1649.3315    0.2672  0.3059  8.8895  0.0000  0.0121   0.0071   0.0270    0.0284   0.0000   442.8913     -0.924411       22.2502     -0.684135      -3.07977      0.378551      0.423858      0.578779      0.651173      0.770962      0.866127      0.900114
  49   4 1869.9593    0.4779  0.6349  9.0353  0.0000  0.0167   0.0088   0.0399    0.0464   0.0000   442.1546      0.588869       21.7225    -0.0926961      -4.36630       1.14238      0.554772      0.749503      0.858310      0.912706      0.954007       1.00167
  49   5 2080.0559    0.7691  0.8718  9.3383  0.0000  0.0179   0.0118   0.0467    0.0672   0.0000   441.0236     -0.800502       22.0613      -1.99252      -2.23327       1.09186      0.563934      0.737575      0.877859      0.948247       1.01031      0.975534
  49   6 2281.2818    1.2592  1.1780  9.4694  0.0000  0.0206   0.0166   0.0527    0.1269   0.0000   441.2720     -0.832241       22.2279      0.831964      -2.03739     -0.173125      0.639640      0.912465       1.00366       1.10434       1.13775       1.11293
  49   7 2472.6890    1.7501  1.3048 10.3131  0.0000  0.0217   0.0221   0.0558    0.1007   0.0000   441.3020       1.99182       23.1309       1.13830      -2.78584     -0.177791      0.681828      0.930565       1.02908       1.14912       1.21479       1.23928
  49   8 2659.7021    2.5962  1.2960 10.8494 -0.0000  0.0204   0.0318   0.0561    0.1181   0.0000   441.1389      -1.82884       22.4131      -1.49536      -3.98765      -2.06610      0.629532      0.862140      0.979497       1.07758       1.10439       1.13211
  49   9 2844.6913    3.4689  1.1670 11.4168  0.0000  0.0194   0.0438   0.0498    0.1390   0.0000   440.4805     -0.767412       21.9308       1.74676      -2.02876     -0.298190      0.636702      0.864256      0.979439       1.05205       1.13900       1.14878
  49  10 3026.6496    4.1488  1.1820 11.8244  0.0000  0.0189   0.0529   0.0537    0.1457   0.0000   442.4545      0.254381       19.7476      0.848073      -4.77880     -0.957104      0.609023      0.821660      0.877190      0.976266       1.05202       1.03261
  49  11 3205.4672    4.1534  1.5115 11.9300 -0.0002  0.0218   0.0467   0.0589    0.0961   0.0000   441.5387      -1.18977       21.4981      0.708863      -5.19388      -1.50286      0.711281      0.984219       1.09478       1.18218       1.26734       1.28713
  49  12 3382.2938    3.4299  2.2563 11.9244  0.0000  0.0282   0.0332   0.0756    0.0572   0.0000   444.9968      -1.58520       16.9893      0.466817      -1.34265      0.301227      0.870262       1.21430       1.36370       1.49759       1.56565       1.59136
  49  13 3557.6071    2.5773  3.8909 11.4619  0.0000  0.0401   0.0201   0.1082    0.0373   0.0000   442.8343      -3.20510       17.2940       1.01291      -4.58372      -3.94189       1.23177       1.68957       1.89306       2.03920       2.14520       2.16880
  49  14 3730.9464    2.0215  6.2014 10.8499 -0.0027  0.0572   0.0130   0.1575    0.0358   0.0000   440.0490      -10.3316       20.2865       4.61395      -7.67747      -6.10812       1.78218       2.39781       2.75425       2.94831       3.11555       3.16626
  49  15 3902.3395    1.5067  7.8487 10.5863 -0.0019  0.0766   0.0092   0.2098    0.0330   0.0000   442.7045       1.07877       20.9595      -9.65170      -12.3180       7.84467       2.33992       3.17903       3.63097       3.93896       4.03930       4.12546
  50   2 1409.9582    0.1293  0.1761  8.7762  0.0000  0.0123   0.0058   0.0250    0.0213   0.0000   441.5423      0.106336       22.0095      0.859124      -3.85032     -0.424788      0.425350      0.532142      0.562426      0.616134      0.696260      0.660369
  50   3 1661.6070    0.2972  0.3136  8.8548  0.0000  0.0116   0.0075   0.0261    0.0296   0.0000   442.1810     -0.179172       22.3530     -0.178619      -3.88679      0.897572      0.394633      0.548112      0.668679      0.736206      0.810202      0.812206
  50   4 1883.2782    0.5166  0.6732  8.9735  0.0000  0.0168   0.0091   0.0398    0.0503   0.0000   442.1580     -0.967496       22.3132      0.607106      -2.48091      -1.13179      0.524605      0.789605      0.835128      0.995984       1.05705       1.08625
  50   5 2094.6735    0.8020  0.9050  9.3556  0.0000  0.0179   0.0120   0.0475    0.0672   0.0000   441.8188       1.06774       19.6285     -0.607386      -1.15894      0.731515      0.572570      0.768667      0.858639      0.936178      0.980399      0.973150
  50   6 2296.7527    1.2327  1.2616  9.6013  0.0000  0.0213   0.0157   0.0563    0.1016   0.0000   441.3856     -0.176357       20.5423     -0.570559      -2.26117       1.13027      0.658964      0.932794      0.987999       1.10736       1.14579       1.14341
  50   7 2488.9009    1.8477  1.3915 10.2517  0.0003  0.0217   0.0221   0.0587    0.1022   0.0000   441.7873     -0.213113       21.4737      0.435200      -3.00731     -0.795995      0.653279      0.918727       1.00727       1.12824       1.22991       1.22084
  50   8 2676.9427    2.5756  1.2892 10.9937 -0.0000  0.0200   0.0319   0.0568    0.1065   0.0000   441.2529      -1.01496       22.2413      0.276549      -2.18554      -2.74297      0.635183      0.859270      0.985922       1.04672       1.08431       1.11322
  50   9 2862.8132    3.4969  1.1652 11.6475 -0.0000  0.0191   0.0453   0.0518    0.1234   0.0000   440.8927     -0.425528       20.5043       1.70944     -0.787710      -1.47782      0.623637      0.848776      0.933750       1.02737       1.11146       1.13767
  50  10 3045.5036    4.2519  1.1942 11.8851 -0.0002  0.0197   0.0531   0.0510    0.1350   0.0000   440.8038      -1.40158       20.3369     -0.383009     -0.889620     -0.793606      0.584415      0.825369      0.896580      0.985703       1.07986       1.07921
  50  11 3225.0646    4.0122  1.5468 12.2121  0.0000  0.0232   0.0459   0.0609    0.0758   0.0000   441.6973     -0.490974       19.4249      0.402982     -0.248256       1.15832      0.702471       1.00057       1.07051       1.20998       1.25493       1.25949
  50  12 3402.6674    3.3108  2.7206 11.6745 -0.0000  0.0301   0.0282   0.0817    0.0504   0.0000   441.7908     -0.639919       17.5729       3.20330       1.25188     -0.681646      0.924983       1.27553       1.44371       1.56427       1.66227       1.65939
  50  13 3578.6884    2.5178  4.2698 11.3565  0.0000  0.0428   0.0186   0.1124    0.0353   0.0000   443.1334       1.22668       19.5971       1.90197      -2.10279       1.05700       1.28501       1.78309       1.98271       2.17872       2.24367       2.33648
  50  14 3753.0650    2.2572  8.3666 10.4559  0.0064  0.0683   0.0087   0.1785    0.0221   0.0000   439.2627      -6.21445       30.4929     -0.149916      -15.3347       1.87338       2.20359       2.83992       3.36722       3.50308       3.75942       3.81512
  51   1 1120.1525    0.0498  0.0364  8.8640 -0.0018  0.0191   0.0078   0.0185    0.0181   0.0000   439.0159       1.19705       23.2285      -2.06215      -4.50772      -4.34233      0.810710       1.28647       1.47389       1.23995       1.35761       1.46646
  51   2 1421.2596    0.1320  0.1959  8.7402  0.0000  0.0214   0.0055   0.0297    0.0214   0.0000   441.6151     -0.684263       21.6850       1.55315      -3.76239     -0.449364       1.06196       1.48478       1.62811       1.53346       1.17626      0.877806
  51   3 1673.7064    0.3112  0.4108  8.8299  0.0000  0.0125   0.0070   0.0331    0.0312   0.0000   441.4479     -0.229748       21.9621     -0.110986      -2.89518     0.0779321      0.391337      0.492739      0.568797      0.601354      0.661100      0.646954
  51   4 1896.4687    0.5249  0.7927  8.8972  0.0000  0.0176   0.0086   0.0458    0.0544   0.0000   441.4183      0.344332       20.8003     -0.948514      -2.59453       1.61987      0.538202      0.725515      0.849107      0.884310      0.996056       1.02161
  51   5 2109.1312    0.8180  0.9930  9.3682  0.0000  0.0199   0.0121   0.0491    0.0747   0.0000   441.5378     -0.995791       20.8970     -0.548761      -3.48087       2.25399      0.593657      0.806238      0.907183      0.999370      0.973128       1.06045
  51   6 2311.9417    1.2978  1.3634  9.6471  0.0001  0.0218   0.0155   0.0571    0.0901   0.0000   442.1932     -0.546878       23.0586     -0.539667      -2.93633       2.67775      0.646347      0.904077      0.995673       1.07986       1.19361       1.19777
  51   7 2504.9945    1.8844  1.4103 10.5243  0.0000  0.0212   0.0228   0.0602    0.0883   0.0000   440.9180     -0.807133       23.3129     -0.863291      -4.19661       2.05876      0.669162      0.907503       1.01796       1.07381       1.19491       1.16792
  51   8 2694.0210    2.7082  1.3636 10.7827 -0.0002  0.0206   0.0312   0.0548    0.1168   0.0000   441.3177     -0.947772       22.2877      0.520388      -2.49169      -1.61847      0.610375      0.867389      0.938967       1.02587       1.08198       1.11693
  51   9 2880.8415    3.6227  1.1661 11.4759  0.0000  0.0184   0.0454   0.0500    0.1425   0.0000   441.3361     0.0111219       21.5735      0.721901      -2.88488      -2.18533      0.592931      0.782209      0.893811      0.981054       1.04813       1.02349
  51  10 3064.2155    4.2753  1.2705 11.7178 -0.0000  0.0202   0.0517   0.0527    0.1485   0.0000   442.0579      0.483378       22.0490     -0.629022      -1.99789       1.15518      0.587730      0.851501      0.893760       1.03949       1.01218       1.04831
  51  11 3244.5534    4.0123  1.5586 12.1525  0.0000  0.0226   0.0455   0.0605    0.0820   0.0000   441.9906    -0.0643217       20.5162       1.97601      -3.03525      0.746062      0.697684      0.943566       1.05385       1.12680       1.21267       1.24964
  51  12 3422.9340    3.1589  2.6946 11.7879  0.0000  0.0306   0.0276   0.0836    0.0479   0.0000   442.9929       1.40145       14.5396     -0.318764       5.17529      -1.16830      0.907388       1.25425       1.43868       1.52365       1.66579       1.62457
  51  13 3599.8622    2.4571  4.5456 11.3180  0.0000  0.0439   0.0171   0.1174    0.0330   0.0000   441.9246      -1.06458       21.0513       3.07088      -2.81900      -5.65478       1.30436       1.77572       2.05654       2.22239       2.36791       2.39691
  51  14 3775.1130    1.9430  6.6485 10.6454 -0.0067  0.0598   0.0098   0.1623    0.0291   0.0000   437.3692      -3.55613       24.9847       2.67205       4.16738      0.370458       1.87614       2.47703       2.88769       3.02986       3.31239       3.32965
  51  15 3948.0546    1.5989  9.9907 10.2256 -0.0010  0.0886   0.0061   0.2342    0.0237   0.0000   434.8060       5.55757       22.8489      -4.84234      0.203081      -4.39485       2.70613       3.61062       4.13010       4.41223       4.73961       4.81727
  52   1 1129.4842    0.0643  0.0827  8.8424  0.0000  0.0165   0.0063   0.0305    0.0186   0.0000   441.5147      0.221685       18.9828       1.08924      -2.41322     -0.882014      0.463027      0.741545      0.910294      0.690790      0.924671      0.994508
  52   2 1432.4322    0.1336  0.2011  8.7948  0.0000  0.0120   0.0056   0.0282    0.0214   0.0000   442.0923     -0.703997       21.8250      0.845138      -4.77946     0.0761625      0.350542      0.489576      0.535429      0.593675      0.581114      0.603479
  52   3 1685.6861    0.3022  0.3591  8.9725 -0.0003  0.0115   0.0073   0.0310    0.0294   0.0000   441.6078     -0.940912       21.8656       1.33377      -2.82401      0.553669      0.374800      0.484260      0.546668      0.607376      0.625387      0.664474
  52   4 1909.5294    0.5635  0.6741  8.9644  0.0000  0.0152   0.0093   0.0384    0.0512   0.0000   442.3175      -1.03685       21.1539     -0.121748      -3.23638     -0.763357      0.458389      0.632872      0.728982      0.742252      0.779178      0.797658
  52   5 2123.5070    0.8813  0.9653  9.3349  0.0000  0.0185   0.0123   0.0463    0.0758   0.0000   442.0430     -0.666686       20.7821    -0.0674728      -3.04446    -0.0116172      0.532412      0.750089      0.791503      0.893824      0.961109      0.999772
  52   6 2327.0417    1.3711  1.3632  9.4976  0.0000  0.0209   0.0161   0.0556    0.1112   0.0000   440.9678     -0.356800       21.3971     -0.554282      -2.69419      -1.13244      0.631623      0.853840      0.988131       1.03334       1.14088       1.13276
  52   7 2520.8826    2.0178  1.3580 10.2343 -0.0000  0.0204   0.0233   0.0547    0.1119   0.0000   441.5912       1.12645       20.1992      -1.34241      -4.41308    -0.0273171      0.621956      0.838027      0.926138      0.981778       1.06638       1.07017
  52   8 2711.0495    2.7414  1.3135 11.0070  0.0000  0.0207   0.0324   0.0532    0.1144   0.0000   442.2741     -0.635332       20.0606     -0.483205      -5.09159      -1.22491      0.594980      0.849906      0.896318       1.01602       1.04629       1.09696
  52   9 2898.7174    3.7715  1.1477 11.5445 -0.0000  0.0181   0.0471   0.0495    0.1451   0.0000   440.7176      0.926270       21.6368       1.17310      -2.76231     -0.355747      0.564885      0.763894      0.822205      0.928854       1.00820       1.01591
  52  10 3082.7952    4.4326  1.1862 11.6828  0.0001  0.0184   0.0539   0.0503    0.1690   0.0000   441.8464      -1.66329       20.3060      0.267034      -2.68045     -0.262427      0.555498      0.796378      0.829288      0.957908      0.991942      0.989157
  52  11 3263.8242    3.9673  1.7736 11.9047 -0.0001  0.0236   0.0406   0.0613    0.0786   0.0000   442.5766      -1.77717       19.8473     -0.610152      -3.66675      0.194396      0.704524      0.975913       1.07244       1.21212       1.28640       1.29473
  52  12 3443.0481    3.1368  2.9506 11.6016  0.0000  0.0310   0.0254   0.0857    0.0477   0.0000   443.0764      0.537382       19.2600      -2.82242       1.91536      0.542128      0.920729       1.27660       1.42744       1.56320       1.66731       1.72479
  52  13 3620.6829    2.3836  5.1869 11.1669  0.0001  0.0479   0.0149   0.1287    0.0315   0.0000   440.5836      0.973234       18.2042       2.37095      -4.15297       1.48734       1.43215       1.95653       2.21932       2.38164       2.50746       2.56929
  52  14 3796.5594    1.9740  8.0944 10.6087  0.0047  0.0709   0.0088   0.1850    0.0280   0.0000   441.0666     -0.646573       27.2593      -1.67119     -0.879585      -6.43413       2.12587       2.86204       3.31234       3.51154       3.76218       3.80673
  53   2 1443.4743    0.1419  0.1359  8.8061 -0.0000  0.0112   0.0061   0.0184    0.0209   0.0000   442.0289     0.0303137       21.9203      0.300373      -3.36852     -0.937892      0.405551      0.500085      0.497368      0.557945      0.538830      0.656599
  53   3 1697.4673    0.3296  0.4804  8.8616  0.0000  0.0142   0.0070   0.0345    0.0334   0.0000   441.8270     -0.801955       20.9450      0.785872      -3.52098      0.520483      0.421508      0.538578      0.630215      0.679490      0.680607      0.693494
  53   4 1922.4709    0.5526  0.7217  9.0835  0.0000  0.0167   0.0091   0.0410    0.0501   0.0000   441.5227     -0.295576       21.5830      0.723456      -2.80822      -1.03613      0.460810      0.679143      0.721878      0.828362      0.843798      0.886354
  53   5 2137.6469    0.9105  1.0341  9.2010 -0.0000  0.0181   0.0122   0.0482    0.0880   0.0000   442.2342      0.756173       21.3615      -1.06022      -4.91748       1.45685      0.558670      0.729761      0.805197      0.882445      0.922882      0.956526
  53   6 2341.9405    1.3917  1.3056  9.9822  0.0005  0.0211   0.0171   0.0578    0.0861   0.0000   441.7233      0.173930       21.6132     -0.809789      -1.68303       2.22865      0.601909      0.887232      0.936094       1.07856       1.08284       1.12613
  53   7 2536.6533    2.0282  1.3334 10.6982  0.0000  0.0213   0.0244   0.0551    0.0917   0.0000   441.6329      0.463813       21.5611     -0.519176      -3.58464   -0.00825057      0.610352      0.865270      0.920800       1.05807       1.09687       1.13606
  53   8 2727.8340    2.9963  1.2651 10.5553  0.0000  0.0194   0.0353   0.0513    0.2000   0.0000   441.8651      -1.42837       21.5057     -0.475284      -3.00166      0.407164      0.550768      0.768824      0.843569      0.941083       1.00673      0.999279
  53   9 2916.3652    3.7551  1.1837 11.6610  0.0000  0.0185   0.0462   0.0504    0.1310   0.0000   442.1947     -0.159015       20.6405     -0.559166      -1.65408      -1.14543      0.554416      0.769530      0.835298      0.922318      0.996691      0.997773
  53  10 3101.1719    4.4684  1.3507 11.3539  0.0000  0.0194   0.0502   0.0522    0.1859   0.0000   440.7750     -0.885904       23.6944      -1.24519      -2.05986      0.407261      0.573297      0.811383      0.871855      0.987530       1.03655       1.06281
  53  11 3283.0360    4.0892  1.7498 11.9415  0.0001  0.0229   0.0419   0.0626    0.0794   0.0000   441.6687     -0.285095       19.0477      -1.56733      -2.89550      0.150124      0.652080      0.913763       1.04084       1.08337       1.18808       1.20573
  53  12 3462.9675    3.0087  3.2697 11.6145 -0.0001  0.0337   0.0236   0.0913    0.0432   0.0000   442.4128      0.183110       21.5578       3.25018      -2.08626      -5.09695      0.962455       1.30997       1.49417       1.65010       1.69547       1.73581
  53  13 3641.4088    2.3231  5.1584 11.0254 -0.0028  0.0480   0.0148   0.1271    0.0382   0.0000   441.9835      0.638588       23.8788      0.563403      -4.20883      -4.93952       1.38828       1.90523       2.17775       2.31767       2.46775       2.50915
  53  14 3818.0919    1.8602  8.3181 10.6609 -0.0019  0.0746   0.0093   0.1936    0.0321   0.0000   439.8717    -0.0237084       26.2226      -1.19477      -5.10849      -4.68474       2.11116       2.93919       3.33735       3.61893       3.79700       3.88240
  54   1 1147.8737    0.0566  0.0710  8.8337  0.0000  0.0182   0.0060   0.0253    0.0179   0.0000   440.7718     0.0383113       20.8921     -0.623998      -3.47174      0.161022      0.464729      0.795803      0.781465      0.946733      0.922056       1.00266
  54   2 1454.3906    0.1668  0.1829  8.8151  0.0000  0.0101   0.0060   0.0209    0.0216   0.0000   441.4564     -0.598961       21.3573      0.269980      -3.84738      0.228400      0.297744      0.424779      0.455038      0.507611      0.500910      0.515424
  54   3 1709.1216    0.3224  0.4001  8.9157  0.0000  0.0127   0.0071   0.0307    0.0310   0.0000   441.6550     -0.586195       22.3369      0.768973      -4.25865      0.173025      0.364355      0.457132      0.534206      0.602188      0.606958      0.627953
  54   4 1935.2746    0.5841  0.7541  9.0191  0.0000  0.0160   0.0092   0.0426    0.0539   0.0000   441.1411     -0.528197       22.5670      0.106792      -4.02845     -0.267958      0.469216      0.624290      0.689665      0.749613      0.801097      0.803604
  54   5 2151.6835    0.9421  1.0911  9.3609  0.0000  0.0196   0.0127   0.0491    0.0874   0.0000   442.1462      0.846601       21.7623      -1.83935      -5.72369      0.407972      0.560417      0.770208      0.853963      0.929186       1.01862       1.01734
  54   6 2356.7077    1.4552  1.4633  9.4599  0.0000  0.0214   0.0160   0.0560    0.1125   0.0000   441.8318      -1.30205       21.9113       1.12723      -3.52335      0.272129      0.605323      0.824161      0.918417       1.05688       1.08810       1.11701
  54   7 2552.3196    2.1581  1.3991 10.4779 -0.0001  0.0205   0.0246   0.0560    0.1079   0.0000   441.4388     -0.137322       21.4333     -0.402575      -3.64528     -0.883565      0.593946      0.807453      0.905690      0.950154       1.02917       1.07672
  54   8 2744.5442    2.9753  1.2509 11.2659 -0.0000  0.0196   0.0357   0.0510    0.1138   0.0000   440.9589      -1.29989       21.6137       1.83952      -2.90028     0.0279784      0.564373      0.789175      0.851415      0.946327       1.01653       1.01147
  54   9 2933.9045    3.9252  1.2341 11.5818  0.0002  0.0190   0.0460   0.0495    0.1380   0.0000   441.6202      0.469655       22.8845    -0.0984619      -1.52028      0.399275      0.538508      0.761587      0.829318      0.922313      0.968964      0.975410
  54  10 3119.4209    4.4030  1.2994 11.9990  0.0000  0.0191   0.0512   0.0535    0.1143   0.0000   442.8060      0.945216       20.3507      -1.48086      -3.45985       1.49796      0.530436      0.760481      0.791335      0.911496      0.907559      0.926531
  54  11 3302.0313    3.8837  1.7655 12.1535 -0.0000  0.0238   0.0405   0.0632    0.0677   0.0000   442.0690     -0.358899       18.8614     -0.518141      -2.92875      -1.70370      0.665302      0.936930       1.03479       1.14980       1.22542       1.21106
  54  12 3482.7911    2.9180  3.3770 11.5889  0.0000  0.0346   0.0222   0.0915    0.0408   0.0000   442.7800     -0.703717       16.8805       2.16959      -1.60843      -2.50987      0.958239       1.32620       1.48208       1.60807       1.70847       1.69874
  54  13 3661.7951    2.6290  6.5364 10.1794  0.0158  0.0507   0.0101   0.1389    0.0209   0.0000   437.8067      -1.56293       34.7002       3.43083      -18.9877       5.40300       1.60121       1.96990       2.36494       2.52829       2.73087       2.87982
  55   1 1156.9149    0.0451  0.0424  8.8485  0.0000  0.0264   0.0066   0.0225    0.0176   0.0000   440.9187      0.162715       21.7992      -2.46227      -1.25521     -0.394878      0.393642      0.947839      0.765747       1.00486      0.761708      0.867334
  55   2 1465.1362    0.1444  0.1674  8.8051  0.0000  0.0099   0.0057   0.0213    0.0208   0.0000   441.9406     -0.418805       21.6289     -0.232281      -3.69091     0.0254239      0.282778      0.382704      0.460051      0.478196      0.494789      0.578103
  55   3 1720.6169    0.3473  0.4253  8.8944  0.0000  0.0130   0.0073   0.0292    0.0329   0.0000   441.8565      -1.08309       21.9250      0.833426      -4.44535     -0.343666      0.381089      0.518426      0.579318      0.655457      0.725946      0.739887
  55   4 1948.0090    0.6004  0.8216  8.9343  0.0000  0.0164   0.0090   0.0453    0.0573   0.0000   441.0752      0.450486       21.5385      0.441317      -2.42734     -0.233355      0.439956      0.626228      0.686743      0.776345      0.792741      0.806820
  55   5 2165.6202    0.9804  0.9537  9.4252 -0.0000  0.0174   0.0134   0.0458    0.0829   0.0000   441.8307     -0.923942       21.7960      0.209602      -3.00608       1.02880      0.485416      0.674966      0.745539      0.817599      0.868909      0.901897
  55   6 2371.3285    1.4660  1.3348 10.1282  0.0000  0.0209   0.0178   0.0562    0.0859   0.0000   441.3512     -0.607997       22.0473      0.794635      -2.38690      -1.10920      0.628122      0.837727      0.970515       1.06117       1.10246       1.08646
  55   7 2567.8224    2.1826  1.3618 10.7872  0.0000  0.0211   0.0253   0.0544    0.0877   0.0000   440.9142    -0.0645336       21.2108     -0.703820      -3.25251     -0.747395      0.581184      0.839410      0.899370      0.982029       1.06241       1.05725
  55   8 2761.0873    3.0465  1.3254 11.0432 -0.0000  0.0198   0.0348   0.0522    0.1271   0.0000   441.5273      0.566588       20.5529      -1.07556      -2.14225     -0.405439      0.537916      0.780501      0.827683      0.958761       1.03785       1.04778
  55   9 2951.3122    4.0265  1.2275 11.3557  0.0136  0.0180   0.0485   0.0518    0.1744   0.0000   440.9324    0.00119734       21.3579      -1.70473      -4.45857     -0.312270      0.529048      0.713226      0.824307      0.878698      0.967367      0.960395
  55  10 3137.5232    4.2117  1.4884 12.0909  0.0000  0.0211   0.0464   0.0573    0.0917   0.0000   442.0207       1.55996       19.6229      -1.57435      -2.71339      -1.43259      0.580478      0.813494      0.908467       1.00803       1.04018       1.05787
  55  11 3320.8540    3.7424  2.1319 11.7058  0.0000  0.0255   0.0338   0.0665    0.0698   0.0000   442.5367      0.191807       17.6602     -0.419624     -0.918781      -1.36304      0.691547      0.989488       1.10219       1.18184       1.27835       1.29367
  55  12 3502.4410    2.8326  3.6579 11.5981  0.0000  0.0359   0.0214   0.1007    0.0385   0.0000   442.5602       1.92429       18.7084      0.901011      -2.14664      -1.12098       1.00271       1.37843       1.57194       1.70606       1.77919       1.85682
  56   1 1165.8924    0.0533  0.0373  8.8705  0.0000  0.0131   0.0063   0.0133    0.0174   0.0000   440.9242      -1.24859       22.4196     -0.622628      -4.45882     -0.963526      0.339625      0.501779      0.667122      0.758927      0.526824      0.889509
  56   2 1475.7977    0.1713  0.1692  8.8531  0.0000  0.0093   0.0060   0.0195    0.0209   0.0000   441.7921     -0.383496       21.8424      0.332895      -3.90076      0.535953      0.259472      0.338764      0.310746      0.396967      0.477786      0.497626
  56   3 1731.9524    0.3526  0.5127  8.8798  0.0000  0.0145   0.0071   0.0345    0.0362   0.0000   442.2727      0.370676       21.2084     -0.303481      -2.75409      0.249512      0.398886      0.555428      0.634962      0.690746      0.725057      0.719705
  56   4 1960.6101    0.6113  0.8241  9.0756 -0.0000  0.0177   0.0092   0.0419    0.0572   0.0000   441.6357      0.729220       21.2918      0.275876      -3.01355       1.47855      0.479075      0.669601      0.771544      0.830827      0.855426      0.905066
  56   5 2179.3408    0.9848  1.0659  9.5427  0.0000  0.0186   0.0131   0.0490    0.0829   0.0000   442.3485      0.795654       21.3380     -0.548607      -1.81484     -0.713587      0.516548      0.684695      0.787130      0.870978      0.897350      0.916417
  56   6 2385.7533    1.5251  1.3838  9.9890  0.0000  0.0212   0.0175   0.0547    0.0949   0.0000   441.6922     -0.125042       22.2836      0.288857      -2.60244       2.50896      0.575339      0.778309      0.873386      0.940990      0.992305       1.03448
  56   7 2583.2215    2.2611  1.3933 10.5248  0.0000  0.0200   0.0252   0.0537    0.1145   0.0000   441.0889     -0.297411       20.8333      0.297451      -3.20438      0.345172      0.570347      0.768386      0.858700      0.918063       1.01313       1.00289
  56   8 2777.5284    3.2471  1.3398 10.6927 -0.0000  0.0192   0.0355   0.0508    0.1814   0.0000   441.6229      0.317922       19.5911      -1.32813      -3.01992     -0.333032      0.517585      0.740791      0.809409      0.891397      0.899690      0.913950
  56   9 2968.5827    4.1210  1.2145 11.7015  0.0000  0.0180   0.0483   0.0491    0.1408   0.0000   442.8745      0.330734       21.5981      0.814548      -3.45202       1.19067      0.510079      0.692781      0.767783      0.849737      0.899865      0.906496
  56  10 3155.5134    4.3662  1.3838 11.9090  0.0000  0.0191   0.0481   0.0534    0.1154   0.0000   441.7016     -0.285939       21.7370     -0.742338      -4.19887      0.953411      0.556733      0.770821      0.852910      0.940660       1.02701       1.01710
  56  11 3339.6519    3.6775  2.2572 11.6688 -0.0000  0.0253   0.0321   0.0676    0.0700   0.0000   442.1564     -0.478433       18.4381      0.423975      -1.77453      -1.56255      0.699605      0.950543       1.07735       1.15916       1.19697       1.26687
  56  12 3521.9637    2.8052  3.9837 11.4726  0.0004  0.0376   0.0194   0.1011    0.0380   0.0000   442.1697      -1.54876       22.4887       2.94780      -2.76774      -1.34641       1.02438       1.41754       1.58523       1.75578       1.82542       1.91843
  57   1 1174.7541    0.0737  0.0951  8.8280  0.0000  0.0154   0.0057   0.0231    0.0179   0.0000   440.0788     0.0352594       21.6792    -0.0302591      -3.60577      0.420882      0.426035      0.681035      0.765090      0.876799      0.722389      0.738967
  57   2 1486.2886    0.1759  0.2355  8.8077  0.0000  0.0104   0.0056   0.0246    0.0219   0.0000   442.1156       1.09502       21.1936      0.417192      -4.16691     -0.702667      0.305134      0.398285      0.460503      0.502974      0.519615      0.516795
  57   3 1743.2074    0.3666  0.4734  8.9149  0.0000  0.0131   0.0072   0.0320    0.0343   0.0000   441.6683      -1.08882       22.2381      0.397442      -2.99600     -0.832730      0.369064      0.525591      0.585566      0.637733      0.675398      0.742978
  57   4 1973.1656    0.6493  0.7461  9.2626  0.0000  0.0157   0.0101   0.0404    0.0543   0.0000   441.4945      -1.48609       21.4718     -0.513701      -4.26475      0.946173      0.424920      0.591729      0.650315      0.728530      0.771745      0.795876
  57   5 2193.0065    1.0405  1.1562  9.4977  0.0000  0.0197   0.0133   0.0509    0.0902   0.0000   441.8291     -0.659192       22.2746      0.388056      -2.21747      0.508487      0.528118      0.753008      0.811921      0.907966      0.947747      0.964463
  57   6 2400.0429    1.5740  1.5045  9.7616 -0.0001  0.0209   0.0166   0.0577    0.0953   0.0000   442.4835     -0.881921       21.4096      -1.48820      -1.97839     -0.599528      0.555974      0.773241      0.868069      0.958766       1.00447       1.01764
  57   7 2598.5570    2.3656  1.4197 10.6223  0.0000  0.0203   0.0262   0.0547    0.1160   0.0000   442.4783     -0.374832       22.4039      0.967028      -3.51976      -1.37985      0.564472      0.772083      0.858391      0.927808       1.00110       1.03894
  57   8 2793.8779    3.1424  1.3203 11.3006  0.0000  0.0193   0.0358   0.0528    0.1143   0.0000   442.4897      -1.54904       20.7074       1.51156      -4.14276      -1.10504      0.518367      0.743277      0.796974      0.902960      0.948300      0.961152
  57   9 2985.6292    4.2516  1.2151 11.3394  0.0000  0.0180   0.0484   0.0474    0.1915   0.0000   441.2978     -0.141699       21.6045     -0.774463     -0.391855      -1.89096      0.486514      0.673286      0.743381      0.848206      0.875149      0.932919
  57  10 3173.3700    4.2319  1.4876 12.2516 -0.0083  0.0207   0.0448   0.0544    0.0772   0.0000   441.6712       1.03124       21.4852     -0.436712      -3.82764    -0.0944737      0.571591      0.785913      0.860776      0.952752       1.04443       1.04254
  57  11 3358.2096    3.6009  2.1305 11.8870  0.0000  0.0247   0.0326   0.0673    0.0616   0.0000   442.9108     -0.427563       20.2072      -1.02456      -1.24922      0.531114      0.679248      0.916776       1.03542       1.14468       1.21974       1.22840
  57  12 3541.2232    2.7112  3.8068 11.4485 -0.0009  0.0376   0.0195   0.0985    0.0411   0.0000   441.2604     -0.467217       20.3564       2.33171      -4.11189      -2.44124      0.997215       1.35000       1.57319       1.68235       1.77160       1.82443
  58   1 1183.5534    0.0727  0.0769  8.7836  0.0000  0.0158   0.0059   0.0189    0.0176   0.0000   440.2579     -0.581708       21.4353     -0.125247      -4.39316      0.781906      0.436390      0.515794      0.635270      0.623284      0.750113      0.815984
  58   2 1496.6966    0.1731  0.2555  8.7251  0.0000  0.0118   0.0054   0.0279    0.0220   0.0000   441.6493      -1.03260       21.6928      0.136047      -4.07140     -0.669096      0.345981      0.539121      0.580909      0.648047      0.700447      0.698345
  58   3 1754.2839    0.3676  0.5701  8.8219  0.0000  0.0151   0.0069   0.0367    0.0358   0.0000   441.6338     -0.938903       21.7353      0.710937      -3.77890      -1.03891      0.380669      0.557963      0.596558      0.679360      0.708596      0.726131
  58   4 1985.5381    0.6488  0.8175  9.0397  0.0000  0.0160   0.0095   0.0418    0.0581   0.0000   441.8483     -0.605505       21.6855    -0.0256735      -4.79939     -0.441997      0.445908      0.598982      0.698145      0.716741      0.767260      0.779111
  58   5 2206.4755    1.0520  1.2072  9.3722  0.0000  0.0194   0.0131   0.0526    0.0965   0.0000   442.8015      0.454309       23.3341     -0.380045      -1.96513     -0.260604      0.534496      0.698406      0.813122      0.898799      0.945481      0.951740
  58   6 2414.1919    1.6071  1.4881 10.1121 -0.0026  0.0215   0.0173   0.0572    0.0741   0.0000   442.4372      0.727530       20.0993      -2.65647      -2.39736      0.720211      0.559321      0.793905      0.872507      0.975215       1.04981       1.05642
  58   7 2613.7162    2.3477  1.4137 10.7578 -0.0000  0.0202   0.0260   0.0545    0.0969   0.0000   442.2308      -1.13047       22.1008      0.606754      -3.53778      -1.18705      0.559636      0.760241      0.836833      0.904912      0.987351      0.987861
  58   8 2810.0658    3.3034  1.2418 11.3924 -0.0000  0.0183   0.0383   0.0491    0.1126   0.0000   442.2194      -1.24097       21.6331      0.823731      -1.05054      -1.36252      0.508873      0.707977      0.749423      0.857180      0.916484      0.919313
  58   9 3002.5843    4.3014  1.1829 11.9390  0.0000  0.0179   0.0513   0.0472    0.1291   0.0000   441.9238      -1.31513       21.0967      0.349763      -2.71132     -0.614519      0.491103      0.661668      0.747391      0.816939      0.829693      0.868073
  58  10 3191.0136    4.3190  1.5536 11.8250  0.0000  0.0204   0.0447   0.0555    0.1021   0.0000   441.6918     -0.943415       20.8655     -0.962606      -2.12820     -0.373327      0.558050      0.757212      0.832465      0.917503      0.977262      0.978531
  58  11 3376.7337    3.4787  2.3986 11.6796  0.0000  0.0272   0.0289   0.0691    0.0566   0.0000   444.2276      0.877249       18.2842      -2.51665       2.09758     0.0765663      0.689361      0.994010       1.08542       1.20216       1.28909       1.30581
  59   1 1192.2670    0.0579  0.0625  8.8128 -0.0058  0.0146   0.0054   0.0229    0.0171   0.0000   440.7509     -0.418633       20.3654      0.164450      -3.18393     -0.148438      0.365008      0.434517      0.615545      0.597621      0.569804      0.639545
  59   2 1506.9523    0.1807  0.2724  8.7660  0.0000  0.0119   0.0054   0.0271    0.0223   0.0000   441.5772      0.589559       22.2096     -0.162021      -3.42886      0.349499      0.303051      0.415075      0.474956      0.517091      0.573142      0.646878
  59   3 1765.2463    0.3697  0.5284  8.9342  0.0000  0.0145   0.0071   0.0339    0.0353   0.0000   442.4359      0.282998       21.5017       1.34670      -4.10899     -0.106805      0.390154      0.511008      0.619362      0.628980      0.688286      0.713502
  59   4 1997.8216    0.6942  0.8492  9.0436 -0.0000  0.0164   0.0098   0.0408    0.0633   0.0000   442.5022      0.546318       21.0459      0.782257      -3.47049      0.304465      0.423042      0.590889      0.636056      0.708177      0.748569      0.770825
  59   5 2219.8174    1.1236  1.2066  9.4812  0.0007  0.0188   0.0137   0.0523    0.0992   0.0000   442.5677     -0.581619       22.0436     -0.264448      -2.40390      0.504739      0.493399      0.686812      0.761207      0.835855      0.907521      0.910230
  59   6 2428.2766    1.6924  1.3878 10.1516 -0.0009  0.0209   0.0189   0.0529    0.0939   0.0000   441.8669     -0.840694       20.2120      0.679658      -1.54889      -1.54258      0.538179      0.759843      0.822739      0.911035      0.962519      0.975722
  59   7 2628.7044    2.4151  1.4479 10.7869  0.0001  0.0204   0.0261   0.0542    0.0954   0.0000   441.6238     -0.669902       20.7547       1.33807      -3.25272       1.43330      0.537038      0.761270      0.832638      0.919662       1.00318       1.03936
  59   8 2826.1124    3.3928  1.3420 11.2478  0.0000  0.0191   0.0380   0.0517    0.1330   0.0000   441.6178     -0.145243       21.7647     -0.650363      -3.32964      -1.41596      0.495826      0.693151      0.750653      0.843428      0.909512      0.944925
  59   9 3019.4510    4.2988  1.3049 11.5021 -0.0000  0.0182   0.0470   0.0500    0.1610   0.0000   441.8138      0.759387       20.1510       1.16274      -2.98272      -2.13626      0.492650      0.687424      0.755002      0.847116      0.926152      0.944897
  59  10 3208.5862    4.1611  1.6709 11.9381  0.0000  0.0217   0.0411   0.0570    0.0837   0.0000   441.4431     -0.155440       21.1002      -1.29964      -3.17651     -0.638656      0.548080      0.775350      0.853747      0.950931       1.01353       1.03739
  59  11 3395.0017    3.2931  2.8946 11.6849 -0.0001  0.0291   0.0253   0.0799    0.0478   0.0000   441.0649     -0.315408       17.5498       1.45248      0.971988      -1.16344      0.763776       1.06237       1.21052       1.28196       1.41666       1.42533
  60   1 1200.8549    0.0702  0.1166  8.9188  0.0000  0.0195   0.0056   0.0333    0.0178   0.0000   440.6781     -0.637905       20.9284      0.115068      -4.09271      0.246147      0.528056       1.20759      0.941127       1.38331       1.21247       1.96762
  60   2 1517.1025    0.2003  0.2114  8.9331  0.0000  0.0090   0.0060   0.0213    0.0217   0.0000   441.8036     0.0137163       22.2666     -0.597847      -4.39410     -0.152485      0.282485      0.396021      0.494495      0.569110      0.576013      0.682882
  60   3 1776.1201    0.3991  0.5180  8.9989  0.0000  0.0135   0.0073   0.0306    0.0367   0.0000   442.2814     0.0584761       22.4567      -1.50669      -4.87462     0.0510480      0.361508      0.484269      0.576767      0.625017      0.657123      0.731320
  60   4 2010.0534    0.6943  0.8631  9.3054 -0.0001  0.0163   0.0098   0.0425    0.0597   0.0000   441.5155      0.353602       20.8927       1.31781      -3.41176     -0.561353      0.417103      0.586232      0.659261      0.719193      0.777559      0.795123
  60   5 2232.9801    1.1218  1.3718  9.5847  0.0000  0.0205   0.0127   0.0546    0.0820   0.0000   442.1277      0.513217       20.4454      0.126389      -1.48125     0.0633347      0.530631      0.738520      0.830925      0.905488      0.968764      0.985381
  60   6 2442.1861    1.7658  1.4878 10.0034 -0.0005  0.0203   0.0183   0.0539    0.1085   0.0000   441.4637      -1.15508       20.9869     -0.129296      -2.39787      -1.03600      0.537088      0.735449      0.820462      0.919077      0.948727      0.980111
  60   7 2643.7067    2.4941  1.4195 10.9018  0.0000  0.0202   0.0269   0.0540    0.1070   0.0000   441.7912     -0.633704       20.6412     -0.452379      -2.84416      0.706019      0.511507      0.699442      0.770909      0.854789      0.916244      0.921490
  60   8 2842.0390    3.4676  1.3568 11.3331 -0.0000  0.0183   0.0366   0.0514    0.1227   0.0000   441.4003      -1.23517       20.5555      -1.67456      -3.16331      0.420696      0.483547      0.660076      0.727480      0.801835      0.867753      0.858550
  60   9 3036.1137    4.3662  1.2487 11.9487  0.0000  0.0178   0.0491   0.0482    0.1324   0.0000   441.9315     -0.638742       22.4787     -0.173795      -3.33047      -1.02895      0.481957      0.660480      0.748278      0.822060      0.863255      0.878058
  60  10 3225.9910    4.1393  1.5800 12.2665 -0.0000  0.0209   0.0424   0.0561    0.0768   0.0000   442.5855       1.05558       21.2440     -0.154869      -4.43823       2.74935      0.537037      0.753301      0.820104      0.912404      0.972028      0.973405
  60  11 3413.2175    3.3175  2.8636 11.8550  0.0002  0.0294   0.0257   0.0776    0.0474   0.0000   442.8904      0.517930       19.8404       1.38828     -0.495672       1.97397      0.745392       1.05048       1.17411       1.27545       1.36873       1.41181
  60  12 3598.3178    2.8416  6.2733 10.2977 -0.0017  0.0490   0.0105   0.1273    0.0212   0.0000   439.0832       3.11940       32.4885      0.271265      -20.2988      -4.88997       1.36204       1.80484       2.05650       2.25801       2.36778       2.47230
  61   1 1209.3818    0.0686  0.0804  8.9707  0.0000  0.0137   0.0053   0.0215    0.0171   0.0000   440.5460      0.238040       21.6772      0.208567      -4.33456     -0.760227      0.326002      0.437663      0.555496      0.552444      0.619985      0.577903
  61   2 1527.1208    0.1986  0.2583  8.9727  0.0000  0.0100   0.0057   0.0254    0.0224   0.0000   441.2029     -0.294088       22.2634      0.165651      -4.70944    -0.0299261      0.272183      0.351353      0.407666      0.419435      0.493302      0.499986
  61   3 1786.8541    0.4135  0.5623  9.0584  0.0000  0.0137   0.0074   0.0346    0.0384   0.0000   442.5617     -0.377818       21.7992      0.881649      -3.34796     -0.129172      0.354130      0.478243      0.555062      0.621233      0.651090      0.677566
  61   4 2022.1102    0.7033  0.9359  9.2658  0.0000  0.0175   0.0097   0.0437    0.0658   0.0000   441.4872     -0.744019       22.2206      0.918190      -2.70010      0.926518      0.448836      0.601665      0.712149      0.747381      0.780535      0.808270
  61   5 2246.0511    1.1382  1.3530  9.6175  0.0000  0.0203   0.0129   0.0540    0.0909   0.0000   443.0398     -0.419475       21.3984       2.69670      -2.86173       1.06941      0.509659      0.709502      0.772753      0.884634      0.922819      0.966538
  61   6 2455.9996    1.7827  1.4917 10.1518 -0.0043  0.0206   0.0186   0.0541    0.1024   0.0000   441.4890      0.864904       21.7440      -1.33552      -5.89153       2.41889      0.548511      0.752909      0.820942      0.925381      0.946169      0.989231
  61   7 2658.5400    2.5426  1.4762 10.9712  0.0002  0.0206   0.0265   0.0529    0.0989   0.0000   441.7116      -1.24929       23.0229    -0.0732905      -2.97284      0.631324      0.515225      0.726560      0.781250      0.876418      0.938961      0.949144
  61   8 2857.9046    3.5810  1.2570 11.7637  0.0000  0.0182   0.0407   0.0501    0.1192   0.0000   442.6500      0.684303       21.1679     -0.510266      -3.30633      -2.24130      0.472728      0.651395      0.712897      0.801872      0.873647      0.902539
  61   9 3052.7149    4.3027  1.3841 11.7120  0.0000  0.0183   0.0446   0.0513    0.1348   0.0000   441.7997      0.267447       21.1187       1.16703     -0.668257      0.964597      0.489635      0.683410      0.753238      0.829727      0.875055      0.860918
  61  10 3243.3074    4.1492  1.7349 12.1454 -0.0000  0.0212   0.0397   0.0580    0.0754   0.0000   442.2728     -0.405231       21.1608     0.0661847      -2.92317     0.0473756      0.540750      0.752021      0.840883      0.923697      0.979839       1.00900
  61  11 3431.3295    3.1710  2.9950 11.9249  0.0001  0.0307   0.0240   0.0807    0.0426   0.0000   442.6532       1.34064       19.6948       1.86811       1.16396     0.0933549      0.749211       1.06871       1.19733       1.31066       1.43018       1.45454
  61  12 3617.2339    2.7684  5.8166 10.2337  0.0016  0.0468   0.0104   0.1237    0.0201   0.0000   437.7636       1.58852       29.4356      -2.37029      -17.3310       2.17654       1.26740       1.64184       1.86963       2.08091       2.20609       2.30389
  62   1 1217.8739    0.0833  0.0928  8.7786  0.0000  0.0117   0.0054   0.0194    0.0173   0.0000   440.2794     -0.529445       21.7827     -0.288343      -3.42117     -0.698378      0.287286      0.403027      0.420763      0.532022      0.498052      0.545961
  62   2 1537.0351    0.2031  0.3000  8.7884  0.0000  0.0112   0.0055   0.0276    0.0229   0.0000   441.4375     -0.585696       21.8342      0.104736      -3.95181     -0.154622      0.307955      0.387508      0.462546      0.512027      0.549719      0.579712
  62   3 1797.4886    0.4348  0.5705  8.9293  0.0000  0.0137   0.0076   0.0339    0.0394   0.0000   441.6617     -0.461391       21.6701      0.723233      -4.53561      0.372913      0.339454      0.454631      0.528692      0.563819      0.620904      0.658116
  62   4 2034.1115    0.7627  0.9402  9.0739  0.0000  0.0169   0.0100   0.0418    0.0692   0.0000   442.2454     -0.763312       22.1516     -0.754842      -4.18990    -0.0418113      0.432279      0.564688      0.639288      0.705956      0.740102      0.790113
  62   5 2258.9955    1.2166  1.3096  9.4130  0.0000  0.0196   0.0136   0.0515    0.0982   0.0000   441.1683     -0.213366       21.3676     -0.738005      -4.28821     -0.379213      0.476135      0.660033      0.763322      0.812682      0.869123      0.897348
  62   6 2469.6608    1.8893  1.4139  9.9537  0.0000  0.0195   0.0198   0.0518    0.1220   0.0000   442.0300     -0.214125       23.5374       2.00173      -3.75997      0.639327      0.503082      0.694884      0.782329      0.871619      0.942549      0.960271
  62   7 2673.2875    2.6324  1.4258 10.9551  0.0003  0.0191   0.0272   0.0527    0.0860   0.0000   442.0684      0.101040       21.5919      0.305687      -3.62356      0.302893      0.482118      0.646960      0.736581      0.802671      0.880578      0.875283
  62   8 2873.6000    3.6765  1.2672 11.0527  0.0000  0.0179   0.0397   0.0471    0.1767   0.0000   442.8441     0.0216512       20.9851     -0.500330      -4.17433     0.0169780      0.444364      0.628049      0.676654      0.770695      0.806000      0.839034
  62   9 3069.1583    4.3641  1.2971 12.0027 -0.0000  0.0185   0.0478   0.0490    0.1089   0.0000   441.8955     -0.179802       22.1628      0.772927      -3.73759      -1.05208      0.451560      0.646880      0.689441      0.770992      0.786460      0.839895
  62  10 3260.4900    4.0746  1.7750 11.9156  0.0000  0.0217   0.0381   0.0574    0.0755   0.0000   442.4789      -1.50631       20.9610       1.13566      -1.60891      -1.34951      0.537404      0.745476      0.843685      0.913831      0.970340      0.958354
  62  11 3449.3269    3.0831  3.2847 11.6712  0.0000  0.0318   0.0223   0.0848    0.0403   0.0000   443.4269      0.123621       19.7378     -0.816177     -0.341374      -1.54021      0.786780       1.10173       1.21978       1.33655       1.42528       1.46973
  63   1 1226.2511    0.0766  0.0911  8.7172  0.0000  0.0133   0.0052   0.0211    0.0171   0.0000   440.3181      -1.14547       21.0075      0.285044      -3.54229      0.486844      0.325977      0.487651      0.521549      0.559623      0.568070      0.570710
  63   2 1546.8029    0.2165  0.2485  8.7512  0.0000  0.0099   0.0059   0.0215    0.0226   0.0000   441.6140     -0.487792       21.5177     0.0379631      -4.49796     -0.651155      0.262400      0.353856      0.379143      0.423114      0.417175      0.449720
  63   3 1808.0173    0.4497  0.5728  8.8925  0.0000  0.0136   0.0076   0.0327    0.0397   0.0000   441.5257      0.116510       21.3466     -0.869111      -4.24164     -0.173585      0.337159      0.458069      0.518383      0.537657      0.602813      0.598197
  63   4 2046.0279    0.7761  0.9738  9.1147 -0.0002  0.0169   0.0100   0.0444    0.0679   0.0000   442.0900     -0.388103       21.7093     -0.489477      -4.34154     -0.924854      0.421883      0.579792      0.663955      0.716727      0.773700      0.757030
  63   5 2271.7958    1.2554  1.3434  9.3565 -0.0045  0.0194   0.0135   0.0518    0.0976   0.0000   441.6293      0.426684       21.3785     -0.553414      -4.83573       1.36127      0.471724      0.657765      0.739651      0.803839      0.859970      0.885342
  63   6 2483.2587    1.9381  1.4593 10.0229  0.0000  0.0195   0.0198   0.0530    0.1086   0.0000   442.1249      0.864011       21.4066       1.17030      -2.65336     -0.698079      0.486674      0.663696      0.732707      0.822497      0.902303      0.882819
  63   7 2687.9366    2.7153  1.3721 11.0168  0.0000  0.0186   0.0289   0.0530    0.0937   0.0000   441.7050      -1.62952       21.6599    -0.0563947      -3.00280       1.09766      0.460147      0.644904      0.710092      0.784651      0.851981      0.859877
  63   8 2889.1485    3.7753  1.3316 11.2749  0.0000  0.0179   0.0395   0.0497    0.1379   0.0000   442.3734     -0.750302       22.5271      0.822061      -4.72916      -1.37148      0.445043      0.614335      0.697369      0.761194      0.806476      0.846712
  63   9 3085.4495    4.4062  1.4257 11.6515 -0.0000  0.0185   0.0442   0.0493    0.1158   0.0000   442.1526      -1.12949       21.6470      0.194268      -1.48790      -2.30861      0.459565      0.642135      0.710340      0.786632      0.849367      0.850032
  63  10 3277.6505    3.9573  1.8437 12.0056  0.0000  0.0223   0.0367   0.0602    0.0669   0.0000   442.0520      -1.07350       20.2801      0.119790      -3.02114      0.124237      0.536507      0.755232      0.841250      0.912460      0.984437       1.00003
  63  11 3467.2128    3.0486  3.4505 11.5268  0.0000  0.0328   0.0215   0.0861    0.0422   0.0000   442.9001     -0.873430       19.7603      0.593090      -3.55401      -2.31716      0.783613       1.10543       1.21266       1.33273       1.41361       1.46703
  64   1 1234.5196    0.0756  0.0961  8.8556  0.0000  0.0129   0.0051   0.0229    0.0170   0.0000   440.5821      0.337394       21.7511      -1.63957      -4.55041    -0.0947481      0.302106      0.467952      0.515124      0.589314      0.653895      0.593724
  64   2 1556.4608    0.2116  0.2771  8.8865 -0.0001  0.0100   0.0057   0.0247    0.0226   0.0000   441.7903    -0.0947282       21.8571      0.375449      -3.37287    -0.0801048      0.254069      0.333786      0.366112      0.434525      0.449357      0.452138
  64   3 1818.4199    0.4722  0.5714  9.0149  0.0000  0.0133   0.0078   0.0318    0.0404   0.0000   442.0882     -0.723364       22.2353     -0.368685      -4.12888     -0.911827      0.327043      0.425307      0.485952      0.540850      0.569459      0.610545
  64   4 2057.8333    0.7892  0.9510  9.2686  0.0000  0.0174   0.0103   0.0431    0.0708   0.0000   442.2673     -0.369975       20.6195      0.556113      -3.87455      0.357293      0.400294      0.566086      0.612795      0.708873      0.704375      0.735281
  64   5 2284.5170    1.2564  1.4906  9.5083  0.0000  0.0202   0.0131   0.0573    0.0927   0.0000   442.6984      0.478126       20.5299     -0.834108      -3.52069     -0.638773      0.484344      0.661806      0.761094      0.818445      0.871177      0.874932
  64   6 2496.7027    1.9702  1.5065 10.2925  0.0001  0.0194   0.0198   0.0548    0.0952   0.0000   442.5381      0.606459       22.2661       1.35281      -3.80602     -0.656090      0.479231      0.647132      0.719434      0.806726      0.873965      0.900345
  64   7 2702.4806    2.8331  1.4110 11.0953  0.0000  0.0190   0.0297   0.0517    0.1073   0.0000   442.4445      0.313112       21.2635     -0.872069      -3.59911      0.724380      0.475969      0.655772      0.724559      0.818292      0.866341      0.873582
  64   8 2904.6126    3.8779  1.2738 11.6035  0.0000  0.0176   0.0427   0.0488    0.1421   0.0000   442.6623      0.497204       21.3833     -0.234378      -3.08398     -0.626292      0.425421      0.597680      0.641339      0.727355      0.782927      0.780968
  64   9 3101.6599    4.4561  1.3610 12.1354  0.0000  0.0181   0.0465   0.0505    0.0978   0.0000   441.3195     -0.316484       21.4474    -0.0102345      -2.90592     -0.213565      0.438750      0.624142      0.676581      0.778117      0.820576      0.836271
  64  10 3294.5802    3.8407  1.9611 12.1030 -0.0000  0.0225   0.0344   0.0614    0.0614   0.0000   442.2835      0.739507       20.4049     -0.909936     -0.917317     -0.330624      0.550152      0.737411      0.859571      0.932064      0.992188       1.01818
  64  11 3484.9179    2.9381  3.4864 11.7341  0.0000  0.0331   0.0209   0.0896    0.0390   0.0000   444.1400      0.213390       17.9102     -0.523229      -1.42785      0.286263      0.776096       1.10436       1.21740       1.34964       1.45114       1.49385
  65   1 1242.7832    0.0757  0.0967  8.8474  0.0000  0.0131   0.0055   0.0220    0.0172   0.0000   440.4256     -0.474690       22.6328     -0.820545      -4.15836     -0.716248      0.361721      0.471714      0.514476      0.507633      0.556048      0.558682
  65   2 1566.0183    0.2057  0.3091  8.8950  0.0000  0.0113   0.0054   0.0283    0.0226   0.0000   441.5531     -0.108401       21.8824    -0.0433978      -3.62377      0.207343      0.261915      0.361404      0.410575      0.449286      0.475720      0.488264
  65   3 1828.7613    0.4735  0.6184  9.0960  0.0000  0.0144   0.0078   0.0344    0.0403   0.0000   441.8300    -0.0300963       21.6920     -0.384318      -3.83700      0.312655      0.327215      0.476245      0.500440      0.583148      0.613574      0.627175
  65   4 2069.4991    0.7964  1.0530  9.2116 -0.0001  0.0181   0.0101   0.0464    0.0754   0.0000   441.8918      0.622205       22.6881     -0.151063      -4.13056     -0.944965      0.415939      0.593003      0.655583      0.739586      0.753182      0.780512
  65   5 2297.0416    1.3111  1.4002  9.6067  0.0000  0.0196   0.0139   0.0527    0.0945   0.0000   442.0490      0.150307       20.8967      0.865642      -4.05756       1.37401      0.469516      0.642887      0.743700      0.809208      0.857775      0.897175
  65   6 2510.0282    1.9993  1.5064 10.3208  0.0000  0.0199   0.0201   0.0542    0.0953   0.0000   443.0296      0.858465       21.6144       1.68194      -3.58879     -0.986311      0.462544      0.650178      0.722764      0.784514      0.860805      0.853059
  65   7 2716.9138    2.8646  1.3679 11.1595  0.0001  0.0186   0.0302   0.0505    0.1016   0.0000   442.1450      0.255804       22.4580      -1.51526      -3.18891      0.755372      0.444274      0.618133      0.688927      0.754419      0.810362      0.839599
  65   8 2919.9511    3.9412  1.2119 11.6324  0.0000  0.0169   0.0427   0.0464    0.1311   0.0000   441.9603      0.504255       21.4269      -1.36177      -3.07409      -3.07160      0.409577      0.566196      0.626083      0.673422      0.732651      0.757097
  65   9 3117.7356    4.4198  1.4905 11.8959  0.0000  0.0190   0.0434   0.0514    0.1074   0.0000   441.8209      0.524332       22.7950     0.0745218      -3.12121     -0.987510      0.454501      0.626593      0.702228      0.775903      0.812815      0.826896
  65  10 3311.4041    3.9216  2.0170 12.0515  0.0000  0.0230   0.0349   0.0612    0.0663   0.0000   443.0480    -0.0270667       19.3625      0.341885      -1.07375      -1.80340      0.559910      0.778799      0.879843      0.964573       1.04735       1.06083
  65  11 3502.5878    2.9000  3.7363 11.6210  0.0000  0.0346   0.0198   0.0925    0.0391   0.0000   442.1445       1.73480       21.5714       1.74093      -2.24756     -0.393388      0.790904       1.12530       1.26540       1.36515       1.47924       1.52635
  65  12 3691.3027    1.9548  5.1094 11.1913  0.0000  0.0496   0.0120   0.1338    0.0376   0.0000   442.6105      -1.68481       22.4279       3.00046      -2.38818      -3.12112       1.14204       1.60510       1.79874       1.99421       2.06824       2.16640
  66   1 1250.9327    0.0978  0.1457  8.7102  0.0000  0.0104   0.0049   0.0260    0.0175   0.0000   440.4267     -0.121353       21.7528     -0.159273      -4.33898      0.270990      0.253731      0.352296      0.397249      0.441000      0.432815      0.418179
  66   2 1575.4598    0.2306  0.2718  8.8042  0.0000  0.0096   0.0059   0.0232    0.0229   0.0000   441.5891     -0.149560       22.6538    -0.0166058      -4.69150     -0.504140      0.231653      0.323706      0.364334      0.424910      0.449988      0.478520
  66   3 1839.0301    0.4691  0.6797  9.0220  0.0000  0.0150   0.0075   0.0382    0.0412   0.0000   441.5613     -0.684084       22.7741      0.341942      -3.74384       1.03610      0.344203      0.471245      0.556870      0.586264      0.618346      0.644004
  66   4 2081.1493    0.8547  1.0327  9.0544  0.0000  0.0167   0.0106   0.0447    0.0849   0.0000   442.0152      -1.07304       22.0083       1.28377      -4.36427      -1.09477      0.393888      0.544101      0.605757      0.664221      0.704211      0.717391
  66   5 2309.5058    1.3458  1.4662  9.4607  0.0000  0.0195   0.0138   0.0525    0.0964   0.0000   442.3378    -0.0517839       21.6013      -1.29298      -3.73240      0.864085      0.482187      0.634375      0.728882      0.808881      0.881623      0.895733
  66   6 2523.3001    2.0555  1.5735 10.3501  0.0000  0.0200   0.0198   0.0537    0.0832   0.0000   442.0004     -0.520593       19.9816       1.28356      -3.15719      -1.05436      0.480720      0.655199      0.755461      0.800479      0.877173      0.895104
  66   7 2731.3020    2.9858  1.3597 10.8377  0.0032  0.0177   0.0312   0.0503    0.1359   0.0000   441.5998      -2.04250       23.6273      0.755849      -3.44855       1.05099      0.436632      0.583901      0.646396      0.715613      0.760906      0.787140
  66   8 2935.2079    3.9614  1.3158 11.6897 -0.0002  0.0178   0.0413   0.0484    0.1092   0.0000   441.8206     -0.843489       21.9678       1.10498      -1.98519      0.578872      0.420946      0.585220      0.655220      0.720410      0.781838      0.819583
  66   9 3133.6969    4.4343  1.4806 11.6171  0.0001  0.0188   0.0432   0.0506    0.1244   0.0000   442.2939     -0.361103       22.6686    -0.0517028      -3.93757      -2.23801      0.436593      0.621784      0.698728      0.772397      0.831001      0.849112
  66  10 3328.1861    3.6921  2.2577 11.8852 -0.0000  0.0241   0.0298   0.0646    0.0544   0.0000   443.5205      -2.10929       20.0123      0.888971     0.0793511     0.0441349      0.577268      0.809587      0.901735      0.996489       1.07114       1.11710
  66  11 3520.0648    2.8347  4.2772 11.2967  0.0000  0.0333   0.0122   0.0942    0.0087   0.0000   440.9050      -1.00013       22.8293       4.11476      -3.53059      -2.62754      0.870502       1.06579       1.33525       1.35498       1.56834       1.54462
  67   1 1258.9907    0.0845  0.1172  8.7923  0.0000  0.0146   0.0052   0.0227    0.0171   0.0000   440.5166      0.522226       21.7583     -0.296436      -4.97759     -0.157795      0.334043      0.451176      0.485547      0.562585      0.559489      0.538457
  67   2 1584.8027    0.2335  0.2647  8.8584  0.0000  0.0095   0.0060   0.0228    0.0228   0.0000   441.4082     0.0798218       21.9563      0.121051      -4.57763      0.523753      0.249397      0.296398      0.364766      0.404106      0.442544      0.461491
  67   3 1849.1595    0.5052  0.6962  8.9955  0.0000  0.0145   0.0076   0.0365    0.0432   0.0000   441.6051     -0.613630       21.5178      0.924138      -3.83790    -0.0115910      0.331908      0.430713      0.519281      0.532873      0.577552      0.577053
  67   4 2092.6508    0.8379  1.0078  9.4506  0.0000  0.0173   0.0107   0.0444    0.0660   0.0000   441.8715      -1.07089       20.2078      0.117438      -3.30518      0.812616      0.389057      0.524080      0.589324      0.657110      0.675928      0.716692
  67   5 2321.7848    1.3534  1.4436  9.8497  0.0000  0.0200   0.0142   0.0545    0.0791   0.0000   442.0049     -0.539492       22.2319      0.926494      -3.31190      -2.11863      0.448882      0.641432      0.692663      0.777885      0.828662      0.847289
  67   6 2536.4704    2.0886  1.5508 10.5161  0.0000  0.0199   0.0208   0.0553    0.0879   0.0000   442.5059      0.364531       21.8077     -0.517643      -3.55088      0.808067      0.462823      0.613800      0.704342      0.759431      0.819778      0.838165
  67   7 2745.5853    3.0952  1.3393 10.9306  0.0000  0.0177   0.0321   0.0492    0.1441   0.0000   441.5928      -1.35303       21.2440       1.08503      -2.99093      -1.20447      0.422560      0.566473      0.644515      0.699669      0.763635      0.753742
  67   8 2950.2818    4.0801  1.3490 11.6579 -0.0084  0.0181   0.0410   0.0476    0.1173   0.0000   442.3359      -1.03772       20.9821      0.640924      -3.11761      -1.36771      0.417231      0.583431      0.641680      0.702256      0.755364      0.771209
  67   9 3149.5656    4.4229  1.4899 11.8113 -0.0002  0.0185   0.0431   0.0506    0.1124   0.0000   443.1655      0.215747       21.6956     -0.302030      -3.55567    0.00990900      0.432499      0.595770      0.657521      0.736907      0.773044      0.803354
  67  10 3344.8712    3.6013  2.2567 12.0422  0.0000  0.0245   0.0298   0.0653    0.0522   0.0000   443.6827      -1.48804       19.8157      0.809612      -2.94801      0.621690      0.563352      0.778785      0.887201      0.962807       1.01307       1.04832
  68   1 1267.0340    0.0847  0.0886  8.8602  0.0000  0.0124   0.0050   0.0173    0.0167   0.0000   440.9917      0.332544       21.6559      0.464471      -3.91968     -0.306404      0.247903      0.358292      0.452351      0.438891      0.458699      0.471910
  68   2 1594.0126    0.2303  0.3237  8.9764  0.0000  0.0114   0.0056   0.0257    0.0230   0.0000   441.6975     -0.524220       21.0034     0.0651643      -3.69283     -0.185342      0.289811      0.405071      0.440032      0.455516      0.511685      0.534206
  68   3 1859.1750    0.5175  0.7141  9.0648  0.0000  0.0142   0.0077   0.0363    0.0453   0.0000   442.2915    -0.0223192       22.3689     -0.122603      -4.21396       1.20215      0.336732      0.458512      0.529860      0.585029      0.620551      0.629592
  68   4 2104.0868    0.8638  1.1328  9.4442  0.0000  0.0177   0.0107   0.0496    0.0766   0.0000   441.9735      0.440573       22.5348      0.349111      -3.55168     -0.117705      0.424854      0.585349      0.659957      0.713169      0.777126      0.798474
  68   5 2333.9854    1.3920  1.4281 10.0522  0.0000  0.0193   0.0145   0.0538    0.0730   0.0000   442.4562     0.0671952       21.6042     -0.571274      -2.34553      0.795871      0.438680      0.608600      0.688249      0.761671      0.801252      0.817521
  68   6 2549.5203    2.2273  1.5593 10.6104  0.0000  0.0197   0.0218   0.0541    0.0955   0.0000   442.5381      0.824079       21.9233      0.385803      -4.73500       1.47306      0.453986      0.623193      0.703599      0.774933      0.811249      0.835957
  68   7 2759.6924    3.0197  1.4789 11.1859 -0.0109  0.0189   0.0288   0.0495    0.0975   0.0000   442.4390     0.0636678       21.3074    -0.0458288      -3.48994       1.74820      0.442690      0.600947      0.693440      0.751716      0.784135      0.824762
  68   8 2965.3151    4.1314  1.2935 11.9057 -0.0000  0.0172   0.0429   0.0474    0.1090   0.0000   441.9397      -1.00466       21.6070      0.550805      -3.68139    -0.0636568      0.404047      0.557191      0.610563      0.681750      0.747548      0.751370
  68   9 3165.2907    4.3091  1.4884 12.4177 -0.0075  0.0188   0.0421   0.0526    0.0700   0.0000   442.5449     -0.486584       21.2765      0.335345      -2.85670      -1.19388      0.437644      0.597857      0.676696      0.746229      0.806162      0.825862
  68  10 3361.3922    3.4959  2.5541 12.0556  0.0000  0.0261   0.0274   0.0704    0.0490   0.0000   442.2196      -2.35243       19.2603     0.0360091      -2.75254      -1.56282      0.595380      0.822354      0.933040       1.01730       1.08765       1.12491
  69   1 1275.0152    0.0877  0.1044  8.8655  0.0000  0.0108   0.0050   0.0210    0.0167   0.0000   440.2360     0.0963980       21.7395      0.427481      -4.69554     -0.654296      0.243286      0.311048      0.435342      0.433681      0.518176      0.567361
  69   2 1603.1444    0.2562  0.3539  8.8964  0.0000  0.0119   0.0057   0.0271    0.0246   0.0000   441.3001     -0.550083       22.8867      0.276728      -4.40799      -1.33061      0.263468      0.304855      0.432114      0.452507      0.452530      0.474251
  69   3 1869.1733    0.5139  0.7194  9.1976  0.0000  0.0146   0.0077   0.0384    0.0425   0.0000   441.9461      0.262954       22.4984      0.798187      -5.32732      0.267122      0.332846      0.455345      0.495226      0.565523      0.587031      0.609568
  69   4 2115.3973    0.8941  1.0770  9.5133  0.0000  0.0178   0.0111   0.0461    0.0746   0.0000   442.4393     0.0625739       20.7133      0.700651      -2.48544      0.514796      0.380365      0.548928      0.592325      0.682011      0.693157      0.726410
  69   5 2346.1305    1.4632  1.5074  9.8849 -0.0000  0.0196   0.0146   0.0524    0.0836   0.0000   441.9600     0.0255205       21.4735       1.76096      -3.83869     -0.115300      0.464666      0.621946      0.705039      0.770338      0.838983      0.860454
  69   6 2562.5534    2.2481  1.4804 10.5291  0.0000  0.0189   0.0221   0.0516    0.1024   0.0000   442.9311      0.452779       21.2037      -1.41653      -2.76664     -0.360092      0.426096      0.600485      0.654949      0.734493      0.761058      0.794797
  69   7 2773.7581    3.1354  1.4325 11.1501  0.0000  0.0182   0.0304   0.0491    0.1054   0.0000   442.0522     -0.496797       21.8901      0.447696      -3.38986     -0.338597      0.418241      0.573208      0.655285      0.707567      0.788771      0.791941
  69   8 2980.2281    4.1331  1.3337 12.0748 -0.0004  0.0178   0.0426   0.0486    0.0966   0.0000   441.8629     -0.520267       20.4675     -0.745027      -3.31876     0.0159934      0.398967      0.550601      0.638840      0.685143      0.715549      0.743720
  69   9 3180.9713    4.4648  1.5700 12.0668  0.0082  0.0193   0.0424   0.0519    0.0909   0.0000   442.5077     -0.710989       20.6800      0.323235      -2.27158     -0.784472      0.424132      0.599107      0.671303      0.740302      0.796557      0.828441
  69  10 3377.8169    3.4609  2.6673 12.0351  0.0000  0.0260   0.0259   0.0721    0.0435   0.0000   442.4349     -0.344504       18.5883       1.07494      -1.51019       1.61135      0.587579      0.797729      0.898858      0.988988       1.07106       1.10179
  69  11 3571.9356    2.8408  5.1324 10.7196  0.0027  0.0405   0.0106   0.1085    0.0129   0.0000   441.0551       1.19188       24.8273       1.80827      -8.41127     -0.953187      0.952121       1.24156       1.45992       1.57409       1.73794       1.79768
  69  12 3763.7283    2.1355  7.8595 10.2752 -0.0014  0.0635   0.0062   0.1678    0.0140   0.0000   441.9767      -1.09305       27.4165      -2.08446      -5.84484      0.822877       1.43815       1.95709       2.23987       2.41126       2.63702       2.68668
  70   1 1282.8931    0.0956  0.1565  8.8131  0.0000  0.0111   0.0050   0.0279    0.0172   0.0000   440.3726      0.266439       22.6630     -0.481679      -4.43631     -0.688684      0.259091      0.342690      0.412114      0.482415      0.545254      0.623722
  70   2 1612.1703    0.2510  0.3431  8.9017  0.0000  0.0116   0.0058   0.0255    0.0243   0.0000   441.7598     -0.193302       21.3920     -0.227751      -3.60044     -0.306561      0.265368      0.356877      0.425519      0.476050      0.488483      0.511317
  70   3 1879.0576    0.5403  0.8312  8.9260  0.0001  0.0156   0.0076   0.0405    0.0513   0.0000   441.5098      0.514016       21.9598     -0.543677      -4.06773       1.37730      0.342315      0.482373      0.529781      0.592081      0.638645      0.678714
  70   4 2126.6129    0.9256  1.1806  9.2653 -0.0000  0.0184   0.0109   0.0478    0.0853   0.0000   442.1299      0.981575       22.5787     -0.958884      -3.11770      0.565388      0.392417      0.575781      0.609927      0.683145      0.727039      0.765060
  70   5 2358.0754    1.5053  1.4630  9.8295  0.0000  0.0198   0.0150   0.0512    0.0893   0.0000   442.2881     -0.242047       21.7213       2.21237      -2.37141     -0.777497      0.427126      0.613168      0.685719      0.740441      0.785971      0.790732
  70   6 2575.4722    2.2360  1.5341 10.6503  0.0000  0.0196   0.0216   0.0526    0.0829   0.0000   442.3198     -0.428494       21.4821       1.05178      -3.83178       1.09964      0.430331      0.588394      0.670577      0.735155      0.765185      0.786641
  70   7 2787.7535    3.3078  1.4240 10.9154 -0.0022  0.0178   0.0314   0.0484    0.1210   0.0000   442.6331     -0.447901       21.8776      0.137346      -2.92903      -2.02583      0.400505      0.538891      0.615983      0.670961      0.734459      0.747190
  70   8 2994.9655    4.3074  1.3489 11.2671 -0.0001  0.0171   0.0420   0.0455    0.1723   0.0000   442.4822     -0.170147       21.5175     -0.961700      -1.53559   -0.00295285      0.397554      0.519761      0.578267      0.662622      0.697124      0.729358
  70   9 3196.4511    4.3241  1.6087 12.2148  0.0000  0.0196   0.0405   0.0526    0.0712   0.0000   442.3058      0.770766       21.5817     -0.219374      -2.35926      -1.52258      0.433416      0.598637      0.677887      0.742765      0.808868      0.830065
  70  10 3394.1616    3.4098  2.8963 11.9786  0.0000  0.0275   0.0248   0.0773    0.0407   0.0000   443.6331      0.500235       22.1238      -1.15098       1.31712     -0.651958      0.600563      0.826249      0.949864       1.05284       1.05866       1.11397
  70  11 3589.1243    2.7947  5.7851 10.8809  0.0001  0.0310   0.0094   0.0571    0.0069   0.0000   443.7506     -0.411193       16.0924      -2.53812       4.71491       3.43646       1.00059       1.10464       1.34090       1.35727       1.17842       1.31392
  71   1 1290.7264    0.1048  0.1253  8.7944  0.0000  0.0097   0.0050   0.0191    0.0169   0.0000   440.4833    -0.0340807       22.1836      0.259082      -4.44790     -0.163765      0.223666      0.279619      0.338641      0.369498      0.377452      0.401792
  71   2 1621.0470    0.2632  0.3795  8.8780  0.0000  0.0117   0.0058   0.0275    0.0254   0.0000   441.5289     -0.179978       22.0631      0.394803      -3.88898      0.323115      0.281306      0.363295      0.411261      0.484079      0.523482      0.570402
  71   3 1888.8868    0.5628  0.7566  9.0318  0.0000  0.0143   0.0079   0.0374    0.0481   0.0000   441.8401     -0.919868       21.5742      0.664168      -4.36756     -0.314332      0.311430      0.430517      0.481238      0.531766      0.585822      0.616018
  71   4 2137.8026    0.9583  1.1994  9.4092  0.0000  0.0179   0.0112   0.0500    0.0824   0.0000   442.8870     -0.357821       22.1499     0.0939085      -4.56663     -0.117147      0.390029      0.529638      0.606731      0.660120      0.714942      0.731023
  71   5 2369.9684    1.5257  1.5627  9.9218 -0.0000  0.0202   0.0148   0.0540    0.0823   0.0000   442.7766      0.539460       21.7278     -0.407937      -1.88288      0.173231      0.431552      0.601574      0.671330      0.734720      0.799615      0.831372
  71   6 2588.2377    2.3156  1.5702 10.5588  0.0000  0.0193   0.0218   0.0526    0.0909   0.0000   441.6290     -0.152548       21.5236       1.32461      -3.31477     -0.615300      0.420251      0.577636      0.661075      0.715326      0.776912      0.815131
  71   7 2801.5690    3.2943  1.3488 11.4296  0.0003  0.0179   0.0334   0.0487    0.0944   0.0000   442.0609     -0.407201       22.1224     -0.275024      -2.32376    -0.0269170      0.395074      0.543157      0.601124      0.663641      0.719240      0.746605
  71   8 3009.6579    4.3148  1.3533 11.6999 -0.0041  0.0173   0.0420   0.0470    0.1164   0.0000   442.0743     -0.735298       21.6710     -0.618567      -2.47451      0.524638      0.377301      0.530847      0.578079      0.651219      0.706170      0.703692
  71   9 3211.8714    4.2674  1.7428 11.8917 -0.0000  0.0201   0.0373   0.0543    0.0796   0.0000   442.5987       1.92898       21.0745       1.33361      -1.90375      -2.47407      0.423374      0.608060      0.662558      0.744402      0.791553      0.798990
  71  10 3410.3775    3.3692  2.9553 11.7618  0.0000  0.0274   0.0238   0.0747    0.0464   0.0000   442.1936     -0.722643       19.5255       1.95873      0.523817    -0.0752069      0.610032      0.836838      0.956370       1.04183       1.11874       1.15798
  71  11 3606.2663    2.6415  5.4047 10.8407  0.0000  0.0438   0.0099   0.1143    0.0196   0.0000   441.8391      -4.88147       20.9176       1.76410      -1.52857      -3.81906      0.958096       1.30109       1.50143       1.62733       1.76534       1.80790
  72   1 1298.5123    0.1017  0.1369  8.7968  0.0000  0.0113   0.0048   0.0234    0.0170   0.0000   440.2235   -0.00240670       21.2537      0.360799      -4.10577      0.204139      0.321779      0.441002      0.510842      0.504151      0.432378      0.394116
  72   2 1629.8614    0.2832  0.4747  8.8799  0.0000  0.0134   0.0056   0.0322    0.0270   0.0000   441.3859    -0.0480202       22.2389     -0.487280      -4.49240   -0.00524349      0.279398      0.372957      0.436198      0.480553      0.480842      0.499712
  72   3 1898.6140    0.5712  0.7845  9.1052  0.0000  0.0151   0.0079   0.0367    0.0483   0.0000   441.8286      0.116945       21.6992     -0.137217      -3.03243      0.705361      0.322869      0.452696      0.519117      0.540793      0.622158      0.631020
  72   4 2148.8527    0.9632  1.1887  9.4118 -0.0003  0.0180   0.0112   0.0476    0.0855   0.0000   442.3765     0.0570454       21.4459      -1.48121      -4.24792     -0.963025      0.394594      0.535558      0.610738      0.663300      0.730444      0.749076
  72   5 2381.6754    1.6057  1.6034  9.7122  0.0000  0.0199   0.0148   0.0523    0.0959   0.0000   442.9018     -0.237749       22.1082     -0.606268      -5.92258     -0.322275      0.421974      0.600229      0.652505      0.731719      0.786543      0.802311
  72   6 2600.9995    2.3989  1.5074 10.5236  0.0000  0.0189   0.0227   0.0495    0.1065   0.0000   442.2497     -0.517135       21.7730     0.0334800      -4.31928      0.275770      0.405606      0.553409      0.636940      0.683072      0.734855      0.762237
  72   7 2815.3549    3.4610  1.3889 11.3547 -0.0000  0.0176   0.0336   0.0478    0.1051   0.0000   442.2785      0.221064       21.5377      -1.92265      -2.88343     -0.358215      0.380025      0.529389      0.593585      0.669846      0.703081      0.741154
  72   8 3024.2037    4.3502  1.3866 11.8380  0.0001  0.0174   0.0423   0.0471    0.1123   0.0000   441.8946     -0.124956       21.5038     -0.347249      -3.80216       1.70002      0.389374      0.532029      0.608092      0.677561      0.717038      0.740091
  72   9 3227.2630    4.1893  1.7045 12.0873 -0.0052  0.0194   0.0367   0.0542    0.0667   0.0000   442.6468      0.749655       21.7019     -0.848664      -2.26034     0.0529771      0.421876      0.573637      0.649309      0.714391      0.766818      0.787402
  72  10 3426.4961    3.2915  3.2308 11.6888 -0.0000  0.0291   0.0219   0.0778    0.0440   0.0000   442.7253     -0.189618       19.6664      -1.02568     -0.202337      0.998820      0.621147      0.869661      0.962129       1.06814       1.14678       1.19265
  72  11 3623.0282    2.6167  5.8323 10.8952  0.0001  0.0324   0.0085   0.0563    0.0068   0.0000   441.6811     -0.732383       22.0859      0.422879      -3.59840      -1.14562      0.953954       1.03300       1.26669       1.34802       1.12318       1.33217
  73   1 1306.2181    0.0984  0.1987  8.7727  0.0000  0.0124   0.0047   0.0332    0.0174   0.0000   440.1655     -0.592690       22.4880      0.189212      -4.46795     -0.150789      0.263836      0.344307      0.408563      0.458748      0.553030      0.551086
  73   2 1638.6001    0.2858  0.3987  8.8898  0.0000  0.0113   0.0059   0.0273    0.0262   0.0000   441.4226    -0.0986095       21.1318      0.468593      -3.57462     -0.912650      0.261208      0.332542      0.398113      0.409519      0.448628      0.462259
  73   3 1908.2984    0.5834  0.8095  9.1083  0.0000  0.0150   0.0080   0.0382    0.0495   0.0000   441.9928     0.0384731       20.6888     -0.259842      -3.70692     -0.175533      0.314499      0.439246      0.504260      0.537125      0.580399      0.600162
  73   4 2159.7860    0.9767  1.3072  9.4627  0.0000  0.0189   0.0107   0.0502    0.0713   0.0000   442.3688      0.533610       21.5302       1.40452      -4.10154     -0.556066      0.400371      0.557575      0.611037      0.706264      0.706676      0.733862
  73   5 2393.3677    1.6351  1.5367  9.9316  0.0000  0.0191   0.0155   0.0524    0.0888   0.0000   441.8348     -0.144130       20.5305    -0.0565299      -3.27351      0.846284      0.406144      0.561011      0.627110      0.709460      0.755316      0.777049
  73   6 2613.6108    2.4642  1.5680 10.6292 -0.0002  0.0191   0.0225   0.0504    0.0933   0.0000   441.7643     -0.229781       22.6321     -0.690630      -3.76358      -1.15685      0.408931      0.562028      0.633889      0.692665      0.766286      0.798221
  73   7 2829.0946    3.5569  1.3262 11.3573 -0.0001  0.0171   0.0354   0.0458    0.1217   0.0000   443.1462     -0.582889       21.2998      0.671397      -4.37516      0.751722      0.372423      0.517687      0.575285      0.633819      0.691940      0.725241
  73   8 3038.6971    4.3984  1.3652 11.8794  0.0104  0.0172   0.0438   0.0482    0.1111   0.0000   442.4443     -0.412596       21.5363     -0.453214      -2.94715     -0.276079      0.369163      0.534187      0.577587      0.642791      0.687460      0.716002
  73   9 3242.4819    4.2469  1.8410 12.0059 -0.0001  0.0207   0.0361   0.0546    0.0737   0.0000   442.9144      -1.06229       22.5915     -0.486263      -2.85139      -1.34718      0.431410      0.613298      0.686177      0.740866      0.810519      0.819863
  73  10 3442.5727    3.1545  3.3832 11.8083  0.0000  0.0303   0.0208   0.0827    0.0379   0.0000   442.9021     0.0467425       20.9684       1.83443      -3.13327      -2.64361      0.631439      0.881141      0.991783       1.08022       1.15309       1.21336
  74   1 1313.8415    0.1108  0.1647  8.7761  0.0000  0.0111   0.0048   0.0236    0.0172   0.0000   440.1854     -0.307358       21.7474      0.223214      -4.32062      0.617959      0.261074      0.394608      0.436015      0.467845      0.489252      0.524630
  74   2 1647.2031    0.3002  0.4559  8.8768  0.0000  0.0124   0.0058   0.0290    0.0273   0.0000   441.6158     -0.411434       21.7005    -0.0388409      -4.13440   -0.00620058      0.253439      0.347012      0.400131      0.418845      0.441621      0.476175
  74   3 1917.8871    0.5975  0.8111  9.0727 -0.0000  0.0152   0.0081   0.0379    0.0520   0.0000   442.2705     -0.100963       21.5178      0.362087      -3.45942      0.639767      0.316099      0.441557      0.488310      0.532292      0.585840      0.600623
  74   4 2170.6388    1.0216  1.2792  9.3584  0.0000  0.0186   0.0112   0.0493    0.0876   0.0000   442.0640     -0.112854       21.9432     -0.196619      -4.10859      -1.29471      0.370549      0.525647      0.583186      0.655817      0.686728      0.708071
  74   5 2404.9258    1.6504  1.6038  9.9772  0.0000  0.0198   0.0153   0.0527    0.0824   0.0000   442.0843      0.104439       21.4739     -0.882650      -2.24644     -0.309899      0.419682      0.587706      0.643247      0.736325      0.782690      0.807611
  74   6 2626.1630    2.4471  1.5876 10.6655 -0.0000  0.0192   0.0223   0.0514    0.0878   0.0000   441.6078    -0.0998709       22.4187      0.393430      -1.93955      -1.36372      0.397530      0.555011      0.609719      0.679231      0.735030      0.753873
  74   7 2842.6741    3.5827  1.3211 11.3538  0.0001  0.0168   0.0355   0.0462    0.1220   0.0000   442.2208      -1.18610       21.8911      0.573774      -2.45843     -0.160685      0.352278      0.481989      0.548490      0.598533      0.634970      0.664934
  74   8 3053.0595    4.4138  1.4889 11.5617  0.0000  0.0175   0.0403   0.0492    0.1254   0.0000   442.4091     -0.632208       21.5899      0.348605      -3.19227     0.0969144      0.379213      0.524256      0.592572      0.640279      0.677581      0.712559
  74   9 3257.6883    4.1937  1.9028 11.8673 -0.0000  0.0209   0.0341   0.0542    0.0716   0.0000   442.2292      -1.43403       20.7445       1.06577      -2.67463     0.0412471      0.420079      0.600907      0.672028      0.729644      0.786001      0.794594
  74  10 3458.5379    3.1653  3.6039 11.6509  0.0002  0.0316   0.0200   0.0840    0.0400   0.0000   442.7538     -0.556529       20.1810      0.691066      -1.21067      -1.47798      0.641760      0.908252       1.02262       1.13457       1.19745       1.24812
  75   1 1321.4116    0.1066  0.1927  8.7884  0.0000  0.0112   0.0046   0.0294    0.0172   0.0000   440.5586    -0.0678899       21.6795    -0.0997303      -4.37382     -0.296250      0.228109      0.339401      0.368676      0.442101      0.465018      0.481614
  75   2 1655.7591    0.3038  0.3624  8.8862  0.0000  0.0103   0.0060   0.0236    0.0262   0.0000   441.3026     -0.241248       21.7824     -0.382070      -4.46359     -0.472758      0.220566      0.296174      0.340499      0.389159      0.385660      0.414602
  75   3 1927.4275    0.6210  0.8306  9.0611  0.0000  0.0146   0.0082   0.0382    0.0534   0.0000   441.4851     0.0539218       21.5692      -1.24093      -3.68216       1.20873      0.297562      0.417728      0.471189      0.526641      0.544080      0.562915
  75   4 2181.3683    1.0563  1.3263  9.3161  0.0001  0.0180   0.0111   0.0494    0.0867   0.0000   441.9436     -0.180051       21.9949       1.36178      -4.39930      -1.19399      0.372616      0.524072      0.574197      0.645578      0.706005      0.724299
  75   5 2416.3860    1.6454  1.5723 10.2547 -0.0004  0.0198   0.0156   0.0532    0.0696   0.0000   441.8186     -0.191358       21.4303    -0.0247830      -2.74009      -1.16836      0.405425      0.555744      0.625457      0.701506      0.766829      0.784903
  75   6 2638.7106    2.5605  1.5940 10.6067  0.0000  0.0191   0.0231   0.0504    0.1022   0.0000   442.5191      0.406686       21.9222      0.296189      -3.99500     -0.281361      0.389152      0.539899      0.589642      0.666539      0.719548      0.742620
  75   7 2856.1899    3.7188  1.3491 11.4823  0.0000  0.0170   0.0363   0.0466    0.1180   0.0000   442.7292      0.676328       21.7882      0.324568      -1.95467     -0.129770      0.359197      0.492548      0.547300      0.602090      0.655914      0.667406
  75   8 3067.3609    4.3531  1.4658 11.8593  0.0000  0.0175   0.0405   0.0488    0.1017   0.0000   441.9746     -0.788152       21.7410     -0.316129      -3.78718      0.737295      0.364976      0.506050      0.567596      0.615961      0.664573      0.692864
  75   9 3272.6868    4.0600  2.0185 11.9231  0.0000  0.0211   0.0324   0.0572    0.0652   0.0000   442.8204     -0.980881       20.1674      0.227566     -0.322053     -0.998508      0.438573      0.616926      0.680500      0.767351      0.808379      0.832650
  75  10 3474.4096    2.9932  3.4882 11.7312 -0.0014  0.0314   0.0193   0.0850    0.0396   0.0000   441.2556     -0.599931       21.7925      0.638824      -3.43326       1.18817      0.637421      0.885364       1.00717       1.09104       1.18707       1.22373
  76   1 1328.9331    0.1113  0.1700  8.8000  0.0000  0.0099   0.0046   0.0233    0.0169   0.0000   439.9060      0.289486       22.6370      0.236107      -4.66870     -0.405845      0.198198      0.249581      0.325718      0.312978      0.357262      0.366762
  76   2 1664.1771    0.3040  0.4606  8.9300  0.0000  0.0125   0.0057   0.0294    0.0270   0.0000   441.2942     -0.149613       21.3714      0.531574      -4.35360      0.290591      0.252823      0.350426      0.405191      0.445726      0.480493      0.514352
  76   3 1936.8674    0.6344  0.9259  9.1384  0.0000  0.0157   0.0081   0.0416    0.0532   0.0000   441.8907     -0.456624       22.3946     -0.228600      -3.26294     -0.370519      0.306844      0.438854      0.482194      0.536409      0.592996      0.602608
  76   4 2192.1082    1.0533  1.2619  9.4662 -0.0000  0.0180   0.0115   0.0473    0.0870   0.0000   442.9637    -0.0271135       21.4252      0.127001      -3.90685     -0.555009      0.372959      0.505066      0.571129      0.625446      0.679411      0.704055
  76   5 2427.7701    1.7355  1.6369 10.1983 -0.0089  0.0198   0.0154   0.0525    0.0731   0.0000   442.2997     -0.860587       22.3600     -0.909547      -2.90478     -0.402233      0.414908      0.574753      0.649859      0.710142      0.775686      0.792080
  76   6 2651.1053    2.6398  1.5778 10.8325  0.0000  0.0190   0.0236   0.0495    0.0874   0.0000   442.4762      0.655032       21.7789      0.662484      -2.20936       1.67350      0.375190      0.536799      0.596782      0.659588      0.720562      0.734022
  76   7 2869.5934    3.7751  1.3568 11.1793  0.0000  0.0163   0.0351   0.0453    0.1339   0.0000   442.3177     -0.811050       22.9017      0.576851      -3.97480      0.957492      0.342823      0.468174      0.517285      0.585135      0.641047      0.658572
  76   8 3081.5353    4.4513  1.4551 12.0940  0.0000  0.0174   0.0414   0.0485    0.0859   0.0000   443.0330     0.0617482       21.0400       1.38112      -3.95727     -0.473944      0.358876      0.496496      0.566609      0.610154      0.673326      0.674336
  76   9 3287.6963    3.9073  2.2310 12.1575  0.0000  0.0234   0.0303   0.0618    0.0516   0.0000   443.0027     -0.451586       21.6596      0.577948      -2.58207      -1.68246      0.448802      0.654929      0.711596      0.791409      0.828639      0.873349
  77   1 1336.4206    0.1285  0.2069  8.7918  0.0000  0.0101   0.0046   0.0251    0.0175   0.0000   439.9634     -0.585152       22.3283      0.426536      -4.01555     -0.347392      0.219434      0.270317      0.341663      0.353343      0.397560      0.414792
  77   2 1672.5069    0.3119  0.4784  8.9257  0.0000  0.0126   0.0057   0.0297    0.0275   0.0000   441.1954     -0.438899       21.6461     -0.343212      -3.84021     -0.133539      0.251373      0.329465      0.380534      0.416114      0.439904      0.481777
  77   3 1946.2877    0.6389  0.9147  9.0806  0.0000  0.0155   0.0082   0.0401    0.0584   0.0000   441.8275     -0.161916       21.8815      0.462321      -4.07785     -0.663504      0.311149      0.441227      0.495905      0.547154      0.612806      0.642282
  77   4 2202.6583    1.0983  1.3667  9.6385  0.0000  0.0189   0.0115   0.0503    0.0742   0.0000   442.0816     -0.348446       21.4113      0.183085      -3.78708     -0.881573      0.372172      0.528512      0.570895      0.646076      0.682229      0.722690
  77   5 2439.0907    1.7722  1.7064 10.2318  0.0000  0.0202   0.0157   0.0544    0.0756   0.0000   442.5590      -1.00236       21.6321       1.08309      -3.59754      -1.06448      0.402118      0.555000      0.631131      0.672705      0.731197      0.747558
  77   6 2663.4690    2.6443  1.5919 10.7415  0.0000  0.0181   0.0234   0.0521    0.0962   0.0000   442.8526      0.229340       22.5850     -0.681974      -4.14311     -0.483347      0.368147      0.510723      0.574252      0.622737      0.690165      0.692712
  77   7 2882.9158    3.8994  1.4222 11.0766  0.0000  0.0167   0.0356   0.0461    0.1587   0.0000   442.5057     -0.427071       22.1930     -0.259047      -3.11335      -1.42176      0.340119      0.473985      0.530706      0.585324      0.627383      0.650993
  77   8 3095.6022    4.4057  1.4108 12.2544 -0.0085  0.0176   0.0411   0.0470    0.0787   0.0000   442.5825     -0.677717       22.2630      0.360583      -2.28058     -0.663321      0.357902      0.501255      0.556125      0.610739      0.662229      0.689632
  77   9 3302.5417    3.8802  2.1854 12.0584  0.0000  0.0219   0.0295   0.0602    0.0527   0.0000   443.3273      -1.21592       20.5032      -1.36069      -1.23860      0.869428      0.437508      0.607280      0.680097      0.760388      0.800623      0.845337
  78   1 1343.8256    0.1177  0.1854  8.8083  0.0000  0.0095   0.0045   0.0238    0.0170   0.0000   440.4283     -0.464917       21.7093     -0.293535      -3.94524    0.00515707      0.186153      0.247790      0.281687      0.331619      0.326263      0.345572
  78   2 1680.7618    0.3313  0.4468  8.9190  0.0000  0.0110   0.0059   0.0277    0.0276   0.0000   441.3346     -0.261176       22.0187     -0.238374      -3.85833     -0.264982      0.223402      0.303842      0.355849      0.375320      0.418066      0.417820
  78   3 1955.6184    0.6590  0.9352  9.1479  0.0000  0.0157   0.0083   0.0403    0.0584   0.0000   441.5075     -0.215686       21.9834     -0.637661      -2.94087     -0.905094      0.308855      0.416574      0.481974      0.527808      0.592444      0.591573
  78   4 2213.1503    1.1312  1.2882  9.6117 -0.0001  0.0176   0.0119   0.0480    0.0823   0.0000   442.0615      0.517782       22.1444      0.619003      -3.98910     -0.193367      0.358009      0.500686      0.553836      0.609536      0.659996      0.678362
  78   5 2450.2991    1.7914  1.6233 10.4438  0.0000  0.0198   0.0163   0.0533    0.0700   0.0000   442.4069     -0.284582       21.8557      0.927936      -2.83889     -0.172144      0.386436      0.536957      0.610161      0.673724      0.714046      0.724675
  78   6 2675.7304    2.7634  1.6459 10.6637  0.0000  0.0181   0.0232   0.0501    0.0985   0.0000   442.6352     -0.666951       22.0777       1.55538      -3.89808      -1.54748      0.376631      0.515376      0.582409      0.631993      0.688123      0.705674
  78   7 2896.1477    3.8381  1.4496 11.1708 -0.0000  0.0169   0.0344   0.0468    0.1402   0.0000   442.3309     -0.294726       21.1066     -0.472013      -3.76199      0.208265      0.345917      0.470069      0.521068      0.580735      0.623992      0.653043
  78   8 3109.6239    4.5303  1.4462 12.0863 -0.0002  0.0172   0.0415   0.0473    0.0936   0.0000   442.7518     -0.259068       21.8768    -0.0558379      -3.98336     0.0657688      0.354845      0.486824      0.547552      0.598795      0.645759      0.667765
  78   9 3317.3303    3.8150  2.3669 12.0190  0.0000  0.0229   0.0277   0.0628    0.0519   0.0000   442.7789     -0.182607       20.9307     -0.249111      -1.45878      0.456409      0.445411      0.631764      0.686707      0.786199      0.831342      0.884854
  79   1 1351.1551    0.1112  0.1846  8.8291  0.0000  0.0104   0.0045   0.0247    0.0168   0.0000   440.1678     -0.114078       22.2783     -0.123131      -4.51228      0.674456      0.208840      0.293439      0.317891      0.381105      0.405876      0.394052
  79   2 1688.9271    0.3397  0.4940  8.9011  0.0000  0.0119   0.0058   0.0286    0.0291   0.0000   441.3827     -0.171602       21.5251     -0.196776      -4.48061     -0.153789      0.237120      0.308492      0.377801      0.391381      0.431069      0.436285
  79   3 1964.9127    0.6758  1.0218  9.1393 -0.0002  0.0162   0.0082   0.0437    0.0609   0.0000   441.6984     -0.415040       22.3855      0.670488      -5.00320      0.224684      0.318665      0.425146      0.493678      0.543019      0.566508      0.586501
  79   4 2223.5851    1.1556  1.4701  9.5297  0.0000  0.0190   0.0112   0.0511    0.0791   0.0000   442.5971      0.708085       22.8009      -1.21874      -3.01597      0.247152      0.368065      0.516979      0.575914      0.644175      0.693161      0.718365
  79   5 2461.4040    1.8601  1.6084 10.4180 -0.0000  0.0197   0.0169   0.0514    0.0753   0.0000   442.4835    -0.0971223       21.3976      -1.33881      -2.00093      0.444971      0.374823      0.533412      0.583537      0.660287      0.698727      0.748076
  79   6 2687.9335    2.7705  1.4980 11.1966  0.0000  0.0183   0.0254   0.0487    0.0781   0.0000   442.6550      0.167675       21.2011       1.04134      -1.86406     -0.809703      0.353521      0.499208      0.557730      0.614516      0.672657      0.673707
  79   7 2909.3207    3.9848  1.3474 11.5462  0.0000  0.0167   0.0380   0.0447    0.1315   0.0000   442.1247      0.240763       21.2614      0.501230      -3.03931     -0.172873      0.330762      0.461172      0.512227      0.585511      0.620631      0.643755
  79   8 3123.5261    4.4598  1.4922 12.0160  0.0000  0.0176   0.0405   0.0480    0.0970   0.0000   442.4737      -1.45437       20.8886      -1.02689      -4.51194     0.0928371      0.355608      0.497497      0.559138      0.606962      0.634910      0.661591
  79   9 3331.9992    3.7791  2.3416 12.1989  0.0000  0.0235   0.0283   0.0622    0.0479   0.0000   443.0976     -0.109022       22.1967     -0.283015      -1.64453      -1.60279      0.457435      0.642564      0.707551      0.781507      0.866360      0.887162
  80   1 1358.4654    0.1130  0.1880  8.8197  0.0000  0.0107   0.0045   0.0233    0.0169   0.0000   440.2479     -0.228230       21.8674      0.204922      -5.35405      0.452040      0.212235      0.304535      0.326540      0.379269      0.399229      0.427532
  80   2 1697.0477    0.3408  0.4998  8.9959  0.0000  0.0119   0.0059   0.0299    0.0291   0.0000   441.1970      -1.05322       21.5261      0.403707      -3.76204     -0.469662      0.225375      0.316476      0.349690      0.408803      0.429733      0.438096
  80   3 1974.1103    0.6959  0.9987  9.1221  0.0000  0.0158   0.0085   0.0419    0.0652   0.0000   441.5772     -0.100598       22.2299    -0.0446503      -3.87645      0.488152      0.313478      0.422959      0.466538      0.527632      0.572194      0.578556
  80   4 2233.8754    1.2084  1.5000  9.4727  0.0000  0.0187   0.0112   0.0490    0.0816   0.0000   441.8588      0.673858       22.6504     -0.616497      -1.91867    -0.0624297      0.374831      0.511982      0.575293      0.649115      0.679470      0.712461
  80   5 2472.4102    1.8541  1.6221 10.5721  0.0000  0.0194   0.0167   0.0538    0.0677   0.0000   442.0820      0.398556       21.4517      -1.30874      -2.29912      -1.19908      0.372572      0.513712      0.587524      0.639290      0.684119      0.717605
  80   6 2700.0827    2.8241  1.5777 11.3415 -0.0000  0.0184   0.0250   0.0505    0.0689   0.0000   442.6176     -0.633635       22.1864      0.998781      -3.62979      0.557389      0.371564      0.511606      0.581911      0.637377      0.682611      0.706644
  80   7 2922.3584    3.9862  1.4195 11.5930  0.0000  0.0170   0.0367   0.0455    0.1161   0.0000   442.6514     -0.196945       22.1840      0.463525      -2.47332     -0.259457      0.327949      0.459952      0.505345      0.579600      0.608911      0.630902
  80   8 3137.3379    4.4919  1.6028 12.0341  0.0000  0.0177   0.0384   0.0492    0.0820   0.0000   441.8738     -0.845707       21.9899      0.465135      -3.59059    -0.0735124      0.354448      0.482966      0.545122      0.597253      0.642092      0.665661
  80   9 3346.6477    3.6759  2.6293 12.0176  0.0000  0.0245   0.0256   0.0659    0.0478   0.0000   443.3515     -0.943448       20.3280      0.420789      -1.62198     -0.220789      0.472527      0.668467      0.736680      0.831136      0.896256      0.935702
  81   1 1365.6760    0.1277  0.2075  8.8125  0.0000  0.0100   0.0045   0.0247    0.0172   0.0000   439.9399     -0.670638       22.3447     0.0639565      -3.81074    -0.0826866      0.184008      0.258907      0.298315      0.309771      0.356619      0.393116
  81   2 1705.0343    0.3586  0.5348  8.9674  0.0000  0.0121   0.0059   0.0311    0.0301   0.0000   441.2071     -0.367683       21.4596      0.272792      -4.30963      -1.02125      0.226439      0.312962      0.357415      0.395348      0.431632      0.458047
  81   3 1983.2574    0.7019  1.0624  9.1391  0.0000  0.0164   0.0084   0.0433    0.0665   0.0000   441.8154     -0.363213       22.5554      0.358243      -5.61945     -0.616550      0.316492      0.419603      0.493328      0.540401      0.580322      0.604322
  81   4 2244.1469    1.2287  1.4880  9.4282  0.0000  0.0184   0.0116   0.0503    0.0955   0.0000   442.6792      0.526088       21.8603       1.90137      -3.16429      -1.62642      0.354996      0.488010      0.563829      0.606525      0.675035      0.681278
  81   5 2483.3978    1.9565  1.5936 10.6518 -0.0000  0.0190   0.0177   0.0519    0.0697   0.0000   441.8546     -0.302269       21.3902     -0.334476      -3.16216     -0.625897      0.367713      0.501105      0.567701      0.631195      0.685624      0.698032
  81   6 2712.1145    2.9135  1.5357 10.9144 -0.0001  0.0176   0.0253   0.0480    0.1031   0.0000   442.2867      0.162808       21.8449     -0.336739      -3.33302     -0.506860      0.336542      0.459285      0.524821      0.578064      0.629027      0.659778
  81   7 2935.3180    4.0511  1.4083 11.8767  0.0000  0.0169   0.0377   0.0476    0.0979   0.0000   443.1751     -0.193329       21.7659    -0.0507423      -2.30782      -1.43594      0.319919      0.450841      0.494658      0.550496      0.583393      0.620791
  81   8 3151.0225    4.4423  1.6625 12.0492 -0.0000  0.0183   0.0370   0.0501    0.0786   0.0000   442.2356       1.25311       22.2752     -0.566329      -2.83210     -0.545857      0.346181      0.482975      0.545557      0.605319      0.648158      0.661212
  81   9 3361.2556    3.6134  2.6017 12.1140  0.0000  0.0246   0.0253   0.0658    0.0443   0.0000   442.9160     -0.500599       18.7635    -0.0713372      -2.93106      -1.12583      0.468055      0.653581      0.731653      0.822963      0.854545      0.911009
  82   1 1372.8915    0.1305  0.1811  8.8316 -0.0007  0.0084   0.0044   0.0212    0.0168   0.0000   440.3348      0.413434       21.9350     -0.255133      -4.48914     0.0208744      0.163769      0.231289      0.253638      0.269621      0.311753      0.323537
  82   2 1712.9449    0.3464  0.5807  8.9851  0.0000  0.0133   0.0058   0.0333    0.0307   0.0000   440.7513     -0.735258       21.5359      0.130507      -3.81734    -0.0636950      0.252985      0.362993      0.405071      0.463155      0.500578      0.502376
  82   3 1992.3537    0.7177  1.0266  9.1624  0.0000  0.0159   0.0084   0.0416    0.0644   0.0000   441.7183    -0.0317310       22.2293      0.181080      -4.09036     0.0569460      0.296541      0.419246      0.470204      0.518323      0.573083      0.589678
  82   4 2254.2521    1.2331  1.4533  9.6676  0.0000  0.0184   0.0117   0.0495    0.0782   0.0000   442.0967     -0.346511       22.1915     0.0187844      -4.29071       1.26074      0.349695      0.470371      0.539053      0.591533      0.631327      0.655462
  82   5 2494.2390    2.0065  1.7668 10.1886  0.0000  0.0194   0.0164   0.0524    0.0896   0.0000   442.2848     -0.612977       22.4046    -0.0718433      -2.82269     -0.176601      0.369442      0.504384      0.579493      0.639217      0.696950      0.728971
  82   6 2724.1557    2.9950  1.5838 11.0490  0.0000  0.0179   0.0255   0.0484    0.0904   0.0000   442.6696     -0.548901       22.1612     -0.583764      -4.26812     -0.716590      0.342419      0.476874      0.530113      0.585580      0.626821      0.668935
  82   7 2948.2172    4.1067  1.4430 11.7430  0.0000  0.0171   0.0368   0.0452    0.1010   0.0000   442.4883     -0.352228       21.6447      -1.13988      -3.03251      0.177825      0.326443      0.459606      0.512989      0.562179      0.609902      0.626238
  82   8 3164.7073    4.4683  1.6543 12.0608  0.0000  0.0182   0.0372   0.0490    0.0779   0.0000   442.5175     -0.750661       21.0712      0.577652      -2.04243     -0.630265      0.343003      0.482859      0.543820      0.592997      0.649317      0.674392
  82   9 3375.6691    3.5502  2.8197 12.1379  0.0000  0.0256   0.0242   0.0698    0.0407   0.0000   444.0629      0.197403       21.7514     -0.526586      -1.06833     -0.124651      0.483415      0.671980      0.748004      0.838908      0.888261      0.930054
  83   1 1380.0102    0.1319  0.2147  8.7802  0.0000  0.0095   0.0044   0.0246    0.0171   0.0000   440.4035    -0.0773938       22.0981      0.835869      -3.94005     0.0934964      0.192505      0.236502      0.278042      0.293106      0.309391      0.316899
  83   2 1720.8000    0.3717  0.5523  8.9603  0.0000  0.0125   0.0060   0.0303    0.0306   0.0000   441.1471   -0.00525398       21.7605     -0.111840      -4.53721     -0.175556      0.228258      0.314043      0.367300      0.399797      0.439730      0.465444
  83   3 2001.4254    0.7190  1.0538  9.2324  0.0000  0.0162   0.0086   0.0439    0.0639   0.0000   442.0663     0.0327095       20.6381      0.484558      -4.33812     -0.686446      0.306261      0.426645      0.474216      0.524523      0.560230      0.578102
  83   4 2264.2939    1.2660  1.5437  9.6229 -0.0000  0.0188   0.0119   0.0519    0.0824   0.0000   442.0212     -0.468042       21.9718     -0.185865      -2.74472      -1.65665      0.350283      0.483110      0.561579      0.606577      0.656813      0.690348
  83   5 2505.0961    2.0366  1.7084 10.3691 -0.0087  0.0193   0.0169   0.0516    0.0811   0.0000   443.3015     0.0363714       22.0450     -0.179764      -3.34629     -0.580966      0.382251      0.535595      0.596838      0.663943      0.715724      0.735386
  83   6 2736.0636    3.0371  1.5041 11.3823  0.0045  0.0176   0.0275   0.0486    0.0830   0.0000   442.8729      0.799856       22.5812      0.799031      -4.06965      0.339761      0.331612      0.457045      0.513740      0.575825      0.620063      0.634045
  83   7 2961.0410    4.1425  1.4057 11.6720  0.0000  0.0165   0.0374   0.0452    0.1108   0.0000   442.5057     -0.524221       21.8764       1.19522      -3.09136     0.0278560      0.317576      0.445933      0.487413      0.559383      0.591127      0.629349
  83   8 3178.2179    4.3781  1.6567 12.2616 -0.0000  0.0183   0.0365   0.0509    0.0634   0.0000   443.1083      0.760038       22.0115      0.127003      -3.09394    -0.0382937      0.335616      0.479789      0.526077      0.580884      0.636897      0.662076
  83   9 3390.0699    3.4400  3.0823 12.0529 -0.0000  0.0271   0.0227   0.0743    0.0387   0.0000   443.1651       1.66059       20.7102      0.772070    -0.0757869      0.553684      0.504990      0.702923      0.807133      0.887362      0.939611      0.980826
  84   1 1387.1160    0.1420  0.2497  8.7194  0.0000  0.0104   0.0044   0.0255    0.0177   0.0000   440.2321     -0.227123       22.1165      0.387311      -4.69631      0.198611      0.208945      0.269842      0.305729      0.358977      0.382520      0.377537
  84   2 1728.5720    0.3844  0.5672  8.9513 -0.0000  0.0120   0.0060   0.0311    0.0308   0.0000   440.8394     -0.203816       21.6732      0.184838      -4.57409      0.378329      0.222683      0.294654      0.348240      0.365325      0.409411      0.421068
  84   3 2010.3984    0.7618  1.0758  9.2131  0.0000  0.0162   0.0090   0.0431    0.0672   0.0000   441.9055      0.353795       22.2532    -0.0405333      -4.99120      0.203285      0.305335      0.423973      0.462594      0.521552      0.554717      0.570141
  84   4 2274.2964    1.2936  1.4828  9.8609  0.0000  0.0183   0.0123   0.0511    0.0707   0.0000   441.9828      -1.13035       21.9796      0.398522      -3.99313     -0.372366      0.338912      0.478125      0.527655      0.590076      0.635351      0.673111
  84   5 2515.8869    2.0803  1.7091 10.5793 -0.0007  0.0192   0.0174   0.0536    0.0682   0.0000   442.7107      -1.12958       22.0445      0.906350      -3.08345     0.0373144      0.347312      0.490102      0.555248      0.612935      0.661423      0.671277
  84   6 2747.9236    3.0806  1.5205 11.1548  0.0089  0.0173   0.0276   0.0486    0.0978   0.0000   442.4262     -0.800770       20.9286     -0.645156      -2.98432      0.202683      0.323532      0.450919      0.502713      0.552723      0.591853      0.630808
  84   7 2973.7575    4.1981  1.4306 11.5944 -0.0000  0.0166   0.0369   0.0446    0.1105   0.0000   442.4516      0.280878       21.9848     -0.102231      -3.14026     -0.901794      0.309417      0.438567      0.476098      0.540630      0.574884      0.606681
  84   8 3191.7433    4.4195  1.7640 11.9925 -0.0000  0.0190   0.0359   0.0504    0.0776   0.0000   442.7477      0.921512       20.4541     -0.973049      -1.93463     -0.259387      0.352544      0.498300      0.554936      0.618521      0.656126      0.699209
  84   9 3404.4232    3.3321  2.9935 12.0524 -0.0000  0.0273   0.0224   0.0733    0.0390   0.0000   443.0535     -0.613075       21.0614     -0.623959      -1.90754      -3.15792      0.497238      0.694684      0.782198      0.880318      0.923668      0.982816
  85   1 1394.1419    0.1350  0.1881  8.7950  0.0000  0.0091   0.0044   0.0205    0.0167   0.0000   440.2714     -0.216436       21.2557      0.246191      -4.52363      0.116761      0.157611      0.199543      0.263684      0.278213      0.281507      0.304911
  85   2 1736.2473    0.3839  0.5536  8.9614  0.0000  0.0123   0.0061   0.0293    0.0314   0.0000   441.0779     -0.150844       22.1538     -0.401222      -3.69657      0.161940      0.229032      0.302179      0.364565      0.389957      0.430212      0.461747
  85   3 2019.3295    0.7639  1.0838  9.3188  0.0000  0.0163   0.0089   0.0437    0.0633   0.0000   441.7914     -0.333322       22.1819     -0.293561      -4.66410     -0.902782      0.299455      0.419678      0.474301      0.514493      0.547085      0.563316
  85   4 2284.1551    1.3056  1.5768  9.8517 -0.0001  0.0192   0.0119   0.0519    0.0674   0.0000   442.7550      0.882733       21.6675     -0.348922      -4.30874      0.588319      0.345296      0.484115      0.537368      0.596192      0.636081      0.661642
  85   5 2526.4855    2.1309  1.6858 10.4326 -0.0001  0.0191   0.0180   0.0513    0.0866   0.0000   441.7516     -0.208316       22.5272     -0.874000      -2.74189      -1.00132      0.352950      0.494541      0.555046      0.605972      0.648753      0.677975
  85   6 2759.7133    3.2021  1.5572 11.1859  0.0000  0.0174   0.0279   0.0481    0.0973   0.0000   442.8359     -0.997270       21.8603      0.795641      -3.63810      0.408186      0.324115      0.448153      0.501984      0.559207      0.610697      0.629901
  85   7 2986.4037    4.2857  1.4053 11.8734  0.0000  0.0163   0.0389   0.0455    0.1026   0.0000   443.1968     -0.183218       21.5954     0.0489419      -3.59643     -0.799036      0.301489      0.418646      0.464341      0.528514      0.563019      0.589418
  85   8 3205.1864    4.3388  1.8639 11.8232 -0.0000  0.0192   0.0330   0.0508    0.0759   0.0000   442.9616     -0.160277       22.1624      0.471179      -2.80962     -0.186126      0.342807      0.490960      0.536821      0.597920      0.638775      0.664284
  85   9 3418.5963    3.4285  3.4398 11.8048 -0.0000  0.0289   0.0211   0.0767    0.0430   0.0000   443.1633     -0.820822       18.8861       1.00172      -2.35977      -3.58515      0.516811      0.723172      0.824356      0.894764      0.963210      0.999890
  85  10 3628.2505    2.4393  5.6542 10.9307 -0.0190  0.0498   0.0079   0.1240    0.0180   0.0000   442.3859      -4.37134       21.6681       1.63618      -2.58518     -0.586357      0.863328       1.24739       1.38365       1.52646       1.65783       1.70180
  86   1 1401.1170    0.1413  0.2224  8.8059  0.0000  0.0094   0.0044   0.0232    0.0171   0.0000   440.3061      0.230890       21.9302     0.0954298      -4.62664     0.0860050      0.186022      0.225742      0.289365      0.307106      0.341393      0.348836
  86   2 1743.8747    0.4113  0.5543  8.9726  0.0000  0.0118   0.0062   0.0285    0.0326   0.0000   440.8854     -0.307691       21.9804     -0.514744      -4.15933      0.157033      0.206719      0.292228      0.326211      0.367016      0.390426      0.406882
  86   3 2028.1828    0.7625  1.0712  9.3900  0.0000  0.0159   0.0089   0.0436    0.0615   0.0000   442.2532     -0.948093       22.0714     -0.244095      -3.75217     -0.102570      0.290446      0.406281      0.441827      0.508041      0.546337      0.577084
  86   4 2293.9800    1.3643  1.5434  9.7753  0.0000  0.0185   0.0125   0.0503    0.0839   0.0000   442.1033     -0.283978       21.8838      0.430882      -3.56598      0.526143      0.338489      0.466149      0.527006      0.587401      0.633668      0.652076
  86   5 2537.1014    2.1310  1.7061 10.9042  0.0000  0.0194   0.0182   0.0536    0.0628   0.0000   442.1457     -0.738795       23.2292      0.154429      -2.11940     -0.297736      0.349278      0.484562      0.553100      0.605766      0.656387      0.682569
  86   6 2771.4631    3.1715  1.5339 11.5802  0.0000  0.0175   0.0276   0.0490    0.0715   0.0000   442.4208      0.373206       20.9166    -0.0599875      -2.97245   -0.00882393      0.321241      0.434527      0.484121      0.549013      0.593788      0.622463
  86   7 2998.9725    4.2745  1.5376 11.8086  0.0001  0.0169   0.0367   0.0478    0.0965   0.0000   442.9329      0.200390       21.5753     -0.399492      -4.08119      0.173203      0.300970      0.423239      0.471007      0.521380      0.575359      0.585958
  86   8 3218.4561    4.2797  1.8796 12.0901  0.0000  0.0194   0.0330   0.0519    0.0654   0.0000   443.8289     -0.681517       21.0975      -1.01726      -2.69048      -1.48955      0.343005      0.483006      0.536340      0.591901      0.639947      0.657647
  86   9 3432.7872    3.2185  3.5579 11.9956  0.0000  0.0303   0.0199   0.0838    0.0376   0.0000   441.7773       1.12307       21.2748       1.54601      -2.66759      -1.25708      0.541842      0.757754      0.872974      0.959017       1.04506       1.08254
  87   1 1408.0301    0.1366  0.1993  8.8162  0.0000  0.0090   0.0044   0.0216    0.0169   0.0000   439.9938    -0.0642777       21.9221     -0.397925      -4.43359      0.293188      0.154883      0.214029      0.261016      0.268749      0.263246      0.282027
  87   2 1751.4321    0.3962  0.6255  8.9973  0.0000  0.0131   0.0060   0.0327    0.0331   0.0000   441.2547     -0.329484       21.2782      0.354647      -4.36353       1.08223      0.245118      0.315933      0.368354      0.416247      0.449082      0.461021
  87   3 2037.0155    0.7986  1.1240  9.3641  0.0000  0.0165   0.0091   0.0445    0.0669   0.0000   441.5385     -0.684581       21.0571      0.229925      -3.20811     -0.951784      0.291091      0.404994      0.443117      0.487959      0.543128      0.565896
  87   4 2303.6919    1.3533  1.6158  9.9243 -0.0000  0.0194   0.0122   0.0524    0.0713   0.0000   442.2493      -1.23061       22.0742      0.408126      -3.71868      0.125098      0.343993      0.484546      0.547232      0.610540      0.662012      0.694105
  87   5 2547.6625    2.2212  1.7713 10.6037  0.0000  0.0193   0.0179   0.0517    0.0758   0.0000   442.5563      0.374976       21.4071     0.0796406      -2.15285      0.318652      0.342138      0.470395      0.542739      0.582930      0.648635      0.677837
  87   6 2783.0906    3.2822  1.5646 11.3189  0.0000  0.0174   0.0277   0.0479    0.0880   0.0000   442.4326     -0.796694       21.7722      0.103684      -3.11137      0.540067      0.310377      0.435639      0.487527      0.550883      0.590635      0.607525
  87   7 3011.4377    4.3763  1.4153 12.0105  0.0000  0.0161   0.0392   0.0458    0.0954   0.0000   442.6730     0.0543841       22.9943      0.143421      -2.84371     -0.527140      0.288831      0.396026      0.447729      0.498304      0.548259      0.565205
  87   8 3231.7221    4.2590  1.8755 12.2221  0.0000  0.0200   0.0338   0.0529    0.0626   0.0000   443.8490      0.130255       20.4862      0.110186      -2.43413      0.653605      0.339035      0.496630      0.540648      0.601504      0.656599      0.672709
  87   9 3446.8041    3.2335  3.7590 11.8656 -0.0012  0.0320   0.0181   0.0841    0.0364   0.0000   443.6386     -0.933688       20.5735      0.523883      -2.55707      0.394258      0.548771      0.784164      0.862830      0.990058       1.02446       1.09463
  88   1 1414.9012    0.1412  0.2587  8.7479  0.0000  0.0109   0.0043   0.0260    0.0173   0.0000   440.0709     -0.657234       21.9560     -0.216329      -3.81666     -0.706825      0.188252      0.267392      0.304752      0.325833      0.379996      0.392893
  88   2 1758.9118    0.4143  0.6072  8.9407  0.0000  0.0127   0.0062   0.0306    0.0341   0.0000   440.7112      0.197494       22.3102      0.100300      -3.93702    -0.0785159      0.232897      0.328563      0.370371      0.407369      0.446179      0.462481
  88   3 2045.7724    0.8083  1.1940  9.2905  0.0000  0.0172   0.0091   0.0464    0.0705   0.0000   441.7586      0.138098       21.5660      0.363790      -4.53839     -0.505128      0.295330      0.419642      0.474775      0.520546      0.552101      0.590168
  88   4 2313.3023    1.3979  1.8605  9.7056  0.0000  0.0203   0.0114   0.0551    0.0721   0.0000   442.5909     0.0218476       20.8832      0.328795      -3.82119    -0.0404680      0.358701      0.507058      0.572833      0.624151      0.686445      0.713350
  88   5 2558.1770    2.2147  1.7830 10.6866 -0.0001  0.0195   0.0181   0.0525    0.0712   0.0000   442.0641     -0.109737       21.5712      0.187012      -3.96918      0.132621      0.347911      0.474123      0.541461      0.593109      0.647987      0.673763
  88   6 2794.6749    3.2851  1.5725 11.3817 -0.0000  0.0173   0.0278   0.0487    0.0805   0.0000   442.6674      -1.07923       22.5228      0.567803      -2.57101      0.743657      0.310100      0.427409      0.474690      0.527661      0.582021      0.602506
  88   7 3023.8101    4.3924  1.4342 12.2375  0.0000  0.0163   0.0389   0.0467    0.0718   0.0000   442.6621      0.273405       21.4079    -0.0488715      -3.45011     -0.979972      0.290789      0.408492      0.456080      0.501465      0.544757      0.565168
  88   8 3244.9463    4.2665  2.0071 11.9924 -0.0000  0.0195   0.0312   0.0526    0.0621   0.0000   442.3617      -1.13652       22.1850      0.605630      -2.19693     -0.400192      0.348868      0.483383      0.541587      0.601386      0.651841      0.680762
  88   9 3460.8806    3.3199  4.2389 11.4756  0.0100  0.0335   0.0122   0.0873    0.0112   0.0000   443.4272      0.343141       20.3832      -1.05779      -2.47931   -0.00179452      0.585354      0.824717      0.917925       1.02651       1.09211       1.15061
  89   1 1421.7241    0.1503  0.2385  8.8578  0.0000  0.0091   0.0043   0.0235    0.0173   0.0000   440.2682     -0.525584       21.9838     -0.363055      -4.32500     -0.365722      0.168904      0.231610      0.269433      0.310671      0.338150      0.347354
  89   2 1766.3225    0.4206  0.6273  9.0491  0.0000  0.0128   0.0061   0.0302    0.0351   0.0000   441.0633     -0.394193       21.7931      0.570337      -4.60335     -0.252468      0.222781      0.300282      0.345961      0.378417      0.411472      0.434206
  89   3 2054.4980    0.8491  1.1558  9.2725 -0.0000  0.0159   0.0092   0.0431    0.0801   0.0000   441.3036    -0.0631650       22.2696     0.0458165      -4.78012      0.156613      0.287241      0.392659      0.451437      0.506209      0.526944      0.557137
  89   4 2322.9196    1.4114  1.6724  9.9894  0.0000  0.0192   0.0122   0.0531    0.0733   0.0000   441.7632     -0.257387       22.8063    -0.0709376      -4.59475     -0.609686      0.332188      0.451049      0.522508      0.586988      0.622574      0.662301
  89   5 2568.6164    2.2785  1.7259 10.9498  0.0000  0.0186   0.0184   0.0523    0.0641   0.0000   442.0173     -0.536098       21.0744      0.833913      -3.08642       1.74014      0.331341      0.444105      0.507502      0.555883      0.614220      0.637534
  89   6 2806.2008    3.4169  1.5217 11.4684 -0.0000  0.0175   0.0291   0.0457    0.0940   0.0000   442.6712     -0.854410       21.6151      0.731143      -3.61529     -0.411366      0.297340      0.412676      0.469253      0.508664      0.538776      0.557574
  89   7 3036.1418    4.4428  1.5500 12.1989  0.0000  0.0170   0.0378   0.0473    0.0815   0.0000   442.7871      0.543264       21.9736      0.986324      -2.32552      0.420839      0.301777      0.419822      0.466905      0.527190      0.560374      0.580514
  89   8 3258.0998    4.1621  2.0128 12.3361  0.0000  0.0199   0.0308   0.0537    0.0523   0.0000   442.8053     -0.289827       20.6781      0.225654      -2.84276     -0.787069      0.351522      0.483161      0.559943      0.598657      0.665433      0.689160
  89   9 3474.7776    3.1488  4.1515 11.6367 -0.0048  0.0335   0.0126   0.0878    0.0228   0.0000   442.6201     -0.764671       20.8791     -0.196967      -3.27778      -1.10649      0.577751      0.805940      0.923721       1.00609       1.08832       1.13810
  90   1 1428.5130    0.1529  0.2124  8.9293  0.0000  0.0081   0.0043   0.0212    0.0169   0.0000   439.9203     -0.133609       22.3241     -0.319494      -4.77069     0.0313869      0.140360      0.188452      0.225447      0.234414      0.252070      0.263900
  90   2 1773.6780    0.4429  0.6675  9.1100 -0.0000  0.0128   0.0062   0.0314    0.0360   0.0000   440.6769     -0.433180       21.8973    -0.0945456      -3.83489     -0.461804      0.225735      0.309058      0.353542      0.392841      0.427022      0.445704
  90   3 2063.1870    0.8516  1.2141  9.4416  0.0023  0.0172   0.0095   0.0445    0.0791   0.0000   441.0383     0.0443904       21.6571      0.799058      -3.99181     -0.901837      0.291275      0.407225      0.462363      0.502083      0.547633      0.588518
  90   4 2332.4537    1.4727  1.6118 10.1404 -0.0000  0.0187   0.0129   0.0512    0.0739   0.0000   441.9160     -0.995666       21.7256      0.485135      -3.95492     -0.383143      0.321588      0.442215      0.502279      0.549839      0.617085      0.638929
  90   5 2578.9762    2.3261  1.8435 10.8277  0.0000  0.0193   0.0182   0.0530    0.0757   0.0000   442.7739      0.517275       21.6093     -0.727909      -3.46425     -0.204440      0.330730      0.454514      0.516817      0.578889      0.621153      0.642635
  90   6 2817.6539    3.4742  1.5329 11.6759 -0.0003  0.0167   0.0293   0.0471    0.0821   0.0000   442.9326      0.399082       21.7600      0.463454      -3.66521      -1.61948      0.296051      0.410006      0.454959      0.511076      0.557615      0.571286
  90   7 3048.4438    4.4378  1.5415 12.1722  0.0000  0.0169   0.0376   0.0463    0.0876   0.0000   442.0588    -0.0304549       22.5705     -0.183042      -5.06784      0.517610      0.294950      0.412344      0.466973      0.518100      0.565503      0.580749
  90   8 3271.0589    4.0420  2.1147 12.4368  0.0002  0.0209   0.0299   0.0567    0.0506   0.0000   442.8072     -0.661269       21.1204      -1.23842      -1.95607      0.197652      0.356214      0.500069      0.558149      0.620915      0.670016      0.701281
  90   9 3488.5906    3.2864  4.7920 11.1915  0.0171  0.0366   0.0110   0.0924    0.0155   0.0000   443.7515      0.147139       20.7493      0.290047      -2.30412       1.00352      0.630211      0.875987       1.00388       1.10693       1.19518       1.25423
  91   1 1435.2380    0.1656  0.2554  8.8771  0.0000  0.0093   0.0044   0.0228    0.0176   0.0000   440.0000    -0.0616716       21.9767      0.202011      -4.55777     -0.263301      0.165208      0.214306      0.271782      0.275914      0.324781      0.333555
  91   2 1780.9443    0.4419  0.7138  9.1113  0.0000  0.0135   0.0061   0.0337    0.0361   0.0000   440.9765    -0.0489395       21.8175     -0.558320      -3.54912     -0.675544      0.231044      0.326806      0.365697      0.418575      0.450694      0.463753
  91   3 2071.7415    0.8459  1.2073  9.5590  0.0000  0.0166   0.0093   0.0466    0.0689   0.0000   441.7613      0.560008       22.3416    -0.0976253      -4.36969       1.32414      0.290231      0.398338      0.450389      0.500385      0.553920      0.571718
  91   4 2341.7847    1.4878  1.7278 10.1476  0.0000  0.0193   0.0126   0.0534    0.0697   0.0000   441.7232      0.528881       22.4985       1.30756      -3.57565     -0.324720      0.330317      0.461733      0.526711      0.573607      0.613107      0.639038
  91   5 2589.2360    2.3949  1.7606 10.7666  0.0001  0.0185   0.0186   0.0511    0.0781   0.0000   442.7162     -0.351239       21.9863      0.261113      -3.15997     -0.748335      0.318270      0.439035      0.494279      0.548808      0.588315      0.615059
  91   6 2829.0221    3.4734  1.6418 11.5953  0.0000  0.0173   0.0274   0.0481    0.0731   0.0000   442.8966      0.406468       20.7638     -0.365377      -2.64367      0.223536      0.296182      0.415787      0.468248      0.522362      0.562635      0.581342
  91   7 3060.5902    4.4338  1.5640 12.0370 -0.0046  0.0166   0.0361   0.0465    0.0861   0.0000   442.9466      0.637195       22.2322      -2.07072      -3.29785     -0.717695      0.286166      0.396683      0.436162      0.494164      0.545593      0.560324
  91   8 3284.0061    4.0363  2.3967 12.2861 -0.0001  0.0220   0.0277   0.0592    0.0488   0.0000   443.9194      0.222069       21.4460      0.113451      -2.93474      0.504199      0.371779      0.522612      0.590929      0.649407      0.706347      0.727041
  91   9 3502.3859    2.8973  4.0799 11.3858 -0.0276  0.0384   0.0118   0.0956    0.0315   0.0000   443.1550      -1.72914       20.4448       3.29314      -2.69037      -1.45069      0.645309      0.908379       1.02013       1.13709       1.21286       1.29482
  92   1 1441.9246    0.1556  0.2678  8.8559  0.0000  0.0106   0.0043   0.0246    0.0177   0.0000   439.8336   -0.00431087       21.7951     0.0569679      -4.54105   -0.00215175      0.175464      0.250711      0.274011      0.303905      0.334568      0.346837
  92   2 1788.1767    0.4550  0.6839  9.0923  0.0000  0.0129   0.0063   0.0335    0.0371   0.0000   440.7390      0.557458       21.5903      0.381915      -3.69307     0.0185659      0.215405      0.294783      0.357878      0.365924      0.407671      0.432237
  92   3 2080.3097    0.8706  1.3200  9.3652  0.0000  0.0179   0.0089   0.0466    0.0697   0.0000   441.3289     -0.584505       21.6953      0.232293      -3.83908      0.760009      0.297273      0.423531      0.468809      0.528849      0.555814      0.566101
  92   4 2351.1398    1.5293  1.7626 10.0645  0.0000  0.0194   0.0126   0.0529    0.0715   0.0000   442.0211      0.352491       22.6184      0.307173      -4.17066    -0.0435253      0.327617      0.455860      0.508288      0.565406      0.617069      0.636031
  92   5 2599.5646    2.3751  1.7551 11.1246 -0.0001  0.0191   0.0193   0.0527    0.0617   0.0000   442.4908     -0.561512       22.1420      0.914698      -3.72993     -0.385554      0.319539      0.440060      0.500185      0.562494      0.612195      0.641570
  92   6 2840.3623    3.5593  1.6049 11.4909  0.0000  0.0173   0.0288   0.0464    0.0871   0.0000   442.8045     0.0571650       21.9425     0.0262529      -2.97177      0.255761      0.288251      0.401456      0.458155      0.503091      0.553872      0.566351
  92   7 3072.7068    4.5488  1.6165 11.7156 -0.0002  0.0169   0.0359   0.0457    0.1083   0.0000   443.1033      0.122010       22.3616     -0.787098      -3.92674     -0.821359      0.288449      0.403994      0.447406      0.501561      0.550976      0.562506
  92   8 3296.9609    3.8164  2.5668 12.2986  0.0000  0.0234   0.0254   0.0636    0.0422   0.0000   442.7522      0.496299       21.2681      0.443092      -3.54938     -0.589113      0.388811      0.546179      0.611415      0.686031      0.734596      0.772288
  93   0  980.2484    0.0306  0.0066  9.0700 -0.0041  0.0104   0.0056   0.0057    0.0131   0.0000   437.2518      0.702297       20.5872      -1.23175      -4.32793      0.383125      0.237625      0.358688      0.431659      0.342084      0.355697      0.380874
  93   1 1448.5621    0.1622  0.3096  8.8929  0.0000  0.0109   0.0042   0.0290    0.0181   0.0000   439.9078     -0.183446       21.8736     -0.154413      -4.53775    -0.0810982      0.172837      0.245875      0.263759      0.306942      0.339346      0.353147
  93   2 1795.3507    0.4569  0.7919  9.0874  0.0000  0.0145   0.0061   0.0366    0.0387   0.0000   440.8352     -0.529433       22.0202     0.0732684      -4.34377      0.379799      0.225971      0.322978      0.368589      0.400885      0.463456      0.474265
  93   3 2088.7936    0.8925  1.3421  9.3883  0.0000  0.0176   0.0089   0.0465    0.0734   0.0000   441.7378      0.568756       22.2871    -0.0771620      -3.34812     0.0258035      0.293239      0.414497      0.458802      0.506164      0.541953      0.558931
  93   4 2360.4259    1.5489  1.7460 10.1493  0.0000  0.0194   0.0128   0.0525    0.0748   0.0000   442.4970      0.749805       20.3340     0.0900695      -3.79140       1.44640      0.324576      0.441338      0.514577      0.556854      0.616989      0.630453
  93   5 2609.7510    2.4915  1.7765 11.0889  0.0007  0.0188   0.0200   0.0513    0.0708   0.0000   442.1478      0.924833       20.9945      0.267266      -3.50492      0.723037      0.324494      0.445386      0.504654      0.568376      0.611354      0.639561
  93   6 2851.6088    3.6249  1.5313 11.8281 -0.0003  0.0168   0.0304   0.0463    0.0772   0.0000   443.2410      0.317573       21.6913      0.583177      -4.46277     -0.648448      0.283963      0.386447      0.442635      0.485281      0.530606      0.537666
  93   7 3084.7411    4.5308  1.6251 12.1944  0.0000  0.0173   0.0365   0.0467    0.0798   0.0000   442.7659     -0.247637       22.7670       1.35772      -4.67732      -1.08447      0.287696      0.403815      0.452189      0.508015      0.553588      0.579249
  93   8 3309.7754    3.8252  2.6205 12.2885  0.0001  0.0239   0.0255   0.0642    0.0457   0.0000   443.6286     -0.692587       20.1176      0.175296      -1.95723      -1.73259      0.387241      0.557650      0.610414      0.694203      0.725918      0.757637
  94   1 1455.1385    0.1804  0.3063  8.8438  0.0000  0.0102   0.0043   0.0256    0.0185   0.0000   440.2276     -0.160269       21.9324     -0.222638      -4.14454      0.186140      0.164207      0.230198      0.257201      0.303283      0.350260      0.368343
  94   2 1802.4422    0.4702  0.7364  9.1915  0.0000  0.0132   0.0063   0.0345    0.0364   0.0000   440.2027     -0.172727       22.0490     -0.245923      -3.64477      0.711425      0.216916      0.299116      0.340825      0.381482      0.425384      0.436517
  94   3 2097.2469    0.8945  1.3153  9.5924  0.0000  0.0175   0.0093   0.0479    0.0646   0.0000   441.1500     -0.811974       21.6365     -0.219330      -3.96814    -0.0404331      0.284750      0.395342      0.447044      0.492311      0.544546      0.573954
  94   4 2369.6449    1.5475  1.7665 10.2849 -0.0004  0.0196   0.0129   0.0541    0.0673   0.0000   441.1199       1.38203       22.2854      -2.06750      -3.99768     -0.329827      0.324499      0.454402      0.508801      0.566703      0.614427      0.640201
  94   5 2619.9057    2.4345  1.7983 11.2713 -0.0002  0.0192   0.0191   0.0531    0.0559   0.0000   443.0045     -0.822554       21.6633      0.469798      -3.54564      0.512706      0.320984      0.439798      0.502745      0.542124      0.601484      0.614153
  94   6 2862.8174    3.7855  1.5645 11.6531 -0.0005  0.0168   0.0307   0.0449    0.0879   0.0000   442.5339    -0.0337302       22.2380      0.567106      -3.86373      0.352649      0.280403      0.385918      0.434386      0.473478      0.516521      0.532007
  94   7 3096.7150    4.5034  1.6371 12.2724 -0.0063  0.0172   0.0358   0.0470    0.0690   0.0000   442.3024      0.222613       21.1606     -0.438237      -2.43720      0.338713      0.288775      0.387336      0.445986      0.489648      0.535823      0.553145
  94   8 3322.5654    3.8544  2.7883 12.1115  0.0000  0.0239   0.0238   0.0649    0.0456   0.0000   443.6822    -0.0963570       20.2981      0.354030      -2.95177      -1.07794      0.385940      0.535843      0.609955      0.681987      0.730768      0.766069
  95   1 1461.6932    0.1672  0.2941  8.7892  0.0000  0.0100   0.0042   0.0256    0.0179   0.0000   440.0999    -0.0514736       21.7231    -0.0210328      -4.67728      0.107534      0.164737      0.212499      0.257121      0.293114      0.325178      0.327907
  95   2 1809.5157    0.4754  0.7733  9.0481  0.0000  0.0137   0.0063   0.0346    0.0396   0.0000   440.6685     -0.595322       21.4291     -0.193557      -5.02655     -0.474706      0.223874      0.311157      0.353718      0.382407      0.419888      0.440058
  95   3 2105.6237    0.9270  1.3471  9.4201 -0.0001  0.0176   0.0094   0.0467    0.0729   0.0000   441.7417      0.380335       21.4021     -0.117600      -3.68923      0.586407      0.288195      0.399397      0.453216      0.502725      0.530915      0.561462
  95   4 2378.7380    1.5989  1.8484 10.2429 -0.0069  0.0203   0.0126   0.0535    0.0646   0.0000   442.3891    -0.0777154       22.1700    0.00863091      -3.05496     0.0503805      0.328443      0.452503      0.523582      0.573491      0.620215      0.654960
  95   5 2629.9998    2.5463  1.8014 11.0909  0.0000  0.0187   0.0196   0.0520    0.0640   0.0000   441.8781    -0.0706415       21.3942      0.347617      -3.52181     -0.320837      0.305524      0.420259      0.480425      0.529518      0.570578      0.594437
  95   6 2873.9381    3.7884  1.5586 11.6284 -0.0109  0.0169   0.0302   0.0449    0.0872   0.0000   443.0481     -0.720955       22.2028    -0.0408061      -3.99083     0.0999730      0.274892      0.392735      0.434972      0.488423      0.526935      0.539875
  95   7 3108.6343    4.5119  1.6617 12.0783 -0.0000  0.0172   0.0353   0.0471    0.0771   0.0000   442.7499     -0.671809       21.8816      0.510764      -3.05955     -0.525081      0.283873      0.396975      0.452792      0.513101      0.558110      0.574553
  95   8 3335.2871    3.7547  2.7695 12.2278  0.0005  0.0248   0.0240   0.0649    0.0409   0.0000   443.9294     -0.816545       19.4300    -0.0206662      -2.17353     -0.213424      0.386360      0.548290      0.613971      0.678107      0.736250      0.758058
  96   1 1468.2082    0.1652  0.2781  8.8042  0.0000  0.0100   0.0042   0.0237    0.0174   0.0000   439.6765    -0.0391642       22.0069     -0.141086      -4.49413     -0.466462      0.153384      0.223904      0.244041      0.294347      0.289412      0.307576
  96   2 1816.4671    0.4944  0.7615  9.0555  0.0000  0.0138   0.0066   0.0338    0.0413   0.0000   440.4260     -0.107038       22.5035      0.165841      -4.37962     -0.160225      0.220621      0.308497      0.349849      0.386125      0.419750      0.451730
  96   3 2113.9912    0.9182  1.3741  9.4793 -0.0002  0.0177   0.0089   0.0476    0.0632   0.0000   441.6560     -0.425462       21.8052     -0.625648      -3.83206      0.500012      0.280507      0.392188      0.452415      0.493134      0.541071      0.560383
  96   4 2387.8015    1.6445  1.8493 10.1261 -0.0006  0.0195   0.0131   0.0545    0.0738   0.0000   442.0853     -0.306008       21.9240     -0.508595      -3.76188      0.668298      0.314006      0.440605      0.482469      0.550068      0.580086      0.608199
  96   5 2640.0416    2.6402  1.8092 10.9450 -0.0001  0.0184   0.0201   0.0507    0.0756   0.0000   442.7524     -0.822382       21.3479     -0.194872      -2.78591      -1.77373      0.303774      0.411513      0.478848      0.518494      0.570934      0.580854
  96   6 2885.0042    3.8355  1.6218 11.8032 -0.0093  0.0173   0.0301   0.0458    0.0724   0.0000   443.0727     -0.873243       21.3832      0.697085      -4.03037     -0.587515      0.282548      0.396991      0.445992      0.481951      0.541184      0.556611
  96   7 3120.4171    4.4426  1.8113 12.0359 -0.0001  0.0177   0.0332   0.0495    0.0726   0.0000   442.9295     -0.282550       21.9738     -0.877298      -3.95347     -0.425122      0.294757      0.399000      0.447487      0.504945      0.544367      0.572244
  96   8 3347.9604    3.6648  2.8187 12.1878 -0.0000  0.0252   0.0234   0.0660    0.0420   0.0000   443.1895     -0.623297       19.6386       1.22656      -2.81828      -1.66200      0.395875      0.561720      0.635352      0.699162      0.737018      0.766926
  97   1 1474.6480    0.1725  0.2968  8.8265  0.0000  0.0100   0.0042   0.0241    0.0180   0.0000   439.9465     -0.304936       21.6500     0.0768659      -4.81962     -0.150550      0.163589      0.234348      0.261225      0.304122      0.307827      0.314719
  97   2 1823.4668    0.4977  0.7744  9.0985  0.0000  0.0136   0.0065   0.0347    0.0420   0.0000   440.4288     -0.435975       21.4922     -0.629709      -4.82165     -0.831931      0.214661      0.292076      0.349509      0.375718      0.418123      0.439664
  97   3 2122.2856    0.9671  1.4401  9.4269  0.0000  0.0179   0.0091   0.0469    0.0703   0.0000   441.1370     0.0493886       22.3063      0.782305      -3.33824      0.128429      0.287560      0.398775      0.448495      0.499232      0.534945      0.545444
  97   4 2396.8231    1.6449  1.8497 10.5283 -0.0057  0.0199   0.0131   0.0554    0.0579   0.0000   441.1019      0.159840       21.5868      0.304218      -2.80812     -0.557373      0.314318      0.440255      0.490709      0.550865      0.612074      0.630538
  97   5 2650.0778    2.6262  1.8845 11.1070 -0.0007  0.0188   0.0196   0.0532    0.0671   0.0000   443.0990     -0.458965       21.2931      0.366990      -3.12284     -0.792988      0.300476      0.419338      0.460815      0.518111      0.573131      0.596982
  97   6 2896.0281    3.8257  1.6268 11.7078 -0.0005  0.0166   0.0306   0.0483    0.0873   0.0000   443.0996    -0.0422748       21.7025      0.146695      -3.66016     -0.427966      0.274299      0.372178      0.426957      0.468413      0.516672      0.543379
  97   7 3132.1747    4.5630  1.6611 12.0259 -0.0002  0.0172   0.0350   0.0460    0.0830   0.0000   442.9545     -0.373053       22.4781    -0.0807942      -3.50023      -1.36700      0.267472      0.378891      0.421896      0.466228      0.492202      0.521311
  97   8 3360.4851    3.7390  3.2431 12.1084  0.0004  0.0265   0.0222   0.0731    0.0436   0.0000   443.2616      0.528186       20.3932     -0.417581      -1.01684     -0.233022      0.416138      0.582607      0.656017      0.735829      0.783297      0.839556
  98   1 1481.0549    0.1881  0.3283  8.7959  0.0000  0.0101   0.0043   0.0254    0.0185   0.0000   439.8526     0.0115291       22.1381    -0.0104121      -5.03764      0.128225      0.158557      0.221817      0.258083      0.278320      0.313824      0.341159
  98   2 1830.3226    0.5049  0.8034  9.0011  0.0000  0.0138   0.0064   0.0345    0.0443   0.0000   440.3857     -0.199395       21.9110     -0.538188      -5.06962     0.0949274      0.212604      0.296913      0.339160      0.373984      0.416971      0.422130
  98   3 2130.4855    0.9524  1.4431  9.5249 -0.0004  0.0178   0.0092   0.0494    0.0663   0.0000   441.9887     -0.397489       22.2046     -0.189810      -4.50957      0.681924      0.281715      0.393212      0.442738      0.486355      0.529896      0.548144
  98   4 2405.7479    1.6833  1.7990 10.5404 -0.0003  0.0199   0.0137   0.0539    0.0592   0.0000   442.2349     -0.242595       20.4230     -0.329764      -2.85134     -0.451070      0.310704      0.430096      0.490803      0.537712      0.588766      0.613690
  98   5 2660.0294    2.6408  1.7754 11.3443 -0.0092  0.0192   0.0204   0.0505    0.0589   0.0000   443.2709     -0.217047       21.3433      0.256243      -4.06018      0.176185      0.300489      0.416709      0.480495      0.517259      0.552829      0.587000
  98   6 2906.9101    3.9561  1.5557 11.7663  0.0000  0.0165   0.0321   0.0464    0.0879   0.0000   442.4696      0.386425       23.2853     -0.804300      -3.93131      0.637473      0.260543      0.367810      0.402291      0.446658      0.482553      0.503994
  98   7 3143.9055    4.4888  1.7798 12.1975 -0.0075  0.0179   0.0335   0.0474    0.0662   0.0000   442.7355     -0.583816       21.1212       1.00723      -2.80783     -0.853852      0.283297      0.384293      0.438808      0.497587      0.525380      0.553445
  98   8 3373.0596    3.5860  3.2720 12.1625  0.0000  0.0276   0.0221   0.0747    0.0422   0.0000   443.7508     -0.168673       20.4833      0.139884      -2.75612     -0.683161      0.435767      0.600460      0.693215      0.758363      0.822483      0.865135
  99   0 1010.6016    0.0314  0.0079  8.8938  0.0009  0.0073   0.0071   0.0074    0.0126   0.0000   437.1382    -0.0684332       21.3170     -0.688584      -4.69595       1.00638      0.115293      0.148455      0.177508      0.239427      0.210687      0.202032
  99   1 1487.4123    0.1819  0.3030  8.7599  0.0000  0.0098   0.0043   0.0241    0.0182   0.0000   439.4851     0.0641950       21.9990    -0.0252719      -4.26370     -0.249058      0.153666      0.209464      0.244177      0.263989      0.282262      0.303501
  99   2 1837.1412    0.5266  0.8614  8.9993  0.0000  0.0140   0.0065   0.0371    0.0444   0.0000   440.5316     -0.331144       21.9885     0.0307164      -5.12846    -0.0852772      0.217905      0.299062      0.339916      0.374716      0.413525      0.434534
  99   3 2138.6675    0.9867  1.4871  9.5311 -0.0055  0.0184   0.0092   0.0488    0.0611   0.0000   441.4559    -0.0176342       22.7945     -0.327269      -3.36019     -0.746636      0.286507      0.398397      0.457244      0.512298      0.551365      0.566578
  99   4 2414.6492    1.7471  1.8364 10.3657  0.0000  0.0201   0.0140   0.0531    0.0685   0.0000   441.6083    -0.0721523       22.0993      0.250695      -4.19731     -0.708554      0.303375      0.435777      0.482773      0.545421      0.573405      0.593321
  99   5 2669.9384    2.7572  1.9243 11.1471 -0.0078  0.0195   0.0205   0.0525    0.0667   0.0000   442.8601     -0.494563       21.4179      0.999833      -3.87004      0.839191      0.294220      0.417279      0.472241      0.523350      0.568461      0.587286
  99   6 2917.8467    3.9830  1.5971 11.6801  0.0000  0.0167   0.0316   0.0456    0.0880   0.0000   443.2160      0.152607       21.5029      0.240675      -3.89713     -0.388093      0.265267      0.370339      0.417277      0.457722      0.497007      0.524571
  99   7 3155.5214    4.4487  1.7115 12.3785  0.0000  0.0176   0.0346   0.0482    0.0584   0.0000   443.4712     -0.566841       22.0375     -0.274252      -3.48574      0.132097      0.275290      0.381315      0.430124      0.475932      0.518000      0.540732
  99   8 3385.4477    3.4985  3.3199 12.1763 -0.0002  0.0282   0.0215   0.0767    0.0392   0.0000   443.6521      0.499281       20.1850      -1.25891      -2.55642     -0.905645      0.436287      0.614009      0.686350      0.765281      0.817442      0.859977
 100   0 1015.5833    0.0290  0.0077  8.9412 -0.0091  0.0198   0.0068   0.0055    0.0127   0.0000   436.3852      0.193759       23.2592     -0.771761      -5.19805      0.405130      0.138477      0.474332      0.247883      0.538683      0.586945      0.867486
 100   1 1493.7358    0.1905  0.3302  8.7547  0.0000  0.0099   0.0042   0.0249    0.0188   0.0000   439.5944     -0.176259       22.2613      0.609681      -5.01611     -0.197109      0.154822      0.207829      0.233751      0.262983      0.279858      0.291786
 100   2 1843.9465    0.5295  0.8046  9.0555  0.0000  0.0133   0.0065   0.0346    0.0433   0.0000   440.3683      0.124136       21.9757    -0.0528247      -4.05227     -0.178205      0.204155      0.282635      0.332341      0.364301      0.386323      0.397714
 100   3 2146.8012    0.9919  1.5089  9.5509  0.0000  0.0187   0.0093   0.0491    0.0649   0.0000   441.2958     -0.255630       21.1986     -0.349137      -3.56614      -1.57644      0.282170      0.388454      0.453499      0.494787      0.522492      0.549597
 100   4 2423.4059    1.7498  1.8972 10.5636  0.0000  0.0203   0.0139   0.0547    0.0599   0.0000   441.8330    -0.0666442       22.1260     -0.131484      -3.67411      -1.00667      0.310807      0.433445      0.490270      0.536575      0.581290      0.595890
 100   5 2679.7682    2.7180  1.7726 11.5520  0.0000  0.0191   0.0216   0.0516    0.0546   0.0000   442.8147    -0.0368200       21.6150      0.119820      -3.32704    -0.0510982      0.296291      0.405144      0.471679      0.518609      0.557864      0.570994
 100   6 2928.6480    4.0078  1.5532 12.0488  0.0000  0.0167   0.0323   0.0457    0.0688   0.0000   443.0159     -0.363498       22.2628      0.279599      -3.83840    -0.0912920      0.252744      0.360211      0.394430      0.447623      0.478654      0.498361
 100   7 3167.0796    4.4626  1.8266 12.4025 -0.0000  0.0183   0.0336   0.0493    0.0571   0.0000   442.6840      0.178571       22.0769     -0.439776      -3.23668     -0.567269      0.283483      0.396042      0.440250      0.490149      0.538645      0.547168
 101   0 1020.5062    0.0260  0.0063  8.9665  0.0000  0.0097   0.0047   0.0041    0.0125   0.0000   437.3425     -0.167247       21.4810      0.318199      -4.29047     -0.127020      0.133909      0.164634      0.250825      0.197239      0.241482      0.192392
 101   1 1500.0045    0.2059  0.3284  8.8024  0.0000  0.0097   0.0043   0.0233    0.0189   0.0000   439.7415     -0.592567       21.7745      0.152149      -3.92408      0.213691      0.171801      0.233500      0.270575      0.288262      0.297180      0.327722
 101   2 1850.6791    0.5354  0.8634  9.1777  0.0000  0.0141   0.0067   0.0366    0.0442   0.0000   440.2771     -0.239799       22.4099    -0.0664237      -3.96542     -0.730862      0.217860      0.288149      0.337019      0.376078      0.396688      0.407197
 101   3 2154.8920    0.9992  1.5082  9.6276 -0.0000  0.0185   0.0093   0.0496    0.0652   0.0000   440.8647     -0.418751       22.0954    -0.0955649      -5.17650     -0.124467      0.279260      0.386983      0.445973      0.481864      0.535868      0.549193
 101   4 2432.1673    1.7434  1.9020 10.6899  0.0000  0.0204   0.0141   0.0563    0.0594   0.0000   441.7782      -1.02278       21.3861      0.271621      -3.22719     -0.775460      0.316457      0.440622      0.490412      0.542702      0.581489      0.617758
 101   5 2689.5754    2.8492  1.8120 11.2744 -0.0000  0.0184   0.0215   0.0509    0.0701   0.0000   442.2878      0.250915       22.5838     -0.218059      -1.97662     -0.642095      0.278537      0.400573      0.442307      0.498635      0.546164      0.572154
 101   6 2939.3913    4.0726  1.6312 11.8766 -0.0000  0.0169   0.0317   0.0449    0.0815   0.0000   443.0700     0.0532754       21.6883     -0.679012      -2.99308     0.0516207      0.264744      0.360507      0.405961      0.452405      0.488108      0.498997
 101   7 3178.6392    4.3935  1.9797 12.3147  0.0001  0.0186   0.0315   0.0523    0.0577   0.0000   443.3870      0.210780       21.4110      0.867572      -4.90653      -1.04752      0.288327      0.399239      0.452419      0.498486      0.536261      0.555227
 101   8 3410.2385    3.3570  3.4273 12.1759 -0.0011  0.0288   0.0193   0.0791    0.0390   0.0000   443.1770     -0.283220       22.1282      -1.49596      -2.52191       1.44918      0.431324      0.606659      0.688083      0.770511      0.825591      0.861279
 102   1 1506.2399    0.1969  0.3293  8.8003 -0.0003  0.0102   0.0043   0.0238    0.0189   0.0000   439.5439      0.102455       21.6008     -0.183331      -4.31004     -0.279195      0.147210      0.206198      0.240326      0.261130      0.265355      0.283793
 102   2 1857.3841    0.5420  0.8299  9.1740  0.0000  0.0137   0.0068   0.0352    0.0441   0.0000   440.1512     -0.696076       22.9116      0.800957      -4.77786      -1.16310      0.213854      0.295384      0.339824      0.369446      0.407937      0.432701
 102   3 2162.9503    1.0444  1.4727  9.6429  0.0000  0.0177   0.0098   0.0489    0.0678   0.0000   441.4260    -0.0674264       22.5055     0.0301164      -2.92316     -0.514474      0.275014      0.369894      0.429194      0.477964      0.513081      0.534456
 102   4 2440.8644    1.7903  1.9005 10.6779  0.0000  0.0204   0.0143   0.0549    0.0594   0.0000   441.9650      0.412386       21.4416      -2.30485      -4.36420     -0.504847      0.306528      0.435676      0.477380      0.544815      0.580398      0.613707
 102   5 2699.2887    2.8775  1.8068 11.2838 -0.0000  0.0180   0.0214   0.0503    0.0671   0.0000   442.2639      0.466551       22.1225     -0.165842      -3.59855     0.0307981      0.280624      0.382898      0.433845      0.482384      0.523984      0.548144
 102   6 2950.0535    4.1457  1.5773 12.0340 -0.0000  0.0166   0.0326   0.0451    0.0719   0.0000   442.9830     -0.201315       22.4695      0.428390      -3.95047     -0.199420      0.253160      0.354879      0.405437      0.444987      0.481609      0.504833
 102   7 3190.1229    4.4411  1.9444 12.3352  0.0000  0.0188   0.0317   0.0499    0.0561   0.0000   442.5066     -0.321339       22.6151      0.586430      -3.54449     -0.350422      0.284169      0.391664      0.450258      0.489676      0.532027      0.557083
 102   8 3422.4294    3.5709  4.3403 11.8881  0.0044  0.0306   0.0117   0.0850    0.0067   0.0000   443.0866     -0.308228       20.3985      -1.21756      -3.61222     -0.206759      0.510089      0.627779      0.808957      0.794668      0.957389      0.922260
 103   1 1512.4388    0.2073  0.3661  8.7428  0.0000  0.0108   0.0043   0.0251    0.0194   0.0000   439.4005     0.0122945       21.8257      0.432700      -4.61667      0.249250      0.161837      0.221345      0.266813      0.282924      0.291653      0.328687
 103   2 1864.0396    0.5509  0.9004  9.0905  0.0000  0.0140   0.0066   0.0381    0.0455   0.0000   440.8772     -0.184100       21.7741     -0.250090      -3.73527     0.0309193      0.211151      0.291808      0.321979      0.369434      0.383884      0.426876
 103   3 2170.9296    1.0756  1.5407  9.5127  0.0000  0.0178   0.0096   0.0491    0.0698   0.0000   440.8389      0.148657       21.8462     0.0653589      -4.64809     -0.418641      0.267333      0.363433      0.411805      0.464035      0.493279      0.522708
 103   4 2449.4848    1.8217  2.0600 10.4761  0.0000  0.0209   0.0138   0.0574    0.0657   0.0000   442.1035     0.0689415       20.9890     -0.374828      -2.55475     -0.825042      0.318110      0.434998      0.505314      0.548468      0.597160      0.612029
 103   5 2709.0366    2.9378  1.8956 10.9523  0.0000  0.0181   0.0214   0.0513    0.0863   0.0000   442.5499      0.342158       20.9693     -0.568698      -3.43498    -0.0732586      0.273477      0.377103      0.430171      0.464423      0.510689      0.535743
 103   6 2960.7153    4.2094  1.5833 11.9374  0.0000  0.0165   0.0328   0.0451    0.0757   0.0000   442.8913     -0.431556       21.2637      0.556111      -3.37535     -0.864153      0.245291      0.342772      0.388632      0.425791      0.457308      0.471226
 103   7 3201.4682    4.4163  2.0546 12.0515  0.0001  0.0192   0.0306   0.0518    0.0657   0.0000   443.1261     -0.101057       20.7714      0.734259      -2.69072     -0.202077      0.281050      0.399940      0.453964      0.491751      0.540477      0.563895
 103   8 3434.7474    3.3092  3.9195 11.9445 -0.0018  0.0325   0.0171   0.0864    0.0391   0.0000   442.5307    -0.0854973       22.6524      0.668110      -4.22943     -0.313734      0.469136      0.671524      0.738454      0.833898      0.868356      0.915687
 104   0 1035.1606    0.0338  0.0141  8.8861  0.0000  0.0176   0.0053   0.0094    0.0125   0.0000   436.3718      0.154323       23.1572      -1.28886      -5.30661       1.11490      0.211837      0.261765      0.417754      0.532268      0.366631      0.401672
 104   1 1518.5931    0.2049  0.3901  8.8000  0.0000  0.0108   0.0042   0.0274    0.0196   0.0000   439.5971    0.00802731       21.5717      0.216969      -4.81122      0.202299      0.173856      0.228832      0.263543      0.274744      0.313172      0.339139
 104   2 1870.6434    0.5805  0.9503  9.0882  0.0000  0.0142   0.0068   0.0380    0.0505   0.0000   440.5832    -0.0449115       22.1176      0.558529      -4.73885      0.617691      0.219180      0.296689      0.343088      0.375072      0.407665      0.418415
 104   3 2178.8285    1.0694  1.6539  9.5807  0.0000  0.0189   0.0093   0.0515    0.0676   0.0000   440.8841     -0.487380       22.1556     -0.940149      -5.24758      0.640987      0.273276      0.386825      0.429052      0.481682      0.529448      0.564578
 104   4 2458.0321    1.8512  1.9445 10.6802 -0.0002  0.0199   0.0138   0.0556    0.0586   0.0000   441.8024     -0.141728       22.7308      0.859055      -3.53033      0.872452      0.299840      0.408337      0.465912      0.507359      0.549062      0.574969
 104   5 2718.7376    2.9668  1.8834 11.1915 -0.0003  0.0182   0.0214   0.0508    0.0739   0.0000   442.7472      0.325980       21.1077     -0.113230      -3.78410     -0.518314      0.274836      0.376494      0.432309      0.480722      0.512174      0.540275
 104   6 2971.2683    4.2154  1.6798 11.9734  0.0000  0.0167   0.0322   0.0470    0.0762   0.0000   442.4557     -0.497480       21.9844       1.06649      -3.27918      -1.03047      0.256945      0.359638      0.400552      0.444257      0.478227      0.499433
 104   7 3212.8089    4.4176  2.1661 12.0886  0.0000  0.0195   0.0295   0.0520    0.0638   0.0000   442.9249     -0.213868       22.4508     -0.459327      -3.67711     -0.920953      0.289474      0.401922      0.455244      0.501843      0.543225      0.570935
 105   0 1039.9825    0.0355  0.0295  8.8994  0.0000  0.0164   0.0052   0.0120    0.0126   0.0000   436.7324      0.929681       22.7645      0.582702      -2.84228      0.116174      0.234210      0.330571      0.324688      0.450765      0.381375      0.353708
 105   1 1524.7015    0.2156  0.3798  8.8070  0.0000  0.0101   0.0043   0.0258    0.0202   0.0000   439.4835     -0.299906       22.0647      0.248529      -3.81127     -0.155663      0.162405      0.219582      0.244402      0.261967      0.292767      0.301920
 105   2 1877.2106    0.5659  0.9714  9.1421  0.0000  0.0150   0.0068   0.0399    0.0516   0.0000   440.1817     -0.175547       22.5247     -0.879346      -4.53640     -0.433940      0.222609      0.313290      0.355466      0.394644      0.427226      0.434757
 105   3 2186.7230    1.0826  1.4949  9.8724  0.0006  0.0181   0.0102   0.0494    0.0635   0.0000   441.1710     -0.215237       21.8634     -0.266284      -4.51272      0.967282      0.266322      0.369954      0.424127      0.465311      0.506828      0.530215
 105   4 2466.6056    1.9276  2.0501 10.5241  0.0000  0.0205   0.0142   0.0558    0.0735   0.0000   441.7985      0.752059       20.9408     -0.617322      -4.09988      0.590531      0.301697      0.423566      0.473340      0.524885      0.564546      0.597031
 105   5 2728.2928    2.9375  1.8557 11.4500 -0.0000  0.0185   0.0215   0.0507    0.0631   0.0000   442.4409      0.811998       21.9194     -0.787073      -3.64907     -0.934557      0.270658      0.385029      0.431710      0.478644      0.519205      0.537480
 105   6 2981.8071    4.1977  1.6393 12.1815 -0.0001  0.0166   0.0319   0.0453    0.0644   0.0000   442.3435     -0.353464       22.3135   -0.00671084      -4.26599     -0.329911      0.252372      0.344025      0.387150      0.439171      0.476083      0.494246
 105   7 3224.1013    4.2296  2.1462 12.4658  0.0000  0.0197   0.0288   0.0549    0.0468   0.0000   443.2698     -0.671441       21.9268      0.444174      -3.79454      0.848176      0.286770      0.402846      0.451062      0.504533      0.554724      0.584601
 106   0 1044.7621    0.0364  0.0208  8.9299  0.0000  0.0104   0.0047   0.0092    0.0125   0.0000   436.4108     -0.160754       22.3356     -0.471513      -5.58649       1.67546      0.178736      0.213958      0.212779      0.242603      0.287068      0.277617
 106   1 1530.7567    0.2194  0.4391  8.8068  0.0000  0.0117   0.0042   0.0289    0.0208   0.0000   439.6446     -0.315843       21.9718      0.234936      -4.42033     -0.312273      0.163316      0.224242      0.267692      0.290002      0.315948      0.329543
 106   2 1883.7402    0.5815  0.9593  9.2112  0.0000  0.0149   0.0068   0.0376    0.0497   0.0000   440.1340     -0.230074       22.4150      0.625829      -4.09671     0.0333390      0.214152      0.299295      0.343970      0.366255      0.409286      0.423213
 106   3 2194.5595    1.0836  1.5697  9.8993  0.0086  0.0185   0.0100   0.0512    0.0607   0.0000   441.0882     -0.274722       22.5241    0.00804355      -4.09392     -0.481200      0.272806      0.368476      0.433739      0.471444      0.519452      0.548387
 106   4 2475.0921    1.9345  2.0564 10.7172  0.0000  0.0212   0.0145   0.0562    0.0664   0.0000   442.1366    -0.0147826       20.8781       1.15088      -3.31437      0.971970      0.308037      0.440688      0.498292      0.550559      0.603898      0.636021
 106   5 2737.9209    3.0027  1.7968 11.6369  0.0000  0.0181   0.0230   0.0505    0.0617   0.0000   442.0497    -0.0590041       22.5019      0.326076      -3.47492      0.201626      0.271398      0.369676      0.423707      0.463182      0.510094      0.530467
 106   6 2992.2355    4.3401  1.6596 11.8949  0.0000  0.0165   0.0328   0.0449    0.0903   0.0000   442.7600     -0.493613       22.0809      0.221261      -4.11917     -0.280208      0.247843      0.339092      0.381086      0.429312      0.480141      0.493795
 106   7 3235.3249    4.2081  2.1817 12.4114  0.0000  0.0202   0.0292   0.0543    0.0527   0.0000   442.7597    -0.0451769       20.8913     -0.320886      -3.71198     -0.275192      0.293012      0.412900      0.463092      0.513145      0.546473      0.587221
 107   0 1049.6144    0.0429  0.0179  8.8182  0.0000  0.0110   0.0052   0.0066    0.0123   0.0000   436.9281    -0.0105033       22.3922      0.466692      -4.48170     0.0824609      0.166148      0.172324      0.264867      0.229493      0.393288      0.394680
 107   1 1536.7995    0.2222  0.3906  8.7228  0.0000  0.0102   0.0043   0.0252    0.0203   0.0000   439.4395     -0.165426       22.1498      0.218503      -4.74322     -0.323889      0.149543      0.194591      0.239428      0.246114      0.271154      0.286420
 107   2 1890.2381    0.5819  1.0224  9.1582  0.0000  0.0157   0.0069   0.0402    0.0497   0.0000   440.3118     -0.253853       21.8285      0.107496      -4.17181      0.423329      0.225823      0.309826      0.349176      0.392911      0.415206      0.436573
 107   3 2202.2928    1.1317  1.6711  9.6889 -0.0005  0.0190   0.0097   0.0512    0.0655   0.0000   441.4055     -0.808584       22.1509      0.275185      -4.64757      0.107394      0.266330      0.376116      0.422142      0.461630      0.510052      0.524650
 107   4 2483.4989    1.9148  2.0723 10.8001  0.0000  0.0214   0.0143   0.0576    0.0568   0.0000   442.0102    -0.0400043       21.4088     -0.905009      -3.01420    -0.0971997      0.302743      0.427163      0.481783      0.534492      0.582324      0.606173
 107   5 2747.4125    3.0769  1.8238 11.4603 -0.0000  0.0179   0.0228   0.0500    0.0651   0.0000   441.7151     -0.239327       21.8366    -0.0954649      -3.30603      0.139131      0.263164      0.362659      0.409813      0.455533      0.484615      0.510875
 107   6 3002.6407    4.3075  1.7527 11.9590 -0.0000  0.0169   0.0313   0.0470    0.0718   0.0000   442.6291      0.176185       21.7485     -0.550664      -3.25200      0.182047      0.248560      0.344809      0.389570      0.433102      0.464595      0.481517
 107   7 3246.4887    4.1905  2.3440 12.3467  0.0001  0.0209   0.0272   0.0564    0.0454   0.0000   443.1094     -0.389475       20.8000      0.389693      -2.28628      -1.29332      0.301954      0.415622      0.484280      0.524497      0.576698      0.595767
 108   0 1054.4394    0.0385  0.0496  8.8329  0.0000  0.0195   0.0055   0.0234    0.0127   0.0000   436.6190     -0.138090       23.0932     -0.699146      -5.78679     -0.689056      0.239999      0.417733      0.475573      0.465439      0.608322      0.936770
 108   1 1542.7579    0.2251  0.3986  8.7556  0.0001  0.0104   0.0043   0.0263    0.0202   0.0000   439.3380     -0.149830       22.4221      0.270475      -5.63012    -0.0664860      0.148365      0.198846      0.237824      0.250057      0.270974      0.284472
 108   2 1896.7162    0.6014  0.9856  9.1459  0.0000  0.0148   0.0069   0.0385    0.0518   0.0000   439.7577      0.117835       23.1781    -0.0595055      -4.55021     0.0146312      0.206697      0.289662      0.331113      0.366812      0.403504      0.415848
 108   3 2210.0037    1.1484  1.6297  9.6839 -0.0087  0.0187   0.0097   0.0496    0.0687   0.0000   441.4041     0.0769306       21.6965    -0.0141633      -3.97930     -0.379996      0.260374      0.373528      0.417733      0.458501      0.491013      0.511910
 108   4 2491.8365    1.9758  1.9918 10.8198  0.0001  0.0206   0.0150   0.0574    0.0611   0.0000   441.7944     -0.760954       20.9845    0.00716729      -2.59140      0.629480      0.288899      0.402926      0.466513      0.508392      0.558467      0.592743
 108   5 2756.8799    3.1975  1.7871 11.4802  0.0001  0.0179   0.0236   0.0484    0.0676   0.0000   442.6462     -0.471562       21.4865     -0.831368      -2.81828      0.583353      0.250958      0.356227      0.403089      0.439563      0.480343      0.498415
 108   6 3012.9503    4.3680  1.7485 11.8513  0.0001  0.0168   0.0311   0.0460    0.0794   0.0000   442.1254      0.716212       21.5991      0.264509      -3.93361    -0.0556784      0.243051      0.334305      0.376424      0.414845      0.453915      0.477028
 108   7 3257.6518    4.1722  2.3860 12.3991  0.0000  0.0214   0.0276   0.0576    0.0470   0.0000   442.9306      -1.26747       21.8907     -0.705564      -3.10503      0.196207      0.305997      0.428352      0.486444      0.537573      0.585341      0.620860
 108   8 3495.0040    3.2617  5.0633 10.8043 -0.0043  0.0400   0.0094   0.1041    0.0130   0.0000   444.6265      0.802635       21.0891       1.29720      -4.57565      -5.17534      0.572340      0.804400      0.906763       1.03608       1.07215       1.16183
 109   0 1059.1655    0.0365  0.0138  8.8888  0.0000  0.0094   0.0047   0.0059    0.0122   0.0000   437.7563      0.339521       22.4204       2.07285      -3.66271      0.436878      0.112436      0.179006      0.188520      0.232921      0.238268      0.218158
 109   1 1548.7142    0.2278  0.4162  8.8336  0.0000  0.0112   0.0043   0.0261    0.0207   0.0000   439.5285     -0.132309       22.1317     -0.309893      -4.74702     -0.183884      0.151973      0.198828      0.250256      0.266641      0.280331      0.297437
 109   2 1903.1235    0.6122  1.0502  9.1241  0.0000  0.0148   0.0068   0.0414    0.0578   0.0000   440.3838     0.0140985       21.1435      0.190769      -5.53504      -1.25670      0.207938      0.287364      0.328645      0.352513      0.389308      0.426635
 109   3 2217.6675    1.1362  1.7359  9.9800 -0.0007  0.0196   0.0095   0.0536    0.0571   0.0000   441.2392     -0.501642       22.1299     -0.207732      -4.13095     -0.178658      0.271155      0.385945      0.441551      0.476270      0.522378      0.546178
 109   4 2500.1488    2.0193  2.1435 10.9018  0.0000  0.0213   0.0147   0.0577    0.0606   0.0000   441.6681     -0.290769       22.4098     -0.638161      -3.51253      -1.38528      0.299313      0.417167      0.479778      0.524319      0.567504      0.602199
 109   5 2766.3201    3.0921  1.8401 11.8669 -0.0001  0.0186   0.0232   0.0513    0.0530   0.0000   442.6868      0.595013       21.4193    -0.0305051      -3.17151     -0.230915      0.264913      0.368851      0.419596      0.458892      0.509326      0.526358
 109   6 3023.2337    4.3311  1.7174 12.1421  0.0000  0.0170   0.0318   0.0457    0.0699   0.0000   442.9042      0.960171       22.3762     -0.403084      -4.30009     -0.167919      0.240376      0.328364      0.382244      0.418521      0.461955      0.480408
 109   7 3268.6569    4.0466  2.6173 12.3838  0.0000  0.0228   0.0257   0.0613    0.0473   0.0000   442.9246    0.00142786       22.5901     -0.164028      -3.16231     -0.469784      0.318182      0.448776      0.499895      0.557955      0.609814      0.630084
 110   1 1554.6428    0.2283  0.4416  8.8041  0.0000  0.0112   0.0042   0.0276    0.0210   0.0000   439.2769     0.0395457       21.8096     0.0345544      -4.55167      0.404307      0.158433      0.214648      0.255375      0.285838      0.289197      0.308313
 110   2 1909.4339    0.6148  1.1477  9.1692  0.0000  0.0158   0.0069   0.0446    0.0564   0.0000   440.4794     -0.552227       22.7068      0.257588      -5.09470      0.253359      0.220960      0.313320      0.351239      0.401459      0.414477      0.431503
 110   3 2225.2545    1.1978  1.7682  9.7781  0.0000  0.0194   0.0101   0.0534    0.0718   0.0000   441.8108      0.777517       21.3905     0.0463632      -3.90943     -0.648374      0.269230      0.380688      0.433478      0.481062      0.521977      0.543531
 110   4 2508.4620    2.0166  2.0261 11.0575 -0.0000  0.0211   0.0153   0.0568    0.0554   0.0000   441.4222     -0.240960       21.6635     -0.879529      -3.18102     -0.608065      0.294333      0.410231      0.471562      0.520949      0.569235      0.580404
 110   5 2775.7433    3.2277  1.8041 11.6823  0.0000  0.0179   0.0235   0.0488    0.0610   0.0000   442.0437      0.500811       21.7915     -0.249315      -3.11718     -0.513224      0.257969      0.354318      0.412358      0.449672      0.499727      0.513961
 110   6 3033.4692    4.3935  1.7202 11.9929  0.0000  0.0167   0.0310   0.0453    0.0721   0.0000   442.5268    -0.0701935       21.6989      0.453546      -3.76182     -0.228065      0.231580      0.330359      0.371042      0.411834      0.447358      0.461744
 110   7 3279.6811    4.0881  2.6933 12.2103  0.0001  0.0223   0.0248   0.0619    0.0497   0.0000   443.9363      0.126349       20.2167      0.980905      -3.19653      0.509203      0.313568      0.430597      0.499794      0.548562      0.593055      0.637854
 111   0 1068.6108    0.0475  0.0495  8.8087  0.0000  0.0144   0.0047   0.0167    0.0125   0.0000   436.9189      0.307429       21.4640     -0.738907      -3.95163      0.936478      0.287827      0.559116      0.966269       1.09552       1.18645      0.821031
 111   1 1560.5156    0.2489  0.4273  8.7662  0.0000  0.0104   0.0045   0.0259    0.0218   0.0000   439.2682     0.0886162       22.0290     -0.564244      -4.30509      0.301702      0.145918      0.198230      0.218267      0.253883      0.279881      0.295230
 111   2 1915.8188    0.6238  1.0473  9.1346  0.0000  0.0149   0.0070   0.0401    0.0570   0.0000   439.9712     -0.292348       22.3954      0.123602      -4.19588      0.194816      0.213064      0.299105      0.335655      0.372790      0.414611      0.438121
 111   3 2232.8827    1.1765  1.7891  9.8996 -0.0001  0.0199   0.0099   0.0543    0.0629   0.0000   441.1726     -0.916256       21.9160      0.816969      -3.74325    -0.0524057      0.271698      0.380769      0.440660      0.481541      0.528341      0.546820
 111   4 2516.6661    2.0726  2.1523 10.9350 -0.0001  0.0212   0.0150   0.0594    0.0586   0.0000   441.4765      0.730240       21.5096      0.715576      -3.61143     -0.450993      0.292927      0.404530      0.468538      0.512757      0.553714      0.576057
 111   5 2785.0974    3.3199  1.9242 11.4900  0.0007  0.0181   0.0240   0.0514    0.0740   0.0000   442.2586     -0.190560       21.8065      0.286001      -3.35739      -1.65617      0.251384      0.350765      0.388669      0.440642      0.474455      0.499801
 111   6 3043.6034    4.3470  1.7991 12.1911  0.0000  0.0174   0.0312   0.0472    0.0638   0.0000   442.6569      0.198913       21.4971     -0.385667      -3.58165     -0.740186      0.244195      0.335426      0.381503      0.429034      0.456124      0.481265
 111   7 3290.6303    3.9489  2.6788 12.3404  0.0000  0.0231   0.0246   0.0628    0.0442   0.0000   443.3195      0.593584       20.8579     -0.237991      -1.87556     -0.655818      0.314676      0.441483      0.507531      0.561490      0.598137      0.629564
 111   8 3530.6854    2.9497  5.4809 11.8166  0.0002  0.0304   0.0084   0.0407    0.0057   0.0000   442.5761      -1.29144       21.9860     -0.672304      -3.16567      0.200496      0.594499      0.619987      0.795399      0.868626      0.730118      0.622679
 112   1 1566.3242    0.2437  0.4518  8.7268  0.0000  0.0112   0.0043   0.0267    0.0215   0.0000   439.3879     -0.174472       21.6006    -0.0299545      -4.64192     -0.192971      0.146767      0.208100      0.228983      0.256891      0.280885      0.288818
 112   2 1922.1329    0.6406  1.1452  9.0691  0.0004  0.0157   0.0070   0.0434    0.0600   0.0000   439.7654     -0.392747       21.9554      0.398181      -4.55400    -0.0124969      0.213808      0.302294      0.340096      0.385672      0.410780      0.444852
 112   3 2240.3873    1.2063  1.8018  9.9686  0.0001  0.0196   0.0102   0.0546    0.0599   0.0000   440.9555     -0.434859       22.9454      0.407728      -4.31460     -0.600502      0.268729      0.373497      0.432662      0.488394      0.528070      0.556985
 112   4 2524.9201    2.0729  2.1735 10.9473  0.0000  0.0218   0.0151   0.0591    0.0590   0.0000   442.3989     -0.632518       20.4768      0.208589      -4.02921     -0.386739      0.295504      0.412091      0.470026      0.520629      0.560809      0.587746
 112   5 2794.4098    3.3064  1.8554 11.6057  0.0000  0.0179   0.0233   0.0493    0.0615   0.0000   442.2484     0.0130527       22.1953     -0.378391      -4.62032     -0.890718      0.248233      0.340582      0.392457      0.423720      0.461264      0.482598
 112   6 3053.7721    4.5203  1.8324 12.0512  0.0000  0.0171   0.0316   0.0474    0.0691   0.0000   442.6053    -0.0632692       21.6905      0.652139      -3.64799     -0.933291      0.237323      0.332110      0.371847      0.417884      0.449448      0.471357
 112   7 3301.5790    4.0223  2.8130 12.1921  0.0000  0.0237   0.0247   0.0636    0.0495   0.0000   442.9329      0.688858       22.3067     -0.797003      -2.46499      -1.37150      0.322626      0.456625      0.511168      0.570010      0.623711      0.645678
 113   1 1572.1180    0.2510  0.4276  8.7943  0.0000  0.0102   0.0044   0.0256    0.0216   0.0000   439.6108    -0.0624157       22.4422      0.237630      -4.88390     -0.117528      0.135847      0.191504      0.221883      0.240661      0.262844      0.275699
 113   2 1928.4098    0.6357  1.1190  9.2334  0.0000  0.0158   0.0072   0.0432    0.0568   0.0000   440.1145     -0.325571       22.2134      0.513700      -4.11970     -0.673225      0.216134      0.294236      0.355616      0.369411      0.410274      0.442857
 113   3 2247.8352    1.2171  1.7360 10.0804  0.0000  0.0194   0.0104   0.0529    0.0589   0.0000   441.0478    -0.0142277       21.9144    -0.0735851      -3.49877    -0.0915454      0.264947      0.366461      0.417364      0.461466      0.499915      0.525075
 113   4 2533.0148    2.1362  2.1034 11.0636 -0.0000  0.0212   0.0160   0.0572    0.0606   0.0000   441.4716    -0.0477137       22.5611      0.301480      -4.63211      -1.02539      0.289432      0.399234      0.455985      0.507938      0.552837      0.579767
 113   5 2803.6278    3.3903  1.8705 11.4697  0.0000  0.0177   0.0239   0.0492    0.0760   0.0000   442.3790     -0.229239       21.9219     0.0570427      -4.19072     -0.181522      0.245665      0.341707      0.379995      0.423848      0.450251      0.479613
 113   6 3063.8351    4.4888  1.8162 12.2046  0.0000  0.0171   0.0317   0.0477    0.0650   0.0000   442.6017      0.543607       21.6889     -0.485596      -3.52360      -1.34250      0.237029      0.330576      0.376495      0.408916      0.446099      0.473641
 113   7 3312.4434    3.8966  3.0100 12.3202 -0.0000  0.0247   0.0231   0.0684    0.0438   0.0000   442.9411     -0.119218       21.3815     0.0924921      -2.83530     -0.575117      0.343947      0.469515      0.543454      0.599190      0.654538      0.696644
 114   0 1082.6339    0.0410  0.0260  8.8289 -0.0056  0.0119   0.0049   0.0099    0.0123   0.0000   437.6542     -0.630723       20.6220      0.746217      -3.40221       1.31406      0.220802      0.332146      0.326862      0.232291      0.351428      0.440852
 114   1 1577.8731    0.2474  0.4739  8.7785 -0.0004  0.0114   0.0043   0.0277    0.0225   0.0000   439.3439    -0.0593409       21.4362      0.194348      -4.59310      0.235519      0.151621      0.201373      0.246213      0.273248      0.289610      0.300971
 114   2 1934.6334    0.6538  1.1345  9.1865  0.0000  0.0155   0.0071   0.0433    0.0588   0.0000   440.5884     -0.255505       21.6216    -0.0648623      -3.72940     -0.587255      0.202987      0.288812      0.330064      0.360401      0.391336      0.418471
 114   3 2255.2443    1.2174  1.8155 10.1238  0.0000  0.0201   0.0101   0.0555    0.0556   0.0000   441.2930   -0.00956462       22.0543      0.264392      -4.22907     -0.653544      0.264312      0.380884      0.424647      0.481735      0.503648      0.536747
 114   4 2541.1633    2.1884  2.1912 10.9485  0.0000  0.0211   0.0156   0.0589    0.0650   0.0000   441.9810      0.350988       20.5788     -0.439846      -2.97638     0.0784684      0.282810      0.391538      0.449671      0.495600      0.533950      0.554158
 114   5 2812.9011    3.4643  1.8412 11.7697 -0.0001  0.0176   0.0254   0.0498    0.0652   0.0000   442.3334     -0.757274       21.3131     -0.105768      -3.16308      -1.62027      0.244303      0.330358      0.385279      0.424723      0.456394      0.483841
 114   6 3073.8195    4.4349  1.7904 12.4023 -0.0004  0.0172   0.0320   0.0484    0.0566   0.0000   443.1092    -0.0403058       22.2135      0.960745      -3.49294     0.0191476      0.234038      0.323366      0.363063      0.406111      0.437377      0.462077
 114   7 3323.2467    3.8287  3.1377 12.3281  0.0000  0.0262   0.0227   0.0709    0.0443   0.0000   443.2326    -0.0361383       21.0059     -0.456996      -2.32496     -0.849112      0.351839      0.495420      0.561528      0.617800      0.665864      0.695119
 115   0 1087.2054    0.0406  0.0673  8.8366  0.0000  0.0174   0.0054   0.0269    0.0127   0.0000   436.9887    -0.0319722       21.9700     -0.333392      -4.60798      0.225813      0.273032      0.373667      0.409463      0.547678      0.584263      0.721776
 115   1 1583.6295    0.2624  0.5365  8.7897  0.0000  0.0119   0.0044   0.0306    0.0237   0.0000   439.1637     -0.201408       22.0066      0.369391      -4.76507     -0.164164      0.159156      0.220158      0.248132      0.271205      0.301049      0.320520
 115   2 1940.8072    0.6726  1.1836  9.3109  0.0000  0.0163   0.0075   0.0438    0.0591   0.0000   440.3238    0.00574626       21.7914      0.102684      -4.47001      0.288374      0.216026      0.302043      0.342185      0.384192      0.414426      0.434077
 115   3 2262.6223    1.2433  1.8174 10.1108  0.0000  0.0198   0.0103   0.0542    0.0607   0.0000   441.0056     -0.198100       22.2794     -0.303776      -4.51907      0.274212      0.262837      0.370774      0.421845      0.468557      0.513267      0.530726
 115   4 2549.2372    2.1738  2.1615 11.1761  0.0000  0.0211   0.0156   0.0593    0.0557   0.0000   441.7823      0.272478       21.0462     -0.979000      -3.78044      0.789621      0.283828      0.388766      0.443036      0.493921      0.535305      0.554423
 115   5 2822.0648    3.4300  1.8403 11.9039  0.0000  0.0181   0.0247   0.0496    0.0578   0.0000   442.5488      0.374837       21.3229     0.0603100      -3.88037      0.634806      0.237971      0.339922      0.378925      0.431465      0.450208      0.487402
 115   6 3083.7746    4.4693  1.8507 12.3080 -0.0085  0.0175   0.0312   0.0473    0.0612   0.0000   443.3113     -0.515928       22.0292      -1.06778      -3.30203      0.463599      0.239153      0.327680      0.375911      0.421819      0.452730      0.481737
 115   7 3334.0602    3.8462  3.2302 12.3618  0.0000  0.0264   0.0221   0.0733    0.0428   0.0000   443.4756     -0.790627       21.1573      0.281580      -3.16365      -1.03412      0.345717      0.488976      0.558087      0.612916      0.665975      0.699191
 116   0 1091.8067    0.0489  0.0757  8.8189  0.0000  0.0139   0.0049   0.0246    0.0126   0.0000   436.8966      0.140667       21.7728     -0.306603      -4.62983      0.499818      0.197245      0.256796      0.278791      0.319398      0.344136      0.330231
 116   1 1589.2569    0.2581  0.4788  8.8182  0.0000  0.0109   0.0044   0.0277    0.0228   0.0000   439.0825      0.287648       21.9728      0.219824      -4.61656     -0.257989      0.142618      0.192306      0.231303      0.253987      0.266056      0.281051
 116   2 1947.0218    0.6633  1.1994  9.2863  0.0000  0.0164   0.0074   0.0461    0.0621   0.0000   439.7846     -0.821862       21.7166     0.0848591      -5.08354    -0.0586913      0.212718      0.297175      0.345093      0.380215      0.408479      0.434566
 116   3 2269.8983    1.2852  1.8589 10.0566  0.0005  0.0198   0.0103   0.0541    0.0643   0.0000   441.1193    -0.0284907       21.9029     -0.160468      -3.40234     -0.907809      0.261598      0.367242      0.416023      0.471594      0.521371      0.544312
 116   4 2557.2333    2.1590  2.1364 11.3270 -0.0003  0.0219   0.0161   0.0596    0.0523   0.0000   441.5809     -0.641204       21.5368      0.361726      -4.27732      0.673526      0.283995      0.396102      0.450275      0.502155      0.549994      0.571614
 116   5 2831.1456    3.5471  1.8066 11.7242  0.0000  0.0175   0.0251   0.0476    0.0682   0.0000   442.6532     -0.696587       21.9057     -0.141598      -3.45867      0.164129      0.230457      0.321454      0.364780      0.404607      0.438380      0.455236
 116   6 3093.6610    4.4772  1.8602 12.3391  0.0000  0.0175   0.0313   0.0479    0.0599   0.0000   442.8296     -0.402166       22.3838     -0.616824      -3.63530     -0.234668      0.233843      0.322751      0.365514      0.404064      0.439140      0.462257
 116   7 3344.7269    3.8004  3.4285 12.3213  0.0000  0.0281   0.0207   0.0762    0.0424   0.0000   443.6870     -0.222600       21.2487     -0.227911      -2.90790     -0.574706      0.363180      0.515750      0.586988      0.645927      0.690536      0.735506
 117   0 1096.4653    0.0468  0.0557  8.8242  0.0000  0.0138   0.0046   0.0153    0.0124   0.0000   436.7711      0.445156       20.7563      0.271268      -5.86475      0.184638      0.184243      0.248037      0.296992      0.366524      0.384704      0.428227
 117   1 1594.9457    0.2606  0.4769  8.8168  0.0000  0.0109   0.0044   0.0273    0.0231   0.0000   439.2801     -0.189431       21.9670      0.155221      -4.32211     -0.134926      0.145475      0.202918      0.237885      0.248353      0.285243      0.293929
 117   2 1953.1544    0.6835  1.2525  9.2128 -0.0000  0.0164   0.0073   0.0457    0.0634   0.0000   440.3154      0.352632       21.8822      0.112447      -4.79952      0.337917      0.216842      0.292783      0.346718      0.385221      0.409390      0.437013
 117   3 2277.1881    1.2813  1.8717 10.1994  0.0000  0.0201   0.0103   0.0565    0.0586   0.0000   441.3966      0.318397       21.4751     -0.709068      -3.11138      0.181543      0.260281      0.366243      0.416982      0.466399      0.503347      0.528608
 117   4 2565.2538    2.2681  2.1557 11.2149  0.0000  0.0212   0.0165   0.0591    0.0595   0.0000   441.8897      0.543213       21.1177     -0.598976      -2.73986      0.684484      0.274668      0.385927      0.441547      0.476587      0.528394      0.545014
 117   5 2840.2342    3.6163  1.8705 11.7041 -0.0000  0.0176   0.0250   0.0479    0.0702   0.0000   442.3651      0.348501       21.2359     -0.279365      -3.71720     -0.112254      0.237948      0.324558      0.375562      0.416258      0.458417      0.476779
 117   6 3103.5272    4.5125  1.9154 12.2788 -0.0001  0.0177   0.0312   0.0483    0.0635   0.0000   442.3564    -0.0934125       21.8652    -0.0439439      -3.56268     0.0405202      0.236404      0.328228      0.369451      0.414254      0.436054      0.468179
 117   7 3355.4352    3.7379  3.5813 12.3121  0.0003  0.0291   0.0195   0.0796    0.0406   0.0000   443.0453     -0.391383       21.8300      0.345896      -3.41526     -0.745879      0.379635      0.524021      0.605703      0.670929      0.717254      0.751735
 118   0 1100.9645    0.0534  0.0848  8.8278 -0.0019  0.0140   0.0047   0.0225    0.0127   0.0000   437.4814     -0.478377       21.3179      0.885352      -3.92924     -0.497767      0.199151      0.280105      0.321787      0.346771      0.387639      0.408422
 118   1 1600.5289    0.2546  0.4915  8.8386  0.0000  0.0114   0.0043   0.0280    0.0229   0.0000   438.9579     -0.209193       21.7666    -0.0796755      -3.89561      0.321327      0.141516      0.201255      0.225666      0.252563      0.263791      0.272698
 118   2 1959.2706    0.6906  1.1685  9.3551  0.0000  0.0160   0.0077   0.0433    0.0632   0.0000   439.9511     0.0790124       21.8721     0.0375089      -4.68183      0.302820      0.210207      0.289076      0.335345      0.371131      0.395562      0.415058
 118   3 2284.4419    1.3237  1.9181 10.2447 -0.0002  0.0203   0.0107   0.0555    0.0615   0.0000   441.2759     -0.199518       22.0949     -0.666031      -3.93783     -0.117911      0.269864      0.370007      0.416267      0.468973      0.506998      0.547245
 118   4 2573.1826    2.2965  2.1251 11.2807  0.0001  0.0210   0.0166   0.0576    0.0577   0.0000   441.2105     -0.673959       22.2691      0.301627      -4.01953     -0.372600      0.270491      0.377540      0.434909      0.481897      0.516507      0.543157
 118   5 2849.2600    3.6100  1.8994 11.8157  0.0000  0.0179   0.0254   0.0493    0.0677   0.0000   442.1318      0.404250       22.8032     -0.545792      -4.57434     -0.477489      0.235633      0.327395      0.372456      0.413449      0.454676      0.469751
 118   6 3113.3532    4.4335  1.9483 12.4677  0.0000  0.0179   0.0300   0.0498    0.0519   0.0000   442.8848     -0.100236       22.1142      0.720129      -3.64197     -0.866227      0.233300      0.330180      0.371662      0.407817      0.441634      0.458493
 118   7 3366.0429    3.7162  3.5764 12.3147  0.0005  0.0291   0.0196   0.0786    0.0422   0.0000   442.7390     0.0132956       20.1997       1.20120      -3.36947     -0.575381      0.374012      0.533732      0.592699      0.676096      0.713848      0.762573
 119   0 1105.5698    0.0616  0.1282  8.7874  0.0000  0.0140   0.0045   0.0313    0.0127   0.0000   436.9037     -0.148856       21.3748     -0.115086      -4.89031      0.330463      0.171800      0.235053      0.290551      0.299108      0.324203      0.349392
 119   1 1606.0843    0.2743  0.5371  8.8058  0.0000  0.0116   0.0044   0.0295    0.0242   0.0000   439.2235     -0.269897       21.7004      0.474252      -4.06964     -0.177695      0.145976      0.200337      0.236903      0.261877      0.286926      0.302825
 119   2 1965.3405    0.7099  1.2147  9.3539  0.0000  0.0156   0.0074   0.0449    0.0586   0.0000   439.7054     -0.215629       22.3864     -0.141328      -4.37295     -0.555344      0.201230      0.278572      0.322602      0.352347      0.388938      0.405378
 119   3 2291.5881    1.3232  1.8982 10.2784 -0.0005  0.0203   0.0108   0.0565    0.0615   0.0000   441.5761    -0.0396681       21.7418    -0.0438702      -3.70888      -1.26534      0.264299      0.361806      0.418075      0.456212      0.509982      0.522485
 119   4 2581.1318    2.3310  2.0780 11.2644 -0.0002  0.0203   0.0165   0.0559    0.0581   0.0000   442.0339     -0.911624       21.6003      0.897271      -3.80607      0.445949      0.267707      0.361974      0.420679      0.457297      0.504731      0.516968
 119   5 2858.2872    3.6346  1.8853 12.0156 -0.0000  0.0178   0.0255   0.0492    0.0567   0.0000   442.6087     -0.191090       21.3193   -0.00524225      -3.95321     -0.356698      0.232356      0.316290      0.367136      0.410806      0.441936      0.458537
 119   6 3123.1013    4.4487  2.0400 12.4377 -0.0000  0.0183   0.0299   0.0509    0.0535   0.0000   442.7449      0.276023       21.7141      0.320930      -3.14337     -0.513299      0.242835      0.330495      0.386118      0.414696      0.462483      0.482526
 119   7 3376.6165    3.6166  3.6915 12.3599  0.0000  0.0311   0.0190   0.0822    0.0398   0.0000   442.8672      0.560409       21.9182      0.109988      -3.71675       1.43969      0.384969      0.558821      0.623682      0.705109      0.743338      0.775579
 120   0 1110.1380    0.0414  0.0442  8.8050  0.0000  0.0135   0.0043   0.0144    0.0122   0.0000   437.3902     -0.209043       20.7517      0.462600      -4.32950      0.325133      0.166520      0.229901      0.284304      0.299776      0.347484      0.339286
 120   1 1611.6429    0.2765  0.5433  8.8278  0.0000  0.0119   0.0044   0.0289    0.0249   0.0000   438.9589    -0.0417104       22.1224      0.640889      -4.69292   0.000142271      0.143453      0.207700      0.233900      0.263465      0.279000      0.287646
 120   2 1971.4209    0.6997  1.2252  9.3106  0.0000  0.0165   0.0075   0.0442    0.0645   0.0000   439.6266     -0.185711       22.2807     -0.225484      -4.18337      0.575433      0.210074      0.291885      0.345693      0.375148      0.416184      0.431520
 120   3 2298.6993    1.3723  1.8920 10.2616 -0.0000  0.0202   0.0109   0.0548    0.0640   0.0000   440.9872     -0.340586       21.9486      0.154330      -3.44900      -1.04885      0.253732      0.354762      0.399103      0.462287      0.485424      0.515837
 120   4 2588.9719    2.3230  2.3201 11.4580  0.0000  0.0222   0.0161   0.0616    0.0503   0.0000   441.6598     -0.294412       22.1571      0.163497      -4.17719    -0.0739714      0.283343      0.389624      0.449779      0.491806      0.525073      0.559994
 120   5 2867.2485    3.6832  1.7832 12.0603 -0.0000  0.0175   0.0266   0.0474    0.0598   0.0000   442.8663     -0.277449       21.2931      0.486503      -3.80877    -0.0678799      0.225396      0.312377      0.356842      0.391449      0.423626      0.443443
 120   6 3132.8126    4.4069  1.9821 12.6613  0.0001  0.0187   0.0302   0.0510    0.0461   0.0000   442.8645       1.05447       21.5091    -0.0783168      -3.73816     0.0772075      0.235145      0.338573      0.371154      0.416187      0.452285      0.472771
 120   7 3387.1611    3.6735  3.8105 12.1906  0.0000  0.0305   0.0125   0.0803    0.0165   0.0000   443.3793      -1.87545       21.2090    -0.0576057      -2.53464      0.648295      0.382131      0.547137      0.608234      0.692069      0.727514      0.769213
 121   0 1114.5938    0.0574  0.1060  8.7857  0.0000  0.0156   0.0044   0.0256    0.0125   0.0000   436.4618      0.235859       22.1289   -0.00582189      -4.09091      0.656872      0.167888      0.259791      0.290509      0.340698      0.323934      0.338861
 121   1 1617.1207    0.2812  0.5874  8.7834  0.0000  0.0120   0.0044   0.0314    0.0262   0.0000   439.0180     -0.572846       21.9520      0.444141      -4.81994     -0.636294      0.150257      0.211994      0.240515      0.266401      0.280506      0.285088
 121   2 1977.4063    0.7122  1.3710  9.3412  0.0000  0.0173   0.0073   0.0484    0.0598   0.0000   440.0419     -0.258085       22.1051     0.0501245      -4.42837      0.660622      0.213040      0.305377      0.343543      0.385890      0.419585      0.434135
 121   3 2305.8090    1.3756  2.0504 10.2678 -0.0003  0.0211   0.0106   0.0598    0.0662   0.0000   440.8359     -0.138784       20.9344      0.872621      -3.71758      0.444785      0.263502      0.373597      0.418387      0.472476      0.512126      0.531091
[truncated: 118,351 more chars]
