# Supplementary material for: Global-Mode Analysis of Full-Disk Data from the Michelson Doppler Imager and the Helioseismic and Magnetic Imager
Source: Sol Phys. 2018 Jan 31;293(2):29. doi: 10.1007/s11207-017-1201-5 (PMC6566312; doi:10.1007/s11207-017-1201-5)
Supplement: Supplementary file 3 — (TAR 230.0 MB) [file 11207_2017_1201_MOESM3_ESM.tar › MDI/mdivwcomm.4830.18]

   0  15 2228.6796    1.1230  0.6766  9.8187  0.0000  0.1152   0.2485   1.3215    1.9337   0.0000    -0.0000       0.00000       0.00000       0.00000       0.00000       0.00000       0.00000       0.00000       0.00000       0.00000       0.00000       0.00000       0.00000       0.00000       0.00000       0.00000       0.00000       0.00000       0.00000       0.00000       0.00000       0.00000       0.00000       0.00000       0.00000       0.00000       0.00000       0.00000       0.00000       0.00000       0.00000       0.00000       0.00000       0.00000       0.00000       0.00000
   1  12 1885.0904    0.4637  0.3916  9.8771  0.0000  0.1953   0.1084   0.4291    0.2003   0.0000   318.3794      -36.3348       0.00000       0.00000       0.00000       0.00000       0.00000       0.00000       0.00000       0.00000       0.00000       0.00000       0.00000       0.00000       0.00000       0.00000       0.00000       0.00000       570.496       80.0211       0.00000       0.00000       0.00000       0.00000       0.00000       0.00000       0.00000       0.00000       0.00000       0.00000       0.00000       0.00000       0.00000       0.00000       0.00000       0.00000
   1  13 2020.7552    0.7440  0.9495  9.5911  0.0000  0.1235   0.0699   0.2330    0.4476   0.0000   368.2603      -12.8513       0.00000       0.00000       0.00000       0.00000       0.00000       0.00000       0.00000       0.00000       0.00000       0.00000       0.00000       0.00000       0.00000       0.00000       0.00000       0.00000       153.326       84.0229       0.00000       0.00000       0.00000       0.00000       0.00000       0.00000       0.00000       0.00000       0.00000       0.00000       0.00000       0.00000       0.00000       0.00000       0.00000       0.00000
   1  14 2156.6742    0.8575  1.2223  3.2644  0.0000  0.0951   0.0620   0.2848  175.8623   0.0000   324.6818       58.4290       0.00000       0.00000       0.00000       0.00000       0.00000       0.00000       0.00000       0.00000       0.00000       0.00000       0.00000       0.00000       0.00000       0.00000       0.00000       0.00000       107.503       68.2247       0.00000       0.00000       0.00000       0.00000       0.00000       0.00000       0.00000       0.00000       0.00000       0.00000       0.00000       0.00000       0.00000       0.00000       0.00000       0.00000
   1  15 2291.8964    1.1257  0.7889 10.2158  0.0000  0.0909   0.0999   0.2346    0.4029   0.0000   515.3903       22.2124       0.00000       0.00000       0.00000       0.00000       0.00000       0.00000       0.00000       0.00000       0.00000       0.00000       0.00000       0.00000       0.00000       0.00000       0.00000       0.00000       127.945       53.4622       0.00000       0.00000       0.00000       0.00000       0.00000       0.00000       0.00000       0.00000       0.00000       0.00000       0.00000       0.00000       0.00000       0.00000       0.00000       0.00000
   1  16 2425.5209    1.5636  1.3388  0.4985  0.0000  0.1071   0.1191   0.3120 1000.0000   0.0000   370.1493      -20.2576       0.00000       0.00000       0.00000       0.00000       0.00000       0.00000       0.00000       0.00000       0.00000       0.00000       0.00000       0.00000       0.00000       0.00000       0.00000       0.00000       113.610       81.4420       0.00000       0.00000       0.00000       0.00000       0.00000       0.00000       0.00000       0.00000       0.00000       0.00000       0.00000       0.00000       0.00000       0.00000       0.00000       0.00000
   1  21 3098.2851    4.3674  0.9279 10.6822  0.0000  0.0932   0.3504   0.3166    4.0033   0.0000   426.3136      -3.09191       0.00000       0.00000       0.00000       0.00000       0.00000       0.00000       0.00000       0.00000       0.00000       0.00000       0.00000       0.00000       0.00000       0.00000       0.00000       0.00000       116.085       66.4681       0.00000       0.00000       0.00000       0.00000       0.00000       0.00000       0.00000       0.00000       0.00000       0.00000       0.00000       0.00000       0.00000       0.00000       0.00000       0.00000
   1  23 3368.6497    4.0885  1.9612  4.2885  0.0000  0.1482   0.2270   0.3646 1000.0000   0.0000   408.2928       42.3914       0.00000       0.00000       0.00000       0.00000       0.00000       0.00000       0.00000       0.00000       0.00000       0.00000       0.00000       0.00000       0.00000       0.00000       0.00000       0.00000       180.008       99.1147       0.00000       0.00000       0.00000       0.00000       0.00000       0.00000       0.00000       0.00000       0.00000       0.00000       0.00000       0.00000       0.00000       0.00000       0.00000       0.00000
   1  24 3503.8630    3.3082  3.1495  4.4798  0.0000  0.1870   0.1452   0.6006  463.1325   0.0000   780.6893      -64.1772       0.00000       0.00000       0.00000       0.00000       0.00000       0.00000       0.00000       0.00000       0.00000       0.00000       0.00000       0.00000       0.00000       0.00000       0.00000       0.00000       204.226       139.086       0.00000       0.00000       0.00000       0.00000       0.00000       0.00000       0.00000       0.00000       0.00000       0.00000       0.00000       0.00000       0.00000       0.00000       0.00000       0.00000
   2  13 2081.9865    0.8511  0.6294  9.4141  0.0000  0.0945   0.0645   0.1419    0.4176   0.0000   374.9688       12.3579     -0.232198       1.42953       0.00000       0.00000       0.00000       0.00000       0.00000       0.00000       0.00000       0.00000       0.00000       0.00000       0.00000       0.00000       0.00000       0.00000       68.4284       51.6315       36.1027       11.1836       0.00000       0.00000       0.00000       0.00000       0.00000       0.00000       0.00000       0.00000       0.00000       0.00000       0.00000       0.00000       0.00000       0.00000
   2  15 2352.1874    1.4609  0.8746 -0.3208  0.0000  0.0753   0.0915   0.1829 1000.0000   0.0000   395.4435      -1.07923      -28.7774     -0.428288       0.00000       0.00000       0.00000       0.00000       0.00000       0.00000       0.00000       0.00000       0.00000       0.00000       0.00000       0.00000       0.00000       0.00000       69.9195       51.6085       23.2363       7.61611       0.00000       0.00000       0.00000       0.00000       0.00000       0.00000       0.00000       0.00000       0.00000       0.00000       0.00000       0.00000       0.00000       0.00000
   2  16 2485.8967    2.0222  0.8667  3.9540  0.0000  0.0576   0.1256   0.1582  372.9452   0.0000   420.9537      -55.5328       19.3499     -0.772367       0.00000       0.00000       0.00000       0.00000       0.00000       0.00000       0.00000       0.00000       0.00000       0.00000       0.00000       0.00000       0.00000       0.00000       44.4082       34.9254       19.9496       6.82319       0.00000       0.00000       0.00000       0.00000       0.00000       0.00000       0.00000       0.00000       0.00000       0.00000       0.00000       0.00000       0.00000       0.00000
   2  21 3159.8318    4.1162  1.3439  8.5404  0.0000  0.0811   0.2346   0.2956   24.4815   0.0000   337.5584      -12.3003       7.07813       4.47460       0.00000       0.00000       0.00000       0.00000       0.00000       0.00000       0.00000       0.00000       0.00000       0.00000       0.00000       0.00000       0.00000       0.00000       51.8361       44.1388       27.7151       9.99216       0.00000       0.00000       0.00000       0.00000       0.00000       0.00000       0.00000       0.00000       0.00000       0.00000       0.00000       0.00000       0.00000       0.00000
   2  22 3294.9441    4.0570  1.5950  1.3390  0.0000  0.1027   0.1947   0.2389 1000.0000   0.0000   379.4470       54.6935       15.5424      -5.28752       0.00000       0.00000       0.00000       0.00000       0.00000       0.00000       0.00000       0.00000       0.00000       0.00000       0.00000       0.00000       0.00000       0.00000       82.0528       70.5589       28.6425       12.5692       0.00000       0.00000       0.00000       0.00000       0.00000       0.00000       0.00000       0.00000       0.00000       0.00000       0.00000       0.00000       0.00000       0.00000
   2  23 3430.5249    3.6547  2.2123  8.4524  0.0000  0.1193   0.1548   0.2896   10.6908   0.0000   334.9699       31.6640       55.4036       22.7889       0.00000       0.00000       0.00000       0.00000       0.00000       0.00000       0.00000       0.00000       0.00000       0.00000       0.00000       0.00000       0.00000       0.00000       92.9140       70.3240       44.5239       13.6818       0.00000       0.00000       0.00000       0.00000       0.00000       0.00000       0.00000       0.00000       0.00000       0.00000       0.00000       0.00000       0.00000       0.00000
   3  12 2001.0909    0.5560  0.5816  9.6539  0.0000  0.0794   0.0423   0.1610    0.2240   0.0000   401.3494       82.1250    -0.0493730      -34.9820      -10.6446       4.40689       0.00000       0.00000       0.00000       0.00000       0.00000       0.00000       0.00000       0.00000       0.00000       0.00000       0.00000       0.00000       32.2376       37.4745       22.9321       13.0745       6.48528       2.58582       0.00000       0.00000       0.00000       0.00000       0.00000       0.00000       0.00000       0.00000       0.00000       0.00000       0.00000       0.00000
   3  13 2137.7863    0.7975  0.4432 10.3879  0.0000  0.0638   0.0681   0.1054    0.1870   0.0000   380.0279       29.0775      -22.0102       4.06996       2.52092      -1.09861       0.00000       0.00000       0.00000       0.00000       0.00000       0.00000       0.00000       0.00000       0.00000       0.00000       0.00000       0.00000       37.3989       36.7806       23.5424       11.9573       4.72173       1.41738       0.00000       0.00000       0.00000       0.00000       0.00000       0.00000       0.00000       0.00000       0.00000       0.00000       0.00000       0.00000
   3  14 2273.3398    0.9818  0.8457 10.1645  0.0000  0.0652   0.0644   0.1637    0.3246   0.0000   430.9068      -3.18948       49.5196       1.76411      -1.53002       2.15696       0.00000       0.00000       0.00000       0.00000       0.00000       0.00000       0.00000       0.00000       0.00000       0.00000       0.00000       0.00000       35.5137       34.9141       23.2464       13.9154       5.58899       1.81658       0.00000       0.00000       0.00000       0.00000       0.00000       0.00000       0.00000       0.00000       0.00000       0.00000       0.00000       0.00000
   3  17 2676.1003    2.6721  0.8937  8.7829  0.0000  0.0623   0.1515   0.1403    7.6657   0.0000   431.8606       35.7333       30.9701       9.82923      -11.4860     -0.859418       0.00000       0.00000       0.00000       0.00000       0.00000       0.00000       0.00000       0.00000       0.00000       0.00000       0.00000       0.00000       27.1293       29.7163       23.6830       11.8224       6.94228       2.08738       0.00000       0.00000       0.00000       0.00000       0.00000       0.00000       0.00000       0.00000       0.00000       0.00000       0.00000       0.00000
   3  18 2811.3630    2.8568  0.7743 12.2263  0.0000  0.0686   0.1719   0.1386    0.3347   0.0000   389.4629       21.9216      -2.31563       4.16952     -0.860671      -1.71821       0.00000       0.00000       0.00000       0.00000       0.00000       0.00000       0.00000       0.00000       0.00000       0.00000       0.00000       0.00000       42.9547       39.3709       26.7280       13.3714       5.97371       1.56562       0.00000       0.00000       0.00000       0.00000       0.00000       0.00000       0.00000       0.00000       0.00000       0.00000       0.00000       0.00000
   3  19 2946.8993    4.1972  0.8585  5.4037  0.0000  0.0538   0.2686   0.1790  317.0287   0.0000   443.4201       27.2053       68.8207       16.3695      -3.08676      0.411509       0.00000       0.00000       0.00000       0.00000       0.00000       0.00000       0.00000       0.00000       0.00000       0.00000       0.00000       0.00000       30.8926       29.3765       21.3427       11.0481       4.50223       1.38684       0.00000       0.00000       0.00000       0.00000       0.00000       0.00000       0.00000       0.00000       0.00000       0.00000       0.00000       0.00000
   3  20 3082.1568    3.8524  1.0244 12.2310 -0.0031  0.0785   0.2104   0.1895    0.5450   0.0000   397.1178      -18.2216       37.8708      -11.7075     -0.744285       1.38325       0.00000       0.00000       0.00000       0.00000       0.00000       0.00000       0.00000       0.00000       0.00000       0.00000       0.00000       0.00000       48.0937       46.1657       28.8895       13.9847       5.96565       1.85988       0.00000       0.00000       0.00000       0.00000       0.00000       0.00000       0.00000       0.00000       0.00000       0.00000       0.00000       0.00000
   3  21 3217.5527    4.0721  1.3284 12.1614  0.0000  0.0745   0.2034   0.2176    0.5953   0.0000   436.5064       11.3428       34.9636       10.0482      -12.6534       3.50462       0.00000       0.00000       0.00000       0.00000       0.00000       0.00000       0.00000       0.00000       0.00000       0.00000       0.00000       0.00000       35.9193       37.7294       27.1984       13.6187       7.53121       2.35539       0.00000       0.00000       0.00000       0.00000       0.00000       0.00000       0.00000       0.00000       0.00000       0.00000       0.00000       0.00000
   3  22 3353.3271    3.2198  1.7387 12.4353  0.0000  0.0965   0.1597   0.2601    0.2756   0.0000   423.8261       44.8224       22.8735       12.8768      -8.71079      -7.34683       0.00000       0.00000       0.00000       0.00000       0.00000       0.00000       0.00000       0.00000       0.00000       0.00000       0.00000       0.00000       51.3063       54.1260       34.1598       18.8465       8.35139       2.89291       0.00000       0.00000       0.00000       0.00000       0.00000       0.00000       0.00000       0.00000       0.00000       0.00000       0.00000       0.00000
   3  25 3762.4631    1.8689  4.0312 11.4141  0.0000  0.1750   0.0728   0.4552    0.1599   0.0000   353.8616       21.2060      -28.4826      -6.86997      -22.3492       4.07643       0.00000       0.00000       0.00000       0.00000       0.00000       0.00000       0.00000       0.00000       0.00000       0.00000       0.00000       0.00000       97.7026       93.3647       64.7502       35.3299       15.7737       4.88223       0.00000       0.00000       0.00000       0.00000       0.00000       0.00000       0.00000       0.00000       0.00000       0.00000       0.00000       0.00000
   4  12 2051.6259    0.6320  0.4463  9.5815  0.0010  0.1136   0.0631   0.2033    0.1572   0.0000   430.2540       12.8137       20.3560       28.1033       13.3974      -2.10259      -1.56135      0.294638       0.00000       0.00000       0.00000       0.00000       0.00000       0.00000       0.00000       0.00000       0.00000       0.00000       58.1063       41.9794       34.1308       34.6408       22.9828       8.38592       1.95593      0.296201       0.00000       0.00000       0.00000       0.00000       0.00000       0.00000       0.00000       0.00000       0.00000       0.00000
   4  13 2188.4219    0.9471  0.5527 10.1062 -0.0047  0.0537   0.0628   0.1182    0.2239   0.0000   399.1884      -7.89957       17.8510      -5.37551       6.73254      -1.80094      -1.57858     -0.310563       0.00000       0.00000       0.00000       0.00000       0.00000       0.00000       0.00000       0.00000       0.00000       0.00000       21.6537       22.4884       19.8572       10.8293       8.15665       2.97315       1.64339      0.362099       0.00000       0.00000       0.00000       0.00000       0.00000       0.00000       0.00000       0.00000       0.00000       0.00000
   4  14 2324.0784    1.3568  0.6493  9.4432 -0.0094  0.1243   0.0823   0.1558    0.7272   0.0000   426.0043      0.434340       3.54025      -5.71570       6.34941       1.29650       1.73513      0.256189       0.00000       0.00000       0.00000       0.00000       0.00000       0.00000       0.00000       0.00000       0.00000       0.00000       64.4762       65.7824       48.1106       27.4331       11.1629       4.32328       1.39509      0.547028       0.00000       0.00000       0.00000       0.00000       0.00000       0.00000       0.00000       0.00000       0.00000       0.00000
   4  18 2864.2457    3.7317  0.6517 11.9636  0.0058  0.0467   0.2369   0.1252    0.3997   0.0000   445.9456     -0.489742      -7.47095       5.39651     -0.157549       1.66361    -0.0687008      0.391852       0.00000       0.00000       0.00000       0.00000       0.00000       0.00000       0.00000       0.00000       0.00000       0.00000       19.5072       20.9733       15.6235       11.4050       6.02225       2.72384       1.01310      0.308540       0.00000       0.00000       0.00000       0.00000       0.00000       0.00000       0.00000       0.00000       0.00000       0.00000
   4  19 3000.1048    4.4134  0.6496 12.2483 -0.0030  0.0482   0.2663   0.1034    0.4657   0.0000   425.1907       3.65803       4.95473      -16.5381       2.33653      0.700445      0.179807     -0.253558       0.00000       0.00000       0.00000       0.00000       0.00000       0.00000       0.00000       0.00000       0.00000       0.00000       20.8766       20.9783       17.4838       11.4666       6.12527       3.38771       1.17605      0.276305       0.00000       0.00000       0.00000       0.00000       0.00000       0.00000       0.00000       0.00000       0.00000       0.00000
   4  22 3407.9908    3.2701  1.6774 12.0502  0.0024  0.0845   0.1544   0.2446    0.3871   0.0000   443.0743      -15.4362       21.6691       12.6869      -13.8021      0.174693       1.16886      0.267565       0.00000       0.00000       0.00000       0.00000       0.00000       0.00000       0.00000       0.00000       0.00000       0.00000       35.8274       36.2112       31.2767       19.0262       11.0700       5.63233       2.27942      0.497983       0.00000       0.00000       0.00000       0.00000       0.00000       0.00000       0.00000       0.00000       0.00000       0.00000
   4  23 3544.7508    2.6660  2.4533 11.6192  0.0036  0.1166   0.1026   0.3153    0.2563   0.0000   411.0339      -21.9793      -39.3598       8.01327      -17.9707       1.63226      -1.94777      0.363095       0.00000       0.00000       0.00000       0.00000       0.00000       0.00000       0.00000       0.00000       0.00000       0.00000       36.1228       50.9456       32.2605       29.2949       13.2456       8.85673       2.59435       1.08473       0.00000       0.00000       0.00000       0.00000       0.00000       0.00000       0.00000       0.00000       0.00000       0.00000
   4  24 3681.4594    2.3773  3.8931 10.9466  0.0022  0.1433   0.0741   0.3494    0.2238   0.0000   445.9076       33.3168       4.08684       4.65953       7.34085       2.16040     -0.717515       1.44331       0.00000       0.00000       0.00000       0.00000       0.00000       0.00000       0.00000       0.00000       0.00000       0.00000       49.6912       57.0534       46.2983       33.2483       18.7112       10.3170       3.83014       1.08336       0.00000       0.00000       0.00000       0.00000       0.00000       0.00000       0.00000       0.00000       0.00000       0.00000
   4  25 3818.9936    2.0440  4.2464 10.8695 -0.0075  0.1467   0.0613   0.3770    0.1812   0.0000   573.8059       43.5022      -36.1778       49.2627       43.6723      -4.51653      -4.18455      0.219023       0.00000       0.00000       0.00000       0.00000       0.00000       0.00000       0.00000       0.00000       0.00000       0.00000       57.4678       61.6148       50.9919       35.7470       19.7157       10.7615       3.79842       1.01818       0.00000       0.00000       0.00000       0.00000       0.00000       0.00000       0.00000       0.00000       0.00000       0.00000
   5  11 1960.5833    0.5916  0.2728  9.5057 -0.0034  0.0380   0.0519   0.0695    0.0962   0.0000   433.5255      -18.8427       8.58149       3.89267      0.796589      -4.24265      0.236950     -0.631488     -0.204728     0.0262633       0.00000       0.00000       0.00000       0.00000       0.00000       0.00000       0.00000       0.00000       10.4601       8.71622       11.8868       8.91862       4.35330       3.18769       2.38362      0.911755      0.258188     0.0546073       0.00000       0.00000       0.00000       0.00000       0.00000       0.00000       0.00000       0.00000
   5  12 2098.4970    0.6830  0.5480  9.6908  0.0019  0.0434   0.0415   0.1015    0.1282   0.0000   431.8324      -20.2231       6.75605       11.4648       5.84561      -4.88553      0.980808      0.248813     -0.176136     0.0459037       0.00000       0.00000       0.00000       0.00000       0.00000       0.00000       0.00000       0.00000       14.2053       15.9144       14.0112       10.2937       6.65928       4.07027       1.84762      0.921371      0.289451     0.0670223       0.00000       0.00000       0.00000       0.00000       0.00000       0.00000       0.00000       0.00000
   5  13 2235.3901    0.9776  0.6228 10.0041  0.0019  0.0605   0.0566   0.1102    0.1613   0.0000   429.7009      -6.55654       18.2175       17.0772      -9.21351      0.714005     -0.314592      0.252226      0.222338     0.0171351       0.00000       0.00000       0.00000       0.00000       0.00000       0.00000       0.00000       0.00000       21.7631       17.2877       11.7505       16.0462       13.2725       7.78981       3.02172       1.04739      0.267785     0.0712292       0.00000       0.00000       0.00000       0.00000       0.00000       0.00000       0.00000       0.00000
   5  14 2371.0703    1.2777  0.8514 10.4587 -0.0343  0.0572   0.0622   0.1190    0.2258   0.0000   432.3838       19.7882       24.6532      -5.57899      -17.1794       4.18892     -0.832044      -3.56705     -0.578884      0.202036       0.00000       0.00000       0.00000       0.00000       0.00000       0.00000       0.00000       0.00000       18.1454       20.1945       17.7642       14.2542       9.97070       5.39222       3.08701       1.15539      0.405322     0.0937879       0.00000       0.00000       0.00000       0.00000       0.00000       0.00000       0.00000       0.00000
   5  15 2506.0247    1.8211  0.9516  9.9242 -0.0052  0.0542   0.0840   0.1197    0.5944   0.0000   437.9216      -30.8044       3.30224       14.3324       5.33097      -3.94453      -4.06873      0.193971      0.363754     0.0892628       0.00000       0.00000       0.00000       0.00000       0.00000       0.00000       0.00000       0.00000       14.6292       17.6323       15.4811       12.1112       9.09890       4.59035       3.03618      0.975635      0.440566      0.100086       0.00000       0.00000       0.00000       0.00000       0.00000       0.00000       0.00000       0.00000
   5  16 2641.0787    2.3048  0.9599 11.0336  0.0011  0.0597   0.1107   0.1368    0.4300   0.0000   437.8117       49.2792       1.42356       18.8726      -3.92490       4.59091      -2.00442     -0.190194      0.415016     0.0525019       0.00000       0.00000       0.00000       0.00000       0.00000       0.00000       0.00000       0.00000       15.4912       19.0539       17.6567       12.4999       8.51428       5.32702       2.58715       1.33588      0.455278      0.104557       0.00000       0.00000       0.00000       0.00000       0.00000       0.00000       0.00000       0.00000
   5  19 3049.8414    4.6382  0.7257 11.8267  0.0108  0.0527   0.2172   0.1431    1.5290   0.0000   413.6120       11.4871       10.9221       12.3908      -3.64061      -3.05287      -1.18970       1.69171      0.443883    -0.0875141       0.00000       0.00000       0.00000       0.00000       0.00000       0.00000       0.00000       0.00000       18.9823       19.9084       16.9063       13.2343       9.38397       4.84235       2.57985      0.926682      0.352165     0.0731891       0.00000       0.00000       0.00000       0.00000       0.00000       0.00000       0.00000       0.00000
   5  23 3596.5996    2.6712  3.2673 10.6743 -0.0048  0.1250   0.0748   0.3032    0.4599   0.0000   423.1359       11.7359       1.72114      -7.25884      -4.08052      -10.8983       1.04177       3.67666      0.298470    -0.0488902       0.00000       0.00000       0.00000       0.00000       0.00000       0.00000       0.00000       0.00000       37.2990       46.1332       38.0446       31.2797       19.2936       12.2660       5.93324       2.81168      0.881027      0.234251       0.00000       0.00000       0.00000       0.00000       0.00000       0.00000       0.00000       0.00000
   6  12 2142.4578    0.6768  0.6848  9.6166 -0.0049  0.0520   0.0356   0.1109    0.1352   0.0000   439.1138       3.44175       15.0415     -0.230047       4.36637       7.65720     -0.357607      0.666770     -0.653875     -0.395220      0.250675    -0.0233296       0.00000       0.00000       0.00000       0.00000       0.00000       0.00000       11.8797       15.9492       15.7165       10.2943       9.41461       5.38144       3.47816       1.81079      0.831782      0.333661      0.128552     0.0216891       0.00000       0.00000       0.00000       0.00000       0.00000       0.00000
   6  13 2279.7363    1.1396  0.6135  9.9543 -0.0132  0.0565   0.0583   0.0854    0.1631   0.0000   432.1275       19.3788       33.8595       11.1510      -10.1588      0.868981       1.33632       2.97337       1.60322    -0.0199202      0.127848     0.0219477       0.00000       0.00000       0.00000       0.00000       0.00000       0.00000       21.7394       25.7986       23.0384       16.4534       9.65884       4.97593       2.73643       1.31985      0.650735      0.206890     0.0688741     0.0131994       0.00000       0.00000       0.00000       0.00000       0.00000       0.00000
   6  14 2415.4370    1.4445  0.6374 10.7110 -0.0056  0.0608   0.0747   0.0869    0.1609   0.0000   423.2498       18.8548       3.73134      -4.65230      -22.0230      -7.96748       4.54920     -0.228834      -2.60741     0.0110285      0.110247   -0.00751489       0.00000       0.00000       0.00000       0.00000       0.00000       0.00000       16.0139       17.7889       16.2502       12.3279       13.2861       7.06224       4.32010       2.53670      0.825863      0.335304      0.132662     0.0210747       0.00000       0.00000       0.00000       0.00000       0.00000       0.00000
   6  16 2687.0566    2.5555  0.6748 11.7618 -0.0040  0.0497   0.1374   0.1210    0.1726   0.0000   436.9571      -9.27472       8.78300       3.91822      -1.29837       9.40538      -2.85820     -0.391889       1.56936      0.258330     -0.157403    -0.0130128       0.00000       0.00000       0.00000       0.00000       0.00000       0.00000       9.20714       13.2387       11.7880       9.29323       8.01372       4.97355       2.84612       1.84955      0.552751      0.308623      0.105914     0.0230069       0.00000       0.00000       0.00000       0.00000       0.00000       0.00000
   6  17 2823.6571    3.1117  0.7755 11.9983 -0.0058  0.0718   0.1526   0.1238    0.1969   0.0000   424.5939      -6.36501       8.31141      -1.59595      -1.95782      -5.12933      0.442420     -0.457804      0.147004    -0.0701927     0.0497286     0.0140627       0.00000       0.00000       0.00000       0.00000       0.00000       0.00000       29.9270       36.2673       30.5450       21.4853       13.0820       7.18648       3.18634       1.33572      0.619004      0.225713     0.0711905     0.0157664       0.00000       0.00000       0.00000       0.00000       0.00000       0.00000
   6  18 2960.6061    3.5118  0.8242 12.1829  0.0105  0.0509   0.1573   0.1025    0.2111   0.0000   430.1024       11.1241       2.41905      -5.28047      -8.88277       6.73347     0.0244380      0.157872     -0.430218    -0.0757545    -0.0744930    -0.0507287       0.00000       0.00000       0.00000       0.00000       0.00000       0.00000       11.0511       15.2046       13.1271       11.8735       6.87956       5.96662       2.69354       1.83638      0.715591      0.369367     0.0858295     0.0256253       0.00000       0.00000       0.00000       0.00000       0.00000       0.00000
   6  19 3097.2295    4.2177  0.7900 12.5062 -0.0088  0.0514   0.2050   0.0999    0.2644   0.0000   443.4148       32.9798       7.09711      -1.00722       8.10824     -0.188554      -2.50538      -1.26812     -0.289807    -0.0348005   -0.00325244     0.0314899       0.00000       0.00000       0.00000       0.00000       0.00000       0.00000       11.7571       14.8283       13.2860       11.6474       8.43255       5.73477       3.60480       1.55742      0.886179      0.304950      0.106603     0.0244696       0.00000       0.00000       0.00000       0.00000       0.00000       0.00000
   6  20 3233.9704    4.0646  1.3056 11.7548  0.0003  0.0624   0.1550   0.1489    0.5640   0.0000   437.0661       16.8177      -5.21532      -1.26754      -6.20824      0.166999       4.42701     -0.109425     -0.312326      0.259843    -0.0736676    -0.0244423       0.00000       0.00000       0.00000       0.00000       0.00000       0.00000       13.9482       18.2929       15.6213       13.6996       10.0541       6.65636       4.08621       2.07587       1.03330      0.376845      0.124627     0.0292926       0.00000       0.00000       0.00000       0.00000       0.00000       0.00000
   6  21 3370.9744    3.4407  2.0490 11.1684  0.0102  0.0833   0.1024   0.2131    0.4347   0.0000   447.2565       8.17607      -6.53716      -6.74278       1.34459      -6.97268      -2.75817       1.10305     0.0673041     -0.139089     0.0427007     0.0306035       0.00000       0.00000       0.00000       0.00000       0.00000       0.00000       18.3668       24.0853       21.2097       19.1640       14.1767       9.73754       6.59065       2.83816       1.71620      0.547375      0.177724     0.0394447       0.00000       0.00000       0.00000       0.00000       0.00000       0.00000
   6  22 3507.9970    2.7989  2.3923 11.6812 -0.0321  0.0907   0.0850   0.2367    0.2661   0.0000   424.0923       29.4165       65.6671      -6.94358      -11.0703      -6.65746       1.40716      0.156373       3.17624      -1.40259     -0.419269     0.0109199       0.00000       0.00000       0.00000       0.00000       0.00000       0.00000       23.5217       25.5130       24.7470       22.3403       16.5435       11.1913       7.35904       3.84807       1.87520      0.651415      0.189713     0.0370997       0.00000       0.00000       0.00000       0.00000       0.00000       0.00000
   6  23 3646.0398    2.4364  3.3139 10.7599  0.0030  0.1127   0.0636   0.3021    0.2876   0.0000   472.9121       2.40874       8.56187       28.6363       10.4826       3.92019       2.08607      -3.05692       1.91182     -0.571939     -0.370919     0.0230765       0.00000       0.00000       0.00000       0.00000       0.00000       0.00000       26.1498       33.5433       32.6569       25.4434       21.1832       14.3332       7.91993       5.20709       1.89975      0.945143      0.282454     0.0507422       0.00000       0.00000       0.00000       0.00000       0.00000       0.00000
   7  11 2045.7458    0.6225  0.4224  9.4416  0.0093  0.0537   0.0418   0.0701    0.0996   0.0000   434.2642       14.8681     -0.674496      -9.06735      -3.29647       4.74980      0.830719      0.115975      -2.71799     -0.435258      0.191348   -0.00934693    -0.0366857   -0.00746636       0.00000       0.00000       0.00000       0.00000       11.2395       10.1532       13.7757       11.5546       6.17186       6.50787       4.71055       1.90676       1.18104      0.744585      0.348477      0.101981     0.0230419    0.00475121       0.00000       0.00000       0.00000       0.00000
   7  12 2184.6104    0.8711  0.6394  9.6276  0.0044  0.0489   0.0426   0.0882    0.1375   0.0000   434.0934       16.4708       22.0170      -21.0741       1.91290       6.53849      -3.71862       1.41066     -0.965399     -0.412227     -0.638652    0.00620780   -0.00613979   -0.00871725       0.00000       0.00000       0.00000       0.00000       13.0435       15.0690       15.0565       12.8295       8.04062       5.58776       3.76278       1.86285       1.12107      0.579225      0.267329     0.0708912     0.0186251    0.00401884       0.00000       0.00000       0.00000       0.00000
   7  13 2322.0486    1.0768  0.8971 10.1334 -0.0189  0.0593   0.0477   0.1206    0.1903   0.0000   426.3479       11.3947       4.33650      0.459896      -3.33835      -1.23133      -2.77266     0.0166518      0.287756    -0.0211700      0.115256    -0.0576209   -0.00673367     0.0186135       0.00000       0.00000       0.00000       0.00000       10.4367       15.4224       12.9729       12.2519       9.78140       6.91532       4.81065       2.41943       1.67927      0.511491      0.342327     0.0981191     0.0349001    0.00774553       0.00000       0.00000       0.00000       0.00000
   7  14 2458.1974    1.6172  0.7808 10.6081  0.0064  0.0435   0.0726   0.1137    0.1710   0.0000   435.1498      -6.06647       24.8790      -6.73347       9.40008       7.17055      -1.27794      -1.54734       2.01298    -0.0422253      0.236968    -0.0415142     0.0255917   3.43355e-05       0.00000       0.00000       0.00000       0.00000       11.0349       12.2940       9.95362       9.36357       7.59146       6.26547       3.61312       2.25185      0.943339      0.507030      0.176273     0.0770947     0.0172367    0.00444214       0.00000       0.00000       0.00000       0.00000
   7  15 2594.2716    2.0857  0.8325 11.4583 -0.0112  0.0453   0.0948   0.1189    0.1506   0.0000   422.0890      -30.1257       20.9478       1.14770      -2.22673       2.50741       1.81220      -2.32376      0.191177    -0.0886750      0.251416     0.0917931     0.0110653    0.00537722       0.00000       0.00000       0.00000       0.00000       8.96554       11.3693       10.3138       9.50318       7.78864       5.64167       3.93451       2.02589       1.31064      0.501202      0.268928     0.0745902     0.0256072    0.00509788       0.00000       0.00000       0.00000       0.00000
   7  16 2731.1027    2.5915  0.6291 12.0841  0.0013  0.0535   0.1255   0.0878    0.1332   0.0000   435.7283      -4.36980      -2.53812       16.3200       6.58107      -2.44395     -0.984529      0.318006      0.588297    -0.0893685      0.104707    -0.0628824   -0.00572900    0.00651487       0.00000       0.00000       0.00000       0.00000       13.9633       13.9996       9.27711       9.22235       10.4321       8.66776       5.46053       2.82845       1.18493      0.463336      0.170165     0.0669182     0.0192306    0.00430656       0.00000       0.00000       0.00000       0.00000
   7  17 2868.3458    3.2046  0.8320 12.1671  0.0035  0.0445   0.1303   0.1061    0.1529   0.0000   422.8122     -0.522680       13.1411       15.8391       2.31527      -7.89494       4.66551      0.494242      -2.06692     -0.636936      0.175011    -0.0461512    -0.0357286   -0.00184899       0.00000       0.00000       0.00000       0.00000       9.48435       10.6365       10.9601       9.86739       7.67367       5.31362       3.19006       2.21176       1.35127      0.489162      0.242246     0.0831949     0.0221780    0.00412110       0.00000       0.00000       0.00000       0.00000
   7  18 3005.6231    3.7683  0.7880 12.7826  0.0016  0.0429   0.1657   0.1009    0.1401   0.0000   430.4521       2.43754       18.3793      -14.6186      -3.34792       5.30499     -0.851990      -2.39694       1.92092      0.198925     -0.222762     0.0930303     0.0121881   -0.00283182       0.00000       0.00000       0.00000       0.00000       8.42367       11.7778       9.61786       9.43321       7.09705       5.22966       3.29536       2.15783       1.05087      0.540466      0.200458     0.0776026     0.0218486    0.00508771       0.00000       0.00000       0.00000       0.00000
   7  19 3142.7495    4.2651  0.8020 12.5403 -0.0114  0.0414   0.1820   0.0966    0.1896   0.0000   419.7810       14.8189       13.6962       7.41239      -4.15089       2.00628      -1.82328    -0.0980142      -1.05375     0.0773047      0.290390    -0.0998249     0.0105757    0.00587305       0.00000       0.00000       0.00000       0.00000       10.4372       12.3974       10.6222       10.0069       7.20281       5.15767       3.14906       1.94195       1.00912      0.457978      0.182237     0.0619520     0.0160066    0.00401654       0.00000       0.00000       0.00000       0.00000
   7  20 3279.7535    3.9438  1.1844 12.6092 -0.0213  0.0536   0.1528   0.1265    0.2328   0.0000   449.4207       15.9227      -1.14237       7.45508      -9.47535      -1.52606       2.86461       3.29904      -1.22744    -0.0246900      0.559518    -0.0821233    -0.0282577   -0.00614212       0.00000       0.00000       0.00000       0.00000       10.9362       14.4530       13.6109       11.4306       9.10681       6.34920       4.33528       2.33316       1.47301      0.565630      0.309570     0.0968603     0.0300410    0.00568683       0.00000       0.00000       0.00000       0.00000
   7  21 3417.3229    3.2501  1.8723 11.9091 -0.0055  0.0725   0.1097   0.1722    0.2032   0.0000   434.7304       19.9995       38.9679      -43.8466       29.6482       12.5840      -3.06496     -0.514719       1.38425     -0.953229      -1.02577      0.244670      0.138408    -0.0136068       0.00000       0.00000       0.00000       0.00000       14.2990       18.9458       17.7767       15.3712       12.3039       8.51383       5.87463       3.37574       1.95809      0.873024      0.402468      0.133619     0.0413368    0.00792374       0.00000       0.00000       0.00000       0.00000
   7  22 3555.3500    2.7525  2.6754 11.0647 -0.0094  0.0828   0.0682   0.2188    0.2141   0.0000   423.1531       9.01224       11.4984       14.0776       12.7252       30.8048      -12.9154      -2.69793       2.74881      0.886509      -1.37842     -0.158173     0.0408255    -0.0165899       0.00000       0.00000       0.00000       0.00000       17.3050       21.8853       19.7950       18.6195       13.9600       10.9417       6.84019       4.14039       1.97301       1.07817      0.412690      0.164945     0.0427045    0.00922356       0.00000       0.00000       0.00000       0.00000
   7  23 3693.5898    2.2667  3.6972 10.7784 -0.0049  0.1048   0.0498   0.2800    0.1637   0.0000   437.0948       50.9294      -14.3462     -0.165925     -0.612749      -1.52903       17.8095      -4.89252      -1.98410      0.838931     0.0714516     -0.377182     -0.101826    0.00324501       0.00000       0.00000       0.00000       0.00000       21.9661       29.1700       25.7720       25.0598       17.2022       14.0732       8.02440       5.51877       2.66508       1.43732      0.537664      0.223339     0.0507327     0.0121884       0.00000       0.00000       0.00000       0.00000
   7  24 3832.0911    1.9292  5.1827 10.4915 -0.0003  0.1315   0.0389   0.3797    0.1284   0.0000   432.5296       2.30955      -9.57296       15.4604       12.8260       11.7145       8.00192      -6.13558      -1.34280     -0.523149      0.162135      0.334080     0.0336579     0.0121427       0.00000       0.00000       0.00000       0.00000       28.1883       32.7512       32.3544       28.1259       23.7138       16.8808       11.5442       6.92629       3.82668       1.78567      0.763075      0.260202     0.0737565     0.0127321       0.00000       0.00000       0.00000       0.00000
   7  26 4109.2458    1.2796  7.6779 10.0983  0.0011  0.1857   0.0260   0.5361    0.0844   0.0000   388.0432       112.292       53.0556       5.18900      -16.3462      -18.8278      -28.8032       24.0914       5.77578      -6.52851      -2.16284      0.109377     -0.229975    -0.0111660       0.00000       0.00000       0.00000       0.00000       40.1367       47.5865       47.9023       41.7793       34.2399       24.9928       16.5947       10.7481       5.71813       2.90068       1.15090      0.412554      0.107016     0.0184586       0.00000       0.00000       0.00000       0.00000
   8  12 2225.2078    0.9133  0.7102 10.1987 -0.0111  0.0465   0.0445   0.0956    0.1190   0.0000   434.2069      -7.39434       6.50682       7.09877     0.0681297       4.83601    -0.0489558      -1.34420      0.710045      0.497033      0.657342    -0.0948263   0.000433549   -0.00347306    0.00187668  -0.000768550       0.00000       0.00000       8.64592       10.8354       10.0671       9.75009       7.83534       5.07787       3.63306       2.40278       1.52575      0.799501      0.427612      0.163757     0.0622404     0.0195526    0.00570448    0.00115226       0.00000       0.00000
   8  13 2362.8344    1.2945  0.8802 10.2962 -0.0042  0.0437   0.0516   0.1134    0.1581   0.0000   436.5656      -1.81412      -2.29642      -11.5555       12.2652      0.899251       2.40254      -3.09320       2.24241      0.235097     -0.534262    -0.0728385     0.0595906    -0.0183715   -0.00857514  -0.000601933       0.00000       0.00000       7.93781       9.23630       9.83445       8.25764       6.82213       5.42111       3.54054       2.55242       1.30595      0.764673      0.391348      0.169754     0.0628650     0.0234982    0.00541909   0.000944643       0.00000       0.00000
   8  14 2499.4097    1.7742  0.7647 10.9551 -0.0074  0.0411   0.0738   0.0888    0.1421   0.0000   448.6385       4.35613       8.21033      -19.1427       13.4494       7.06919       2.77386       2.53267      -1.30724    -0.0192866     0.0342830     0.0863501     0.0160080     0.0151492   -0.00757332   -0.00113030       0.00000       0.00000       7.37651       8.88365       9.10714       7.33033       6.92133       5.21612       3.35255       2.39740       1.41375      0.727881      0.394156      0.144135     0.0622738     0.0223195    0.00561020   0.000916403       0.00000       0.00000
   8  16 2773.7542    2.8808  0.7874 11.7323 -0.0011  0.0368   0.1139   0.1088    0.1801   0.0000   441.4256      -6.59451       6.48674       11.4401       5.38674       1.88342     -0.186923      -3.53070      0.478048      0.458018    -0.0584334    -0.0488673    -0.0595522   -0.00996508    0.00644536   0.000785819       0.00000       0.00000       7.29861       8.67615       9.00565       7.63386       5.87083       4.82504       2.95226       1.89991       1.21190      0.629829      0.283031      0.133508     0.0582556     0.0179164    0.00419055   0.000738524       0.00000       0.00000
   8  17 2911.5230    3.5397  0.7533 12.4190 -0.0005  0.0390   0.1383   0.0847    0.1536   0.0000   440.2452       3.29642    -0.0468982      -1.15247       4.67616       10.4035      -3.64831      0.163059      0.348789      0.918584      0.407506      0.198880     0.0226428    0.00291547   0.000214382  -0.000856132       0.00000       0.00000       8.59607       10.1416       10.3506       8.75444       7.08115       4.79381       3.13534       2.12254       1.24399      0.702905      0.324876      0.140773     0.0503591     0.0175506    0.00448232   0.000734135       0.00000       0.00000
   8  18 3049.2498    3.8828  0.8271 12.8653 -0.0190  0.0440   0.1581   0.1076    0.1507   0.0000   436.6679      -15.5537      -2.12489       9.03483       11.8209      -5.45895     -0.470576      -1.08471      -1.32076      0.582663     -0.313945    -0.0328829     -0.146487   -0.00333283     0.0133888  -0.000573947       0.00000       0.00000       8.60463       9.24980       10.0597       9.11633       6.91176       5.83901       3.49311       2.36039       1.63778      0.852176      0.373994      0.174840     0.0745771     0.0218447    0.00462897   0.000944563       0.00000       0.00000
   8  19 3186.6945    4.0838  0.7876 13.0130 -0.0051  0.0468   0.1778   0.1074    0.1372   0.0000   447.7848       11.9975       17.1460       7.68112       9.47202       5.37055       1.81810      -2.58866   -0.00597074       1.57053     -0.548947     -0.102829    -0.0463464     0.0116105   -0.00710451  -0.000503270       0.00000       0.00000       8.13021       12.2219       9.89937       10.5599       6.86954       6.31956       3.52264       2.86692       1.26107      0.978413      0.313912      0.214492     0.0553345     0.0267890    0.00526266    0.00146001       0.00000       0.00000
   8  20 3324.3377    3.5192  1.4490 12.4965  0.0073  0.0637   0.1142   0.1571    0.1412   0.0000   462.5472       6.41668       33.6847       4.31798       7.17194       4.49139     -0.672871      -4.29563      0.578455      0.905940     0.0309403      0.244723     0.0728174    -0.0349690   -0.00332907  -0.000814533       0.00000       0.00000       13.0447       16.5549       16.4125       14.1075       11.6372       7.37149       5.50306       3.57550       1.96859       1.11573      0.598342      0.243316     0.0882086     0.0299407    0.00872388    0.00144143       0.00000       0.00000
   8  21 3462.5335    2.9475  1.9299 12.0987 -0.0002  0.0704   0.0855   0.1769    0.1146   0.0000   450.0182      -4.32822       22.7576      -2.49242      0.581704      -7.21379       1.37740       6.14370      -2.12000      -2.57942    -0.0218134     -0.307153   -0.00626338   -0.00584542    0.00224907   -0.00383222       0.00000       0.00000       13.2378       15.1755       14.3267       13.9489       11.9127       9.09089       6.53328       4.39902       2.58375       1.46473      0.660636      0.307222      0.108592     0.0356455    0.00940842    0.00172830       0.00000       0.00000
   8  22 3600.5895    2.4349  2.8244 11.4919 -0.0027  0.0915   0.0608   0.2233    0.1194   0.0000   415.0733       31.6579       10.2376      -29.4907      -1.86942      -2.19018       9.43784      -5.86682     -0.599867      0.120827      -1.09520      0.154941     0.0753300    -0.0192188   -0.00223849    0.00299268       0.00000       0.00000       15.8041       22.8206       19.7437       19.8567       14.9647       12.3616       8.26176       5.65278       3.07904       1.76251      0.863271      0.391540      0.145214     0.0517050     0.0128444    0.00270991       0.00000       0.00000
   8  23 3739.6458    2.1079  4.0855 10.7979  0.0007  0.1041   0.0437   0.2969    0.1211   0.0000   467.1682      -12.9502       18.1650       31.5906       12.5747       21.9365       1.86392      -2.42026       1.85784      0.722577      0.822498     -0.264514     -0.111134     0.0430328    0.00686733  -8.61252e-06       0.00000       0.00000       20.4081       24.7860       24.8205       21.9790       18.2583       13.3220       9.37091       6.06381       3.64135       1.98704      0.977246      0.425023      0.162495     0.0543909     0.0144189    0.00241544       0.00000       0.00000
   8  25 4017.4278    1.4673  6.2123 10.3304 -0.0035  0.1620   0.0279   0.4065    0.0836   0.0000   442.8671       79.2485      -3.46250      -16.4004      -29.3553      -20.2697       4.38709      -10.1612       1.67650      -6.09118      -2.31706       1.66203      0.101082    -0.0908362   -0.00677392     0.0141241       0.00000       0.00000       28.0895       35.7077       36.2241       32.5808       28.6868       20.8400       15.0796       9.95516       6.32196       3.25468       1.76292      0.705135      0.303018     0.0948264     0.0253511    0.00416759       0.00000       0.00000
   8  26 4156.3346    1.2397  7.8916  9.9727 -0.0003  0.1850   0.0232   0.4908    0.0807   0.0000   457.4727       78.1991       44.8426      -28.0299       29.3062       7.99931      -17.5004       10.2584       3.72637       2.97632       2.00028     -0.524255      0.759552     0.0355086     0.0303685    0.00302051       0.00000       0.00000       34.2315       44.0382       42.2789       38.7208       32.3439       25.1642       17.8158       11.7895       7.15977       3.78902       2.02578      0.823554      0.339099      0.107189     0.0270390    0.00475940       0.00000       0.00000
   9  11 2125.0138    0.7483  0.7149  9.6374 -0.0051  0.0483   0.0326   0.0953    0.1383   0.0000   444.0828       5.70391      -3.20104       7.00108      -2.19058       1.56138      -6.95855      0.238316      -2.09207      0.144732  -0.000583003    -0.0709364     -0.182483    -0.0179645    -0.0248430    0.00458492   0.000519058   2.53793e-05       7.22816       9.34347       10.4686       8.50030       7.20132       6.81312       4.12762       3.30485       2.32576      0.885465      0.757260      0.352652      0.162009     0.0524608     0.0300032    0.00792948    0.00166105   0.000285148
   9  12 2264.5102    1.1217  0.6906 10.0967 -0.0020  0.0418   0.0499   0.0822    0.1272   0.0000   442.7954      -6.98667       4.15259      -2.82458       2.58224     -0.864380      -1.54053       3.42176      0.964432     -0.968865     -0.290490     -0.139396    -0.0470752     0.0277992    0.00384222   -0.00305390  -0.000204255   0.000122801       6.76847       7.64530       9.14184       7.58138       6.24339       5.11449       4.01956       2.32331       1.66915       1.17097      0.520843      0.237311      0.134267     0.0604238     0.0200931    0.00560440    0.00136278   0.000194520
   9  13 2402.3276    1.4632  0.8223 10.3097 -0.0057  0.0522   0.0565   0.0993    0.1503   0.0000   430.7776      -12.9079       12.2668     -0.221858       8.23876      -1.61119      -3.68625      -5.16092      0.678558    -0.0375194     -0.569080     -0.207922    -0.0103343    -0.0380869    -0.0109857    0.00716819   -0.00308097  -1.08822e-05       12.5159       14.5344       13.1025       11.0694       10.1298       8.75794       6.76946       4.22211       2.44787       1.27492      0.557493      0.261637      0.103544     0.0459784     0.0144000    0.00472921    0.00112406   0.000176697
   9  15 2676.9341    2.6265  0.7598 11.3632  0.0100  0.0396   0.0994   0.0781    0.1535   0.0000   438.0643       25.1592       23.1051      -7.41587       8.25631       6.34294      -4.95233      -4.65901       1.61981       1.31705    -0.0154956     -0.234229     -0.170458   -0.00911541   0.000519564   -0.00101940   0.000666394   0.000447616       5.90306       8.20965       7.47623       7.74876       5.97995       5.16702       3.54652       2.31611       1.76139      0.905518      0.588773      0.246013      0.131506     0.0453494     0.0210927    0.00528570    0.00137745   0.000279050
   9  16 2815.1801    3.0349  0.7849 11.7648 -0.0056  0.0379   0.1164   0.0860    0.1666   0.0000   445.3102      -2.07042       7.61566       2.29064      -2.97137       2.99874      -1.70701      0.256745      -2.84425       1.66690    -0.0173987    -0.0800837     -0.119140     0.0496499   -0.00944741   -0.00765520   0.000484613  -0.000232998       7.42632       7.68247       7.17317       7.89305       6.83029       4.95224       3.26869       2.51425       1.67069       1.02833      0.560214      0.279295      0.109903     0.0409990     0.0134658    0.00418805   0.000902377   0.000177909
   9  18 3091.4115    3.9727  0.7532 12.5887 -0.0111  0.0389   0.1655   0.0872    0.1453   0.0000   430.3272      -5.46173       3.17361       10.4411       14.9737      0.552799       2.58617     -0.305754     -0.325541     -0.801012     -0.244953     -0.227922      0.178143     0.0192116     0.0151276     0.0110692   0.000775688   0.000404624       5.92531       8.38050       7.00781       7.34748       5.92607       4.77946       3.60967       2.37811       1.65641      0.818694      0.582747      0.222207      0.135303     0.0383790     0.0186252    0.00453613    0.00133033   0.000272828
   9  19 3229.4859    3.8167  1.1187 12.9700  0.0069  0.0471   0.1338   0.1213    0.1451   0.0000   438.0839       4.73524       1.54688       6.26753      -6.06657       7.90618       10.4591       5.36769      -4.03817     -0.635332       1.89349     -0.681769    -0.0879433     0.0246219     0.0336594   -0.00949973   -0.00224117   9.27144e-06       8.33368       10.3302       9.71049       8.88522       7.93862       6.26657       4.84746       3.33938       1.98480       1.23344      0.627262      0.329610      0.143638     0.0620581     0.0201189    0.00666275    0.00158985   0.000269294
   9  20 3367.6393    3.1918  1.6422 12.5180 -0.0009  0.0629   0.0968   0.1563    0.1063   0.0000   430.5344       6.83706       16.2858      -6.34582       12.1435      -1.15206       5.13263      0.551738     -0.732359      0.730452     -0.899177    -0.0283891     -0.222620     0.0295964     0.0420410    -0.0145184  -4.55012e-05   4.89789e-05       11.0569       12.9722       13.1972       12.1039       10.7715       8.33097       6.04263       3.85170       2.74560       1.71904      0.879816      0.423844      0.186443     0.0802383     0.0285417    0.00831856    0.00209516   0.000332589
   9  21 3506.2479    2.7198  2.2004 12.0320 -0.0071  0.0736   0.0717   0.1943    0.0904   0.0000   449.2659      -24.8603       2.93571       16.6452       14.5273       3.20371     -0.967559      -4.46622       4.46035       1.42685   -0.00881491     -0.818069      0.212851     0.0719923    -0.0725726     0.0159632   -0.00231023   0.000411441       12.5291       15.3106       15.6855       13.9202       12.3492       9.40117       7.20694       4.87109       3.12320       1.87451       1.05872      0.492382      0.254480     0.0955425     0.0349851     0.0105883    0.00265124   0.000404313
   9  22 3645.2183    2.3276  3.0640 11.4626  0.0023  0.0913   0.0538   0.2235    0.0844   0.0000   434.4074       8.78048       10.6428       33.0798       6.76553       3.92478     -0.262659       5.08249      0.399886      -3.20162       1.03768    -0.0589075     -0.436973     -0.129424    -0.0423543   -0.00620097    0.00143932  -0.000625767       13.6229       19.2460       17.1890       17.3579       14.2043       12.0691       8.89023       6.28517       4.02258       2.54570       1.29003      0.744170      0.290401      0.140833     0.0449629     0.0141814    0.00335762   0.000638868
   9  23 3783.9979    1.9396  4.3763 11.0572 -0.0048  0.1042   0.0392   0.2970    0.0777   0.0000   455.8674       6.82076      -6.42453       22.3036       2.49621      -1.03108      0.796597      -2.39950      0.658327      -3.29461       1.14728     -0.796402    0.00767192    -0.0604629    0.00677288    -0.0105566   -0.00711614   0.000875356       18.5307       22.6228       22.7689       20.2000       18.1458       14.0629       10.6815       7.20504       4.86380       2.84569       1.64248      0.773332      0.384944      0.145043     0.0550141     0.0154706    0.00378837   0.000568898
   9  24 3923.3598    1.5936  5.8032 10.6322 -0.0023  0.1412   0.0301   0.3643    0.0741   0.0000   437.6500       62.5352       18.8765       11.0104      -8.37515       4.22881       8.16321      -4.87406      -1.42832       2.12170      0.639256      0.369678      0.117637      0.115639    -0.0397724    -0.0320480    0.00245838  -0.000222162       21.8193       29.0145       29.0931       26.3345       24.1089       18.0577       14.0364       9.62921       6.25266       4.07679       2.09419       1.13851      0.488520      0.218244     0.0719340     0.0232422    0.00575639   0.000878972
  10   9 1879.9428    0.3932  0.4219  9.0941 -0.0184  0.0337   0.0225   0.0796    0.0720   0.0000   438.3390      -4.02171       19.9158       1.77892       3.37039       3.63803       3.97614      -3.26563      0.142142      -1.15336      0.740963     -0.164973    -0.0956853      0.112131     0.0184977   -0.00396677   -0.00630007   -0.00101516       4.86437       5.39667       6.44284       5.80185       4.59124       3.79865       2.93121       1.95269       1.38185      0.910520      0.545868      0.300814      0.146019     0.0791453     0.0310802     0.0135453    0.00424614    0.00105895
  10  10 2021.4219    0.6133  0.5369  9.2343 -0.0107  0.0317   0.0285   0.0712    0.1077   0.0000   430.6850       8.47327       11.3961       1.50111       9.58840       2.37127      -5.11861       2.65522       2.22579     -0.254198    -0.0472881    -0.0965574     0.0937585    -0.0445363     0.0264843     0.0108702  -0.000822415   0.000567669       4.72997       5.82437       6.15580       5.40862       4.83024       4.31200       3.03808       2.56943       1.44894       1.00248      0.601394      0.284942      0.172410     0.0653958     0.0368231     0.0115463    0.00446292    0.00134367
  10  11 2162.8431    0.8481  0.5532  9.7958 -0.0108  0.0372   0.0394   0.0734    0.1441   0.0000   436.8297       8.11807       10.1424       12.1608       3.42749       3.15258      -1.37508       2.58065       2.25940       2.01015     -0.287519      -1.06767     -0.354960     0.0484010     0.0185201    0.00629708    0.00563218  -0.000116216       6.88513       8.26847       8.16382       7.89182       7.06779       5.12930       3.46344       2.13251       1.75283       1.14864      0.722209      0.387212      0.177024     0.0727828     0.0281572     0.0123034    0.00358690   0.000981832
  10  12 2302.8368    1.0826  0.6427 10.4957 -0.0285  0.0430   0.0487   0.0862    0.1464   0.0000   441.8835     0.0393546       7.51779       5.88198      -4.72456      -4.48472       4.87982     -0.863928      -1.36432       3.59540     -0.526267     -0.681874    -0.0943020      0.103198    0.00443128   -0.00769939    0.00550420   9.33586e-05       7.99635       8.22974       6.90500       8.56582       8.07631       6.34769       3.77473       2.62518       2.14628       1.72129      0.985112      0.557557      0.258771      0.101166     0.0403094     0.0153193    0.00432037    0.00123003
  10  14 2578.5931    1.9915  0.7526 11.2423 -0.0059  0.0378   0.0739   0.0787    0.1230   0.0000   433.7531       17.1926       20.4565      -4.39992      -2.05336       4.55527       5.87638     -0.512586      -2.44182      0.898584     0.0701355      0.210599    -0.0155307     0.0522918     0.0360348     0.0137389    0.00464728  -0.000792537       5.97925       6.84504       6.39386       6.59223       6.29464       4.87811       3.51398       2.53658       1.81079       1.24264      0.749815      0.403107      0.187263     0.0928420     0.0343052     0.0134506    0.00440651    0.00135253
  10  15 2716.9530    2.5019  0.7503 11.5026 -0.0044  0.0360   0.0942   0.0773    0.1325   0.0000   432.2121       4.41354       15.9995       5.46836       1.67614     -0.405518     -0.531820       2.09244      -1.89706     -0.133513     -0.340232     0.0885017    -0.0603646     -0.137646    -0.0212513    0.00710471   -0.00506112   6.69437e-05       5.29999       6.00846       6.78458       6.29992       5.29274       4.38055       3.36179       2.47797       1.71817       1.01910      0.515106      0.368695      0.191766     0.0831428     0.0355005     0.0151484    0.00454094    0.00137898
  10  16 2855.6931    3.3280  0.7808 11.9170 -0.0034  0.0388   0.1260   0.0829    0.1390   0.0000   432.6409      -3.01494       14.1100       2.95867       9.17820     -0.755437      -2.30013      0.881083       1.33997      -1.50920      0.285042    -0.0769042     -0.146960      0.115804    -0.0301681    0.00415550   -0.00471832    0.00115326       4.92293       7.59279       7.19569       6.91927       6.19667       5.20950       3.51275       3.30424       1.60587       1.51045      0.723143      0.426493      0.266946     0.0802784     0.0568681     0.0167612    0.00562945    0.00191326
  10  17 2994.4340    4.1474  0.7247 12.3529 -0.0059  0.0321   0.1559   0.0765    0.1426   0.0000   442.2918       7.46824       8.22518       1.66174       5.08658      -2.24260      0.109016     -0.601867       1.54495       1.25027      0.596606     -0.299509     0.0773504     0.0693342     0.0487943   -0.00899039   -0.00702960   0.000474863       4.50107       5.92107       6.48574       5.43149       5.25618       3.89392       3.18639       2.19431       1.48031      0.980402      0.518978      0.321319      0.153472     0.0743054     0.0316566     0.0137307    0.00440934    0.00138535
  10  18 3132.8182    4.0622  0.9461 12.3393 -0.0058  0.0397   0.1340   0.0845    0.1685   0.0000   438.1834     -0.820587       1.80750      0.653869      -1.03744      -5.03768     -0.956999      0.340224       2.45961      -1.37902      0.143521     -0.257044     -0.210356    -0.0313866     0.0344471     0.0153817   -0.00858013  -0.000326085       6.04783       7.09431       7.19359       6.93103       6.04910       5.28806       3.87899       2.86112       1.96410       1.32017      0.759700      0.407036      0.209587     0.0915391     0.0421992     0.0156158    0.00539421    0.00152189
  10  19 3271.2639    3.8073  1.2162 12.4135  0.0007  0.0463   0.1187   0.1037    0.1548   0.0000   421.7372      -4.76077       9.95172       10.9648       4.13521       4.72007       8.23067      -1.56411      0.867076     -0.312747     -0.388140     -0.222079     -0.244888   -0.00469950    -0.0134283   -0.00611676   0.000277015   -0.00221890       6.84606       8.60007       8.56392       8.29866       7.16143       5.87285       4.51771       3.26821       2.22734       1.40463      0.867052      0.458240      0.260714      0.104491     0.0526433     0.0179770    0.00634420    0.00174494
  10  20 3410.0940    3.2662  1.7936 12.2121 -0.0062  0.0568   0.0897   0.1400    0.1061   0.0000   437.3353       15.9314       31.6608       5.19001      -27.2104       3.40297       9.60498      -1.36631       5.57807       2.27284     -0.599665     -0.433566     -0.486235      0.123469    -0.0409052   -0.00669561   -0.00482684   0.000766527       8.75018       10.9346       11.0115       10.4512       9.36850       7.27739       5.86621       4.21434       2.91066       1.78892       1.00301      0.625294      0.304342      0.149325     0.0561437     0.0244161    0.00736389    0.00228165
  10  21 3549.0795    2.5989  2.5781 11.7194 -0.0029  0.0712   0.0588   0.1857    0.0799   0.0000   427.3909      -11.8377       18.8752       13.8866      -6.81472      -1.40169      -6.75288      -2.67391      -2.40656      -2.25065       1.91762      0.879854      -1.24466     -0.258741     0.0953030    0.00775107    -0.0165059   0.000722478       10.8861       13.3815       13.3328       12.6478       10.9629       9.28230       7.55196       5.32687       3.67077       2.34044       1.38309      0.761345      0.425022      0.173898     0.0851829     0.0299614    0.00996712    0.00278825
  10  22 3688.4873    2.0650  3.6537 11.3756 -0.0022  0.0948   0.0435   0.2519    0.0658   0.0000   434.2021     -0.285704      -1.54959      -1.01838       16.9899      -9.90687      -16.1543      -3.70860      -5.39996       1.19320     -0.788569     -0.250270      0.401528      0.318573      0.205009    -0.0224884    -0.0116630    0.00529219       13.2443       17.6582       17.1841       16.5950       14.5046       12.2861       9.56220       6.90213       4.73003       3.09523       1.79906       1.01887      0.539704      0.237491      0.109347     0.0416069     0.0133014    0.00391734
  10  23 3827.6536    1.7986  4.7319 10.9841 -0.0044  0.1120   0.0355   0.2925    0.0666   0.0000   427.4997       19.0717       35.7386      -3.94400      -11.9064       35.9673       6.99277       11.4011      0.611239      -2.08425     -0.483204     -0.983756    -0.0426979   -0.00675731      0.189406    -0.0614453     0.0218104    0.00603348       16.7617       20.2742       21.5775       20.2288       17.5048       14.7397       11.6088       8.30595       5.69219       3.71240       2.13233       1.23195      0.616539      0.300759      0.127420     0.0515883     0.0162926    0.00470712
  10  25 4106.9885    1.1946  7.3092 10.3336 -0.0068  0.1592   0.0225   0.4701    0.0573   0.0000   456.4538       54.9350       1.53204      -23.4108       23.9429     -0.658634      -24.9365       15.7441      -3.53977       6.27030      -5.01032       1.74707       1.66928     -0.672151      0.347448     0.0646201    -0.0125508   0.000701178       23.9183       30.5214       30.0295       29.5163       25.6687       21.3548       16.7408       12.4623       8.41374       5.49464       3.37391       1.83961      0.994116      0.455272      0.204454     0.0729984     0.0237230    0.00672226
  11  10 2058.0035    0.6716  0.4972  9.3853 -0.0111  0.0390   0.0303   0.0627    0.0921   0.0000   444.7550     -0.459072       12.7833       7.18728      -1.18821    -0.0259038     -0.958437       2.85145     -0.809878     -0.449471     -0.729664     -0.310418      0.263443    0.00573087     0.0619176    -0.0315879     0.0120898    0.00227860       6.81945       8.97232       10.0074       8.87402       7.37298       5.83185       3.58050       2.67252       1.74422      0.957563      0.809541      0.377611      0.216073      0.118257     0.0477623     0.0242956    0.00920797    0.00308767
  11  11 2199.8353    0.8347  0.6336  9.6550 -0.0016  0.0425   0.0327   0.0703    0.1302   0.0000   435.3038       2.02079       29.3421       5.19996       2.76083      -4.18552      -3.71220     -0.218767       1.24903   -0.00586871      0.167180     -0.378056   -0.00203116    -0.0640194     0.0514126     0.0209992    0.00939881   -0.00275973       7.87010       10.8760       11.3955       10.8045       8.53939       6.37911       4.27984       2.87854       1.72968       1.21710      0.639602      0.429719      0.209622      0.117748     0.0502733     0.0237659    0.00950665    0.00353618
  11  12 2340.0012    1.2386  0.8776 10.1326 -0.0216  0.0411   0.0463   0.0870    0.2623   0.0000   431.9558       5.28981       10.4804     -0.882924       6.96714      -6.51231       3.93221     -0.112323      -1.87171       1.34640     -0.923570     -0.573058     -0.271433     0.0525161      0.126300     0.0113525    0.00503031   -0.00249751       6.35046       7.26584       9.18806       7.55267       6.61200       5.67191       4.25994       3.07370       2.64089       1.44209      0.901901      0.583610      0.328593      0.175018     0.0950771     0.0360729     0.0144095    0.00749170
  11  13 2478.4314    1.6669  0.7122 10.8463 -0.0161  0.0317   0.0644   0.0753    0.1863   0.0000   442.0506     -0.898226       9.47740       1.81255       2.78030       3.23121      0.850146      0.347123      -4.23360     0.0703593      0.155630     -0.283898      0.656201    -0.0310741     -0.109437    -0.0214550    0.00357672   -0.00244306       4.53510       5.57402       5.20762       5.19797       4.67840       4.12078       3.28348       2.53813       1.80286       1.11314      0.775802      0.392795      0.240976      0.118575     0.0533595     0.0268753    0.00922241    0.00319946
  11  14 2616.8793    2.1347  0.8362 11.4660 -0.0103  0.0348   0.0811   0.0939    0.1362   0.0000   435.1426       5.97340       16.4477       1.27880      -3.28830       5.50142      0.510704      -1.51451      -1.30133      0.539498     -0.430374     -0.297914      0.104413   -0.00868732    -0.0419562    -0.0120896     0.0224107   0.000871156       4.62895       6.18499       6.09086       5.79598       5.12266       4.13996       3.45898       2.42695       1.76726       1.14294      0.673217      0.408811      0.237342      0.120427     0.0581074     0.0236353     0.0115572    0.00371192
  11  15 2756.1240    2.6784  0.6834 11.9852  0.0114  0.0370   0.1093   0.0745    0.1155   0.0000   439.2633       7.59364       17.9942       9.63999      -1.41418      -3.22369      -9.51330       1.14735       5.60325      -1.88329     -0.949664      0.792735     -0.183202    -0.0103635    -0.0489045    -0.0325814     0.0264009   -0.00248717       5.09161       5.56160       6.05546       6.32483       5.90271       3.80308       4.03149       2.72759       2.20247       1.24374      0.765779      0.479586      0.280489      0.155620     0.0692445     0.0305318     0.0124343    0.00376284
  11  16 2895.4045    3.4084  0.7892 12.2620 -0.0000  0.0357   0.1172   0.0774    0.1283   0.0000   437.6607      -5.60473       8.25994      -4.31265      -4.82334     -0.419936      -1.69988      -1.57034       1.32276     -0.864950      0.719976     -0.540620     -0.233819      0.200484    -0.0282643    -0.0220936    0.00298221    0.00308849       4.94281       6.76143       6.53376       6.88676       5.14926       4.97760       3.32417       2.88561       1.81463       1.30611      0.682920      0.468977      0.259056      0.134234     0.0658659     0.0260124     0.0116961    0.00401468
  11  17 3034.4903    3.8661  0.9298 12.2090 -0.0091  0.0361   0.1232   0.0862    0.1557   0.0000   433.4081       4.73544       13.8799      -10.2965       2.10719       6.74067       3.18114     -0.833650      0.766161      -1.89054     -0.823606       1.05830      0.496342     -0.142110   -0.00908366     0.0566601    -0.0106124   -0.00368968       5.07273       6.77860       6.86694       6.52243       5.50422       4.51056       3.59372       2.63454       1.84942       1.17911      0.726651      0.445106      0.246261      0.123625     0.0658799     0.0259026     0.0111350    0.00390741
  11  18 3173.4214    4.2351  0.8574 12.5636 -0.0046  0.0347   0.1478   0.0850    0.1398   0.0000   436.4827       12.6277       14.1400     -0.502298      -4.42854       4.59609      -1.78433     0.0213430      -1.63042     0.0380369      0.405675     -0.675393    -0.0663410     0.0761629    -0.0181466   -0.00554249    -0.0204903   -0.00258376       4.70505       6.20017       5.50311       5.92565       5.41620       4.03565       3.51425       2.60227       2.00078       1.20977      0.746740      0.499807      0.255283      0.166826     0.0593412     0.0343196    0.00923395    0.00408778
  11  19 3312.2477    3.5964  1.3756 12.4466  0.0019  0.0549   0.1015   0.1165    0.1206   0.0000   446.1743      -6.30655       3.29062      -4.87835      -1.17182       5.35409      -2.68035       2.99173       1.04809       1.08382      0.397909     -0.518919     -0.214040      0.339393     0.0385371    0.00124647  -0.000560619   0.000279542       6.71730       9.68140       10.1438       8.41885       8.89931       6.17537       5.37257       4.08012       2.44827       2.07071       1.10021      0.701450      0.404952      0.182128     0.0984020     0.0374312     0.0167524    0.00552181
  11  20 3451.4873    3.1977  2.0915 11.6931 -0.0058  0.0571   0.0726   0.1453    0.0996   0.0000   431.6640      -1.53642       14.8368       4.30883       9.39478      -11.3638      -7.24496      -3.28212     -0.747738      -2.43312     -0.244244      0.280187      0.772163    -0.0359408      0.130858    0.00615387    -0.0152699     0.0102151       7.52423       10.0460       9.78473       9.71390       8.67080       6.92070       6.05509       4.29490       3.21967       2.13065       1.22708      0.806909      0.441968      0.233623      0.115879     0.0453213     0.0196307    0.00684481
  11  21 3591.1110    2.5233  3.0103 11.4319  0.0000  0.0734   0.0508   0.1886    0.0729   0.0000   440.3190       13.0988       27.0752       18.8952      0.777988      -14.8589       6.24731      -5.09003       4.34290       4.40627     -0.973882      0.150220      0.927282      0.313026    0.00794589    -0.0437118    -0.0172230    0.00250885       9.81422       12.9328       13.6186       12.7465       11.3271       9.48526       7.47500       5.76664       3.94555       2.73493       1.71683       1.05249      0.581379      0.295969      0.157782     0.0642350     0.0263741    0.00947629
  11  22 3730.6302    2.0020  3.8506 11.3061 -0.0089  0.1009   0.0399   0.2299    0.0618   0.0000   454.2252       11.2384      -26.0052       19.2164       22.5718       12.5497      -6.69575      -4.92840       4.47595      0.516138      -1.91404      0.790975     -0.778041     -0.574906    -0.0347771     0.0855409     0.0590482    -0.0349650       12.7042       18.0624       18.0136       16.8191       16.2550       12.1663       10.5002       7.34107       5.34333       3.66771       2.28437       1.38547      0.764055      0.395895      0.188809     0.0836118     0.0322510     0.0116434
  11  23 3870.9161    1.6665  4.9813 10.8048  0.0009  0.1059   0.0311   0.2870    0.0615   0.0000   431.4164      -35.9181       29.6451       43.3979      -7.47633      0.399130      -5.27143       3.26252      -8.70280     -0.301957       2.28522      -1.34206     0.0368544      0.963332      0.162424    -0.0715768    -0.0624461    0.00600187       14.8975       19.1192       19.4042       19.0065       16.8859       13.9184       11.2071       8.45917       5.95057       4.01748       2.57402       1.55310      0.825644      0.441089      0.216349     0.0950933     0.0361449     0.0132054
  11  24 4010.3084    1.3707  6.3971 10.5402 -0.0130  0.1358   0.0248   0.3655    0.0569   0.0000   414.8666       37.0688       67.4248       15.7859      -7.28663      -13.4213      -2.90350      -8.06277      -16.5183       8.85478       3.41059      0.135703      -1.19629      0.321392       1.16467      0.296897    -0.0867093    -0.0265465       18.5984       23.3905       23.9297       23.2971       20.7895       18.1123       14.1488       11.0348       7.76440       5.25702       3.25861       1.97060       1.10079      0.571263      0.278720      0.119985     0.0469537     0.0172574
  12  10 2093.6190    0.6989  0.6214  9.3894 -0.0091  0.0497   0.0324   0.0860    0.0922   0.0000   437.8927       3.76711       20.8018      -7.22456      -4.36166       2.80342     -0.568651       3.24157      -1.32560     0.0518973     0.0761399      0.129985     -0.208236     0.0323485     0.0530894    -0.0649658    0.00912178    0.00202433       5.32708       4.88448       7.59117       6.88033       4.92844       6.12224       4.39951       2.19938       2.16335       1.80084      0.963281      0.596230      0.451926      0.196848     0.0866567     0.0511789     0.0221467     0.0116168
  12  11 2235.8144    0.9303  0.5546  9.9931 -0.0107  0.0345   0.0391   0.0692    0.0952   0.0000   440.8906       6.71656       8.49559      -3.20781      -1.55621       2.22224     -0.512916      0.107246     -0.975979       1.31126      0.779974      0.502151   -0.00880756      0.259230   0.000717132    -0.0238549     0.0197126   -0.00151761       4.48018       6.21779       5.23514       5.33421       4.40300       4.40671       3.93471       3.15660       2.37728       1.41579      0.996529      0.462686      0.313181      0.154673     0.0820537     0.0371901     0.0190614    0.00735198
  12  12 2376.2795    1.3600  0.9176 10.0810 -0.0011  0.0386   0.0430   0.0918    0.1986   0.0000   435.0890       2.85590       13.4205      -6.21123       2.50109       3.27495       2.71894     -0.133849      -2.13818     -0.939386       1.22479      0.247688    -0.0829301     0.0127444    -0.0749138     0.0641878     0.0147123    0.00749137       5.09553       7.18742       6.85415       7.30954       6.00264       5.10029       4.04815       2.67623       2.05456       1.36323      0.997157      0.558214      0.355470      0.185326     0.0959253     0.0453730     0.0202526    0.00892133
  12  13 2515.4337    1.8417  0.9175 10.4366 -0.0056  0.0376   0.0625   0.0835    0.3237   0.0000   441.5828       3.81553       18.6194       4.20009       1.92677      -6.73184       3.70953       1.46851       2.36759       1.09303      0.888770     -0.321955   0.000814496     -0.211565      0.113872     0.0370932    0.00621514    0.00527896       4.42396       6.35060       6.16078       6.47309       5.44100       4.71124       3.87243       2.82115       2.00151       1.44570      0.965461      0.577734      0.360724      0.188755      0.103810     0.0491440     0.0217956    0.00977160
  12  14 2654.5427    2.5805  0.8737 10.7393  0.0066  0.0336   0.0890   0.0810    0.3510   0.0000   433.5718      -7.82285       2.43188       6.17204       6.14121      0.677928      -5.53339       3.87356       2.84568      0.418997       1.48572      0.458118     -0.396660      0.104151     0.0890071     0.0687506    -0.0100757   -0.00658784       4.50013       5.62391       5.67315       5.55964       5.20616       4.25761       3.56409       2.79918       1.78956       1.36285      0.929984      0.665068      0.316138      0.188139     0.0837369     0.0497787     0.0208598    0.00888670
  12  17 3073.7606    3.9539  0.8310 12.6867 -0.0047  0.0405   0.1354   0.0785    0.1173   0.0000   442.4299      -6.20027       14.6345      -3.49490       1.78484       1.21107       6.87255      -1.60777       2.24563     -0.508733       1.81772      0.891112    -0.0129324      0.107637     0.0981084    -0.0589272   -0.00834286    0.00518151       4.12198       6.67502       5.70386       5.73512       5.44512       4.15849       3.98446       2.47483       2.16386       1.26490      0.981761      0.556507      0.336288      0.183352     0.0910491     0.0481647     0.0188865    0.00835749
  12  18 3213.1645    3.9624  0.9838 12.6743  0.0092  0.0398   0.1244   0.0911    0.1276   0.0000   431.5856       5.79328       12.5972      -4.85981       3.03156      -1.16491      -9.59424       1.65696       1.93232     -0.756616       1.04922     -0.589407      0.247266      0.371649     -0.117496   0.000365595     0.0276613    0.00616273       5.11602       6.64646       6.70778       6.71700       5.76619       4.86523       4.05600       2.75350       2.19968       1.54338      0.938006      0.597786      0.345142      0.215442     0.0963719     0.0504494     0.0207498    0.00978864
  12  19 3352.6999    3.5117  1.4626 12.2249 -0.0081  0.0478   0.0937   0.1114    0.1062   0.0000   449.4141       6.32142       6.16980      -2.85431       2.22520     -0.837109     -0.641930      -4.80523       1.90555       3.04767      -1.79583      -1.81791      0.157845      0.409414     -0.286343     0.0788256     0.0238609    -0.0205851       5.66060       7.28511       7.31512       7.88146       6.70817       5.70962       4.78265       3.69999       2.82187       1.80627       1.34910      0.811936      0.510669      0.254602      0.150946     0.0737958     0.0326443     0.0132554
  12  20 3492.4383    2.9297  2.1560 11.5355 -0.0016  0.0547   0.0632   0.1409    0.0926   0.0000   440.4933       19.9644       1.88728      -4.98296       11.2162      -11.1900      -3.44049      -1.18073      -2.88791       3.67631      -1.13365       1.35296      0.175471     -0.446323      0.187532    -0.0601935  -0.000546290   -0.00497065       7.08326       9.38260       8.70832       9.17508       8.31533       7.20216       5.72253       4.20036       3.25006       2.19370       1.53313      0.945085      0.552498      0.306971      0.150196     0.0737138     0.0308630     0.0130704
  12  21 3632.3609    2.4179  3.3486 11.2394 -0.0010  0.0718   0.0452   0.1962    0.0687   0.0000   424.9380      -2.15810       8.42666       1.62631      -15.9173       15.9020       5.93271      -5.59716      -2.36934      0.937992      0.586421       1.23165      -1.24610     0.0424237      0.265544     0.0824705    -0.0594278    -0.0340570       9.18433       11.4054       11.9139       11.4982       11.0333       8.74823       7.68163       5.77445       4.23711       3.10231       1.91221       1.24594      0.739581      0.414595      0.218007      0.103624     0.0461893     0.0196892
  12  22 3772.7078    1.9497  4.4237 10.9012 -0.0031  0.0898   0.0338   0.2321    0.0621   0.0000   458.4595       6.71477       20.0926      -8.96977       7.67295       7.59625       15.7228       3.74189       1.82543      -1.07552      -5.09796       1.65719     -0.244065     -0.939363     0.0385435     -0.113011    -0.0858067    0.00465525       11.2073       14.1872       14.8353       14.4871       13.2985       11.3359       9.28994       7.37209       5.28616       3.71979       2.54596       1.60161      0.923990      0.544932      0.271563      0.139258     0.0613205     0.0258691
  12  23 3912.7549    1.5414  5.8544 10.6427 -0.0076  0.1186   0.0272   0.3137    0.0583   0.0000   420.7283       72.2875      -2.39928      -47.1043       32.4983       36.7071       21.2580       7.63606       1.14006      -1.46538     -0.787132      -4.43258      -2.15790      0.270292      0.299912     -0.141879    -0.0803127     0.0358105       13.8923       18.7498       19.0400       18.5997       17.6721       14.6563       12.2780       9.49777       7.02804       5.14454       3.22776       2.17648       1.25230      0.742945      0.367305      0.190603     0.0747114     0.0338320
  12  24 4053.2774    1.2777  7.2647 10.4224 -0.0062  0.1371   0.0224   0.4047    0.0527   0.0000   422.9575      -7.41409       42.2822       34.9066      -34.3350      -5.77344       15.7115     0.0519588      -18.8242      -2.26827      -1.62625       2.36083      0.256228       1.07018    -0.0468654     -0.434488      0.223503     0.0372174       17.0731       21.2187       22.5221       22.6153       20.0007       17.7936       14.0718       11.3406       8.33215       5.83085       3.95955       2.55111       1.51200      0.854581      0.460390      0.215495      0.101655     0.0395976
  12  25 4193.9621    1.1170  9.5367  9.9204 -0.0032  0.1661   0.0184   0.4852    0.0590   0.0000   472.7422       17.4910       13.8515       4.20517       21.8723     -0.615455       18.8509       8.90082      -1.00488      -1.07125     -0.969721      0.457791      0.765312      -1.81766      -1.04578     -0.203063      0.189850     0.0712366       20.5584       26.2040       27.5096       26.8279       24.7824       21.2854       17.5417       13.5096       10.0659       7.18191       4.90746       3.03646       1.89903       1.06107      0.567064      0.267016      0.120784     0.0504505
  12  27 4475.8256    0.7731 12.9960  9.7020 -0.0103  0.2798   0.0160   0.7648    0.0497   0.0000   441.3901       39.2822      -39.0349      -8.83577       59.0274       52.1326      -4.87947      -75.8914       21.4252       7.63988       1.78512       8.79614     -0.535049      -3.43189      -2.52758      0.856853      0.632195    -0.0751153       33.3119       44.3062       47.0747       45.0805       42.5054       35.3132       29.3006       23.1840       17.1266       12.1966       8.09402       5.25877       3.18097       1.77718      0.987457      0.450597      0.206732     0.0799889
  13  10 2128.4635    0.7964  0.5098  9.7102 -0.0022  0.0290   0.0324   0.0595    0.0796   0.0000   430.6940      -4.96416       13.8704       2.43758       1.10489      0.124600      -4.15057      -4.33835       1.70691      0.697322      0.517454     -0.213624     -0.100009     0.0112600     -0.212865     0.0517321    -0.0196028    0.00694355       3.66727       3.52569       4.56457       4.86050       3.63456       3.46844       3.08888       2.14701       1.60810       1.22296      0.820778      0.522019      0.336799      0.200060      0.109187     0.0565326     0.0298898     0.0117879
  13  11 2271.1251    1.0473  0.7557  9.9204 -0.0036  0.0341   0.0347   0.0707    0.1069   0.0000   439.4011      -3.13549       5.52516       3.87157       8.63860      -1.26187      -5.20437      0.780256      -1.77803     -0.435816      0.420433      0.578878      0.330657      0.325983     -0.238348     0.0257482     0.0293997   -0.00193893       4.03650       5.28463       5.19355       4.88389       4.55420       3.85672       3.64135       2.75343       2.24170       1.44760      0.982827      0.653761      0.371892      0.212395      0.123423     0.0626721     0.0322389     0.0168324
  13  12 2411.7737    1.4210  0.8195 10.3312 -0.0025  0.0305   0.0457   0.0754    0.1290   0.0000   442.7557       5.99907       12.3406      -5.21382      -7.69140      0.452928      -2.05019      0.833350      0.577528       1.55719      0.119049      0.111083      0.264383     -0.141666    -0.0461097     -0.114141    0.00248949   -0.00372939       3.80806       4.74310       5.11856       4.95076       4.65608       3.70660       3.16947       2.48919       1.73903       1.28518      0.894634      0.585133      0.362124      0.204907      0.128005     0.0603406     0.0314007     0.0163778
  13  13 2551.6812    1.9186  0.7877 10.9924 -0.0163  0.0462   0.0693   0.0821    0.1734   0.0000   432.8113      0.543376       11.6946     -0.481994      -3.38180       6.47380       4.86088     -0.505399      -2.15889     -0.364694      -1.36509      0.380441    -0.0207585     -0.109066     -0.162654    -0.0109683     0.0607211    -0.0246834       5.20822       4.95581       7.76273       6.92135       4.13487       5.42712       4.62156       2.56867       2.27957       2.08520       1.06791      0.653283      0.568759      0.277957      0.120473     0.0887740     0.0414239     0.0151415
  13  14 2691.5851    2.4238  0.8612 11.4582  0.0004  0.0392   0.0853   0.0778    0.2175   0.0000   437.5574      -2.22146       11.9295       8.11034      -7.47554      0.130914       3.24972       1.39358       2.57317      0.973074      -2.28954     -0.385688      0.438685      0.140602    0.00833743    -0.0156402     0.0150917    -0.0271098       4.38540       5.77866       5.42211       5.10343       5.37359       4.67876       4.01845       2.78131       2.35507       1.61598       1.18298      0.828203      0.493603      0.275542      0.154022     0.0766172     0.0357216     0.0177372
  13  15 2832.0968    3.2890  0.7761 11.6143 -0.0025  0.0325   0.1150   0.0667    0.2586   0.0000   436.3259      -3.44568       22.0417       4.74548      0.529084      -3.27943      -2.22482       1.13236      0.531799      0.332484      0.651774      -1.13257     -0.682362      0.117978    -0.0720192    0.00352031    -0.0342471    0.00234697       4.40430       4.71679       4.54329       5.03658       4.81458       4.37144       3.48515       2.60715       1.97017       1.47417       1.06246      0.711018      0.438489      0.269195      0.144850     0.0724153     0.0343806     0.0164495
  13  16 2972.5423    3.6433  0.9624 12.1443  0.0010  0.0326   0.1067   0.0858    0.1957   0.0000   437.4423       6.04009       10.8604     -0.590183     -0.556235       6.79209      -1.78000      -4.54802      -2.50379       1.61424      0.847722     -0.365466     -0.386032     -0.271566    -0.0309562   0.000865833     0.0221464   -0.00739413       3.76558       4.66198       4.97888       4.49842       4.67228       3.84037       3.14203       2.58609       1.80202       1.44197      0.920327      0.604250      0.384488      0.225617      0.129810     0.0673882     0.0309951     0.0150900
  13  17 3112.4384    3.8946  0.9467 12.6350 -0.0047  0.0344   0.1187   0.0868    0.1267   0.0000   440.4019       6.21748       8.40248       5.52236       3.72382       1.14881      -4.90618      -2.80776     -0.907059      -1.01765      0.269259     -0.218854     -0.340329    -0.0592304     -0.336851    -0.0501986     0.0307744    -0.0100820       3.83745       5.10753       5.35556       4.85020       5.01582       4.19366       3.27740       2.80347       1.83615       1.47075      0.996368      0.660505      0.418041      0.243698      0.127891     0.0696731     0.0325179     0.0146308
  13  18 3252.2987    3.6958  1.0827 12.7473 -0.0140  0.0374   0.1125   0.0994    0.1249   0.0000   440.1523       2.29839       8.77610       7.25886      -4.59736       4.10146       1.19802      0.380525      0.243181      -3.88323       1.12359    -0.0382017     -0.415041     0.0113809     -0.294651     -0.154420     0.0318077    -0.0228082       4.26153       5.54955       5.75774       5.84760       5.33039       4.63468       3.80867       2.90518       2.35947       1.57363       1.14844      0.725060      0.450349      0.275460      0.154007     0.0816190     0.0389008     0.0176911
  13  19 3392.3215    3.3364  1.6223 12.1239 -0.0075  0.0468   0.0812   0.1156    0.1016   0.0000   434.9323       4.98216      -2.25820       13.5963       3.23938    0.00201691      0.235717      -1.37778     -0.357254       3.32161      0.889597     0.0245157      0.945849     -0.197318      0.191247     0.0857957    -0.0169668    -0.0314901       5.72931       7.43746       7.80566       7.88211       6.67746       5.97777       4.90199       3.77954       2.96488       2.06015       1.37096      0.931583      0.546767      0.350839      0.177827      0.103653     0.0496135     0.0223345
  13  20 3532.4538    2.7646  2.6395 11.5480 -0.0019  0.0641   0.0541   0.1529    0.0753   0.0000   440.7541      -4.71627       13.1706      -8.38498       18.4649       5.10581      -10.4997       8.55088      -1.40330     -0.188797      -1.14918      0.310591       1.16971     -0.206527      0.471176      0.212695    -0.0127388     0.0416702       7.08024       9.49296       9.62863       9.15814       9.26222       7.52283       6.59460       5.14500       3.92269       2.90908       1.99161       1.23058      0.810509      0.487073      0.271644      0.146285     0.0631620     0.0311483
  13  21 3673.0431    2.2208  3.7705 11.1058 -0.0035  0.0778   0.0386   0.1950    0.0635   0.0000   446.9724       4.69352       1.89170       8.33118      -3.91562      -5.34611    -0.0469627      -11.1942      -13.8396      -1.44579       1.23019     -0.851126     -0.869160     -0.212522     -0.457955    -0.0163881      0.103259    0.00652006       8.78526       11.5346       12.1747       12.4286       10.8902       9.38438       8.31881       6.25380       4.94341       3.47491       2.46641       1.56559      0.994094      0.593274      0.340831      0.178010     0.0844723     0.0416079
  13  22 3813.6931    1.8669  5.2569 10.6025 -0.0027  0.0921   0.0286   0.2451    0.0634   0.0000   434.9066       3.77839       57.2986       42.0582       7.21335       2.57368       6.40321      -2.47500      -14.3387      -1.39475     -0.811978      -1.05889      -2.03348      -1.00621     -0.912886      0.433743      0.165688    -0.0680962       10.4396       13.6646       13.8928       14.0333       13.3311       11.7279       9.58122       7.60332       5.73883       4.33110       2.96912       1.97386       1.29693      0.741746      0.408997      0.221518      0.103365     0.0451879
  13  23 3954.4311    1.4985  6.2221 10.5049 -0.0005  0.1116   0.0245   0.3025    0.0570   0.0000   423.9659       26.2742       9.05132       12.9474       46.5036       3.95015      -4.97584       13.6202      -3.36647      -6.92081       7.80103       2.34786     -0.108638    -0.0552292     0.0995597      0.304778      0.165585    -0.0144108       12.7682       16.6879       17.3657       17.3307       16.2150       13.9606       11.5543       9.35708       7.02957       5.13436       3.59485       2.35635       1.50538      0.934603      0.491628      0.279254      0.126668     0.0570648
  13  24 4095.2998    1.2255  7.7064 10.2153 -0.0011  0.1321   0.0203   0.3900    0.0553   0.0000   461.9132     -0.663174      -42.9785       18.4965       48.4845      -8.35373      -8.94044      -7.58183       22.3638      -4.83857      -2.73989      -3.53639       2.83628      0.558729     -0.948360     -0.200368     -0.154499     -0.115894       15.5692       19.8821       21.0627       20.5213       18.8312       16.7368       14.0071       11.4175       8.50709       6.29000       4.28278       2.83871       1.80641       1.05509      0.595312      0.320445      0.151726     0.0706680
  14   9 2017.0057    0.6014  0.4618  9.3796 -0.0011  0.0273   0.0227   0.0489    0.0756   0.0000   436.8880     -0.789864       11.0744      -4.42569      0.987658      -1.23795       3.71622       1.72393     -0.241513     -0.416584    -0.0597272     -0.424204    -0.0174310    -0.0676872     0.0610627     0.0313039    -0.0117727    0.00454136       3.30664       4.47017       4.85499       4.40780       4.18618       3.65029       2.87938       2.35881       1.73791       1.34421      0.863061      0.562093      0.365490      0.215174      0.131686     0.0760833     0.0364353     0.0183592
  14  11 2305.6997    1.0801  0.7671 10.1965 -0.0011  0.0301   0.0349   0.0769    0.0923   0.0000   441.1153       3.29919       13.0721      0.752595       1.49973       1.56655      0.553611      -3.01492       1.35796      -1.06378     0.0230591      0.447317  -0.000838889    -0.0157154      0.224146    -0.0977240    -0.0251522    -0.0101690       3.83002       4.92862       5.09173       5.00519       4.71726       4.06396       3.32362       2.61199       1.83322       1.44836      0.954517      0.692003      0.446886      0.273192      0.149094     0.0826271     0.0456681     0.0209241
  14  12 2446.7594    1.5512  0.7234 10.6581 -0.0098  0.0317   0.0530   0.0695    0.1053   0.0000   435.6059     -0.909478       20.0040       6.93624      -8.47994       8.28978     -0.531608      -3.11047       1.29489     -0.519440      0.258521     -0.752099       1.02192    -0.0616479      0.212157     -0.155730    -0.0251074     0.0315221       3.75060       3.85183       4.31215       4.77482       4.66371       3.27085       3.28747       2.58054       1.82092       1.38712       1.01562      0.710663      0.431677      0.270635      0.179952     0.0911533     0.0504563     0.0248093
  14  13 2587.3443    1.9581  0.9180 11.2447 -0.0061  0.0336   0.0603   0.0840    0.1125   0.0000   442.2264      -2.29865       15.6958      0.428266      -6.26848       2.81574       2.61567     0.0535325     -0.661400      0.755403       1.15596      0.961546     0.0965868    -0.0580519     -0.264017    -0.0241769   0.000291772    0.00433747       3.93764       4.61659       4.64515       4.77687       4.60377       3.79100       3.49161       2.78994       2.22389       1.65970       1.19396      0.722269      0.479718      0.291331      0.189792     0.0996346     0.0537069     0.0259978
  14  14 2728.1531    2.5368  0.9750 11.2178 -0.0100  0.0353   0.0745   0.0749    0.2411   0.0000   438.8338      -7.21593       14.2355      0.182466      -5.90950       2.11756       5.21840       2.35430     -0.707367      -1.19662       3.15034     -0.373800     -0.503720      0.109798      0.267322    0.00736472    -0.0353099    -0.0320418       3.90135       5.02167       4.71488       4.75682       4.66760       4.21091       3.59003       3.03601       2.33425       1.99697       1.24424      0.868631      0.490987      0.346670      0.197743      0.112127     0.0627173     0.0260296
  14  15 2869.1959    3.3681  0.8089 11.5462 -0.0097  0.0305   0.1096   0.0751    0.3266   0.0000   429.8694       1.44362       6.39723       8.20938      -1.12028       7.60041      -5.50205       2.25956     -0.189993      -1.46681      -1.30353     -0.265928     -0.827202     -0.481754     0.0378118    -0.0755914    -0.0657107    -0.0163184       3.57478       4.44978       4.60429       4.14284       4.33394       3.80378       3.31705       2.47882       1.75819       1.48873       1.01484      0.717073      0.456040      0.280073      0.172361     0.0912795     0.0439462     0.0202237
  14  16 3010.1002    4.1586  0.8087 12.1998  0.0007  0.0343   0.1299   0.0735    0.2339   0.0000   441.4290       5.19722       17.5405       7.31832       2.78387      -2.52076       1.87147      0.793280      0.189306     0.0892067       1.25163    -0.0501617     -0.560695      0.405958      0.234519   -0.00698735     0.0420205    0.00993672       3.72096       4.71243       4.63346       4.39139       4.78642       3.69853       3.47984       2.35641       2.13224       1.62481       1.02760      0.717256      0.415716      0.307968      0.164999      0.102583     0.0544361     0.0259378
  14  18 3290.7610    3.5709  1.3863 12.4045 -0.0050  0.0408   0.0926   0.1062    0.1297   0.0000   433.0471       6.09289       20.9342      -7.41789       5.62262      0.575185      -5.68546       5.30721      0.409298     -0.502264       1.65620     -0.722641     -0.488526     -0.180466      0.394530      0.186030     0.0231158     0.0407345       4.32886       5.69517       5.82425       5.97355       5.60304       4.76310       4.24470       3.21661       2.62714       1.90547       1.37133      0.907362      0.577182      0.379157      0.217276      0.128295     0.0632775     0.0324099
  14  19 3431.4395    2.9843  1.6999 12.2621 -0.0171  0.0488   0.0739   0.1206    0.0904   0.0000   433.8311       1.23320      -5.40267       11.6295       3.33511       6.48711      -2.15842       5.10080       3.19733       3.55144       3.72776      -1.98214      0.825788     -0.643366     -0.262269     -0.372911      0.179921  -0.000306336       5.47495       6.84056       7.41701       7.07163       6.50178       6.14481       4.82853       4.22304       3.32762       2.43942       1.65355       1.13155      0.742424      0.444318      0.258816      0.141441     0.0820514     0.0397084
  14  20 3572.1570    2.5240  2.9927 11.5168 -0.0056  0.0626   0.0462   0.1665    0.0707   0.0000   426.0926      -1.92954       19.5725       18.2265      -12.1271     -0.854752       10.7625      -3.20928      -8.32105      -4.37766       2.46847       2.67935      0.270261   -0.00844908      0.264395     0.0355592     -0.133759    -0.0236294       6.80222       8.58929       9.30547       8.93749       8.75420       7.59268       6.38598       5.46717       4.05154       3.13777       2.16867       1.54539      0.934296      0.608702      0.359697      0.203070      0.100429     0.0516773
  14  21 3713.1482    2.0635  4.3133 11.0223 -0.0014  0.0789   0.0340   0.2156    0.0613   0.0000   439.8179       19.6379       13.8122      -21.9189      -3.23808      -7.19397       9.93125      -1.16407     -0.597130       3.55014     -0.779063       2.02518     -0.274817      0.773051      0.261599      0.107470     -0.111607    -0.0250932       8.83141       11.0073       11.9787       11.7813       11.2398       9.95770       8.15580       6.67918       5.32674       3.82545       2.76873       1.89968       1.20891      0.775159      0.447929      0.252577      0.132936     0.0659081
  14  22 3853.9704    1.7172  6.0271 10.4721 -0.0020  0.1014   0.0253   0.2654    0.0619   0.0000   450.0442      -8.30376       27.6473       22.3069      -17.2359       2.84673       15.0141      -6.93041      -12.6041       4.45021       1.32237     -0.169807      -1.48064     -0.499181     -0.969464     -0.369383     0.0493138     -0.120166       10.5096       14.3801       14.3955       14.9333       13.5555       12.7289       10.4916       8.53372       6.66710       5.12096       3.50362       2.48102       1.64947      0.992681      0.590419      0.332485      0.163284     0.0827542
  14  23 3995.0891    1.4037  7.1101 10.4003 -0.0021  0.1196   0.0223   0.3304    0.0550   0.0000   455.2949       13.9278       31.0286      -18.6952      -21.8522      -3.29750       13.8020       24.7442       8.90223      -15.7103      -2.79698      0.352305     -0.105959       1.52201      -2.03316     -0.328502      0.152832     -0.117159       12.8299       17.2100       18.2618       17.7908       16.7177       15.0935       12.4602       10.4879       7.70701       5.84903       4.28071       2.90907       1.93317       1.20756      0.695101      0.401485      0.187926     0.0986047
  14  24 4136.4421    1.1359  8.7867 10.1372 -0.0000  0.1523   0.0194   0.4160    0.0566   0.0000   406.0763       25.3388       47.8229       54.3094      -10.7122      -12.7191       1.69089       3.57891      -14.5487      -8.21194       3.27598       4.11864      -2.50480      -2.72940     -0.638980       1.13102      0.266267     -0.184390       15.9340       21.5948       22.4553       22.6357       20.5677       19.1964       15.6395       13.2845       10.1584       7.76654       5.50867       3.74028       2.45874       1.55016      0.898988      0.516308      0.250720      0.126972
  14  25 4277.6295    0.9744 10.6602  9.9063 -0.0053  0.1800   0.0171   0.5226    0.0543   0.0000   405.7326       26.6879       32.5885       38.4284      -1.00334      -69.6129      -22.2062       15.9100      -6.21603      -7.53088       11.9095      -1.91293      -7.48633       2.95828     -0.630402      0.561879      0.249357      0.190447       19.2619       25.3466       27.0839       26.6203       25.0409       22.9299       18.6892       15.2670       12.0238       8.75257       6.48812       4.45375       2.95552       1.85574       1.07663      0.610485      0.305986      0.153763
  14  26 4419.8240    0.7746 12.7794  9.8674 -0.0025  0.2535   0.0160   0.7075    0.0466   0.0000   430.6677      -21.0863       52.6141       9.25687      -19.2620      -19.7448       25.1425       20.5282      -14.4280      -35.5871       5.04083      -4.28133       4.47845     -0.688721      -1.52117       1.13387     -0.121524    -0.0970696       26.3169       35.3075       36.5385       37.1615       34.5161       30.8304       26.3930       21.9928       16.6918       12.7675       9.13643       6.43557       4.28451       2.67184       1.60017      0.921820      0.440451      0.232619
  14  27 4560.6573    0.6578 14.2255  9.7154 -0.0048  0.3144   0.0135   0.8122    0.0413   0.0000   373.4581       30.2642       49.0216       35.2632      -2.14596      -33.4275       39.1277       25.3612       1.98481      -22.6672      -7.52559       9.87552       4.79249       3.33207      -6.69068       1.40831       1.05300     -0.532538       33.2820       42.4013       47.0071       45.1091       43.4750       37.7291       33.3041       26.8828       21.3573       15.6083       11.5966       7.93463       5.21814       3.28144       2.01482       1.15179      0.544021      0.290968
  15  11 2339.5134    1.3139  0.6828 10.2131 -0.0017  0.0278   0.0422   0.0599    0.0986   0.0000   441.9657      -3.31051       8.72636      0.659562      0.845802      -1.51049      -3.89040      -5.04425      -2.98771       1.81487      0.100564      -1.25865     -0.525818      0.216901      0.172521    -0.0136351    -0.0495469    -0.0104669       2.88407       3.55886       3.42489       3.95642       3.73261       3.04818       2.59470       2.30833       1.81129       1.40229      0.952330      0.685381      0.413999      0.289445      0.171384      0.101336     0.0621030     0.0326354
  15  12 2481.0169    1.6858  0.7940 10.9629 -0.0056  0.0303   0.0512   0.0739    0.0947   0.0000   437.6259    -0.0762932       8.53125      -2.66370      -5.26588       5.50849      -8.21116     -0.429254       3.48923      0.111248      -1.52156      0.253592      0.425637     -0.105238     -0.240455     0.0171867     0.0264402    -0.0734701       3.33831       4.26228       3.95753       4.24308       3.71912       3.44082       3.10469       2.71673       2.11616       1.66316       1.15698      0.770906      0.515879      0.333325      0.180552      0.112947     0.0625049     0.0319877
  15  13 2622.4123    2.0950  0.8991 11.3748 -0.0077  0.0314   0.0604   0.0786    0.1034   0.0000   437.2901       1.96433       13.4086     0.0196444       1.86839       2.62934       5.89249    -0.0739978       2.54983      0.357491     -0.616651     -0.471193      0.301723     -0.140570      0.184670   -0.00736789    -0.0635459    -0.0183360       3.40442       4.14781       4.24206       4.25847       4.01013       3.55306       3.19089       2.71347       2.21844       1.73229       1.21128      0.756078      0.549485      0.339396      0.216780      0.113090     0.0724892     0.0398718
  15  14 2764.1249    2.7796  0.7981 11.7620 -0.0043  0.0303   0.0839   0.0647    0.1222   0.0000   441.5428      -7.65409       15.6645      0.981218       1.96489      -1.85907      -5.52345      0.332749       3.71061     -0.292527      0.455101     -0.648520      0.655754      0.185873      0.204725    -0.0856102     -0.111026    -0.0313629       3.11749       4.09617       4.31902       4.44558       4.02713       3.44262       3.12317       2.60838       1.83672       1.50060       1.10005      0.742609      0.463350      0.318628      0.205942      0.106272     0.0637072     0.0330562
  15  15 2905.7333    3.4187  0.8499 11.9547 -0.0022  0.0302   0.0978   0.0686    0.2105   0.0000   433.2670       4.32050       12.8572       1.58041      -3.67268       6.36386     -0.944485       2.53730      0.487477       1.42181       1.14780     -0.589120    -0.0465896     0.0868543     -0.399867     0.0447905    -0.0654435   -0.00737305       2.89385       4.07503       4.21358       4.03977       4.18666       3.37760       2.99734       2.43357       1.98415       1.42318       1.08271      0.695435      0.483818      0.310335      0.186119      0.109460     0.0608873     0.0335519
  15  17 3187.9623    4.0935  1.0785 12.7364  0.0047  0.0351   0.1244   0.0981    0.1939   0.0000   437.8363       7.73203       3.34906       1.79442     -0.666201       2.03922       1.22260     -0.383095       2.45038      0.669864     0.0557984      -1.33288       1.29926      0.361471     -0.328229     0.0145069     0.0492498    -0.0405694       3.77551       4.96397       5.21789       5.29641       5.03163       4.27189       3.66685       2.92454       2.36487       1.72651       1.24146      0.870880      0.592935      0.387322      0.229107      0.130641     0.0756591     0.0402266
  15  18 3328.8010    3.4523  1.5206 12.4856 -0.0047  0.0456   0.0872   0.1122    0.1301   0.0000   439.7358       13.1268       12.2157       5.24133       8.81027       2.30887      0.128496      -4.60085       2.93370       3.17907       2.67479      -2.46759      -1.13701      0.282231    -0.0937541     -0.259110     0.0494455   -0.00672962       4.44301       5.87649       6.57877       6.31213       6.00304       5.24898       4.77017       3.71173       2.90090       2.36103       1.56675       1.18045      0.748776      0.501086      0.311803      0.167585     0.0993144     0.0521571
  15  19 3469.8299    2.7960  2.2830 11.8484 -0.0015  0.0517   0.0564   0.1412    0.0884   0.0000   442.5363       7.41112       4.26036      -5.16720       5.84185      -6.36449       5.85136      -8.69268       6.69342       3.06196       2.98560      -1.01690      0.264205      0.976280      0.593177     -0.507459     0.0696899      0.103483       5.40328       6.75575       7.21505       7.49493       6.47000       6.45900       5.26634       4.45193       3.42215       2.74392       1.90400       1.38768      0.916983      0.620515      0.364677      0.220828      0.119085     0.0650039
  15  20 3611.1131    2.4785  3.5206 11.0446 -0.0022  0.0638   0.0401   0.1679    0.0853   0.0000   435.2910       9.42804       10.4258       9.99709      -11.2276       11.9582      0.882179      -8.60445       4.26940      -3.06188     -0.335819       1.81087      -1.92499     -0.457464      0.708585      0.168019     -0.208289     0.0448548       6.34765       8.49059       8.67881       8.97278       8.30950       7.72331       6.54406       5.33753       4.39701       3.25183       2.39193       1.71163       1.12075      0.749021      0.456542      0.265003      0.144509     0.0804695
  15  21 3752.5411    2.0206  4.7541 10.7990 -0.0002  0.0853   0.0307   0.2055    0.0654   0.0000   435.9811       3.31830       7.17248       5.26646      -20.3128       5.57192       2.17202      -4.86949       3.55284      -6.75954      -5.28489      0.497728      0.129694    -0.0523262       1.58561     -0.139143    -0.0144053    -0.0327703       8.37990       11.4415       11.6893       12.2991       11.2356       10.2674       8.90239       7.24091       5.80503       4.39481       3.20216       2.31726       1.52669       1.00616      0.613242      0.363629      0.189886      0.103982
  15  22 3894.0701    1.6711  6.4114 10.3725  0.0008  0.0978   0.0232   0.2700    0.0613   0.0000   454.0116       14.4889       24.4476      -2.92034       7.19680       16.6743      -7.81496      -10.9934       7.52950       3.38696     -0.892166      -5.71342      0.491446      0.648500      -1.17637      0.335659      0.178791     0.0123989       9.93200       12.7554       14.0388       13.4220       13.2150       11.6049       10.1877       8.58926       6.49604       5.30517       3.70915       2.64173       1.75717       1.14101      0.705478      0.416454      0.223051      0.120510
  15  23 4035.5222    1.3385  7.4962 10.3576 -0.0045  0.1197   0.0211   0.3437    0.0539   0.0000   453.5558       10.9385      -24.0394       10.2274       12.8290       7.15313       9.85359     -0.503126    -0.0204419     -0.707174       8.73520       1.46510      0.128001      -1.98866      0.492687       1.20407     -0.404744     -0.348413       12.5334       15.8592       17.1112       16.7834       16.3046       14.5472       12.5323       10.2102       8.45162       6.26770       4.67295       3.26332       2.21165       1.44817      0.892950      0.544542      0.288074      0.157052
  15  24 4177.4050    1.1808  9.7256  9.9603 -0.0023  0.1447   0.0174   0.4277    0.0560   0.0000   433.9073       8.10651       85.1615      -23.8973       6.49882     -0.325534      -15.8010     -0.286337       14.9702      -10.7737     -0.872555       1.65791      -3.61380       2.61727      0.858719    -0.0215700     -0.272396      0.413839       14.3820       18.4048       20.2247       20.0382       19.3614       17.3541       14.7791       12.3367       9.67472       7.50923       5.51536       3.94525       2.73796       1.72975       1.10686      0.667736      0.339326      0.185727
  16   8 1933.1322    0.5028  0.3981  9.1799 -0.0050  0.0244   0.0215   0.0462    0.0599   0.0000   439.7529       3.64922       14.4474      -3.80077      -1.33653    -0.0956751      -4.21635      -1.95389     -0.961531       1.01385     -0.606611     -0.885151      0.565824     0.0786633     -0.166190     0.0782234     0.0157622    -0.0523635       2.44421       3.30473       3.47208       3.39804       3.17612       3.14758       2.59796       1.88617       1.77303       1.19622      0.936385      0.698406      0.414021      0.297696      0.192869      0.112930     0.0727987     0.0507006
  16   9 2081.5746    0.7172  0.5408  9.4678 -0.0102  0.0247   0.0260   0.0584    0.0829   0.0000   435.1627      -7.28344       12.4765       3.54454      -7.24106    -0.0131125       1.22761      -3.77827      0.137689       1.08669     -0.365133     -0.578539      0.474409      0.409346      0.153846     -0.139162     0.0319595    -0.0770037       2.75678       3.66134       3.65595       3.48199       3.21601       3.04424       2.74022       2.33843       1.96645       1.50627       1.02655      0.779652      0.532202      0.315640      0.201219      0.114031     0.0681261     0.0350569
  16  11 2372.5443    1.3504  0.8744 10.2854 -0.0020  0.0342   0.0382   0.0688    0.1046   0.0000   440.9135      -5.36852       10.4805     -0.880435      -5.43323       5.33946      -1.71087       1.38210      0.293643       1.74754      -1.14369       1.21355      -1.38509      -1.15529     0.0189177   -0.00444534     -0.139737    -0.0486828       3.50123       4.03444       4.47007       4.28322       4.18117       4.16474       3.33354       2.67893       2.14410       2.02879       1.29095      0.913669      0.717431      0.438988      0.264087      0.202125      0.106531     0.0584549
  16  12 2514.8442    1.7656  0.8973 10.8528  0.0013  0.0321   0.0483   0.0741    0.1031   0.0000   442.6709       1.25855       15.2169      -1.07026       5.73374       7.49486      -4.62470      -4.02787     -0.714152       1.12160     -0.182663      0.314784    -0.0527425      0.237037      0.155374    -0.0183959    -0.0476858     0.0307346       3.63636       4.19614       4.46931       4.72359       4.91602       3.84794       3.16961       2.58827       2.30695       1.65397       1.17066      0.894180      0.582522      0.372176      0.248696      0.158258     0.0941636     0.0631683
  16  13 2656.9236    2.3993  0.8754 11.2120  0.0005  0.0307   0.0648   0.0668    0.1254   0.0000   437.9853       1.07481       1.97755       3.03936      -5.47600      0.829057      -2.73662      -1.10848      -1.60719      -2.38929      0.812259      0.767046     -0.666298     -0.257785     0.0405452    -0.0438148     0.0524227     0.0364689       3.39287       4.29880       4.45695       4.50740       4.36544       4.04230       3.39209       2.58307       2.08766       1.53971       1.16698      0.823055      0.597356      0.392583      0.252540      0.146417     0.0850038     0.0495635
  16  14 2799.4439    2.9302  0.7659 12.0294 -0.0047  0.0263   0.0907   0.0698    0.0937   0.0000   438.4623       2.65672       15.7035       4.27083       4.64214       4.70194      -1.47523     0.0572478      -2.50709      -1.89623      0.248020     0.0379170      0.424844     -0.212903    -0.0399264   -0.00482531     0.0184113    -0.0447020       2.61913       3.20843       3.44388       3.46818       3.07142       2.90727       2.58135       2.25076       1.78846       1.42458       1.03798      0.718492      0.523981      0.332001      0.202845      0.120823     0.0732304     0.0392909
  16  15 2941.7345    3.5900  0.7646 12.3078  0.0018  0.0277   0.1065   0.0686    0.1191   0.0000   439.9383     -0.136509       9.40388       4.94731       4.38216       2.25275     0.0424564      -2.51149      -3.57557       1.20237       1.80832      0.913569     0.0326893     -0.630309     -0.124805     -0.132316     0.0770496     0.0513021       2.65863       3.45111       3.08211       3.39717       3.30463       3.03679       2.64492       2.22746       1.67994       1.25511       1.02591      0.738523      0.541364      0.359908      0.227806      0.141973     0.0816340     0.0412935
  16  17 3224.9003    4.0547  0.9827 12.7723 -0.0004  0.0340   0.1199   0.0800    0.1785   0.0000   438.0310       6.10824       9.27622       2.06667      -5.51445       12.0266       1.91080     0.0505766      0.259134   -0.00573462     -0.520922     -0.260422    -0.0542017      0.574826     -0.179162    -0.0959219    0.00132480    -0.0144910       3.45436       4.82104       4.98122       5.13881       4.95026       4.16867       3.59612       2.83677       2.35588       1.69144       1.32281      0.907195      0.609521      0.410569      0.259563      0.157820     0.0962913     0.0520143
  16  18 3366.2460    3.3531  1.7559 11.8363 -0.0008  0.0433   0.0796   0.1180    0.2045   0.0000   438.0415      -7.77054       2.61416       1.98666      0.848314      -2.81951      -5.59958       7.70867       2.29336      -1.65024     -0.771295      0.715571     -0.652182     0.0820156     -0.871587     -0.198863     0.0143996    -0.0657182       4.52149       5.73332       6.08135       6.13928       5.85199       5.35456       4.57321       3.73513       3.03573       2.30523       1.74746       1.27187      0.841701      0.567912      0.383956      0.218822      0.131154     0.0769292
  16  19 3507.9258    2.7599  2.5509 11.6900 -0.0114  0.0556   0.0536   0.1457    0.0992   0.0000   452.3758       13.8348       13.1290       1.67520      -6.47481      -8.11285       11.0116      -2.43999      -9.66743       3.09573       1.08521      -1.73793      -2.41938      0.769754     -0.186151     -0.700018     -0.169062      0.186142       5.56440       6.59570       7.13547       7.35576       7.47742       6.38656       5.57847       4.73339       3.79621       2.94955       2.20641       1.59695       1.12864      0.710600      0.476785      0.301160      0.178207      0.101535
  16  20 3649.6786    2.2518  3.6177 11.1973 -0.0070  0.0677   0.0376   0.1767    0.0761   0.0000   442.6274       15.9819       4.77583      -1.30309      -1.21845      -2.18807       5.60121       13.3255       4.63539      -3.28560       2.90467      -1.04739     0.0337269      0.499618     -0.399411      0.167169     -0.269711      0.186721       6.57001       8.38396       9.39323       9.07828       9.02565       7.93625       7.00396       5.86181       4.57164       3.57894       2.69160       1.92350       1.39048      0.891102      0.590745      0.360429      0.203555      0.113768
  16  21 3791.6478    1.8824  5.1130 10.6175 -0.0023  0.0824   0.0271   0.2197    0.0664   0.0000   429.7854      -13.9863      -9.88872       6.74558       11.6786       5.45750      -13.1115       7.73674       14.2381       5.74307      -3.72880      0.219777      0.968176      -1.32741       1.39950     -0.251400     -0.227734  -0.000251792       7.87260       10.2573       11.0650       11.1387       10.7157       9.39246       8.69154       6.98357       5.82443       4.42236       3.33357       2.42382       1.72067       1.10593      0.714154      0.452144      0.245083      0.136463
  16  22 3933.5190    1.5876  7.0959 10.2756 -0.0044  0.1029   0.0217   0.2886    0.0597   0.0000   442.3963      -10.5062       14.0258       1.08325      -9.53438      -9.26765       6.37057      -12.4417       4.42348      -2.89660       6.23431      -2.04249      -1.56107      -1.95244      0.557422      -1.26728     -0.358096     -0.109451       9.95430       12.8531       13.7041       14.0923       13.6902       11.8590       10.8002       8.82235       7.18155       5.42586       4.06937       3.00036       2.15127       1.43639      0.905209      0.568746      0.307378      0.179814
  16  23 4075.3532    1.2686  8.2287 10.1267 -0.0028  0.1207   0.0183   0.3563    0.0536   0.0000   435.5254       7.51884       20.9367       21.4442       6.03286      -2.79256      -18.8317      -5.98360       6.93032      -10.1588      0.984525       2.72232      0.209521      -1.16412     -0.762010      -1.30723      0.463189   -0.00432773       11.7110       14.4956       15.9684       16.0877       15.2221       13.8317       12.6121       10.1372       8.59929       6.55523       5.05686       3.62320       2.47556       1.66258       1.08862      0.675847      0.381772      0.218182
  16  24 4217.4410    1.0567 10.2941  9.9810 -0.0111  0.1579   0.0161   0.4514    0.0500   0.0000   432.3629      -13.0593      -13.8132      -13.3783       27.9842       15.0580      -41.1322      -21.0871       21.0907      -7.10054      -20.5061       3.11038       1.64887    -0.0871298      -1.98204     -0.906699    -0.0638600     -0.252084       14.6672       19.0899       20.5149       21.1963       19.9866       18.3551       16.0764       13.3191       11.1525       8.79639       6.38336       4.68127       3.36149       2.20421       1.44115      0.894804      0.490351      0.290234
  16  25 4360.2138    0.8755 12.1530  9.8357 -0.0011  0.2037   0.0151   0.5613    0.0475   0.0000   426.0291       33.4742       20.1708      -16.4176      -1.14005      -20.3467       17.3787       27.0615      -29.9280      -28.1153       3.32741       7.91906      -2.63057       2.89832      -2.31445      -2.34946      0.750724      0.786707       18.9139       24.4366       26.2725       26.8356       25.8238       23.6323       20.4243       17.6508       13.6669       11.1672       8.26633       6.03393       4.35030       2.87183       1.85691       1.18189      0.650688      0.364916
  17   8 1963.2980    0.5278  0.4811  9.1651 -0.0045  0.0266   0.0210   0.0553    0.0634   0.0000   441.7831      0.373808       15.1812      -1.71731      -2.01973     -0.315123     -0.252119      0.286679      -1.49738       1.79744      0.183747      0.100067      0.129280    -0.0691263     -0.301231     -0.342953     0.0343837    -0.0562655       2.80711       2.79596       2.62503       3.04596       3.63457       3.05692       2.33766       1.97566       1.71338       1.41318      0.975094      0.732280      0.489580      0.373367      0.263439      0.168738     0.0996198     0.0553757
  17  10 2260.3144    1.0093  0.7885 10.0724 -0.0120  0.0292   0.0308   0.0747    0.1016   0.0000   437.4999      -1.40429       12.3524      -5.79095      -4.81141       1.63530       3.70835      0.513515      -2.43039      -4.53479      0.156643       1.35855    -0.0836383      0.187912      0.203171     -0.175634     0.0892354    -0.0217597       2.58337       3.39532       3.85800       3.53885       3.34886       3.12907       2.82079       2.54703       2.01024       1.64750       1.29113      0.842492      0.623375      0.398559      0.260195      0.168432     0.0890879     0.0552041
  17  11 2405.0190    1.4066  0.8838 10.6699 -0.0037  0.0306   0.0405   0.0761    0.0993   0.0000   436.7116      -2.68963       8.51081      -2.81421      -2.77254       3.82132      -1.73380       2.63064     -0.396940     -0.427747     -0.275014    -0.0121192     -0.640953     -0.158492     -0.328650      0.360541    -0.0891777     0.0658198       2.70949       3.95052       3.90062       4.08984       4.01304       3.51186       3.12777       2.53677       2.05309       1.61139       1.24544      0.841985      0.662088      0.400175      0.281883      0.174515      0.105809     0.0626059
  17  12 2548.0878    1.8706  0.8626 10.9429 -0.0043  0.0284   0.0505   0.0638    0.1046   0.0000   438.1914      -1.01812       11.8823      -1.37934     -0.839289      -3.39218      -5.35265      0.539893      -2.11667       1.49212     0.0772862     -0.165615      -1.22160      0.219106      0.167570     -0.141712     0.0816829     -0.120063       2.70492       3.44212       3.47039       3.52636       3.46235       3.28626       3.05755       2.46168       1.92108       1.53602       1.12506      0.906788      0.672991      0.440463      0.298869      0.193407      0.107764     0.0688974
  17  13 2691.0456    2.3111  0.9598 11.3833 -0.0027  0.0318   0.0588   0.0738    0.1086   0.0000   438.5069       1.44943       7.83225      -1.03801       1.17929       2.92043      -3.19509      -1.12753     -0.670122       1.03876       1.03801     -0.910403    -0.0760697      0.936160     -0.118131      0.138316      0.197948   -0.00266156       3.02867       4.02053       4.10910       4.32280       4.17089       4.03306       3.14419       2.65812       2.04269       1.71190       1.36294      0.931085      0.644740      0.409481      0.287964      0.188667      0.125729     0.0734519
  17  14 2834.3147    3.0190  0.6502 12.2377 -0.0102  0.0362   0.1010   0.0563    0.0881   0.0000   441.1249       1.51416       12.7312       4.54590      -3.45440      -3.15965       5.17692      -1.13870      0.496858      -1.49298    -0.0394549     -0.430971      -1.15809     -0.843002     -0.150763     -0.178506      0.143349    -0.0330424       4.28270       3.97210       2.95379       4.29088       5.21690       4.58020       3.03773       1.91183       1.92881       1.92178       1.61079       1.02831      0.633468      0.350136      0.297729      0.266818      0.184317      0.100898
  17  15 2977.1421    3.6166  0.7336 12.5662 -0.0008  0.0253   0.1083   0.0625    0.0903   0.0000   439.0417     -0.266474       15.8260       5.97177      0.873163       5.75142       1.20504      0.710419      0.675154     -0.236221       2.80435     -0.781372      0.233535      0.154081     -0.357664    -0.0560986    -0.0987452     0.0706014       2.21788       3.07221       3.07847       3.24605       3.05627       2.76916       2.58663       1.99018       1.69846       1.30943      0.983695      0.701798      0.548812      0.353760      0.254094      0.146462     0.0885688     0.0484648
  17  16 3119.3013    3.8134  0.9158 12.6227  0.0006  0.0287   0.1015   0.0720    0.1324   0.0000   439.5080       4.78220       12.3133      -6.32388      -10.6158       1.07866       2.74208      -1.89754      -1.60719      0.847597    0.00168292     -0.805928     -0.533973      0.203425     -0.154308      0.133610     0.0220258    -0.0357260       2.87218       3.52016       3.73899       3.70654       3.65311       3.33540       3.12308       2.57917       1.94680       1.60143       1.17304      0.882199      0.693889      0.448811      0.289696      0.189243      0.116564     0.0647405
  17  17 3261.3404    3.8579  1.1760 12.2792 -0.0060  0.0357   0.0970   0.0803    0.2215   0.0000   444.0678       7.15414       10.3845       4.37808      -5.35494      0.136245     -0.447602       3.36102     -0.439507      -1.93656     -0.788393      0.824315      0.235607      0.389001     -0.215461     -0.129950     -0.136872     0.0325741       3.17557       3.82931       4.49160       4.38948       4.45580       3.90049       3.56957       3.00838       2.26747       1.94438       1.44457       1.02075      0.778379      0.540871      0.343918      0.213607      0.138428     0.0775095
  17  18 3403.3175    3.3548  1.9654 11.7063 -0.0004  0.0478   0.0726   0.1179    0.1931   0.0000   430.8508       11.7348       9.29453     0.0370632       6.18716       1.85647       6.12104      -4.19944      -3.47294       1.14607       2.43660     -0.172755     -0.392552      0.309598     -0.325101      0.186750    -0.0930297     -0.130274       4.51515       5.97579       6.07205       5.65062       5.92365       5.44970       5.10039       4.07757       3.34281       2.44472       2.04022       1.45203       1.10284      0.738624      0.475363      0.298705      0.181099      0.104953
  17  19 3545.4334    2.7001  2.5820 11.5311 -0.0045  0.0541   0.0519   0.1439    0.1195   0.0000   442.8393       8.08842       19.7830       9.32577      -6.40137      -4.54600      -2.15908       3.12708       6.38689      -1.94800      -4.86153       2.15747      0.460798      0.489730      0.210415     -0.130034     0.0156263    -0.0653330       4.92072       6.39289       6.54728       6.71666       6.64914       6.03186       5.39287       4.70571       3.75035       2.99820       2.36493       1.71071       1.22088      0.810249      0.555275      0.353076      0.205137      0.124651
  17  20 3687.6919    2.1681  4.1204 11.0541 -0.0038  0.0704   0.0343   0.1968    0.0759   0.0000   440.1539       5.14014       7.64431       21.2396       3.57256      -5.35843       3.24106      -7.02673       3.30597      -4.69204      -3.27020       4.02673      0.479436     -0.236749      0.312335      0.214244     -0.462034    -0.0335511       6.30183       8.06570       8.94732       9.22124       8.38411       8.08298       7.05245       5.98671       4.87191       3.82802       2.91016       2.21657       1.52850       1.08593      0.715152      0.460551      0.258689      0.155637
  17  21 3829.7546    1.9076  5.5747 10.4724 -0.0010  0.0817   0.0250   0.2236    0.0684   0.0000   449.1767       2.17789       4.74741       22.2311       2.60068      -9.00212      -8.09750       3.42289       6.05437      -2.82820     -0.410310    0.00953899      0.539899       1.85364      -1.55880     -0.527984      0.119658      0.151671       7.13347       9.43150       10.0255       10.2612       9.93015       9.13465       8.11914       7.01932       5.52957       4.50091       3.51763       2.55560       1.81602       1.24530      0.834684      0.521255      0.320358      0.185606
  17  22 3972.2974    1.4864  7.6523 10.1673  0.0007  0.1074   0.0195   0.3091    0.0589   0.0000   437.3857      -7.27583      -4.61143       20.5457       17.8651       11.2528       10.5874       4.48288      -16.3381       3.21934       4.25521      -1.26754      -4.44572       1.12191      0.804692     0.0415055     -0.114631      0.125717       9.53010       12.5231       13.4076       13.7141       13.2512       12.2785       10.8456       8.93151       7.80411       5.80324       4.75124       3.31477       2.42708       1.66936       1.11853      0.692248      0.409865      0.244842
  17  23 4114.8852    1.2463  9.8614  9.9434  0.0022  0.1337   0.0166   0.3803    0.0549   0.0000   448.7624      -16.4243       23.3465      -1.58891       18.7136      -26.4494      -37.4222      -12.2223       11.6948      -8.14842       6.05020      -4.03544      -4.71414      0.466367      -1.36762      0.123266      0.254128     -0.285473       11.8792       15.8362       16.9949       17.1080       16.6391       15.0132       14.0038       11.3545       9.52216       7.46956       5.90165       4.26791       3.06476       2.10855       1.37861      0.884880      0.524491      0.306050
  17  24 4257.4845    1.0281 11.1398  9.9649 -0.0053  0.1663   0.0156   0.4781    0.0477   0.0000   468.8735      -9.46849      -2.03744     -0.186928       42.6603       29.6809      -22.6619       21.8128      -2.04590      -2.51586      -22.4379       12.5023       1.06805      -7.24784      -1.40641      0.808672      0.201407     -0.305055       14.5979       19.3571       20.9205       20.9569       20.7996       18.5507       16.7479       14.4194       11.6815       9.36074       7.24123       5.34337       3.83089       2.59877       1.75531       1.11418      0.637326      0.382758
  17  25 4399.6626    0.8072 13.3405  9.8817 -0.0038  0.2283   0.0139   0.6312    0.0427   0.0000   448.8132       27.0206       20.6295      -18.1719      -8.59563       33.1816       23.0232      -15.8054       25.3267       29.0706      -20.3410      -1.71035     -0.211868       1.05547       1.19806      -1.66450      -1.18749     -0.866233       19.3482       26.2665       28.2886       29.1013       27.8047       25.6661       22.8764       19.4231       15.9128       12.8579       9.83039       7.32443       5.25567       3.60762       2.40079       1.55794      0.880611      0.523085
  18   8 1992.7674    0.5725  0.5721  9.1509 -0.0047  0.0277   0.0192   0.0539    0.0719   0.0000   435.6511      -2.33837       12.4693       2.41185      0.713553      -4.84896      0.148718      -3.63027       1.74023      0.931710      0.198170      -1.17726      -1.15726      0.103060      0.708920      0.195847      0.106776    -0.0429220       2.51268       3.30370       2.83057       3.16960       2.91657       3.29552       3.08241       2.72681       2.09891       1.48365       1.05452      0.865653      0.847508      0.602805      0.409293      0.254192      0.153403     0.0750374
  18   9 2143.6922    0.8194  0.5739  9.5852 -0.0064  0.0233   0.0263   0.0489    0.0755   0.0000   437.5453       3.11290       8.35369      0.458230     -0.497014       4.90517      -1.80568     -0.163654      -1.27654     -0.191703     -0.401079      -1.70536    -0.0407037      0.192861     -0.235448    0.00937658      0.135640    -0.0170396       2.21354       2.82011       2.79896       2.71272       2.64773       2.72153       2.43036       2.12873       1.64640       1.37495       1.04451      0.887208      0.591699      0.401216      0.284234      0.179380      0.104143     0.0672551
  18  10 2291.6301    1.1419  0.7614 10.2314 -0.0004  0.0275   0.0333   0.0682    0.0942   0.0000   437.1561      -2.99633       15.1689       5.61969       1.10416       3.50316       2.27153      0.430023    -0.0995672      -1.12852     0.0309947       1.12821      -1.45003     -0.252045     -0.225821     0.0322677    -0.0453927     0.0531679       2.31452       3.44579       3.29965       3.46532       3.25818       3.22844       2.80497       2.34792       1.84529       1.45724       1.15551      0.862896      0.663521      0.424236      0.289951      0.183860      0.119659     0.0716044
  18  11 2436.8131    1.4448  0.9906 10.5491 -0.0095  0.0332   0.0387   0.0810    0.1280   0.0000   442.1083      0.114372       14.7684       6.02299      -2.18985    -0.0768548     0.0455314       2.02018      -3.78344       1.11586      -1.03381      -2.41044       1.34435      0.518191     -0.293023     -0.408252    -0.0210966     0.0863216       2.72647       3.53706       3.57162       4.12721       3.96871       3.44481       3.13746       2.57843       2.15098       1.71042       1.42839      0.995062      0.685729      0.484200      0.354697      0.223013      0.145526     0.0937077
  18  12 2580.8322    1.9375  0.8115 11.2006 -0.0041  0.0340   0.0524   0.0640    0.0901   0.0000   440.3270      0.200522       14.0841      -4.08045       6.81620      -2.02576       1.43078      -1.46641      -1.67452      0.128028       3.31253     0.0642015    -0.0238625     -0.221655     -0.503501      0.153622    -0.0293446    -0.0254950       3.90077       5.78609       6.66569       6.88581       6.47593       5.59779       4.60226       3.57335       2.62199       1.85483       1.40053      0.939761      0.627133      0.475022      0.280683      0.197185      0.112342     0.0704613
  18  13 2724.7178    2.5783  0.8644 11.5587 -0.0030  0.0296   0.0668   0.0666    0.0987   0.0000   436.2628       2.54109       12.0078      0.314155     0.0305060       1.84405      -2.17224      -2.52076       2.74468       2.32730    -0.0853879       1.57000     -0.618389      0.933033     -0.256335     0.0836351     -0.130837     0.0467656       2.12012       3.19816       3.22938       3.21944       3.39788       2.81386       2.78431       2.31393       1.84822       1.50276       1.18875      0.861838      0.682584      0.449984      0.317241      0.202883      0.125441     0.0757464
  18  14 2868.6268    3.1678  0.8604 12.2093  0.0035  0.0283   0.0823   0.0655    0.0946   0.0000   442.2309      0.887753       8.06297       2.83639       2.38665       5.43470       1.27812      0.804629      -1.23442      -1.66430      0.478771       1.01916     -0.237632     -0.551811     -0.410655    -0.0905714     0.0740941     0.0870631       2.56475       3.44745       3.63191       3.64238       3.50532       3.05105       2.86173       2.40160       2.10760       1.61988       1.21055      0.943000      0.666010      0.437577      0.296215      0.191757      0.116839     0.0743169
  18  15 3012.0917    3.8463  0.7536 12.4641 -0.0079  0.0252   0.1084   0.0587    0.1006   0.0000   444.1597       3.85511       14.9891       5.59079       9.31798       2.55780       2.94805       5.36168     -0.256423      0.334743      0.257195     0.0703099      0.804370     -0.401188     -0.708072      0.216938      0.201255     0.0668226       2.30252       2.99478       3.36485       3.10412       3.13069       2.80706       2.57419       2.24588       1.84716       1.45740       1.17109      0.804074      0.614167      0.410447      0.290149      0.173431      0.109506     0.0659359
  18  16 3154.7791    4.0103  0.9011 12.4058  0.0013  0.0267   0.1014   0.0653    0.1174   0.0000   439.2919       5.40246       11.5532       4.90513      0.536935      -2.23335   -0.00232611       1.61180       2.65173      -2.56470      -1.39173      0.416191     -0.315084     -0.760646     -0.349909     -0.143281    -0.0566788    -0.0154555       2.27673       3.04684       3.22126       3.23564       3.15182       2.84251       2.62437       2.27675       1.80341       1.53061       1.07253      0.863885      0.613862      0.444861      0.282603      0.193879      0.114066     0.0702938
  18  17 3297.3107    3.5509  1.3104 12.4276 -0.0102  0.0362   0.0830   0.0879    0.1352   0.0000   439.0165       9.32652       9.47143      -3.66729      0.926438       3.40527      -2.60036       1.83880       4.18062      -1.19658      -1.87810       1.60495      0.465687     -0.497903     -0.797153     -0.368991     -0.128669      0.144104       3.06776       4.12315       4.32117       4.64465       4.48722       3.95904       3.61600       2.97526       2.52999       1.96904       1.51978       1.16960      0.820525      0.551903      0.379968      0.262925      0.154802     0.0988788
  18  18 3439.8664    3.1256  2.0852 11.4400 -0.0018  0.0453   0.0605   0.1139    0.1723   0.0000   444.1380      0.977737       12.0675       3.14092       3.07490      -1.82076       6.28799      -3.37892       1.51572       2.79567       1.27144      -2.40965     -0.468359     -0.808443      0.322927      0.812394     0.0557390     -0.185801       4.11233       5.78772       6.03004       6.47852       6.10315       5.45496       4.87179       3.88443       3.35972       2.46907       2.00842       1.41244       1.07673      0.709216      0.492144      0.322373      0.194723      0.122431
  18  19 3582.5093    2.5310  3.3708 11.1317 -0.0040  0.0623   0.0418   0.1614    0.1095   0.0000   445.0892       8.64297       2.43400      -2.60615       16.0473      0.410185       5.55497      -9.77974      -1.00444      -3.50631     0.0506135      -2.40503     -0.272828     -0.505319     -0.155766     -0.691890      0.154105     -0.232814       5.06330       7.08519       7.46241       7.62841       7.33637       6.87385       6.25086       5.08484       4.32907       3.44709       2.62252       2.03767       1.46060       1.02660      0.692700      0.448711      0.275576      0.169965
  18  20 3725.2705    2.1029  4.5103 10.8428 -0.0036  0.0720   0.0309   0.1969    0.0765   0.0000   445.2564       5.94593       14.6735       2.57478      0.666978     -0.908829       7.68388       2.99551      -8.39155       1.99449       8.54304       3.83604      0.882505      0.635441      0.250209    -0.0868290      0.251041    -0.0234354       6.15959       7.76204       8.47580       8.65208       8.48483       7.77634       7.02952       6.02343       5.09603       4.12526       3.26741       2.41432       1.75547       1.20466      0.838876      0.540258      0.341764      0.209898
  18  21 3867.9508    1.7285  6.5436 10.2502 -0.0016  0.0915   0.0215   0.2459    0.0645   0.0000   438.3109       4.98422       2.69145       22.5586      -8.74810      -3.60536      -16.0072     -0.861161       8.85766       2.21651      -1.94419     -0.653455     -0.398151      0.957657       1.15115      -1.18237      0.171568    -0.0230901       7.55482       10.2192       10.8843       11.0664       10.8124       10.1066       9.14590       7.90584       6.33661       5.15877       4.07151       3.03572       2.29105       1.55286       1.08562      0.707844      0.424459      0.260273
  18  22 4010.9276    1.4434  8.2727 10.0922 -0.0006  0.1107   0.0180   0.3174    0.0543   0.0000   445.5837       7.30354       5.25189       13.7487       6.64487       5.41610      -6.22107     0.0521712     -0.766341       3.07704       4.29247       4.12347      -4.20904      -1.40928       2.14252     -0.162455     0.0848571   -0.00501706       9.22056       12.2889       13.2147       13.5066       13.1348       11.8639       11.2564       9.29207       7.82096       6.29680       4.97802       3.83066       2.66348       1.96278       1.25025      0.864670      0.523287      0.320561
  18  23 4153.6545    1.1810  9.6718  9.9549 -0.0025  0.1341   0.0160   0.3799    0.0510   0.0000   434.5045      -31.5787       1.93715      -7.33283       26.7632      -2.75841       14.9702      -20.3688       11.1101      -6.50173      -5.18136      -1.87236      0.411101      -2.91544      0.504031      -2.25388      0.264700      0.919892       11.3593       14.9311       16.0681       16.2839       16.0683       14.9154       13.4015       11.4498       9.67451       7.65598       6.03044       4.46586       3.37749       2.33855       1.62306       1.05359      0.632742      0.385502
  18  26 4582.8263    0.6330 16.6174  9.6828 -0.0007  0.3139   0.0101   0.8122    0.0330   0.0000   497.0582       31.1019       99.3276       54.2684       12.4466     -0.130740       28.7725      -55.0298       26.7255       27.6606       2.79998      -1.33124      0.979982      -3.03321       4.98947     0.0626721      -1.05057      -1.22045       26.0376       33.0217       36.8900       38.2465       36.0511       34.7243       30.8029       26.4832       22.2502       17.4679       14.0020       10.6805       7.75436       5.62171       3.81131       2.55977       1.54328      0.940324
  19   9 2173.6803    0.8560  0.6802  9.7204 -0.0053  0.0252   0.0265   0.0584    0.0780   0.0000   443.7451      0.130575       15.3516      -3.42282      0.981290      -3.11964      -3.60073       3.67030    -0.0392375     -0.432613       3.04986      0.458728       1.16754      0.685919     -0.303059      0.152241    -0.0846397     -0.176570       2.09459       2.67647       2.64845       2.61354       2.80277       2.69231       2.39835       2.11068       1.74526       1.37931       1.21087      0.867314      0.694638      0.481533      0.298785      0.211190      0.140098     0.0985784
  19  10 2322.3185    1.1401  0.8081 10.3804 -0.0007  0.0300   0.0314   0.0670    0.0791   0.0000   435.1060       3.20344       10.0403      -2.32267       3.96733      0.643497      -1.10282       3.15350       1.88205       1.21190      -1.25504       1.48310     -0.629494     -0.248228    -0.0125594     -0.255070      0.127714   -0.00321838       2.86751       3.25942       3.26604       3.32901       3.90690       3.83879       3.18152       2.36822       1.88917       1.83092       1.54442       1.16162      0.703664      0.461561      0.336451      0.253475      0.190999      0.121475
  19  11 2468.1297    1.6391  0.8158 10.7651 -0.0124  0.0281   0.0441   0.0636    0.1173   0.0000   437.7366     -0.228510       13.5703      0.490188      -4.51068      0.921635       4.38893      -1.48212     -0.181401       3.06015      -2.15537      -1.57553      0.698522     -0.681400     -0.331083     -0.109677   -0.00191783    -0.0399919       2.21929       3.03101       2.91694       3.12948       3.03645       3.04634       2.66120       2.39153       1.94300       1.47006       1.16945      0.889528      0.725809      0.536284      0.347387      0.231032      0.157944     0.0994739
  19  12 2613.1108    2.1858  0.7617 11.5519  0.0008  0.0271   0.0634   0.0622    0.0932   0.0000   438.3038      -1.84701       18.6675      -6.26491      -2.60062       1.92452      -4.18319       1.93894       1.81024     -0.623980       1.88724      -1.04835     -0.652304     -0.672058     -0.761686    -0.0947565      0.133243    -0.0550190       2.39277       2.77689       3.15927       3.29567       2.77906       2.57125       2.89621       2.21621       1.81880       1.57684       1.26306      0.936395      0.666363      0.475327      0.339556      0.215372      0.137084     0.0906277
  19  13 2757.9171    2.8164  0.9212 11.5435 -0.0020  0.0264   0.0668   0.0634    0.1078   0.0000   439.6650       4.81471       9.60291     -0.104998      -1.44716       4.26837       1.61376       2.02251      0.523403  -0.000138792      0.128464    -0.0707944      0.812290    -0.0898171      0.324231      0.119479    -0.0255526    -0.0317122       2.23830       2.83287       3.18858       3.37593       3.11939       2.89947       2.65923       2.25089       1.78389       1.48951       1.19229      0.827596      0.653558      0.454293      0.317151      0.211601      0.134116     0.0872808
  19  14 2902.5054    3.4671  0.8090 12.1274  0.0039  0.0252   0.0902   0.0610    0.1042   0.0000   439.7138       1.29619       15.3334     -0.401546       2.74978       3.69730      -4.32968       1.08602      -1.16088      0.373336     -0.534388     -0.495993     -0.669679      0.158019      0.975568     -0.228876     0.0491485     0.0859089       2.22592       2.59042       2.81216       2.89646       2.89374       2.76872       2.47460       1.98161       1.72230       1.55813       1.25378      0.883573      0.601222      0.446536      0.342201      0.212481      0.136634     0.0818907
  19  15 3046.5170    3.8810  0.7858 12.6025 -0.0064  0.0249   0.1024   0.0590    0.0941   0.0000   440.3776       3.28129       12.6508     -0.213869       2.07964      -1.93785     -0.875646      -1.28059       3.04256     -0.177730       1.48813     -0.707170      0.428460      0.582041     -0.341306    -0.0753770     0.0899214     0.0154137       2.10046       2.75328       2.76430       2.84672       2.77479       2.77063       2.49145       2.14452       1.73078       1.27232       1.06488      0.783837      0.652649      0.456151      0.329132      0.220512      0.135362     0.0863722
  19  16 3189.8560    3.9025  1.0026 12.7166 -0.0017  0.0303   0.0958   0.0729    0.1046   0.0000   440.4284       3.42494       15.0706     -0.264609       2.67408       4.02492     -0.461659       2.00764      -2.17703      -1.23477    -0.0936836      0.142809      0.216336     0.0469714     -0.206158     0.0380019      0.209804      0.112113       2.38807       3.27215       3.44782       3.45520       3.47200       3.00300       2.76818       2.52109       2.15819       1.67245       1.35583      0.966624      0.768005      0.520313      0.364340      0.238579      0.147971     0.0872389
  19  17 3332.8252    3.3798  1.4598 12.5133 -0.0022  0.0380   0.0751   0.0963    0.0939   0.0000   437.8262       2.99460       11.8082       1.65001       4.50627      0.148688       2.84368      -4.99607       4.06387       4.76617       1.49540     -0.201989      -2.18101      0.373649      0.120664      0.177909     0.0250168     0.0833793       3.04035       3.88191       4.22496       4.45617       4.12279       4.08177       3.60500       3.04586       2.54828       2.20724       1.67981       1.33503      0.984761      0.672567      0.471668      0.322482      0.213148      0.133207
  19  18 3476.0994    2.8632  2.0515 11.9182 -0.0080  0.0444   0.0563   0.1178    0.0988   0.0000   445.0233       4.19855       1.35631       11.7224      -4.50536       4.17088      -1.11249      -9.14334      -5.21353       1.88675      -3.45849      -2.48605       1.36748       2.59492     -0.874213      -1.21631      0.152013     0.0650977       3.53198       4.56357       4.93611       4.95274       5.02344       4.64255       4.18103       3.63017       3.21543       2.44981       1.97574       1.48496       1.12072      0.845609      0.546773      0.390109      0.240571      0.151326
  19  19 3619.2818    2.4824  3.8512 10.8338  0.0000  0.0601   0.0352   0.1614    0.1028   0.0000   445.6068       13.1797       13.1164      -3.83042       11.4331     0.0110020       1.11828       3.45259       3.00632       2.38874       3.68395       1.38518     0.0971201       1.12446      0.226405     -0.154987     -0.233101     -0.151511       5.25029       6.73341       7.52081       7.86103       7.51270       7.16167       6.06126       5.22121       4.34358       3.50094       2.77417       2.07502       1.53795       1.10356      0.759518      0.498662      0.336786      0.218145
  19  20 3762.3009    1.9937  5.4225 10.6186 -0.0011  0.0757   0.0255   0.2128    0.0669   0.0000   435.5816       14.1054       22.2271       1.44340      -19.7202      -14.7071       7.54617       1.04345       1.98895       6.43995    -0.0492634       4.52961      0.908918     -0.276370      0.909707     -0.529353      0.191505    -0.0593121       6.13625       7.87308       8.87319       8.94023       8.77355       8.20559       7.39765       6.32142       5.42547       4.30228       3.48116       2.59309       1.98261       1.41193      0.992228      0.651732      0.425130      0.265598
  19  21 3905.5389    1.7086  6.9314 10.2445 -0.0011  0.0930   0.0200   0.2540    0.0590   0.0000   429.5935       24.0518       13.9189      -13.4383      -2.75552      -4.63179     0.0707237      -8.14972      -4.83989       5.77838      -4.52482      0.913708      -2.50143      0.276339      0.909008      0.994098     -0.248034      0.428662       7.23080       9.68959       10.4645       10.6039       10.5486       9.71927       8.99740       7.70943       6.49360       5.53887       4.22900       3.34169       2.43454       1.73546       1.21652      0.833288      0.499553      0.317980
  19  22 4048.8586    1.3462  8.6511 10.0975 -0.0020  0.1164   0.0171   0.3242    0.0517   0.0000   438.1904       5.80773      -1.62783       3.27097       30.3443     -0.131174       7.50885      -4.31627       8.09906     -0.656985       5.87948       1.32739      -3.21405      -1.51781      -2.03020       1.69603       1.00321     -0.464883       9.50079       12.8407       13.5941       14.1459       13.7106       12.8330       11.4898       9.96494       8.59663       6.80423       5.49129       4.12364       3.12557       2.19993       1.50271       1.03232      0.640549      0.406603
  19  23 4192.2860    1.1199 10.6767  9.9734 -0.0004  0.1417   0.0148   0.4132    0.0456   0.0000   442.4667      -9.67339      -7.76826       25.3452       15.2996      -9.80564      -19.9896      -15.2926      -5.30718       5.63524      -3.93365      -3.93361     -0.657014      -1.26773      -1.63487     -0.741382     -0.433977      0.183010       11.3645       14.7437       16.4316       16.8499       16.6856       15.1389       13.8248       12.0702       10.1099       8.23456       6.50557       4.99479       3.76160       2.66831       1.85908       1.25925      0.792658      0.497989
  19  24 4335.3457    0.9123 12.6911  9.8719 -0.0056  0.1866   0.0131   0.5308    0.0428   0.0000   416.1374       32.0306       28.3547      -9.47608       21.6449      -47.6016       21.2209       23.0898       13.4228      -7.27941      -1.19805       21.3914      -1.22518     -0.952601      -1.22031      -2.29216      -1.43042       1.45006       14.8788       19.2824       20.8577       21.5161       21.0793       19.6769       18.0403       15.3278       13.6302       10.9356       8.62578       6.59195       5.04635       3.60260       2.51506       1.70078       1.06211      0.672040
  20   7 1893.9017    0.4528  0.4342  9.0249 -0.0162  0.0257   0.0187   0.0463    0.0555   0.0000   438.4475      -2.29474       17.7579       4.79654     -0.265995      -3.49022       1.07148     -0.776340      -3.04268      -2.67402      0.828205       1.44297       1.35419     -0.142874      0.399641      0.426105      0.105514      0.196369       1.82210       2.65348       2.36730       2.82042       2.39862       2.76017       2.18427       2.09917       1.41132       1.37419       1.02263      0.929156      0.589853      0.510372      0.298539      0.241569      0.145844     0.0917574
  20   9 2203.1055    0.9358  0.6426  9.8884 -0.0047  0.0236   0.0273   0.0526    0.0781   0.0000   440.7494      -2.66833       16.0597     -0.570091      -4.64170     -0.198360      -2.20151       4.56021      -1.59651      -1.66362      0.788913       1.86954     -0.195229    -0.0238475     0.0403442     0.0898010      0.229836     -0.102781       1.91825       2.50625       2.62960       2.52742       2.42328       2.19731       2.16843       1.93885       1.76128       1.49363       1.19058      0.955749      0.675531      0.472039      0.329279      0.221724      0.147152     0.0886097
  20  10 2352.3547    1.2017  0.8698 10.3117 -0.0017  0.0286   0.0312   0.0679    0.0836   0.0000   436.8249      0.818051       12.3322     -0.774385       3.57132      0.322220    0.00929260       3.07224      -2.71710      -1.14878       2.76089      0.992990      -1.47529      0.840747     -0.330019      0.136542      0.103938      0.151872       2.41360       3.34822       3.40581       3.43322       3.05843       2.69084       2.52418       2.57538       2.26902       2.00433       1.62712       1.27316      0.906521      0.601313      0.409299      0.260197      0.165446      0.100286
  20  11 2498.9114    1.7069  0.9073 10.8960 -0.0062  0.0293   0.0442   0.0673    0.1068   0.0000   436.9102       4.90208       15.4935     -0.364860      -1.47747      -1.54455     -0.653126      -5.18084       2.63519      -1.40282      -2.20632      0.427930      0.272374     -0.506845     -0.826521      0.151497     -0.246827   -0.00392325       2.26969       3.07341       3.26058       3.10379       3.34959       2.82681       2.75329       2.43315       2.04344       1.79010       1.35908       1.04117      0.761847      0.575272      0.419798      0.274784      0.181579      0.110702
  20  12 2644.8564    2.2623  0.8680 11.2561 -0.0016  0.0253   0.0578   0.0653    0.1288   0.0000   436.7948      -2.09342       16.8124       4.48273       1.82213     -0.855869     -0.800512       1.59912      -1.40590     -0.589982      -1.02978      0.308038      0.310593     -0.322261     -0.139013      0.213730    0.00597569    -0.0959741       2.13832       2.59689       2.65012       2.95607       2.86707       2.61075       2.40631       2.19103       1.84029       1.43517       1.16839      0.883024      0.699976      0.514749      0.355955      0.234505      0.163038      0.112706
  20  13 2790.6381    2.8226  0.8243 11.9744 -0.0028  0.0258   0.0724   0.0603    0.0912   0.0000   437.3676       8.95358       11.2253      0.195100       1.47231      0.781511       1.77918      0.484792      -3.59192   -0.00178606       1.02026      0.681318     -0.805890     -0.257155     0.0209801     -0.146626     0.0210663     -0.168374       2.16794       2.76768       3.07430       3.06473       3.01519       2.78705       2.60098       2.11109       1.90942       1.55345       1.22648       1.03195      0.682447      0.531228      0.334726      0.240699      0.162175      0.106232
  20  14 2935.8844    3.6837  0.8208 12.4249 -0.0044  0.0254   0.0953   0.0598    0.0908   0.0000   435.1170      0.890379       13.1049      0.882908       2.68535       1.68401       4.33017       4.05894     0.0905884       1.24945    -0.0828243     -0.895585     -0.945478      0.565302      0.123158      0.323165    -0.0700300     0.0816005       2.03756       2.64518       2.59650       2.80870       2.64257       2.63106       2.40450       2.28367       1.74901       1.38025       1.19400      0.874185      0.703368      0.515284      0.372313      0.265555      0.169523      0.104417
  20  15 3080.4470    4.0119  0.8219 12.4804 -0.0032  0.0238   0.1036   0.0624    0.0994   0.0000   435.2448      -2.02493       12.8596       2.77902      -3.73408      0.305658       2.77679      -1.33123     -0.442584      0.597229     -0.711657      -1.46093      -1.91386      0.207595      0.105396     -0.214378    -0.0737745     0.0533864       1.94713       2.64001       2.76535       2.92928       2.89537       2.59342       2.44555       2.01346       1.71409       1.32146       1.10297      0.864577      0.629766      0.435145      0.308406      0.219247      0.145425     0.0947957
  20  16 3224.3737    3.8175  1.0834 12.8636  0.0019  0.0352   0.0926   0.0802    0.0984   0.0000   436.6453       3.66676       11.3977      -1.83081      -2.43771     -0.660106       2.93537       1.12476     -0.859678      -1.14268       1.55194     -0.319819      -1.86320      0.373556      0.231498    -0.0363451      0.231017    -0.0772134       2.97075       4.11454       3.71148       3.51989       3.67402       3.94001       3.64051       3.41552       2.58217       1.90738       1.44055       1.11908      0.988779      0.834197      0.529216      0.421107      0.270315      0.179317
  20  17 3368.0507    3.2707  1.6226 12.2515  0.0005  0.0365   0.0647   0.1047    0.0784   0.0000   441.0668    -0.0738195       13.9288      -3.54782      0.340588       7.72412      -9.00792       1.13581      0.677094      -2.30537      0.586136      -1.69907      0.519903      0.230581      0.856639     -0.155581     -0.274599    -0.0929858       3.00564       3.80670       4.16219       4.07592       4.23594       3.82222       3.56704       3.03423       2.64737       2.22782       1.74663       1.37875      0.992319      0.751633      0.514802      0.363588      0.237132      0.147737
  20  18 3511.7630    2.6997  2.3278 11.8520 -0.0013  0.0478   0.0488   0.1230    0.0773   0.0000   443.1348       6.85695       19.8217       8.28260       10.0180     -0.184305       2.17101      -2.25147      -6.90378     -0.280382       1.25521      0.752877     -0.293571      -1.01696      0.754822     -0.563501     -0.233458    -0.0173505       3.68774       4.99659       5.13392       5.43442       5.30061       5.03457       4.62815       4.07048       3.39838       2.80787       2.21280       1.67721       1.35199      0.974966      0.683865      0.478386      0.308140      0.206905
  20  19 3655.6959    2.2471  4.0942 10.8520  0.0031  0.0629   0.0313   0.1693    0.0784   0.0000   442.9334       9.33957       7.98647       9.82391       6.31267       9.67617      -2.69776      -5.15699     0.0975162       6.28125      -1.97538     -0.998093    -0.0869766     -0.357498       1.94077      0.339838     -0.474951     -0.153899       4.78902       6.38646       7.06689       7.18503       7.03455       6.73611       6.05237       5.19543       4.49053       3.63872       3.02474       2.25203       1.72695       1.26088      0.886695      0.608730      0.401613      0.253270
  20  20 3799.2463    1.9038  5.1878 10.6376 -0.0068  0.0771   0.0248   0.2037    0.0641   0.0000   437.5780       10.6507       14.3424      -3.90239      -17.3183      -16.3662       19.8752      -4.06216       1.32603      -8.53341      -2.65670       7.11840       1.99414      -2.12951      -1.88375     -0.739332      0.294543     -0.416287       5.76858       7.74388       8.37543       8.60124       8.48774       8.33829       7.08399       6.35322       5.38123       4.50374       3.59670       2.75114       2.10238       1.51891       1.09688      0.756666      0.477164      0.316321
  20  21 3942.6301    1.5490  7.5493 10.1133 -0.0020  0.0991   0.0179   0.2661    0.0551   0.0000   447.6885       18.9072       11.5564      -2.54764       1.03138       5.59420      -7.51397      -8.08150       12.3373       6.97640     -0.973714      -8.18781       2.89776       4.62409       1.34409     -0.898116      0.416080     -0.225187       7.39685       9.72005       10.7365       10.8605       10.8730       10.2752       9.41830       8.25631       7.04552       5.80384       4.59215       3.61404       2.79523       2.04403       1.43366       1.00801      0.645773      0.427336
  20  22 4086.4600    1.2897  9.6094 10.0283 -0.0016  0.1240   0.0158   0.3495    0.0473   0.0000   445.1956     -0.534676      -16.0052      -17.7624      -8.25318     -0.746023      -2.86814       4.58541      -5.52176      -11.9986       3.49898      -5.28000      -2.33813       2.87343     -0.379055      -4.64891      0.159107      0.767979       9.44061       12.6591       13.7554       14.0547       13.9119       13.0908       11.9594       10.5979       8.84680       7.52126       5.66334       4.55976       3.51477       2.55171       1.80757       1.25672      0.815109      0.522356
  20  23 4230.4100    1.0222 11.2703  9.9659 -0.0004  0.1572   0.0143   0.4538    0.0429   0.0000   439.3124      -15.5191      -13.2929      -21.8139      -3.03048       27.9973      -19.3104      -4.19003       13.5431     -0.478271       6.48176       7.02441       2.88985      -4.13370       2.44118      0.707259      0.359483     -0.276945       11.8482       14.9916       16.9053       17.4825       17.1639       16.3282       14.7872       12.7921       11.2246       9.19895       7.36855       5.83919       4.38498       3.21037       2.31048       1.58848       1.02001      0.672107
  21   6 1758.2196    0.3329  0.2778  9.0380 -0.0132  0.0185   0.0160   0.0353    0.0439   0.0000   441.3526      -2.81986       15.9425      -1.43869      -1.74113       1.71786      0.248014      0.958999     -0.875829       1.07262      0.414720      0.191652      0.296191     -0.323870      0.229494     -0.772151      0.266849     -0.189243       1.49674       1.93449       2.06444       1.95942       2.09916       1.67830       1.79192       1.69635       1.34902       1.26117       1.02460      0.867942      0.679064      0.442575      0.304298      0.229772      0.147699     0.0932396
  21   7 1919.8352    0.5010  0.4513  9.1508 -0.0136  0.0236   0.0176   0.0460    0.0556   0.0000   440.8932      -1.34113       13.5808     -0.992684      -2.38822     -0.603300     -0.564614       2.26407       1.85081      -1.10496     -0.259881      0.515289    -0.0707852     -0.764692      0.539285     0.0802811    0.00100512     -0.176789       1.72037       2.06223       2.39540       2.09794       2.53886       2.42808       1.88211       1.84986       1.39062       1.24205       1.06400      0.890292      0.734533      0.474930      0.284792      0.194205      0.158584      0.123310
  21   8 2077.6926    0.6823  0.5639  9.5738 -0.0044  0.0235   0.0201   0.0496    0.0656   0.0000   437.8238       4.83195       15.4145      -6.57473      -1.13222       1.00702       2.37794      -2.22960     -0.373947      -1.16101     -0.590648    -0.0833668      0.516592      0.213558      0.205801     0.0965877    -0.0823050     -0.113940       1.99569       2.29749       2.60534       2.64388       2.48797       2.30726       2.20510       2.28614       1.82663       1.24115       1.11761       1.00282      0.870198      0.540358      0.361237      0.263730      0.194732      0.135320
  21   9 2231.8946    0.9980  0.8018  9.8736  0.0036  0.0284   0.0254   0.0603    0.0860   0.0000   439.8440      -1.58668       12.7175      -2.94271      0.491783     -0.956084      -1.86487       1.01333       2.62645      -1.56626     -0.531745       1.66103     -0.899922      0.867628      0.402766     -0.160424      0.189946    -0.0263411       2.12797       2.67445       3.00502       2.95567       3.00031       2.56257       2.65215       2.42779       1.86833       1.57519       1.25685      0.922401      0.704839      0.568959      0.442451      0.318827      0.227313      0.134947
  21  10 2381.8578    1.3240  0.8652 10.7156 -0.0052  0.0280   0.0335   0.0662    0.0765   0.0000   439.9193       1.33800       14.0385      -4.69152      -3.27395       1.97978       4.26754       2.67192     -0.845343       2.57747     0.0563226      -1.30505     -0.389564       1.29576     0.0451801    0.00989926     0.0715981     0.0331308       1.94595       2.75561       2.83069       3.23989       2.76427       2.80476       2.52670       2.32406       1.90597       1.58890       1.24256       1.02317      0.735158      0.559625      0.410561      0.286996      0.186910      0.118134
  21  11 2529.3093    1.8087  0.9380 11.0833  0.0005  0.0289   0.0438   0.0668    0.0873   0.0000   441.3601       1.73010       16.1403     -0.371129      0.370862       2.41788       1.48633      -4.72755      0.141271      -1.23209       1.88536     -0.354000     0.0742908      0.376406      0.168204     -0.313417      0.333263      0.274703       1.96939       2.78420       3.06129       2.97643       3.21960       2.73011       2.75364       2.25943       1.99112       1.62257       1.36130      0.954306      0.828406      0.582554      0.416229      0.282071      0.193157      0.128742
  21  12 2676.2060    2.3466  0.9912 11.5055 -0.0016  0.0280   0.0553   0.0691    0.1238   0.0000   432.7465      -2.58314       16.7992       2.17544      -2.56890     -0.960355      0.247428     -0.299041      0.288932     -0.432178     -0.447684     -0.785766     -0.646465     -0.110120    -0.0467388    -0.0592221     -0.205007     0.0728791       2.07694       2.75320       2.95746       3.15167       3.00393       2.86063       2.49947       2.34606       1.96388       1.67118       1.28422       1.00042      0.782403      0.591864      0.428377      0.289992      0.202213      0.131189
  21  14 2968.8590    3.6985  0.7816 12.4891 -0.0018  0.0230   0.0943   0.0589    0.0852   0.0000   438.8593       4.28649       9.19073      0.975529       1.59114      -1.26136      -1.99895      -3.63077       3.45955      0.709752     -0.836194      0.521655     -0.143299     -0.185310     0.0656090     -0.292912      0.238483    -0.0637984       1.71774       2.39410       2.48763       2.68264       2.60484       2.46173       2.10396       2.04321       1.58725       1.38920       1.05314      0.844448      0.599755      0.491445      0.344712      0.243554      0.158988      0.104765
  21  15 3113.9234    3.9660  0.9701 12.8394 -0.0034  0.0271   0.0943   0.0686    0.0890   0.0000   438.5091       5.17183       13.8516       2.24334       1.45465      0.794530       1.59560      0.149037      0.673272      -1.63690     -0.919067      0.176649     -0.533126      0.866110      0.153655   -0.00423889     0.0684106     -0.231288       2.04836       2.67699       2.97845       3.13931       3.01688       2.67649       2.53171       2.32434       1.91684       1.59921       1.26392       1.01642      0.743187      0.584299      0.387107      0.293714      0.189520      0.121558
  21  16 3258.4630    3.6850  1.2947 12.5396  0.0039  0.0330   0.0777   0.0838    0.0921   0.0000   441.2738      0.990242       16.6943      -5.98598   -0.00979942       2.72646     -0.287442      -1.29097     -0.965928      0.981656      0.602452       1.66071      -2.39034      0.190612      0.687311      0.735125    0.00998204    -0.0791224       2.42821       3.14337       3.68443       3.52642       3.64273       3.45206       3.06385       2.70663       2.34155       1.92284       1.56852       1.21614      0.917579      0.686348      0.511851      0.354125      0.229654      0.148638
  21  17 3402.7736    3.0710  1.8453 12.3591 -0.0084  0.0406   0.0570   0.1049    0.0636   0.0000   434.5668      -3.80730       7.41082       4.80851       3.74994       7.21385      -8.44178       3.02622      -3.01765     -0.531672       3.45696     -0.781438       1.48376      0.727290      -1.45928       1.00370     0.0655585     -0.213924       2.92574       4.00971       4.29581       4.47189       4.33712       3.97740       3.81048       3.39392       2.92872       2.42033       2.07201       1.51964       1.19422      0.910544      0.620689      0.440993      0.285504      0.195345
  21  18 3547.0441    2.5852  2.6888 11.6980 -0.0019  0.0499   0.0414   0.1308    0.0650   0.0000   436.4952       1.33289       9.25255      -1.70124       5.90888       6.03144     -0.736494      -13.2848      -8.24065       4.60445      0.942458      0.595066       1.46498     -0.741708     -0.650372      0.256019      0.519413      0.200365       3.55925       4.79118       5.19163       5.43939       5.41572       4.94305       4.64153       4.14060       3.55340       2.90239       2.39805       1.88959       1.45186       1.08705      0.741964      0.553206      0.347546      0.240568
  21  19 3691.4288    2.1194  4.3063 10.9323 -0.0025  0.0645   0.0281   0.1734    0.0645   0.0000   435.0602      -12.9513       27.1468       3.46521      -7.91662      -12.8527       1.37643       4.48196      -1.48107      -9.10078       3.36958       5.80321     -0.863364     -0.793830      -1.35602     0.0889912     -0.558642     -0.495561       4.70726       6.07196       7.11492       7.06318       6.95457       6.65582       5.97566       5.38862       4.65830       3.71204       3.18316       2.43488       1.88129       1.39235       1.00994      0.693538      0.460282      0.309301
  21  20 3835.4910    1.7969  6.3447 10.4535 -0.0019  0.0828   0.0209   0.2280    0.0556   0.0000   435.8850       6.47467       15.1655       14.3684      -4.63780      -7.24639       3.92036      -8.89769       4.31164     -0.769561       1.10875      -1.75237      -4.25298      -4.13034      0.459895    -0.0759719       1.37565     0.0211522       5.99696       7.82605       8.74259       8.92625       8.89352       8.37358       7.71262       6.73844       5.97970       4.88802       4.04384       3.14609       2.43417       1.82611       1.30506      0.915377      0.606070      0.403398
  21  21 3979.5559    1.4724  8.1570 10.1809 -0.0014  0.1016   0.0167   0.2872    0.0482   0.0000   434.5691       12.2338       17.3500       2.23433       15.9534       4.70063      -8.09340      0.828455      -2.63162     -0.248425       6.51097       2.34690      -1.73923       3.72006       1.72201      -1.38075     -0.817779     -0.118736       7.49494       9.99221       11.0654       11.3378       11.2445       10.5237       9.62284       8.55222       7.44172       6.08823       5.00700       3.91936       3.00792       2.23488       1.61175       1.12823      0.741167      0.494956
  21  22 4123.6923    1.2315  9.8263 10.0441 -0.0030  0.1276   0.0150   0.3493    0.0450   0.0000   444.4634       17.7342       13.8133       4.45227      0.450787       16.5620      -10.7524      -3.27852      -5.70825       7.36950       3.76103      -9.22700      -4.05821       1.68060       2.29290      -1.78521      -1.71174      -1.08745       9.10818       11.9542       13.0287       13.7168       13.3913       13.1208       11.6330       10.5097       8.94245       7.57774       6.10923       4.86555       3.73953       2.85138       2.00225       1.42679      0.938909      0.648538
  21  23 4268.1129    0.9794 12.0739  9.9429 -0.0042  0.1676   0.0130   0.4674    0.0412   0.0000   448.8000       8.41660       8.87243       3.34999      -18.5759      -1.07910       20.5669      -9.11404      -4.66713       15.2347      -1.43873      -3.55487      -1.97521       6.01035     -0.251585       1.75300       2.33244     -0.122751       11.8225       15.9322       17.1843       18.0035       17.6954       16.7056       15.7499       13.7858       11.7705       9.99901       8.17169       6.31646       5.00446       3.70827       2.66027       1.89120       1.25226      0.826721
  21  24 4412.5542    0.7969 14.6590  9.8349  0.0002  0.2176   0.0104   0.6085    0.0351   0.0000   451.2753      -15.9989       31.3006       3.01478       6.77171      -12.5592       16.0474      -18.3076      -18.1600       1.24304       10.3248      -1.23773      -12.0693      0.763075      -2.88027       1.63839       3.77495       1.16052       15.7716       20.3038       22.5361       23.3500       22.5160       22.0701       20.0708       17.7911       15.6797       12.9060       10.6793       8.58121       6.53313       4.89339       3.49480       2.46917       1.63092       1.11508
  22   6 1781.5466    0.3601  0.3877  8.9367 -0.0065  0.0208   0.0134   0.0406    0.0465   0.0000   439.0057      -4.04000       13.9163      0.186520      -3.15571      -2.32533      -1.33072       1.32699      0.211286     -0.156305      0.160499      0.779029     -0.673138     -0.514233     -0.465668      0.162100      0.141280     0.0883876       1.78001       2.06753       1.92361       1.94702       2.30169       2.17506       2.18308       1.63706       1.33747       1.10933      0.994157      0.870842      0.694151      0.504644      0.320233      0.231702      0.187044      0.136842
  22   8 2104.7528    0.7536  0.6032  9.6118 -0.0040  0.0226   0.0212   0.0487    0.0630   0.0000   442.6799     -0.507810       18.6593       2.71362     -0.492318       2.23702      -1.97598     -0.609927      0.409357     -0.550283       1.32351     -0.645600    -0.0851194    -0.0846752      0.227957    0.00376121     -0.166974     -0.144660       1.62255       2.14256       2.34613       2.59210       2.52941       2.34135       2.25246       1.78040       1.59794       1.30351       1.09724      0.760077      0.669519      0.475562      0.335484      0.240440      0.169904      0.119117
  22   9 2260.0263    1.0370  0.8092 10.0518 -0.0033  0.0268   0.0253   0.0631    0.0772   0.0000   438.0221      -1.45353       13.4364       2.05465      -5.01553      -3.10952       1.98660      0.590059      -2.96835      0.180015     -0.601874      0.456401     -0.831886     -0.539459     -0.402871     -0.315848     -0.195540    -0.0992183       1.81232       2.49483       2.78859       2.70081       2.75492       2.47041       2.28147       2.15245       1.84657       1.50265       1.24379       1.00528      0.750092      0.579244      0.397243      0.286314      0.204407      0.130605
  22  11 2559.1969    1.9703  0.8869 11.1938 -0.0003  0.0259   0.0472   0.0617    0.0857   0.0000   437.0222      0.369187       14.5906     -0.691811       5.66321       1.66759      -2.82898      -4.44380       6.08816     -0.140365      -1.70519      0.573044     -0.614231     -0.518169     -0.380259      0.101407    -0.0633778     -0.225944       1.93844       2.49832       2.65116       2.66999       2.96137       2.60061       2.36832       2.06262       1.89818       1.63821       1.24741      0.971539      0.768940      0.583902      0.440601      0.297862      0.206090      0.132818
  22  12 2707.0553    2.4981  0.8982 11.6378  0.0034  0.0255   0.0611   0.0673    0.1023   0.0000   438.7807       1.64924       15.9233      -2.56465      -2.11458       3.81150      -1.26855      0.500809      -2.33804      -1.64414      0.886732     -0.247613     -0.244310      0.908220     -0.487653     -0.239318     0.0591722      0.351534       1.68600       2.38726       2.60262       2.70913       2.59432       2.57331       2.28009       2.11519       1.73781       1.48703       1.16850      0.997086      0.693826      0.581789      0.390653      0.301014      0.201216      0.133550
  22  13 2854.6957    3.4086  0.7943 11.9141 -0.0045  0.0228   0.0847   0.0571    0.1311   0.0000   436.7728       1.78717       15.9128       4.62608      0.571045       1.14537     0.0118434      0.243680    0.00314546      -1.83824       1.25847       1.14729      0.300913     -0.810437     -0.257067     -0.236507     -0.157678     -0.124202       1.52118       2.10066       2.21174       2.36485       2.19746       2.25553       1.95231       1.79696       1.53050       1.35768       1.11185      0.889293      0.704900      0.509799      0.368326      0.258958      0.172238      0.117287
  22  15 3146.9516    3.9141  0.9812 12.7213 -0.0004  0.0280   0.0899   0.0655    0.0944   0.0000   438.5730       4.07362       6.86501       4.86987      0.947120      0.729232      -2.21052      -2.68441      0.647302      0.917233       1.92347     -0.449613      0.398488      0.706258      0.132695     -0.308738      0.328524      0.270908       2.15601       2.64293       2.87772       2.95710       2.93202       2.71658       2.60395       2.49257       1.98653       1.60469       1.29979       1.08200      0.837258      0.664986      0.453154      0.352027      0.235960      0.165972
  22  16 3292.1292    3.5473  1.4588 12.3193 -0.0007  0.0357   0.0689   0.0824    0.0855   0.0000   437.8408       4.11804       11.7271       6.22574       1.03642      0.140987      -8.13871      -3.16094       1.31457     -0.841972     -0.430422      -2.11849       1.37491      0.303189    -0.0995015     -0.825116      0.543245      0.263149       2.39134       3.12125       3.61965       3.60155       3.62791       3.38690       3.24103       2.80212       2.49668       2.02529       1.66597       1.39031       1.05260      0.808654      0.564407      0.414996      0.282533      0.180251
  22  17 3437.1766    3.0144  2.0834 12.0847 -0.0047  0.0427   0.0518   0.1121    0.0606   0.0000   437.7051       4.59612       11.5138       1.84554      -7.71568      0.836021      0.850937      -9.00177     -0.574988       1.00069      -1.00827      -3.92419       2.52796      -1.14678      -1.31198      0.550045     -0.618838     -0.239602       2.79989       3.89769       4.25455       4.25815       4.38319       3.87097       3.75918       3.42359       2.99010       2.53612       2.10362       1.74583       1.28781      0.993235      0.714569      0.499685      0.334899      0.224372
  22  18 3581.9788    2.4464  3.2534 11.4177 -0.0046  0.0557   0.0343   0.1371    0.0565   0.0000   434.3381       10.9271       13.2177      -8.69971      -7.35681       3.91311       3.74792      -1.75797      -8.28417     -0.222498       1.18027       5.19042      0.423954      -2.70202       2.28892      0.142214      0.497582     0.0665404       3.69409       5.07675       5.60669       5.45935       5.91776       5.31744       4.83733       4.55863       3.69643       3.40245       2.73314       2.15943       1.70927       1.25172      0.930495      0.653792      0.433624      0.291892
  22  19 3726.9261    2.0225  4.7277 10.9691 -0.0017  0.0660   0.0254   0.1889    0.0510   0.0000   431.1239       1.96922       15.1284       5.57261      -8.02459      -6.75463     -0.594654      -8.62114       5.81657      -4.73701      -2.94073      -2.25385       1.41900     -0.801043     -0.409268     -0.677476      0.933372      0.507038       4.65116       5.94841       6.82712       6.88650       6.54465       6.61866       5.72654       5.41106       4.73557       3.99198       3.32297       2.72084       2.08816       1.53950       1.13730      0.792819      0.544892      0.367399
  22  20 3871.5408    1.6978  6.4570 10.4071 -0.0010  0.0830   0.0193   0.2226    0.0518   0.0000   441.3313      -19.7241       22.7535      -1.25815       10.1608       1.38723       11.4403      -12.3055      -2.46617       3.45470      0.798994      -1.34482       3.82488      -2.04599     -0.148331      0.760816     -0.107947     0.0966246       5.78328       7.65590       8.68291       8.85341       8.88263       8.37275       7.83717       6.90413       5.86767       4.95765       4.06678       3.23685       2.53024       1.86919       1.42342       1.00896      0.674778      0.458719
  22  22 4160.8452    1.1287 10.5661 10.0461 -0.0004  0.1356   0.0140   0.3881    0.0409   0.0000   433.1018       12.0356       42.2037       10.5828       6.54691       8.34291      -20.4947      -7.40293       18.7843       4.57041      -13.7190      -4.41509       4.16081       5.13953       3.80579      -4.60763      -1.06347       1.21900       9.37976       12.3090       13.7304       14.3295       14.2115       13.3232       12.6171       11.1155       9.89120       7.87950       6.81566       5.35818       4.18405       3.18927       2.30365       1.69677       1.12860      0.772624
  22  23 4305.5191    0.9612 12.8946  9.9393 -0.0019  0.1760   0.0121   0.4821    0.0373   0.0000   431.3154       15.2732       56.3717       38.0559       18.2662      -41.8808       4.79312       5.30363       11.3516      -10.7196      -3.36116       7.04606       6.02088      -5.45435      -1.65261     -0.391587      0.208343      -1.04994       11.9405       15.6434       17.5078       17.5417       18.2880       17.3272       15.6789       14.1834       12.3237       10.5269       8.57335       6.88849       5.36882       4.07251       3.04783       2.17709       1.45064       1.00155
  22  25 4594.0902    0.5771 16.4038  9.7430 -0.0004  0.3150   0.0086   0.7822    0.0281   0.0000   407.2440      -22.2186       50.3716       19.5493      -36.6773      -12.3028       72.9896       35.0176       16.9797      -26.9214       5.66977      -9.43154       17.4905      -14.5183      0.600013     -0.499868      -1.80427       1.39441       20.8712       28.1935       31.4212       32.9614       32.5993       31.0049       28.7307       25.8726       21.8192       18.9521       15.4934       12.4190       9.69103       7.45235       5.36619       3.91262       2.60453       1.74554
  23   7 1969.6520    0.6028  0.4696  9.3152 -0.0023  0.0174   0.0189   0.0417    0.0543   0.0000   438.0969     -0.616419       17.3183     -0.516592     -0.481323     0.0970473      -1.59394      -1.68144     0.0186737     -0.538899      0.305707    -0.0394760     -0.158977      0.339803      0.416554     -0.138391     0.0564953     0.0406874       1.25283       1.59716       1.73710       1.85742       1.78026       1.69765       1.67925       1.50027       1.28517       1.05349      0.878237      0.697671      0.538366      0.416470      0.331577      0.240298      0.174499      0.129748
  23   8 2131.0647    0.8016  0.6615  9.6135 -0.0030  0.0225   0.0213   0.0502    0.0680   0.0000   436.1409     -0.359994       18.2521       1.44608       1.46474     -0.768699      0.911067      -2.51416      0.575405       1.53654     -0.487486      -1.70052     0.0278519      0.537172     -0.216094     -0.369982      0.126183      0.378095       1.66465       2.11508       2.12537       2.34993       2.55237       2.41187       2.18554       1.76900       1.57672       1.33787       1.20600      0.894853      0.648827      0.506630      0.385431      0.294986      0.197961      0.138425
  23   9 2287.4537    1.1314  0.8163 10.1295 -0.0018  0.0248   0.0270   0.0594    0.0827   0.0000   439.2457      -2.59478       17.6128     -0.282697      -3.22838       3.35318      0.573559      0.965177      -2.25893       1.57289       1.04118      0.144497     -0.590482     -0.296911     -0.501358      0.323157      0.373806    -0.0525059       1.65142       2.33573       2.56759       2.66693       2.61072       2.51772       2.33565       2.04985       1.68871       1.56734       1.18635      0.954349      0.736568      0.582342      0.408870      0.315579      0.217780      0.142225
  23  10 2439.1669    1.5726  0.9435 10.5376  0.0002  0.0261   0.0351   0.0613    0.1018   0.0000   438.0150      -5.10874       13.3593       2.31898      -1.13207      0.188870      0.877198       2.48986     -0.139691   -0.00295826      0.959198      -2.33978     -0.919278      0.313502      0.242241     0.0474210      0.205945   -0.00579560       1.72491       2.35000       2.53631       2.76633       2.74599       2.56175       2.42476       2.15847       1.79690       1.59580       1.17640       1.07145      0.780595      0.616829      0.469008      0.314896      0.226316      0.161236
  23  11 2588.5612    1.9434  0.9433 11.3083  0.0016  0.0252   0.0450   0.0664    0.0834   0.0000   438.5020      -1.78663       11.9525      -2.73850      -3.72658     -0.838539     -0.621193      -3.41334     -0.633757       1.17803      0.800414      -1.25871     -0.797684     -0.955894    -0.0533876     -0.184457     0.0670765      0.202607       1.74915       2.31904       2.43508       2.53009       2.57402       2.42997       2.25462       2.12921       1.87332       1.55615       1.25695      0.934353      0.789207      0.614585      0.485099      0.349670      0.246824      0.172962
  23  12 2737.5507    2.7966  0.8752 11.5850 -0.0032  0.0231   0.0641   0.0586    0.0940   0.0000   438.7518      -1.93315       11.7982       1.55518      -4.69573      0.165596       2.33410       2.43315       1.27609      -2.69275      0.180939      0.192641     -0.195805     -0.319891     -0.690729     -0.184520     0.0307849     -0.311524       1.60330       2.22595       2.41335       2.45829       2.59700       2.38285       2.27522       1.93856       1.62314       1.46125       1.05162      0.940073      0.679237      0.542332      0.400644      0.278167      0.199132      0.142443
  23  13 2886.0213    3.4429  0.7807 12.0942  0.0001  0.0225   0.0860   0.0562    0.1173   0.0000   437.5074       4.05450       16.6514     -0.957658       5.13615       1.47079      -2.38648      -1.68840     -0.156619       1.63070      0.273497      0.540973      -1.20372       2.05241     -0.268263     0.0507474      0.265690     -0.116071       1.55027       2.17459       2.30611       2.27734       2.34816       1.97700       1.98675       1.82627       1.62287       1.46405       1.19209      0.985285      0.773594      0.601625      0.406298      0.294448      0.204625      0.133447
  23  14 3033.3738    3.8397  0.8838 12.5319 -0.0120  0.0258   0.0922   0.0604    0.1195   0.0000   436.7368      0.259577       10.3302       2.68620       1.21504      -3.09370      -1.84727       1.32394      -3.59114       1.58547    -0.0536826      0.361271      0.984658     -0.132644      0.275489     -0.686416     -0.526294      0.187066       1.88949       2.52220       2.69325       2.70673       2.59476       2.45443       2.23777       2.11487       1.86272       1.63459       1.40246       1.13590      0.896568      0.656222      0.472115      0.331399      0.224916      0.156628
  23  15 3179.6188    3.8547  1.0586 12.7990 -0.0040  0.0281   0.0862   0.0697    0.0895   0.0000   439.0266       4.13079       19.9782       3.83757     -0.961731       4.68013     -0.324345       4.82528    -0.0478879      0.300033     -0.741488      -2.34064     -0.146773     -0.533018      0.369492      0.317279     0.0644658    -0.0712591       1.98083       2.35830       2.70268       2.88789       2.66502       2.76249       2.54330       2.24130       1.82281       1.70637       1.37023       1.13953      0.863450      0.666172      0.480772      0.360063      0.264641      0.178397
  23  16 3325.5195    3.4893  1.3760 12.5511 -0.0039  0.0339   0.0702   0.0826    0.0806   0.0000   437.6732       2.61200       11.4572       1.09993       4.40254       1.74330     -0.379684      -3.79477      -2.89067       4.37708      -1.28944      0.552883     -0.393602      0.152383     -0.280138     -0.310319     0.0831297      0.161885       2.16793       3.09112       3.11514       3.37489       3.13913       3.12807       2.93935       2.73582       2.29837       2.08669       1.63332       1.34453       1.08350      0.821505      0.598050      0.429471      0.302313      0.210092
  23  17 3471.1194    2.8462  2.3498 11.7811 -0.0012  0.0430   0.0433   0.1087    0.0600   0.0000   440.8092       6.10761       8.52428       10.4830       1.33407       3.53267       1.69802     0.0178187      -1.82188     -0.293702       2.91712      0.112853     -0.837892     -0.921571      -1.26209     -0.722642      0.828723     -0.111685       2.88383       3.76367       4.04736       4.07557       4.31997       4.01146       3.84138       3.48290       3.00409       2.52942       2.09402       1.68801       1.34564       1.06095      0.772151      0.566652      0.409240      0.284003
  23  18 3616.6457    2.3034  3.5783 11.3052 -0.0016  0.0571   0.0305   0.1491    0.0513   0.0000   438.1010      -4.73740       20.3356       6.81340       12.2282      -2.67411       6.27531       1.12157      -4.15638       1.78856     -0.230148    -0.0326381      -1.62683     -0.949604      -1.17707      0.658365      0.150957     -0.542698       3.59334       5.05776       5.24005       5.68747       5.52003       5.43481       5.06933       4.67115       3.88346       3.31155       2.80605       2.24318       1.76598       1.38527       1.04256      0.710144      0.510007      0.356264
  23  19 3762.0104    1.9576  5.0807 10.7767  0.0001  0.0683   0.0235   0.1835    0.0528   0.0000   445.5551      0.433777       18.8750       6.70468      -9.68045       3.79776       5.19976      -6.58719       7.00240      -1.22558       1.97719     0.0684326      -1.20816       1.13015       1.69360      -2.21648      -1.36472      0.378630       4.51300       5.83584       6.59538       6.88654       6.80805       6.43395       6.19866       5.49272       4.74481       4.05983       3.50710       2.67279       2.18215       1.65389       1.24735      0.897007      0.633931      0.430806
  23  20 3907.3305    1.6255  6.9669 10.4086 -0.0013  0.0864   0.0183   0.2412    0.0471   0.0000   435.2943       5.13516       21.0757      -11.4575      -4.92810       2.54793       11.2784      -1.59657      -2.29594       6.84383      0.275165       1.94957      -2.97319      0.682865       1.35594     -0.998875     -0.174493      0.806762       5.60318       7.61175       8.26434       8.74975       8.64364       8.30537       7.80937       7.00177       5.98306       5.19632       4.35744       3.50067       2.73145       2.11390       1.54963       1.14193      0.781298      0.538439
  23  21 4052.3080    1.3250  8.9339 10.1760 -0.0022  0.1119   0.0148   0.3089    0.0408   0.0000   422.6553       13.0157       21.1036      -20.9687      0.334958       5.06314      0.100451      -9.72375       3.34841       8.64208       2.17177      -1.73950      -2.79801       1.53066    -0.0839790      -2.54520      0.201511     -0.376546       7.07447       9.90281       10.6348       11.3530       11.2206       10.7143       9.79216       9.07877       7.81469       6.66673       5.61958       4.46920       3.60448       2.71534       2.01605       1.47934      0.981043      0.687500
  23  22 4197.5488    1.0941 11.4223 10.0435 -0.0006  0.1453   0.0130   0.4123    0.0374   0.0000   433.3618       18.3345       4.23242       9.32448      -32.5174      -11.7596       24.5676       2.11891       8.65188       8.89735      -6.68638       3.90794       1.44860       4.60511      -5.18585      0.477184     -0.763952       1.79260       9.55549       12.1864       13.9297       14.4723       14.3063       13.9384       12.8115       11.7538       10.2544       8.67184       7.30173       5.79679       4.60256       3.57785       2.67984       1.97421       1.38768      0.937184
  23  23 4342.9125    0.8828 13.0021  9.9344 -0.0038  0.1858   0.0110   0.5026    0.0343   0.0000   437.4176       3.09076       14.8026       21.2205       1.34686      -7.88855      -6.01702      -10.7289      -1.31564      -2.95529      0.334221      -14.7174      -5.59354       8.85190      -4.09037      -3.26243     -0.633769    -0.0247821       11.6665       16.0555       17.4245       18.2589       18.0824       17.3824       16.2983       14.7952       12.9612       11.1362       9.21191       7.55229       5.98031       4.53538       3.45521       2.45084       1.70214       1.15735
  23  24 4487.0744    0.7055 14.7058  9.7676  0.0001  0.2399   0.0091   0.6193    0.0311   0.0000   402.7939      -48.6176      -4.81124      -36.5707       72.4167      -7.63209      -1.75812       33.9285       39.9221       8.30865      -11.5077       17.4158       23.5794      -7.68980       2.92781     -0.347992      0.356088      0.862581       14.9709       20.1584       22.6639       23.0557       23.1267       22.7277       20.3633       19.2581       16.4092       14.2811       11.9229       9.56564       7.71879       5.83805       4.42508       3.22118       2.15039       1.50246
  23  25 4632.2056    0.5639 17.7488  9.6927  0.0011  0.3213   0.0082   0.8256    0.0265   0.0000   422.1953      -13.1311      -3.09443      -57.1998       63.7982       2.25777      -6.38053      -8.70792       20.9821      -14.1187       17.6286       24.7863      -13.5858     -0.324433       3.89676       4.98522      0.923975    -0.0789605       20.9787       27.0479       31.0260       31.8184       31.8118       31.2385       28.3924       26.0040       22.5337       19.4032       16.0002       13.1914       10.3494       7.91852       6.01087       4.49036       2.99455       2.10759
  24   5 1653.7074    0.2287  0.2007  8.9460 -0.0171  0.0186   0.0126   0.0296    0.0339   0.0000   440.1922     -0.718291       18.8012       2.53394     -0.800336      -1.18730     -0.876519       2.46299      -1.26495      0.313700      0.169360      0.159085     -0.686665      0.203382     -0.112505     -0.192226     -0.255800      0.255486       1.06720       1.39924       1.61241       1.28510       1.71749       1.69493       1.31786       1.60089       1.03942      0.968017      0.839606      0.630784      0.531691      0.419586      0.275315      0.255782      0.174401      0.141940
  24   6 1826.2582    0.3920  0.4075  8.9448 -0.0017  0.0193   0.0134   0.0439    0.0465   0.0000   439.7229      0.958448       19.6948       2.99154      -2.91176    -0.0400976       1.58620    -0.0280252      -1.05802       1.23949     0.0619427      -1.07802     -0.225114     -0.382337      0.113094     -0.107197    -0.0338941      0.108399       1.27778       1.72664       1.82415       2.07821       1.92285       1.86642       1.82453       1.58293       1.30188       1.11680      0.975951      0.730740      0.605393      0.442108      0.356802      0.254417      0.183675      0.125117
  24   7 1993.5538    0.6312  0.5498  9.3183 -0.0006  0.0194   0.0180   0.0462    0.0579   0.0000   439.2136       1.45708       21.1821       2.57043      -2.31183      -2.31152       1.82647      -1.31384      0.708013     0.0468151      0.375076       1.14258      0.579200      0.275807      0.146157     0.0898382    -0.0551282    -0.0815314       1.26057       1.74052       1.87703       1.91168       1.93194       1.82969       1.70323       1.57960       1.37564       1.21508      0.941846      0.866775      0.606375      0.548999      0.357640      0.283863      0.184120      0.140705
  24   8 2156.6825    0.8664  0.6299  9.8243 -0.0100  0.0212   0.0230   0.0452    0.0645   0.0000   437.7038       3.18214       18.7696      -3.15447      -7.65466      -1.49301       5.56233       1.57086      0.175150      -2.45125      0.889497       1.56240       1.10724     -0.466891     -0.527321     0.0418330    -0.0331617      0.417896       1.37243       1.91720       2.06009       2.17593       2.21391       2.12981       2.01563       1.75360       1.45768       1.35244       1.01048      0.838749      0.683583      0.510159      0.410014      0.290484      0.200341      0.147102
  24   9 2314.2614    1.1971  0.7883 10.5003 -0.0070  0.0243   0.0297   0.0603    0.0674   0.0000   439.1035       1.28118       15.1517      -2.25252       1.65380       1.25630     -0.512555      -1.00130     -0.742691      0.276568      -1.59454      0.260536      0.859347     -0.315625      0.795887      0.560099     -0.408807     -0.366738       1.68742       2.30481       2.40287       2.56063       2.24153       2.16459       1.95607       1.95441       1.77523       1.56854       1.40244       1.12094      0.943814      0.694664      0.523424      0.367299      0.241476      0.168445
  24  10 2467.0266    1.6218  0.9551 10.9518  0.0029  0.0267   0.0368   0.0649    0.0869   0.0000   440.1439      -2.98281       14.7507       1.71660       2.91383      -3.17455     -0.762745      0.175480      -2.97065      0.950117       1.99414     -0.393614      -1.66293       1.22966     -0.629834   -0.00598334      0.126310     0.0544015       1.77871       2.35299       2.64893       2.62325       2.69230       2.56137       2.42681       2.20359       1.89370       1.60620       1.35349       1.08407      0.825097      0.634017      0.515006      0.385066      0.275524      0.178198
  24  11 2617.6375    2.0825  0.9845 11.4708 -0.0020  0.0347   0.0487   0.0668    0.0910   0.0000   439.2969      -2.89298       15.1914     -0.170614     -0.678548     0.0880635     -0.929351      -2.85205      -3.99990      -2.31012       1.58361      -1.10331     -0.687663    -0.0308695     -0.332636      0.594653      0.266300      0.297370       3.39849       4.85560       4.83988       4.55560       3.87933       2.76913       2.74808       2.96719       3.17226       3.26032       2.92078       2.45409       1.92400       1.46865      0.937231      0.640846      0.482953      0.275415
  24  12 2767.6509    2.8368  0.8025 11.8619  0.0010  0.0222   0.0656   0.0536    0.0857   0.0000   441.1170       2.14200       14.2406       2.72372      0.772789      -4.47566     -0.937406      0.336368       1.02575     -0.356518     -0.511168     -0.765252     -0.586816     -0.152360      0.221152     0.0366037     -0.165894    -0.0175717       1.57392       2.10588       2.45465       2.59352       2.62707       2.44490       2.22531       2.04231       1.64410       1.37545       1.14590      0.915833      0.659127      0.527286      0.410747      0.301098      0.209291      0.152650
  24  13 2916.9001    3.4857  0.7959 12.4180 -0.0041  0.0257   0.0838   0.0513    0.0897   0.0000   437.8815       4.02591       15.6577       5.08545      -1.24841     -0.287141      -1.57707       1.22880       2.54387       1.23038      0.542258      0.701485       2.33460      0.202609     -0.272297     -0.261374      0.499550     -0.127793       1.49099       2.27506       2.35578       2.40093       2.58410       2.06626       2.38850       1.81343       1.89192       1.43687       1.30686       1.11405      0.783190      0.688002      0.453432      0.356183      0.229513      0.164977
  24  14 3065.0299    3.9219  0.8924 12.7016 -0.0035  0.0255   0.0908   0.0609    0.1029   0.0000   436.4209      0.323196       15.6527       2.20248      -1.12470       1.52796     0.0575393      -2.92568      -1.42534      0.751437       1.43840      0.796588      -2.09875      -1.12782      0.562699      0.232782      0.308073     -0.466771       1.52351       2.17872       2.18437       2.36742       2.43071       2.20816       2.19703       1.82954       1.70166       1.47726       1.25603       1.00760      0.812241      0.621321      0.482995      0.339126      0.235781      0.172447
  24  15 3211.9443    4.0434  1.1379 12.5130 -0.0030  0.0278   0.0841   0.0692    0.1216   0.0000   439.2256       1.31064       13.7506       2.53656       1.48346       2.88872      -1.35427      0.252008      -1.03528      0.387697    -0.0883052      0.507830     0.0888444     0.0783438      0.566098     -0.780614     -0.645183      0.471863       1.72732       2.35023       2.68186       2.63115       2.75759       2.49001       2.36555       2.18020       1.93180       1.70354       1.37512       1.12347      0.910071      0.641264      0.539258      0.386104      0.283877      0.193382
  24  16 3358.4542    3.3328  1.6246 12.4007 -0.0016  0.0357   0.0610   0.0892    0.0733   0.0000   441.4887      -5.48353       6.54459       3.84494      -1.24862      -1.84516       1.53079      -1.89780     -0.811139      -1.27577      -1.49388       1.44827     -0.649880      -2.05616     0.0324876      0.147812      0.585443    0.00222489       2.34976       3.21092       3.40306       3.49635       3.45073       3.21553       3.09298       2.90281       2.61740       2.24527       1.84791       1.47030       1.14361      0.913333      0.690898      0.516514      0.387845      0.272028
  24  17 3504.7589    2.7443  2.4419 11.7952 -0.0030  0.0443   0.0407   0.1107    0.0557   0.0000   440.9908       1.27739       11.0130       8.37109       6.89003      -1.86207      -1.29465      -2.14440      -2.51407      -4.92421      -1.83379       5.11678     -0.698989      -1.55180      -1.35234      0.930788     -0.171440     -0.207980       2.69219       3.74928       4.02311       4.25756       4.10783       4.09268       3.71812       3.44905       3.05541       2.54860       2.27764       1.78128       1.45119       1.11881      0.820185      0.622161      0.429940      0.308588
  24  18 3650.9166    2.2394  3.9441 11.0982 -0.0022  0.0566   0.0270   0.1477    0.0504   0.0000   443.9437       4.85719       9.07646       3.19393       2.57247      -6.30862      -6.86264       1.43222      -2.60227      0.282617       1.41239     0.0210138      0.940661      -1.33474     -0.835870     -0.820530     -0.151537     -0.157064       3.63868       4.94353       5.47239       5.80164       5.76703       5.44374       5.21580       4.56117       3.99824       3.43214       2.82076       2.27657       1.80307       1.39592       1.05666      0.780246      0.576632      0.395284
  24  19 3796.6911    1.8102  5.3161 10.8527  0.0001  0.0714   0.0226   0.1968    0.0470   0.0000   449.2190      -1.57763       12.2017       19.2781       4.37718       8.97910      -16.7552       2.80374       7.84915       3.23943      0.782487      -8.36081      -3.33572       1.04185     -0.119776       2.98400     -0.756928     -0.678210       4.71022       6.16190       6.97634       7.22889       7.14067       6.95991       6.39837       5.80054       5.06129       4.40193       3.75595       3.05140       2.34164       1.83990       1.39550       1.04872      0.712781      0.497267
  24  20 3942.5542    1.5212  7.7630 10.3360 -0.0014  0.0906   0.0166   0.2609    0.0441   0.0000   437.0911       2.07685       17.9930       22.2721      -2.83259       13.4489      0.278832       4.83565       2.77369       3.33944       2.60033      0.844241      -2.39799     -0.900405       1.47289      -2.24262    -0.0914641       1.25811       5.83553       7.60693       8.50830       8.87418       8.74237       8.53222       7.95278       7.13751       6.33225       5.58881       4.70932       3.86261       3.02024       2.38789       1.75636       1.33484      0.919179      0.642300
  24  21 4087.9685    1.2465 10.0344 10.1166 -0.0012  0.1189   0.0139   0.3420    0.0405   0.0000   441.5376       3.63077      -3.61253      -17.8274      -5.26433      -13.7183       3.47131       6.10412       11.1907      -9.92590      -9.58299     0.0937339      0.224818      -2.45790      -4.37289      -1.95198       1.81560     -0.620522       7.49245       9.98315       11.0000       11.5768       11.5848       11.2662       10.4384       9.53676       8.40277       7.14521       6.03887       4.86871       3.90798       3.02316       2.32458       1.71448       1.20375      0.853278
  24  22 4233.6209    1.0160 11.3560 10.0561 -0.0007  0.1503   0.0124   0.4257    0.0363   0.0000   440.1821      -4.68369     0.0469174      -6.53746       18.6240       20.6598      -14.8206       3.14081       12.3724       1.39231      -13.5454       5.55725      -3.34187      -4.85361       7.08253      -4.99478    -0.0880125       2.87190       9.15133       12.4183       13.9489       14.4496       14.3824       14.0161       12.7580       11.8788       10.4754       9.03831       7.61838       6.26175       5.00808       3.86840       2.96441       2.18803       1.44635       1.05237
  24  23 4379.0880    0.8395 13.8223  9.9408 -0.0002  0.1963   0.0102   0.5326    0.0316   0.0000   428.6768      -21.2708       24.7255     -0.483874      -16.8409      -1.95074       20.5173      -1.10905      -3.17726      -32.3900      -1.51425       1.93552       5.65411      -5.43622      -3.78357     -0.748360       2.08797      0.864512       12.3879       16.0415       18.5179       18.6989       19.2702       18.3183       17.1165       15.8218       13.8071       11.6546       9.94880       8.17833       6.56928       5.06916       3.86032       2.87754       1.95686       1.40990
  24  24 4524.6612    0.7058 16.5695  9.7768  0.0042  0.2493   0.0088   0.6653    0.0284   0.0000   436.9141       22.2903       36.5023       6.76491       26.9825      -18.8324      -53.6731       21.5555      -10.8423       8.03839      -1.75452       12.3189       6.01334      -7.89052      -4.43312      -4.32317      -4.51630       1.09963       15.2599       20.5918       22.9466       23.9598       23.7989       23.4506       21.6276       19.6362       17.2980       14.8458       12.9139       10.2302       8.39322       6.35446       4.94650       3.59800       2.48895       1.76408
  25   6 1847.8957    0.4427  0.3870  9.0516 -0.0027  0.0180   0.0145   0.0378    0.0464   0.0000   440.4706      -2.26822       20.4467     -0.764352      -2.59268     -0.510022     -0.528163    -0.0785441       2.45434    -0.0387138      0.698814     -0.609189     -0.147465      0.280773      0.335771      0.130848    0.00162411     -0.221955       1.15677       1.44972       1.54591       1.67217       1.68007       1.79420       1.50796       1.26021       1.28621       1.00746      0.883179      0.701357      0.569121      0.413222      0.333811      0.254460      0.179027      0.132937
  25   7 2016.9005    0.6487  0.5871  9.3893 -0.0023  0.0212   0.0176   0.0478    0.0572   0.0000   438.3062      0.529511       17.3269     -0.589892      -1.71144      -2.66999     -0.199336      0.453520       1.52901     -0.196690      -1.09014       1.22925    -0.0617174     0.0424492      0.171080     -0.178569     -0.409466      0.189705       1.18513       1.82219       1.83259       2.07837       1.98688       1.92008       1.79725       1.62960       1.44303       1.25106      0.996101      0.829447      0.644600      0.516871      0.401454      0.279461      0.207617      0.155870
  25   8 2181.7252    0.8951  0.8014  9.7067  0.0000  0.0240   0.0213   0.0529    0.0721   0.0000   439.7492      -2.01302       17.9210      -5.24991     0.0365230     -0.572290      0.222625       3.83887       4.37465      0.427111     -0.210455      -1.15377     0.0524130      0.622415     -0.319614     -0.262432      0.806202     0.0865048       1.53468       1.97237       2.10960       2.19181       2.38000       2.04795       2.01602       1.84142       1.66331       1.41949       1.24953       1.05159      0.848009      0.658346      0.489073      0.354049      0.263336      0.188186
  25   9 2340.4672    1.2521  0.9152 10.2529 -0.0007  0.0245   0.0278   0.0599    0.0806   0.0000   440.5954       2.65911       11.2713      -1.02313      0.818202       6.20061       1.70947      -2.52847     -0.303112       2.99514       1.81472      0.520128    -0.0903025      0.107502      0.461190     0.0780079    -0.0318210      0.156359       1.56392       2.10473       2.32529       2.30097       2.30970       2.20907       2.03731       1.94511       1.78272       1.54322       1.31797       1.07508      0.814829      0.641760      0.485850      0.382956      0.276765      0.207217
  25  10 2494.3712    1.7466  0.8559 10.8888 -0.0010  0.0243   0.0391   0.0560    0.0850   0.0000   441.8408       1.39836       16.6714       1.21989      0.598462     -0.403602       2.56984      -1.23154      -3.87069       1.02131       2.11865      -1.48076      -1.61413     -0.501345     -0.585745     0.0852697      0.275564     -0.134690       1.59497       2.20502       2.35144       2.33028       2.28985       2.01893       2.00425       1.89415       1.73456       1.66548       1.39635       1.14981      0.950715      0.708230      0.517103      0.383142      0.287813      0.191737
  25  11 2646.2075    2.2584  0.8991 11.4602 -0.0030  0.0266   0.0512   0.0649    0.0931   0.0000   440.8377       1.15107       15.1456       1.77352     -0.688999      -2.74685       1.90498       2.38495     -0.360754      -1.44027      -1.02632   -0.00778428      0.557704     -0.697153     -0.833852    -0.0100114    -0.0550584     -0.198568       1.86763       2.71320       2.70937       2.71864       2.40312       2.21866       2.05186       2.06626       1.98024       1.91744       1.65214       1.38179       1.17265      0.875548      0.609327      0.411046      0.289344      0.208703
  25  12 2797.2922    2.8638  0.8457 11.9637 -0.0066  0.0222   0.0645   0.0568    0.0805   0.0000   438.1386       2.64929       13.2373       4.46428      -3.52549      -2.52738       2.66865       1.62406       2.52444       2.07117      0.391492      -1.35494     -0.243933     -0.332535     -0.739662      0.372946      0.506666      0.343754       1.40982       1.82331       1.96031       2.13529       2.12348       1.99791       1.96808       1.73077       1.58208       1.29004       1.13029      0.919136      0.722427      0.553724      0.446923      0.338839      0.248345      0.173802
  25  13 2947.3790    3.7552  0.7287 12.4441 -0.0005  0.0200   0.0892   0.0505    0.0749   0.0000   438.8265       1.36517       16.3352       3.49593     -0.175010     -0.323639      0.105593      -1.06573     0.0576215       1.32809     -0.420817     -0.201983      0.170929      0.425650     -0.463435     0.0245844     0.0758737    -0.0606618       1.20019       1.72417       1.78304       1.79923       1.91094       1.71837       1.74309       1.53142       1.41875       1.25683      0.969351      0.863769      0.638800      0.539057      0.391449      0.294451      0.223229      0.146475
  25  14 3096.0873    3.9205  0.8861 12.7354 -0.0084  0.0227   0.0920   0.0597    0.1075   0.0000   437.7588       3.38455       12.3597       2.74798       1.95675       2.86154       3.75105      -1.41969      -2.18791       2.09122       2.09772      -1.00446      -1.18516     -0.935532      0.448677      0.611731     -0.398448    -0.0149024       1.48500       1.98152       2.12050       2.26951       2.26456       2.21724       2.06740       1.85858       1.69506       1.45964       1.15988      0.948151      0.756712      0.606363      0.459932      0.355151      0.268001      0.187536
  25  15 3243.7624    3.7028  1.1992 12.6613 -0.0129  0.0308   0.0782   0.0731    0.1117   0.0000   436.3911       5.44748       17.0850      0.212801       4.13394      -1.00730     -0.435350      -2.23310       2.38806      0.292103      0.329259      -2.60443       2.39833       1.39933      0.996698     -0.222722     -0.186875     -0.144515       1.77210       2.55879       2.78833       2.87347       3.02634       2.83962       2.67630       2.41894       2.14318       1.79579       1.54852       1.23601      0.969581      0.809098      0.566820      0.460412      0.320232      0.239990
  25  16 3391.0080    3.2428  1.5761 12.4357  0.0040  0.0349   0.0602   0.0876    0.0726   0.0000   436.9059       7.03823       15.6460      -1.19282       3.19015     -0.327849       2.25486      -4.68342      -3.39897     -0.744632       2.25828      -1.51695      0.132010      -1.53461     -0.501449      0.689450      0.561497    -0.0338181       2.21369       2.86487       3.16259       3.48994       3.46665       3.15786       2.99988       2.85702       2.52421       2.05892       1.75736       1.44267       1.17585      0.878932      0.710976      0.527052      0.382189      0.261537
  25  17 3537.9662    2.5981  2.9165 11.7406 -0.0013  0.0475   0.0361   0.1276    0.0492   0.0000   440.5669       5.42330       13.5508       8.53045      -4.70633       2.31443      -4.67818       3.02478     -0.228502       1.98634       1.90865      -1.19963      0.281278      0.308551     -0.572373     -0.865222     -0.161987      0.734597       2.86730       3.96052       4.36874       4.63832       4.61667       4.55336       3.99280       3.92485       3.26142       2.86789       2.36984       1.97065       1.60578       1.23989      0.942776      0.702035      0.497377      0.347388
  25  18 3684.7226    2.1512  4.6477 10.9604 -0.0001  0.0606   0.0241   0.1632    0.0456   0.0000   439.2024       6.10870       11.6787      -2.82162      -4.03870       4.06323      -6.83380      -2.14811      -2.48199     -0.311775      -3.18179      -2.67113      0.839738      -1.57199      -1.93786       1.57181      0.490914     0.0292186       3.78064       5.09786       5.68115       5.84396       5.92177       5.77327       5.31322       4.84663       4.25496       3.65367       3.24002       2.56362       2.10666       1.65283       1.22903      0.926605      0.654429      0.464887
  25  19 3831.2244    1.7641  5.9791 10.6144 -0.0003  0.0741   0.0197   0.1983    0.0458   0.0000   437.8182      -6.93691       10.0796      -8.22012      -2.76037       3.85185      -4.69697       7.00194       4.99803      -2.12927      -3.96970     -0.848415      0.719568      -1.67129      0.576584      0.378561     -0.149203     -0.717029       4.49486       5.94310       6.63150       7.06999       6.94174       6.82720       6.28712       5.80223       5.21477       4.38401       3.79019       3.10662       2.53142       1.97097       1.49356       1.14865      0.784027      0.578018
  25  20 3977.4180    1.4097  7.8963 10.3418 -0.0023  0.0953   0.0160   0.2644    0.0419   0.0000   428.2117       9.92423       8.79919      -10.3513      -4.37298      -20.2426      -3.72269       1.56306       2.86738      -1.77652     -0.981240       5.50926      -5.15592      -1.20975       3.70999       1.27410      0.202768     -0.800826       5.94922       7.81483       8.76378       9.30679       9.21884       9.06007       8.43721       7.67129       6.67958       5.79402       4.85394       4.01554       3.33136       2.50139       1.94377       1.44531       1.04163      0.746929
  25  22 4269.4800    1.0156 13.4198  9.9582 -0.0003  0.1679   0.0107   0.4587    0.0337   0.0000   416.2940      -9.07660       26.8677      0.898319       3.73324       3.96306       8.14819      -24.9334       9.41773       17.7492      -9.99463      0.845197      -4.35959      -3.77743       3.39639       8.14767      -3.74307      0.749519       10.1079       13.1058       15.0649       15.1959       15.7966       15.4116       14.2672       12.9834       11.6185       10.1980       8.35969       7.00772       5.72128       4.47133       3.44638       2.60004       1.81781       1.31831
  25  24 4561.1531    0.6141 15.9201  9.8011 -0.0060  0.2719   0.0084   0.7036    0.0270   0.0000   471.7648       69.5882      -8.82626      -14.1967       12.3832      -18.0577       6.03708      -15.3158       8.89665      -2.62098       14.3221      -19.2210      -34.2335       6.62663      -6.19447      -6.15978       1.62620       1.24879       15.9444       21.3980       23.9628       25.2108       25.1036       24.7612       23.0446       21.0413       18.6193       16.4576       13.8465       11.3727       9.39899       7.28243       5.66266       4.20397       2.94768       2.12315
  26   6 1869.0221    0.4639  0.4508  8.9554 -0.0038  0.0175   0.0140   0.0399    0.0500   0.0000   441.2008      0.273963       18.6029      -1.45115     -0.740006     -0.272225       2.68102   -0.00391112      0.233628      -1.68407      0.340094      0.765556      0.924062      0.333374      0.105461     -0.172533    -0.0292106    -0.0826665       1.09206       1.46027       1.61239       1.78528       1.74474       1.67769       1.56245       1.47451       1.28950       1.07542      0.931761      0.720934      0.649757      0.465923      0.367748      0.287608      0.209790      0.148150
  26   7 2039.7215    0.6754  0.6093  9.3731 -0.0019  0.0201   0.0178   0.0474    0.0583   0.0000   439.8239     -0.224730       21.5036       2.21245      -4.34948      0.794601       1.26083      -1.14732      0.278778      -1.26090      -1.48808     -0.554589       1.47867    -0.0749409     0.0720747     -0.223761      0.305464    -0.0701521       1.25030       1.68567       1.71407       1.86374       1.89041       1.87599       1.85095       1.58130       1.40870       1.14663       1.01542      0.829642      0.725912      0.562249      0.411864      0.301903      0.216737      0.160129
  26   8 2206.0511    0.9835  0.7744  9.9325  0.0003  0.0232   0.0235   0.0540    0.0709   0.0000   441.4864      0.336079       18.1997       2.53586       2.33343      -1.57545     -0.859952       1.10866      -1.35563      -1.07512       2.56730    -0.0568168     -0.806127      0.542736     -0.450255     0.0799208     -0.256492      0.772933       1.37845       1.80087       2.04769       2.15627       2.07809       2.09240       2.01705       1.73113       1.58401       1.41262       1.20933      0.932967      0.795205      0.580913      0.477141      0.371446      0.271751      0.199821
  26   9 2366.0180    1.3214  0.9798 10.3180 -0.0011  0.0257   0.0280   0.0672    0.0844   0.0000   439.2952     -0.778581       16.7315       1.86594     0.0577499      -3.12007      0.186565       1.34839      -3.18806     -0.659635      0.603258      -2.23936     0.0508478      0.193695    -0.0890899       1.25172     0.0420934    -0.0631073       1.53009       2.08678       2.15173       2.41782       2.22810       2.17726       2.11137       1.97369       1.75898       1.55543       1.35050       1.05635      0.860109      0.691798      0.545710      0.417221      0.298826      0.208483
  26  10 2521.1352    1.8838  1.0043 10.8835 -0.0022  0.0256   0.0385   0.0600    0.0879   0.0000   439.4651      0.764304       14.7279     -0.645079      -3.14175      0.568179       1.02301       1.43508     -0.828379      0.116519      -1.61795      0.803832     -0.440155      -1.25497      0.262661     -0.847986      0.897249    -0.0467293       1.62348       2.12565       2.17141       2.36563       2.32906       2.16917       2.23424       1.96050       1.79310       1.49648       1.40387       1.11292      0.889267      0.652405      0.524810      0.421773      0.314698      0.240847
  26  11 2674.3026    2.4177  1.0077 11.4032 -0.0027  0.0247   0.0503   0.0635    0.1073   0.0000   439.6452     -0.510849       15.4428      0.132072      -7.62911      -4.40998      0.115396      -2.38071       1.01091      -1.77219      -2.01350     -0.147305      0.186847      0.253848    -0.0887613      0.401638    -0.0974918    -0.0769191       1.44633       1.95341       2.16564       2.28652       2.27312       2.18690       2.13498       1.92328       1.66608       1.42084       1.26432       1.01433      0.810710      0.654009      0.505820      0.366868      0.284922      0.200927
  26  13 2977.3784    3.8548  0.8383 12.5887 -0.0031  0.0216   0.0851   0.0521    0.0798   0.0000   440.9639       1.69285       12.1116      0.668530      -2.82403     -0.678602       1.71304       1.76842      -2.93623     -0.347451      0.522652     -0.503991    -0.0375837     -0.862307      0.320920     -0.535928     -0.115497     0.0727916       1.30857       1.69182       1.89625       1.97661       1.94742       1.77262       1.85866       1.64394       1.46272       1.34150       1.20854      0.917976      0.788953      0.633603      0.476253      0.357732      0.264953      0.187569
  26  14 3126.8283    3.8592  0.9632 12.9292 -0.0018  0.0264   0.0842   0.0644    0.0833   0.0000   436.5785     -0.285520       14.7934     -0.194504      -3.36484    -0.0575787      -1.44919     -0.417751       3.29889      -1.33645      -1.82490     -0.767201     -0.294681      0.625259      0.828833     -0.351055     -0.103250     -0.332992       1.46671       2.00618       2.29992       2.39208       2.43723       2.10284       2.21767       1.96938       1.72101       1.56273       1.27292       1.11628      0.898087      0.680601      0.555267      0.401230      0.282516      0.200991
  26  15 3275.3109    3.6384  1.3091 12.6670 -0.0028  0.0317   0.0737   0.0800    0.0988   0.0000   439.5260       1.28206       10.1104       3.36997       3.55188      -1.86088       3.23784      -1.27708      -2.39588      -3.50333       1.46874       3.53503     -0.151753     -0.482839      0.443486     -0.111051      0.160477    -0.0392142       1.81056       2.61780       2.65009       2.90138       2.85849       2.76937       2.73606       2.46913       2.16327       1.89511       1.59542       1.29825       1.06397      0.844635      0.650665      0.495272      0.359933      0.277400
  26  16 3423.2909    3.1080  1.7874 12.2432 -0.0032  0.0368   0.0541   0.0906    0.0751   0.0000   437.5951       3.49814       11.6517      -2.21041      -1.26938       3.72826      0.501744      -4.22138      0.923249      -2.35407       4.85315     -0.105902      -1.76747      -2.11307      -1.21350    -0.0562467      0.472315     -0.272520       2.13473       2.78380       3.16820       3.22508       3.33134       3.34165       3.09693       2.82430       2.45554       2.16630       1.82509       1.57934       1.26439      0.996277      0.764490      0.581523      0.426276      0.311137
  26  17 3570.8780    2.4596  3.0978 11.7012 -0.0014  0.0506   0.0330   0.1274    0.0478   0.0000   437.0704       3.75516       6.56956       5.21507       5.20195      -5.00211     -0.864322       2.42860       4.66135     -0.898056     0.0191727      -2.46815       1.02927      -1.07085     -0.797336      0.745729     0.0217355      0.164550       2.79753       3.98516       4.25152       4.50983       4.60707       4.44670       4.18138       3.88258       3.43799       3.01380       2.53976       2.12209       1.73910       1.37558       1.06176      0.796476      0.575189      0.405706
  26  18 3718.1285    2.0266  4.9441 10.9655  0.0003  0.0640   0.0226   0.1693    0.0435   0.0000   441.1342       2.71365       6.79992       5.49846       3.97496       3.82551      -7.48599      -14.6290       4.86376       6.22669     -0.484673       3.61053      0.910766      -1.62269      0.344079     -0.721089     0.0142942      0.180027       3.77044       5.00044       5.55955       5.80624       5.94850       5.82630       5.36974       4.86679       4.39343       3.89928       3.34351       2.73642       2.23696       1.72577       1.34890       1.03849      0.768397      0.535761
  26  19 3865.1022    1.6667  6.6581 10.5886 -0.0017  0.0775   0.0178   0.2197    0.0417   0.0000   431.9507       4.78132       24.3231       6.83863      -9.30410       22.1635       3.94179      -2.35992      -7.27670       11.5789       4.20827      -1.97293      -8.86948      -1.90756      0.634143      -1.69489      0.618066     -0.310315       4.46674       5.95603       6.70576       6.94159       7.16634       6.71651       6.44234       5.87027       5.30636       4.67656       3.97998       3.30361       2.71761       2.14319       1.63717       1.26343      0.908636      0.645967
  26  20 4011.9326    1.3818  9.0542 10.3304 -0.0023  0.1035   0.0153   0.2971    0.0393   0.0000   439.1705      -14.6767       15.6107       25.0928       13.5128      -9.97697     -0.862276     -0.123727       5.15187       16.4323      -2.60414      -14.7645     0.0401517       7.51940      0.515637      -1.59916       1.12731      0.385223       6.10190       7.81119       8.87206       9.29800       9.35758       9.29944       8.65455       7.89939       7.20388       6.18904       5.25149       4.52894       3.55201       2.87926       2.22442       1.69761       1.23218      0.906805
  26  21 4158.9997    1.1149 10.9088 10.1526 -0.0028  0.1310   0.0127   0.3746    0.0362   0.0000   424.3869       5.54009       14.4777       14.5674       21.9637       10.6760      -3.47389      -8.79385     -0.221863      -13.6116      -13.2471      0.799214       6.71989      -9.29629       1.26717       2.85212      0.566881      -2.14524       7.63960       10.2536       11.4852       11.9365       11.9963       11.7891       11.0331       10.2143       9.12250       7.99653       6.78092       5.69599       4.53677       3.68528       2.88790       2.16108       1.54812       1.13061
  27   5 1713.5831    0.3124  0.2644  8.8940 -0.0050  0.0157   0.0121   0.0294    0.0368   0.0000   440.2042      0.650656       19.7474      -1.38823      -1.99574      -1.44977      -1.15825      0.400848      0.197953    -0.0145425      0.593484      0.766146      0.408753      0.224066      0.215409     -0.153516    -0.0345508     0.0539011      0.966839       1.21828       1.56805       1.51313       1.59161       1.44242       1.43249       1.34132       1.03548       1.04957      0.872937      0.694368      0.594036      0.470110      0.351468      0.303336      0.191452      0.148774
  27   6 1889.7346    0.4876  0.5343  8.9733 -0.0050  0.0207   0.0140   0.0457    0.0549   0.0000   440.4920      -2.17534       18.5337       2.58006      -1.04699      -2.57203      0.742399      0.528374       1.62676     -0.826050       1.94314     -0.861191     -0.809733     0.0291398      0.388156     0.0216001      0.135133     -0.208684       1.12775       1.61973       1.86556       1.93081       2.00111       1.91472       1.73236       1.69278       1.38754       1.20471       1.07606      0.830100      0.681475      0.547707      0.406004      0.317020      0.233414      0.168984
  27   7 2062.0162    0.7020  0.6262  9.4822  0.0000  0.0199   0.0181   0.0479    0.0562   0.0000   439.4190      0.810951       17.4206       3.26654       1.75421     -0.307129     -0.455794      -1.44473     -0.543050       3.01636     -0.806545      -1.42645      0.472112      0.393094      0.518265      0.503862     0.0659280     -0.117897       1.17044       1.58134       1.64562       1.92217       1.82148       1.78224       1.76645       1.56821       1.37041       1.19396       1.00903      0.810365      0.709958      0.542859      0.442762      0.314367      0.234902      0.170529
  27   9 2390.9925    1.4779  0.9779 10.3842 -0.0011  0.0230   0.0303   0.0602    0.0878   0.0000   438.7624      -2.62272       17.7619       1.75242      -4.14431      -3.45446      -1.85481      0.769093       2.35379      0.168075      -1.63555       1.77380     -0.141328     -0.891453      0.245593      0.144349     -0.238247     0.0271598       1.36206       1.84595       2.06741       2.12421       2.20070       2.13164       1.99272       1.81824       1.66082       1.41384       1.28189       1.01155      0.857492      0.629315      0.510160      0.410323      0.306775      0.212556
  27  10 2547.4242    1.8858  1.0522 11.1784 -0.0022  0.0269   0.0384   0.0663    0.0824   0.0000   438.9745      0.280893       12.9155      -1.96868      -1.97582      0.238143       3.39500     -0.757705     -0.551967      -3.08807       2.30117      0.912247      -1.75203      -2.30730     -0.161855      0.171205      0.313668      0.109769       1.66418       2.30409       2.60450       2.84306       2.96378       2.74278       2.55040       2.32482       1.93654       1.75307       1.43586       1.13340      0.962199      0.750468      0.598191      0.422046      0.320091      0.236098
  27  11 2701.9886    2.5036  0.9326 11.6636 -0.0010  0.0233   0.0524   0.0603    0.0838   0.0000   438.9069       3.30880       11.9954      0.210489     -0.804417       1.47140      0.145503      -1.20854       2.96724      0.138360       1.06996     -0.236197      0.608427     -0.451347      0.289195      0.138918     -0.415304    -0.0509718       1.34094       1.91779       2.11211       2.16946       2.23789       2.13665       2.09320       1.92493       1.69089       1.46664       1.13088      0.944772      0.800958      0.642159      0.511029      0.384197      0.283607      0.207634
  27  12 2855.3264    3.1720  0.7678 12.3113 -0.0041  0.0202   0.0717   0.0517    0.0797   0.0000   438.9753     -0.370347       12.0999       4.35856      0.951338      -2.62877     -0.168028       1.27362       2.06609      -2.18882      -1.87022      0.347839     -0.685741      -1.27309     -0.298877     -0.393041     -0.299195      0.274069       1.18987       1.57733       1.70002       1.86546       1.82920       1.77368       1.68734       1.61081       1.36384       1.22459       1.06545      0.888652      0.776731      0.598565      0.455136      0.344164      0.255181      0.180216
  27  13 3006.9672    4.0264  0.8055 12.5179 -0.0026  0.0206   0.0887   0.0479    0.0832   0.0000   441.6354      0.917079       10.3212      0.688049      -1.66025      0.786483      -1.24544       1.06608      -2.98260      -3.38007       2.19846      0.374843      0.852664      0.413131      0.753364     -0.555562     -0.378905     0.0830390       1.21507       1.57565       1.76569       1.72239       1.93648       1.83469       1.72338       1.63234       1.35797       1.27270       1.04532      0.896465      0.734432      0.578461      0.441582      0.340495      0.263011      0.204810
  27  14 3157.1982    4.0567  1.0359 12.7421 -0.0023  0.0245   0.0825   0.0618    0.0841   0.0000   438.2976       2.69689       15.2809       1.35049      -1.18998       2.09259      -1.39580     -0.381033     -0.736254      -2.49814       1.54032      -2.80301       1.62431      0.538373      0.586363     -0.551070     0.0709438     -0.133020       1.57601       2.11117       2.27691       2.46733       2.36265       2.35920       2.13485       1.94141       1.75003       1.64325       1.40165       1.17250      0.923876      0.767039      0.551487      0.447609      0.334357      0.231703
  27  15 3306.4132    3.5122  1.4971 12.3546 -0.0049  0.0321   0.0635   0.0796    0.0908   0.0000   442.0665       1.79650       10.9430       3.26433      -6.38856       3.97945      -2.85149     -0.100528     -0.685665      -1.15269      0.235686      0.509768      -1.29380      -1.76696      -1.04695     -0.447634     -0.123700      -1.01029       1.76125       2.42742       2.69938       2.75481       2.86640       2.71607       2.68035       2.34940       2.27243       1.79093       1.68083       1.34843       1.11942      0.936087      0.705427      0.530265      0.382887      0.295431
  27  16 3455.1061    2.9355  2.0332 12.1302 -0.0021  0.0394   0.0488   0.1028    0.0723   0.0000   441.0097       5.29369       9.10095       1.90030       7.87246       5.32405      -6.25656      0.691031       1.99723      0.744650      -2.94087      -2.01267       2.85703     -0.356609      -1.18165      -1.07969      0.350143   -0.00358706       2.11774       2.99837       3.15499       3.35415       3.45887       3.31205       3.19828       2.98321       2.64352       2.26203       2.02499       1.62452       1.39193       1.10550      0.860100      0.681896      0.462304      0.339365
  27  17 3603.4181    2.3541  3.3771 11.4938 -0.0014  0.0506   0.0302   0.1327    0.0495   0.0000   433.0396      0.743152       20.4771       8.90901      -6.17638       2.35221       4.94637       4.58961       4.42782       3.09236      -2.82618      -1.92040      0.829239     -0.482925      0.212868      0.378016    -0.0513145     -0.609124       2.87811       3.81944       4.32852       4.36340       4.39479       4.44660       4.15488       3.83457       3.48171       2.97637       2.65611       2.16364       1.85601       1.46080       1.13597      0.882908      0.623239      0.473266
  27  18 3751.5627    1.9820  5.2585 10.8305 -0.0015  0.0645   0.0211   0.1756    0.0444   0.0000   435.7554      -6.16070       8.83639       3.64855      -8.97412       2.59177      -6.45159      -4.11290      -4.42958       2.46352       3.98345      -3.09953      -3.02354     0.0656338      0.121812      -1.05598     -0.814673       1.44698       3.63805       4.85471       5.61447       5.80237       5.88202       5.75144       5.31731       4.97399       4.48691       3.88746       3.35462       2.79053       2.30123       1.78808       1.44983       1.09713      0.792510      0.590213
  27  19 3898.8427    1.5845  7.2521 10.5796 -0.0038  0.0848   0.0172   0.2339    0.0397   0.0000   442.1027       7.06546       23.6114       11.0733       6.74354       7.14764      -16.0544      -6.96232       4.13835      -8.10159      0.711050      -6.50043       3.97635       5.42254     -0.240141      -1.84732     -0.987576       1.33370       4.79180       6.20238       7.04631       7.33974       7.62891       7.30583       6.82515       6.44473       5.70713       5.09802       4.36813       3.66529       3.02757       2.40452       1.90112       1.47434       1.04936      0.792616
  27  20 4046.3582    1.2602  8.7187 10.3982 -0.0017  0.1035   0.0149   0.3031    0.0372   0.0000   424.2015    -0.0665229       7.10436      -1.82508       8.46059      -18.9401      -3.63631       2.58419      -5.67741       1.38436       16.8080      -3.75460      -2.63777       3.17289      0.213135       2.92470     -0.790169    -0.0330618       6.06551       7.64479       8.96697       9.11342       9.27202       9.20693       8.57720       7.93667       7.21330       6.36327       5.47144       4.47410       3.71821       3.00779       2.34721       1.84221       1.33914      0.987225
  27  22 4340.4545    0.8523 13.1044 10.0504  0.0008  0.1818   0.0103   0.4945    0.0302   0.0000   419.5541      -9.63578       38.1495      -18.7866       12.5738      -18.6229      -9.95353      -8.50023     -0.440749       13.5004      -9.22100      -15.5228      -8.38443       13.0341       3.89121    -0.0739018       3.42587      -2.09396       9.82277       13.3449       15.0893       15.6884       16.1784       15.8760       14.9125       13.8830       12.2748       10.8148       9.44814       7.70907       6.41674       5.22331       3.99875       3.15065       2.25481       1.62651
  27  23 4487.6423    0.6776 14.2463  9.9054 -0.0062  0.2243   0.0090   0.5866    0.0277   0.0000   440.2781      -7.85235       28.6173       13.5301       17.5790      -31.1359       9.63462       7.53000       6.47679      -32.5900      -1.03046      -13.8051       5.48041       3.41259      -6.64113     -0.686067       8.03961      -2.28389       12.1621       16.4492       18.5139       19.4547       19.2087       19.2128       18.1370       16.7311       15.1906       13.3888       11.5746       9.78060       8.04542       6.46407       5.13751       3.91374       2.80656       2.05781
  28   5 1732.7376    0.3234  0.2967  8.9504 -0.0099  0.0162   0.0127   0.0353    0.0372   0.0000   439.4518      0.688995       21.4018      -2.95147      -2.23719     -0.545655      0.579356     -0.652052       2.07879      0.815528       1.17068     0.0176592     -0.927123      0.812984      0.491303     0.0898456     0.0153263  -0.000171724       1.08360       1.45476       1.89558       1.69434       1.67036       1.48990       1.48401       1.31279       1.30456       1.10498       1.14196      0.922025      0.808019      0.620523      0.437028      0.337430      0.247072      0.210643
  28   7 2083.8740    0.7498  0.6536  9.4311 -0.0038  0.0198   0.0184   0.0466    0.0612   0.0000   440.7211      -1.74885       19.6674      0.899835      -2.42658     0.0484529      0.126265       3.41121     -0.563309      -2.40194       1.27602    -0.0689215     -0.423925     -0.409585      -1.13861      0.386979   -0.00566915     -0.213482       1.11964       1.56736       1.69503       1.99581       1.95153       1.84890       1.78366       1.62363       1.39536       1.19838       1.02758      0.845141      0.681389      0.550136      0.429020      0.346302      0.236861      0.172817
  28   8 2252.7328    1.0632  0.8091 10.0865 -0.0038  0.0223   0.0231   0.0505    0.0704   0.0000   440.7308       2.98372       15.5918       1.56242      -1.66954      -1.54155       2.58633      -2.27595     -0.481985    -0.0903765   -0.00504042      0.391754     -0.164777     0.0204033     -0.314044     0.0716931     0.0553925      0.135648       1.25975       1.60224       1.77303       2.00410       1.85473       1.86942       1.81678       1.69475       1.51384       1.33578       1.13167      0.993482      0.896466      0.667285      0.532207      0.421973      0.296243      0.226883
  28   9 2415.2540    1.5565  1.0601 10.4180 -0.0036  0.0247   0.0308   0.0610    0.0994   0.0000   438.1193       1.09897       18.5248     -0.759729      -6.47628       5.18238      -1.00544      0.309090      -4.12441      -1.34848     -0.182143     -0.284529      -1.06860    -0.0199162      0.944560    0.00303906    -0.0293892      0.452658       1.37640       1.84494       2.01288       2.14821       2.25541       2.16319       1.97836       1.86959       1.69395       1.53936       1.26680       1.06636      0.879837      0.741653      0.583648      0.439255      0.314445      0.243506
  28  10 2573.3146    2.1139  1.0154 11.1438 -0.0011  0.0253   0.0414   0.0578    0.0885   0.0000   438.0273       1.40349       13.9592       1.62063     -0.851180     -0.240222       2.50359      -1.14268      -1.64732     -0.394392       1.15951       1.76402     -0.508742      0.458294      0.224446      0.910674     0.0335269     -0.195508       1.42224       1.99040       2.10119       2.31783       2.25997       2.25077       2.09921       1.91495       1.82723       1.48004       1.32987       1.10787      0.938056      0.736085      0.589915      0.432113      0.334931      0.248507
  28  11 2729.2621    2.6571  0.9360 11.7279 -0.0017  0.0222   0.0544   0.0577    0.0783   0.0000   440.5079       2.31255       15.7906       2.64067       1.43580      0.761421      -1.70121      -1.05355     -0.851283       2.11945      -1.74744      0.442437     -0.349067     -0.492350      0.194276      0.341972     0.0421264     -0.135619       1.28946       1.78886       1.91920       2.04889       2.04311       1.85332       1.85679       1.60281       1.52308       1.41105       1.23896       1.04766      0.869444      0.721390      0.559312      0.433603      0.306386      0.238387
  28  12 2883.6495    3.3131  0.9361 12.3435 -0.0054  0.0257   0.0681   0.0587    0.0870   0.0000   436.6750     -0.981548       15.7529      0.376956     0.0369810       2.75023     -0.894556      -1.71342      0.318178       3.11423      0.480179       1.85630     -0.162259     -0.285297       1.20138      0.366518     -0.460162     -0.160221       1.41022       2.06019       2.32097       2.52698       2.58552       2.38492       2.38532       1.96249       1.84443       1.57031       1.37369       1.07644      0.886358      0.721807      0.550439      0.424082      0.312658      0.225172
  28  13 3036.1963    3.8698  0.8336 12.6795 -0.0004  0.0231   0.0817   0.0540    0.0817   0.0000   439.3662      0.318044       19.6381       2.90571      0.705241      -2.08098      -2.00219      0.942681     -0.141160     -0.985455      0.187922      0.735989     -0.156828      0.144383      0.534750      0.219533      0.261870    -0.0712244       1.43249       2.09237       2.24735       2.26505       2.23412       1.98815       1.88462       1.61890       1.65961       1.59298       1.59295       1.46408       1.28912       1.02211      0.749698      0.530371      0.375284      0.264041
  28  14 3187.1003    4.0158  1.1525 12.6151  0.0012  0.0271   0.0766   0.0658    0.0955   0.0000   441.5055     -0.389581       14.9027     0.0966092      -3.15018      0.539945       1.43478      -1.39098      -1.15989      0.505005       1.94875     -0.151575     -0.167824       1.17444     -0.329757      0.283973     -0.105976     -0.167651       1.45372       2.01011       2.25366       2.29888       2.41675       2.21871       2.12385       1.94050       1.81097       1.63203       1.36353       1.19090       1.00113      0.788152      0.616188      0.462244      0.369990      0.258626
  28  15 3337.2046    3.3896  1.6221 12.5546 -0.0013  0.0318   0.0580   0.0908    0.0654   0.0000   436.2846       5.51292       14.7127       5.77621      -2.94743       2.22647      0.863028      -2.20560      -1.84540      -3.89236       2.82892     -0.694820     -0.353230     -0.916599      0.257531      -1.00659     -0.105219    -0.0945057       1.78529       2.45554       2.75793       2.77849       2.90546       2.62241       2.56291       2.36981       2.15450       1.97167       1.71642       1.44216       1.22513      0.962449      0.759678      0.595781      0.450794      0.322489
  28  16 3486.7469    2.8500  2.5951 11.7594 -0.0007  0.0412   0.0397   0.1130    0.0675   0.0000   437.3129       2.63471       4.48657       4.27326       8.04865      -5.16162      -2.37146       1.34709       2.03454      0.631181       2.31874       2.46027     -0.691587     -0.366007     -0.117483      0.125854     -0.279834     0.0267929       2.35286       3.09348       3.55935       3.45574       3.72590       3.54832       3.42605       3.30209       2.86629       2.54845       2.15027       1.79212       1.47467       1.18217      0.974589      0.757703      0.574781      0.417365
  28  17 3635.6302    2.2217  3.7958 11.4722 -0.0011  0.0536   0.0283   0.1508    0.0450   0.0000   442.2164       4.04681       9.68845       5.98051       5.05926       6.69090      -2.36877      -3.31584      -5.37160      0.133713     -0.975283      0.152351      0.289434      0.647479      -1.57324     -0.271107      0.168593      0.717875       3.00167       3.98380       4.44498       4.72284       4.63891       4.62024       4.41788       4.05439       3.70423       3.29228       2.90435       2.33163       1.99711       1.60952       1.26898      0.990009      0.734907      0.539902
  28  18 3784.1834    1.8982  5.4965 10.8043 -0.0031  0.0653   0.0200   0.1789    0.0415   0.0000   441.7547      0.945488       14.1126       2.32223       1.77051      -17.8344      -2.39341       11.0744      -4.63197       3.02474       2.00238     -0.246946      0.454011      0.803875      -1.07839      -2.58099      -1.41462       1.19865       3.63748       4.66378       5.17867       5.51516       5.63643       5.60146       5.14258       4.93096       4.33829       3.92784       3.34907       2.89422       2.32998       1.95490       1.51392       1.19046      0.871062      0.658567
  28  19 3932.6440    1.5653  7.6135 10.4797  0.0012  0.0849   0.0162   0.2375    0.0392   0.0000   441.6179       3.53566       20.0841       6.31163      -8.66448      -2.28319       8.91545       9.34993     -0.432810      -4.90664      -6.41268     -0.976737       3.82222      -2.41776       1.03935      0.309401     -0.411182     -0.615525       4.67063       6.15123       6.89067       7.29980       7.27694       7.16476       6.95540       6.28583       5.83678       5.06255       4.46743       3.75674       3.11660       2.46512       1.99970       1.55175       1.16960      0.851631
  28  20 4080.1757    1.2477  9.5764 10.3468 -0.0024  0.1091   0.0140   0.3159    0.0351   0.0000   448.0618       9.48831       25.2341       2.73012       7.12466      -5.34021      -3.86904      -20.9929       1.18916       3.39753       5.95533      -10.3765      -2.65730       1.24446       2.54474     -0.178348      -3.25022     -0.186876       5.87954       7.95899       8.72766       9.35771       9.36035       9.16391       8.83502       8.13748       7.34700       6.54631       5.83970       4.76914       4.00647       3.25844       2.55302       2.01659       1.47695       1.10450
  28  21 4227.5053    1.0136 11.8700 10.1354 -0.0001  0.1470   0.0117   0.4069    0.0332   0.0000   434.0165       36.2962       56.9983      -1.46637      -11.6295       8.07940       4.17214       31.5481       3.49024     0.0119725       5.55053       10.9867       4.87086      -1.59119       2.96894       2.16221       1.42644      -1.12728       7.71278       10.7055       11.6210       12.4751       12.5746       12.4129       11.6653       10.9667       9.96284       8.80318       7.61221       6.49698       5.32729       4.34125       3.44775       2.67463       1.97821       1.46395
  28  22 4375.7032    0.8044 14.0568 10.0397 -0.0025  0.1964   0.0094   0.5267    0.0279   0.0000   450.7005      -2.12355       23.2272      -12.9242       6.83581       24.3632       11.8078       6.86917      -5.28369       10.4501       14.8559      -9.64130      -20.2508      -6.15463      -2.02905      -5.22765       3.12637       2.73542       10.6093       14.0604       16.1522       16.8119       17.1188       16.7201       16.0091       14.8711       13.4369       11.8461       10.1610       8.69886       7.20780       5.80875       4.71851       3.62740       2.62012       1.96127
  28  23 4522.4573    0.6790 16.2427  9.8355  0.0015  0.2368   0.0079   0.6182    0.0252   0.0000   410.8486      -6.49677     -0.751174       20.9671       25.4778      -14.2345      -27.8866       13.3558       18.5946      -20.5772       16.8162       1.28763       3.32397       2.88744       3.16090      -3.33774      0.641235      0.235113       12.7630       16.9437       19.1895       20.2072       20.3155       19.8001       18.7082       17.6285       16.0047       14.4484       12.2771       10.8013       8.84168       7.27225       5.65226       4.46088       3.24548       2.41025
  29   6 1930.2200    0.5457  0.4612  9.3292 -0.0020  0.0161   0.0155   0.0401    0.0452   0.0000   440.4164       2.09902       18.4199      0.652033      -3.21257     -0.392887      -2.59960       1.69984      0.610521     -0.203801     -0.380651     -0.744717      0.210183      0.238113     -0.245013      0.347862     0.0851339      0.129706      0.943897       1.11160       1.29979       1.47714       1.32172       1.36818       1.35249       1.24587       1.07002       1.00159      0.818709      0.693697      0.596620      0.496489      0.363574      0.292763      0.230003      0.185838
  29   7 2105.3313    0.8071  0.6161  9.6807  0.0025  0.0185   0.0194   0.0434    0.0568   0.0000   439.6331       1.35638       18.8334      -3.46183     -0.681055      0.962842      0.860682     0.0932742       2.25918      -2.18004      0.701219       1.20800      -1.50937     -0.818592      0.371726      0.575302     -0.104387  -0.000264920       1.00421       1.35836       1.49752       1.52744       1.65174       1.55906       1.50635       1.40691       1.20747       1.12776      0.951874      0.924424      0.769325      0.574858      0.489937      0.352764      0.273135      0.200458
  29   8 2275.2366    1.1896  0.8063 10.1010 -0.0033  0.0222   0.0260   0.0498    0.0727   0.0000   441.8473     -0.327779       18.9168     -0.784942      -2.16574       3.70811     -0.335064       2.10677     -0.442047      -1.21931     -0.526106      -2.51164      0.449460       1.58931      0.804685     -0.625348     -0.293847      0.306396       1.17653       1.68430       1.76480       2.04242       2.00856       1.97674       1.78026       1.70923       1.57855       1.27043       1.21720      0.955000      0.865458      0.636522      0.554282      0.385754      0.303547      0.225175
  29   9 2438.9933    1.6104  1.0007 10.7170 -0.0013  0.0243   0.0311   0.0573    0.0792   0.0000   442.5757       1.04805       18.6936       5.36556      -1.91097     -0.937696       1.00911       1.43949       1.71725      0.566034      0.900107      0.557548     -0.310311      0.581462      0.185901      0.135161    -0.0776997      0.102330       1.35035       1.83254       2.03371       2.05161       2.13380       2.05881       2.02781       1.91901       1.67184       1.51936       1.24123       1.08779      0.890889      0.728974      0.607808      0.459301      0.345415      0.255444
  29  10 2598.6533    2.1284  1.0345 11.3554 -0.0067  0.0267   0.0417   0.0619    0.0810   0.0000   439.1950     0.0352414       16.9290       3.57828      -1.47623       4.09430       1.51636      -1.13973      0.813386       2.92698      0.390685      0.424783     0.0283725       1.10504     -0.290403     -0.767270     -0.309749     -0.653906       1.57600       2.29343       2.65237       2.57730       2.53745       2.33203       2.08021       2.05618       1.76244       1.67571       1.60283       1.40440       1.20464      0.992116      0.778065      0.595443      0.457329      0.311922
  29  11 2756.1287    2.9214  0.8251 11.9335 -0.0015  0.0211   0.0606   0.0489    0.0753   0.0000   439.9368      -1.56421       15.9337       2.39009      0.237415      -1.34315      -1.14946      0.733556    -0.0972157     -0.934242     -0.649703      0.252451      0.813267      0.871193      0.341942     -0.808641     0.0894367      0.114560       1.17592       1.61587       1.79127       1.92416       2.01732       1.92065       1.82099       1.69667       1.51690       1.30808       1.12588      0.911852      0.789683      0.613833      0.472236      0.386316      0.285114      0.213426
  29  13 3064.9382    3.9455  0.9063 12.8246 -0.0032  0.0226   0.0802   0.0568    0.0826   0.0000   442.8979     -0.313739       14.5020       1.81545       1.20079      0.218275       1.27812       2.37730       1.65809     -0.193371     -0.979084     -0.491200     -0.984409     -0.387060    -0.0861590     -0.516355     -0.108908      0.201574       1.28641       1.69607       1.98587       2.11014       2.14096       2.02840       1.95410       1.70281       1.56994       1.46686       1.29704       1.14326      0.985778      0.801586      0.633072      0.460598      0.350454      0.250676
  29  14 3216.7356    3.9953  1.1576 12.7088 -0.0004  0.0269   0.0742   0.0689    0.0914   0.0000   439.4067       1.18107       16.6796      0.979066      -2.25177       3.59284      0.100018      -3.03513      -2.38088       1.34051       1.97829      -1.11374     -0.673082      0.423750     -0.262347     0.0804526      0.976547      0.404183       1.29969       1.98101       1.98290       2.25719       2.28518       2.19053       2.07386       2.01532       1.77911       1.68034       1.30406       1.15237      0.987218      0.779177      0.622926      0.477358      0.370006      0.264434
  29  15 3367.5467    3.2661  1.6794 12.4066 -0.0007  0.0324   0.0533   0.0838    0.0607   0.0000   439.3781      0.627570       13.8649       2.75543     -0.476733      0.988465      0.843316      0.260317      -3.13461      -5.42772       1.91619      -2.49519       2.08826     -0.232919      0.789423      0.669950     -0.241693      0.260037       1.74536       2.28994       2.61521       2.69204       2.71813       2.77404       2.54312       2.37827       2.17936       1.95499       1.70103       1.46744       1.20616       1.00544      0.789495      0.601160      0.483734      0.342855
  29  16 3517.7594    2.6642  2.8583 11.6630  0.0008  0.0427   0.0345   0.1173    0.0559   0.0000   444.0051       1.07676       2.08538       3.36683       2.02021      -1.35186      -8.85001      -5.50581     -0.951727      0.745967      -1.47299      -1.46863      -1.49884      -1.49389       1.50494     -0.372214      0.441299     -0.597343       2.29034       3.04156       3.52239       3.52437       3.66435       3.60966       3.51668       3.28322       2.91821       2.57718       2.22316       1.86114       1.54909       1.29905       1.03632      0.797525      0.606014      0.453362
  29  17 3667.5408    2.1418  4.3400 11.1190 -0.0007  0.0554   0.0244   0.1539    0.0460   0.0000   438.5528     -0.933627       18.5618      0.492858     -0.455309      0.179503      0.711382       2.86222       2.70571      -1.01291       1.67750      -2.53833     -0.390944     0.0733919       1.57170     -0.122992      -1.39563      0.155027       2.95880       3.90578       4.39398       4.51019       4.79925       4.57918       4.38609       4.13165       3.71359       3.33411       2.90772       2.42048       2.11437       1.66431       1.38082       1.05982      0.783940      0.588969
  29  18 3816.6442    1.7886  5.8016 10.7299 -0.0008  0.0669   0.0184   0.1876    0.0400   0.0000   443.1837      -2.53384       26.0911       10.9447      -14.3344       5.79027       3.43110       1.82030      -1.88533       2.43871       1.36155     -0.380557     -0.519225      -4.61203       1.56715      0.736189     -0.351476     -0.212825       3.60709       4.77188       5.30082       5.52701       5.72714       5.38584       5.30968       4.92172       4.54717       4.02723       3.53443       3.00687       2.56930       2.07320       1.63801       1.28346      0.976590      0.742828
  29  19 3965.3981    1.4124  7.5808 10.5493 -0.0042  0.0873   0.0154   0.2484    0.0353   0.0000   444.3542      -1.39173       21.5817       10.1334      0.441239       3.74210      -2.17361       5.90542      -15.2514    -0.0979748       19.2798      0.508905      -2.39521       1.91123       1.12092      -1.05661       2.80710     -0.655545       4.77177       6.29799       7.13566       7.46803       7.73312       7.54906       7.17378       6.62280       5.89104       5.33965       4.72662       3.99633       3.30792       2.71095       2.16938       1.67328       1.27611      0.944906
  29  20 4114.1079    1.1633 10.0258 10.3391 -0.0037  0.1193   0.0137   0.3365    0.0346   0.0000   445.2680      -4.73264       16.2528       25.4070      -14.7660      0.557677       5.43023       19.1156       7.61056       3.38108      -9.83464       1.61065      -7.06010      0.356998      -2.06679      -1.05375      0.253571    -0.0864288       6.19674       8.27918       9.21247       9.89602       9.95583       9.81500       9.41995       8.84006       8.05622       7.08728       6.27889       5.32530       4.45796       3.59724       2.91212       2.31436       1.71164       1.28543
  29  21 4262.4884    0.9535 12.0886 10.1189 -0.0005  0.1484   0.0110   0.4207    0.0316   0.0000   461.5701      -10.6907       1.78924       16.8984       2.79050       16.2928       11.1651      -17.5434      -12.5838      -12.1588       7.33140      0.431300       1.36775       2.84759       4.16295       1.52940       3.78189      0.976373       7.90791       10.1908       11.5757       12.0130       12.6856       12.1986       11.7010       10.9273       10.1418       8.76494       7.81959       6.65539       5.56913       4.48497       3.60901       2.86123       2.17443       1.65842
  30   3 1376.6205    0.1212  0.0446  8.7812  0.1028  0.0165   0.0209   0.0286    0.0252   0.0000   440.3849     -0.812997       21.6700     0.0535177      -4.74364      0.969600     -0.294159     -0.883497      0.676927     -0.435232      0.204964      0.306590      0.400206    -0.0455247     -0.185914     0.0668740     -0.347136    -0.0179158      0.932750       1.29271       1.45399       1.03967       1.12736       1.13923       1.33283       1.29608       1.41679      0.967822      0.694589      0.705816      0.476895      0.425646      0.444171      0.315436      0.278235      0.175898
  30   5 1770.0653    0.3790  0.3559  8.9397 -0.0012  0.0177   0.0117   0.0345    0.0397   0.0000   440.0559      -1.82635       18.6263       1.94076      -3.55041      -2.41591       1.09812     0.0808670      0.951908      0.375533      0.505984      0.127039     0.0735669    -0.0639554      0.102791    -0.0839005     -0.154102     0.0866918       1.04763       1.12632       1.45584       1.72890       1.47981       1.45242       1.58656       1.30729       1.14331       1.10129      0.900657      0.762844      0.638900      0.501141      0.423988      0.303164      0.235802      0.177339
  30   6 1949.9600    0.5616  0.4964  9.2866 -0.0023  0.0172   0.0149   0.0391    0.0476   0.0000   440.9822      -1.79138       18.7608     -0.671158      -5.57015       1.28349     -0.373999      0.736460      0.697257     -0.752488     -0.852076     -0.814496      0.238136    -0.0278441     -0.161646     -0.124712    -0.0323336      0.226679      0.902275       1.27633       1.35749       1.41066       1.46967       1.31961       1.33762       1.16821       1.16267       1.00123      0.933512      0.809575      0.641408      0.561400      0.432682      0.341201      0.271587      0.200291
  30   7 2126.3512    0.7978  0.6991  9.7941 -0.0020  0.0196   0.0185   0.0505    0.0584   0.0000   442.5225      0.979541       17.1941       1.90043      -4.94816       2.91809      0.550823     -0.786761      -1.38193      0.704559      -1.31488      0.112403      -1.14494     -0.402613     -0.443406     -0.232505    -0.0405267      0.108178       1.08493       1.33580       1.51141       1.61118       1.64486       1.57879       1.59370       1.44822       1.27271       1.19434       1.06209      0.876617      0.745632      0.620864      0.506040      0.401473      0.299930      0.220986
  30   8 2297.3196    1.2111  0.8610 10.2679 -0.0016  0.0212   0.0247   0.0537    0.0698   0.0000   439.9083     -0.374028       19.0600      -1.28513      -3.95277      -1.21054       2.00910       1.37345      0.528412     -0.467930     -0.239376      0.426343     -0.693955     -0.276823     -0.237713    -0.0707968      0.173619    -0.0210983       1.09032       1.55229       1.63348       1.68841       1.74888       1.69297       1.70025       1.54492       1.46118       1.23889       1.12402      0.945741      0.856982      0.665175      0.538554      0.425975      0.324327      0.242400
  30   9 2462.2147    1.7223  0.9878 10.9638 -0.0022  0.0233   0.0341   0.0596    0.0774   0.0000   441.5544      0.982798       15.4538      -2.09659      -2.49006       2.77052     -0.592246     -0.919083     -0.922087      -2.91596      0.448518      -1.05490      0.906439     -0.654517     -0.464806      0.685015    0.00721718     -0.193005       1.23011       1.68437       1.91522       1.96118       2.07500       1.97379       1.92006       1.78581       1.64942       1.44107       1.27031       1.03526      0.858374      0.682787      0.535150      0.444982      0.357759      0.273147
  30  10 2623.4404    2.2128  1.0127 11.4916 -0.0010  0.0242   0.0431   0.0599    0.0758   0.0000   438.7763       2.45786       14.3425     -0.752569     -0.915617       2.47954      -3.90758      -2.05168     -0.645381      -2.15754      0.311909       1.18565      0.709801      0.660745      0.213123     -0.139832      0.289537      0.359281       1.27348       1.77862       1.91991       2.11620       2.09613       2.02275       1.85381       1.88762       1.68495       1.49554       1.27230       1.11660      0.887820      0.796239      0.597188      0.504844      0.381612      0.268833
  30  11 2782.4308    2.9801  0.9002 12.0001 -0.0020  0.0211   0.0604   0.0542    0.0767   0.0000   439.1434       2.81081       17.6029      0.763645      -1.55052      0.583453     -0.331042      0.467951      -1.64918       1.85766      -1.88502     -0.705785     -0.873196     -0.368462    -0.0767440     -0.336783     -0.282852   -0.00185617       1.16633       1.63748       1.74578       1.94106       1.86296       1.78221       1.65930       1.53010       1.41257       1.35635       1.21307       1.04662      0.916328      0.753712      0.576998      0.458282      0.348597      0.258996
  30  12 2939.0787    3.6956  0.8262 12.4144 -0.0011  0.0205   0.0762   0.0497    0.0762   0.0000   438.9551      -1.04232       18.0449       1.67856      -2.07471      -2.41286     -0.864152       1.80504      0.981771     -0.569694      0.445731     -0.285589      -1.35038      -1.48754    -0.0801627      0.251679     -0.387193     0.0132134       1.11063       1.41478       1.61425       1.73782       1.72326       1.62811       1.54656       1.49691       1.38255       1.24232       1.11461      0.951883      0.825119      0.654198      0.494343      0.416642      0.318809      0.247111
  30  13 3093.3214    4.0370  0.9992 12.5522 -0.0017  0.0234   0.0767   0.0566    0.1006   0.0000   440.1789      0.498790       21.7647      -2.72018      0.154489      -2.23601       4.77015      -2.75337       1.10235      -2.58314     -0.461165      0.538738     -0.177186     -0.611645      0.342450     -0.351200      0.262924     -0.250724       1.23907       1.70931       1.88457       1.95464       2.03838       1.95926       1.89930       1.74306       1.60122       1.44986       1.26685       1.05257      0.908054      0.716129      0.573247      0.438851      0.353886      0.284034
  30  14 3245.8966    3.7589  1.3095 12.6188  0.0018  0.0283   0.0652   0.0722    0.0759   0.0000   438.0678       2.29997       12.9400       4.82047     -0.977732       3.92633       1.22050       1.77126      -1.84724     -0.630828       1.22520      0.219488      -1.05840       1.07143      0.462233      0.157643     -0.248969      0.367732       1.40328       1.97312       2.15673       2.29962       2.48359       2.30591       2.31767       1.96393       1.95876       1.69453       1.48187       1.22865       1.00733      0.903773      0.662430      0.569022      0.392928      0.310888
  30  15 3397.5604    3.2515  1.9565 12.1291 -0.0001  0.0328   0.0462   0.0869    0.0577   0.0000   440.2064     -0.619391       12.7083       4.30586      -3.00236       1.23165      -2.86835      0.363304       1.28894      0.954311      0.771399      0.350158      0.402802      0.304688     -0.148125      0.426952      0.566949    -0.0494876       1.73504       2.33256       2.57762       2.70429       2.79130       2.76928       2.63049       2.47182       2.30539       1.92799       1.73278       1.46364       1.27166       1.02597      0.832009      0.648724      0.499040      0.373747
  30  16 3548.6632    2.6246  2.9809 11.6098 -0.0013  0.0426   0.0320   0.1132    0.0503   0.0000   441.1859       2.30129       12.7530       11.5922       4.99855      -9.81834      -2.77223       5.50733       3.88902      -4.59419      -1.04572      0.119164      -1.37962     -0.214442      0.296350     -0.243295     -0.928713     -0.293348       2.19373       2.86770       3.26747       3.48674       3.56214       3.44833       3.32814       3.15803       2.80908       2.50160       2.24222       1.91831       1.58093       1.32175       1.07057      0.830180      0.637270      0.484383
  30  17 3698.9798    2.1062  4.4850 11.0796 -0.0010  0.0570   0.0231   0.1509    0.0446   0.0000   437.0599       5.22688       16.5171       5.72110       3.20080       14.6653       4.21460       1.50452       7.34638      -1.44351      -2.32550     -0.332149       1.03082       2.08861     -0.307529      -2.27911      0.369294      0.720622       2.85401       3.87568       4.42839       4.64549       4.75278       4.73714       4.50653       4.15111       3.80690       3.41481       2.94213       2.55422       2.14098       1.74328       1.41419       1.11154      0.830231      0.637792
  30  18 3848.8283    1.7115  6.4428 10.6928 -0.0016  0.0742   0.0173   0.2001    0.0370   0.0000   443.7675       4.72869       15.0697     -0.157851       5.14206      -5.83156      -1.59083      -12.4858       7.03205       2.91170       1.23891      -9.95827       1.39713       2.57597       1.03930     -0.218679     -0.931198     -0.848599       3.73069       5.02304       5.64957       5.96596       6.03897       5.96275       5.68731       5.38519       4.84382       4.36962       3.93543       3.30795       2.82067       2.30625       1.86307       1.46528       1.10507      0.841479
  30  19 3998.4041    1.3789  8.6957 10.4768 -0.0026  0.0949   0.0142   0.2765    0.0331   0.0000   433.5843       2.37756       6.04413     -0.413534      -13.4870       14.1613       20.9682      -12.5500      -10.0917     -0.694743      -1.93584      -5.56365       4.30873       1.59951       1.45679       1.32191      0.853065      0.508380       4.97568       6.45346       7.13491       7.49353       7.84125       7.68412       7.49505       6.99236       6.31664       5.64806       5.04061       4.25511       3.53360       2.93457       2.38537       1.88301       1.46452       1.11992
  30  20 4147.4183    1.0993 10.5810 10.3108 -0.0036  0.1275   0.0127   0.3566    0.0329   0.0000   430.0539      -2.18712       33.0033       6.68365      0.173081       5.85700      -8.32189      -12.6297       8.03836       6.39067      -3.71306      -7.43266       1.38050       5.80207     -0.959670      -3.32964       2.15697      -3.27814       6.51182       8.43766       9.77084       10.2715       10.5556       10.3108       9.98270       9.19901       8.50857       7.63621       6.79625       5.62356       4.81280       3.94781       3.20651       2.55537       1.91838       1.46816
  30  21 4296.5396    0.9348 12.9057 10.0904 -0.0017  0.1597   0.0097   0.4290    0.0292   0.0000   450.4657       17.0417       13.3509       10.6291       21.7949      -10.3912     -0.261404       7.27050      -4.59456      -20.9897       9.52072      -8.67104      -2.59377       1.49769      -2.65732      -2.86702       2.44991      0.400588       8.06943       10.8505       12.1147       12.9893       13.2481       12.8735       12.6026       11.7169       10.7608       9.57420       8.20943       7.28345       6.02975       4.95974       4.04817       3.18043       2.38653       1.85601
  31   4 1599.3218    0.2108  0.2395  8.8406 -0.0172  0.0157   0.0092   0.0332    0.0302   0.0000   440.1276      -1.53927       20.6128       1.11883      -2.58769     -0.687325       1.19563      -1.48291       1.85120     -0.315455      0.769395      0.480655      0.457734     0.0541053      0.307213     -0.320686      0.182905      0.277971      0.729194      0.991069       1.06765       1.13807       1.21589       1.14036       1.23048      0.899869      0.998232      0.825396      0.832045      0.618084      0.601039      0.418425      0.347393      0.306922      0.241032      0.177882
  31   5 1788.2155    0.3740  0.4301  8.9849 -0.0019  0.0200   0.0114   0.0384    0.0407   0.0000   440.9688      0.850917       19.2018      -1.10411      -1.64549     -0.826839     -0.805149       1.29197       1.17045      -1.83686      0.277222       1.25232      0.514752      0.453313     -0.465037     0.0213373      0.188452     0.0758527       1.06376       1.39468       1.52200       1.51080       1.58621       1.55464       1.38952       1.30807       1.27375       1.09955       1.08163      0.852212      0.797966      0.645345      0.572781      0.413776      0.330733      0.250942
  31   6 1969.4320    0.5890  0.5438  9.3354 -0.0035  0.0187   0.0149   0.0407    0.0512   0.0000   439.8838     -0.841921       19.1135      -2.57907      -4.68115      -1.30223      0.176702      -1.91196      -1.35081     -0.528109      0.305634     -0.815135      0.675660     0.0923960      0.211660     -0.294415      0.313399     0.0516463      0.914935       1.19263       1.37977       1.54443       1.48072       1.46309       1.35760       1.33210       1.13045       1.07179      0.967953      0.834822      0.726679      0.614480      0.500557      0.411544      0.290736      0.220189
  31   8 2318.9235    1.3082  0.9300 10.1546 -0.0005  0.0226   0.0254   0.0565    0.0788   0.0000   439.9770      -1.45425       19.7401     -0.367773      -1.88903       1.60845     -0.407065      -2.23318       2.80937      -2.07362     -0.942981      0.804744      -1.09405      0.454758    -0.0809414      0.881122      0.255131     0.0859836       1.10542       1.55627       1.73058       1.75552       1.86309       1.67168       1.65934       1.50280       1.40779       1.33034       1.23484       1.05838      0.941838      0.778943      0.595772      0.494220      0.377777      0.300341
  31   9 2484.9342    1.8098  1.0286 10.8714 -0.0017  0.0237   0.0342   0.0577    0.0832   0.0000   441.0702       2.19596       19.0080      -1.94749      -1.02158       1.18809      0.966941       1.17224      -3.15467     -0.270542      -1.11614       1.38435      0.819717     -0.631484       1.28805      0.308319     -0.579541     0.0403435       1.18389       1.63569       1.69031       1.96712       1.90453       1.90935       1.75390       1.65159       1.56006       1.38963       1.28398       1.05776      0.928391      0.745011      0.630283      0.475386      0.386994      0.275993
  31  10 2647.7182    2.3751  1.0230 11.5461 -0.0004  0.0241   0.0450   0.0565    0.0834   0.0000   438.9710      -1.97384       19.1082       2.86744      -6.53657     -0.551656       1.97390      -1.42072      -1.56202    -0.0198214     0.0583420      0.815739    -0.0505745       1.43965     -0.524040     0.0598068      0.234640     -0.118831       1.25293       1.76875       1.83386       1.99583       1.98187       1.98306       1.86223       1.77999       1.61747       1.47760       1.32163       1.16447      0.948471      0.808833      0.589038      0.500343      0.381130      0.303537
  31  11 2808.2933    3.1078  0.8818 12.1112 -0.0008  0.0230   0.0632   0.0525    0.0744   0.0000   439.0172       1.40722       16.6419       2.73308  -0.000718480     -0.581935      0.344012     -0.369912      -1.32052      0.199802      0.443197      -1.18236      -2.28359     -0.759789      0.313622     -0.308657     -0.161611      0.143038       1.41759       2.03215       2.18650       2.31666       2.14269       2.01144       1.79329       1.71355       1.68100       1.62902       1.47372       1.34469       1.18695      0.920979      0.694583      0.549542      0.428477      0.307504
  31  12 2966.0460    3.7731  0.8775 12.4629 -0.0009  0.0210   0.0731   0.0493    0.0782   0.0000   440.7478       3.15607       13.2580       2.40010      -1.55729       2.85217     -0.261884     -0.804098     -0.143610      -1.00593       1.84163       1.34984     -0.495100      0.107134      0.640409     -0.472417      0.383759     -0.394646       1.06994       1.41531       1.58296       1.59098       1.72457       1.68404       1.59687       1.49263       1.38345       1.29581       1.13014      0.921988      0.791707      0.664916      0.574505      0.441585      0.327250      0.257542
  31  13 3121.2513    4.0514  0.9902 12.8546 -0.0064  0.0219   0.0796   0.0603    0.0864   0.0000   441.5088       2.54592       12.5307      0.205473       1.27753      -1.29102       3.72891       1.97707      -1.15974      -1.23337      -1.86818      0.614960       1.74373       1.07883      -1.27774     -0.221068     -0.269874      0.256659       1.12178       1.46513       1.63796       1.75826       1.80489       1.71336       1.75670       1.59824       1.42239       1.31793       1.16773      0.967405      0.842503      0.697845      0.568711      0.449194      0.351353      0.262777
  31  14 3274.7073    3.7258  1.3587 12.6554  0.0003  0.0285   0.0634   0.0716    0.0738   0.0000   438.3521       4.71326       9.62128       3.05267     -0.276750       6.05767      -4.83237     0.0592040    -0.0242185       3.17868      0.997723      0.948025     -0.248331      -1.00250      0.152292     0.0589059      0.802018     -0.212953       1.36619       1.92318       2.00055       2.23318       2.21507       2.27389       2.22831       1.98000       1.89096       1.55286       1.48169       1.26058       1.08708      0.875118      0.722434      0.568644      0.439518      0.335358
  31  15 3427.2026    3.0716  2.2615 11.9820 -0.0004  0.0370   0.0401   0.0924    0.0525   0.0000   438.7214       5.84839       17.1676      -1.86759      -4.43294       9.78693       2.28305       1.06704       3.30824       2.32516      -1.55801      -1.53503      -1.24674    -0.0515580      0.244318      0.809201      0.332857    -0.0410483       1.75957       2.49053       2.75881       2.81692       3.01807       2.94918       2.81898       2.70077       2.38396       2.17788       1.94059       1.57360       1.44407       1.14840      0.930049      0.760577      0.558930      0.432562
  31  16 3579.0965    2.4559  3.4240 11.5084 -0.0009  0.0463   0.0280   0.1237    0.0441   0.0000   436.6959       5.24139       9.69065      -5.56031       4.85532      0.593066      -2.96702      0.264980       6.13175       3.14522      -3.17740      0.445034      -3.45899       1.48257      0.544249     0.0773759     -0.408944     -0.102618       2.33142       3.18625       3.57432       3.84640       3.76688       3.80198       3.61625       3.32145       3.16350       2.74833       2.47602       2.18519       1.84235       1.53333       1.23864      0.958779      0.744481      0.576769
  31  17 3730.3131    2.0175  4.9491 10.9773 -0.0003  0.0593   0.0208   0.1596    0.0410   0.0000   437.2054      -1.35432       16.0470       3.38098      -7.96637      -1.48289       2.06687       2.26708      -5.97737     -0.303031       3.76967      -3.60340      -2.84157      0.239064       4.66781     -0.158036      0.431238     -0.247762       2.93509       4.01716       4.51721       4.70380       4.93588       4.78132       4.63315       4.36226       4.04574       3.47439       3.13983       2.67756       2.24908       1.86038       1.48282       1.20409      0.921580      0.722606
  31  18 3880.6423    1.6360  7.1834 10.5427 -0.0002  0.0766   0.0154   0.2168    0.0357   0.0000   433.9400      -3.07213       15.3000       15.6883      -3.06186      -1.30605      -4.76888       7.87748      0.339955       5.42740       2.27800      -2.09441      0.783164      -1.49633       1.19204     -0.692349      0.590339      0.632902       3.79207       5.14807       5.64406       6.05894       6.19494       6.08900       5.88972       5.49857       5.03707       4.64163       4.01913       3.49816       2.92389       2.48246       1.97032       1.57986       1.22482      0.952573
  31  19 4030.7570    1.3534  8.9130 10.3701 -0.0026  0.0968   0.0131   0.2671    0.0329   0.0000   443.7522       4.58938       18.1286      -3.38834      -9.71121      0.502149       7.30462      -5.62320      -3.98177       5.63859    -0.0904658      -1.93507      -11.0884     -0.416499      -3.66063       2.20816       1.25665      0.576004       4.83229       6.27049       7.21183       7.62378       7.89644       7.62282       7.43484       7.14465       6.35044       5.78698       5.01303       4.39577       3.70920       3.04767       2.51889       2.01362       1.51990       1.16852
  31  20 4180.5085    1.0792 11.6408 10.2143 -0.0003  0.1363   0.0110   0.3722    0.0313   0.0000   436.2260       15.8847       33.1188       2.37306      -21.8229       8.38179      -9.58821      -17.7474      0.261920      -7.24461      -4.65675     0.0296543       4.71841      -11.5973      -1.75278     0.0156574      -3.72742       3.07156       6.68309       8.84504       10.1701       10.4946       11.0143       10.7930       10.4309       9.74744       9.06911       8.04641       7.11238       6.15782       5.16455       4.39577       3.46403       2.81952       2.13979       1.66867
  31  21 4329.3979    0.8793 13.6343 10.0764 -0.0030  0.1758   0.0088   0.4557    0.0268   0.0000   426.4403       6.74500       24.1925       29.4348       2.16833      -37.0126       30.9014       19.5008      -16.9975      -13.8318      -7.62250      0.642583       7.70653      -1.92793      0.613851       3.56782     -0.935505      -3.06508       8.58688       11.4687       12.7811       13.6402       14.1805       13.8661       13.4772       12.6743       11.5225       10.3182       9.15567       7.95724       6.75607       5.69757       4.48568       3.66893       2.78116       2.10407
  32   5 1806.1521    0.4165  0.3603  8.9452 -0.0096  0.0146   0.0132   0.0325    0.0398   0.0000   439.2803     -0.136143       20.7080     -0.658503      -5.40458     -0.430858      0.191163       1.46443     0.0730977       1.45390    -0.0497858       1.07950       1.59837      0.114119     -0.340487     -0.847433     -0.864091     -0.228503      0.701943      0.858005       1.05178       1.11451       1.09727       1.09470       1.07643      0.996063      0.970633      0.837486      0.746282      0.611235      0.590049      0.469137      0.343484      0.336927      0.281202      0.176192
  32   7 2167.2940    0.9168  0.7469  9.8619 -0.0022  0.0206   0.0195   0.0480    0.0600   0.0000   441.9083      -2.12064       21.3953       3.61405      0.302608     -0.769068       3.13170       2.45996      0.358541     -0.522967      0.805400      -1.34184     -0.686419     0.0910341      0.143375     -0.392170    -0.0177052    -0.0919787       1.10073       1.51466       1.65599       1.71742       1.65976       1.74053       1.67158       1.58264       1.48957       1.29128       1.15367      0.991645      0.811927      0.661912      0.535956      0.443170      0.336166      0.267853
  32   8 2339.9842    1.2968  0.9969 10.2883 -0.0020  0.0233   0.0244   0.0566    0.0737   0.0000   441.2630     -0.970089       16.6983       3.69316      -1.19163      0.111309      0.705561      0.334166      -2.08480     -0.159258     -0.503260       1.98818      -1.36775      0.596451    -0.0394449      0.704140      0.274059     0.0780398       1.12360       1.46173       1.58053       1.72342       1.85689       1.78500       1.74508       1.55099       1.56501       1.31217       1.20571       1.00352      0.867014      0.725811      0.579698      0.460967      0.364745      0.301589
  32   9 2507.2456    1.8654  1.0166 11.0481 -0.0033  0.0227   0.0348   0.0567    0.0749   0.0000   438.9683      -1.81727       17.3611       3.51112     -0.785215     -0.387921     -0.325510      -1.52045      0.741459      -1.96261      0.106932     -0.585150      -1.11654      0.724360     -0.428229    -0.0451365     -0.459054     -0.115263       1.13611       1.51721       1.67907       1.78392       1.79232       1.74658       1.70392       1.55390       1.40999       1.35103       1.22383       1.09526      0.933799      0.764978      0.633272      0.516571      0.391883      0.301846
  32  10 2671.6106    2.3807  0.9677 11.7649 -0.0029  0.0231   0.0464   0.0570    0.0716   0.0000   440.3901      -1.71076       13.4841       2.87094      -2.94226      -2.14655     -0.954941      0.684416      0.791057       1.81183     -0.804943     -0.636984     -0.727406     -0.187684     -0.165071     -0.959564    -0.0244284    -0.0130062       1.04681       1.56020       1.59256       1.84014       1.79409       1.71665       1.78432       1.59894       1.52408       1.30618       1.21978       1.01803      0.857522      0.714165      0.570560      0.453979      0.359719      0.288664
  32  11 2833.6502    3.1611  0.8471 12.3768 -0.0020  0.0204   0.0631   0.0500    0.0673   0.0000   438.5858     -0.486139       20.4111       2.12237      -1.85098      -1.62472     -0.611421     -0.618067     -0.532109       1.88700     -0.518519     -0.936056     0.0332486       1.10545     -0.436591     -0.212281     0.0733340     -0.300910       1.01668       1.32636       1.47582       1.60439       1.68761       1.58504       1.59135       1.46493       1.28680       1.24424       1.06698      0.902068      0.774132      0.673126      0.543348      0.424190      0.331816      0.265214
  32  12 2992.6401    4.1019  0.7631 12.4244 -0.0033  0.0181   0.0841   0.0455    0.0793   0.0000   439.3260      0.278510       15.9811       4.78155     -0.558431      0.103427     -0.956635       1.26349      -1.58343     -0.627684      0.649972      -1.94930      0.808914     -0.138775     -0.678784     -0.447772      0.174846     -0.449949      0.875533       1.20157       1.25263       1.39030       1.41665       1.38433       1.31839       1.30333       1.20103       1.10100      0.946823      0.817151      0.660831      0.550445      0.477547      0.376253      0.301313      0.237122
  32  13 3148.7963    4.0209  1.0810 12.8148 -0.0055  0.0238   0.0750   0.0585    0.0799   0.0000   439.3592      0.916278       15.2613       4.90167      -4.35941       1.65359      -1.05079      -3.32260      -1.19583      0.217598      -1.03823      -1.46554       1.49551     -0.978045      0.204474      0.413958    -0.0507422     0.0167952       1.27433       1.72222       1.92672       2.12118       2.26149       2.12884       2.07237       1.90294       1.71503       1.51867       1.29491       1.13935      0.972656      0.763856      0.652786      0.510592      0.379508      0.312192
  32  14 3303.1441    3.5856  1.5818 12.2776 -0.0005  0.0290   0.0546   0.0738    0.0765   0.0000   436.6472       4.21277       13.3020       1.51299      -1.05407     -0.446912      -1.88612     -0.569565      -1.51101     0.0184342      -2.22205     -0.428741      -1.24449      -1.09699     -0.596369     -0.563435      0.356266     0.0211843       1.38502       1.86131       2.06534       2.23476       2.28491       2.26639       2.25743       2.04861       1.86508       1.73642       1.49314       1.34716       1.08173      0.930094      0.748904      0.615874      0.468126      0.364053
  32  15 3456.5295    2.9105  2.3330 11.9996  0.0001  0.0366   0.0381   0.0976    0.0488   0.0000   440.0989      -3.06923       11.9012       6.50096       3.36768      -1.11327      -3.57826      0.912922       2.44869      -2.52231       1.65067      -1.02675      0.692373     -0.563887      0.745941       1.79908     -0.289235      -1.38218       1.75898       2.38272       2.64588       2.78979       2.87767       2.79417       2.80361       2.53161       2.43590       2.16105       1.92023       1.65398       1.39000       1.20781      0.945730      0.769804      0.611535      0.471214
  32  16 3609.1889    2.3164  3.7811 11.3701 -0.0007  0.0487   0.0250   0.1310    0.0404   0.0000   442.8113     -0.505258       16.1803       1.50029     -0.148780       3.42822      -3.55948      -1.89147       4.91984      0.252982      -3.72862      -1.96406       1.27243       1.16763      0.894664      -2.78133      0.357449     -0.770852       2.40285       3.17764       3.71859       3.83243       4.00852       3.92705       3.84260       3.70606       3.27301       2.95529       2.60411       2.15706       1.86248       1.56066       1.21564       1.01375      0.786973      0.628291
  32  17 3761.0736    1.9313  5.1789 10.9443 -0.0001  0.0615   0.0195   0.1660    0.0378   0.0000   441.9714       5.04880       9.38391       7.89845      -4.29884       7.28054      -1.08790       4.06523      -1.08400     -0.239081      -1.23890     -0.874702       2.52963     -0.508459      -2.17732     -0.380719     -0.359530     -0.454967       2.86941       3.91778       4.49712       4.60037       4.86482       4.76179       4.54771       4.33271       3.97879       3.54242       3.22529       2.75414       2.36822       2.00065       1.59405       1.32139      0.986809      0.775801
  32  18 3912.0995    1.6013  7.4885 10.4917 -0.0019  0.0786   0.0147   0.2191    0.0344   0.0000   434.7892       3.19983       19.8541       2.12334      -5.53125      -6.82649       1.69231      -7.82729      -10.3436       2.82959       4.95173     -0.659496     -0.667198       4.29894       1.10429       2.81370      0.310223      -1.54027       3.77995       4.97061       5.65626       5.91325       6.11871       6.13074       5.84922       5.60883       5.03658       4.58268       4.14855       3.55272       3.06019       2.53724       2.10908       1.68937       1.29292       1.01367
  32  19 4062.7012    1.2864  9.4818 10.3466 -0.0014  0.1055   0.0125   0.2858    0.0312   0.0000   441.6787      -6.59089       7.60826      -2.71722       6.56539       3.59420      -2.17978      -6.71889       1.21546      0.845797      -17.1056       1.48989      0.486658      -5.15593      -5.67957       2.42339       2.24252       2.81453       4.90897       6.75291       7.52341       8.03998       8.25989       8.27474       8.04182       7.54626       6.86103       6.14954       5.49635       4.68987       4.04773       3.38568       2.77269       2.17039       1.70410       1.31217
  32  20 4213.1109    1.0563 12.7901 10.1439  0.0000  0.1495   0.0096   0.3954    0.0291   0.0000   435.7401       7.85088       24.4833      -19.3577      -14.7905       18.6352       5.44129      -2.46653      -8.17106      -6.18527       2.18584      -5.58704      -1.90261       3.54830       4.85779       4.10025     -0.829100       2.41119       6.87098       9.32893       10.7553       11.2460       11.5756       11.7379       10.9313       10.5898       9.72673       8.63358       7.70305       6.76409       5.73390       4.80310       3.92865       3.12837       2.39964       1.86810
  32  21 4362.9051    0.8090 14.2622 10.0582 -0.0041  0.1925   0.0084   0.4942    0.0256   0.0000   416.4870       3.42961       15.7408       8.21960       5.89862       11.9226       17.8650      -6.24248      -3.70835       12.6693       3.82548       3.93451       18.3078       2.32030       9.39914     -0.666854       2.24850       2.02830       8.96512       12.1444       13.6898       14.4065       14.7640       14.9143       14.0933       13.3140       12.3041       11.2301       9.99801       8.82532       7.56050       6.45706       5.26071       4.18615       3.20316       2.47974
  33   5 1823.8142    0.4240  0.4065  9.0023 -0.0052  0.0147   0.0124   0.0344    0.0406   0.0000   440.2400      -1.07444       20.5365      -1.02345      -1.69009       1.14553      0.594023      -1.11674      0.632013     -0.679393      -1.24516    0.00830135     -0.621269      -1.05793     -0.790805      0.237000     -0.157039      0.214275      0.738816      0.929173       1.12392       1.15321       1.21309       1.23509       1.11051       1.07599       1.00260      0.874119      0.775484      0.705185      0.585706      0.512700      0.384533      0.322676      0.249764      0.198154
  33   6 2007.5841    0.6833  0.5985  9.3447 -0.0009  0.0172   0.0159   0.0401    0.0521   0.0000   441.4609     -0.491230       19.7698      0.783788      -2.73108     -0.456430       1.04509       2.35660      0.348340      -2.01246     -0.705139      0.233781      0.527236     -0.191000     -0.103840      0.736045      0.670222    0.00997977      0.831949       1.12376       1.25779       1.32877       1.37413       1.40334       1.33941       1.21150       1.15149       1.02684      0.889044      0.807758      0.694696      0.550164      0.485478      0.384151      0.310745      0.230788
  33   7 2187.2961    0.9452  0.8253  9.7460 -0.0013  0.0197   0.0189   0.0490    0.0635   0.0000   439.2269      -2.01989       19.7617      0.357578      -3.98896      -1.70438       2.70056      -1.61610       1.11056     -0.948779     -0.296455     -0.652380      0.215688     -0.196939     -0.443224     -0.402588      0.553954     -0.516408      0.916332       1.25371       1.33819       1.46146       1.52259       1.48599       1.46871       1.36713       1.25785       1.18790      0.979657      0.890836      0.778903      0.647174      0.524603      0.415849      0.350799      0.260004
  33   8 2360.7809    1.3921  1.0190 10.4404 -0.0021  0.0231   0.0257   0.0569    0.0733   0.0000   439.0822       1.42384       19.7307      -4.26469      0.190961     -0.792962      0.636336     -0.209571     -0.719849      -1.03881      0.570863       2.03452     -0.105385      0.679928       1.12274     -0.186102      0.458276   -0.00680028       1.04506       1.48765       1.57361       1.72885       1.76555       1.69054       1.64362       1.57982       1.42396       1.38928       1.20157       1.04979      0.887993      0.768235      0.604826      0.502792      0.393994      0.312256
  33   9 2529.1274    1.9558  0.9687 11.1690 -0.0032  0.0232   0.0374   0.0541    0.0750   0.0000   439.1311      0.149049       18.5885       3.09387      -2.35368       1.22851      0.674917     -0.941421     0.0507506     -0.569552       1.34055      -2.20242     -0.366059     -0.317108      -1.89907     0.0344769     -0.250233     -0.465182       1.09223       1.49173       1.80008       1.76465       1.94642       1.84351       1.74869       1.78306       1.46358       1.40782       1.23490       1.04664      0.950674      0.743729      0.645464      0.493452      0.392863      0.311277
  33  10 2694.9757    2.5450  0.9964 11.6792 -0.0000  0.0235   0.0467   0.0523    0.0767   0.0000   438.9754       3.15848       15.5163      0.362327      -3.97924       3.23206      -1.84991       1.74227    0.00444463      -1.62787      0.873195     -0.345490     -0.368988      -1.08600      0.594641     0.0292929     -0.392188     -0.475782       1.15187       1.63977       1.82173       1.92120       1.91886       1.77233       1.70511       1.58946       1.49401       1.44169       1.28647       1.18413       1.04432      0.862632      0.701768      0.553592      0.454830      0.336351
  33  11 2858.4776    3.3562  0.9491 12.2412 -0.0000  0.0210   0.0627   0.0532    0.0769   0.0000   440.6988       1.50514       15.6524      0.290030     -0.955897       2.65608     -0.519218     -0.809324      0.448573     -0.976426       1.12215      -1.07351      -1.38933      0.523342     -0.353303     -0.332906      0.191956   -0.00288840      0.975414       1.34192       1.50450       1.56602       1.61332       1.60447       1.55941       1.47809       1.38343       1.21306       1.11546      0.958990      0.816785      0.676168      0.576036      0.468587      0.366922      0.277067
  33  12 3018.7167    4.0185  0.9530 12.5942  0.0000  0.0212   0.0744   0.0525    0.0743   0.0000   438.0997       1.94442       16.1226      0.927453     -0.840975       3.19018       2.13561       1.40176       3.85239      -1.69227     -0.904711     -0.496815     -0.385416      0.191376     -0.652426     -0.423374    -0.0438692    -0.0384757      0.968095       1.38462       1.43839       1.65868       1.63637       1.57314       1.55036       1.45427       1.32254       1.26591       1.07428       1.00409      0.840147      0.714082      0.568898      0.461268      0.379376      0.284838
  33  13 3175.9424    4.0815  1.0744 12.7735  0.0001  0.0234   0.0739   0.0581    0.0791   0.0000   440.6324       3.89067       12.5887       1.49311       2.05996       1.22195       2.95383      -1.22283      -3.20821     -0.514662       2.03906      -1.95847     -0.678934     -0.890876     0.0775586     -0.594833   -0.00641967      0.350590       1.12170       1.51313       1.58836       1.71790       1.78608       1.77672       1.66752       1.60283       1.43821       1.39401       1.23117       1.08098      0.926631      0.753097      0.650754      0.503966      0.409268      0.321573
  33  14 3331.3333    3.4682  1.5515 12.5159 -0.0005  0.0299   0.0560   0.0778    0.0708   0.0000   440.5730       2.27840       8.22091      -1.20736      -3.55191       1.29916      -2.57544      -3.07602      0.488700       1.27228      0.153803     -0.838643      -1.46186      0.756925     -0.184595      0.463140     -0.111691      0.114545       1.36129       1.84697       2.08653       2.24504       2.31340       2.23260       2.24863       2.10892       1.96157       1.73623       1.49641       1.37041       1.09895      0.971011      0.780494      0.652844      0.481001      0.380944
  33  15 3485.6559    2.7801  2.6422 11.8012  0.0002  0.0381   0.0336   0.1021    0.0481   0.0000   443.3215       1.06810       12.3371       1.49458       2.55792     -0.581837      -2.79044       5.43056    -0.0842346     -0.925975       1.12009     -0.591169     0.0718796      -1.95303       1.21200     -0.711989      0.197158      0.148085       1.85705       2.49648       2.80172       2.97182       3.01456       2.98027       2.93264       2.80131       2.49159       2.29657       2.03973       1.77394       1.52840       1.26502       1.03785      0.843751      0.667653      0.532381
  33  16 3638.9867    2.2491  4.1431 11.2395 -0.0014  0.0497   0.0229   0.1362    0.0381   0.0000   439.6290       6.67176       10.4871       5.76180       5.05086       3.94066       4.21638      -1.77469       5.49308       3.10472     -0.763954      -4.78193      0.243470      -1.93770      0.361429     -0.998561       1.26426     -0.260844       2.31555       3.12043       3.45517       3.64880       3.74854       3.85384       3.68579       3.44167       3.12442       2.89455       2.60238       2.26972       1.94944       1.66461       1.34343       1.11575      0.857827      0.668271
  33  17 3791.6190    1.8155  5.9365 10.7683 -0.0010  0.0665   0.0169   0.1792    0.0347   0.0000   444.3458       2.66099       16.6362       5.76532      -1.77321      0.440766      -11.3678      -6.08398       10.0752      -5.11561      -1.51500      -4.40903      -2.57265      -1.60667       1.99298       3.36069      -1.30000       1.44107       3.01961       4.19749       4.71036       4.96032       5.28432       5.15296       4.97206       4.69816       4.29259       3.89826       3.47622       3.00727       2.58209       2.19187       1.78787       1.46458       1.11541      0.870960
  33  18 3943.2772    1.5376  7.9389 10.4156 -0.0000  0.0821   0.0138   0.2265    0.0338   0.0000   439.9387     -0.919672       4.04051       15.1499       3.32734       2.72214       12.8663       2.34832      -2.94013      -2.83462     -0.774289      -2.27987      -3.57064       1.26893       3.04571      -2.23249   -0.00567216      0.668989       3.81163       5.11970       5.73731       6.12047       6.35319       6.21628       6.17044       5.64654       5.41579       4.81487       4.25207       3.78191       3.19841       2.70961       2.19616       1.79001       1.41081       1.11087
  33  19 4094.9488    1.2572 10.0612 10.2884 -0.0004  0.1090   0.0116   0.2991    0.0305   0.0000   435.1495       2.78422       17.0608       9.79377      -12.6486      -3.41538       3.89924       1.27792      -4.55886      -15.8869       13.3587       2.47599      -9.82513      0.759650       1.83309      -3.26054       4.82981     -0.673612       4.96250       6.84267       7.61553       8.05892       8.47339       8.17452       8.06181       7.52931       7.09645       6.37815       5.70414       4.91214       4.32282       3.57612       2.96889       2.42876       1.84858       1.45332
  33  20 4245.4524    1.0168 12.9628 10.1222 -0.0002  0.1470   0.0092   0.3978    0.0277   0.0000   436.9836      -3.15307       5.07745      -9.69351      -8.68923       1.81089       3.20881       10.2596      -7.76438       15.6932      -8.66733      0.345670      -20.8207       2.38823       6.87073      -6.47124      -1.75277      0.797114       6.74105       8.99503       10.2686       10.7985       11.1229       11.1275       10.7247       10.1912       9.43791       8.62120       7.65693       6.69285       5.74011       4.83305       4.00951       3.19410       2.52836       1.98078
  33  21 4395.7831    0.8040 15.9882 10.0033  0.0024  0.2063   0.0078   0.5270    0.0237   0.0000   438.6880       8.90203       9.87713      -1.97407       43.1880      -14.3028      -10.5136      -7.10669       13.6834     -0.701690      -8.99555       10.6494      -1.08332      -16.1049      0.677598       11.7007      -1.05538      -5.18490       9.43885       12.5335       14.3445       15.2176       15.7541       15.5198       15.0830       14.4135       13.2598       12.1412       10.7376       9.43205       8.03128       6.75152       5.57238       4.58884       3.53413       2.76546
  34   4 1649.7321    0.2715  0.2616  8.8009 -0.0150  0.0152   0.0108   0.0316    0.0308   0.0000   440.3257     -0.306548       19.0289      -1.99681      -1.78447      0.991111     -0.930369      -1.46706     -0.784408     -0.566648      0.218764      0.100027      0.901283     -0.480862      0.384660     0.0877514     -0.213051      0.330701      0.748424       1.06560       1.13981       1.15101       1.14931       1.01331       1.02656       1.00302       1.06958      0.923963      0.895134      0.704777      0.652298      0.469947      0.400724      0.305998      0.248798      0.202824
  34   5 1841.2423    0.4578  0.4224  9.0009 -0.0094  0.0162   0.0127   0.0343    0.0435   0.0000   440.4612      -1.89784       19.0600       1.25998      -1.59582    -0.0619020      0.861875     -0.823669       2.84402       1.14082     -0.174264     -0.631172      -1.75272      0.762516     0.0269818   -0.00685477     -0.202204     -0.460937      0.699324       1.02088       1.05285       1.15496       1.20788       1.13761       1.19449       1.12488       1.08920      0.904541      0.786972      0.708171      0.600425      0.490557      0.419136      0.326823      0.270662      0.209820
  34   6 2026.3165    0.6803  0.6608  9.2582 -0.0027  0.0176   0.0149   0.0436    0.0566   0.0000   439.9773      -1.47092       21.8716       2.84644      -1.85472      -1.43023      0.372856     -0.101719      0.305305     -0.688114     -0.578073     0.0321582     -0.455952     -0.408203     -0.468630     -0.651921     -0.176955      0.153855      0.814021       1.07586       1.17480       1.23694       1.40762       1.35205       1.30441       1.22730       1.10981      0.985439      0.900937      0.782754      0.664490      0.572968      0.469922      0.378843      0.295267      0.235039
  34   7 2206.9832    1.0060  0.8646  9.8312 -0.0010  0.0212   0.0193   0.0487    0.0648   0.0000   441.0311      -1.38676       24.3813     -0.478592     0.0590527     -0.656123      0.393143     -0.778538       1.64538      -1.92375     -0.646735      0.135373      -1.29481     -0.208371      0.251648      0.573571     -0.793277    -0.0196601       1.01555       1.43718       1.57667       1.78876       1.86868       1.85933       1.75311       1.61633       1.50015       1.32363       1.20538       1.01390      0.858607      0.706063      0.559062      0.465645      0.371183      0.282401
  34   8 2381.2433    1.5174  0.9092 10.6917 -0.0008  0.0209   0.0288   0.0529    0.0654   0.0000   442.3101      -1.13158       18.7918     -0.522177      -3.36929      -2.10299     -0.428277       1.33720     -0.908990      -1.38616      -1.10640       1.01904     -0.814069     -0.655400     -0.126899     -0.133065   -0.00385913      0.232482      0.944770       1.29401       1.39737       1.46181       1.53015       1.49614       1.47412       1.45066       1.30132       1.20348       1.09871      0.915431      0.812449      0.646150      0.573907      0.458191      0.354773      0.294859
  34   9 2550.5872    1.9948  1.1573 10.9910 -0.0005  0.0235   0.0346   0.0618    0.0851   0.0000   439.0742       1.35215       20.9514    -0.0343170      -4.77735      0.285955     -0.157319      0.295374      0.607259       2.57687       1.37825    -0.0624379      -1.89691    -0.0560331      0.253187     -0.465834      0.328182     -0.187548       1.10921       1.46703       1.63491       1.79078       1.85330       1.87020       1.77220       1.65880       1.55882       1.41143       1.28557       1.07606      0.928549      0.760615      0.631698      0.520840      0.404544      0.333789
  34  10 2717.9560    2.7718  0.9943 11.6572  0.0006  0.0207   0.0495   0.0533    0.0758   0.0000   441.1822     -0.394617       19.7782       2.11669     -0.504521       3.01479      -1.23263      0.107409       1.80666      0.285073     -0.743519      -1.53340      -1.05761      0.399938    -0.0217344      0.233071     0.0601460      0.131005      0.928692       1.26752       1.32036       1.56387       1.55783       1.56232       1.49836       1.39978       1.30503       1.21592       1.10378      0.930287      0.782515      0.670138      0.544176      0.452230      0.362114      0.287021
  34  11 2882.8725    3.5278  0.8843 12.3583 -0.0002  0.0204   0.0660   0.0488    0.0713   0.0000   440.0102       1.89805       17.8310      0.665150      -1.65128       1.92990     -0.907929     -0.196371     -0.315896       1.25937      0.289028       1.18192      -1.08408     -0.651525     -0.112381     -0.163922     -0.289921     0.0540242       1.02052       1.44146       1.66683       1.82559       1.92981       1.92042       1.83453       1.71945       1.54097       1.33659       1.19571      0.961909      0.847122      0.689426      0.549661      0.447925      0.331230      0.280805
  34  12 3044.3658    4.0441  0.9755 12.5227 -0.0051  0.0211   0.0741   0.0523    0.0828   0.0000   439.7446      0.267036       15.2425       2.76961     -0.576611     -0.254740       1.01368      -1.23991      0.850096      0.270638      0.685010      0.253463      0.862660      -1.22611     -0.109421     -0.701795     -0.751852     -0.117267      0.939448       1.27656       1.33756       1.45309       1.51459       1.56321       1.48973       1.44352       1.29585       1.18689       1.09251      0.917502      0.809294      0.672812      0.566656      0.468056      0.359345      0.292871
  34  13 3202.7255    4.0691  1.1595 12.6529 -0.0010  0.0242   0.0709   0.0610    0.0863   0.0000   440.1043     -0.467719       16.8766      -1.92563      -2.76231      0.786458      -1.31790       1.92752       1.72489      -2.32896       2.61619     0.0656192     -0.361048     -0.187109     -0.656903      0.339806      0.412241     -0.465865       1.10661       1.57045       1.65193       1.82424       1.83621       1.86426       1.77372       1.61634       1.60313       1.39999       1.32911       1.09253      0.983670      0.789509      0.681448      0.550185      0.433052      0.348308
  34  14 3359.1378    3.3403  1.7336 12.2857 -0.0005  0.0305   0.0487   0.0757    0.0606   0.0000   440.5241       3.70573       13.6201      0.891891      0.377211      -2.11789     -0.815871      0.313122       4.96251      -4.14576      -1.04123     -0.947290       1.65651     -0.196459      0.268553      -1.04893      0.640070     0.0150870       1.37338       1.94993       2.15076       2.36977       2.36523       2.36420       2.26487       2.20878       2.03477       1.80611       1.65653       1.39117       1.20532       1.00037      0.817202      0.675451      0.537177      0.429207
  34  15 3514.3682    2.6963  2.8540 11.7240  0.0006  0.0397   0.0311   0.1061    0.0458   0.0000   440.2264       1.86599       10.5980      -2.74628       8.21612      -1.73737      -2.88177      -1.68981       4.94078      -4.26819     -0.815429       4.37266      -1.46312      -1.82079     -0.540798   -0.00400677     -0.172245     -0.363391       1.79217       2.44248       2.85233       2.96151       3.16789       3.06831       3.03578       2.77852       2.62966       2.32647       2.11617       1.80906       1.53858       1.31256       1.06167      0.874989      0.690374      0.539165
  34  16 3668.4135    2.1474  4.1005 11.2411 -0.0005  0.0491   0.0218   0.1354    0.0356   0.0000   438.9937       4.24575       14.8146      -5.01621       4.43254      -3.52402       3.60760       1.76651     0.0475081      -3.80338      -3.07419       1.55963      0.320328     -0.550393      -1.39862      -1.16551       1.30300     -0.402755       2.21116       2.97022       3.38307       3.58713       3.76171       3.69670       3.65586       3.38392       3.09692       2.90583       2.53174       2.26701       1.90737       1.64894       1.33705       1.12490      0.852689      0.682185
  34  17 3821.7883    1.7303  6.1005 10.7934 -0.0013  0.0666   0.0163   0.1835    0.0327   0.0000   442.9360       2.02920       8.99371       11.5935      -7.19169      -10.1905      -1.82506       5.99641      -1.16306      -2.55521       2.08388       3.34250      0.175757       1.57765      0.144311    -0.0238501      -2.28109      -2.55250       3.08523       4.09899       4.52660       4.79680       5.13768       5.13508       4.82100       4.59232       4.23438       3.92641       3.56869       3.06526       2.68220       2.19832       1.86864       1.50681       1.20794      0.948599
  34  18 3974.4973    1.4710  9.1225 10.3716 -0.0001  0.0918   0.0128   0.2552    0.0318   0.0000   435.8012       1.21507       26.9226       2.53144      -8.61921      -6.32664      -9.78096      -1.02403      -4.56835      -6.29118      -10.0670      -3.98389       5.47747      -1.38559     -0.314627      -1.34304      -1.01885       1.12982       4.17112       5.53712       6.36871       6.62267       6.95862       7.05404       6.67649       6.39575       5.95734       5.36550       4.87116       4.14580       3.65867       3.05856       2.54936       2.07750       1.64263       1.28384
  34  19 4126.1713    1.1747 11.0203 10.2854  0.0008  0.1214   0.0106   0.3392    0.0286   0.0000   433.4641      -8.87325       32.2856       1.83912      -13.6369     -0.416514      -2.61459      -3.89912       21.1870       4.93630       2.57861       1.92883       1.27277      -1.99630      -2.16896       4.51871      -1.53503     -0.239103       5.32931       7.20204       8.12297       8.68232       8.94415       9.03069       8.68462       8.31300       7.61726       7.12658       6.17518       5.47826       4.82407       4.04683       3.31796       2.79146       2.11944       1.66833
  34  20 4277.8673    0.9116 12.6060 10.1416 -0.0004  0.1593   0.0091   0.4136    0.0268   0.0000   433.5715      -2.64638       28.9255      -5.02893       6.60887      -13.8632     -0.636150      -4.13268      -13.6867       7.64731       12.4919      -6.80377       3.36115      -6.63108      -5.33359       5.54549     -0.434936     -0.193495       7.04973       9.38026       10.9011       11.3271       11.8886       11.7621       11.4794       10.7999       10.0806       9.24582       8.26947       7.28318       6.22620       5.37102       4.41413       3.60782       2.80454       2.23294
  35   4 1665.9303    0.2765  0.2487  8.9206 -0.0147  0.0149   0.0104   0.0250    0.0306   0.0000   441.7299    0.00223211       21.2567     -0.465265      -3.01578     -0.292443     -0.765784     -0.473456      0.262620     -0.212576      -1.04598      -1.09951       1.21863     -0.289516     -0.293940      0.477889      0.238826      0.158587      0.779740       1.03069       1.20374       1.15300       1.09711       1.02929      0.958682      0.891116      0.764837      0.875617      0.904231      0.883027      0.792450      0.684364      0.585858      0.424842      0.359932      0.285809
  35   5 1858.4274    0.4932  0.3838  9.0724 -0.0040  0.0132   0.0136   0.0318    0.0408   0.0000   441.0722    -0.0904929       19.6599      -1.50296     -0.555547      0.247042      -1.02919      0.326480       1.59485      0.838542     -0.379305    -0.0303006      0.377873      0.209835     -0.486433      0.116556     -0.117673      0.355312      0.638970      0.841060      0.905809       1.02044       1.07245       1.09754       1.03468      0.955047      0.885657      0.795232      0.740231      0.601801      0.522883      0.439214      0.361218      0.302101      0.244741      0.192953
  35   6 2044.8131    0.7228  0.7410  9.2281 -0.0017  0.0189   0.0148   0.0452    0.0595   0.0000   440.5861      0.158117       18.6404     -0.436428      -1.16537      -1.89395       1.01296     -0.672848       1.64576       1.24132       1.37413     -0.497003    -0.0268018     -0.621298     -0.290586      0.152786     -0.101197     -0.188039      0.911719       1.25173       1.37376       1.48759       1.53680       1.57821       1.50893       1.48260       1.34986       1.19660       1.04333      0.874597      0.726186      0.641962      0.531655      0.444998      0.351041      0.257270
  35   7 2226.3630    1.0472  0.8285 10.0510 -0.0043  0.0202   0.0205   0.0485    0.0612   0.0000   441.5350    -0.0870294       18.2472      0.159818     -0.276399       1.66423       1.65810      0.181916      -2.48540      -2.19381      -1.31359      0.557875      0.573471      -1.17108      0.206321     -0.317742     -0.524197     -0.204752      0.907131       1.26981       1.44226       1.49160       1.59894       1.49864       1.41748       1.37623       1.22370       1.14786       1.09881      0.955966      0.857028      0.741994      0.599668      0.501526      0.430586      0.324576
  35   8 2401.2755    1.4880  0.9531 10.8450 -0.0024  0.0229   0.0280   0.0548    0.0634   0.0000   442.1546     -0.141654       18.1265      -1.93321      -1.25340     -0.238517     -0.992283      0.394107       1.53515     0.0647697     -0.387256      -2.42948     -0.555965     -0.269996     -0.169217      0.496359      -1.07977     -0.353928      0.981277       1.46486       1.54007       1.71742       1.77738       1.76014       1.71056       1.57439       1.50888       1.34281       1.21465       1.04383      0.897438      0.761040      0.611444      0.529561      0.404806      0.314046
  35   9 2571.7872    2.1679  1.0692 11.2615 -0.0019  0.0218   0.0382   0.0577    0.0782   0.0000   440.0302      0.573196       21.7084      0.496314      -1.63047      0.802543      0.662053     -0.246442       1.43778       1.77856     -0.352289      -1.77921      0.616030      -1.29415     -0.327446     0.0336669      0.127767     -0.538288       1.03731       1.33429       1.45546       1.57933       1.72189       1.67048       1.63946       1.54543       1.45291       1.31606       1.13730       1.00631      0.878267      0.740967      0.598845      0.497071      0.391732      0.319657
  35  10 2740.4559    2.8748  1.0335 11.6873 -0.0032  0.0216   0.0499   0.0541    0.0851   0.0000   441.3166       2.22610       17.0056      0.995155      -1.68795     -0.988415       1.61501     -0.287529       1.45474      -2.50814       2.12620   -0.00991991      0.275534      0.474085     -0.315971     -0.119319     -0.324473      0.313978      0.963370       1.36038       1.44024       1.57411       1.57969       1.62415       1.51472       1.43873       1.31158       1.21733       1.18030       1.02978      0.900397      0.761179      0.625787      0.521425      0.424526      0.337989
  35  11 2906.7612    3.5918  0.9409 12.4720 -0.0031  0.0215   0.0658   0.0507    0.0743   0.0000   439.8495       1.39440       17.3392       2.40983      -3.92788       2.50935       1.95261     -0.734392      -1.29566     -0.140991     -0.333969     -0.812154      0.868572      0.214069      0.181134     -0.659855   -0.00726600      0.385831       1.00621       1.39368       1.45045       1.57996       1.68087       1.76601       1.67298       1.57093       1.36843       1.23300       1.16047       1.02118      0.866540      0.730742      0.588904      0.470412      0.397487      0.329268
  35  12 3069.4769    4.0896  1.0374 12.5224 -0.0036  0.0214   0.0709   0.0527    0.0849   0.0000   439.1597       3.38624       15.8630       1.22750      0.801238       1.92195       2.24089      0.781134      -2.37193      -1.25622     0.0156340      -2.50373      0.639972     -0.458472   0.000268154    -0.0534296     -0.717355      0.236286      0.952408       1.31618       1.46335       1.58032       1.62603       1.64722       1.55437       1.48111       1.36884       1.23813       1.14631       1.01422      0.862160      0.724592      0.599129      0.495720      0.398352      0.313454
  35  13 3229.0617    3.8614  1.3486 12.6516 -0.0015  0.0252   0.0626   0.0682    0.0651   0.0000   439.5680       2.43996       17.3964      0.492824      -1.54427       1.17204       4.41584       2.18869       1.69569    -0.0808393     -0.218277     0.0641234      0.462385     -0.196599      0.339490      0.272040      0.168024      0.748280       1.14129       1.53967       1.69410       1.79130       1.88900       1.83308       1.83135       1.65731       1.62190       1.48806       1.32441       1.17782       1.00820      0.847991      0.696494      0.586447      0.465125      0.376748
  35  14 3386.5034    3.3682  1.8224 12.3604 -0.0021  0.0311   0.0477   0.0802    0.0544   0.0000   441.5057       2.96571       11.6324       5.19656      -2.95558       3.79794       1.03774    -0.0524039      0.821617     -0.645706      0.890041      -1.20233      -1.73332      -1.71547     -0.333363      0.187964    -0.0732445     -0.231622       1.32835       1.84823       1.98143       2.19363       2.27723       2.32717       2.17354       2.11757       1.93095       1.80377       1.59918       1.41405       1.23945       1.03674      0.855020      0.706435      0.563332      0.447286
  35  15 3542.6428    2.5753  2.9931 11.8144 -0.0017  0.0417   0.0301   0.1110    0.0422   0.0000   439.5196       2.16454       12.4650      -2.51260      -10.3471       9.43320       3.02011      -1.03812       1.80098       1.72029      -2.69417      -2.74680      0.382871      -2.09915       1.92283       1.64869     -0.524342    -0.0687781       1.78292       2.45697       2.82234       2.99274       3.03950       3.11330       2.97050       2.82155       2.62433       2.41842       2.13115       1.93498       1.63684       1.40388       1.15200      0.944347      0.754948      0.591201
  35  16 3697.6602    2.0722  4.4113 11.2507 -0.0011  0.0527   0.0209   0.1393    0.0342   0.0000   437.8415       2.77608       19.4012      0.157039      -2.07100       7.31971       1.74780      -1.45448      -4.50593       2.14850      -3.29935       2.95447       1.03283       1.66986      -1.17740      -1.52570     -0.334741     -0.257295       2.32595       3.03309       3.52494       3.67660       3.88617       3.79051       3.70732       3.50609       3.38007       3.00365       2.77167       2.44544       2.07441       1.77930       1.46511       1.23498      0.964889      0.779168
  35  17 3851.6102    1.6365  6.5706 10.7813 -0.0002  0.0710   0.0154   0.1967    0.0308   0.0000   439.6725       2.86951       14.2233       1.90490      -2.61167      -9.50597      -12.1458       2.88669       6.31759    -0.0517473      -2.81681      -1.87029      -4.06250       1.22886      0.438716     -0.698805      0.860993      -1.40908       3.12466       4.16047       4.76192       4.98231       5.31527       5.18990       5.18242       4.86501       4.52619       4.04378       3.72668       3.20799       2.84095       2.39070       2.00892       1.63206       1.28162       1.03305
  35  18 4004.8267    1.3663  8.7522 10.4608 -0.0024  0.0939   0.0126   0.2526    0.0301   0.0000   432.4678       17.1563       25.9566      -5.60112      -2.59736       5.18583       9.58539       9.62197      -3.84707      -5.23503       8.16811       15.7006       2.21670      -2.85671       1.83010       1.20002      0.812504     -0.574351       4.14583       5.38713       6.30725       6.56998       6.90729       6.89882       6.67082       6.33468       6.01131       5.33806       4.97484       4.32251       3.69123       3.18572       2.66518       2.17863       1.73495       1.38248
  35  19 4157.2718    1.1282 11.3019 10.2852  0.0015  0.1288   0.0102   0.3397    0.0277   0.0000   438.1281       9.81784       23.7028       5.16168       2.11312       6.71026      -23.0134       10.9191     -0.276339      0.153051      -11.4369      -2.86824       14.7767       1.80663      -4.17419      -4.76120      -1.34963     -0.852054       5.50254       7.23697       8.43238       8.69443       9.41301       9.25003       8.92719       8.63002       8.10433       7.19848       6.57607       5.89936       4.98750       4.30908       3.55353       2.95396       2.34445       1.82262
  35  20 4309.5594    0.8874 13.9140 10.1420  0.0004  0.1724   0.0083   0.4492    0.0244   0.0000   429.7096      -6.81805       15.7723       2.79401      -5.54301       2.97785      -2.95438       7.65154       12.3750      -9.88529      -14.3694       2.39104       6.59891       2.04857      -3.76459      -1.65591      -2.73593      -3.66358       7.37284       9.86653       11.1557       11.9841       12.5319       12.4266       12.0153       11.6588       10.8274       9.93259       8.84497       7.75021       6.80843       5.76397       4.83411       3.96085       3.10294       2.49940
  36   4 1681.8944    0.3051  0.2524  8.8562 -0.0093  0.0123   0.0110   0.0254    0.0306   0.0000   440.4653     -0.460707       20.1468     -0.810907      -3.18440      0.481637       1.48942      0.420758       1.12594   -0.00866714     -0.185978      0.298818      0.478173     -0.108222     -0.328550     -0.347889      0.140343      0.282311      0.587032      0.821156      0.930400      0.993407      0.951536      0.904584      0.915570      0.806947      0.872520      0.774259      0.732382      0.700794      0.587861      0.478483      0.369907      0.288289      0.221727      0.176577
  36   5 1875.4304    0.5048  0.4228  9.0753 -0.0017  0.0134   0.0131   0.0325    0.0407   0.0000   442.8408      -1.94393       21.0966      -2.28713     -0.214012       1.77606      0.483900     -0.442710     -0.170209       1.58561      0.101627      0.630053     -0.466708     -0.737481      0.392410     -0.596913    -0.0783864      0.206540      0.642964      0.830671      0.908794      0.973272      0.968109      0.944026      0.926188      0.890654      0.867461      0.820846      0.726509      0.663065      0.588368      0.502824      0.384544      0.314570      0.276673      0.215950
  36   6 2063.0987    0.7365  0.6509  9.5138 -0.0034  0.0176   0.0158   0.0415    0.0503   0.0000   440.8131     -0.826861       20.2369    -0.0934259      0.180962      0.592260     -0.788722      -1.68723       1.32986      0.999856      0.763781     -0.895913     -0.246249    -0.0638210     -0.963492      0.263050     -0.106157      0.249601      0.794020       1.08138       1.26923       1.39780       1.41364       1.37083       1.38591       1.31018       1.16206       1.11421      0.939248      0.807586      0.745170      0.610579      0.498694      0.426974      0.338102      0.257109
  36   7 2245.4586    1.1144  0.9482  9.9026 -0.0065  0.0203   0.0204   0.0514    0.0702   0.0000   440.2561       1.23807       20.0068       1.74557      -1.92861      0.907351      0.604947      -3.88787      -1.10307      0.485897       1.86698      0.496767     -0.259668      0.674937     -0.234702     -0.413635     -0.555582      0.184327      0.902307       1.22692       1.34216       1.43560       1.49741       1.44352       1.45679       1.37505       1.27049       1.18810       1.07135      0.921185      0.848399      0.725779      0.598066      0.511350      0.412282      0.324082
  36   8 2421.0786    1.5829  1.1098 10.5625 -0.0010  0.0220   0.0272   0.0600    0.0755   0.0000   439.6535       2.48736       18.0204       2.77437      -2.96002      -1.21049      0.135238     -0.391050       1.72464     -0.302048      0.888862     -0.716218      0.311683      0.305429       1.14604      0.965438     -0.644856     -0.399498      0.957560       1.31317       1.47201       1.56051       1.59011       1.51590       1.50728       1.43823       1.39976       1.29122       1.14143       1.03383      0.895897      0.749360      0.629365      0.514638      0.428359      0.334539
  36   9 2592.6909    2.1868  1.1035 11.4261 -0.0019  0.0237   0.0382   0.0590    0.0747   0.0000   440.1461      0.840705       17.4819      0.987325     -0.944119     -0.255416       3.57669     -0.113869      -1.01207     -0.346024      0.810922       1.89754      0.293673      0.338956     -0.922619     -0.119290      0.460309     -0.448056       1.03694       1.31244       1.63981       1.77674       1.73778       1.79793       1.77945       1.61655       1.49510       1.42724       1.24774       1.06332      0.953245      0.790798      0.673905      0.594274      0.433334      0.343030
  36  10 2762.6781    2.9597  0.9919 11.9374 -0.0044  0.0217   0.0528   0.0521    0.0747   0.0000   441.8691       1.35714       17.4366       3.11553      0.100347      -1.09684     -0.311953     -0.443411       3.25083     -0.270435      -1.81672       1.36654      0.196169     -0.293915     -0.502083     -0.272032      0.354786     -0.580630       1.02506       1.46773       1.65681       1.78541       1.90040       1.78739       1.82795       1.62953       1.58204       1.42266       1.27908       1.09672      0.925701      0.806694      0.642022      0.494971      0.410873      0.330448
  36  11 2930.1784    3.8176  0.9077 12.5204  0.0027  0.0189   0.0692   0.0506    0.0682   0.0000   441.9336       3.38114       19.1968       1.57550      -1.54709    -0.0407413     -0.855165      0.344083     0.0353337      -1.50608       1.00740      0.743951      -2.01715      0.508886     0.0456299     -0.684519      0.115915      0.315024      0.832302       1.07385       1.17341       1.26268       1.34388       1.35215       1.33536       1.24133       1.17708       1.04132      0.978400      0.841253      0.747814      0.630093      0.516288      0.451780      0.365163      0.275550
  36  12 3094.2410    4.2403  0.9412 12.9161 -0.0015  0.0211   0.0774   0.0500    0.0684   0.0000   440.4106     -0.152686       18.7311       1.95311      -2.66975     -0.944693     -0.763855      -1.57420      -1.53244     -0.998329     -0.374414     -0.668088     -0.969057    0.00352942     -0.809651      -1.23993       1.09763    -0.0210068      0.984043       1.37558       1.44160       1.58026       1.57947       1.60027       1.55662       1.50071       1.36888       1.28298       1.13147       1.00675      0.887996      0.734320      0.630511      0.517920      0.416903      0.321085
  36  13 3254.9675    3.8712  1.3689 12.4022  0.0043  0.0258   0.0598   0.0657    0.0731   0.0000   438.9767       2.09085       16.9155       2.66927     -0.148629      -1.64455      -1.76824     0.0821105      -4.61390     0.0628648       1.71770      0.388566      0.311853      0.999863      -1.13721      -1.41900      0.892637      0.808922       1.07050       1.56508       1.59609       1.80315       1.85238       1.86291       1.88387       1.74639       1.62387       1.45033       1.31338       1.16070       1.01051      0.840402      0.726391      0.580034      0.458484      0.376826
  36  14 3413.6434    3.1083  1.9720 12.2477 -0.0043  0.0320   0.0430   0.0846    0.0492   0.0000   440.6451       1.04939       12.5727      -1.26712     -0.322134       2.64240      0.993172      -5.46937     -0.521570       2.88078      0.672077     -0.560801      0.443569     -0.125820       2.09053      -2.02287      0.499032     -0.540356       1.35249       1.83364       2.06279       2.19836       2.25109       2.28984       2.23438       2.17730       2.00097       1.81016       1.66051       1.39846       1.28618       1.07793      0.917200      0.755249      0.594235      0.475304
  36  15 3570.5970    2.4787  3.4911 11.5215  0.0003  0.0427   0.0261   0.1180    0.0407   0.0000   444.0626       1.72985       10.9550       5.56278       2.62220      0.343624      -3.23329      0.874952       2.23965     -0.827643     -0.160512       1.49096      -1.81855     -0.514492       2.01420      0.695964       1.46287     -0.426946       1.82053       2.47474       2.79341       2.96072       3.13340       3.08970       2.99774       2.84836       2.71427       2.46116       2.25537       1.95081       1.68859       1.46707       1.22091       1.02082      0.816913      0.655194
  36  16 3726.5260    2.0475  5.0249 10.9227 -0.0004  0.0537   0.0185   0.1456    0.0352   0.0000   438.0915      -1.29580       18.7554       5.27126      -5.37517       2.74724     0.0231590      -3.66714      -3.33864      -1.52437      -1.39301      -1.04510      -2.77278       2.85981      -2.48208     -0.652170     -0.263622      0.166140       2.30304       3.08186       3.49046       3.75210       3.87435       3.91624       3.85544       3.63137       3.40045       3.14292       2.75306       2.50015       2.13534       1.83158       1.51276       1.27284       1.00516      0.811663
  36  17 3881.3444    1.6301  7.5930 10.5988  0.0009  0.0761   0.0142   0.2130    0.0311   0.0000   436.6052       8.67744       15.9172      -3.78745      -6.76327     -0.180082      -2.93593       14.4784       1.18825      -6.76002      -8.17471      -7.13700       6.31700      -3.35887     -0.108087       2.42232      -1.44054      0.105022       3.22575       4.36835       4.93944       5.12759       5.45618       5.36300       5.31380       5.05437       4.78152       4.37968       3.94208       3.51419       3.00490       2.65212       2.15266       1.83022       1.42284       1.16712
  36  18 4035.2109    1.3093  9.0458 10.4309 -0.0011  0.0974   0.0122   0.2658    0.0294   0.0000   443.3420       1.75404       25.4843       2.37928       6.36195     -0.248609      -3.84386       2.59044      -4.35789       5.92280       3.21178       3.42024      -2.09393      -4.66764       2.56454     -0.605007       3.25149     -0.614202       4.08931       5.46508       6.37450       6.48212       7.04682       6.99241       6.76368       6.47875       6.11103       5.51742       5.11181       4.39893       3.86114       3.30481       2.79140       2.29417       1.81878       1.44904
  36  19 4188.2709    1.0830 11.5569 10.2553 -0.0009  0.1286   0.0097   0.3522    0.0265   0.0000   444.2739       7.46581       14.2638      -5.67852       2.21705     -0.226736       12.8789      -1.82660       4.31455      -3.27894       3.45770       4.99205       1.06638      -2.82016      -3.03617     -0.399897      -1.15302       4.63294       5.36161       7.16511       8.20904       8.78089       8.99216       9.19496       8.87588       8.54787       7.93583       7.41868       6.54724       5.81369       5.13649       4.34191       3.68534       3.04380       2.41401       1.92512
  36  20 4340.8749    0.8625 13.8806 10.0967 -0.0007  0.1755   0.0081   0.4479    0.0240   0.0000   429.9622      0.898790       28.7158     -0.233496      -14.0154       15.5772      -20.5445      -10.8538       4.86458      -5.97476      -4.97640       23.0469      -2.74120      -2.24576      -5.90083       3.09755       5.44700       1.99741       7.30983       9.83147       11.1563       11.6509       12.5870       12.4585       12.0972       11.7543       10.8791       10.1206       8.94725       7.91241       6.96034       5.90654       4.98550       4.13821       3.26304       2.63709
  37   5 1892.2028    0.5111  0.4623  9.1551 -0.0029  0.0154   0.0130   0.0321    0.0415   0.0000   440.4982     -0.189762       20.5096       1.43888      -1.06714      0.164263      -1.50997     -0.273275       2.48539      0.786591     -0.431187     0.0814864     0.0865549      0.490921     0.0237098     -0.261821    -0.0484998      0.630698      0.727946      0.940959       1.04947       1.09952       1.10742       1.00392       1.00100       1.01690      0.977569      0.930326      0.883127      0.766859      0.645647      0.562438      0.470706      0.379204      0.316279      0.255079
  37   6 2081.0685    0.7623  0.8417  9.3039 -0.0015  0.0190   0.0145   0.0506    0.0606   0.0000   440.8420       1.07954       19.1176      -3.56391      -3.20763       3.23018     -0.201587      0.429157      0.486674     0.0328154     0.0992714     -0.403256    0.00506493     -0.880840    -0.0831538      0.382931     -0.225732     0.0953034      0.772257       1.03042       1.16927       1.27406       1.26081       1.27248       1.32305       1.21353       1.14594       1.02803      0.966413      0.809838      0.741428      0.634580      0.524049      0.466322      0.355021      0.289962
  37   7 2264.2742    1.1754  0.9545  9.9917  0.0004  0.0208   0.0208   0.0505    0.0691   0.0000   439.3329       1.46899       20.0630      -1.57336      -2.23208      0.317439      -1.57490     -0.662616       1.24575      0.146359     -0.661696     -0.336890      0.158792       1.41795   -0.00177599      0.300001    -0.0270774      0.512472      0.872908       1.19654       1.31619       1.44386       1.46531       1.41461       1.33856       1.32727       1.25623       1.22644       1.04662      0.983532      0.835442      0.744748      0.603825      0.514768      0.407250      0.341464
  37   8 2440.6513    1.6879  1.0365 10.8439 -0.0023  0.0220   0.0303   0.0563    0.0742   0.0000   440.6094       1.18464       18.8574       1.29188      -1.96614       2.10306       1.16098     -0.656474      -1.50622      -3.30056      0.375890    -0.0423637    -0.0492928       1.94780      0.200503      0.100591      0.750747     -0.391215      0.926302       1.26558       1.29789       1.49817       1.57615       1.59123       1.48626       1.45125       1.30838       1.22306       1.15541      0.994771      0.871121      0.755464      0.615662      0.543497      0.427002      0.347868
  37   9 2613.3368    2.3555  1.0572 11.2463 -0.0021  0.0222   0.0402   0.0536    0.0832   0.0000   441.4183       1.42748       19.5197       2.30507     -0.597154      0.860198     -0.499115      -1.74941     -0.100084       1.91205       3.22678     -0.576862     -0.829646      -2.27677     -0.216408     -0.103277      0.390093   -0.00792444      0.913769       1.31489       1.33451       1.50060       1.53073       1.50292       1.52331       1.47643       1.34056       1.20450       1.14606       1.00724      0.897679      0.777472      0.635974      0.528342      0.418753      0.360828
  37  10 2784.4720    3.0514  0.9646 12.0390 -0.0023  0.0195   0.0533   0.0510    0.0706   0.0000   440.4534       2.35296       17.0743     -0.980384      -3.90460       1.80435      0.531226       1.96669      0.994335      -2.15568       1.17702      0.755024     -0.683161      -1.15578     -0.793140     -0.301027      0.442605     -0.117680      0.850605       1.07183       1.21535       1.31973       1.37337       1.38468       1.37489       1.32623       1.19429       1.09914       1.00565      0.910960      0.777322      0.686462      0.548667      0.460071      0.385136      0.309384
  37  11 2953.2078    3.7693  0.8781 12.4761 -0.0007  0.0199   0.0681   0.0457    0.0732   0.0000   441.1529       3.64557       19.0825      0.170777      -3.42117       1.36877      -1.35507      0.877966       1.75326      -1.10265      0.763574       1.11648     -0.711208     -0.105500     -0.357439     -0.586823    -0.0201253     -0.253499      0.799506       1.17017       1.19719       1.40234       1.36145       1.40044       1.34564       1.31998       1.19865       1.16880      0.981151      0.921048      0.766069      0.664622      0.573335      0.456120      0.377785      0.312403
  37  12 3118.4837    4.2962  1.0373 12.8137 -0.0009  0.0219   0.0751   0.0537    0.0767   0.0000   439.9727       3.37935       17.8452       4.56765     -0.767722       3.75168      0.817482      -4.37507     -0.293685       1.20021       2.19230     -0.324462       1.57458     -0.972428     -0.271316      0.455957      -1.08918      0.295171      0.986435       1.35445       1.41397       1.57247       1.49972       1.53328       1.49978       1.53757       1.41268       1.28189       1.21070       1.01963      0.880920      0.750165      0.651131      0.520600      0.452480      0.360110
  37  13 3280.4717    3.8084  1.4683 12.5123  0.0012  0.0260   0.0573   0.0699    0.0650   0.0000   438.7453       2.55402       15.9305       1.46083     -0.860025     -0.514551      -3.98862       2.58004     -0.447689      -4.25645       2.57409      0.349359     -0.470359     -0.544445     -0.637931      0.760913   -0.00323532     -0.224021       1.10412       1.49425       1.65050       1.74378       1.80932       1.83064       1.73200       1.71264       1.60987       1.52116       1.35226       1.21067       1.04242      0.897682      0.757092      0.629880      0.511085      0.418445
  37  14 3440.2538    3.1025  2.1887 12.0185  0.0006  0.0324   0.0385   0.0851    0.0474   0.0000   442.5849       1.77821       13.6028      -1.57732       1.89545       3.97276      -3.36243      -1.22363       1.16335       2.07166      0.302175      0.329498     -0.234606      -3.40478      0.660028       1.77918      -1.04149      0.182167       1.35907       1.81016       2.04682       2.19210       2.32429       2.18238       2.28615       2.11698       1.95019       1.85371       1.67572       1.50484       1.27363       1.10806      0.928761      0.744922      0.634073      0.518545
  37  15 3598.3210    2.4167  3.9601 11.2456 -0.0009  0.0453   0.0231   0.1186    0.0398   0.0000   443.1901     0.0391693       14.5726       2.92787      -3.13547       3.08531       4.66273       6.62397       1.33017       2.65116      0.401832      -2.81650      -2.17456     -0.878428     -0.463179    -0.0562879     -0.237773     -0.340614       1.87409       2.50634       2.83903       2.92786       3.22803       3.10290       3.11751       2.96988       2.80424       2.56805       2.30431       2.03031       1.77059       1.53252       1.29206       1.08205      0.873614      0.706358
  37  16 3755.0491    1.9296  5.5745 10.9745 -0.0016  0.0591   0.0174   0.1616    0.0309   0.0000   439.4808       6.94316       20.3858       4.94130       1.19160      -8.87524      -3.84410       4.38203       3.94805      -6.92242      -1.15185      -1.37706      -2.57980      -4.90927      -2.65344     -0.877476      0.997965      0.205496       2.48809       3.33938       3.79357       4.01191       4.15977       4.26767       4.11327       3.99877       3.72572       3.43135       3.07207       2.71448       2.38352       2.05173       1.70427       1.43340       1.15293      0.936321
  37  17 3910.3897    1.5861  7.8079 10.5879 -0.0012  0.0778   0.0135   0.2139    0.0299   0.0000   434.7274       4.61351       15.1297       7.03773      -2.70276      -3.40731       2.65042       15.1723      -3.81080      -7.63543      -1.69154       4.60885       1.82179      0.938801       5.36929       1.51832       1.80386      -1.44916       3.22299       4.30186       4.87787       5.23186       5.43293       5.47048       5.39855       5.23358       4.81661       4.47504       3.93917       3.55822       3.10921       2.69654       2.22688       1.89626       1.48976       1.21612
  37  18 4065.3105    1.2729  9.9442 10.3783  0.0000  0.1039   0.0114   0.2912    0.0291   0.0000   444.2463       9.76557       20.5506      -10.5586      -3.66239       16.7215       1.88149       1.40975      -12.9914      -9.42318       3.12485       6.40947      -3.32436      0.308743      0.506977      0.407740       4.49171       1.01430       4.26285       5.70096       6.58454       7.07966       7.36150       7.29785       7.29063       6.89509       6.44533       5.89282       5.44868       4.77975       4.15561       3.57201       3.03490       2.48201       2.02132       1.62418
  37  19 4219.1347    1.0461 12.2943 10.2035 -0.0011  0.1374   0.0088   0.3659    0.0255   0.0000   429.3495       7.12246       30.9394       4.22540      -13.7923       10.6700      -15.4992      -17.1266      -1.30992      -8.82089       2.38194      -1.14070      0.767692       2.50051       4.95038      -2.30788     -0.653864      -1.79033       5.64543       7.56024       8.65495       9.39786       9.72628       9.64121       9.56282       9.21700       8.43043       7.76341       7.27760       6.26151       5.51246       4.77772       3.97368       3.39850       2.64274       2.15187
  38   2 1262.5579    0.0724  0.0621  8.7307 -0.0657  0.0269   0.0086   0.0363    0.0226   0.0000   440.8743     -0.835776       20.5772      -1.16089      -3.82902      0.119457      0.367165       1.31822      -1.06207      0.107365      0.761043    -0.0717293     -0.484961     0.0432319      0.838727      0.591822      0.349744    -0.0960192       1.20687       1.76802       1.82469       1.73719       1.41367       1.43377       1.48838       1.70195       1.64587       1.70249       1.42678       1.34192       1.10178      0.904299      0.643074      0.594715      0.399143      0.364576
  38   3 1501.5514    0.1713  0.1672  8.7695 -0.0111  0.0130   0.0108   0.0355    0.0255   0.0000   441.1026     -0.494746       20.4883      0.932301      -2.86517     -0.550904       1.05471     -0.253012      0.292120     0.0659475    -0.0219740      0.827736     -0.905401     -0.246537      0.357874     -0.138127      0.328085      0.358211      0.627387      0.756281      0.933805      0.871382       1.02613      0.970359      0.910171      0.880466      0.912179      0.857230      0.735472      0.687531      0.644114      0.562317      0.467041      0.387829      0.310646      0.303631
  38   5 1908.7737    0.5193  0.5364  9.1640 -0.0045  0.0154   0.0124   0.0386    0.0423   0.0000   441.0311      -1.51175       19.8260       1.16405      -3.18496       1.57010      0.937534      -1.46189       1.07697    -0.0590038     -0.671451     -0.344749      -1.44454    -0.0900098     -0.522218      0.309009      0.323864      0.333318      0.653614      0.917335      0.980375       1.08775       1.09504       1.02613       1.09835       1.03359       1.02427      0.901948      0.867053      0.746193      0.644639      0.521612      0.451326      0.375735      0.313474      0.270611
  38   6 2098.9108    0.8377  0.7444  9.4390 -0.0016  0.0177   0.0161   0.0426    0.0605   0.0000   441.2714      0.791341       20.2143       1.71843      -2.31060       1.20518     -0.814854       3.19075     0.0900767     -0.843891      -1.65463      0.138991     -0.336869       1.08028     0.0774302     0.0180603     -0.278690     -0.272386      0.765947      0.977993       1.15244       1.21467       1.18897       1.24561       1.19707       1.11855       1.07301      0.993054      0.946532      0.830985      0.715311      0.664355      0.574674      0.489596      0.396982      0.311369
  38   7 2282.8854    1.2347  0.9896 10.0368 -0.0009  0.0207   0.0212   0.0517    0.0725   0.0000   441.9785      -1.28514       19.4391     -0.303205      -2.12005     -0.127957     -0.807819       1.08827     -0.304702      -1.25805      0.377227     -0.644037     -0.908036     -0.391796      0.605543      0.532180     -0.226594      0.353723      0.845917       1.15570       1.20818       1.44247       1.41291       1.40275       1.39170       1.37034       1.24521       1.12991       1.05892      0.936102      0.818363      0.724034      0.611682      0.508597      0.404551      0.338888
  38   8 2459.9141    1.7431  1.1830 10.7328 -0.0005  0.0240   0.0282   0.0590    0.0779   0.0000   439.9469       1.04442       21.0182      0.235312     -0.392718      -2.33367     -0.393499     0.0846445    -0.0678213      -3.24143      0.963495      0.539688    -0.0277253    -0.0142536      0.681969     -0.372337     -0.318417   -0.00191463      0.903504       1.35803       1.41726       1.59276       1.60740       1.57172       1.60124       1.54573       1.47439       1.34485       1.22542       1.04412      0.922095      0.805109      0.671014      0.553934      0.446157      0.378576
  38   9 2633.6903    2.3525  1.0687 11.5639 -0.0016  0.0222   0.0401   0.0539    0.0700   0.0000   441.5663     -0.105131       18.1658       3.69551      -2.44468       2.04261       1.69302      0.954620      -3.71615    -0.0447120       2.98496      -1.41138      -1.64980      0.393352     -0.221410     -0.391045     -0.693502      0.543915      0.866220       1.26560       1.36914       1.51850       1.59718       1.59325       1.54955       1.47012       1.41936       1.29394       1.15985       1.02563      0.873802      0.760072      0.625182      0.512447      0.425174      0.346478
  38  10 2805.9982    3.1757  1.0370 12.1210 -0.0029  0.0205   0.0538   0.0527    0.0737   0.0000   440.8381       1.20369       18.9556       1.78904      -2.83682      -3.30248       1.27608      0.713780     -0.640999     -0.115235      0.959174       1.86278       1.21518      -2.02250     -0.225884     -0.231051     0.0751435     -0.136073      0.880031       1.13969       1.26764       1.42744       1.48531       1.49690       1.46839       1.33951       1.27291       1.19223       1.07342      0.955742      0.820391      0.752314      0.619255      0.514605      0.409573      0.339689
  38  11 2975.8501    3.9748  0.9128 12.5334 -0.0006  0.0194   0.0692   0.0459    0.0726   0.0000   441.2460      0.829602       15.5454       2.71171      -2.47355      0.965700       2.01915      0.908807      -2.71859     -0.152963       1.49811     -0.260071      -1.15348      0.102210      0.380781      0.106266    -0.0179581     -0.563878      0.752633       1.06953       1.16552       1.22369       1.33555       1.25381       1.28988       1.22481       1.14093       1.06379      0.978621      0.862347      0.769461      0.651684      0.562231      0.465117      0.377273      0.311654
  38  12 3142.1807    4.1869  1.1046 12.8557 -0.0027  0.0216   0.0701   0.0571    0.0729   0.0000   440.8002       1.35560       17.4011       1.02103      -3.33641       3.56249      0.568264      -2.95625      -4.02383       1.73689      0.993090     -0.192006      -2.78484     -0.816245      0.925073      0.528708      0.206761     -0.527255      0.892906       1.23826       1.35663       1.47295       1.48780       1.52975       1.50091       1.45685       1.35629       1.27666       1.12752       1.00216      0.909550      0.743358      0.649741      0.542368      0.431181      0.351231
  38  13 3305.6146    3.7888  1.4876 12.4769 -0.0010  0.0264   0.0550   0.0666    0.0604   0.0000   442.0371       3.97815       13.2431       2.21227       2.77553       1.70464      -3.76929       2.18652       1.10620     0.0500825      -3.98146      0.421752     -0.692607     -0.645829      0.958304      -1.15350     -0.620337     -0.319016       1.04503       1.48382       1.62655       1.81086       1.79779       1.75547       1.80681       1.64972       1.57013       1.45614       1.36304       1.19132       1.07971      0.932117      0.790542      0.642822      0.537373      0.439915
  38  14 3466.6049    2.9404  2.4611 11.9592  0.0005  0.0339   0.0340   0.0900    0.0416   0.0000   442.1531       2.53139       7.22913       2.14484       3.27279      -2.16993      -4.29435       2.77639      -1.14679       1.37640       5.94591      0.285395       1.07785      0.184163     -0.498391     -0.528253     0.0704736      -2.09222       1.36727       1.86261       2.12527       2.22078       2.38883       2.35813       2.34519       2.26629       2.06478       1.90905       1.75232       1.55744       1.33894       1.18388      0.998296      0.831383      0.672885      0.547200
  38  15 3625.5937    2.3204  4.3244 11.2548 -0.0008  0.0467   0.0210   0.1268    0.0339   0.0000   438.3077       5.19468       21.4069      0.969234       3.16994     -0.360347     -0.852550     -0.690941      -1.16740      -5.45415      -5.94647     -0.369621      0.524792     -0.853017      -1.61672       1.56116     -0.138656      -2.04419       1.89479       2.50124       2.89574       3.00984       3.18365       3.16681       3.08244       2.99156       2.79291       2.64144       2.41057       2.14094       1.85740       1.65654       1.38090       1.16173      0.949563      0.764443
  38  16 3783.1838    1.8654  5.6179 10.9074 -0.0004  0.0581   0.0162   0.1598    0.0306   0.0000   435.0244       4.50295       25.2838       4.00737       1.77292       8.49613     -0.417394      -1.79746      -5.61723      -1.72232       3.79499      0.974918      0.789982       1.21361       1.98516     -0.137607     -0.303440     -0.790511       2.33991       3.12456       3.54319       3.74026       3.98698       4.02600       3.89088       3.82750       3.55335       3.25579       3.02012       2.62791       2.32015       1.97588       1.71721       1.41434       1.14908      0.936430
  38  17 3939.2941    1.5205  7.9422 10.5847 -0.0005  0.0789   0.0128   0.2211    0.0287   0.0000   433.5868       10.5567       22.0107      -19.2499       2.78426       7.49923      -3.84525      0.571697     -0.969309       2.96675      -1.51811      -1.68191      -1.15396      -4.33995      -4.56583      0.881540       1.20953      0.491282       3.17058       4.29147       4.91318       5.18318       5.49446       5.55360       5.38240       5.18847       4.92271       4.51036       4.07878       3.63321       3.15377       2.71675       2.34505       1.93949       1.55315       1.27349
  38  18 4094.7314    1.2174 10.4382 10.4186 -0.0019  0.1145   0.0104   0.3051    0.0266   0.0000   445.4782     -0.602537       22.7180       1.08752      -1.99934       16.1386       3.41169      -1.59900       7.06080      -7.23390     -0.352059      -16.5340       5.95614       6.95013      -5.68889       2.44487      -1.17727       2.27354       4.45005       6.09395       7.05089       7.32762       7.83264       7.69125       7.57136       7.36401       6.79565       6.37096       5.79379       5.21385       4.56642       3.98705       3.38010       2.84517       2.25829       1.85355
  38  19 4249.6135    0.9911 13.6655 10.1962 -0.0004  0.1555   0.0078   0.4022    0.0235   0.0000   425.0306      -8.52897       43.3884       8.26329      -28.9596      -5.15639       22.4781      -1.44458       15.3315      -9.22532      -2.16655       7.84766       10.8826      -1.66232      -1.88735      -5.12109     -0.553326    -0.0897538       6.21765       8.34255       9.40210       10.1439       10.6352       10.6575       10.5578       10.0336       9.48351       8.71381       8.03431       7.20060       6.19412       5.45197       4.55377       3.85090       3.10731       2.52276
  39   3 1516.0329    0.1778  0.1464  8.7612  0.0131  0.0139   0.0089   0.0259    0.0244   0.0000   440.8306      0.708178       21.7769      0.713353     -0.446173       1.25516     -0.780272     -0.550816      0.647635     -0.144659      0.135779      0.735101      0.607481     -0.551224     -0.685465     0.0877325      0.451600     0.0573359      0.548182      0.701029      0.881200       1.04116      0.891834       1.14057       1.00964      0.810377      0.875149      0.834050      0.666762      0.610799      0.565895      0.455915      0.351553      0.297960      0.247022      0.171281
  39   4 1728.2662    0.3516  0.2972  8.9096 -0.0032  0.0129   0.0108   0.0273    0.0318   0.0000   441.7810     -0.635800       19.9068       1.84649      -1.93686     -0.170153     -0.341022      0.841048     -0.813152     -0.293503       1.26909     -0.316549      0.692630     -0.272055    -0.0407660    -0.0456786     -0.103444      0.325041      0.527649      0.754538      0.702640      0.796165      0.788002      0.855343      0.897000      0.810006      0.794387      0.685581      0.665646      0.520292      0.511026      0.417171      0.376585      0.304540      0.257560      0.199325
  39   5 1925.2143    0.5639  0.4932  9.1751 -0.0037  0.0140   0.0131   0.0350    0.0429   0.0000   442.2572      -1.05817       22.0044     -0.672042      -2.98916      0.101972       2.05597      0.172046       1.53602      -1.35523      0.376638     0.0611451      0.554544     -0.557063      0.162521     -0.439261      0.396782      0.164144      0.575237      0.791526      0.896538      0.915216      0.953171      0.936957      0.908829      0.839975      0.848626      0.756779      0.721132      0.695077      0.588617      0.534386      0.450712      0.394833      0.324889      0.251492
  39   6 2116.5500    0.8381  0.7811  9.4496 -0.0041  0.0183   0.0158   0.0450    0.0627   0.0000   440.0473      0.658881       20.8800     -0.933876      -1.75454      -1.42178      -2.09619     -0.688921      -2.24624      -1.04565     -0.760752      -1.85387      0.540404       1.05437     -0.922103     -0.656034     -0.140291     -0.324273      0.705286      0.952568       1.04744       1.14834       1.26176       1.21488       1.15535       1.12220       1.10035       1.02047      0.873390      0.823062      0.732570      0.605176      0.528252      0.452301      0.353435      0.293503
  39   7 2301.2431    1.2837  0.9578 10.1811  0.0004  0.0206   0.0221   0.0492    0.0688   0.0000   440.8600     -0.583972       19.5785      0.839383      -4.32627     -0.152609     -0.307021      -1.33158     -0.808749     -0.368532       1.17465     -0.305337     -0.277842     -0.511097     -0.435055      0.371781      0.258959      0.138194      0.832178       1.21532       1.30936       1.39880       1.45881       1.47546       1.45053       1.45960       1.35453       1.21350       1.10564      0.925145      0.828677      0.729256      0.598322      0.519692      0.428788      0.349741
  39   8 2479.0230    1.8416  1.1424 10.7288  0.0003  0.0222   0.0299   0.0544    0.0826   0.0000   441.8787       1.21053       22.8206       1.26361      -1.87048   0.000452671      -1.33922       1.60191       1.40695      -2.23259      0.417681      0.127160      0.420848     -0.672601     -0.242887      0.256951      0.729329    0.00821596      0.923560       1.27327       1.37185       1.49748       1.55822       1.50346       1.51960       1.48336       1.40148       1.25805       1.19073       1.11746      0.946644      0.807770      0.653163      0.540725      0.477191      0.390544
  39   9 2653.8546    2.5650  1.0453 11.5632 -0.0010  0.0214   0.0421   0.0509    0.0736   0.0000   440.0795       1.49592       20.2698       3.85422     -0.885617     -0.560558     -0.309880      -1.01320      0.325471      0.694266     -0.579496     -0.358445      0.327512      0.104538      0.669783      0.369837     0.0573911      0.517916      0.840738       1.13086       1.30875       1.37634       1.45428       1.39090       1.46392       1.37882       1.28323       1.19634       1.11885      0.960266      0.819857      0.730283      0.631588      0.531557      0.436400      0.354623
  39  10 2827.2627    3.2780  0.9793 12.2803 -0.0046  0.0203   0.0564   0.0501    0.0663   0.0000   442.0075      -1.54358       18.9951     -0.598094      -5.45320      -1.07512      -1.18324      -1.63774     -0.751832      -3.76260     -0.419629     -0.916618      0.710990     -0.339196      -1.45619     -0.629346     -0.242650    -0.0137496      0.819017       1.11842       1.28268       1.32001       1.47925       1.43335       1.40673       1.36439       1.22775       1.16407       1.01629      0.939266      0.840292      0.720497      0.614647      0.507631      0.432749      0.345933
  39  11 2998.0492    4.0535  0.9532 12.6179 -0.0007  0.0189   0.0704   0.0511    0.0681   0.0000   441.5049       1.22125       18.0855       2.29215      -2.16508       2.18798     0.0219520      -1.10986       1.92786      0.757779       1.42912     -0.843883     -0.309322      0.946827      0.405295     -0.565381     -0.260345     -0.623269      0.742638       1.03269       1.15008       1.28227       1.31608       1.31022       1.29225       1.21457       1.18817       1.06099       1.00921      0.872497      0.739178      0.675298      0.544999      0.484321      0.382572      0.312247
  39  12 3165.6582    4.3540  1.1721 12.7253  0.0001  0.0221   0.0699   0.0573    0.0788   0.0000   440.5357       1.11960       15.2441      0.318990     -0.744551      -1.41769      -1.45693       1.47276      0.789563     0.0591990      0.300373      0.684283      0.736844     -0.563414      -1.01730     -0.110612      0.405135     0.0114955      0.874436       1.21320       1.34954       1.43507       1.52905       1.47189       1.47832       1.48958       1.33527       1.25753       1.13909      0.988533      0.895464      0.772772      0.663402      0.548796      0.459997      0.362361
  39  13 3330.2949    3.6263  1.7203 12.4138 -0.0011  0.0282   0.0492   0.0715    0.0528   0.0000   441.7579       1.81592       16.8543       1.79941       1.43921     -0.678136     -0.598946     0.0138239       1.27875      0.924604      -1.34530      -2.06107      0.257282      0.254034      -1.40028     -0.241122     0.0628506      0.115537       1.10558       1.55807       1.65698       1.84312       1.90382       1.90674       1.87214       1.83089       1.71054       1.59246       1.41975       1.30458       1.12061      0.997834      0.834787      0.708782      0.582086      0.469755
  39  14 3492.5515    2.7993  2.8002 11.8272 -0.0009  0.0361   0.0304   0.0967    0.0402   0.0000   443.5840    -0.0352066       10.5159       7.75527       2.85857      -1.52308      -1.87613       1.04067      -1.77623       2.10266      -1.11482      0.823960       1.44587     0.0282934      0.583940       1.81822     -0.375278      0.636059       1.47717       1.96139       2.28131       2.39344       2.52530       2.52284       2.46360       2.37876       2.21922       2.06711       1.90109       1.67275       1.47733       1.28654       1.09375      0.927715      0.774881      0.635684
  39  15 3652.6152    2.2215  4.4677 11.2236 -0.0006  0.0479   0.0198   0.1326    0.0319   0.0000   441.6778     -0.494425       18.1740      -2.62272      -9.37823       3.17735      -2.94376       1.47492      0.432250      -1.78242       1.83893      -2.01183       2.89236     -0.725991     -0.907058     -0.439309       1.36633      0.212352       1.83212       2.47350       2.81539       2.99521       3.19316       3.14221       3.14423       2.97444       2.88259       2.65008       2.38727       2.14492       1.88996       1.65408       1.40806       1.18465      0.959829      0.778504
  39  16 3810.9057    1.7795  6.2343 10.8230 -0.0007  0.0639   0.0153   0.1723    0.0300   0.0000   438.2455       5.17352       11.0666       6.29011      -6.75005       4.47440      -4.75182      -1.67584       2.30943       2.75555      -4.97793       1.37713      -2.33535      -3.12340      0.778311       2.03187      0.816078     -0.623896       2.47136       3.42033       3.80920       4.19559       4.27777       4.29901       4.22541       4.01965       3.83975       3.50657       3.28426       2.90980       2.59608       2.27743       1.94332       1.65819       1.36422       1.09706
  39  17 3968.2096    1.4598  8.7568 10.5232 -0.0016  0.0882   0.0120   0.2393    0.0276   0.0000   438.9445       11.0302       11.3702      -3.13408      -8.34464      -3.64797      -6.60832      -10.1193       5.86746      -5.16830      -8.42097      -5.89888      0.733548      -4.14534      -4.17690      -6.60713      -1.10576       3.42862       3.42104       4.55130       5.25216       5.46504       5.87969       5.69965       5.87159       5.51599       5.25343       4.90803       4.45636       3.97230       3.49144       3.10590       2.60016       2.21129       1.77868       1.47528
  39  18 4124.4309    1.1598 10.8859 10.4065 -0.0003  0.1183   0.0098   0.3209    0.0254   0.0000   443.5009       2.52020       5.96649      -14.8884      0.744187       11.6360       4.69952      -2.53121     -0.378251      -7.63544      -1.56343       9.07854      -2.50040      -4.31799      -1.53421       1.40329      -4.18834      0.228411       4.60158       6.13540       7.06323       7.46162       7.91869       7.92857       7.79315       7.49178       7.10607       6.60322       6.03497       5.31236       4.77756       4.18261       3.55385       3.00458       2.39597       1.97482
  39  19 4279.2526    0.9337 13.7943 10.1985 -0.0002  0.1593   0.0078   0.4182    0.0226   0.0000   446.4137       7.38611       19.7969       1.50274       12.7002      -4.75931      -1.94744      -3.12736      -15.2904       7.44919      -4.85423      -8.15559      -10.2417      -1.68214       3.75832     -0.969294       1.59321      -5.36337       6.14226       8.18633       9.36139       10.0524       10.5780       10.6539       10.4336       10.1207       9.47909       8.88924       8.05816       7.19353       6.38120       5.57078       4.71953       4.07072       3.20781       2.62059
  40   3 1530.3221    0.1992  0.1759  8.7001 -0.0006  0.0103   0.0086   0.0259    0.0256   0.0000   441.0655     -0.349780       20.4578     -0.247037      -3.57085      0.257441     -0.147694     0.0219043     -0.105221      0.812138      0.161673     0.0476213    -0.0640194   -0.00901902      0.483623      0.335709      0.242301     0.0691619      0.443218      0.615989      0.711258      0.758799      0.750088      0.832933      0.742063      0.733217      0.650643      0.623796      0.580534      0.560008      0.499225      0.390072      0.371607      0.271856      0.257726      0.194610
  40   4 1743.2363    0.3442  0.3323  8.8650 -0.0011  0.0122   0.0097   0.0285    0.0317   0.0000   441.3272      0.433628       20.6018      0.697174      -3.46167     -0.590714     -0.247377      0.802741     -0.625181     0.0964054     -0.474354      0.256393      0.745980      0.459629     -0.326066    -0.0978807      0.202195     0.0647379      0.474167      0.654993      0.705398      0.818205      0.821593      0.862605      0.847512      0.797682      0.739626      0.689035      0.619892      0.564938      0.489941      0.415327      0.367693      0.309297      0.237958      0.206091
  40   5 1941.4244    0.5809  0.5428  9.2248 -0.0036  0.0154   0.0130   0.0358    0.0444   0.0000   440.4720     -0.779144       20.5515      0.398360      -2.80743     0.0650606      0.581719       1.12948      0.541958      -1.52604     -0.696350     -0.148900      0.570350      0.460166      0.443219      0.204541      0.534014      0.141768      0.601703      0.826136      0.925227      0.984944      0.998775      0.987190       1.02109      0.938195      0.897611      0.848677      0.771067      0.704336      0.625906      0.552367      0.475560      0.411669      0.322317      0.272158
  40   6 2133.9234    0.8453  0.8328  9.5864 -0.0016  0.0191   0.0158   0.0474    0.0600   0.0000   439.9577      0.797233       21.0510       1.91744      -4.35468    -0.0318963       2.61575      -1.18620      -3.35859       1.76440      -1.34403      0.366340     -0.123542     -0.511677     -0.116930     -0.585308     -0.752151      0.341656      0.859121       1.16061       1.37841       1.55114       1.64056       1.63443       1.62022       1.53544       1.39368       1.23729       1.09739      0.974712      0.818433      0.725587      0.591229      0.500014      0.411254      0.322630
  40   7 2319.2730    1.2621  1.0678 10.2620 -0.0014  0.0216   0.0208   0.0536    0.0668   0.0000   440.3774     -0.666631       20.6067       2.69120      -5.96932      0.883007       1.40901       1.18341      -1.79323      0.226879      0.736543      0.711228     -0.656820     -0.633161      0.764267     0.0262643    -0.0659318     -0.233704      0.829864       1.15663       1.28174       1.38833       1.49653       1.47000       1.52549       1.40135       1.30266       1.23923       1.06727       1.00754      0.861115      0.763761      0.638832      0.556882      0.442573      0.374441
  40   8 2497.8611    1.8211  1.1708 10.9706 -0.0016  0.0221   0.0294   0.0584    0.0715   0.0000   440.8598      0.473506       18.1625       1.61658      -3.67797      0.302534      0.810332      0.290323      0.385609      0.360571     0.0298261     -0.521231      0.505364     -0.800286     -0.558002      0.857761     -0.380439      0.120152      0.869757       1.17233       1.28646       1.40226       1.44979       1.41464       1.45869       1.34990       1.28252       1.22435       1.13828       1.04370      0.928794      0.802481      0.644610      0.562095      0.485066      0.382580
  40   9 2673.8005    2.5595  1.1449 11.4587  0.0008  0.0220   0.0408   0.0560    0.0812   0.0000   441.8600      0.843167       19.7357     -0.420772      -2.04354      0.396945     -0.859403      0.907681       1.85995       2.44831       1.47621       1.22265     -0.200669     -0.149664      0.360859      0.478778     -0.730697      0.396441      0.817722       1.19102       1.26119       1.43935       1.45922       1.48028       1.40925       1.40211       1.33483       1.21061       1.09606       1.02189      0.907559      0.785772      0.639418      0.548629      0.462377      0.377897
  40  10 2848.2155    3.4126  0.9580 12.2519 -0.0010  0.0193   0.0578   0.0480    0.0705   0.0000   441.0453      0.595306       17.8864       2.14968      -3.75591      -1.08162      0.156153      0.923258     -0.226801      0.711016       3.20256     -0.563862      0.418619      -1.27954     0.0718612      0.210425      0.669241     -0.699916      0.771110       1.07340       1.21843       1.29148       1.39520       1.40977       1.32212       1.30900       1.23927       1.11130       1.05228      0.914711      0.819217      0.692021      0.594101      0.484205      0.409381      0.347702
  40  11 3019.9713    4.1304  0.9396 12.7145 -0.0002  0.0197   0.0704   0.0474    0.0668   0.0000   441.5417       2.88435       20.9107      0.604142      -2.00126   0.000990053      -1.41861       2.43902      0.886588      0.435446       1.93805     -0.390562     -0.257430       1.19239      0.284706      0.240489     -0.111794     -0.104842      0.852909       1.21678       1.29848       1.36955       1.29842       1.27340       1.19646       1.27385       1.14735       1.20207       1.09560       1.00769      0.865192      0.749089      0.629967      0.526282      0.435673      0.359953
  40  12 3188.6379    4.1900  1.2902 12.7667 -0.0021  0.0240   0.0630   0.0592    0.0635   0.0000   440.7687      0.654118       16.8363       3.96626      -1.84774       2.76892      -1.40748      -1.24150      0.199390      0.308208      0.379374      -2.34550       1.38502      0.708634     -0.132308      0.268954      0.624638      0.439884      0.874113       1.24273       1.37743       1.42164       1.58408       1.49789       1.57238       1.49068       1.39370       1.30189       1.17275       1.07377      0.955624      0.790027      0.715354      0.576328      0.474123      0.400340
  40  13 3354.5388    3.5626  1.8312 12.3602 -0.0015  0.0276   0.0462   0.0760    0.0503   0.0000   440.0440       5.66883       13.3641       4.09441    -0.0124065       1.28882       1.36447      -5.44012      -2.77813      -1.59223       3.41948       2.10174      0.690660      0.983672    0.00570155     -0.239035     -0.405587     -0.305028       1.05892       1.45886       1.60862       1.77073       1.86784       1.84828       1.78975       1.74082       1.68199       1.48609       1.40236       1.28590       1.17582      0.998097      0.846706      0.713695      0.587399      0.491454
  40  14 3518.0312    2.6965  3.0561 11.8169  0.0003  0.0380   0.0279   0.1024    0.0359   0.0000   440.0539       1.42370       12.7094       4.62051       1.49276      -5.71324      -1.25645      -8.59582       1.95461    -0.0641521      -1.24395      -1.99473       2.27873     -0.100193      -2.18054      0.833814       1.19514      -1.06516       1.47906       1.95589       2.20536       2.39789       2.49439       2.49839       2.48731       2.34261       2.28487       2.11970       1.89410       1.71720       1.58625       1.36431       1.15745       1.00180      0.808273      0.663185
  40  15 3679.2440    2.1691  4.7330 11.1496 -0.0006  0.0491   0.0185   0.1347    0.0306   0.0000   442.0388       2.03256       20.5391      -2.73614      -7.88027      0.672153       1.74301       3.08522       3.32604       2.81237      -1.98316     -0.493660       2.18494      0.334303      -2.33599      -1.03228      -1.44645     -0.966229       1.85795       2.50687       2.94577       3.01256       3.23760       3.20120       3.15834       3.08278       2.90046       2.74611       2.49265       2.22079       1.96518       1.71819       1.47094       1.25029       1.02558      0.839219
  40  16 3838.4163    1.7383  7.1123 10.7654  0.0002  0.0699   0.0141   0.1878    0.0285   0.0000   439.3654       8.16481       16.3178       10.2342      -1.24400     -0.325327     -0.444420      -3.13445       1.06612       3.64094      -5.82760      -2.41660       4.13134      -1.11497     -0.645868    -0.0506747     -0.979389     -0.997132       2.60520       3.62599       3.98260       4.42666       4.61411       4.62201       4.61134       4.38548       4.17873       3.91372       3.52011       3.17206       2.77623       2.43364       2.07909       1.76953       1.43702       1.18331
  40  17 3996.5011    1.3794  9.0175 10.5833 -0.0008  0.0925   0.0113   0.2580    0.0262   0.0000   440.9608       3.44844       9.23837       12.8267      -2.62239      -6.49594      -3.99111       6.33961       9.98933      -13.0493       1.75104      -4.28271      -3.12396       4.69862       2.66396      0.512177       1.47369      0.286465       3.45590       4.71547       5.40857       5.82136       6.04000       6.15817       5.89876       5.91367       5.43828       5.16400       4.70158       4.18818       3.75339       3.25326       2.77349       2.36729       1.91384       1.57752
  40  18 4153.3732    1.1484 11.9320 10.3731  0.0008  0.1266   0.0088   0.3370    0.0243   0.0000   440.9705     -0.932460       14.6584      -31.3780       4.38324       9.88349       10.8950      -1.65923       9.39729       1.41518      0.206362       3.59134       2.08057      -2.55377      -5.66564      -1.30042       2.76615     -0.846573       4.84895       6.45348       7.49691       7.86635       8.32869       8.35667       8.26961       7.96083       7.57188       7.01056       6.44698       5.82399       5.20561       4.48697       3.90512       3.23290       2.66839       2.19407
  40  19 4309.3248    0.8709 13.4391 10.2248 -0.0011  0.1686   0.0075   0.4216    0.0220   0.0000   438.8110       1.53528       7.71515       1.74477       12.2109      -20.0193       21.6603       11.7392      -10.8855      -27.6092       8.37078       5.77140     -0.252416      -6.26629       8.83245      -5.02753      -5.57789       1.28136       6.26310       8.49772       9.73497       10.5059       10.8169       11.0845       10.9435       10.4364       10.0301       9.23990       8.55750       7.58840       6.76975       5.90178       5.09758       4.26618       3.48786       2.86824
  41   5 1957.4233    0.6023  0.5827  9.1467  0.0014  0.0154   0.0127   0.0371    0.0462   0.0000   441.5098       1.05239       20.1163      0.979802      -2.75995     0.0368613     -0.837334      -1.56219      0.438011       1.38392      0.853127      -1.91803      -1.21129      0.717727       1.02169      -1.06529     0.0258900      0.347038      0.590019      0.807858      0.921569       1.00610       1.00999       1.07073      0.974297      0.977325      0.910115      0.837767      0.800359      0.704503      0.642793      0.547927      0.473892      0.394846      0.333155      0.275520
  41   6 2151.0949    0.8878  0.8434  9.6395 -0.0030  0.0175   0.0161   0.0483    0.0589   0.0000   441.1215     -0.239313       19.4474    -0.0382568      -1.11059      0.501757      0.701353      0.317837      -1.28252      0.689258       2.16488     -0.723582     -0.748662     -0.650598      0.351161     -0.322129     0.0608917     -0.316128      0.685269      0.880674      0.996022       1.12707       1.13821       1.14863       1.17323       1.11175       1.02884      0.950302      0.919479      0.797941      0.735362      0.633397      0.540263      0.448137      0.380699      0.312172
  41   7 2337.1584    1.3700  0.9752 10.4333  0.0009  0.0200   0.0231   0.0495    0.0642   0.0000   440.1592     -0.905880       20.6328       1.88241      -2.48347       3.84421     -0.781480      -1.08621       1.78172       1.88838      -1.47361     -0.895011      -2.76545     -0.423178      0.622800      0.284799     0.0929465     -0.188568      0.776629       1.01016       1.12553       1.26395       1.32059       1.32485       1.28833       1.21208       1.18321       1.10857       1.03003      0.915559      0.788777      0.725956      0.597691      0.545047      0.425397      0.356660
  41   8 2516.5692    1.9691  1.0619 11.0235  0.0020  0.0213   0.0326   0.0521    0.0752   0.0000   440.9216      -1.46318       19.4570      -1.12330      -3.18634      0.362010      0.619631       1.90725     -0.732851     -0.401661       2.19389       2.11230      -2.23879      -1.60682      -1.43498     -0.875541     0.0724395      0.497084      0.769658       1.10046       1.16653       1.31673       1.37284       1.34130       1.34820       1.30389       1.24263       1.13853       1.05036      0.979424      0.864253      0.743854      0.655040      0.548634      0.450800      0.378463
  41   9 2693.4772    2.6308  1.0538 11.6815 -0.0027  0.0205   0.0427   0.0519    0.0738   0.0000   441.9339      0.164045       20.0455    -0.0439657      -1.71272      0.472647    -0.0927076      -1.92673    -0.0453945     -0.139137      0.305195      0.339133      0.279559     -0.951483      -1.62318    -0.0612125     -0.265860      0.382229      0.781734       1.07557       1.19803       1.25711       1.31318       1.33324       1.26709       1.26302       1.17350       1.16630       1.08243      0.949805      0.856711      0.713963      0.636208      0.529382      0.451847      0.377042
  41  10 2868.8372    3.4738  0.9979 12.4612  0.0004  0.0191   0.0578   0.0514    0.0617   0.0000   440.8331       2.35392       20.1962      0.705579      -3.40261       1.13018      0.488241       1.06071      0.221245      0.743790      0.486081     -0.716416     -0.667038     -0.771134      0.227675     -0.611360      0.513876     -0.118642      0.768311       1.06232       1.14499       1.28356       1.36606       1.37620       1.33715       1.34102       1.23367       1.17990       1.04230      0.962593      0.828298      0.688386      0.572364      0.501705      0.406279      0.356382
  41  11 3041.5645    4.2602  0.9783 12.6198 -0.0025  0.0189   0.0699   0.0475    0.0721   0.0000   439.4817      0.473894       20.9870       2.43449      -2.32024       1.64005      0.465054      0.862451     -0.929664       1.87688      0.279693     -0.436877       1.02946    -0.0282940     -0.768193      0.221534      0.219750    -0.0735254      0.744678       1.04791       1.14503       1.29852       1.37639       1.32725       1.31341       1.25141       1.18129       1.06929      0.972429      0.864987      0.819321      0.715142      0.646882      0.552170      0.462577      0.379924
  41  12 3211.2649    4.2881  1.2765 12.7400 -0.0005  0.0227   0.0646   0.0598    0.0667   0.0000   440.7745       1.81131       18.6086       3.79155      -1.09817     -0.666991      -1.47230     -0.611934      -2.06766     0.0554522       1.79032      0.103646      -1.11225       1.19525      0.450924     -0.539392     -0.720344      0.437535      0.875019       1.22887       1.35974       1.49591       1.52292       1.55976       1.53501       1.47338       1.38457       1.30733       1.22980       1.06116      0.973656      0.819979      0.684667      0.589134      0.494400      0.402131
  41  13 3378.4344    3.4166  2.1095 12.0527 -0.0001  0.0290   0.0395   0.0759    0.0482   0.0000   440.0007       1.30323       15.9769     -0.583994       1.38260       5.17117     -0.625251     -0.480025       2.75233      -2.35252      0.316714     -0.468843       1.50125      -1.61928     -0.184184     -0.295690      0.168495      0.264893       1.12663       1.52130       1.66542       1.79370       1.89176       1.91799       1.92101       1.86895       1.76528       1.65219       1.49408       1.35285       1.13629       1.04410      0.893465      0.778296      0.634135      0.515136
  41  14 3543.2195    2.6292  3.3143 11.6249 -0.0008  0.0382   0.0254   0.1058    0.0347   0.0000   441.1331     -0.254665       14.5831       7.50493      0.868737      -1.93630       2.99883     -0.698352      -1.49449       1.21418       3.87302     -0.132255     -0.784605       1.13111      -1.68566     -0.587833      0.643499   -0.00549171       1.43627       1.93250       2.20029       2.36716       2.52797       2.51886       2.51578       2.40419       2.28030       2.10472       1.96140       1.72171       1.53371       1.36080       1.17433       1.01499      0.815720      0.677827
  41  15 3705.4485    2.1264  5.1968 11.0622 -0.0006  0.0526   0.0173   0.1402    0.0286   0.0000   441.2944       1.57948       16.0448       1.23080       1.67263      -5.67719       6.23058       9.94983      -3.44187      -5.59301    -0.0380614       2.40301     -0.108196      0.790974      -2.38040     -0.827651      0.699649     -0.326749       1.92746       2.61975       3.05577       3.16882       3.37237       3.44299       3.35922       3.21769       3.10887       2.81719       2.61584       2.43450       2.12126       1.84546       1.62173       1.33486       1.14699      0.935500
  41  16 3865.9000    1.7221  7.2114 10.6991 -0.0012  0.0689   0.0134   0.1861    0.0279   0.0000   441.7476       1.24733       15.8417       1.16951      -8.84555       2.85939       4.32855       2.72863      -2.33513       7.75174       1.12772      -4.87936      -2.79321      -4.27648      -1.07952    -0.0593324     0.0693993      0.211679       2.54759       3.44361       3.96871       4.28945       4.45880       4.58839       4.43879       4.36074       4.07825       3.86413       3.49881       3.16037       2.74280       2.46180       2.10436       1.79293       1.43549       1.19351
  41  17 4024.6546    1.3816 10.1477 10.4690  0.0011  0.1002   0.0101   0.2710    0.0255   0.0000   441.7379     -0.885729       14.6524       14.6975      -6.62593      -5.28823       12.3009      0.259973      -2.27606      0.877473       2.80687       8.32388      -3.12757      -8.25161       2.99489     -0.435022      -1.32328    0.00670799       3.73653       4.93142       5.66808       6.00007       6.39336       6.47180       6.29402       6.20486       5.87403       5.47976       5.00950       4.57296       4.02533       3.55876       3.02313       2.61889       2.13338       1.75194
  42   3 1558.1907    0.1961  0.2061  8.7400 -0.0124  0.0123   0.0080   0.0249    0.0251   0.0000   441.8794     0.0585385       20.4833     -0.895844      -2.67615       1.26055      0.608437    -0.0973159      0.103874       1.00113      0.606695    0.00249397      0.184713     -0.703307     0.0347810    -0.0861120      0.291171      0.247181      0.449550      0.564291      0.741346      0.680829      0.784465      0.789521      0.768854      0.772326      0.692373      0.640724      0.602548      0.522636      0.484801      0.451609      0.370703      0.310064      0.251595      0.222396
  42   5 1973.3288    0.6193  0.5654  9.3591 -0.0026  0.0153   0.0134   0.0372    0.0442   0.0000   441.4833      0.807995       20.0273      -1.28009      -3.12335       1.94253     -0.764814     -0.377510     -0.394374     -0.301125      0.895923     -0.290243      -1.00219     -0.763393      0.655773      0.831588     -0.141365     -0.265094      0.571647      0.737593      0.832679      0.908164      0.976630      0.995488      0.953806      0.988254      0.885664      0.790771      0.758695      0.667954      0.611849      0.528702      0.460021      0.402163      0.354049      0.285570
  42   6 2168.0655    0.9552  0.8394  9.6926 -0.0030  0.0177   0.0167   0.0453    0.0594   0.0000   441.6823     -0.839066       17.9712      -3.14854      -2.15912       1.81707     -0.466455      -1.01928      0.886596       1.10893     -0.433779    -0.0217919      0.753703     0.0282190      -1.03839     -0.960376      0.121545     -0.400837      0.649746      0.873553      0.989069       1.05136       1.10183       1.13408       1.09006       1.08680       1.04840      0.985789      0.887495      0.835486      0.680978      0.614164      0.530974      0.459827      0.371833      0.316993
  42   7 2354.7475    1.4469  1.0410 10.4061 -0.0015  0.0200   0.0237   0.0518    0.0709   0.0000   440.5850      0.744572       23.4962      0.740834      -1.93002      0.389532     -0.188024      0.457873       1.32089       1.73456      0.769401      -2.20007       1.29727      0.992523      0.296062     -0.121066       1.05518     0.0907071      0.762103       1.02077       1.11383       1.25151       1.32173       1.26582       1.27528       1.25341       1.20448       1.14347       1.00566      0.919084      0.802866      0.737205      0.601988      0.545167      0.450071      0.366087
  42   8 2535.0014    2.0593  1.1657 10.8156 -0.0016  0.0203   0.0310   0.0543    0.0838   0.0000   442.0039       1.28424       20.6806      -2.03247     -0.594056      0.847734       1.73603      -1.15115      0.941074      0.262540      -1.56510      0.191868     -0.838943      0.592107    -0.0449401     -0.139870     0.0751259    -0.0806460      0.774680       1.03901       1.15970       1.23300       1.32173       1.33169       1.28400       1.29923       1.20366       1.13009       1.04746      0.939556      0.851168      0.727800      0.618086      0.542575      0.444476      0.373931
  42   9 2712.9571    2.7109  1.1092 11.7093 -0.0010  0.0206   0.0424   0.0532    0.0709   0.0000   441.3397      0.754579       19.4567     -0.227612      -2.77607      0.136016     -0.887804     -0.330471       1.75427       1.85474       1.09464     -0.121352     -0.708065      -1.49468       1.34939     -0.775334      0.143224     -0.246164      0.757522       1.04045       1.14839       1.28757       1.34300       1.31141       1.37382       1.28376       1.26261       1.16852       1.06860      0.949840      0.826949      0.709397      0.629454      0.554323      0.438009      0.375950
  42  10 2889.3334    3.5837  0.9423 12.4898 -0.0036  0.0196   0.0607   0.0461    0.0643   0.0000   439.5818     0.0655449       20.5144       2.68484      -2.79785       2.41459       1.43614      -2.19497       2.95250      -2.33888     -0.400193       2.35672     -0.308803      -1.01784      0.450187     -0.853942       1.10354    -0.0944247      0.689328       1.01628       1.06991       1.21995       1.29896       1.25198       1.26753       1.18630       1.18756       1.04107      0.986674      0.881201      0.803459      0.694432      0.602740      0.517366      0.417740      0.345545
  42  11 3062.8851    4.3972  1.0435 12.6164 -0.0036  0.0198   0.0705   0.0497    0.0773   0.0000   439.7300       2.06258       20.0248       1.32642      -3.96926       2.32546      -2.49761      0.207369      -2.41159       1.38970       1.09230      -1.23281       1.59342     -0.667759       1.27631      0.470969      0.742946     -0.203184      0.752760       1.06284       1.17202       1.22325       1.29738       1.23792       1.22470       1.16985       1.15419       1.08393       1.04407      0.936061      0.851849      0.758282      0.612464      0.557801      0.478059      0.380641
  42  12 3233.5607    3.9974  1.4771 12.5240  0.0023  0.0236   0.0552   0.0649    0.0563   0.0000   440.7799       2.15896       21.1942      0.965180      -1.22409      -1.10828      -2.03596       2.17760     -0.698756      -1.12105       2.22160       1.55450     -0.618912      0.217430     -0.981233      -1.32193    -0.0294148  -0.000886771      0.892252       1.21724       1.36209       1.45463       1.52817       1.53511       1.52760       1.50588       1.41616       1.30435       1.21093       1.06974      0.995959      0.873935      0.771523      0.634051      0.561590      0.455645
  42  13 3401.9706    3.3388  2.1105 12.1801 -0.0001  0.0294   0.0391   0.0784    0.0455   0.0000   440.2559       1.94750       14.8453       6.52924      -2.58732      -1.19780    -0.0726495      0.292348       6.48757       1.81817      -1.15704      0.562702     -0.333637     -0.762950       1.40339     -0.788978      -1.07426      0.376170       1.08839       1.48999       1.68226       1.83399       1.96486       1.89846       1.89196       1.84813       1.74868       1.65619       1.49931       1.34303       1.23830       1.05252      0.910495      0.790082      0.643378      0.536980
  42  14 3567.9425    2.5668  3.7099 11.5415 -0.0017  0.0419   0.0235   0.1099    0.0330   0.0000   441.8273       2.33637       15.4378       2.12099       4.16071      0.962303      0.451975      0.354875       5.18823       3.47108       3.85998      0.784191      -1.74518      -2.62885      0.741002      0.319361      0.247281      -1.43380       1.50475       2.04821       2.32141       2.44060       2.68887       2.60947       2.61504       2.60759       2.36401       2.23032       2.06454       1.86975       1.70498       1.47355       1.28710       1.07884      0.917775      0.751337
  42  15 3731.3993    2.0536  5.5179 11.0488 -0.0012  0.0543   0.0164   0.1482    0.0274   0.0000   438.0846      0.483517       20.8459       3.63510      -7.43586       5.83701       5.91482       4.08120       4.29293      -4.24427      -2.01698      -4.59351     -0.859358      -1.01347     -0.962692     -0.240974     -0.595233     -0.957059       1.98098       2.68484       3.06711       3.25822       3.45110       3.57888       3.46280       3.39580       3.15343       2.97134       2.75945       2.49183       2.23137       1.94032       1.66307       1.42039       1.17592      0.985213
  42  16 3892.7285    1.6091  7.7460 10.7083 -0.0004  0.0751   0.0125   0.2047    0.0266   0.0000   438.3437      0.959317       20.3255      0.606926      -6.73627      -4.49184       4.11089       4.20165      -3.49892       1.76219    -0.0529260     -0.873747       2.04880       2.53545     -0.627990      -1.25511      0.551933      0.981085       2.66041       3.65728       4.12110       4.45355       4.66060       4.72509       4.67574       4.51635       4.32064       4.03925       3.69977       3.38124       3.00467       2.68086       2.31771       1.96236       1.62276       1.33252
  42  17 4052.4229    1.3375 10.3348 10.4597 -0.0008  0.1054   0.0096   0.2764    0.0253   0.0000   444.8131       7.79091       21.4964       1.10831      -8.82890       7.64817      0.175510      -1.12885      -15.0504      -8.14906      -5.56762      -3.40741      0.547355      -2.62890      -3.24026      0.172874       4.72547      0.106033       3.72551       5.10509       5.73575       6.19253       6.40016       6.59148       6.54265       6.32783       6.11855       5.51675       5.28377       4.68427       4.26567       3.73497       3.23078       2.75100       2.24760       1.86537
  42  18 4210.9133    1.0803 13.2761 10.2398  0.0004  0.1402   0.0075   0.3589    0.0228   0.0000   437.4951       2.84064       13.0733       3.87785      -2.82071       8.27809       5.57929      -4.70763      -6.36268       9.30726       3.50563      -2.32558      -11.4313       3.81829      -2.60201       3.75033      0.156514       1.00308       5.03675       6.86144       7.69781       8.44720       8.67385       8.97647       8.83506       8.53023       8.18085       7.54005       7.04226       6.30585       5.66062       5.02483       4.37273       3.71600       3.08563       2.53286
  43   3 1571.7857    0.2320  0.2084  8.7469 -0.0077  0.0103   0.0082   0.0222    0.0252   0.0000   441.6687     -0.613675       21.0834     -0.367523      -4.22706     -0.400104      0.776948      0.825273      0.377333      0.890111     -0.147452      0.343652     -0.240927      0.401043     -0.225530    -0.0977509    -0.0992250     0.0237627      0.402997      0.477221      0.561893      0.575841      0.590906      0.661144      0.675042      0.644499      0.601580      0.567371      0.495796      0.466987      0.390052      0.382161      0.351300      0.298654      0.235732      0.190390
  43   4 1787.0237    0.4116  0.3839  8.9364 -0.0014  0.0127   0.0103   0.0276    0.0341   0.0000   440.7801      -1.65917       19.7497     -0.890243      -3.01792      0.684100     0.0243371     -0.261764       1.24729     -0.675212     -0.719853      0.203003      0.775671      0.269348      0.282194     -0.232795    0.00201716      0.236475      0.483284      0.657058      0.736429      0.805639      0.803078      0.788011      0.774803      0.781828      0.721262      0.689544      0.672498      0.614761      0.544917      0.519424      0.421569      0.355592      0.296484      0.253530
  43   5 1988.9989    0.6385  0.7035  9.2326 -0.0042  0.0181   0.0125   0.0408    0.0499   0.0000   440.4916      0.514295       21.4823     -0.550373      -4.85758     -0.171834       2.03308       1.93006     -0.487314     -0.408418     -0.498310     -0.785890       1.19045     -0.369710     -0.698344     -0.293476     -0.394702     -0.234698      0.618768      0.824919      0.999161       1.03887       1.05141       1.15147       1.10553       1.05541       1.00320      0.948721      0.845937      0.807089      0.686238      0.616984      0.519661      0.446874      0.381864      0.317846
  43   6 2184.8566    0.9691  0.9237  9.8388 -0.0039  0.0196   0.0166   0.0474    0.0589   0.0000   440.8755     -0.582891       19.9049      -1.12739      -2.26431   -0.00379120      -1.03397      -3.04591     -0.172278     -0.432872      0.293153     -0.599878       2.18757      0.120667      0.120385    -0.0322398     -0.257536      0.579334      0.739051       1.04357       1.16037       1.25748       1.30435       1.26233       1.21374       1.17806       1.11646       1.05225      0.986935      0.943381      0.902970      0.789999      0.676009      0.578300      0.486866      0.405715
  43   7 2372.2420    1.4937  1.0623 10.4715 -0.0010  0.0198   0.0241   0.0530    0.0684   0.0000   441.4204      -1.17799       19.9982       1.99697      -3.05218       1.33293      -1.45222     -0.964833      0.557942       2.40183      0.466869      0.566518     -0.425245     -0.226991      0.470888      0.488095      -1.13381     -0.371076      0.729403       1.04438       1.10328       1.21294       1.31058       1.29215       1.30908       1.24178       1.15092       1.06682      0.994966      0.912037      0.855114      0.754736      0.637075      0.571083      0.464742      0.390706
  43   8 2553.2482    2.1035  1.2316 11.0689 -0.0011  0.0222   0.0314   0.0572    0.0724   0.0000   442.7338      0.449025       21.0872      0.189198      -2.45429      -2.42309      0.797877      -1.00862      0.290677     -0.574690     -0.490280     -0.618041      0.629992       1.16093    -0.0206763     -0.335890    0.00602326      0.201637      0.789042       1.09565       1.25095       1.29461       1.44159       1.38974       1.41685       1.31217       1.28882       1.19823       1.13189       1.03743      0.880208      0.803315      0.684620      0.574766      0.477102      0.402246
  43   9 2732.3728    2.8872  1.1218 11.7673 -0.0010  0.0212   0.0446   0.0520    0.0732   0.0000   441.0425       1.72327       20.9120      0.731149      -2.72752      0.815688       2.35806      0.897190       1.14941      -2.11018     -0.192212      -1.79191      -1.35752     -0.575457      0.170337     -0.787638      0.848526     -0.455585      0.818712       1.13112       1.28843       1.39397       1.47464       1.52197       1.51035       1.43495       1.31694       1.19600       1.12767      0.976574      0.915849      0.806305      0.690924      0.584036      0.469623      0.393497
  43  10 2909.5720    3.8260  1.0824 12.1705 -0.0010  0.0188   0.0583   0.0513    0.0799   0.0000   441.5563      0.644006       18.9681       2.53083      -5.64411     -0.697120      0.179748     -0.420404      0.473281      -1.43432     -0.602905     -0.815113      0.119912      -1.07482     -0.506103     -0.950759      0.137320    -0.0161637      0.717576      0.943237       1.07051       1.14357       1.25842       1.21006       1.20408       1.17912       1.12173       1.05604      0.984239      0.872773      0.779578      0.696697      0.595328      0.488774      0.431042      0.353854
  43  11 3083.9270    4.3088  1.0859 12.7437 -0.0021  0.0202   0.0683   0.0519    0.0721   0.0000   441.6360       2.11191       20.3335    -0.0777136      -3.87021       2.00644      -1.36150      -1.02643     -0.684620      0.237520       2.38990     -0.724687      0.672171      -1.12263     0.0955973     -0.842319     -0.848197    -0.0718781      0.754010       1.04836       1.13534       1.18808       1.26712       1.24060       1.28754       1.27583       1.22649       1.15492       1.04640      0.907170      0.802593      0.716247      0.648766      0.542007      0.463220      0.386762
  43  12 3255.5473    4.0242  1.3834 12.7136 -0.0006  0.0245   0.0585   0.0601    0.0621   0.0000   439.9124       2.35707       17.6882       3.07641      -3.71642      0.988572      0.914454      -1.20434      -2.50256      0.817908    -0.0429379    -0.0985093       1.54489    -0.0442659     -0.682675     -0.187105   -0.00550797    -0.0211894      0.871546       1.21745       1.30592       1.46300       1.52168       1.56029       1.51800       1.50663       1.39863       1.30076       1.21707       1.08705       1.00630      0.875722      0.754770      0.638432      0.541607      0.461334
  43  13 3425.0687    3.2354  2.3531 12.0027 -0.0012  0.0307   0.0352   0.0816    0.0423   0.0000   443.8726       2.93960       14.1768      0.453294       7.08073       2.07306      -5.68245       1.64515      0.424475       3.76862     -0.891908       1.88365       3.17486      -1.40592      0.304458       2.49221      -1.81910      0.176578       1.09347       1.48594       1.67113       1.74718       1.92699       1.88375       1.91791       1.87674       1.75542       1.64335       1.51486       1.36989       1.25619       1.07699      0.960345      0.814192      0.678230      0.565281
  43  14 3592.2908    2.4988  4.0916 11.2975 -0.0000  0.0424   0.0210   0.1143    0.0325   0.0000   439.8730       3.93091       16.6933     -0.552829     -0.991093       3.65961      -3.08690       2.71029      0.692529     -0.135729       1.29632      -2.31891      -1.65545     -0.686078      -2.49152       1.13648      0.687776      -1.04446       1.48522       2.06941       2.31745       2.50526       2.60541       2.65260       2.62517       2.54368       2.46344       2.26360       2.10842       1.95882       1.69857       1.52548       1.30446       1.13256      0.934143      0.794881
  43  15 3756.9878    1.9427  5.6960 11.0446 -0.0005  0.0565   0.0157   0.1550    0.0262   0.0000   440.0556       7.62937       15.9218      0.282393      -7.79754    -0.0609611       4.25444       2.66612      -1.39699      0.601666      -1.45119       4.35405     -0.723616      -4.44308      0.928345       1.44740     -0.516544       1.26540       2.00562       2.68078       3.07680       3.31106       3.43617       3.52574       3.50267       3.36791       3.28143       3.03930       2.78472       2.55118       2.29032       2.00576       1.77949       1.50890       1.21991       1.02463
  43  16 3919.3586    1.5843  8.0671 10.6571  0.0007  0.0789   0.0120   0.2082    0.0262   0.0000   439.1343      0.828180       18.2085      -3.37112      -5.13249       9.45916     -0.495370    0.00630687     -0.173879       1.57454      -7.40820       3.37119      -2.50588      -3.70789      -3.35274       2.54142       2.83380      -3.48330       2.73185       3.73818       4.29549       4.50960       4.85341       4.88779       4.85435       4.66770       4.57337       4.18268       3.90198       3.58385       3.13552       2.80793       2.39431       2.11166       1.68030       1.43046
  43  17 4079.7676    1.2785 11.1677 10.4176 -0.0019  0.1129   0.0085   0.2942    0.0235   0.0000   436.7441       4.31109       25.1225       4.19887      -2.24725      -3.34945      -2.20896      -10.7659       2.07116       10.6948      -4.12864      -6.90950       4.68670      -1.89705      -6.26169     -0.267465      0.560734      -2.54434       3.99670       5.33214       6.11306       6.61692       6.99584       7.08635       6.99573       6.80324       6.41087       6.01349       5.68498       5.09388       4.62613       4.02208       3.50897       3.02800       2.47928       2.09221
  43  18 4238.8310    1.0364 13.2669 10.1951  0.0002  0.1436   0.0071   0.3635    0.0218   0.0000   441.0799      -2.15755       23.3063       5.30892       5.39550      -7.79508       4.65368       4.87901     -0.863463       6.21757      -6.77169       3.27970       7.31538      -1.80072       9.22000      -7.40841       2.28631       4.12599       4.97968       6.82728       7.71269       8.37335       8.75957       8.92527       8.83490       8.60216       8.11904       7.74192       7.04868       6.44156       5.81480       5.19205       4.47375       3.84972       3.16322       2.64129
  44   4 1801.2468    0.4202  0.3951  8.9874 -0.0033  0.0139   0.0103   0.0280    0.0348   0.0000   441.2837     -0.710114       22.1593    -0.0381832      -2.78603      0.239476      0.690682      0.412264     -0.310861     -0.420326     -0.728309      0.422679      0.176367      0.503886      0.244672     -0.129110    -0.0570426     -0.445184      0.463439      0.683419      0.768784      0.825014      0.875836      0.819245      0.853071      0.801618      0.772779      0.720032      0.729666      0.614160      0.572851      0.511777      0.432210      0.382764      0.283680      0.258737
  44   5 2004.5705    0.6768  0.6423  9.2315 -0.0032  0.0167   0.0132   0.0377    0.0505   0.0000   441.3911       1.33665       21.4460     -0.225509      -2.86633     -0.133401      0.373323     -0.362121     0.0509840      0.818093      0.426250      0.995937    -0.0428235     -0.227761     -0.640486      0.417393     -0.710652    -0.0659693      0.728439       1.02761       1.22966       1.23167       1.21618       1.08191      0.989450      0.929716      0.923233      0.975053       1.02337       1.01386      0.892674      0.797796      0.656305      0.528343      0.447323      0.338776
  44   6 2201.3630    1.0660  0.8993  9.8145 -0.0026  0.0190   0.0179   0.0452    0.0621   0.0000   440.8032      0.496332       21.7506      -1.41127      -2.70693     -0.528804     -0.150858      -2.91807     -0.117314      -2.64824     -0.520062      0.113265     -0.597393      0.826729      0.213309      0.497176     -0.732786      0.400520      0.676561      0.973068       1.09642       1.16068       1.26036       1.19991       1.19173       1.09700       1.06533       1.00899      0.972668      0.860491      0.778547      0.735196      0.594604      0.531814      0.473702      0.384088
  44   7 2389.4288    1.5650  1.0734 10.5859  0.0012  0.0202   0.0244   0.0521    0.0673   0.0000   441.4028      0.229066       22.4426     -0.899764      -2.58170      0.890768     -0.841831     -0.349326      0.291923     -0.695828     -0.531773     -0.120898     -0.582079     -0.869754     0.0720776     -0.619952     -0.126915    -0.0549814      0.720030      0.986465       1.08433       1.19700       1.23355       1.21919       1.23947       1.23577       1.14774       1.09238       1.02615      0.935433      0.813271      0.726143      0.603868      0.559870      0.478030      0.393385
  44   8 2571.4511    2.1497  1.1397 11.3281 -0.0037  0.0206   0.0334   0.0550    0.0663   0.0000   440.9815      0.136392       20.9133       2.36842      -4.08062      0.456682       1.32496      0.275741     -0.366545      -1.84048     -0.101642      0.702428     -0.819282     -0.329558      0.401780      -1.28373     -0.872724     -0.314266      0.727492      0.999763       1.10020       1.17334       1.24606       1.25149       1.27480       1.27717       1.17680       1.12404      0.993826      0.945509      0.819662      0.748002      0.639829      0.553082      0.468012      0.405972
  44   9 2751.4987    2.9172  1.1061 11.9408 -0.0016  0.0195   0.0452   0.0546    0.0679   0.0000   440.4412      -1.26751       21.1929       1.06876      -1.61915     0.0637688     -0.375083      -3.14839      -2.79728      0.302568      0.314681      -1.62197      0.385602     0.0429421      0.833603     -0.566258     -0.498016      0.381855      0.695373      0.929575       1.06775       1.16582       1.22277       1.21441       1.23426       1.18284       1.13953       1.06312      0.973185      0.881980      0.818143      0.688620      0.616945      0.534767      0.447234      0.373203
  44  10 2929.5760    3.8707  1.0117 12.4192  0.0007  0.0188   0.0605   0.0473    0.0703   0.0000   441.1260       1.33235       19.1200       1.98153      -2.26492     -0.592445     -0.565540     -0.274956      0.464667     -0.594054       1.67069      0.512754     -0.790071      0.501490      0.392903     -0.153468     0.0285449      0.370180      0.670360      0.900453       1.01685       1.06785       1.18843       1.14306       1.17825       1.15447       1.05075       1.04079      0.899379      0.868144      0.753921      0.658732      0.600003      0.505814      0.438306      0.367862
  44  11 3104.7160    4.2267  1.1479 12.7466 -0.0020  0.0209   0.0656   0.0528    0.0727   0.0000   442.0926       2.77975       21.0725       1.26327      -3.21789      0.763784      -2.04183     0.0702776       2.30592      -3.00165     -0.733871      0.152934     -0.480271      0.350930      0.767191      0.651495      0.623443     -0.843936      0.731086       1.00872       1.12711       1.19465       1.27158       1.25553       1.28411       1.27703       1.18004       1.13922       1.01255      0.947780      0.860126      0.770971      0.640522      0.555177      0.461599      0.402559
  44  12 3277.3183    3.9126  1.6437 12.4784 -0.0011  0.0254   0.0504   0.0643    0.0530   0.0000   442.8143     -0.806748       20.2797       4.00519     -0.955717       3.12448      -1.01802       1.32426       1.67542       1.05431     -0.774883      -1.02141       1.71096     -0.344762      -1.51864      0.813338      0.392380     -0.276278      0.904057       1.25667       1.40450       1.52612       1.59705       1.61031       1.55421       1.54714       1.43309       1.38100       1.26464       1.21733       1.05158      0.955208      0.812352      0.710223      0.612552      0.499374
  44  13 3447.8649    3.1226  2.5623 11.9974  0.0010  0.0319   0.0327   0.0854    0.0399   0.0000   443.9017      0.489798       15.6835       1.28562       4.38714       2.12631      -4.16112       2.85483      0.701875     -0.829838      -1.55125      -1.19116      -1.07613      -1.36437      -1.17452      0.722476     -0.291009     -0.120945       1.13966       1.52830       1.74809       1.82559       1.95059       1.95761       1.96686       1.95395       1.89002       1.73477       1.60001       1.47195       1.29246       1.13288      0.995125      0.840749      0.726096      0.596708
  44  14 3616.2931    2.4275  4.1891 11.3479  0.0002  0.0434   0.0203   0.1139    0.0310   0.0000   442.6556      -1.23001       16.8795      -4.93013       4.12888      0.184118      -1.23857       2.34963     -0.547540      -1.08033      0.686981      -1.92006      0.120166      0.768603      0.135621     -0.439048      0.151228      0.318832       1.52724       2.07368       2.29393       2.52475       2.64364       2.68173       2.67094       2.62747       2.46684       2.33295       2.17420       1.95064       1.75320       1.57171       1.35804       1.15850      0.990760      0.817594
  44  15 3782.1531    1.9121  6.2982 10.9767 -0.0000  0.0616   0.0147   0.1628    0.0256   0.0000   440.4956       3.24697       19.3329       4.79395      -1.24757      -3.75904    -0.0502338      -4.18324       5.35742      0.131788      -2.62133      -4.36061      -1.21498      -1.94381      -1.04052     -0.124167     -0.413218       1.32447       2.07583       2.92145       3.24389       3.57260       3.71215       3.78731       3.71164       3.69838       3.52590       3.27080       3.04098       2.73796       2.47974       2.21345       1.87803       1.64520       1.37326       1.15054
  44  16 3945.4842    1.5335  8.4159 10.6810 -0.0003  0.0816   0.0113   0.2219    0.0250   0.0000   433.4805       3.21046       25.8179       3.82951      -3.00794      -2.26976     -0.429653       6.78210       3.52063      -7.55224       5.08385      0.962475      -3.01435       2.32526      -1.28792      -4.31995      0.484470     -0.878989       2.84516       3.79863       4.35764       4.74130       4.87087       4.98460       4.97859       4.94690       4.66689       4.38352       4.03311       3.63761       3.32281       2.92812       2.55203       2.21562       1.79157       1.53389
  44  17 4106.9792    1.2247 11.5153 10.4338  0.0013  0.1187   0.0082   0.3081    0.0228   0.0000   442.3635      -5.50726       19.8869      -1.86291      -7.02070      -1.39354      -2.29486      -3.87074       12.0254      -3.94309      -3.68341      0.800411       5.82235       6.20921       2.18834      -4.55624       4.08428       2.60054       4.09171       5.44574       6.36594       6.78806       7.24985       7.27244       7.29075       7.09731       6.80761       6.23471       5.93527       5.33131       4.80787       4.23869       3.73153       3.23151       2.62421       2.18606
  45   3 1598.3975    0.2378  0.2683  8.7176 -0.0008  0.0114   0.0076   0.0280    0.0259   0.0000   442.1436     -0.396680       21.0029      0.283967      -3.29073       1.57739     -0.244633      0.194539      -1.11085      0.616006     -0.152692     -0.282871    -0.0186295     -0.776435     -0.366362     0.0669014      0.114338     -0.585897      0.401455      0.563587      0.553695      0.669974      0.667591      0.686279      0.667942      0.692641      0.672657      0.599680      0.535737      0.531253      0.469666      0.418548      0.355523      0.291929      0.276958      0.223733
  45   4 1815.2954    0.4605  0.5013  8.9356 -0.0031  0.0147   0.0102   0.0340    0.0382   0.0000   441.6108     -0.519574       21.1096     -0.631853      -2.09429      0.836407     -0.183382       1.30491     -0.741939      0.892344      -1.17284     -0.155268    -0.0490706     -0.337724     -0.204485     -0.442231     0.0671342     -0.291239      0.480914      0.689402      0.719386      0.745309      0.833713      0.803776      0.866705      0.797809      0.831372      0.749278      0.694899      0.611957      0.540765      0.509062      0.445309      0.403415      0.307105      0.268757
  45   5 2019.9939    0.6824  0.7121  9.2640 -0.0015  0.0170   0.0127   0.0407    0.0494   0.0000   441.5447      0.334465       21.8843       2.81131      -1.60965      -1.61581      0.911182      0.473493      0.988520      0.373233      0.340067      0.703222    -0.0204851     -0.833181    0.00353211      0.715980    -0.0279818      0.319841      0.584504      0.815850      0.919152       1.00367       1.01455      0.953752       1.01421      0.938588      0.915873      0.841118      0.849339      0.806301      0.722038      0.637584      0.550776      0.465717      0.400435      0.342519
  45   6 2217.7808    1.0777  0.9255  9.7891 -0.0003  0.0193   0.0174   0.0451    0.0631   0.0000   440.6410      -1.05836       19.5886      -1.07512      -2.58826      -1.05492    -0.0897404     -0.395769      -1.52422       2.24130      0.571189      0.119691     -0.413493       1.11167       1.58321     -0.102753      0.497179      0.184106      0.617389      0.890229      0.987034       1.08378       1.10779       1.17886       1.12480       1.14856       1.07099       1.01120      0.926825      0.849914      0.787928      0.670190      0.572079      0.510071      0.426053      0.369941
  45   7 2406.3902    1.6001  1.2044 10.3544 -0.0011  0.0214   0.0229   0.0523    0.0711   0.0000   440.6789       2.16594       20.9368     0.0598200      -1.06661      0.209387     -0.527058       1.07021     -0.960295      0.593391       1.15786       1.91912     -0.481128     -0.265792      0.701793      0.447424     -0.134363    -0.0690181      0.724196       1.03216       1.15411       1.22941       1.34615       1.29318       1.33049       1.29771       1.22926       1.15429       1.06753      0.978734      0.894797      0.761191      0.682409      0.563606      0.480820      0.409699
[truncated: 719,400 more chars]
