# Supplementary material for: Global-Mode Analysis of Full-Disk Data from the Michelson Doppler Imager and the Helioseismic and Magnetic Imager
Source: Sol Phys. 2018 Jan 31;293(2):29. doi: 10.1007/s11207-017-1201-5 (PMC6566312; doi:10.1007/s11207-017-1201-5)
Supplement: Supplementary file 3 — (TAR 230.0 MB) [file 11207_2017_1201_MOESM3_ESM.tar › MDI/mdifd.4830]

   0  14 2093.5695    0.8731  0.3329 10.7402  0.0000  0.0870   0.2178   0.2512    0.2931   0.0000    -0.0000       0.00000       0.00000       0.00000       0.00000       0.00000       0.00000       0.00000       0.00000       0.00000       0.00000       0.00000
   0  15 2228.6667    1.0880  0.6515 10.3657  0.0000  0.1272   0.2592   1.2136    1.3284   0.0000    -0.0000       0.00000       0.00000       0.00000       0.00000       0.00000       0.00000       0.00000       0.00000       0.00000       0.00000       0.00000
   0  18 2629.6713    2.5196  0.6459 11.2296  0.0000  0.1123   0.4470   0.4409    1.2558   0.0000    -0.0000       0.00000       0.00000       0.00000       0.00000       0.00000       0.00000       0.00000       0.00000       0.00000       0.00000       0.00000
   0  23 3303.4689    4.1284  1.5180  5.7669  0.0000  0.1809   0.5792   0.6522 1000.0000   0.0000    -0.0000       0.00000       0.00000       0.00000       0.00000       0.00000       0.00000       0.00000       0.00000       0.00000       0.00000       0.00000
   0  25 3574.4267    2.9111  3.7170  9.4982  0.0000  0.4629   0.2103   1.5973    5.0747   0.0000    -0.0000       0.00000       0.00000       0.00000       0.00000       0.00000       0.00000       0.00000       0.00000       0.00000       0.00000       0.00000
   1  12 1885.0565    0.4881  0.5941  9.8823  0.0000  0.1738   0.0529   0.2011    0.2104   0.0000   342.4126      -12.6972       0.00000       0.00000       0.00000       0.00000       264.669       90.8014       0.00000       0.00000       0.00000       0.00000
   1  13 2020.7806    0.7410  0.8062  9.7781  0.0000  0.1118   0.0696   0.2027    0.3910   0.0000   354.1509      -16.8510       0.00000       0.00000       0.00000       0.00000       136.515       76.6041       0.00000       0.00000       0.00000       0.00000
   1  14 2156.6613    0.8539  1.1976  2.8240  0.0000  0.0898   0.0616   0.2657  329.3166   0.0000   312.1157       58.6205       0.00000       0.00000       0.00000       0.00000       104.814       64.2215       0.00000       0.00000       0.00000       0.00000
   1  15 2291.8713    1.1054  0.8254 10.3910  0.0000  0.1014   0.0943   0.2184    0.3872   0.0000   525.7903       25.1763       0.00000       0.00000       0.00000       0.00000       142.241       58.0522       0.00000       0.00000       0.00000       0.00000
   1  17 2558.9784    2.1041  1.0712  7.8042  0.0000  0.1011   0.1533   0.2531   13.4119   0.0000   299.7076      -118.711       0.00000       0.00000       0.00000       0.00000       144.803       59.7975       0.00000       0.00000       0.00000       0.00000
   1  18 2693.4762    2.7160  0.9855 -3.3504  0.0000  0.0774   0.2037   0.2304 1000.0000   0.0000   414.6658       36.3696       0.00000       0.00000       0.00000       0.00000       95.8293       53.9700       0.00000       0.00000       0.00000       0.00000
   1  20 2963.4025    3.9181  0.8957  6.3575  0.0000  0.0853   0.2890   0.2438  217.9118   0.0000   451.2680       23.7320       0.00000       0.00000       0.00000       0.00000       99.5872       55.0286       0.00000       0.00000       0.00000       0.00000
   1  21 3098.2610    4.2590  0.9668 11.6213  0.0000  0.0888   0.3311   0.2706    1.7203   0.0000   424.5060      -7.45032       0.00000       0.00000       0.00000       0.00000       112.759       61.1052       0.00000       0.00000       0.00000       0.00000
   1  23 3368.6763    3.8950  1.8391 10.5718  0.0000  0.1383   0.2254   0.3222    2.7697   0.0000   477.9129       32.3476       0.00000       0.00000       0.00000       0.00000       169.307       93.6071       0.00000       0.00000       0.00000       0.00000
   1  24 3504.0952    3.1925  3.2122 -4.2490  0.0000  0.1708   0.1406   0.5351 1000.0000   0.0000   532.6963      -31.4060       0.00000       0.00000       0.00000       0.00000       191.221       127.394       0.00000       0.00000       0.00000       0.00000
   1  25 3639.9812    2.7133  4.6218  0.2945  0.0000  0.2289   0.1035   0.6717 1000.0000   0.0000   155.3313       274.750       0.00000       0.00000       0.00000       0.00000       260.076       179.345       0.00000       0.00000       0.00000       0.00000
   2  11 1810.2611    0.4435  0.7918  9.1816  0.0000  0.1321   0.0346   0.1669    0.2725   0.0000   443.0224      -29.8435       7.74004      -7.91190       0.00000       0.00000       118.061       88.9072       41.4663       10.5864       0.00000       0.00000
   2  13 2082.0077    0.7978  0.7149  9.3546  0.0000  0.0802   0.0560   0.1305    0.4933   0.0000   376.7097       11.9578      -4.70472       2.27166       0.00000       0.00000       57.7277       44.6872       31.3686       9.81019       0.00000       0.00000
   2  14 2217.5486    1.0555  1.1338  1.3084  0.0000  0.0822   0.0615   0.1819 1000.0000   0.0000   409.5461       73.6230      -9.82344      -9.53460       0.00000       0.00000       62.9077       50.7464       28.5478       9.42255       0.00000       0.00000
   2  15 2352.1925    1.4220  0.7865  8.5818  0.0000  0.0772   0.0955   0.1738    2.2681   0.0000   408.3657   -0.00316039      -27.7521      -1.03798       0.00000       0.00000       72.9518       53.3843       22.9227       7.05879       0.00000       0.00000
   2  16 2485.8442    1.8400  1.2178  4.9775  0.0000  0.0692   0.0972   0.1805  171.5983   0.0000   420.8700       10.9340       2.69000       3.51500       0.00000       0.00000       52.4819       43.8789       23.9832       8.09387       0.00000       0.00000
   2  17 2619.6918    2.5294  1.0051  2.8090  0.0000  0.0666   0.1531   0.1855 1000.0000   0.0000   401.5652      -42.1947       14.3307      -1.21567       0.00000       0.00000       50.9023       39.3065       24.6158       8.20053       0.00000       0.00000
   2  18 2754.4054    2.9797  0.8596  0.6451  0.0000  0.0659   0.1841   0.1401 1000.0000   0.0000   428.0661       95.1295       22.1426       2.49267       0.00000       0.00000       45.9879       38.5049       23.5284       8.23343       0.00000       0.00000
   2  19 2889.5773    3.6202  0.9353  0.0089  0.0000  0.0872   0.2210   0.1723 1000.0000   0.0000   471.9750       1.78353      -10.3238      -9.25820       0.00000       0.00000       79.4533       59.8371       24.9302       7.73769       0.00000       0.00000
   2  20 3024.7653    4.1093  1.0319 -2.6915  0.0000  0.0793   0.3108   0.1957 1000.0000   0.0000   440.1553       8.26446       14.1734       4.94406       0.00000       0.00000       49.4163       42.5412       28.1529       10.2693       0.00000       0.00000
   2  22 3295.1745    3.9306  1.6723  4.9345  0.0000  0.1166   0.1879   0.2295  675.6514   0.0000   421.9151       43.8010       4.29500       3.38300       0.00000       0.00000       82.8383       73.0512       30.4977       12.6888       0.00000       0.00000
   2  23 3430.5753    3.5590  2.1593  7.3727  0.0018  0.1120   0.1542   0.2895    7.4370   0.0000   370.5277       33.4979       36.9662       23.9403       0.00000       0.00000       87.6136       65.6452       41.9094       13.1979       0.00000       0.00000
   3  13 2137.7770    0.7864  0.5912 10.1481  0.0000  0.0584   0.0589   0.1509    0.2269   0.0000   362.6108       5.46702      -29.9495      0.665033      -1.76397      0.211134       31.8850       27.8681       24.1927       14.3003       6.25509       1.53387
   3  14 2273.3095    1.0006  0.9190  9.7460  0.0000  0.0630   0.0621   0.1649    0.5420   0.0000   434.2747      -18.2034       37.1647      0.729016       1.86634      0.980353       34.2121       33.3532       22.2953       13.3099       5.46088       1.79012
   3  15 2407.5970    1.5162  0.8335 10.7157  0.0000  0.0995   0.0937   0.1622    0.4106   0.0000   462.6485      0.689281      -35.4735      -22.5423      -5.38096      0.860980       49.4174       29.4167       37.6152       27.6208       10.2105       2.15063
   3  17 2676.1142    2.6050  0.9326 10.5753  0.0000  0.0723   0.1427   0.1432    1.1942   0.0000   428.5416       34.4713       33.9744       8.10622      -8.49794     -0.688063       28.4756       33.4219       26.7678       10.8715       8.58949       2.47208
   3  19 2946.9216    3.9186  0.7548 11.9765  0.0000  0.0481   0.2499   0.1600    0.5848   0.0000   457.9943       18.2066       49.5583       10.6536      -4.37190       1.25572       24.4039       23.8569       17.7554       10.4091       4.44126       1.45657
   3  20 3082.1611    3.8289  1.1075 11.7168  0.0000  0.0745   0.1961   0.1936    0.9868   0.0000   386.4461      -11.4678       33.5534      -10.8886      -5.22021       1.57379       43.2386       41.8439       26.8254       13.7345       6.03829       1.95081
   3  21 3217.5734    4.0983  1.4684  4.1277  0.0000  0.0670   0.1841   0.2148 1000.0000   0.0000   436.7939      -9.74989       16.4394       1.20261      -6.66418       4.38738       33.0034       33.7407       23.8071       13.3622       6.35684       2.03261
   3  22 3353.3964    3.3947  2.0951  9.9330  0.0000  0.0823   0.1279   0.2549    2.0260   0.0000   422.8524       65.2171       31.0807      -3.71504      -3.18060      -5.88424       43.6875       42.9919       30.3478       16.2023       7.75949       2.27670
   3  23 3489.3649    3.0340  2.7263 10.5963 -0.0074  0.0959   0.1019   0.2947    0.8130   0.0000   455.5241       56.9716      -15.4500      -23.1986      -16.3496      -7.43475       45.1750       43.1873       34.0761       21.8964       9.42459       2.89768
   3  25 3762.5598    2.0547  4.5295 10.6593  0.0000  0.1550   0.0629   0.4183    0.2630   0.0000   379.9101       49.5745      -59.6448      -18.9453      -10.2352       6.73642       84.4394       81.1559       56.4455       29.9944       13.9086       4.25346
   4  10 1777.9668    0.3456  0.3332  9.2188  0.0000  0.0606   0.0272   0.0651    0.0978   0.0000   417.9153       20.8505       21.8100       22.2855      -6.64859      -7.30146       15.4941       24.3204       16.7279       11.5227       6.92767       3.10628
   4  12 2051.6316    0.6442  0.4863  9.4925  0.0000  0.0452   0.0437   0.0978    0.1537   0.0000   422.0989      -11.4965       8.11135       20.0750       8.26573     -0.874011       18.2395       16.8829       13.6664       11.7142       7.45003       2.95258
   4  13 2188.3952    0.9760  0.6110  9.9555  0.0000  0.0468   0.0591   0.1121    0.2643   0.0000   384.3538       8.05469       23.9493      -9.43541       1.52189     -0.664777       19.8651       19.9595       17.2438       9.63854       6.29512       2.75204
   4  14 2324.0890    1.3080  0.7608  9.1737  0.0000  0.0548   0.0745   0.1445    0.8801   0.0000   438.8453      0.175976     -0.378422     -0.459581       2.72102      0.688262       21.8573       23.4231       16.6232       13.2831       7.75707       3.25977
   4  15 2458.5492    1.6941  0.8724 -2.2070  0.0000  0.0685   0.0830   0.1336 1000.0000   0.0000   417.9293      -23.9821       13.7959      -2.13075       9.88433      -1.79275       32.4642       32.5947       25.8037       16.8281       9.83073       4.16720
   4  16 2592.9379    2.3535  0.8069 10.6714  0.0000  0.0616   0.1189   0.1184    0.7546   0.0000   473.4328       24.9578       18.6684      -9.25871       5.87403      0.705439       19.7922       25.2514       16.8100       13.6210       7.58726       3.65409
   4  18 2864.2558    3.7698  0.7645 10.6820  0.0000  0.0437   0.1964   0.1196    1.6421   0.0000   447.9375      -5.69676      -5.36845       3.99526       2.17059       2.11180       18.3079       18.7625       14.6242       10.7646       5.83481       2.78619
   4  19 3000.1078    4.4534  0.7312 10.8055  0.0000  0.0438   0.2337   0.1094    1.7932   0.0000   418.8000      -3.51611       6.04347      -14.0490      -3.84429      0.628471       18.0948       17.8476       15.3403       10.2677       5.56171       3.15612
   4  21 3271.5447    3.8120  1.5532  2.4369  0.0000  0.0686   0.1553   0.1752 1000.0000   0.0000   396.8059       41.4278      -23.0711      -28.6225      -1.68800    -0.0182639       26.4638       26.8009       21.3516       16.5954       9.92030       4.43265
   4  22 3407.9831    3.4024  1.9829 11.5509  0.0000  0.0834   0.1287   0.2167    0.5002   0.0000   443.1145      -10.6568       19.3070       27.7911      -9.23860     -0.927219       36.2846       36.7360       30.7881       18.9759       10.4946       5.34589
   4  23 3544.6840    2.7325  2.6237 11.2848 -0.0021  0.0891   0.0877   0.2867    0.3043   0.0000   399.3678      -39.6833      -19.8676       29.1995      -21.6546      -4.27455       33.2020       37.7322       27.5550       21.3867       11.3810       5.88627
   4  24 3681.4253    2.4287  4.3696  9.9510  0.0000  0.1228   0.0605   0.3131    0.4481   0.0000   469.7701       39.2350      -4.94324       2.68766       7.53583       5.68130       44.9481       48.6208       39.4729       27.8179       16.2728       7.94855
   4  25 3818.8740    2.1321  5.0215 10.0020  0.0000  0.1357   0.0497   0.3415    0.3043   0.0000   530.6402       37.3952       3.69007       42.1916       4.37403      -15.5255       54.1055       57.3777       47.9577       30.5791       17.9839       8.65638
   5  11 1960.5665    0.5915  0.2742  9.5636  0.0000  0.0272   0.0470   0.0623    0.1064   0.0000   433.8418      -19.2541       6.30225       4.39756       3.34672      -2.47035       7.78376       7.23886       8.79164       5.84560       3.74416       2.55285
   5  12 2098.4914    0.7037  0.6290  9.3355  0.0000  0.0414   0.0372   0.0942    0.2043   0.0000   427.3709      -27.6339       7.47180       9.95748       3.67788      -4.67413       14.1781       15.3176       13.4089       9.66321       6.70915       3.84675
   5  13 2235.3591    1.0098  0.7845  9.3692  0.0000  0.0522   0.0473   0.1104    0.3726   0.0000   437.0310      -11.8568      0.853323       18.1052     -0.791853       2.16773       16.8638       15.8266       12.5465       13.4108       9.99976       5.78729
   5  14 2371.0658    1.3550  1.0881  9.3985  0.0000  0.0519   0.0565   0.1250    0.6724   0.0000   424.3520       6.70994       22.5743       5.45476      -9.84849      -2.16411       17.1925       17.7203       16.5956       12.5367       8.60910       4.84619
   5  15 2506.0190    1.8079  0.9873  9.9098  0.0000  0.0454   0.0776   0.1249    0.7503   0.0000   432.6151      -25.7780       16.5063       9.36989      -3.40331      -2.59124       13.4242       14.7435       13.3132       10.4951       7.49292       4.06008
   5  16 2641.0952    2.3404  1.0237 10.4552  0.0000  0.0508   0.1041   0.1302    0.8931   0.0000   445.9171       41.7292      -9.19067       19.3294       1.26057       4.14179       14.6481       16.8927       15.9571       10.8745       7.27418       4.29735
   5  17 2777.2684    2.8317  0.8365 11.2266  0.0000  0.0429   0.1287   0.1178    0.5374   0.0000   427.5319       6.52061       11.8219      -13.7802       6.40891       7.38559       13.0465       14.8298       11.6435       10.6035       6.91320       4.49343
   5  22 3459.4418    3.1700  2.5756  7.9439  0.0000  0.0796   0.0877   0.2013    9.0597   0.0000   443.7699      -19.7553       17.2195       13.4307       16.3810       12.7466       23.9380       28.3631       23.0624       20.0600       12.1219       7.49752
   5  23 3596.6557    2.6114  3.4432 10.4902  0.0000  0.1013   0.0685   0.2626    0.4347   0.0000   409.8078      -5.50116       19.7911      -6.68302      -18.3645       3.42848       32.2930       37.1781       31.9283       24.0300       15.5631       9.14627
   6   9 1727.7524    0.3064  0.2388  9.0590  0.0000  0.0348   0.0267   0.0659    0.0745   0.0000   431.5290      -10.5236       17.3391       5.20518      -6.95895      -2.48567       7.51439       8.14332       8.62867       5.70249       5.31076       2.91849
   6  10 1866.0966    0.3694  0.3557  9.1643  0.0000  0.0349   0.0247   0.0721    0.0936   0.0000   421.5031      -19.4949      -1.00190      -2.44759      0.622020       3.89179       8.38129       8.21839       9.46216       8.06590       4.49170       3.69005
   6  11 2004.0068    0.5804  0.4402  9.4072  0.0000  0.0345   0.0351   0.0777    0.1259   0.0000   426.7879      0.897426       7.40259       7.33086      -9.65093       3.24197       11.5596       12.9240       11.9671       8.64674       6.02273       4.27597
   6  12 2142.4635    0.7095  0.7940  9.2320 -0.0004  0.0448   0.0331   0.1135    0.2109   0.0000   434.7223      -10.6214       23.8247      0.527990      -3.20162       8.60437       10.9514       13.7328       12.0595       9.16330       7.36727       4.30133
   6  13 2279.7197    1.1589  0.7167  9.6411  0.0000  0.0481   0.0514   0.0881    0.2404   0.0000   426.0644       11.2060       24.7426       14.4115      -10.4916      0.360115       16.6641       19.8164       17.5044       12.5576       8.10795       4.51534
   6  14 2415.4645    1.5171  0.8504  9.9041  0.0000  0.0443   0.0622   0.0974    0.3676   0.0000   423.4436       8.40061       8.16087       1.14366      -12.6143      -9.32343       13.7892       14.3556       12.5901       10.7722       8.72139       5.63858
   6  15 2551.1037    2.0451  0.9906 10.4933  0.0000  0.0429   0.0828   0.1252    0.3680   0.0000   451.4347      -7.86412       14.4126       4.45238     -0.636747     -0.769901       11.4361       13.6914       11.0057       9.33433       8.94486       5.57972
   6  16 2687.0414    2.6659  0.8253 10.7974  0.0000  0.0362   0.1131   0.1087    0.4828   0.0000   436.5979      -8.05510       7.27481       3.03454      -1.36084       7.82039       8.78636       10.5460       8.84872       7.98264       6.26624       3.88836
   6  17 2823.6652    3.2375  0.9014 10.9818  0.0000  0.0547   0.1326   0.1135    0.6192   0.0000   422.4331      -6.71553       13.4103      -2.09407      -3.99244      -5.01023       21.5074       24.4150       21.0768       15.1471       9.00948       5.64182
   6  18 2960.6171    3.6611  0.8834 11.5547  0.0000  0.0390   0.1515   0.1019    0.5040   0.0000   431.9332       6.58198       5.54449       1.44335      -7.27624       6.48021       10.3652       11.7245       11.5850       9.11209       6.19571       4.28303
   6  19 3097.2587    4.2444  0.8512 12.3359  0.0000  0.0421   0.1757   0.0991    0.3396   0.0000   440.6712       28.4157       5.54045     0.0817840       5.48177     -0.698837       10.7841       11.3617       11.0934       9.50620       7.03667       4.66496
   6  20 3233.9844    4.0523  1.4107 11.2100  0.0000  0.0563   0.1391   0.1508    0.9123   0.0000   440.9815       25.8079      -8.54166      -4.12664     -0.824677       1.02775       13.2539       16.0084       13.7615       11.9042       8.80761       5.85231
   6  21 3370.9755    3.4522  2.1476 10.8168  0.0000  0.0689   0.0949   0.1857    0.6015   0.0000   436.5723       6.86334      0.142174      -5.33365      -4.14671      -7.73588       16.8249       19.7290       18.3966       15.0030       11.3760       7.51499
   6  22 3508.0077    2.9549  2.7280 10.5841  0.0003  0.0761   0.0737   0.2137    0.4380   0.0000   434.8594       19.8218       46.4773     -0.826668       1.81385      -7.88360       20.1043       21.6587       20.7230       18.0261       13.1188       8.82409
   6  23 3646.0330    2.4913  3.5081  9.9406 -0.0074  0.0922   0.0560   0.2445    0.5458   0.0000   463.3226       8.97348       15.1633       36.8537       7.66740       5.58476       22.6692       29.0040       24.8983       20.7428       14.8515       9.87945
   6  28 4338.0742    0.9915 11.5571  9.4153  0.0000  0.2403   0.0190   0.6639    0.1009   0.0000   465.8727       26.8431       21.4325      -66.8795      -28.3842       17.5441       56.6995       71.8534       63.2873       54.8619       38.9114       25.4425
   7   7 1483.3193    0.1757  0.2089  9.0079  0.0010  0.0372   0.0176   0.0747    0.0595   0.0000   428.0566       3.89431       23.7809       5.75873      -6.62668       3.03683       9.34616       11.3563       7.30663       7.83553       8.31108       5.84170
   7  11 2045.7840    0.6266  0.5142  9.3123  0.0000  0.0328   0.0309   0.0704    0.1201   0.0000   429.4326      -2.34922       3.52089      -1.50255     -0.349039       4.88330       6.87876       7.91034       8.59625       5.97339       5.72853       4.40755
   7  12 2184.6000    0.8784  0.6852  9.5964  0.0000  0.0397   0.0378   0.0893    0.1662   0.0000   429.8687       4.71657       27.4099      -3.19736      -1.37472      -1.57137       10.3260       12.2139       12.2534       10.8970       7.17150       4.35267
   7  13 2322.0563    1.1283  1.0716  9.7314  0.0000  0.0444   0.0425   0.1306    0.3159   0.0000   430.3565       14.8109       2.81744      -2.21437      -3.88899      0.877970       9.57997       11.5195       10.9188       9.31446       7.43579       5.43167
   7  14 2458.1847    1.6456  0.8824 10.1300 -0.0004  0.0360   0.0636   0.1032    0.3137   0.0000   436.6289      -11.5667       27.8132       1.09818       4.28849       3.25414       9.26746       10.4036       9.54513       7.89708       6.39750       4.88612
   7  15 2594.2372    2.2483  0.9831 10.8182  0.0010  0.0390   0.0885   0.1076    0.3755   0.0000   418.7968      -20.5732       30.3294      -6.69769      -3.51588       3.21053       9.12421       9.92247       10.0303       8.33833       6.87957       4.77350
   7  16 2731.1032    2.6658  0.6990 11.8414  0.0000  0.0379   0.1116   0.0834    0.1919   0.0000   437.8429      -3.62818      -1.42003       18.0513       2.55715      -1.28258       8.23153       9.82546       8.41535       7.49000       6.44604       5.53083
   7  17 2868.3512    3.3939  0.9240 11.2857  0.0000  0.0360   0.1282   0.1011    0.4409   0.0000   423.4576      0.639777       16.1772       14.4451       2.39470      -6.87647       8.35628       9.14542       9.19304       8.05693       6.19463       4.25264
   7  18 3005.5973    3.9377  0.9638 11.6890  0.0000  0.0379   0.1414   0.1031    0.4151   0.0000   436.8264      0.125866       13.5001      -3.72888     -0.466096      -3.51026       8.28232       10.5424       9.11937       8.14907       6.51916       4.31907
   7  19 3142.7719    4.3626  0.9102 12.0711  0.0004  0.0389   0.1632   0.0991    0.3676   0.0000   418.8416       6.84804       12.4051       14.0592      -6.27629      -2.19444       10.4034       11.8253       10.4867       9.40536       6.82074       4.76870
   7  20 3279.7743    4.0088  1.2386 12.0762 -0.0042  0.0489   0.1338   0.1194    0.3373   0.0000   446.2074       3.09857      -3.91773       6.86648      -9.22959     -0.398427       10.7442       13.1856       12.6410       10.3005       8.07457       5.71216
   7  21 3417.3706    3.3252  2.0888 11.3212  0.0000  0.0624   0.0927   0.1619    0.3310   0.0000   436.0791       3.07704       39.2945      -26.8096       21.0291       4.60667       13.4381       16.3634       15.5906       13.2487       10.4144       7.35975
   7  22 3555.3684    2.8154  2.8717 10.5745  0.0000  0.0723   0.0644   0.2002    0.3195   0.0000   419.6639      -7.37336       15.3706       24.6504      -8.32764       25.6029       16.0043       18.8925       18.0041       15.3766       12.2497       9.25443
   7  23 3693.6159    2.3767  4.0973  9.9777  0.0000  0.0866   0.0463   0.2482    0.2918   0.0000   426.6873       28.7165     -0.349008       22.1383       9.02339      -18.4744       20.3468       23.7891       23.1143       20.0206       14.7434       10.7567
   7  24 3831.9677    1.9856  5.6776  9.8393  0.0000  0.1102   0.0337   0.3137    0.1728   0.0000   430.3300       19.6258      -11.2922       21.3420       12.9380       5.01037       25.3896       28.7160       27.4455       24.1502       19.3543       13.8256
   7  26 4109.2645    1.3445  9.2473  9.5855 -0.0043  0.1643   0.0207   0.4743    0.0983   0.0000   436.2763       113.901       47.4156       15.8859      -22.6353      -16.8906       36.3533       43.4218       41.3637       35.9652       28.6919       20.0417
   8  10 1946.0821    0.5316  0.3513  9.4324  0.0000  0.0327   0.0284   0.0509    0.0873   0.0000   441.2490      -14.9793      -1.60176       1.89111      -7.16363       1.62068       8.03751       11.0727       12.8678       10.2294       7.27431       4.67303
   8  11 2086.1215    0.7053  0.5116  9.5337  0.0000  0.0322   0.0317   0.0636    0.1149   0.0000   443.5427      -9.14143       10.6992       4.89953      -6.08570      -2.99931       6.13690       6.62865       8.00666       6.50374       4.70797       4.77271
   8  12 2225.1600    0.9724  0.9267  9.3978  0.0007  0.0392   0.0358   0.0938    0.2301   0.0000   433.4525      -4.50700       6.53078       6.66921      -1.52135       3.37355       7.99777       9.63949       9.53045       8.74274       6.70827       4.64885
   8  13 2362.8325    1.3488  0.9851  9.6697  0.0000  0.0371   0.0477   0.1062    0.3079   0.0000   433.1692      -5.18703       3.92090      -5.34420       8.80394      -3.77313       7.35423       8.14659       8.87002       7.60461       6.18178       4.74300
   8  14 2499.3866    1.7941  0.8729 10.7442  0.0000  0.0356   0.0644   0.0914    0.2130   0.0000   451.3765       2.89959       6.93933      -17.4568       12.3915       7.98852       7.03005       8.19552       8.00758       6.93360       6.18089       4.65535
   8  15 2636.0895    2.3289  1.0339 10.8341  0.0000  0.0401   0.0770   0.0999    0.2930   0.0000   428.6417       4.05189       4.10285      -1.02646      -4.24039      -1.20382       8.40757       9.10395       8.64474       7.91880       6.73025       5.39058
   8  16 2773.7502    2.9543  0.8385 11.3292  0.0000  0.0328   0.1090   0.1002    0.2884   0.0000   439.5844      -7.66299       11.7105       11.5089       1.21347      0.620016       6.88563       8.08148       8.22983       7.28572       5.42778       4.22467
   8  17 2911.5221    3.6366  0.8386 12.0256  0.0000  0.0354   0.1316   0.0852    0.2563   0.0000   442.9864       2.90178       1.52688      -3.92934       3.19420       8.80095       7.70973       8.77289       9.05294       7.87040       6.34428       4.50239
   8  18 3049.2271    4.0121  1.0252 11.9785  0.0009  0.0373   0.1349   0.1064    0.3416   0.0000   440.7987      -13.9090      -5.09713       6.74765       10.4667      -1.23890       7.76427       8.40548       8.73642       7.99954       6.23701       4.93534
   8  19 3186.7157    4.2325  0.9560 12.1128  0.0000  0.0374   0.1451   0.0991    0.3173   0.0000   447.6280       9.35376       15.5751       11.1792       9.59589       1.43206       7.82870       9.86427       9.29312       8.24041       6.40085       4.55921
   8  20 3324.3346    3.6480  1.6698 11.8098  0.0000  0.0511   0.1004   0.1393    0.2210   0.0000   467.1150       5.90953       30.8217       8.42027       4.21680       1.04086       11.0433       14.0586       13.2624       12.1021       9.46777       6.19015
   8  21 3462.5231    3.1113  2.1050 11.7177  0.0000  0.0611   0.0817   0.1598    0.1729   0.0000   451.9823      -6.84119       23.0466       3.01792      -3.21192      -3.39896       11.9912       13.4091       12.4257       12.1045       10.2146       7.98360
   8  22 3600.6022    2.5743  3.1921 10.7500  0.0000  0.0751   0.0548   0.1925    0.1954   0.0000   423.1232       18.0334      0.259629      -15.2351       2.64940      -6.72926       14.9615       18.7806       17.6624       15.9835       12.4740       9.53537
   8  23 3739.5199    2.1862  4.6267 10.1591  0.0000  0.0915   0.0397   0.2541    0.1832   0.0000   455.7429       10.6093       37.2264       33.4454       7.66057       21.1972       18.8878       22.6836       21.8053       19.5063       15.9780       11.7570
   8  26 4156.2434    1.3093  9.3290  9.4263  0.0000  0.1585   0.0192   0.4336    0.0981   0.0000   447.0695       59.7345       19.2549      -6.18256       4.30378      -10.0686       31.1301       38.7695       36.7250       32.8322       27.2351       20.0701
   8  27 4296.7322    1.1062 12.2575  9.2561  0.0000  0.1943   0.0156   0.5742    0.0815   0.0000   560.6845       7.76056       43.6490       29.7626       31.9542       49.8470       40.1670       49.8622       46.8867       42.3892       34.1277       24.7726
   9   8 1702.4225    0.2987  0.2377  9.1075  0.0000  0.0202   0.0209   0.0536    0.0591   0.0000   434.7025       2.40013       11.8681     -0.720538       2.36762      -1.11728       3.50246       4.19955       3.89097       3.62345       3.28465       2.86265
   9   9 1843.6321    0.4568  0.3055  9.2047  0.0000  0.0215   0.0274   0.0565    0.0772   0.0000   434.0072      -1.57952       12.2483       4.04162       3.01714      -1.82489       4.46686       5.66199       6.07746       5.59199       4.24109       3.24369
   9  10 1984.1434    0.5558  0.4858  9.2035  0.0000  0.0336   0.0253   0.0681    0.1050   0.0000   437.8675      0.106618       15.4868      -5.65768     -0.847906       4.69024       4.45328       7.56964       6.00407       6.84070       3.98735       4.27978
   9  11 2125.0170    0.7877  0.8064  9.3053  0.0000  0.0358   0.0289   0.0900    0.1749   0.0000   437.4099       3.42721       5.55526       2.73259      -3.28476       1.74857       5.83715       7.38062       7.17418       6.34958       5.64564       4.16828
   9  12 2264.4895    1.1403  0.7642  9.7503  0.0040  0.0313   0.0421   0.0792    0.1694   0.0000   443.7161      -6.74327       7.33159      -2.30733      -1.54019      -1.99085       5.56347       6.60350       6.70919       5.96679       5.34416       3.89478
   9  13 2402.2751    1.4899  0.9113  9.8478  0.0000  0.0390   0.0494   0.0895    0.2555   0.0000   436.1945      -12.6012       9.94251      -1.84992       11.7210      -3.19151       8.78399       10.4560       9.68801       7.60679       6.21219       4.85031
   9  14 2539.5055    2.0047  0.9136 10.3994  0.0000  0.0363   0.0671   0.0944    0.2612   0.0000   420.2615      -12.4319       7.40007      -5.63293       4.82452      -5.84181       7.82288       9.79227       9.10299       7.27625       5.97532       4.65942
   9  15 2676.9440    2.6410  0.8370 11.0751  0.0000  0.0323   0.0896   0.0779    0.2526   0.0000   439.1223       21.8314       20.6692      -4.10327       5.36864       1.62473       5.56188       6.71521       6.70316       6.49992       5.16840       4.13712
   9  16 2815.1584    3.0652  0.8687 11.3828  0.0000  0.0324   0.1031   0.0847    0.2661   0.0000   442.4714       2.51738       8.56379     -0.682839      0.774707      0.268767       6.25412       6.91885       6.87051       6.49334       5.53131       4.28887
   9  17 2953.5209    3.7699  0.7689 11.9642  0.0000  0.0326   0.1312   0.0758    0.2429   0.0000   423.4307      -5.21287       15.8522       1.38584       5.12788       3.16664       5.28022       6.78065       6.47431       5.95304       5.40221       4.12492
   9  18 3091.4272    4.0795  0.8662 12.1617  0.0000  0.0323   0.1386   0.0843    0.2379   0.0000   427.9216      -2.84491       6.55698       5.92795       10.2773       4.22620       5.72727       6.81057       6.70335       6.24188       5.51134       4.05495
   9  19 3229.4768    4.0134  1.3099 12.3724  0.0000  0.0433   0.1200   0.1196    0.2209   0.0000   435.7601       3.89822     0.0707637       9.53690      -1.29243       8.98297       7.98457       9.66748       8.98850       8.23553       7.17906       5.64803
   9  20 3367.6645    3.4522  1.8983 11.5211  0.0000  0.0517   0.0827   0.1318    0.1890   0.0000   429.6044       9.60123       20.7857      -11.3457       8.62519     -0.964539       9.62966       11.1358       11.3304       10.3221       8.74848       6.76550
   9  21 3506.2426    2.9356  2.6732 10.8286 -0.0007  0.0596   0.0611   0.1665    0.1794   0.0000   444.8276      -20.7794       12.4109       19.8591       5.08733       1.89570       11.1088       13.0157       13.2107       11.9224       10.1922       7.69224
   9  22 3645.1218    2.5171  3.6528 10.5667  0.0000  0.0767   0.0473   0.1945    0.1553   0.0000   428.2181       14.2660       10.7451       24.3265      -2.33193       9.86857       12.6241       15.9486       15.0776       14.3722       12.0484       9.57046
   9  23 3784.0183    2.0894  5.1610 10.1521  0.0000  0.0908   0.0334   0.2541    0.1281   0.0000   444.4679       7.76096       2.15890       39.7523       14.6857      -3.80195       16.5967       19.9498       19.4652       17.7579       15.5071       11.9571
   9  24 3923.5588    1.7472  7.0930  9.6882 -0.0003  0.1176   0.0250   0.3069    0.1191   0.0000   431.3817       24.2590       10.8799       24.8245       3.58200       4.71805       19.8943       24.8282       24.5442       22.3167       19.5368       14.7733
   9  26 4202.4672    1.2132 10.7838  9.3485  0.0000  0.1664   0.0161   0.4633    0.0799   0.0000   458.1318      -22.8705       30.0436      -22.3375      -17.1733       24.6376       28.4241       36.2695       35.5259       32.9263       27.1150       21.1500
  10   7 1592.9076    0.2209  0.1404  9.0511 -0.0006  0.0299   0.0257   0.0607    0.0496   0.0000   438.4869      -1.24200       11.7445      0.669410      -2.42399       1.56076       4.15814       3.88168       4.80946       5.32250       4.12832       2.18162
  10   9 1879.9325    0.4020  0.5044  9.0498  0.0000  0.0298   0.0186   0.0794    0.0814   0.0000   438.3788       2.03829       14.6781       1.14515       5.09773       3.97183       4.22544       5.08671       5.90038       5.52687       4.47133       3.54250
  10  10 2021.4394    0.6237  0.5670  9.2246  0.0000  0.0281   0.0254   0.0657    0.1074   0.0000   431.8550       5.88374       8.74883      0.269232       10.5438       3.42084       4.38484       5.09609       5.50460       5.05740       4.25096       3.88737
  10  11 2162.8483    0.8491  0.6714  9.7455  0.0000  0.0311   0.0316   0.0782    0.1361   0.0000   437.9045       5.33477       10.1208       10.7425       2.54206       6.09979       5.90028       7.33310       7.09653       6.62500       5.59823       4.47876
  10  12 2302.8188    1.1512  0.7679 10.2231  0.0000  0.0314   0.0411   0.0825    0.1598   0.0000   439.3826      -1.64719       8.23471       7.19710      -3.15075      -3.66049       5.24667       6.55317       6.35558       6.81687       5.27995       4.22819
  10  14 2578.5961    2.0561  0.8683 10.8954  0.0000  0.0319   0.0662   0.0815    0.1950   0.0000   436.8820       14.8724       19.5934       1.40589      -2.17375       3.58877       4.92026       6.01674       6.06470       5.76834       5.14372       4.05990
  10  15 2716.9567    2.5514  0.7996 11.3676  0.0000  0.0303   0.0848   0.0743    0.1823   0.0000   432.1096       4.46830       16.8288       7.82992      0.401002     -0.947545       4.71177       5.41782       5.87768       5.60055       4.57675       3.73082
  10  16 2855.6753    3.3708  0.8782 11.6233  0.0024  0.0304   0.1107   0.0816    0.2160   0.0000   433.6769      -2.93528       17.8117       2.54797       2.82758      -1.69718       4.65635       6.17765       5.86932       5.86204       4.82884       3.81390
  10  17 2994.4225    4.2205  0.7506 12.1791  0.0000  0.0286   0.1441   0.0722    0.2014   0.0000   440.8344       9.40433       9.83801       2.02344       2.49803      -2.96114       4.25286       5.35965       5.60314       5.03872       4.38699       3.43351
  10  18 3132.8491    4.1327  1.0133 12.1817  0.0000  0.0364   0.1258   0.0832    0.2634   0.0000   439.8067     -0.366053       3.46951      -2.16235      -4.73042      -2.52506       5.72921       6.55281       6.67061       6.33303       5.59145       4.90855
  10  19 3271.2466    3.9274  1.3381 11.9215  0.0024  0.0413   0.1092   0.0995    0.2693   0.0000   423.6549     -0.439945       9.21183       9.30034       1.93733      0.877974       6.61018       7.76373       8.10486       7.62137       6.52149       5.36759
  10  20 3410.1262    3.4128  1.9184 11.7922  0.0000  0.0494   0.0813   0.1305    0.1522   0.0000   435.4666       1.71731       28.8024       8.84386      -17.7212       2.89392       7.86927       9.79751       9.72084       9.05450       8.00024       6.39045
  10  21 3549.0946    2.7866  2.9289 11.0668 -0.0006  0.0618   0.0538   0.1650    0.1294   0.0000   429.6426      -12.3400       16.1159       6.39373      -1.37592     -0.246780       10.0650       11.8117       11.6645       11.3121       9.68220       7.98443
  10  22 3688.4323    2.2642  4.1366 10.5638  0.0000  0.0774   0.0388   0.2141    0.1085   0.0000   439.1709       1.60534       10.1515       5.03337       14.1083     -0.886334       11.8584       14.6509       14.5652       13.8751       11.7849       10.1844
  10  23 3827.6818    1.9356  5.6404 10.0848  0.0000  0.0932   0.0285   0.2523    0.1024   0.0000   436.3871       21.4753       33.7140       1.18343      -10.9526       30.0733       14.5400       17.4884       17.8217       16.9212       14.5920       12.0779
  10  24 3967.5817    1.5728  7.2026  9.8679  0.0000  0.1156   0.0221   0.3158    0.0852   0.0000   447.6748       54.9189       15.5143      -17.9682       13.5798      -13.1685       18.4382       22.1089       23.1726       21.1646       18.6159       15.1186
  10  25 4107.1039    1.3249  8.8910  9.6730  0.0000  0.1357   0.0179   0.3937    0.0738   0.0000   424.2316       53.1723       13.3550       3.40563       6.71711      -6.02160       21.1268       26.6440       25.8307       24.8684       21.7508       17.4146
  10  28 4528.4208    0.7630 16.6997  9.4416  0.0000  0.2925   0.0114   0.8290    0.0514   0.0000   388.8812      -30.8855       36.6513      -21.6530       25.8592      -36.7283       43.4674       55.7476       55.7160       53.3719       44.7989       38.0808
  11   6 1477.1233    0.1409  0.1342  8.9624  0.0000  0.0219   0.0212   0.0996    0.0453   0.0000   432.4038       1.71644       11.8411      -2.56780      -2.15136      -1.38748       3.83805       3.63498       3.04866       3.37135       3.58510       2.87103
  11   8 1772.1970    0.3414  0.2701  9.1403  0.0000  0.0193   0.0203   0.0517    0.0602   0.0000   435.2837     -0.209117       17.7390      -1.20651       3.26172      0.553765       2.94284       3.25806       3.87166       4.04859       3.27699       2.49501
  11   9 1915.3885    0.4698  0.4871  9.1215  0.0000  0.0272   0.0197   0.0590    0.0823   0.0000   435.4033     -0.351247       20.6201      -5.37670      -2.02507      0.129474       3.90642       4.16617       4.36071       4.86865       3.61047       3.42902
  11  10 2057.9677    0.6918  0.5708  9.1929  0.0000  0.0284   0.0271   0.0642    0.1146   0.0000   443.8547       2.19877       12.1280       5.49375      -3.18728      0.758511       4.20490       5.10379       5.75861       5.17111       4.52299       3.74114
  11  11 2199.8168    0.8839  0.6615  9.4819  0.0000  0.0309   0.0327   0.0682    0.1540   0.0000   436.3690       3.99175       25.7196       2.21896       3.89923      -3.52734       4.86941       6.67186       6.47274       6.46946       5.14526       4.07847
  11  12 2339.9838    1.2856  0.9355  9.8979  0.0000  0.0343   0.0405   0.0824    0.2174   0.0000   434.9081       4.39677       9.31979      -2.59130       5.21300      -4.25711       4.79599       6.46216       6.59879       6.69285       5.75583       4.68346
  11  13 2478.4518    1.7427  0.7943 10.5288  0.0000  0.0291   0.0565   0.0739    0.2011   0.0000   441.5122      -2.81812       9.12476       1.85281       3.94641       2.49666       4.31741       5.08788       4.90428       4.77952       4.37756       3.80551
  11  14 2616.8849    2.2192  0.8956 10.9692  0.0000  0.0305   0.0693   0.0827    0.1887   0.0000   437.2744       8.14235       13.3583       2.25917      -3.41109       3.88044       4.44725       5.52376       5.46881       5.19066       4.68265       3.91713
  11  15 2756.1227    2.7943  0.8505 11.5228  0.0000  0.0301   0.0880   0.0766    0.1935   0.0000   441.3940       5.98348       12.7209       10.1033      -1.18635      -3.48470       4.38966       4.86655       5.19230       5.28312       4.55445       3.54363
  11  16 2895.4189    3.4908  0.9148 11.7370  0.0000  0.0302   0.1036   0.0773    0.2175   0.0000   437.2752      -8.64054       5.21695      0.567238      -3.64822      -2.25378       4.59299       5.74235       6.06536       5.77191       4.71762       4.14058
  11  17 3034.4638    3.9707  0.9935 11.9026  0.0000  0.0324   0.1148   0.0861    0.2471   0.0000   435.3554       6.27560       11.8968      -7.84973       3.82487       3.36969       4.79723       6.28545       6.45556       5.96061       4.93119       4.13935
  11  18 3173.4411    4.2460  0.9322 12.4471  0.0000  0.0312   0.1288   0.0837    0.1831   0.0000   436.4816       9.91537       12.2893       1.57387      -2.73269       1.74398       4.32503       5.60169       5.14616       5.28778       4.81396       3.81371
  11  19 3312.2275    3.7115  1.4606 12.1233  0.0000  0.0426   0.0947   0.1052    0.1711   0.0000   444.3503      -4.48420       6.92987      -7.27515      -4.40535       4.53446       6.07505       7.96271       7.95578       7.41373       6.90031       5.30390
  11  20 3451.4358    3.3054  2.2233 11.1938  0.0000  0.0492   0.0665   0.1336    0.1535   0.0000   433.3377       6.19442       20.4111      -3.41289      0.133939      -5.07931       6.95096       8.89270       8.86149       8.59795       7.36276       6.12361
  11  21 3591.0378    2.6220  3.2757 10.8616  0.0000  0.0642   0.0456   0.1704    0.1049   0.0000   437.7133       14.9551       27.0484       15.5585      -5.77383      -10.4781       9.08267       11.5970       12.1381       11.2041       9.79304       8.07871
  11  22 3730.5356    2.1813  4.5385 10.5088  0.0000  0.0832   0.0337   0.2028    0.0908   0.0000   449.3641       22.2594      -7.90314       10.3130       15.6852       8.65411       11.4935       15.0568       15.1110       14.4659       12.7643       10.3364
  11  23 3870.8749    1.8320  5.8136  9.9945  0.0000  0.0909   0.0254   0.2483    0.0877   0.0000   437.3261      -23.5543       35.7778       13.7802      -20.6770       1.35883       13.6096       17.1066       17.3152       16.7814       14.4956       11.9971
  11  24 4010.6017    1.5029  7.6741  9.8987  0.0000  0.1137   0.0202   0.3270    0.0718   0.0000   434.4578      -19.7199       18.3531       20.9201       23.5975      -2.17131       16.2433       20.1239       20.2781       19.6519       17.2057       14.7361
  11  26 4292.1443    1.0507 12.3497  9.4913  0.0000  0.1854   0.0140   0.5111    0.0597   0.0000   408.9310      -33.8340       69.3896       60.2742       27.7054       11.6736       24.9274       32.3836       32.8012       31.9928       27.6423       23.0877
  11  29 4714.4882    0.6270 21.0965  9.2645  0.0004  0.3869   0.0081   0.9977    0.0387   0.0000   530.4164       23.7051      -28.7600      -4.57213      -27.5104     -0.767883       52.8376       66.5569       71.2078       66.8887       57.8077       48.6631
  12   7 1660.2132    0.2290  0.2522  8.9577  0.0000  0.0251   0.0139   0.0477    0.0526   0.0000   439.0542       1.60196       15.1085      -2.40621      -5.15642       4.83807       3.27425       3.73330       3.73444       3.84680       4.05884       2.98026
  12   8 1805.8183    0.3855  0.3292  8.9993  0.0000  0.0223   0.0189   0.0497    0.0645   0.0000   440.0757      -6.48164       11.5557      0.230834      -2.55330     -0.257219       2.72962       3.43989       3.68621       3.11159       3.07983       2.99536
  12   9 1949.9543    0.4977  0.4783  9.1373  0.0000  0.0281   0.0212   0.0615    0.0802   0.0000   432.9993      -1.27205       2.93421    0.00956008      -2.47290      -1.70883       3.97261       4.55670       4.24815       4.15174       3.63105       3.34386
  12  10 2093.5942    0.7173  0.7027  9.2469  0.0000  0.0301   0.0249   0.0746    0.1223   0.0000   440.0326       2.99445       16.0053      -3.63494      -2.30064       1.71371       3.61125       4.20067       4.53160       4.58468       4.11603       3.52975
  12  11 2235.8203    0.9731  0.6379  9.7121  0.0000  0.0268   0.0342   0.0665    0.1312   0.0000   440.9008       5.84072       7.70441      -2.86491      -3.04760       3.01479       3.33154       4.37173       4.31811       4.29068       3.51826       3.25276
  12  12 2376.2863    1.3775  0.9410 10.0954  0.0000  0.0311   0.0413   0.0855    0.1788   0.0000   437.9457       3.91711       11.7528      -4.09386       3.05288       4.60153       4.25359       5.90641       5.62340       5.99246       4.91881       4.36651
  12  13 2515.4433    1.9072  0.9275 10.1479  0.0000  0.0304   0.0558   0.0776    0.2839   0.0000   439.6643       3.98527       15.3923       4.05399      0.911022     -0.473688       3.93965       5.20650       5.12783       5.43291       4.55474       3.86216
  12  14 2654.5431    2.5352  0.9456 10.7024  0.0000  0.0300   0.0718   0.0761    0.2844   0.0000   435.9638      -9.27736       5.72661       9.85622       2.57442      -1.17401       4.12569       5.00616       5.34230       4.94390       4.55341       3.83960
  12  15 2794.4740    3.0290  0.8455 11.3846  0.0000  0.0333   0.0928   0.0736    0.2264   0.0000   441.0974      -7.65805       20.6910       3.77079     -0.641863       4.32214       5.97543       7.64743       8.04453       7.04263       6.12127       5.27596
  12  16 2934.3459    3.7409  0.8054 11.9962  0.0000  0.0272   0.1130   0.0707    0.1711   0.0000   438.8739     -0.247879       13.3284       3.87895      -5.60140       2.77873       4.17512       5.03330       5.01335       4.34087       4.17756       3.47503
  12  17 3073.7536    4.0784  0.9130 12.3333  0.0000  0.0302   0.1193   0.0747    0.1699   0.0000   445.4119      -4.93958       15.5060      -2.09816     -0.349308       2.74939       3.84854       5.01388       4.94653       4.67757       4.49449       3.73993
  12  18 3213.1799    4.0555  1.0346 12.5907  0.0000  0.0337   0.1179   0.0864    0.1701   0.0000   431.5316       3.38672       15.2844      -2.60099      -2.15549      -2.03944       4.69534       5.99021       6.00774       6.23514       5.15005       4.42251
  12  19 3352.7123    3.6282  1.5778 11.9218  0.0000  0.0418   0.0841   0.1071    0.1492   0.0000   447.7551     -0.349158       12.8574       2.96067      -3.50254      -2.92834       5.23806       6.45908       6.71959       6.92527       5.78779       5.15277
  12  20 3492.4107    2.9992  2.3131 11.2355  0.0000  0.0499   0.0575   0.1331    0.1259   0.0000   440.8221       17.1892       7.77545      -4.19594       6.54639      -11.2553       6.65132       8.61753       8.40413       8.45909       7.55203       6.43055
  12  21 3632.3594    2.5658  3.6163 10.5191  0.0000  0.0617   0.0400   0.1696    0.1034   0.0000   424.4541      -8.85932       7.93607      -1.29373      -9.06376       18.6826       8.30470       10.2860       10.4185       10.2302       9.39916       7.82066
  12  22 3772.6284    2.0831  4.8883 10.3999  0.0000  0.0809   0.0301   0.2108    0.0817   0.0000   454.5995       7.60618       16.7648      0.140142       14.7366       9.99767       10.5274       13.0416       13.6818       13.1847       11.8626       10.1127
  12  23 3912.8306    1.6853  6.6749 10.0461  0.0000  0.0988   0.0222   0.2751    0.0696   0.0000   426.3336       50.8616       3.46349      -32.2958       21.8923       34.2466       12.3486       15.8805       16.0231       15.7440       14.5331       12.2120
  12  24 4053.4309    1.4391  8.4592  9.7444  0.0000  0.1163   0.0180   0.3328    0.0675   0.0000   446.1224      -1.33167       30.1309       31.2137      -22.5579      -1.35996       15.1698       18.5419       19.4688       19.3007       16.9495       14.6854
  12  25 4194.0805    1.1912 10.2934  9.5191  0.0000  0.1404   0.0145   0.4069    0.0622   0.0000   467.6793       12.8323       6.02379      -1.29826       37.4495       4.67634       18.0773       22.6045       23.6126       22.9075       20.8867       17.4869
  12  26 4335.0359    1.0130 12.0729  9.4456  0.0000  0.1765   0.0131   0.4863    0.0572   0.0000   430.7086      -5.93523       14.1192       75.5839       65.6916      -13.5256       22.5912       29.4015       29.9800       29.1315       26.7221       22.1363
  12  27 4476.2652    0.8634 15.4093  9.2907  0.0016  0.2287   0.0105   0.6408    0.0512   0.0000   435.5374       20.4799       5.29559       4.99667       40.5952       36.6608       28.3145       36.7557       38.1213       37.1947       33.1816       27.8959
  12  28 4617.7045    0.6866 17.2497  9.3126  0.0000  0.2948   0.0089   0.7876    0.0407   0.0000   404.9383      -109.887       118.525       20.8107      -39.8632       2.76510       36.9951       46.7502       49.0432       47.4942       43.0259       37.0807
  13   6 1541.1427    0.1755  0.1829  8.9234  0.0000  0.0236   0.0125   0.0422    0.0430   0.0000   438.0964       1.80866       9.37950       2.22761       1.40308      -1.65166       2.18107       3.34362       2.97286       2.80532       2.88698       2.51419
  13   7 1692.3517    0.2915  0.2159  9.0184  0.0000  0.0171   0.0169   0.0361    0.0495   0.0000   436.7484      -1.36375       18.4668      -3.65757      -3.37466     -0.838121       2.06864       2.67090       3.00443       2.14747       2.47735       2.23865
  13   8 1838.6362    0.4224  0.3256  9.0381  0.0000  0.0184   0.0194   0.0432    0.0665   0.0000   435.4241      -6.38160       17.7387      -1.74657      0.675530      0.555886       2.37279       2.69288       3.14531       3.09348       2.59062       2.25491
  13  10 2128.4712    0.8228  0.6081  9.4382  0.0000  0.0252   0.0276   0.0580    0.1128   0.0000   430.2831      -5.09792       13.9806      -2.05735       1.68348       2.04124       3.27091       3.50457       4.10846       4.38141       3.52981       3.10865
  13  11 2271.1137    1.0789  0.7821  9.8508  0.0000  0.0279   0.0327   0.0673    0.1386   0.0000   438.9243      -3.28071       5.27362       3.73892       7.47426     -0.461508       3.62526       4.46353       4.60091       4.42079       3.85605       3.38011
  13  12 2411.7687    1.4167  0.8643 10.4470  0.0000  0.0291   0.0419   0.0740    0.1344   0.0000   442.4155       3.08699       13.0889     -0.848186      -7.78948       1.30308       3.55270       4.51942       4.78095       4.66930       4.39432       3.59871
  13  13 2551.6794    2.0189  0.8405 10.7687  0.0000  0.0288   0.0612   0.0744    0.1929   0.0000   432.1415      -1.01080       12.2984       2.83275      -2.88102       2.41590       3.28864       4.33428       4.70421       4.54895       3.73144       3.75994
  13  14 2691.5839    2.4405  0.9720 11.2268  0.0000  0.0320   0.0674   0.0784    0.2004   0.0000   439.0083       2.39868       11.1368       2.28792      -6.37092       2.77704       3.55621       4.92698       4.69256       4.46525       4.42222       3.90849
  13  15 2832.1015    3.2756  0.8635 11.4307  0.0000  0.0294   0.0908   0.0663    0.2369   0.0000   435.7181      -2.40491       22.0234       4.00833       1.75691      -4.64150       4.02689       4.26165       4.25356       4.60356       4.20845       3.76394
  13  16 2972.5541    3.7976  0.9558 11.8752  0.0000  0.0285   0.1054   0.0760    0.2398   0.0000   437.7661       1.92171       9.84323       1.67908      -1.52732       4.47789       3.58590       4.26417       4.50648       4.24428       4.11902       3.62793
  13  17 3112.4439    4.0714  1.0325 12.2049  0.0000  0.0294   0.1100   0.0845    0.2064   0.0000   441.1071       4.44121       8.03048       6.63969       1.11685      0.580483       3.63910       4.57314       4.69080       4.58046       4.44394       3.72749
  13  18 3252.2913    3.8843  1.2402 12.2018  0.0000  0.0344   0.0981   0.0942    0.1950   0.0000   441.4655       3.63843       6.86424       4.42459     -0.822517       5.63916       4.15038       5.16988       5.44832       5.45656       5.04249       4.25694
  13  19 3392.3269    3.4629  1.7540 11.8193  0.0000  0.0426   0.0742   0.1091    0.1359   0.0000   435.8756       5.19292      -1.69513       14.7495     -0.446453      -1.03607       5.51457       7.10956       7.40930       7.37860       6.18381       5.56867
  13  20 3532.4531    2.8994  2.9077 10.9888  0.0020  0.0547   0.0476   0.1405    0.1012   0.0000   438.4813      -3.73995       11.8424      -2.70784       15.5293       2.42586       6.67582       8.33494       8.56314       8.26759       7.88847       6.75199
  13  21 3672.9650    2.3468  4.2427 10.4765  0.0000  0.0692   0.0329   0.1782    0.0848   0.0000   441.8098       10.2449       8.09756       1.60120      0.227360      -2.59233       8.22986       10.7048       11.1662       11.2390       9.68882       8.44583
  13  22 3813.6335    1.9693  5.7624 10.0934  0.0000  0.0832   0.0245   0.2230    0.0759   0.0000   437.7040       2.67938       44.4069       43.1952       7.43520       2.75972       9.65174       12.5620       12.6252       12.7388       11.8160       10.3205
  13  23 3954.2980    1.6275  6.9512  9.9934  0.0004  0.0994   0.0205   0.2686    0.0679   0.0000   425.6156       28.4273       24.2831       14.7294       24.1578       11.7140       11.9114       15.1099       15.6345       15.5881       14.4606       12.1943
  13  24 4095.2826    1.3509  8.8290  9.6700  0.0000  0.1169   0.0159   0.3367    0.0630   0.0000   449.5274      -7.03843      -22.9668       5.62274       28.5268      -8.88993       14.3599       17.9804       18.9209       18.2590       16.6480       14.6890
  13  26 4377.8594    0.9678 14.0927  9.4279  0.0000  0.1962   0.0114   0.5489    0.0510   0.0000   416.6636      -11.1636      -1.41940      -13.6572       18.0314       9.15861       22.9641       29.6518       31.4413       30.8726       27.5598       23.8730
  13  27 4519.3307    0.8019 18.1106  9.3517 -0.0004  0.2720   0.0086   0.7349    0.0423   0.0000   457.0390      -32.5255       83.8121       22.7844      -27.5308       13.1301       30.6384       39.5414       42.2366       41.2997       37.6171       32.5491
  14   8 1870.7931    0.4234  0.4049  9.1035  0.0000  0.0251   0.0176   0.0502    0.0691   0.0000   440.4922      -4.17147       15.2941      0.790602      -2.57914      -3.36925       2.45178       3.41993       3.09356       3.34400       2.95317       2.61323
  14   9 2017.0074    0.6070  0.4958  9.3684  0.0000  0.0249   0.0214   0.0478    0.0856   0.0000   437.5765     -0.613008       11.2577      -5.24435      0.118602      -1.87166       3.06299       4.10875       4.18371       3.85291       3.77333       3.18834
  14  10 2162.4871    0.8470  0.7784  9.4426  0.0000  0.0280   0.0249   0.0672    0.1237   0.0000   439.3522      -2.13448       4.76199       7.42749       3.44776      0.441598       3.23509       3.47557       3.94703       4.08557       3.55342       3.18697
  14  11 2305.6847    1.1160  0.8366  9.9424  0.0000  0.0276   0.0326   0.0743    0.1290   0.0000   441.6078       3.39189       14.2010       2.02697     -0.246629       1.41115       3.49163       4.40809       4.55588       4.47334       4.07628       3.39046
  14  12 2446.7516    1.5948  0.8204 10.3884  0.0000  0.0276   0.0458   0.0678    0.1497   0.0000   436.4592      0.625331       17.9915       5.49175      -4.89237       6.06098       3.22145       3.41444       3.94465       3.93304       3.83319       3.00139
  14  13 2587.3312    2.0373  0.9835 11.0405  0.0000  0.0291   0.0549   0.0781    0.1501   0.0000   441.7872      -3.69114       14.5571       3.50089      -2.66731       3.44333       3.36786       4.02850       4.27770       4.23361       3.94994       3.34060
  14  14 2728.1381    2.6537  1.1062 10.3682  0.0000  0.0313   0.0643   0.0750    0.4228   0.0000   440.3959      -6.19328       14.1051       3.06872      -4.48794      -1.49444       3.45196       4.46333       4.30291       4.37136       4.15594       3.72702
  14  15 2869.2170    3.3675  0.8529 11.5832  0.0000  0.0260   0.0960   0.0745    0.2249   0.0000   430.3371       1.78120       4.83388       6.74462      -1.73915       6.26264       3.15727       3.92803       4.11554       3.72575       3.63938       3.28015
  14  16 3010.0851    4.1239  0.8596 12.1554  0.0000  0.0264   0.1132   0.0686    0.2060   0.0000   441.2492       4.13310       15.6435       7.11952       3.01533      -1.74790       2.97162       3.87774       4.04070       3.71893       3.82392       3.22457
  14  17 3150.5183    3.9429  1.1317 12.5092  0.0000  0.0332   0.1016   0.0900    0.1907   0.0000   443.2017      -4.67037       11.3555      -1.61823       2.18181       5.56026       3.73741       4.82621       4.74692       4.71649       4.56312       3.97044
  14  18 3290.7766    3.6800  1.4735 12.0306  0.0000  0.0364   0.0815   0.0985    0.1578   0.0000   432.1200       3.90752       20.4909      -6.02842       6.16402      0.133173       4.08633       5.21743       5.31214       5.57937       5.01343       4.37446
  14  19 3431.4131    3.1395  1.9077 11.9500  0.0000  0.0435   0.0643   0.1143    0.1085   0.0000   429.4976       1.91768      -5.75990       16.9806       3.87868       2.80811       5.08172       6.17384       6.80677       6.31502       6.02562       5.49774
  14  20 3572.1337    2.6725  3.2874 11.0025  0.0000  0.0567   0.0407   0.1518    0.0863   0.0000   428.8780      -6.28882       19.2499       18.4533      -7.50034      -3.17597       6.41626       8.00325       8.40026       8.25884       7.90010       6.75050
  14  21 3713.0917    2.2169  4.6279 10.5003  0.0000  0.0694   0.0300   0.1900    0.0789   0.0000   438.6180       17.5288       17.1073      -13.3790      -5.41059      -13.6334       8.11155       9.97671       10.5651       10.6751       10.0294       8.75859
  14  22 3853.9335    1.8228  6.4446 10.0291  0.0000  0.0895   0.0215   0.2358    0.0696   0.0000   453.3951      -7.63711       24.8731       24.1185      -13.7607      -1.98148       9.68954       12.8068       12.8696       12.9474       11.9273       10.8688
  14  23 3995.0676    1.5431  8.0649  9.8590  0.0000  0.1053   0.0177   0.2917    0.0633   0.0000   450.9365       11.4614       27.1817      -27.7580      -23.7231       12.8490       11.8631       15.4952       16.1758       15.8050       14.5117       13.0632
  14  25 4277.6458    1.0924 12.3800  9.4717  0.0000  0.1587   0.0121   0.4447    0.0550   0.0000   417.6524       20.4423       56.7611       39.3413      -14.1361      -32.0716       17.6611       22.9809       24.2889       23.7158       22.3054       19.9006
  14  26 4419.8300    0.9142 15.3921  9.3950  0.0000  0.2144   0.0097   0.5757    0.0469   0.0000   439.9549      -23.9059       16.6040       12.3620       15.9114       19.7350       23.0676       30.5041       31.0422       31.5210       28.8528       25.4772
  14  27 4561.2903    0.7384 17.1325  9.4495 -0.0048  0.2648   0.0085   0.7027    0.0379   0.0000   402.3741      -30.2974      -39.7147       34.9445       34.7184       3.06187       28.8038       36.9264       39.7515       38.9519       35.8858       31.1673
  15   6 1601.0084    0.2204  0.1860  8.9480  0.0000  0.0152   0.0137   0.0370    0.0418   0.0000   435.8893      -1.67017       12.3090     -0.845798       1.53194      0.561322       1.56600       2.17396       2.24013       2.17844       2.33347       1.82844
  15   8 1902.3126    0.4557  0.4843  9.1093  0.0000  0.0213   0.0171   0.0587    0.0700   0.0000   435.8549      -1.53430       16.9337       4.71901     -0.469542      -2.12553       2.14848       2.76826       3.13138       2.64217       2.63038       2.52959
  15   9 2049.6005    0.6497  0.6240  9.2059  0.0000  0.0229   0.0206   0.0609    0.0932   0.0000   437.0133      -1.20800       6.87425       2.71069       2.96222      -3.42943       2.54556       2.95373       3.48247       3.59201       2.80674       3.05066
  15  10 2195.7929    0.9454  0.7533  9.4774  0.0000  0.0243   0.0270   0.0648    0.1224   0.0000   436.8111      -2.18311       11.7622      -7.06054      -1.96999      -2.10159       2.63929       3.36628       3.47825       3.34934       3.07806       2.93150
  15  11 2339.5033    1.3427  0.7583 10.0409  0.0000  0.0254   0.0378   0.0603    0.1412   0.0000   442.0428      -1.91027       10.0402      0.876089      0.364802      -3.04858       2.68864       3.12504       3.28636       3.63490       3.29217       2.82055
  15  12 2481.0243    1.7730  0.8711 10.6043  0.0000  0.0268   0.0478   0.0701    0.1497   0.0000   437.0849      -2.29753       11.7156      0.492039      -10.4495       1.87874       3.00580       3.65373       3.52468       3.81926       3.45536       3.02973
  15  13 2622.3868    2.1996  1.0067 10.8661  0.0000  0.0279   0.0554   0.0759    0.1733   0.0000   436.2531       1.50490       15.5850       2.54845     -0.477664       1.08882       2.97158       3.69368       3.64729       3.98687       3.65098       3.16211
  15  14 2764.0983    2.8774  0.8763 11.4061  0.0000  0.0273   0.0747   0.0630    0.1746   0.0000   441.8234      -7.55747       18.6088      0.558523     -0.723031      -1.39732       2.87183       3.83050       3.87541       4.06891       3.62797       3.18070
  15  15 2905.7338    3.5288  0.8441 11.8918  0.0000  0.0258   0.0966   0.0654    0.1965   0.0000   432.9668       3.47604       10.5508       2.11770      -1.87749       6.79261       2.66290       3.52743       3.65012       3.65135       3.57308       2.98857
  15  16 3047.1012    3.9097  0.8662 12.3577  0.0000  0.0283   0.1084   0.0666    0.1846   0.0000   437.6028       6.41016       11.7191       9.45303       5.82535       4.56566       3.34318       4.83293       4.80459       4.99549       4.29141       3.99840
  15  17 3187.9678    4.2001  1.2030 12.2637  0.0000  0.0308   0.1032   0.0922    0.2225   0.0000   436.4642       8.87739       2.92453       2.53259      -1.10325     -0.986608       3.48149       4.42668       4.59102       4.77713       4.36726       3.87819
  15  18 3328.7963    3.6646  1.7550 11.8288  0.0000  0.0403   0.0745   0.1041    0.1687   0.0000   440.3552       7.88871       10.6518       4.34994       8.89264       3.95448       4.18600       5.43026       5.86661       5.71400       5.36071       4.75762
  15  19 3469.8278    2.9670  2.4937 11.4398  0.0004  0.0472   0.0515   0.1295    0.1043   0.0000   440.9643       1.27623       5.79324      -3.21855       6.09553      -8.77616       5.14125       6.27586       6.66381       6.78463       6.18134       5.83503
  15  20 3611.1090    2.6047  3.6347 10.7272 -0.0001  0.0582   0.0367   0.1542    0.0945   0.0000   434.7744       3.20870       9.86339       13.8709      -12.1194       8.86744       6.14150       7.94526       8.19352       8.33713       7.70517       7.14380
  15  21 3752.5141    2.1389  4.8977 10.4069  0.0000  0.0743   0.0276   0.1821    0.0762   0.0000   436.7392      0.389773       8.29442       8.77984      -14.2233     -0.720338       7.71678       10.1853       10.3976       10.7148       9.86074       8.80852
  15  22 3894.0246    1.7649  6.4225 10.1628 -0.0013  0.0859   0.0210   0.2372    0.0628   0.0000   448.8830       13.5639       29.4973      -8.45519       8.42498       8.07242       8.98511       11.5104       12.2206       11.9955       11.2481       10.1272
  15  23 4035.5969    1.4499  8.3615  9.9678  0.0000  0.1092   0.0167   0.3030    0.0546   0.0000   447.2220      -2.80769      -11.8403       12.8901       16.5056       5.63395       11.5744       14.7736       15.6287       15.3648       14.7820       13.2020
  15  24 4177.4101    1.2397 10.2791  9.7302  0.0001  0.1287   0.0136   0.3767    0.0510   0.0000   432.4450      -2.30197       81.4458      -21.0257      -19.3272       2.82243       13.0233       16.7831       17.7784       18.0333       16.9467       15.0683
  16   5 1467.2691    0.1487  0.1211  8.9516  0.0000  0.0456   0.0139   0.0355    0.0397   0.0000   437.3961       3.33809       15.8089      0.922813      -1.63445       2.44658       3.51060       11.0873       11.3412       13.0482       17.2384       18.6797
  16   6 1629.5066    0.2368  0.1883  8.9126  0.0000  0.0254   0.0138   0.0297    0.0429   0.0000   439.6337       2.74370       13.4240       1.82628      -4.02023      -1.06419       2.26066       2.53150       3.35400       2.63084       2.36233       2.14501
  16   7 1783.2530    0.3288  0.2711  9.1307  0.0000  0.0174   0.0154   0.0351    0.0498   0.0000   440.7461       1.10481       11.7706       2.70566     -0.981465       2.21198       1.84989       2.31304       2.61969       2.66971       2.49283       2.16250
  16   8 1933.1291    0.5146  0.4505  9.1540  0.0000  0.0214   0.0186   0.0466    0.0705   0.0000   438.3566       1.68251       13.4803      -4.15056     -0.796556    0.00796753       1.97799       2.55312       2.92434       2.73129       2.66807       2.50488
  16   9 2081.5683    0.7383  0.6057  9.2720  0.0000  0.0234   0.0232   0.0556    0.1020   0.0000   434.9430      -7.80426       12.6190       2.72851      -7.33360     -0.678447       2.69957       3.49841       3.61661       3.32607       2.94141       2.76633
  16  10 2228.3595    1.0424  0.7369  9.4224  0.0000  0.0242   0.0287   0.0563    0.1454   0.0000   440.2919      -4.64834       11.7349       9.14872      0.402103       4.03426       2.96862       3.55446       4.00915       3.77406       3.55568       3.22324
  16  11 2372.5268    1.3926  0.9874  9.8106  0.0000  0.0280   0.0337   0.0672    0.1647   0.0000   440.8460      -1.03084       11.3373      -1.19231      -7.21419       5.08876       2.85399       3.46928       3.83707       3.75442       3.64623       3.37792
  16  12 2514.8339    1.8312  0.9787 10.3728  0.0000  0.0276   0.0447   0.0715    0.1713   0.0000   441.9147      0.412688       15.3305      0.733470       5.50333       9.10818       3.01059       3.69038       4.05521       3.95573       3.64915       3.34829
  16  13 2656.9233    2.4314  0.9039 11.1374  0.0000  0.0272   0.0615   0.0650    0.1541   0.0000   438.8968       1.96071       4.79221       3.93719      -6.92583     0.0173863       3.01556       3.79455       3.99359       4.02209       3.73558       3.56522
  16  14 2799.4413    3.0346  0.8208 11.6289  0.0000  0.0237   0.0802   0.0624    0.1373   0.0000   438.8309       2.29657       15.8522       4.85582       2.62051       4.15251       2.35794       2.90608       3.05724       3.18972       2.85217       2.66770
  16  15 2941.7409    3.6863  0.8291 12.0633  0.0000  0.0236   0.0982   0.0667    0.1599   0.0000   440.5611      0.327622       10.5872       2.44393       2.89499       2.77676       2.29783       2.89023       2.83933       2.99417       2.89804       2.64848
  16  16 3083.4401    4.1049  1.0704 12.0172  0.0000  0.0297   0.0978   0.0733    0.2297   0.0000   438.8942       1.23225       14.1048       2.81848      -5.71809      -2.08455       2.98349       3.97377       4.43004       4.65268       4.38314       3.98715
  16  17 3224.8918    4.1642  1.0718 12.4838  0.0000  0.0298   0.1025   0.0765    0.1916   0.0000   437.2849       5.96101       9.36263       2.33785      -5.09271       11.0990       3.21874       4.13623       4.28628       4.34284       4.30717       3.78075
  16  18 3366.2666    3.4366  1.7426 11.8757  0.0000  0.0386   0.0702   0.1043    0.1507   0.0000   441.6972      -10.5680       3.65768      -6.19752       1.83043      -3.38119       4.23064       5.20883       5.62637       5.79596       5.25207       4.95881
  16  19 3507.9159    2.9349  2.7447 11.2892  0.0000  0.0502   0.0486   0.1329    0.1128   0.0000   451.9952       13.0532       11.9856      -1.62603      -4.74146      -4.66816       5.13962       6.12722       6.52769       6.93510       6.55362       5.84810
  16  20 3649.7107    2.4261  3.8803 10.7147  0.0000  0.0618   0.0340   0.1560    0.0900   0.0000   447.7428       10.7755      -8.31907       3.56794       2.31874       5.41060       6.26873       7.73692       8.50403       8.46039       8.10784       7.40171
  16  21 3791.5110    2.0120  5.3549 10.2970  0.0000  0.0738   0.0246   0.1990    0.0709   0.0000   427.2025      -7.19625      -7.96874       1.22524      -3.42084      0.900080       7.47937       9.44912       10.0913       10.3824       9.57815       8.62547
  16  22 3933.4695    1.6894  7.3700  9.9416  0.0000  0.0916   0.0183   0.2531    0.0592   0.0000   441.8130      -13.3273       7.96393      -3.89083      -7.34791      -7.79251       9.06611       11.6182       12.2115       12.5830       11.9485       10.5632
  16  23 4075.2402    1.3850  9.0574  9.7619  0.0000  0.1094   0.0147   0.3162    0.0538   0.0000   442.7773       3.03318       12.8008       30.0935      0.431997      -3.95709       10.9383       13.4519       14.5107       14.6801       13.7505       12.6190
  16  24 4217.4274    1.1672 11.1461  9.6242  0.0017  0.1359   0.0123   0.3885    0.0486   0.0000   429.5021      -15.6307      -2.84213      -3.61385       27.9252       6.94604       13.0414       16.9433       17.8542       18.4233       17.1500       15.5923
  16  25 4360.2219    0.9621 13.1876  9.5138  0.0000  0.1732   0.0102   0.4719    0.0440   0.0000   416.9164     -0.542642       12.3880      -7.69280       23.4978       3.47089       16.5267       21.3528       22.6423       23.2134       21.8762       19.7976
  17   7 1811.9669    0.3666  0.3661  9.0395  0.0000  0.0229   0.0148   0.0414    0.0571   0.0000   436.6976     -0.564561       13.4968       2.38174      -3.57344      -3.51328       1.85870       2.70316       2.60013       2.91366       2.70579       2.40013
  17   8 1963.2681    0.5415  0.5490  9.0687  0.0000  0.0214   0.0176   0.0554    0.0790   0.0000   439.8084      0.551750       15.8149     -0.571407      0.744509      0.593949       1.89519       2.36995       2.49215       2.42398       2.82825       2.41529
  17   9 2112.9604    0.7629  0.6572  9.3226  0.0000  0.0231   0.0220   0.0536    0.0917   0.0000   437.9791     -0.630062       18.4003       3.79423      -5.49273     -0.745840       2.15607       2.76167       3.27909       3.06810       3.10635       2.63847
  17  10 2260.2985    1.0586  0.9213  9.4741  0.0000  0.0266   0.0259   0.0690    0.1502   0.0000   437.2354      -1.82122       10.9966      -7.07532      -2.92252       2.57497       2.41508       3.13139       3.54483       3.42643       3.07869       2.83941
  17  11 2405.0016    1.4357  0.9545 10.4033  0.0000  0.0278   0.0359   0.0716    0.1282   0.0000   435.7476      -2.84550       10.6474      -2.19994      -4.52571       2.42017       2.56306       3.58105       3.46871       3.72607       3.58599       3.18451
  17  12 2548.0785    1.9411  0.9268 10.5977  0.0000  0.0260   0.0462   0.0615    0.1591   0.0000   438.1122     -0.668822       13.1364      -2.05166      0.458590      -4.13607       2.52146       3.08875       3.30233       3.34938       3.14047       3.02083
  17  13 2691.0381    2.3878  1.0406 11.0247  0.0000  0.0278   0.0546   0.0714    0.1680   0.0000   439.8054    -0.0483458       5.77883      0.833101      0.893608       2.11909       2.65192       3.46837       3.58048       3.89975       3.70359       3.55756
  17  14 2834.3068    3.1736  0.7398 11.9423  0.0000  0.0224   0.0855   0.0557    0.1315   0.0000   441.0853       2.08928       13.3523       5.18125      -6.28333      -1.75893       2.25021       2.67281       2.83260       3.00268       2.84385       2.78366
  17  15 2977.1281    3.7939  0.8124 12.1559  0.0000  0.0224   0.0983   0.0608    0.1408   0.0000   438.9667     -0.135729       14.9500       5.55417       1.22283       6.08039       2.15986       2.78336       2.86521       3.09452       2.83843       2.66658
  17  16 3119.3047    3.9328  0.9376 12.5311  0.0000  0.0258   0.0977   0.0673    0.1463   0.0000   440.4211       4.94028       10.5771      -6.23297      -7.87226      0.971059       2.58257       3.14314       3.41552       3.58766       3.38842       2.96790
  17  17 3261.3583    3.9744  1.2757 11.9387  0.0000  0.0319   0.0848   0.0767    0.2198   0.0000   444.8853       5.04751       10.9712       3.75571      -5.19412       2.62255       2.96724       3.51321       4.04837       4.02243       4.03227       3.64408
  17  18 3403.3296    3.4251  2.0281 11.5838  0.0000  0.0415   0.0622   0.1059    0.1521   0.0000   430.9619       10.2120       9.37863      -1.78137       7.75207       1.25811       3.86636       5.16062       5.37543       5.16753       5.13937       4.70278
  17  19 3545.4438    2.7922  2.7509 11.3172  0.0000  0.0493   0.0454   0.1324    0.1062   0.0000   439.4640       9.58831       25.0086       4.53055      -9.33446      -1.87210       4.59011       5.90186       5.91629       6.27697       6.02957       5.48222
  17  20 3687.6681    2.2967  4.4703 10.6213  0.0000  0.0635   0.0294   0.1751    0.0780   0.0000   439.7302       10.1439       4.62153       14.6301      0.682851      0.522053       6.01426       7.57862       8.15362       8.53693       7.78487       7.38756
  17  21 3829.8031    2.0196  5.7499 10.1478  0.0000  0.0744   0.0226   0.2005    0.0701   0.0000   451.7276      -2.64644      -1.30723       23.3361       1.28342      -3.69875       6.79147       8.80779       9.20393       9.55446       8.99044       8.38008
  17  22 3972.2450    1.5862  8.0041  9.8406  0.0000  0.0959   0.0163   0.2673    0.0575   0.0000   435.3451      -10.6944       3.70260       21.0205       12.8224       9.37409       8.85062       11.5081       12.1156       12.4268       11.9083       11.0546
  17  23 4114.8930    1.3365 10.0508  9.6509  0.0000  0.1178   0.0132   0.3238    0.0521   0.0000   446.2425      -23.3478       19.9274      -2.40070       2.85279      -29.3317       10.8092       14.3165       15.0213       15.3755       14.4422       13.2828
  17  24 4257.4130    1.1483 12.4625  9.5717  0.0000  0.1481   0.0112   0.4130    0.0472   0.0000   465.3539      -10.0687       5.94538       5.34232       23.9519       30.5847       13.3463       17.7261       18.5971       18.9378       18.3453       16.5399
  17  25 4399.7335    0.9129 14.9320  9.5570 -0.0010  0.1939   0.0091   0.5244    0.0392   0.0000   451.0657      -12.2610       17.4562       12.6131       5.19451       22.1266       17.0449       22.5676       24.2504       24.9461       23.2541       21.3622
  18   5 1518.7374    0.1756  0.1404  9.0717  0.0000  0.0138   0.0133   0.0372    0.0359   0.0000   437.8033     0.0317564       18.5019     -0.979983      -1.43536      0.104383       1.76000       2.21444       3.12747       3.49078       2.83264       2.61705
  18   6 1683.6726    0.2830  0.2249  9.0169  0.0000  0.0153   0.0139   0.0321    0.0418   0.0000   437.9903      -1.89949       16.0762       3.59708     -0.293169     -0.253841       1.50411       1.77982       2.09374       1.96889       1.97062       1.83021
  18   7 1839.9599    0.4332  0.4417  9.0209  0.0000  0.0222   0.0151   0.0453    0.0615   0.0000   434.2726      -1.54469       9.80035      -3.39444      -1.06125       2.35574       1.93524       2.90772       2.94224       2.98100       2.88729       2.76925
  18   8 1992.7740    0.5824  0.6669  8.9668  0.0000  0.0247   0.0168   0.0557    0.0941   0.0000   437.0179      -2.72377       11.4236      0.966568      0.203284      -5.18480       1.97045       2.67986       2.47718       2.88526       2.86485       2.62650
  18   9 2143.6911    0.8416  0.6431  9.4115  0.0000  0.0213   0.0233   0.0497    0.0992   0.0000   437.9173       2.37968       9.64731       2.05282      -2.35082       2.70608       1.89951       2.44828       2.57816       2.54361       2.44434       2.45211
  18  10 2291.6137    1.1693  0.8814  9.8125  0.0000  0.0254   0.0288   0.0639    0.1348   0.0000   437.2602      -3.89528       14.4625       6.55996      0.685359       2.73399       2.14735       3.10012       3.05518       3.18867       3.12237       2.95579
  18  11 2436.8325    1.4874  1.0498 10.3833  0.0000  0.0282   0.0346   0.0755    0.1412   0.0000   441.5079      -3.22425       19.2596       8.60751      -5.37427      0.923176       2.33433       3.07529       3.26190       3.68545       3.41115       3.00735
  18  12 2580.8158    2.0329  0.9146 10.6751  0.0000  0.0248   0.0480   0.0612    0.1561   0.0000   439.7360       1.09532       15.2032      -1.50740       4.17040      -2.55930       2.21827       3.04708       3.31842       3.37064       3.20536       2.96305
  18  13 2724.7233    2.6606  0.9249 11.2458  0.0000  0.0245   0.0631   0.0649    0.1525   0.0000   435.9339      0.569124       15.0868    -0.0258021      -2.24426       3.27753       1.98349       2.67812       2.72254       2.92117       2.72208       2.45112
  18  14 2868.6210    3.3114  0.9955 11.6709  0.0000  0.0266   0.0751   0.0648    0.1748   0.0000   441.5068     -0.911685       9.11179       3.27114       3.00501       4.35848       2.54394       3.34336       3.50999       3.61114       3.34474       3.02613
  18  15 3012.1207    3.9855  0.8380 12.1357  0.0000  0.0226   0.0977   0.0591    0.1507   0.0000   442.2757      0.867859       14.5742       2.82419       5.73759       1.70429       2.09225       2.60208       2.92784       2.87416       2.87889       2.62242
  18  16 3154.7820    4.0907  0.9632 12.2959  0.0000  0.0247   0.0952   0.0654    0.1547   0.0000   438.8909       5.69617       11.7525       4.61417     -0.206944      -1.35797       2.22469       2.83140       3.04215       3.09818       2.90011       2.71453
  18  17 3297.3293    3.7125  1.3548 12.4502  0.0000  0.0324   0.0801   0.0869    0.1331   0.0000   436.0059       5.55940       12.6517     -0.221079     -0.345205       4.31433       2.82564       3.80819       3.99911       4.29490       4.06205       3.72994
  18  18 3439.8490    3.1849  2.0867 11.5611 -0.0007  0.0413   0.0560   0.1061    0.1321   0.0000   444.0615       2.92941       13.5555       2.75462       1.58681      -1.92234       3.74671       5.01792       5.28556       5.60303       5.32365       4.82106
  18  19 3582.4860    2.6995  3.6381 10.5217  0.0000  0.0554   0.0362   0.1410    0.1263   0.0000   445.3696       10.0632       1.83079      -3.15265       14.1355      -1.98193       4.84462       6.46836       6.82389       6.90241       6.64064       6.19716
  18  20 3725.2897    2.2616  4.7205 10.4950  0.0000  0.0651   0.0275   0.1722    0.0781   0.0000   442.8563       8.39702       13.9372       1.37139       7.78829      0.709374       5.84148       7.32962       7.71324       8.08271       7.76796       7.15721
  18  21 3868.0361    1.8291  6.8260  9.9847  0.0000  0.0832   0.0184   0.2216    0.0611   0.0000   443.6269      0.724289      -11.5092       25.0491      -4.24384      -6.91416       7.07595       9.41325       9.96932       10.2177       9.82812       9.23534
  18  22 4010.9698    1.5346  8.4157  9.7808 -0.0001  0.0968   0.0150   0.2718    0.0541   0.0000   443.2194      -9.40623      -5.32729       16.5892       11.8086       5.68110       8.44910       11.0144       11.6293       12.0934       11.4845       10.4952
  18  23 4153.6325    1.2951 10.3206  9.6696  0.0000  0.1190   0.0126   0.3301    0.0489   0.0000   432.9384      -35.2655       1.50802      -9.12489       21.9579       10.0741       10.5065       13.6151       14.3564       14.7274       14.2720       13.2680
  18  26 4582.8765    0.7277 18.5302  9.4328  0.0063  0.2524   0.0071   0.6709    0.0319   0.0000   461.8525       11.7307       74.6905       16.2449       8.64512      -4.30196       21.4752       27.1978       30.0416       30.7234       29.0440       27.3710
  19   4 1364.3105    0.1221  0.0943  9.0711  0.0000  0.0185   0.0120   0.0321    0.0322   0.0000   438.4470      0.601201       15.7305      -1.44197      -2.76512      -1.41792       1.84942       1.78994       1.82772       2.32881       1.75815       1.61866
  19   5 1543.0505    0.1784  0.1834  8.9385  0.0000  0.0217   0.0110   0.0424    0.0369   0.0000   438.7314    -0.0845507       17.2639     -0.563864      -2.62609     -0.975052       2.27040       3.16488       3.21535       3.11874       3.24465       2.50117
  19   6 1709.3152    0.2792  0.2949  9.0452  0.0000  0.0163   0.0124   0.0442    0.0437   0.0000   439.1307      0.760445       11.5303      -3.02215       1.67274       1.27741       1.37147       1.80285       1.74128       1.93225       1.64050       1.85614
  19   7 1867.2524    0.4463  0.3790  9.2733  0.0000  0.0174   0.0166   0.0431    0.0569   0.0000   439.3255      0.460014       17.1661      -1.05398      -1.08148       2.03552       1.47842       1.94140       2.06812       2.00747       2.03904       1.86884
  19   8 2021.7419    0.6646  0.4888  9.2867  0.0000  0.0196   0.0218   0.0462    0.0780   0.0000   435.8562       1.23553       19.1675      -1.43148      -5.33230       1.51486       1.84918       2.43671       2.49549       2.58300       2.48754       2.23497
  19   9 2173.6950    0.8838  0.8010  9.4121  0.0000  0.0243   0.0222   0.0590    0.1163   0.0000   442.5957     0.0285102       16.8144      -2.30901       1.95005      -3.42476       1.99554       2.51924       2.58420       2.52778       2.67724       2.54572
  19  10 2322.3053    1.1679  0.8594 10.2733  0.0000  0.0240   0.0291   0.0635    0.0995   0.0000   435.2641       2.08986       11.0887      -1.52206       2.27278       2.62710       2.11338       2.59994       2.80709       3.10914       3.13363       2.84504
  19  11 2468.1360    1.6739  0.9015 10.5636  0.0000  0.0246   0.0391   0.0625    0.1280   0.0000   438.5461      0.428485       12.6167      0.657670      -3.13325       1.36081       2.00734       2.59369       2.66103       2.80278       2.83562       2.72739
  19  12 2613.0981    2.2714  0.8165 11.3075  0.0000  0.0218   0.0571   0.0588    0.1229   0.0000   439.3557      -3.20553       18.2848      -4.17173      -4.88241      0.396399       1.93442       2.35929       2.64083       2.69730       2.41939       2.31488
  19  13 2757.9235    2.8923  0.9382 11.2728  0.0000  0.0238   0.0644   0.0585    0.1549   0.0000   438.8750       3.47304       10.0538    -0.0366780      -1.96161       3.67342       2.09702       2.72118       3.02563       3.16715       2.94440       2.76230
  19  14 2902.4868    3.6186  0.8950 11.6118  0.0000  0.0232   0.0833   0.0588    0.1868   0.0000   439.0048       3.55878       17.9173      0.568463     -0.602338       3.00107       2.03887       2.36363       2.64998       2.75652       2.58559       2.51644
  19  15 3046.5190    3.9979  0.8674 12.2889  0.0000  0.0231   0.0931   0.0588    0.1394   0.0000   440.2786       3.58037       11.3575      0.600276       1.07669     -0.314076       1.98434       2.50001       2.69224       2.77244       2.66095       2.54958
  19  16 3189.8546    4.0128  1.0457 12.5643  0.0000  0.0269   0.0904   0.0683    0.1354   0.0000   438.6655       3.35278       16.1066       1.88628       1.21720       2.96710       2.21430       2.90234       3.20835       3.25433       3.07747       2.73867
  19  17 3332.8471    3.5386  1.6298 11.9802  0.0000  0.0341   0.0651   0.0882    0.1206   0.0000   437.5333       1.25917       14.0957       1.47128       1.28467      0.938195       2.83893       3.60405       3.92048       4.09432       3.84823       3.70276
  19  18 3476.0537    3.0562  2.1950 11.7600  0.0000  0.0405   0.0524   0.1117    0.0998   0.0000   442.4163       6.08406       7.42765       7.67778      -10.4216       4.45590       3.38784       4.29484       4.65295       4.67972       4.66983       4.35175
  19  19 3619.2370    2.5878  3.8700 10.5940 -0.0038  0.0549   0.0317   0.1433    0.0961   0.0000   446.0015       12.1029       14.6788     -0.402292       10.2989      -1.61168       4.90754       6.20383       6.78697       7.13379       6.82534       6.53549
  19  20 3762.3774    2.1261  5.4390 10.2947  0.0000  0.0682   0.0230   0.1868    0.0684   0.0000   439.1235       12.6423       15.4784      -1.26527      -15.1078      -6.40726       5.75491       7.35736       8.03624       8.31422       8.08300       7.33231
  19  21 3905.5424    1.8033  7.4640  9.8240  0.0000  0.0848   0.0168   0.2296    0.0605   0.0000   433.4313       21.3707       7.53045      -13.5998      -1.89485      -11.2722       6.88547       9.03982       9.61450       9.85778       9.56756       8.83636
  19  22 4048.8930    1.4565  9.1464  9.7590  0.0000  0.1040   0.0135   0.2815    0.0497   0.0000   439.8874      -4.18747      -1.67491       3.57115       30.4375       9.13476       8.69832       11.6361       12.0517       12.7377       12.2964       11.2911
  19  23 4192.2450    1.2196 11.2921  9.6519  0.0000  0.1262   0.0112   0.3564    0.0451   0.0000   448.5638      -2.29032      -12.0271       13.3092       8.56631     -0.966949       10.4030       13.3707       14.7542       15.3089       14.8955       13.5767
  19  24 4335.3975    1.0174 13.9453  9.5939  0.0005  0.1619   0.0092   0.4586    0.0393   0.0000   422.0777       20.1826       25.8160      -13.4911       23.6640      -28.6608       13.2887       17.1919       18.5354       18.9711       18.5196       17.1650
  20   4 1386.5362    0.0853  0.0625  9.0276  0.0000  0.0436   0.0148   0.0267    0.0307   0.0000   433.5980       8.51071       8.64294       9.03085      -8.44607       4.45400       2.35665       2.58260       3.64234       2.30485       2.65093       2.48861
  20   5 1566.5532    0.2016  0.1810  8.9860  0.0000  0.0208   0.0119   0.0337    0.0363   0.0000   438.8926      -1.01380       17.5574      0.695354      -3.87864    -0.0246036       1.67524       1.82374       2.28053       1.75057       2.13244       1.58550
  20   6 1734.1728    0.3116  0.3411  8.9881  0.0000  0.0199   0.0121   0.0395    0.0460   0.0000   438.2282      -1.57575       18.0033      0.209041      -3.97910      0.366817       1.80798       2.63675       3.13845       2.94427       2.73352       2.50545
  20   7 1893.8831    0.4639  0.4950  9.0679  0.0000  0.0189   0.0147   0.0456    0.0614   0.0000   438.0753      -3.75013       14.6226       2.41312       1.99277     -0.256134       1.55699       1.96520       2.10795       2.21281       2.18496       2.11852
  20   8 2050.0412    0.6775  0.6206  9.2100  0.0000  0.0228   0.0184   0.0495    0.0865   0.0000   437.0000      -1.38281       14.8364       5.55178      0.610049       1.52462       1.69591       2.37367       2.68547       2.34763       2.75644       2.40979
  20   9 2203.1083    0.9593  0.6981  9.7541  0.0000  0.0218   0.0252   0.0510    0.0982   0.0000   440.0946      -1.87243       15.7821      0.109186      -4.58309      0.198520       1.75527       2.19419       2.39311       2.33321       2.31158       2.21196
  20  10 2352.3715    1.2549  0.9381 10.0822  0.0000  0.0247   0.0294   0.0632    0.1205   0.0000   436.3485       1.25583       12.6594     -0.132968       1.73459       2.30486       1.99921       2.65480       2.76435       2.97328       2.74461       2.53999
  20  11 2498.8955    1.7733  1.0447 10.5095  0.0000  0.0264   0.0391   0.0663    0.1565   0.0000   437.4997       2.72824       16.8330      -1.91006      -3.51454      0.339559       2.13834       2.79879       2.94512       3.03724       2.97423       2.64560
  20  12 2644.8439    2.2938  0.9672 11.0093  0.0000  0.0239   0.0503   0.0655    0.1479   0.0000   436.3845     -0.562034       15.9947       2.85469       1.66502      0.193208       2.06021       2.48309       2.60792       2.83905       2.74018       2.57046
  20  13 2790.6438    2.9603  0.9273 11.5151 -0.0010  0.0238   0.0659   0.0580    0.1534   0.0000   437.6986       7.12173       10.4082    0.00927700       2.52211      0.774789       2.09533       2.60600       2.91526       2.96201       2.88155       2.67686
  20  14 2935.8844    3.8081  0.8978 11.9846  0.0000  0.0221   0.0863   0.0570    0.1389   0.0000   436.6345      -1.92709       13.6265       3.15638       3.72305       1.42158       1.80551       2.24898       2.36441       2.57457       2.40457       2.36306
  20  15 3080.4460    4.0762  0.9090 12.3902  0.0000  0.0226   0.0920   0.0622    0.1327   0.0000   435.3509      -1.19155       13.3979       3.90562      -3.22124      -1.08075       1.89609       2.49208       2.63603       2.83242       2.72823       2.56027
  20  16 3224.3799    3.9797  1.2542 12.1993  0.0000  0.0285   0.0790   0.0759    0.1533   0.0000   435.7756       2.81543       12.7438      0.107683      -3.02743       2.33286       2.47790       3.21292       3.33552       3.33069       3.33004       3.06459
  20  17 3368.0441    3.4154  1.8042 11.8809  0.0000  0.0337   0.0572   0.0967    0.0910   0.0000   438.3081       1.31633       18.3138      -4.46468      -2.35796       6.46737       2.87188       3.62108       3.92747       3.89538       3.97672       3.65910
  20  18 3511.7585    2.8663  2.4693 11.5586  0.0000  0.0432   0.0441   0.1155    0.0819   0.0000   441.2970       4.26619       23.7988       11.6254       7.24979     -0.610545       3.51071       4.61066       4.70361       5.06055       4.90343       4.58801
  20  19 3655.6943    2.3868  4.1839 10.5452  0.0000  0.0570   0.0281   0.1509    0.0797   0.0000   439.3023       8.36663       9.82869       9.21315      0.584218       7.41196       4.53694       6.01190       6.38179       6.73432       6.47434       6.18908
  20  20 3799.1787    2.0550  5.5705 10.2950  0.0000  0.0694   0.0221   0.1885    0.0651   0.0000   435.6333       11.2013       19.6337      -6.65898      -12.6042      -9.47703       5.48815       7.21060       7.66941       8.02506       7.88489       7.57981
  20  21 3942.7976    1.6440  7.7536  9.8515  0.0000  0.0887   0.0153   0.2356    0.0530   0.0000   444.2390       5.68208       6.06710       3.02590       2.98414       8.49045       6.89013       8.93125       9.71120       10.0327       9.72746       9.19606
  20  22 4086.4519    1.4031 10.0151  9.7728  0.0000  0.1105   0.0126   0.3009    0.0446   0.0000   437.8139       4.43863      -15.9675      -15.7421      -3.53578      -2.32988       8.74597       11.5227       12.3324       12.6883       12.3004       11.5699
  20  24 4374.1067    0.9491 15.0761  9.5774 -0.0006  0.1767   0.0082   0.4870    0.0361   0.0000   416.2238      -5.83192       49.0260      -29.4502      -7.14906      -22.2676       13.6934       17.8665       19.1652       20.0946       19.3189       17.8480
  21   5 1589.2608    0.2098  0.1816  9.0065  0.0000  0.0126   0.0120   0.0354    0.0348   0.0000   439.4539     -0.963867       16.4236       1.54076      -5.42478       1.91450       1.09379       1.41621       1.70755       1.87872       1.55423       1.37319
  21   6 1758.2217    0.3389  0.3420  9.0574  0.0000  0.0160   0.0127   0.0375    0.0465   0.0000   440.6839      -2.36366       16.1042      -1.02649      -1.17942       1.60131       1.30169       1.62498       1.72799       1.65543       1.80164       1.59314
  21   7 1919.8212    0.5152  0.4965  9.1488  0.0000  0.0190   0.0160   0.0470    0.0643   0.0000   440.8252      -2.22524       13.1465     -0.502382      -2.21182      0.224971       1.44381       1.83941       2.02242       1.89746       2.02696       1.99593
  21   8 2077.6969    0.7180  0.6180  9.4470  0.0000  0.0201   0.0194   0.0482    0.0837   0.0000   438.5257       3.43597       15.5676      -5.58641    0.00400442      0.806116       1.70944       2.08424       2.17187       2.27501       2.23706       2.10015
  21   9 2231.8864    1.0195  0.8900  9.6721  0.0000  0.0251   0.0236   0.0597    0.1174   0.0000   439.4728     -0.587151       11.6054      -1.38681     -0.112485     -0.784983       1.79854       2.31828       2.67467       2.68166       2.63742       2.35519
  21  10 2381.8454    1.3913  0.9746 10.3205  0.0000  0.0248   0.0310   0.0648    0.1195   0.0000   439.1476      0.110518       12.7520      -3.93143      -2.90894     -0.165495       1.83786       2.47500       2.68078       2.90448       2.57454       2.52840
  21  11 2529.2956    1.8750  1.0185 10.7179  0.0000  0.0247   0.0405   0.0645    0.1310   0.0000   440.7108       1.61498       16.7390      0.315155      0.590861       1.55040       1.87810       2.41603       2.69659       2.73930       2.72243       2.51185
  21  12 2676.1831    2.4354  1.0852 11.0449  0.0000  0.0256   0.0503   0.0663    0.1622   0.0000   432.4333      -2.40508       18.3292       1.84835      -4.01829      -1.16459       2.00520       2.54749       2.81623       2.95241       2.83864       2.67104
  21  13 2822.9318    3.2462  0.8666 11.5165  0.0000  0.0210   0.0740   0.0573    0.1571   0.0000   436.5262      0.310227       9.93728       2.47675      -1.27691     -0.881587       1.74963       2.34817       2.68165       3.05629       2.91256       2.65117
  21  14 2968.8561    3.8444  0.8431 12.0996  0.0000  0.0211   0.0880   0.0559    0.1362   0.0000   437.9375       3.98715       10.6448      0.357198       1.14880      -1.20729       1.69208       2.21007       2.35752       2.49146       2.43576       2.31220
  21  15 3113.9059    4.1996  1.0255 12.4242  0.0000  0.0240   0.0913   0.0636    0.1434   0.0000   437.5770       5.66842       14.5573       3.50638       1.23797     -0.128339       1.85677       2.43314       2.75829       2.94747       2.68349       2.47698
  21  16 3258.4557    3.8520  1.4126 12.1674  0.0000  0.0296   0.0717   0.0787    0.1294   0.0000   440.8321       1.32896       18.2587      -4.21726     -0.328551      0.646007       2.34586       2.93489       3.33315       3.31364       3.34333       3.20544
  21  17 3402.7574    3.2981  2.0170 11.7369 -0.0016  0.0360   0.0513   0.0955    0.0882   0.0000   433.9885      -3.22210       10.4216       6.01873      0.555750       8.50258       2.75018       3.66921       3.91527       4.14832       3.89946       3.58674
  21  18 3547.0707    2.7298  2.8051 11.4285  0.0000  0.0451   0.0382   0.1192    0.0705   0.0000   432.6890       1.45260       17.4919      -1.24115       2.19567       7.29226       3.39792       4.41482       4.73884       5.05645       4.86286       4.52317
  21  19 3691.3616    2.2900  4.5471 10.5337  0.0000  0.0591   0.0257   0.1561    0.0702   0.0000   439.7459      -10.1640       17.7206       6.82082      -8.09665      -11.6358       4.50367       5.73858       6.51957       6.66031       6.48017       6.07804
  21  20 3835.5668    1.9106  6.4564 10.1385  0.0000  0.0742   0.0185   0.2028    0.0562   0.0000   436.6289       3.16000       13.3074       14.7780      -2.75364      -11.8799       5.66685       7.22129       7.95451       8.22171       8.07961       7.56516
  21  21 3979.5915    1.5842  8.6214  9.8347  0.0000  0.0933   0.0139   0.2542    0.0480   0.0000   432.8776       8.33189       23.9103       5.12636       4.60083       8.07835       7.14669       9.37187       10.2018       10.4894       10.4257       9.64303
  21  22 4123.7752    1.3389 10.2965  9.7804  0.0000  0.1141   0.0118   0.3054    0.0427   0.0000   447.3284       12.3860       18.0210       8.98060      -9.66118       14.5034       8.51095       10.8705       11.8547       12.3497       12.1763       11.6540
  21  23 4268.1051    1.0822 12.4903  9.6762 -0.0010  0.1421   0.0094   0.3908    0.0382   0.0000   442.0872       2.43373       14.9403       6.67883      -25.8267      -7.58436       10.4389       13.9559       14.7117       15.5562       14.9411       14.3593
  21  24 4412.3164    0.9009 15.5236  9.5611 -0.0018  0.1798   0.0075   0.4997    0.0340   0.0000   456.0631       3.98327       25.0530       5.16006      -3.35870      -25.1993       13.4144       17.2233       18.8461       19.5153       18.6924       18.3722
  22   3 1233.1446    0.0713  0.0399  9.0543  0.0000  0.0270   0.0141   0.0305    0.0286   0.0000   435.0688      0.271598       20.7804      0.340682     -0.841977    -0.0383682       2.04210       2.33496       2.07960       2.24323       2.37624       2.28456
  22   4 1429.1253    0.1390  0.0863  9.0449  0.0000  0.0133   0.0154   0.0326    0.0298   0.0000   438.5138      -1.04139       21.7267       1.58970      -2.74365     -0.130113       1.08067       1.09259       1.56987       1.63336       1.27106       1.16624
  22   5 1611.3689    0.2363  0.1800  9.0596  0.0000  0.0133   0.0125   0.0311    0.0352   0.0000   437.4180     0.0963951       19.0120       1.43291      -4.31902       1.83491       1.20177       1.54535       1.70407       1.89154       1.62316       1.23160
  22   6 1781.5423    0.3676  0.4422  8.9541  0.0000  0.0189   0.0120   0.0412    0.0526   0.0000   438.2005      -3.79749       15.1831      0.493657      -3.58047      -3.03857       1.36831       1.75843       1.88434       1.83346       2.02364       1.84232
  22   7 1945.0516    0.5504  0.4657  9.1780  0.0000  0.0190   0.0166   0.0406    0.0623   0.0000   439.7907      -2.19880       18.1867      0.365693      -2.52239       2.32423       1.64769       1.96115       2.27106       2.26765       2.30910       2.14527
  22   8 2104.7477    0.7693  0.6965  9.4223  0.0000  0.0211   0.0189   0.0495    0.0864   0.0000   442.4637      -2.21074       19.1737       2.25133     0.0818007       2.73568       1.51645       2.02625       2.17687       2.55965       2.41346       2.25469
  22   9 2260.0192    1.0830  0.8609  9.7549  0.0000  0.0227   0.0245   0.0585    0.1113   0.0000   437.7114      -1.26506       13.2525      0.631772      -4.73723      -2.88715       1.63975       2.24320       2.38815       2.49853       2.38619       2.18688
  22  10 2410.7748    1.4898  0.9547 10.5310  0.0000  0.0248   0.0327   0.0597    0.1138   0.0000   439.9066       5.11594       11.2531       2.98966     -0.527641      -3.60676       1.77057       2.37410       2.63267       2.68031       2.54637       2.44185
  22  11 2559.1801    2.0247  0.9955 10.8241  0.0000  0.0237   0.0422   0.0610    0.1329   0.0000   436.6601      0.530188       14.2229     -0.577980       3.33866       2.67387       1.77763       2.32140       2.51179       2.52179       2.61163       2.42243
  22  12 2707.0363    2.5748  0.9668 11.3220  0.0000  0.0228   0.0557   0.0627    0.1413   0.0000   438.7763       2.48194       16.3502      -3.58337      -1.83749       3.68590       1.62018       2.15532       2.41735       2.48193       2.38746       2.37337
  22  13 2854.6814    3.4369  0.8315 11.6787  0.0000  0.0202   0.0750   0.0525    0.1427   0.0000   436.6987       2.36541       15.7360       3.72265       2.14464       1.00154       1.40907       1.83430       2.02321       2.09548       1.98663       1.99318
  22  14 3001.3832    3.9377  0.8776 12.2220  0.0000  0.0222   0.0858   0.0538    0.1383   0.0000   439.6492     -0.661181       14.9436       4.88467      -1.83721      0.139062       1.70692       2.30386       2.49330       2.76798       2.78799       2.61607
  22  15 3146.9553    4.0567  1.0750 12.3709  0.0000  0.0253   0.0832   0.0639    0.1441   0.0000   437.9319       2.86986       6.43484       6.70463      0.103078     -0.204391       1.96349       2.35832       2.70628       2.73940       2.66343       2.48233
  22  16 3292.1388    3.6524  1.5318 12.1821  0.0000  0.0318   0.0639   0.0789    0.1039   0.0000   439.2909       3.29018       11.9861       5.63326     -0.382410     0.0814178       2.24686       2.82942       3.25842       3.29745       3.25033       3.11920
  22  17 3437.1523    3.1939  2.2556 11.5550  0.0000  0.0372   0.0454   0.1001    0.0739   0.0000   437.8358       3.32927       9.82824    -0.0871240      -3.45954     -0.293834       2.56204       3.41530       3.71516       3.82974       3.68511       3.38910
  22  18 3581.9858    2.6277  3.3966 11.0398  0.0000  0.0497   0.0318   0.1227    0.0648   0.0000   434.6480       5.49444       16.7294      -3.85213      -9.55369       1.56971       3.45006       4.67561       4.96150       5.09287       5.24641       4.76822
  22  19 3726.9001    2.2035  4.8496 10.5845  0.0000  0.0593   0.0236   0.1651    0.0589   0.0000   434.2422       4.08404       9.02421       1.38652      -4.50532      -4.03394       4.32728       5.45985       6.11230       6.31598       6.02685       5.95607
  22  20 3871.5161    1.8395  6.7893 10.0002 -0.0005  0.0760   0.0170   0.1997    0.0555   0.0000   437.5345      -17.5342       19.0359      -3.66869       6.79573       3.83317       5.49397       7.20898       7.92409       8.26793       8.10989       7.71170
  22  21 4016.1171    1.5187  9.4253  9.8566  0.0000  0.0986   0.0128   0.2728    0.0432   0.0000   433.0867       15.6869       3.75378       21.2830       4.30217       13.7696       6.97057       9.18132       9.87538       10.2879       10.1912       9.74986
  22  22 4160.8251    1.2508 11.0893  9.7809  0.0000  0.1196   0.0108   0.3302    0.0394   0.0000   431.2231       16.4571       37.8151       14.5455       4.15093       8.98596       8.60609       11.2054       12.2315       12.8422       12.5996       11.8773
  22  23 4305.5506    1.0618 13.8050  9.6680  0.0000  0.1527   0.0088   0.4159    0.0358   0.0000   434.7061       13.8198       41.3320       31.5274       29.9862      -37.8664       10.7775       14.0401       15.3697       15.6678       15.9325       15.0879
  23   5 1632.7684    0.2387  0.2395  9.0443  0.0000  0.0486   0.0107   0.0387    0.0391   0.0000   439.4559      0.460043       18.1129      -3.09382      -1.20284     -0.252622       6.05533       4.45855       7.41817       11.5982       14.6363       15.9126
  23   6 1804.1628    0.3843  0.3996  9.1044  0.0000  0.0170   0.0127   0.0391    0.0492   0.0000   438.2388      -3.10322       17.3409     -0.120617      -4.07580      -2.88638       1.40645       1.77025       1.99554       2.20032       2.15660       1.89502
  23   7 1969.6407    0.6132  0.5174  9.2763  0.0000  0.0173   0.0174   0.0421    0.0662   0.0000   437.4826     -0.802709       17.9233     -0.779742     -0.206931     -0.251990       1.24161       1.58099       1.72908       1.80810       1.78048       1.70279
  23   8 2131.0602    0.8170  0.7719  9.3895  0.0000  0.0211   0.0189   0.0516    0.0941   0.0000   436.8171      0.168619       16.4259       2.14094       1.01424      -1.29169       1.48780       1.88890       2.02359       2.22972       2.34388       2.22552
  23   9 2287.4384    1.1719  0.9390  9.7104  0.0000  0.0233   0.0244   0.0576    0.1317   0.0000   439.7901      -1.87005       18.0988     -0.999466      -4.11336       1.53273       1.60501       2.20817       2.39868       2.42628       2.38509       2.46872
  23  10 2439.1526    1.5961  0.9908 10.4466 -0.0001  0.0239   0.0330   0.0588    0.1218   0.0000   437.7464      -3.25054       12.5430       1.42017     -0.750807       1.73432       1.61607       2.13670       2.29683       2.53428       2.42289       2.34556
  23  11 2588.5654    2.0011  1.0065 11.1001  0.0000  0.0231   0.0424   0.0639    0.1139   0.0000   438.3896      -1.98480       13.4076      -2.74894      -5.48059      -1.24134       1.65487       2.14639       2.28142       2.41107       2.37787       2.28010
  23  12 2737.5429    2.8776  0.9501 11.0244  0.0000  0.0211   0.0589   0.0568    0.1634   0.0000   439.1644     -0.843958       11.0515       1.34334      -3.72636      0.746131       1.51686       2.02042       2.15585       2.26143       2.29627       2.21333
  23  13 2886.0268    3.4560  0.8323 12.2208  0.0000  0.0202   0.0769   0.0569    0.1110   0.0000   437.5061       3.87441       15.8199     0.0407041       3.73573      0.827869       1.39678       1.87455       1.98606       2.07720       2.05534       1.87301
  23  14 3033.3898    3.9685  0.9420 12.2702  0.0000  0.0222   0.0828   0.0578    0.1380   0.0000   437.8221      0.544674       10.9782      0.729559     -0.936385      -2.23044       1.61348       2.14396       2.31331       2.37529       2.31247       2.23080
  23  15 3179.6321    4.0151  1.1246 12.5322  0.0000  0.0250   0.0805   0.0663    0.1280   0.0000   440.3972       3.99966       19.6864       4.11479      -2.74528       3.19767       1.80797       2.23126       2.47144       2.61378       2.48797       2.54735
  23  16 3325.5320    3.6111  1.5206 12.3008  0.0000  0.0312   0.0628   0.0777    0.0977   0.0000   436.7271       1.78841       12.0465       2.84725       3.61633     -0.632233       2.07890       2.76847       2.92937       3.17722       2.88741       2.91078
  23  17 3471.1548    2.9937  2.5209 11.4634  0.0000  0.0394   0.0397   0.1028    0.0700   0.0000   440.5419       2.85608       10.0553       10.0560       2.06947       5.48501       2.74049       3.48515       3.74563       3.86260       3.91927       3.77657
  23  18 3616.5534    2.4851  3.7549 10.9186  0.0000  0.0507   0.0279   0.1320    0.0571   0.0000   436.5514      -1.45593       28.0901       7.10371       7.52051      -2.80212       3.40436       4.60806       4.78456       5.13370       5.04937       4.88750
  23  19 3762.0486    2.1028  5.2260 10.5116  0.0000  0.0621   0.0211   0.1673    0.0534   0.0000   443.1638     0.0235012       17.3926       1.53826      -8.64708       6.89384       4.26515       5.53090       6.07987       6.38263       6.24326       5.95515
  23  20 3907.2627    1.7743  7.1230 10.0923  0.0000  0.0777   0.0162   0.2133    0.0498   0.0000   438.7979       6.66336       15.8957      -15.1280       2.59845       6.51174       5.31076       7.05229       7.54846       8.08341       7.81503       7.59947
  23  21 4052.3139    1.4437  9.5981  9.8160  0.0002  0.1013   0.0117   0.2736    0.0413   0.0000   426.8236       6.10021       15.8170      -13.0119       8.43278       1.95025       6.67299       9.14750       9.73890       10.4519       10.1499       9.68499
  23  22 4197.6390    1.2109 12.1450  9.7126  0.0000  0.1283   0.0096   0.3502    0.0377   0.0000   437.4557       14.0805       2.62005       6.88256      -15.0847      -4.01387       8.68305       11.0687       12.3724       12.8417       12.6857       12.2270
  23  23 4342.7240    0.9841 14.1348  9.6801  0.0000  0.1594   0.0080   0.4353    0.0335   0.0000   442.5614       7.05472       5.44672       10.0706       5.02400      -7.93657       10.4556       14.1111       15.2625       15.9493       15.4651       14.7846
  23  24 4487.2913    0.8081 16.4207  9.5297  0.0003  0.2002   0.0065   0.5325    0.0303   0.0000   401.8858      -38.4856       2.42100      -34.4962       53.1282       13.3789       12.9934       17.2245       19.1753       19.6048       19.1623       18.4479
  24   3 1271.0217    0.0837  0.0758  9.0550  0.0000  0.0272   0.0107   0.0287    0.0277   0.0000   438.6142      -4.18966       18.9147       7.42965       5.61238      0.898392       1.74955       1.78617       2.52105       2.53861       2.32043       2.04185
  24   4 1469.7657    0.1659  0.1718  8.9588  0.0000  0.0151   0.0092   0.0318    0.0311   0.0000   439.3830       1.56777       18.0158      0.932044      -1.26248       1.89961       1.02189       1.45190       1.55402       1.65689       1.53287       1.60589
  24   5 1653.7083    0.2373  0.2444  9.0185  0.0000  0.0142   0.0103   0.0315    0.0358   0.0000   440.1715      0.153344       18.4896       1.97539      -1.64353     -0.222052      0.956914       1.27350       1.38315       1.30136       1.53695       1.45098
  24   6 1826.2585    0.3978  0.4480  9.0771  0.0000  0.0175   0.0123   0.0445    0.0509   0.0000   439.6484       1.13768       19.0854       3.07085      -2.00223     -0.930993       1.08193       1.48829       1.68336       1.92388       1.88385       1.73146
  24   7 1993.5521    0.6404  0.5953  9.2061  0.0000  0.0185   0.0167   0.0454    0.0726   0.0000   439.4420       2.02949       20.9721       1.99846      -2.35009      -1.12670       1.17272       1.57851       1.71333       1.74391       1.80159       1.72497
  24   8 2156.6908    0.8834  0.7242  9.6056  0.0000  0.0206   0.0202   0.0459    0.0868   0.0000   437.7419       1.25438       16.1120      -3.22020      -5.58466      0.784764       1.33116       1.81339       1.95838       2.08022       2.09018       2.07043
  24   9 2314.2514    1.2507  0.9421  9.9348  0.0000  0.0230   0.0261   0.0600    0.1171   0.0000   439.2570      0.449856       14.3895     -0.268181       2.68893      -1.37467       1.57229       1.98028       2.03230       2.29066       2.11913       2.13215
  24  10 2467.0190    1.6985  1.0767 10.3280  0.0000  0.0238   0.0333   0.0615    0.1461   0.0000   440.7625      -2.44945       14.9162       2.01438       4.31279      -3.20726       1.64865       2.12494       2.39227       2.41209       2.45143       2.34758
  24  11 2617.6265    2.1627  1.0643 11.2989  0.0000  0.0257   0.0444   0.0649    0.1156   0.0000   438.9181      -1.20549       15.6965    -0.0901897      0.220543    -0.0937394       1.73652       2.38330       2.64084       2.86098       2.84378       2.65654
  24  12 2767.6596    2.9574  0.8643 11.5928  0.0000  0.0205   0.0624   0.0507    0.1250   0.0000   440.5562       1.11730       15.3624       2.78041      0.462400      -3.26889       1.40975       1.83967       2.09079       2.22922       2.23205       2.11678
  24  13 2916.8833    3.6134  0.8820 11.9854  0.0000  0.0215   0.0752   0.0502    0.1288   0.0000   437.7189       3.90228       16.5925       2.97904      -3.13302      0.439566       1.41071       1.88669       2.03477       2.08672       2.05200       1.93293
  24  14 3065.0282    4.0732  0.9350 12.4795  0.0000  0.0224   0.0841   0.0564    0.1186   0.0000   436.8165     -0.346228       15.4394       2.42201      -1.10468      0.890571       1.37973       1.92621       1.91973       2.13030       2.05660       1.97946
  24  15 3211.9436    4.1882  1.1979 11.9765  0.0000  0.0247   0.0767   0.0642    0.1676   0.0000   438.5190      0.903746       14.7494       1.98933     -0.101689       3.54200       1.59391       2.04861       2.38788       2.40964       2.38795       2.23441
  24  16 3358.4203    3.4787  1.7375 12.1326  0.0000  0.0323   0.0554   0.0816    0.0833   0.0000   439.5521      -3.16320       7.99479       1.00281      -2.25039      0.261743       2.17819       2.89781       3.10357       3.27500       3.12808       2.97456
  24  17 3504.7242    2.9289  2.6883 11.2442  0.0000  0.0400   0.0363   0.1022    0.0670   0.0000   437.3162       2.79149       18.1696       9.32310    -0.0270675      -2.88155       2.53507       3.45957       3.69920       3.92865       3.74807       3.69625
  24  18 3650.8567    2.3788  3.9742 10.8813  0.0000  0.0520   0.0257   0.1339    0.0528   0.0000   442.3289       5.37697       14.2208       8.10592     -0.114266      -6.79717       3.38941       4.64911       4.89040       5.37668       5.22179       5.04863
  24  19 3796.6559    1.9954  5.5870 10.4326  0.0000  0.0645   0.0193   0.1719    0.0502   0.0000   448.3040     -0.402227       11.6895       10.7144      -1.34494       14.7867       4.40654       5.74799       6.35816       6.68215       6.70533       6.40722
  24  21 4087.8447    1.3666 10.4463  9.7985  0.0000  0.1074   0.0107   0.2949    0.0390   0.0000   439.9249      0.573502   -0.00842457      -17.5321       1.46153      -9.10351       6.93323       9.29463       9.98296       10.5036       10.5796       10.1959
  24  22 4233.7216    1.1549 12.6285  9.7081  0.0000  0.1332   0.0088   0.3669    0.0353   0.0000   443.2170      -5.27992      -4.60325       3.36487       23.3260       14.6918       8.43912       11.3967       12.4808       13.1780       12.7972       12.3047
  24  23 4379.0636    0.9576 15.5229  9.6410  0.0008  0.1705   0.0071   0.4608    0.0307   0.0000   436.4710      -18.9089       3.91253       11.1551      -3.88348      -4.77842       11.0717       14.3526       16.1822       16.6202       16.7513       15.8768
  24  24 4524.6552    0.7854 17.0084  9.5340  0.0011  0.1989   0.0063   0.5413    0.0282   0.0000   421.0255       29.4531       34.2485      -4.45932       24.9336      -11.6713       12.4743       16.7615       18.4884       19.1890       18.9322       18.4071
  25   4 1489.4553    0.1582  0.1447  8.9498  0.0000  0.0134   0.0102   0.0362    0.0300   0.0000   439.6023      0.503281       20.5692     -0.243222      0.559000       2.02758      0.980561       1.65728       1.42382       1.85698       1.70653       1.86862
  25   5 1674.0807    0.2843  0.2668  8.9288  0.0000  0.0164   0.0110   0.0313    0.0384   0.0000   440.1734     -0.153115       20.1015      -1.32170      -1.19877       1.02037      0.771786       1.37473       1.22040       1.37424       1.37533       1.23571
  25   6 1847.8843    0.4507  0.4435  9.0840  0.0000  0.0170   0.0134   0.0391    0.0538   0.0000   440.7898      -2.15037       19.4371     -0.553866      -3.12676      0.383114       1.10003       1.40273       1.44356       1.65461       1.55061       1.71422
  25   7 2016.8906    0.6658  0.6328  9.2316  0.0000  0.0191   0.0164   0.0457    0.0726   0.0000   438.7972       1.28966       17.1350     -0.177500      -1.37799      -3.56467       1.16692       1.67406       1.70251       1.90714       1.83081       1.74694
  25   8 2181.7172    0.9043  0.8507  9.6964  0.0000  0.0215   0.0196   0.0532    0.0875   0.0000   440.0608      -2.96619       17.9353      -2.84027      0.190866    -0.0570538       1.40753       1.76403       1.89501       2.00286       2.07875       1.92275
  25   9 2340.4531    1.2851  0.9931 10.0594  0.0000  0.0231   0.0256   0.0580    0.1139   0.0000   439.9893       2.34725       13.8794      0.461364      -1.02474       5.20192       1.50376       1.98065       2.22191       2.22276       2.21803       2.16231
  25  10 2494.3554    1.8085  0.9464 10.5540  0.0000  0.0218   0.0360   0.0556    0.1298   0.0000   440.8616       1.33784       16.3974     -0.123814      0.778864     -0.231531       1.45319       1.91427       2.02882       2.13092       2.08426       1.95484
  25  11 2646.2018    2.3256  0.9062 11.4996  0.0000  0.0217   0.0495   0.0563    0.1076   0.0000   440.4717       1.18430       16.6772       1.24949      -2.37637      -1.30546       1.40370       1.90446       1.96257       2.07472       2.01308       2.01780
  25  12 2797.3056    2.9717  0.9147 11.7887  0.0000  0.0207   0.0610   0.0562    0.1107   0.0000   437.9722       2.72510       14.0183       4.70283      -2.78952      -1.68777       1.38406       1.74151       1.86331       2.03835       2.02836       1.93076
  25  13 2947.3735    3.9112  0.8152 11.9213  0.0000  0.0185   0.0822   0.0492    0.1359   0.0000   438.9321       1.44189       16.1671       2.46965    -0.0139958      0.411095       1.20835       1.59665       1.68389       1.75456       1.74777       1.70022
  25  14 3096.1113    4.0584  1.0162 12.2367  0.0000  0.0222   0.0797   0.0588    0.1543   0.0000   437.9091       1.73642       10.6748       3.39071       3.92686       3.37323       1.49358       1.93630       2.10480       2.22887       2.18367       2.20774
  25  15 3243.7744    3.8924  1.3459 12.1618  0.0000  0.0275   0.0674   0.0683    0.1221   0.0000   435.3191       4.36298       17.5459       1.49398       1.57228      -2.18438       1.69195       2.35877       2.45719       2.63779       2.66265       2.59165
  25  16 3391.0176    3.3773  1.7292 12.0672  0.0000  0.0311   0.0529   0.0809    0.0840   0.0000   436.9504       4.89922       15.5834      0.419343       3.53132      -2.28703       1.98941       2.60513       2.88900       3.20186       3.07060       2.89117
  25  17 3537.9890    2.7868  3.1029 11.3565  0.0000  0.0430   0.0329   0.1151    0.0559   0.0000   438.5872       3.67109       17.5213       7.24673      -8.10251       2.44523       2.71964       3.66961       3.95816       4.25649       4.23298       4.07344
  25  18 3684.6918    2.3186  4.8017 10.5841  0.0000  0.0555   0.0222   0.1471    0.0494   0.0000   438.9715       4.44263       15.4159      -3.02454      -6.12911       5.66568       3.53670       4.69499       5.15052       5.38742       5.44675       5.35612
  25  19 3831.1703    1.9067  6.0016 10.3774  0.0000  0.0668   0.0174   0.1763    0.0445   0.0000   438.2360      -4.97563       13.0599      -12.5560      -3.35843       5.10612       4.18852       5.48311       6.00239       6.50837       6.30688       6.15095
  25  20 3977.4760    1.5601  8.2840  9.9871  0.0000  0.0856   0.0130   0.2315    0.0418   0.0000   432.2500       4.23874       10.6348      -2.77293     -0.727457      -19.2768       5.52547       7.21917       7.92171       8.50406       8.46161       8.31776
  25  22 4269.5121    1.0924 13.5188  9.7284  0.0010  0.1408   0.0080   0.3892    0.0322   0.0000   424.5476      -16.4277       23.6597      0.861510      -1.57410       2.42463       8.77080       11.4337       12.7901       12.9972       13.4505       12.9625
  25  23 4415.2232    0.8862 15.9222  9.6467 -0.0002  0.1771   0.0068   0.4780    0.0288   0.0000   431.3505      -11.1703       65.5348       23.4459      -34.2534      -22.0024       11.1145       14.2794       16.0279       16.8608       17.0904       16.1689
  26   3 1307.4759    0.0772  0.0260  9.0242  0.0000  0.0123   0.0133   0.0131    0.0260   0.0000   440.1269      -2.06266       19.7787      0.348983     -0.253222      -1.17161      0.833592      0.999725       1.23270      0.943584       1.45990       1.29838
  26   4 1508.6722    0.1781  0.1564  8.8935  0.0000  0.0146   0.0102   0.0326    0.0304   0.0000   439.0514      -2.36818       17.9107      -2.28582      -3.15539      -1.84569       1.16465       2.11706       1.56916       2.12570       2.54183       2.54255
  26   5 1694.0272    0.2820  0.3024  9.0563  0.0000  0.0153   0.0104   0.0341    0.0366   0.0000   438.0794      -1.90297       18.5967      0.332863      -1.42055      0.444694      0.914329       1.10883       1.32609       1.42116       1.28351       1.34431
  26   6 1869.0141    0.4746  0.4789  8.9577  0.0000  0.0162   0.0132   0.0399    0.0575   0.0000   440.6737       1.24455       17.7334     -0.491950    -0.0313486      0.816614       1.02027       1.29839       1.52751       1.58537       1.57043       1.51275
  26   7 2039.7164    0.6884  0.6751  9.2097  0.0000  0.0184   0.0161   0.0471    0.0739   0.0000   439.7561     -0.271450       21.4100       1.85838      -4.92083      0.991378       1.15828       1.50109       1.57429       1.68999       1.72908       1.72729
  26   8 2206.0347    1.0135  0.8665  9.5760  0.0000  0.0213   0.0210   0.0524    0.0990   0.0000   441.3313      0.805702       19.1962       1.97799       1.18818      -1.93548       1.30537       1.68851       1.88576       1.97001       1.92795       1.95962
  26   9 2366.0239    1.3512  1.0170 10.2691  0.0000  0.0225   0.0269   0.0636    0.1050   0.0000   439.0423      -1.37058       17.0750       1.53067      -1.86981      -3.10419       1.40141       1.81807       1.88453       2.15440       1.99507       2.03723
  26  10 2521.1469    1.9395  1.0681 10.7017  0.0000  0.0231   0.0365   0.0581    0.1249   0.0000   439.2056       1.04718       14.5563     -0.633005      -2.53482     -0.347067       1.42406       1.86581       1.99210       2.17811       2.14551       2.05869
  26  11 2674.2959    2.4802  1.0509 11.1818  0.0000  0.0223   0.0475   0.0604    0.1364   0.0000   439.0501     -0.638000       15.3345       1.16031      -8.39201      -4.54830       1.36792       1.81007       2.01479       2.12107       2.06733       2.05289
  26  12 2826.5563    3.2194  0.8964 11.6770  0.0000  0.0202   0.0644   0.0518    0.1262   0.0000   441.2133       2.85063       17.4790       3.62366     -0.436948      0.609691       1.33713       1.84544       2.08542       2.26072       2.22919       2.15240
  26  13 2977.3766    4.0010  0.9161 12.0855  0.0000  0.0200   0.0785   0.0501    0.1323   0.0000   440.1047       2.05903       13.2492      0.838835      -3.14450      -1.22091       1.25313       1.56499       1.73261       1.84035       1.76550       1.68624
  26  14 3126.8377    4.0366  1.0837 12.4351 -0.0002  0.0231   0.0765   0.0621    0.1294   0.0000   435.8032     -0.988830       15.8351      0.370688      -5.13261     -0.179031       1.36230       1.80269       2.04735       2.22479       2.08500       1.95282
  26  15 3275.2940    3.8353  1.4199 12.0246  0.0000  0.0273   0.0636   0.0686    0.1170   0.0000   438.2069       1.63019       11.8836       2.66496       2.94561      -2.48767       1.63867       2.25124       2.31509       2.54808       2.46019       2.47271
  26  16 3423.3064    3.2720  2.0033 11.7945  0.0000  0.0337   0.0465   0.0841    0.0818   0.0000   436.6636       2.41586       11.9017       1.25049      -1.85377       2.12680       2.03610       2.61244       2.92608       3.05774       3.06740       3.08662
  26  17 3570.8394    2.6955  3.3126 11.2094  0.0000  0.0455   0.0301   0.1127    0.0544   0.0000   436.5210       4.14474       7.77112       3.76828       1.10732      -6.18870       2.63606       3.64919       3.84097       4.15539       4.10398       4.00084
  26  18 3718.1084    2.1804  5.0285 10.6479  0.0000  0.0577   0.0204   0.1509    0.0445   0.0000   438.1934       1.69189       14.8253       4.93246      -4.89035      -1.30907       3.44673       4.55820       4.98877       5.29097       5.36434       5.24441
  26  19 3865.0850    1.8407  6.9194 10.1682  0.0000  0.0707   0.0152   0.1939    0.0436   0.0000   432.1294       2.24187       19.6136       5.01462      -4.22855       19.1972       4.24548       5.60279       6.18980       6.48733       6.53360       6.21934
  26  20 4012.0309    1.5042  9.3817  9.9775  0.0000  0.0929   0.0117   0.2575    0.0374   0.0000   439.0753      -14.6637       10.8573       17.9854       11.5125      -10.3043       5.63491       7.19506       7.94427       8.42769       8.39834       8.28754
  26  21 4158.9370    1.2434 11.6664  9.7712 -0.0002  0.1167   0.0091   0.3256    0.0350   0.0000   430.7242      0.274684       17.1165       8.72121       17.7978       17.1934       7.05784       9.39503       10.3006       10.8823       10.7471       10.5449
  26  22 4305.2958    1.0543 14.4228  9.6730 -0.0006  0.1496   0.0074   0.4061    0.0317   0.0000   440.9863      -1.58746       17.7878       5.58885      -14.6907       8.71402       8.85839       11.7248       12.9153       13.5682       13.5618       13.2512
  26  23 4451.4661    0.8234 15.9006  9.6332 -0.0010  0.1841   0.0065   0.4963    0.0281   0.0000   471.4368     -0.348515       22.4293      -18.9946       7.49784      -17.0591       10.8993       14.3358       16.0434       16.9525       16.7112       16.6152
  27   3 1325.1910    0.0904  0.0938  8.9789  0.0000  0.0166   0.0082   0.0263    0.0267   0.0000   438.6049      -2.36216       20.0280      -1.25239      -4.34411      0.194217       1.17418       1.36692       1.83591       1.68853       1.41970       1.92352
  27   4 1527.5510    0.1853  0.1631  8.9656  0.0000  0.0125   0.0102   0.0321    0.0299   0.0000   440.6068      0.409877       20.9086      0.128799      -3.80556      0.575642      0.802912      0.825405       1.05714       1.12672       1.02216       1.09515
  27   5 1713.5829    0.3128  0.2676  9.0405  0.0000  0.0139   0.0113   0.0274    0.0372   0.0000   439.9857      0.232307       19.6204      -1.74568      -1.80297     -0.390682      0.801577      0.949753       1.23016       1.19758       1.30864       1.24480
  27   6 1889.7340    0.4952  0.5646  9.0643  0.0000  0.0180   0.0128   0.0442    0.0594   0.0000   439.9882      -1.62987       17.3504       4.35852      -1.85365     -0.430305      0.999688       1.36291       1.49170       1.62717       1.60315       1.58055
  27   7 2062.0127    0.7240  0.6874  9.3868  0.0000  0.0182   0.0168   0.0469    0.0730   0.0000   439.3174      0.219779       18.4735       2.55969       1.07530      0.165131       1.10356       1.47796       1.53087       1.74691       1.70204       1.67921
  27   8 2229.7261    1.0359  0.8863  9.7105  0.0000  0.0204   0.0213   0.0551    0.0957   0.0000   438.1701       2.97289       20.4228      0.661947      -1.89498      -1.52582       1.22737       1.66511       1.79929       1.86350       1.88429       2.05189
  27   9 2390.9845    1.4979  1.0338 10.3255  0.0000  0.0225   0.0286   0.0587    0.1160   0.0000   438.0779      -2.24835       18.6528       1.28196      -4.92002      -1.42936       1.35995       1.79418       1.99474       2.06807       2.09762       2.03816
  27  10 2547.4518    1.9430  1.1539 10.9377  0.0000  0.0242   0.0358   0.0635    0.1176   0.0000   438.4626      0.189028       12.6482     -0.621349      -3.80572       2.46446       1.45293       1.92195       2.10133       2.34918       2.44718       2.29601
  27  11 2701.9814    2.5865  1.0021 11.4236  0.0000  0.0215   0.0493   0.0579    0.1162   0.0000   438.4833       3.03616       13.0480      0.695668      -2.96362      0.667050       1.27436       1.73365       1.90521       1.98220       1.98191       1.98681
  27  12 2855.3185    3.3466  0.8599 11.8742  0.0000  0.0191   0.0670   0.0494    0.1256   0.0000   438.8222      0.644032       12.9029       3.59122      0.940243      -1.04461       1.18740       1.51054       1.65293       1.78449       1.75263       1.73282
  27  13 3006.9750    4.1418  0.8788 12.1940  0.0000  0.0192   0.0804   0.0475    0.1217   0.0000   440.8624      0.918593       12.1136       1.02752      -1.76368      0.741837       1.17632       1.50435       1.66826       1.67684       1.78333       1.77217
  27  14 3157.1866    4.1872  1.1196 12.4176  0.0000  0.0229   0.0763   0.0595    0.1312   0.0000   439.0878       2.09125       15.2928      0.953349      -1.27664       1.68464       1.49418       1.95422       2.13049       2.29994       2.20003       2.23319
  27  15 3306.4106    3.6445  1.6015 12.0224  0.0000  0.0281   0.0563   0.0743    0.0957   0.0000   441.4372       2.76036       11.5123       1.80760      -6.38156       3.70236       1.67534       2.14202       2.42192       2.53844       2.50566       2.46896
  27  16 3455.1245    3.1086  2.2040 11.7726  0.0000  0.0352   0.0427   0.0929    0.0724   0.0000   438.4079       2.70644       12.8126       2.61514       2.66645       4.67225       2.00000       2.72968       2.85265       3.05768       3.08307       2.96695
  27  17 3603.3572    2.5537  3.5795 10.9890  0.0000  0.0454   0.0271   0.1172    0.0560   0.0000   433.7174       2.24405       20.5047       7.90629      -6.03042      0.635114       2.67224       3.52910       3.86060       4.06680       4.02525       4.03666
  27  18 3751.4812    2.1502  5.5424 10.4024  0.0000  0.0588   0.0186   0.1568    0.0461   0.0000   434.5527      -4.11650       9.38733       1.66101      -7.04148       2.63792       3.44577       4.53927       5.06840       5.38397       5.42457       5.24605
  27  19 3898.8760    1.7855  7.6785 10.0467  0.0000  0.0754   0.0139   0.1994    0.0422   0.0000   441.2462       6.46626       19.6804       5.40933       11.5820       3.16591       4.41201       5.67548       6.25085       6.68687       6.82852       6.51715
  27  20 4046.3318    1.4622 10.0380  9.8769  0.0003  0.0965   0.0109   0.2675    0.0386   0.0000   427.5621      -2.58778       13.5776      0.356370       5.87576      -11.9700       5.82938       7.42925       8.34606       8.69303       8.79481       8.61643
  27  22 4340.4711    1.0003 14.6365  9.6944  0.0014  0.1538   0.0070   0.4145    0.0294   0.0000   421.0487      -20.3928       38.7208      -24.1611       1.70595      -4.64938       8.63305       11.6630       12.8265       13.4283       13.7501       13.2843
  27  23 4487.5026    0.8348 16.8949  9.5341  0.0013  0.1848   0.0060   0.4924    0.0275   0.0000   442.7521      -4.82588       22.8753       14.4306       13.8477      -16.9987       10.4571       13.9964       15.5766       16.2215       15.9590       15.7302
  28   3 1342.6540    0.1031  0.0847  9.0314  0.0000  0.0142   0.0101   0.0328    0.0259   0.0000   440.4265      0.533875       20.9187       1.60564      -3.32240     -0.973240      0.729347       1.01541       1.25860       1.01068       1.58181       1.13015
  28   4 1546.0385    0.1899  0.1915  8.9527  0.0000  0.0146   0.0089   0.0295    0.0307   0.0000   439.9297      -1.05792       19.5487     -0.655570      -1.74643     -0.268132      0.615824       1.00390      0.988103       1.08619       1.01111       1.13030
  28   5 1732.7464    0.3285  0.3335  9.0363  0.0000  0.0141   0.0109   0.0356    0.0396   0.0000   439.7095     -0.258895       21.2785      -1.30014      -2.17229     -0.658155      0.825332       1.13742       1.34287       1.31904       1.24513       1.14733
  28   6 1910.1164    0.4968  0.5673  9.2116  0.0000  0.0186   0.0127   0.0436    0.0569   0.0000   441.9123      0.976752       20.1906      -2.37218      -4.92008      0.530656       1.20363       1.74419       1.74354       2.09759       2.18103       2.32872
  28   7 2083.8639    0.7648  0.7142  9.2393  0.0000  0.0182   0.0164   0.0444    0.0807   0.0000   440.7063      -1.41478       20.0583      0.229515      -2.39866       1.72286       1.01870       1.41584       1.49604       1.76926       1.76807       1.69344
  28   8 2252.7165    1.0953  0.9153  9.7709  0.0000  0.0214   0.0213   0.0509    0.1039   0.0000   440.3957       2.26852       16.6898       1.36080      -1.28889      -1.60277       1.23568       1.52490       1.69770       1.91851       1.74961       1.79016
  28   9 2415.2651    1.5773  1.0794 10.4011  0.0000  0.0222   0.0290   0.0588    0.1176   0.0000   438.6764      0.692790       18.5118      0.553399      -6.40845       4.95720       1.28512       1.67171       1.82884       1.98355       2.02707       1.99380
  28  10 2573.3088    2.1652  1.1388 10.8199  0.0000  0.0236   0.0381   0.0577    0.1404   0.0000   437.9368       1.27249       14.0777       1.74598     -0.671865     -0.305425       1.41052       1.89614       2.03435       2.21564       2.15678       2.16451
  28  11 2729.2714    2.7752  1.0491 11.0416  0.0000  0.0202   0.0496   0.0555    0.1495   0.0000   440.2499       1.65489       16.4687       2.42160    -0.0747817      0.163903       1.20171       1.59354       1.73660       1.90376       1.88996       1.81276
  28  12 2883.6567    3.4871  1.0537 11.6587  0.0000  0.0221   0.0626   0.0552    0.1581   0.0000   437.4538     -0.534761       15.3961      0.236898     -0.616786       2.62842       1.25591       1.72903       1.89538       2.02988       2.05265       2.00519
  28  13 3036.1833    4.0173  0.9369 12.3965  0.0000  0.0209   0.0759   0.0512    0.1207   0.0000   439.8388      0.525614       19.4035       2.84914      0.541177      -1.59312       1.25853       1.67829       1.80097       1.87230       1.80978       1.81043
  28  14 3187.1073    4.1301  1.2000 12.4933  0.0000  0.0238   0.0724   0.0617    0.1150   0.0000   440.9819     -0.498540       16.2113      0.546928      -3.56537     -0.549386       1.33621       1.77822       1.96835       2.10375       2.12180       2.04353
  28  15 3337.2253    3.6301  1.8218 11.9318  0.0000  0.0288   0.0515   0.0812    0.0862   0.0000   437.9541       2.65509       13.2553       6.40557      -2.28739       1.98745       1.68129       2.25053       2.45706       2.65239       2.70586       2.55837
  28  16 3486.7075    3.0324  2.7187 11.3003  0.0000  0.0366   0.0357   0.0975    0.0698   0.0000   436.2010       2.41844       9.11492       3.87936       5.14609      -5.82638       2.16015       2.81068       3.15968       3.22572       3.31370       3.20031
  28  17 3635.5932    2.4534  4.0919 10.9006 -0.0000  0.0480   0.0244   0.1282    0.0507   0.0000   440.5163       5.23380       12.6861       5.29811       3.56715       3.60941       2.74127       3.65567       3.97979       4.25150       4.20186       4.16815
  28  18 3784.2178    2.0458  5.7005 10.5264  0.0000  0.0600   0.0177   0.1616    0.0413   0.0000   439.1935      -2.61322       17.2898      0.685934      -4.27549      -10.0295       3.43745       4.37279       4.77183       5.15553       5.20187       5.18413
  28  19 3932.5392    1.6797  7.8474 10.2044  0.0003  0.0777   0.0131   0.2100    0.0368   0.0000   442.0054       6.43158       19.4314       5.24959      -6.70311      -4.38304       4.38829       5.75931       6.33874       6.76203       6.67858       6.59793
  28  20 4080.2324    1.4034  9.9786  9.9791  0.0000  0.0962   0.0103   0.2685    0.0347   0.0000   444.9613       1.50233       23.1939       4.08930       11.0009      -8.59550       5.36944       7.21445       7.77755       8.35194       8.26005       8.13212
  28  21 4227.6986    1.1455 12.8454  9.8154  0.0011  0.1297   0.0080   0.3485    0.0314   0.0000   436.9789       18.8628       51.8150      -8.00670      -16.5827       16.1698       7.11749       9.74115       10.3891       11.2058       11.1766       10.9217
  28  22 4375.4837    0.9229 15.3521  9.7249  0.0003  0.1644   0.0065   0.4456    0.0282   0.0000   450.1651       4.57272       21.7804      -9.97902       2.53800       25.5813       9.12028       12.1393       13.5712       14.3425       14.5604       14.1405
  29   3 1359.7806    0.0864  0.0966  9.0451  0.0000  0.0192   0.0078   0.0243    0.0256   0.0000   440.6656      0.867490       19.8284      0.567179      -1.06006      0.552760       1.04812       1.34942       1.20077       1.72616       1.53282       1.61896
  29   4 1564.1284    0.1813  0.1865  9.0090  0.0000  0.0122   0.0087   0.0284    0.0295   0.0000   440.5170       1.64907       20.5679    -0.0458921      -1.42392      0.192264      0.736844       1.08259       1.28857       1.35424       1.58545       1.34469
  29   6 1930.2105    0.5628  0.5336  9.2043  0.0000  0.0156   0.0141   0.0396    0.0581   0.0000   440.4418       1.68321       18.4765      0.981714      -3.23590      -1.10799      0.904044       1.14548       1.30388       1.45774       1.32642       1.35103
  29   7 2105.3205    0.8354  0.7065  9.3815  0.0000  0.0182   0.0178   0.0425    0.0827   0.0000   440.1386      0.634307       19.3208      -2.97959     -0.512152       1.01988       1.01356       1.35579       1.46372       1.49001       1.60844       1.52989
  29   8 2275.2385    1.2048  0.8895  9.9394  0.0000  0.0201   0.0233   0.0490    0.0959   0.0000   441.9347     0.0885233       19.3031     -0.411201      -2.80699       3.70956       1.11586       1.51484       1.62010       1.85603       1.83107       1.86713
  29   9 2438.9939    1.6594  1.0896 10.2752  0.0000  0.0225   0.0290   0.0545    0.1291   0.0000   442.7127       1.18778       18.2702       4.16980      -2.41287     -0.887221       1.30044       1.73053       1.90901       1.97391       1.97020       1.95781
  29  10 2598.6420    2.2007  1.1103 11.1222  0.0000  0.0226   0.0392   0.0597    0.1133   0.0000   438.6217    -0.0197133       18.2990       3.48308      -3.06715       2.40340       1.27675       1.76271       1.95121       2.13552       2.18483       2.07327
  29  11 2756.1047    3.0091  0.9062 11.5591  0.0000  0.0198   0.0562   0.0477    0.1166   0.0000   439.7513     -0.401422       15.8486       1.86630     0.0522580     -0.466480       1.13632       1.50428       1.64458       1.78765       1.82262       1.82657
  29  12 2911.5636    3.6444  1.0001 11.8169  0.0000  0.0207   0.0659   0.0522    0.1479   0.0000   438.0622       1.09205       13.1187     -0.131640     -0.639568      0.646234       1.25215       1.73209       1.85667       2.02013       1.99700       1.98404
  29  13 3064.9291    4.1343  1.0018 12.4507  0.0000  0.0210   0.0762   0.0539    0.1241   0.0000   442.2235     -0.705612       15.8326       2.05909      0.511340     -0.221363       1.18220       1.53125       1.74376       1.87313       1.89330       1.84444
  29  14 3216.7206    4.1277  1.2212 12.4408  0.0000  0.0237   0.0703   0.0631    0.1180   0.0000   439.9432       1.87435       14.7267      0.788289      -1.58478       3.32916       1.22962       1.74446       1.80166       2.03838       1.97536       1.91609
  29  15 3367.5431    3.4287  1.8244 12.0816  0.0000  0.0296   0.0487   0.0780    0.0721   0.0000   437.9343       1.61920       16.0932       1.22616     -0.903673       1.92376       1.68613       2.15133       2.45029       2.55550       2.55516       2.57646
  29  16 3517.7742    2.8252  2.8620 11.5102  0.0000  0.0384   0.0330   0.1053    0.0557   0.0000   441.2120      0.911024       7.84981       1.37434      -4.06775      0.279207       2.12681       2.79186       3.17658       3.23755       3.29578       3.27882
  29  17 3667.4980    2.2994  4.4455 10.8351  0.0000  0.0507   0.0221   0.1348    0.0465   0.0000   439.6620      -1.19923       17.0646      0.365938      0.855745       1.25591       2.78499       3.62465       4.02957       4.20170       4.37528       4.19102
  29  18 3816.6167    1.9477  5.9262 10.4406 -0.0000  0.0608   0.0164   0.1670    0.0405   0.0000   444.9839      -3.31244       24.6106       11.5247      -9.56355       6.59219       3.34329       4.42583       4.82595       5.13007       5.15258       4.93255
  29  19 3965.3985    1.6207  8.2822 10.0914  0.0000  0.0792   0.0122   0.2162    0.0370   0.0000   441.3114      -4.28712       20.8619       6.33853       2.18224       8.70747       4.50881       5.91640       6.53890       6.96372       7.15229       7.06641
  29  21 4262.4855    1.0981 13.2986  9.7868 -0.0008  0.1311   0.0075   0.3591    0.0303   0.0000   458.4268      -7.21680       13.3817       7.92512      -3.03660       6.47596       7.18434       9.32919       10.2929       10.7834       11.2854       10.8624
  30   3 1376.6096    0.1148  0.0772  9.0194  0.0000  0.0115   0.0108   0.0251    0.0251   0.0000   440.5669     -0.862157       21.6029     0.0483633      -3.67880      0.528161      0.562112      0.807986      0.958086      0.841785      0.883452      0.882830
  30   4 1581.8826    0.1968  0.2109  9.0426  0.0000  0.0135   0.0087   0.0296    0.0299   0.0000   442.4204     -0.862940       19.1470     -0.711856      -3.56844      0.504393      0.654655      0.864040       1.03277       1.08356       1.15518       1.08677
  30   5 1770.0623    0.3796  0.3620  9.0845  0.0000  0.0144   0.0114   0.0314    0.0417   0.0000   439.8719      -2.13284       18.9327       1.53572      -3.82801      -2.27258      0.809624       1.04186       1.17964       1.32060       1.27527       1.26102
  30   6 1949.9515    0.5679  0.5232  9.3372  0.0000  0.0158   0.0141   0.0382    0.0558   0.0000   441.3819      -1.36929       18.9133     -0.568030      -5.39293       1.58214      0.827081       1.10721       1.22962       1.29164       1.32718       1.27264
  30   7 2126.3479    0.8198  0.7793  9.7017  0.0000  0.0194   0.0172   0.0493    0.0771   0.0000   442.0971      0.458200       17.7568       2.01708      -5.49997       1.74771       1.10165       1.37972       1.54122       1.62202       1.65311       1.58270
  30   8 2297.3054    1.2424  0.9077 10.1633  0.0000  0.0195   0.0239   0.0515    0.0909   0.0000   440.5839      0.510261       18.2104      -1.55305      -3.09819      -1.49499       1.05539       1.42706       1.53587       1.60266       1.59325       1.59966
  30   9 2462.2189    1.7687  1.0581 10.6905  0.0000  0.0217   0.0318   0.0563    0.1086   0.0000   441.1314     -0.581996       16.9136     -0.379913      -2.26409       2.15343       1.19651       1.57509       1.79153       1.86006       1.93154       1.85403
  30  10 2623.4438    2.3035  1.1137 11.1034 -0.0004  0.0220   0.0400   0.0569    0.1174   0.0000   437.9170       1.65720       16.7434      0.386739      -3.45468       2.32628       1.19177       1.64069       1.76009       1.96736       1.92026       1.87501
  30  11 2782.4397    3.0541  0.9640 11.9160  0.0000  0.0197   0.0564   0.0526    0.1018   0.0000   438.9801       3.28508       18.2380      0.482675      -1.05535       1.15420       1.08023       1.45597       1.53368       1.75814       1.73448       1.70943
  30  12 2939.0796    3.8092  0.8909 12.2520 -0.0001  0.0186   0.0720   0.0487    0.1086   0.0000   439.2816      -1.12128       17.5796      0.406042      -2.20809      -1.16064       1.02561       1.31028       1.47722       1.62768       1.58680       1.55489
  30  13 3093.3195    4.1534  1.0482 12.3466  0.0000  0.0213   0.0731   0.0529    0.1302   0.0000   440.9471       1.14079       20.4720     -0.901429      -1.02437      -2.24542       1.16160       1.53893       1.71593       1.80280       1.85896       1.82585
  30  14 3245.8870    3.9079  1.3877 12.3507  0.0000  0.0250   0.0610   0.0661    0.0941   0.0000   438.5233       2.19179       13.6961       5.28181     -0.600760       3.23349       1.31220       1.77594       1.91692       2.10734       2.17123       2.09711
  30  15 3397.5725    3.3795  2.0679 11.8290  0.0000  0.0306   0.0430   0.0807    0.0669   0.0000   440.3165     -0.963453       13.3440       3.89037      -4.54609       2.54905       1.67378       2.20269       2.43785       2.55397       2.63719       2.59862
  30  16 3548.6675    2.7741  3.0416 11.3645 -0.0001  0.0390   0.0303   0.1034    0.0540   0.0000   439.9083       2.20906       15.3317       9.26057      0.823276      -7.95931       2.06412       2.69100       3.00915       3.27860       3.26736       3.21037
  30  17 3699.0026    2.2564  4.5571 10.8321  0.0000  0.0519   0.0210   0.1339    0.0444   0.0000   437.9957       3.55664       11.3147       7.65010       4.45002       14.6860       2.65244       3.62822       3.97761       4.29134       4.32302       4.34636
  30  18 3848.7892    1.8803  6.9461 10.1884  0.0000  0.0677   0.0141   0.1762    0.0391   0.0000   445.3081       4.81200       13.5889      -1.33355       4.00847      -7.10843       3.50529       4.71876       5.19655       5.59786       5.55021       5.48930
  30  19 3998.2980    1.5626  9.4174 10.0338  0.0000  0.0865   0.0108   0.2434    0.0345   0.0000   435.9417       7.59895       1.15577      0.687396      -6.26798       11.2362       4.63998       6.03899       6.51821       6.98124       7.21211       7.11400
  30  20 4147.4287    1.2681 11.8624  9.8644  0.0000  0.1143   0.0084   0.3068    0.0328   0.0000   429.6077      -8.02392       38.1902       12.5077      -2.47712       4.43881       5.98002       7.84956       8.85966       9.35722       9.55660       9.31240
  30  21 4296.4438    1.0673 14.0603  9.7403  0.0000  0.1374   0.0069   0.3700    0.0297   0.0000   451.2776       9.39567       11.5772       10.5193       16.8615     -0.260782       7.18135       9.62052       10.4632       11.3341       11.4074       11.2191
  31   3 1393.1507    0.1106  0.1190  8.9662  0.0000  0.0194   0.0075   0.0261    0.0256   0.0000   439.3841      -1.70902       18.4040     -0.321077      -2.67210      -1.66037      0.865244       1.49052       1.16787       1.32930       1.36727       1.43915
  31   4 1599.3130    0.2173  0.2827  8.9808  0.0000  0.0130   0.0082   0.0359    0.0313   0.0000   439.7595      -1.39524       20.3207       1.23506      -3.27900      -1.20107      0.636143      0.840394      0.937371       1.01343       1.05442       1.09689
  31   5 1788.2131    0.3854  0.4715  8.9971  0.0000  0.0171   0.0104   0.0377    0.0469   0.0000   440.1614       1.16246       20.0115     -0.635198      -1.74160     -0.659538      0.811065       1.17943       1.23288       1.23938       1.41763       1.32840
  31   6 1969.4259    0.6068  0.6074  9.2506  0.0000  0.0174   0.0139   0.0411    0.0659   0.0000   440.1273     -0.637380       19.2500      -2.22580      -3.63560      -1.58373      0.870494       1.12843       1.28399       1.45869       1.41530       1.43801
  31   7 2146.9872    0.9065  0.8514  9.4626  0.0000  0.0190   0.0175   0.0495    0.0920   0.0000   439.4431     -0.708234       18.8530      0.385726     -0.855186       1.40739      0.977494       1.30245       1.49873       1.55295       1.61875       1.58486
  31   8 2318.9125    1.3240  0.9567 10.1251  0.0000  0.0196   0.0243   0.0547    0.0959   0.0000   440.1155     -0.904651       20.2910     -0.325610      -3.44079       1.17812      0.996374       1.29172       1.46856       1.52855       1.53310       1.50907
  31   9 2484.9380    1.8687  1.1424 10.3456  0.0000  0.0216   0.0311   0.0561    0.1420   0.0000   440.9856       1.86891       19.2259      -1.51903      -1.54552       1.45733       1.14375       1.49038       1.59521       1.76390       1.79065       1.79811
  31  10 2647.7241    2.4399  1.0788 11.2707  0.0000  0.0215   0.0421   0.0536    0.1140   0.0000   438.6607      -2.12470       18.9871       3.09543      -7.06558     -0.763156       1.17201       1.55456       1.67837       1.80705       1.78128       1.83361
  31  11 2808.2884    3.1960  0.9808 11.7553  0.0010  0.0207   0.0565   0.0508    0.1137   0.0000   439.0852       1.31852       16.9649       2.72300     -0.606408      0.329545       1.18742       1.69241       1.78449       1.92104       1.80533       1.78302
  31  12 2966.0470    3.8722  0.9504 12.2316  0.0000  0.0196   0.0687   0.0482    0.1126   0.0000   440.4806       2.65092       14.0184       2.85662     -0.913986       2.85744       1.02681       1.34736       1.50450       1.52994       1.59607       1.60903
  31  13 3121.2659    4.2283  1.0589 12.5666  0.0000  0.0203   0.0751   0.0572    0.1176   0.0000   441.0720       1.97487       13.2084       1.31799      0.897327      -1.07718       1.08785       1.38142       1.54533       1.66026       1.65454       1.63724
  31  14 3274.6701    3.9255  1.4852 12.2592  0.0000  0.0258   0.0596   0.0660    0.1010   0.0000   438.7787       4.43922       12.0823       2.68248      -3.14283       4.72836       1.33147       1.75496       1.84542       2.11844       2.03720       2.14379
  31  15 3427.2387    3.2064  2.2479 11.9183  0.0000  0.0331   0.0394   0.0845    0.0549   0.0000   438.0790       4.49982       19.2628      -1.24959      -6.35211       9.20358       1.65745       2.25694       2.48013       2.61202       2.66271       2.68395
  31  16 3579.1145    2.6280  3.3988 11.3335  0.0000  0.0422   0.0273   0.1110    0.0474   0.0000   435.3178       4.19818       14.1393      -2.58720      -1.20251     -0.964506       2.19410       2.94285       3.28815       3.51744       3.45390       3.45233
  31  17 3730.2786    2.1869  5.1058 10.6434  0.0000  0.0534   0.0188   0.1419    0.0421   0.0000   437.7238       1.63934       14.9069       2.78706      -4.47149       1.54748       2.74728       3.73220       4.05944       4.31979       4.47457       4.32385
  31  18 3880.6362    1.8029  7.6841 10.1241  0.0001  0.0712   0.0129   0.1950    0.0376   0.0000   434.4959      -1.06466       14.7503       8.02403      -1.76398       2.45708       3.64285       4.90292       5.29183       5.74236       5.80812       5.72850
  31  19 4030.7275    1.5147  9.5694  9.9820  0.0000  0.0882   0.0102   0.2393    0.0340   0.0000   444.9844       1.30700       8.17011     -0.701286       4.98393      -1.44623       4.55088       5.86923       6.58267       7.08841       7.20787       6.99964
  31  20 4180.5086    1.2337 12.7172  9.8550  0.0003  0.1199   0.0077   0.3265    0.0307   0.0000   437.9896       6.41326       31.7345       13.7573      -14.6370      0.555788       6.14778       8.04193       9.07046       9.51110       9.82723       9.65275
  31  21 4329.3052    1.0060 14.7266  9.7203 -0.0003  0.1489   0.0063   0.3941    0.0278   0.0000   426.6634       3.48071       22.4983       19.9646      0.789342      -24.6669       7.53400       10.0024       11.0089       11.8116       12.0293       11.8298
  32   2 1179.5057    0.0801  0.0935  9.0594  0.0000  0.0164   0.0082   0.0344    0.0243   0.0000   440.3996   -0.00629866       20.0411     -0.853129     -0.618803     -0.464457      0.895997       1.17329       1.29734       1.36001       1.28260       1.51394
  32   4 1616.3957    0.2344  0.2338  8.9299  0.0000  0.0118   0.0089   0.0267    0.0304   0.0000   441.5087     0.0336446       21.1399      0.478384      -3.72340      0.583516      0.681856      0.809699      0.881152      0.916565      0.880429      0.921467
  32   5 1806.1465    0.4233  0.3948  9.0277  0.0000  0.0135   0.0116   0.0327    0.0443   0.0000   439.8470      0.135963       20.6851      0.805005      -4.70066     -0.615953      0.648208      0.831457      0.937559       1.02730      0.995548      0.952777
  32   6 1988.6272    0.6420  0.6086  9.2769  0.0000  0.0172   0.0142   0.0368    0.0640   0.0000   440.1045     -0.246818       19.7222      0.202832      -3.30164     -0.280522      0.868638       1.08158       1.24062       1.34097       1.32847       1.27868
  32   7 2167.2846    0.9520  0.8139  9.6712  0.0000  0.0189   0.0186   0.0465    0.0811   0.0000   441.8671      -2.75596       21.0963       2.75533     -0.203069    -0.0825025       1.03307       1.38768       1.54425       1.58274       1.52382       1.53669
  32   8 2339.9941    1.3390  1.0491 10.0654  0.0000  0.0210   0.0232   0.0534    0.1018   0.0000   441.3905      -1.05872       17.2377       4.03904      -1.31889      0.617767       1.05909       1.33082       1.45300       1.57878       1.71091       1.66902
  32   9 2507.2468    1.9320  1.1165 10.6556  0.0002  0.0210   0.0326   0.0557    0.1174   0.0000   438.8160      -1.73635       17.5717       3.33084     -0.892394      0.409428       1.09298       1.40174       1.57846       1.69104       1.65878       1.67354
  32  10 2671.6136    2.4642  1.0211 11.6506 -0.0000  0.0209   0.0444   0.0550    0.0935   0.0000   439.9193      -1.79080       13.7348       1.54966      -4.10778      -1.88517       1.02460       1.45306       1.49265       1.74632       1.60370       1.64003
  32  11 2833.6430    3.2829  0.9388 12.1142  0.0000  0.0193   0.0593   0.0486    0.0964   0.0000   438.8502      0.361973       20.4842       1.17777      -1.91684      -1.36078       1.00556       1.28161       1.41703       1.56802       1.61970       1.56285
  32  12 2992.6482    4.1889  0.8165 12.2226  0.0000  0.0166   0.0773   0.0437    0.1097   0.0000   439.1515     0.0775597       15.5761       4.98254      -1.55936      0.527870      0.847688       1.10346       1.18439       1.29034       1.34034       1.30878
  32  13 3148.7959    4.1840  1.1733 12.5774  0.0000  0.0219   0.0708   0.0582    0.1134   0.0000   439.2808       1.79608       15.8679       4.93456      -5.15975       1.37525       1.19716       1.56146       1.72791       1.94828       1.99619       1.93417
  32  14 3303.1493    3.7620  1.7460 11.7017  0.0000  0.0268   0.0493   0.0688    0.0960   0.0000   437.1893       4.66633       14.3355       2.88461      -1.90130     -0.258835       1.34730       1.75700       1.93320       2.11890       2.15362       2.13505
  32  15 3456.5662    3.1316  2.5045 11.5676  0.0000  0.0335   0.0355   0.0873    0.0579   0.0000   437.5509      -2.72446       18.2689       5.04953      -1.43935     -0.793403       1.68953       2.22821       2.44623       2.63360       2.64851       2.62681
  32  16 3609.2016    2.5383  3.9601 10.9175 -0.0008  0.0439   0.0234   0.1174    0.0468   0.0000   441.5245     -0.172299       14.5298       4.61426      -1.34382       3.27151       2.21857       2.93400       3.31418       3.51190       3.60434       3.55082
  32  17 3761.0835    2.1095  5.4404 10.5599  0.0000  0.0556   0.0172   0.1472    0.0396   0.0000   442.0465       5.26496       7.78868       3.16699      -4.50234       10.4057       2.69776       3.62851       4.07884       4.31386       4.45637       4.36112
  32  18 3912.2111    1.7432  7.6716 10.1765 -0.0000  0.0713   0.0125   0.1947    0.0351   0.0000   435.7957      -1.63970       17.3800       4.82336      0.675212      -7.10171       3.53593       4.64150       5.15808       5.49986       5.56003       5.59628
  32  19 4062.6988    1.4376 10.2316  9.9763  0.0000  0.0947   0.0094   0.2559    0.0317   0.0000   440.7737      -7.25658       8.92693     -0.870345       9.61777      -2.10536       4.56576       6.19581       6.77506       7.27454       7.44315       7.52436
  32  20 4213.0709    1.1801 13.3332  9.8089 -0.0009  0.1264   0.0071   0.3425    0.0297   0.0000   436.9078       3.41047       16.3953      -12.3999      -14.6759       11.6517       6.06995       8.15236       9.15767       9.71140       9.92813       9.90138
  33   3 1425.4068    0.1397  0.1320  8.9476  0.0000  0.0135   0.0078   0.0242    0.0256   0.0000   441.0153     -0.812095       20.0372     -0.583946      -2.34142     -0.163414      0.660195      0.829193      0.905987       1.00289       1.34916       1.37252
  33   4 1633.2126    0.2606  0.2452  9.0135  0.0000  0.0128   0.0092   0.0250    0.0310   0.0000   439.8082      -1.51997       18.7276     -0.421997      -4.64067     -0.799507      0.584085      0.822572      0.978005       1.09138       1.10354       1.10488
  33   5 1823.8144    0.4274  0.4348  9.1513  0.0000  0.0140   0.0114   0.0349    0.0435   0.0000   440.4106     -0.777141       20.5399     -0.638398      -1.88255      0.740299      0.700154      0.888371       1.03956       1.09972       1.18551       1.17015
  33   6 2007.5824    0.6964  0.6364  9.3663  0.0000  0.0163   0.0148   0.0394    0.0623   0.0000   441.3870     -0.484398       20.2307       1.80181      -2.86333     -0.720515      0.799885       1.07842       1.16844       1.27340       1.29363       1.36611
  33   7 2187.2968    0.9722  0.9218  9.4618  0.0000  0.0192   0.0173   0.0478    0.0934   0.0000   438.9510      -2.24328       19.3140     0.0815452      -3.64839      -1.91164      0.913274       1.21940       1.30505       1.43935       1.47580       1.46452
  33   8 2360.7854    1.4239  1.1070 10.1808  0.0000  0.0215   0.0236   0.0553    0.1053   0.0000   439.2073       1.38988       20.5167      -3.23744      0.226527     -0.493764       1.01273       1.39610       1.46037       1.67008       1.64135       1.60418
  33   9 2529.1215    2.0031  1.0479 11.0208  0.0000  0.0211   0.0345   0.0533    0.1009   0.0000   439.0790      0.913822       18.1579       3.42758      -3.63757      0.625437       1.03312       1.35912       1.57601       1.62925       1.70294       1.65679
  33  10 2694.9740    2.6413  1.0978 11.2893  0.0000  0.0212   0.0437   0.0515    0.1245   0.0000   438.7451       2.59411       15.3673    -0.0652107      -4.65312       3.07386       1.07916       1.46940       1.61740       1.70727       1.70378       1.66466
  33  11 2858.4824    3.4462  0.9800 12.1422  0.0000  0.0194   0.0604   0.0501    0.0993   0.0000   441.3255       1.01471       15.3726      0.582895      -1.74408       2.85327      0.946592       1.25668       1.42951       1.49391       1.48599       1.50568
  33  12 3018.7172    4.1402  1.0324 12.3473  0.0000  0.0199   0.0693   0.0504    0.1092   0.0000   437.7450       1.87299       16.6168      0.632860     -0.621196       3.37546      0.939918       1.30108       1.36725       1.56574       1.53825       1.51141
  33  13 3175.9463    4.2177  1.1404 12.6235  0.0000  0.0214   0.0713   0.0560    0.1099   0.0000   440.6604       2.96118       13.8546       1.89504       1.90385      0.773337       1.06946       1.36521       1.46070       1.58102       1.63520       1.65295
  33  14 3331.3391    3.6569  1.6535 12.1546  0.0000  0.0266   0.0508   0.0694    0.0799   0.0000   440.5159       2.48181       8.94811     -0.298056      -3.77612       1.25902       1.26884       1.68642       1.88328       2.07912       2.04750       2.05013
  33  15 3485.6545    2.9796  2.6624 11.6317  0.0000  0.0350   0.0335   0.0927    0.0547   0.0000   441.9283      0.596026       14.6479       1.06850      -1.45515      0.125633       1.75453       2.34078       2.60194       2.80966       2.78332       2.77658
  33  16 3638.9865    2.4528  4.2845 10.8750  0.0000  0.0452   0.0216   0.1224    0.0431   0.0000   440.3662       4.98008       12.4400       3.55457       2.58384       4.07638       2.19125       2.89266       3.18020       3.39871       3.44998       3.56640
  33  17 3791.6386    1.9765  6.1966 10.4444  0.0000  0.0605   0.0151   0.1616    0.0372   0.0000   445.4797       2.84552       11.7548       3.54692      -1.40615      -1.09356       2.85292       3.88293       4.26332       4.62374       4.80833       4.72478
  33  18 3943.2942    1.6926  8.2606 10.1072 -0.0003  0.0749   0.0115   0.2034    0.0346   0.0000   441.0534     -0.754180       5.55513       15.4868       3.48148      -2.61691       3.61268       4.79113       5.26957       5.73041       5.85420       5.76745
  33  19 4094.8673    1.4173 11.1301  9.8937  0.0012  0.1002   0.0085   0.2732    0.0312   0.0000   441.1850       3.97020       13.9960       5.76120      -4.77242     -0.468594       4.75427       6.49586       7.05517       7.59478       7.87190       7.61280
  33  20 4245.2954    1.1720 14.1297  9.7416  0.0017  0.1280   0.0067   0.3473    0.0289   0.0000   431.3502      -2.15955       7.79792      -6.45473      -4.71328      -3.95947       6.07943       8.08607       9.08398       9.68879       9.78894       9.77900
  34   2 1207.9663    0.0819  0.1366  9.0317  0.0000  0.0282   0.0074   0.0423    0.0240   0.0000   440.4806     -0.435750       19.4728     -0.576526     -0.781458     -0.843035       1.37558       2.08364       2.08608       2.09238       1.44006       1.32055
  34   3 1441.1656    0.1506  0.1293  8.9581  0.0000  0.0113   0.0083   0.0234    0.0253   0.0000   442.1400      -1.49756       20.1368      0.458910      -2.38757     -0.694605      0.644718      0.750408      0.905189      0.997765       1.00165      0.987943
  34   4 1649.7308    0.2799  0.2851  8.9419  0.0000  0.0117   0.0091   0.0291    0.0327   0.0000   440.2900     -0.455843       20.1832      -1.08128      -1.63037       1.15739      0.608831      0.833118      0.947038      0.991188       1.00480      0.914577
  34   5 1841.2477    0.4721  0.4748  9.0562  0.0000  0.0147   0.0116   0.0347    0.0494   0.0000   440.5062     -0.785796       19.7025      0.790374      -1.41908     -0.169232      0.655718      0.886001      0.943681       1.05155       1.05845       1.05327
  34   6 2026.3093    0.6938  0.7074  9.2073  0.0000  0.0167   0.0139   0.0417    0.0704   0.0000   439.9673      -1.10842       22.1336       3.09471      -2.46801      -1.05768      0.780785       1.01519       1.11030       1.19773       1.33701       1.30197
  34   7 2206.9762    1.0343  0.9241  9.6590  0.0000  0.0191   0.0183   0.0469    0.0878   0.0000   441.2070      -1.48267       24.1193     -0.513193     -0.486908      0.260655      0.911712       1.24980       1.34952       1.55666       1.59486       1.63096
  34   8 2381.2294    1.5673  1.0020 10.3049  0.0000  0.0192   0.0266   0.0509    0.1031   0.0000   441.6379     -0.829199       18.5954     -0.708462      -3.20389      -1.56433      0.910075       1.20925       1.33462       1.38588       1.43600       1.42907
  34   9 2550.5992    2.0237  1.2105 10.8406  0.0000  0.0218   0.0318   0.0582    0.1021   0.0000   439.1720      0.215886       20.8573      0.928352      -4.88624      0.602385       1.04493       1.35340       1.53916       1.61709       1.69796       1.71814
  34  10 2717.9457    2.8525  1.0762 11.2355  0.0000  0.0193   0.0461   0.0511    0.1254   0.0000   440.7806     -0.534477       20.0857       2.39999     -0.818050       2.67687      0.912558       1.19000       1.27722       1.48967       1.46667       1.48055
  34  11 2882.8678    3.6449  0.9635 12.0680  0.0000  0.0185   0.0619   0.0472    0.1061   0.0000   439.8088       1.42327       18.8201      0.833677      -2.42254       1.77408      0.890076       1.17733       1.32637       1.42604       1.49026       1.50295
  34  12 3044.3592    4.1676  1.0533 12.2366  0.0000  0.0198   0.0681   0.0502    0.1241   0.0000   440.0778      0.582727       15.0847       3.06331     -0.411776     -0.798773      0.918593       1.19479       1.28740       1.39766       1.39800       1.48026
  34  13 3202.7132    4.1857  1.2153 12.4237  0.0000  0.0220   0.0656   0.0565    0.1096   0.0000   440.3234    -0.0779254       16.6387      -1.66477      -2.85079      0.302545       1.05891       1.44066       1.53662       1.67671       1.67978       1.74610
  34  14 3359.1415    3.5367  1.9022 11.9172  0.0000  0.0279   0.0449   0.0720    0.0741   0.0000   440.1707       2.07306       14.4144       1.11178     -0.111407      -2.83932       1.32061       1.81700       2.00333       2.20744       2.20275       2.17944
  34  15 3514.3804    2.9416  3.0047 11.3151  0.0000  0.0362   0.0297   0.0944    0.0538   0.0000   438.6812       1.65391       14.5524      -1.81877       2.45835     -0.929594       1.70718       2.26424       2.58135       2.75291       2.88484       2.84605
  34  16 3668.3928    2.3602  4.3192 10.8309  0.0000  0.0449   0.0205   0.1224    0.0425   0.0000   438.0887       5.60527       15.6868      -2.89314       1.40714      -2.76185       2.11158       2.78017       3.11495       3.38815       3.44619       3.46742
  34  17 3821.7919    1.9485  6.4979 10.3547  0.0000  0.0606   0.0143   0.1628    0.0371   0.0000   440.9120     -0.174135       12.7794       11.2197      -10.6360     -0.587745       2.91382       3.81249       4.13983       4.48764       4.70331       4.70530
  34  18 3974.5456    1.6410  9.6629 10.0036  0.0012  0.0838   0.0100   0.2276    0.0329   0.0000   436.3881     -0.958423       20.5765       10.8746      -7.98533      -4.02018       3.94923       5.20712       5.89249       6.18093       6.49232       6.52604
  34  19 4126.1494    1.3353 11.7997  9.9099 -0.0009  0.1063   0.0077   0.2946    0.0296   0.0000   437.1506      -9.29351       22.2623       4.43569      -1.62103      -1.75973       4.85599       6.51735       7.22503       7.76458       7.96771       8.00202
  34  20 4277.7464    1.0736 14.2938  9.7406 -0.0024  0.1383   0.0061   0.3592    0.0279   0.0000   438.3055      -8.01405       14.2857       1.87074       17.1059      -13.3930       6.36223       8.45466       9.61069       10.1030       10.3189       10.2550
  35   4 1665.9250    0.2818  0.2905  9.0113  0.0000  0.0124   0.0091   0.0276    0.0324   0.0000   441.7437     -0.196162       21.1464      -1.11447      -2.45865     -0.934172      0.577414      0.717551      0.848647      0.848020      0.875524      0.876105
  35   5 1858.4333    0.4975  0.4191  9.1179  0.0000  0.0126   0.0126   0.0319    0.0459   0.0000   440.9044     -0.452953       19.7133      -1.20680     -0.593960      0.465063      0.594159      0.753714      0.858013      0.961731      0.983849       1.00474
  35   6 2044.8149    0.7246  0.7599  9.2096  0.0000  0.0175   0.0138   0.0433    0.0701   0.0000   440.5297     0.0529032       18.8830     -0.354688      -1.74764      -1.03734      0.841558       1.11421       1.22336       1.32082       1.34900       1.38105
  35   7 2226.3513    1.0743  0.9108  9.8582  0.0000  0.0185   0.0191   0.0483    0.0821   0.0000   440.8503      -1.27325       18.0217     -0.124255     -0.432002       1.16326      0.866775       1.14860       1.27060       1.37294       1.44972       1.39730
  35   8 2401.2819    1.5648  1.1093 10.4401  0.0000  0.0212   0.0259   0.0545    0.1024   0.0000   441.4500     -0.355205       18.7504      -1.65577      -1.66877      0.197596      0.985084       1.35505       1.43783       1.60433       1.61979       1.69391
  35   9 2571.7809    2.2165  1.1766 10.7907  0.0000  0.0208   0.0345   0.0550    0.1233   0.0000   439.5558      0.561839       21.9642    -0.0750240      -2.35812       1.46619       1.00424       1.26850       1.40492       1.53067       1.63744       1.60218
  35  10 2740.4516    2.9411  1.0969 11.4900  0.0000  0.0199   0.0471   0.0523    0.1184   0.0000   440.9449       1.69615       17.8080      0.865760      -1.69431      -1.67749      0.916596       1.22213       1.31305       1.43876       1.44814       1.50073
  35  11 2906.7638    3.7303  1.0657 11.9237  0.0000  0.0200   0.0598   0.0492    0.1273   0.0000   440.0050       1.28118       17.2449       2.30594      -3.11907       2.42108      0.939623       1.27182       1.38469       1.46700       1.52943       1.62690
  35  12 3069.4896    4.1897  1.0844 12.3908  0.0000  0.0198   0.0675   0.0505    0.1105   0.0000   439.2599       2.54407       14.8163       1.99176      0.722126       1.53965      0.914069       1.21301       1.36369       1.48176       1.52035       1.55630
  35  13 3229.0564    3.9968  1.4486 12.4307  0.0000  0.0234   0.0578   0.0644    0.0803   0.0000   439.7811       2.34791       17.2606      0.653476      -1.69824      0.559802       1.10425       1.46573       1.61577       1.71519       1.75817       1.76316
  35  14 3386.4891    3.5286  1.9723 12.0205  0.0000  0.0285   0.0434   0.0732    0.0627   0.0000   441.1629       3.46338       12.7224       4.36311      -3.86988       3.89957       1.27474       1.71456       1.84507       2.05834       2.09184       2.15253
  35  15 3542.5955    2.8352  3.1622 11.3850  0.0000  0.0378   0.0280   0.0985    0.0473   0.0000   439.5724       2.43290       14.3397     -0.524151      -10.6557       7.13035       1.67338       2.30086       2.55038       2.75746       2.80120       2.81456
  35  16 3697.6521    2.3064  4.7586 10.8181  0.0000  0.0487   0.0192   0.1256    0.0392   0.0000   438.3829       1.18569       19.1778      0.710835      -2.89586       4.33399       2.24321       2.89596       3.26938       3.52460       3.61752       3.54190
  35  17 3851.6095    1.8319  7.1041 10.3369  0.0000  0.0646   0.0129   0.1766    0.0334   0.0000   439.0020       3.02691       14.3995       4.17946      -9.23571      -6.94184       2.96067       3.90153       4.34355       4.66538       4.88808       4.82908
  35  18 4004.8810    1.5348  9.4248 10.0700 -0.0013  0.0848   0.0098   0.2262    0.0316   0.0000   436.0554       10.8189       20.0604      -2.73437      -1.49220       3.59929       3.90348       5.07002       5.72929       6.13150       6.34813       6.32092
  35  19 4157.4106    1.2832 12.3284  9.8782 -0.0003  0.1121   0.0073   0.3006    0.0288   0.0000   438.3906       1.98844       20.4942       8.58714     -0.950564       9.98281       4.98172       6.52993       7.37437       7.76240       8.20354       8.08904
  36   2 1235.6175    0.0755  0.0932  8.9913  0.0000  0.0185   0.0075   0.0276    0.0229   0.0000   440.2727       1.63750       20.3653      0.653720      -1.98733      0.549248      0.818594       1.00787       1.29122       1.05854       1.22823       1.20566
  36   4 1681.8924    0.3129  0.2759  8.9807  0.0000  0.0110   0.0098   0.0250    0.0326   0.0000   440.7192     -0.159883       20.0373     -0.793177      -3.15989      0.316648      0.508175      0.681438      0.752376      0.849700      0.817292      0.812462
  36   5 1875.4221    0.5173  0.4862  9.0472  0.0000  0.0136   0.0120   0.0331    0.0507   0.0000   442.7234      -1.92237       20.7922      -1.80464    -0.0939869       1.89376      0.651705      0.818916      0.896032      0.963985      0.977925      0.972193
  36   6 2063.0939    0.7562  0.7052  9.4173  0.0000  0.0162   0.0148   0.0409    0.0638   0.0000   440.6402      -1.10269       20.0824      0.345314     -0.211530      0.270438      0.710828      0.944492       1.08635       1.20194       1.20715       1.19564
  36   7 2245.4599    1.1306  0.9909  9.8824  0.0000  0.0189   0.0192   0.0509    0.0856   0.0000   440.6249      0.843275       19.8247       2.68194      -1.79763     -0.108708      0.879243       1.14598       1.24960       1.36012       1.40434       1.36027
  36   8 2421.0915    1.6016  1.1435 10.4944  0.0000  0.0205   0.0256   0.0562    0.0940   0.0000   439.7335       1.75888       19.2305       1.80272      -4.01180     -0.366608      0.906369       1.20568       1.36514       1.47912       1.44647       1.44144
  36   9 2592.6902    2.2565  1.2057 11.0866  0.0000  0.0212   0.0350   0.0558    0.1020   0.0000   439.9055      0.375591       17.7797      0.808956      -1.18556     -0.382911      0.942418       1.23743       1.45463       1.61431       1.59548       1.66720
  36  10 2762.6700    3.0376  1.1137 11.6108  0.0001  0.0202   0.0480   0.0517    0.1174   0.0000   441.7080       1.85967       18.1781       2.84267     -0.987083     -0.569124      0.983928       1.32306       1.46328       1.59323       1.62394       1.55971
  36  11 2930.1808    3.9430  0.9995 12.1782  0.0000  0.0180   0.0646   0.0493    0.1080   0.0000   441.6952       3.17012       19.9562       1.13567      -2.20990      0.275404      0.829456       1.02950       1.13139       1.24630       1.28594       1.30027
  36  12 3094.2263    4.3757  1.0371 12.6709  0.0000  0.0197   0.0710   0.0489    0.0971   0.0000   440.6968       1.12116       19.1054       3.09010      -1.76855     -0.627699      0.903628       1.23141       1.28979       1.41899       1.43820       1.47766
  36  13 3254.9861    3.9777  1.4901 12.1933  0.0000  0.0239   0.0541   0.0614    0.0885   0.0000   439.0660       1.23499       17.4274       3.04343     -0.407451      -1.31545       1.05190       1.43840       1.52935       1.67968       1.74317       1.79675
  36  14 3413.6388    3.3015  2.1951 11.8909  0.0000  0.0298   0.0382   0.0783    0.0556   0.0000   439.6600       1.01424       14.7299      -1.22931      -2.87485      0.458378       1.32151       1.76334       1.95134       2.11478       2.12559       2.16140
  36  15 3570.6042    2.6989  3.5319 11.3036  0.0000  0.0393   0.0254   0.1063    0.0439   0.0000   442.2459      0.253784       13.6385       4.74833      -1.06107       1.79985       1.74540       2.31658       2.60407       2.79277       2.91192       2.88819
  36  16 3726.4604    2.2296  5.1685 10.5863  0.0000  0.0491   0.0171   0.1323    0.0384   0.0000   440.0014     -0.428778       16.8768       4.24965      -5.05271      0.996535       2.19436       2.87089       3.24842       3.51149       3.60643       3.67967
  36  17 3881.3344    1.7937  7.8316 10.2233  0.0000  0.0683   0.0117   0.1869    0.0326   0.0000   436.0410       5.32964       17.5574     -0.251052      -8.02518     -0.417128       2.99411       4.03802       4.46133       4.72955       4.90174       4.87338
  36  18 4035.2953    1.5006 10.0386 10.0189  0.0007  0.0885   0.0092   0.2390    0.0309   0.0000   442.0342      0.435365       22.4424       1.37433       7.77364       1.85834       3.86404       5.12495       5.82156       6.05179       6.45608       6.36094
  36  19 4188.3507    1.2591 13.2169  9.8516  0.0015  0.1160   0.0069   0.3176    0.0279   0.0000   441.6362       3.95379       14.5518      0.859663       7.16254      -3.98919       5.00565       6.66583       7.48275       8.07381       8.23338       8.34002
  37   2 1249.2115    0.0799  0.0912  9.0161  0.0000  0.0142   0.0070   0.0269    0.0225   0.0000   442.0827      -2.03965       21.4649     -0.868407     -0.114698      -2.39865      0.584496      0.798847       1.02248      0.972555      0.912705       1.00954
  37   3 1486.8170    0.1619  0.1548  9.0177  0.0000  0.0113   0.0078   0.0247    0.0249   0.0000   440.2674     -0.426845       21.0071      -1.14966      -3.12772     -0.570868      0.466753      0.528642      0.733961      0.778488      0.688742      0.721068
  37   4 1697.5694    0.3092  0.2964  9.0913  0.0000  0.0117   0.0094   0.0272    0.0324   0.0000   440.9973     -0.178223       22.3387   -0.00862656      -2.39289     -0.891778      0.548335      0.724651      0.808028      0.842605      0.848125      0.893287
  37   5 1892.2053    0.5293  0.5094  9.2010  0.0000  0.0143   0.0121   0.0329    0.0491   0.0000   440.7043     -0.591579       20.3756       2.09311     -0.953345     0.0225867      0.661976      0.829726      0.893463      0.960303       1.01263      0.960884
  37   6 2081.0834    0.7646  0.8681  9.3665  0.0000  0.0182   0.0137   0.0481    0.0701   0.0000   440.7031    -0.0416100       18.6340      -2.56406      -3.01947       2.48538      0.743798      0.980485       1.12582       1.22654       1.18548       1.23777
  37   7 2264.2824    1.1904  1.0177  9.8276  0.0000  0.0194   0.0191   0.0492    0.0933   0.0000   439.2034       1.05589       19.9406     -0.392269      -2.62132     -0.715047      0.817672       1.10096       1.23234       1.34559       1.33516       1.31327
  37   8 2440.6596    1.7210  1.0960 10.8227  0.0000  0.0205   0.0283   0.0543    0.0944   0.0000   440.8995      0.400055       19.6229       1.33156      -2.61876       1.91645      0.892923       1.19310       1.24480       1.44145       1.51120       1.50267
  37   9 2613.3285    2.3956  1.1332 11.0333  0.0000  0.0202   0.0369   0.0522    0.1169   0.0000   441.4484       1.13979       19.8845       2.77501     -0.754942     -0.474153      0.877960       1.18628       1.24663       1.37600       1.38403       1.38468
  37  10 2784.4784    3.1258  1.0302 11.8411  0.0000  0.0185   0.0502   0.0495    0.0992   0.0000   440.4508       1.40299       18.2125     0.0822934      -3.69263       1.68251      0.831226       1.02096       1.15317       1.27254       1.29859       1.33193
  37  11 2953.2201    3.8588  0.9392 12.4510  0.0000  0.0184   0.0648   0.0454    0.0950   0.0000   441.3151       3.29914       19.1111      0.597481      -3.12545       1.18260      0.798690       1.08867       1.14395       1.31384       1.27089       1.32339
  37  12 3118.4898    4.4091  1.1158 12.6772  0.0000  0.0201   0.0698   0.0515    0.1030   0.0000   440.2254       2.15112       18.8371       4.98331      -1.40202       2.76715      0.907280       1.22443       1.31852       1.44884       1.41701       1.45120
  37  13 3280.4731    3.9624  1.6380 12.0570 -0.0009  0.0243   0.0504   0.0638    0.0804   0.0000   438.3665       2.07587       17.4075       2.11480      -1.82214     -0.967727       1.07231       1.40925       1.55417       1.68132       1.69492       1.71975
  37  14 3440.2664    3.2835  2.3449 11.8101  0.0000  0.0301   0.0362   0.0798    0.0542   0.0000   441.0980      0.838864       16.1362    -0.0278893      -1.46377       1.71260       1.32875       1.74375       1.90510       2.12745       2.17983       2.13304
  37  15 3598.3059    2.6203  3.9907 10.9735  0.0000  0.0411   0.0221   0.1067    0.0434   0.0000   442.2300      0.849641       17.6924       3.40873      -4.40567       3.10703       1.77769       2.32200       2.61689       2.74458       2.91155       2.87733
  37  16 3755.0029    2.1769  6.0038 10.4496  0.0000  0.0538   0.0153   0.1429    0.0367   0.0000   439.4169       4.47875       18.8120       4.27299       4.26425      -6.17788       2.35373       3.13494       3.47958       3.73947       3.84326       3.92168
  37  17 3910.4150    1.7743  8.3307 10.2289  0.0000  0.0716   0.0111   0.1937    0.0321   0.0000   434.9114       3.12095       15.7756       9.04724      -3.69674     -0.317902       3.05969       4.06161       4.51454       4.91661       5.02671       5.11622
  37  18 4065.2954    1.4126 10.3449 10.0919 -0.0009  0.0915   0.0085   0.2553    0.0293   0.0000   446.9311       8.59912       15.0211      -5.03059      -3.86905       14.3484       3.88541       5.16088       5.82644       6.38521       6.51537       6.50729
  37  19 4219.1947    1.1580 12.6141  9.9245 -0.0016  0.1168   0.0066   0.3164    0.0265   0.0000   430.2512      0.868194       25.2302       6.41186      -7.00273       5.06946       4.97423       6.66072       7.45589       8.16563       8.38065       8.33176
  38   2 1262.5777    0.0773  0.0929  8.9873  0.0000  0.0147   0.0069   0.0363    0.0222   0.0000   441.3358     -0.317048       21.8644     -0.279503      -4.63168    -0.0677042      0.605125      0.853603      0.913951      0.911449       1.07344      0.896197
  38   3 1501.5571    0.1763  0.1870  9.0209  0.0000  0.0107   0.0076   0.0272    0.0256   0.0000   441.4144     -0.531679       20.8662      0.803144      -2.55539     -0.335702      0.491741      0.541902      0.607984      0.662821      0.678328      0.713231
  38   4 1713.0063    0.3289  0.3760  8.9738  0.0000  0.0124   0.0089   0.0315    0.0360   0.0000   440.6242      -1.00901       22.1383     -0.443249      -2.75228      0.686262      0.552196      0.700352      0.774652      0.830776      0.799164      0.811561
  38   5 1908.7709    0.5342  0.5779  9.1805  0.0000  0.0145   0.0115   0.0379    0.0505   0.0000   440.7545      -1.57598       20.1006       1.29425      -2.83489       1.19737      0.626329      0.866103      0.920560       1.02144       1.01171      0.990903
  38   6 2098.9181    0.8471  0.7670  9.4784  0.0000  0.0161   0.0154   0.0406    0.0710   0.0000   441.3987     -0.220708       20.1513       1.63341      -1.68824      0.518954      0.706783      0.885853       1.02900       1.12988       1.09264       1.14857
  38   7 2282.8828    1.2714  1.0526  9.7611  0.0000  0.0188   0.0200   0.0488    0.1069   0.0000   442.0347      -1.41550       19.4300     0.0395645      -2.32101      0.718766      0.809926       1.07174       1.13781       1.34507       1.31277       1.31969
  38   8 2459.8928    1.7982  1.3349 10.0786  0.0000  0.0219   0.0247   0.0558    0.1184   0.0000   439.6469      0.737686       21.7693     0.0277135      -1.16965      -1.92149      0.874067       1.23005       1.31505       1.49342       1.46940       1.45275
  38   9 2633.6658    2.4586  1.1945 11.0243 -0.0002  0.0204   0.0364   0.0515    0.1129   0.0000   441.4504      0.753311       18.3428       2.73829      -2.25993       2.11800      0.846939       1.17273       1.26636       1.41122       1.46208       1.48466
  38  10 2805.9916    3.2682  1.1368 11.9211  0.0000  0.0197   0.0507   0.0521    0.1109   0.0000   440.5534       1.65883       19.1826      0.754423      -2.94934      -2.65133      0.874084       1.10401       1.23671       1.40596       1.45245       1.47213
  38  11 2975.8480    4.0721  1.0028 12.2925 -0.0001  0.0182   0.0644   0.0463    0.1086   0.0000   441.0569      0.746461       16.2438       2.83885      -3.12179       1.11313      0.749733       1.01656       1.10802       1.20264       1.23756       1.21060
  38  12 3142.1980    4.3180  1.1848 12.7155  0.0000  0.0203   0.0664   0.0554    0.0992   0.0000   440.9897       1.00480       17.5169       2.02427      -2.86599       3.78973      0.879952       1.17423       1.29511       1.40877       1.40315       1.45269
  38  13 3305.6187    3.9082  1.6376 12.1432  0.0000  0.0243   0.0497   0.0641    0.0799   0.0000   441.3498       3.67703       13.9673       3.26079    -0.0335584       1.35616       1.00613       1.37930       1.50952       1.69091       1.63314       1.64658
  38  14 3466.5852    3.1602  2.6308 11.6439  0.0000  0.0314   0.0320   0.0831    0.0485   0.0000   440.2648       2.33881       11.8692       1.75881      -1.82396     -0.331235       1.32794       1.76771       1.97679       2.14002       2.22214       2.22535
  38  15 3625.5876    2.5360  4.4530 10.8999  0.0000  0.0430   0.0201   0.1149    0.0398   0.0000   438.6501       4.99533       20.0046     -0.334810       3.32716     -0.284088       1.81869       2.36312       2.69276       2.85157       2.92536       2.94838
  38  16 3783.1611    2.0820  5.9486 10.4667  0.0000  0.0533   0.0146   0.1437    0.0360   0.0000   434.3146       6.71147       24.8204       3.11638       1.41825       8.85703       2.23822       2.95871       3.29002       3.52597       3.71075       3.75623
  38  17 3939.3068    1.7144  8.3881 10.2128  0.0000  0.0714   0.0106   0.1974    0.0317   0.0000   434.9968       8.10443       20.2660      -11.6349       6.29431       6.59019       2.98993       4.00267       4.47032       4.80262       5.06071       5.10598
  38  18 4094.7694    1.3912 11.5492 10.0488  0.0008  0.1014   0.0077   0.2736    0.0282   0.0000   445.5452      -1.19443       26.4311       5.27082      -6.13783       17.1311       4.12404       5.60968       6.32596       6.69985       6.94536       6.91044
  39   2 1275.7215    0.0895  0.1071  8.9929  0.0000  0.0176   0.0068   0.0370    0.0225   0.0000   441.5811      0.359282       20.1074      0.248779      -2.96919      -1.41120      0.798683       1.22758       1.35893       1.27029       1.31706       1.55388
  39   3 1516.0457    0.1758  0.1700  9.0123  0.0000  0.0098   0.0077   0.0269    0.0248   0.0000   440.7455     0.0410550       22.6015      0.955626      -1.96415      0.154068      0.406689      0.510993      0.528716      0.709515      0.615168      0.704843
  39   4 1728.2612    0.3554  0.3208  9.0457  0.0000  0.0120   0.0099   0.0272    0.0341   0.0000   441.4977     -0.230293       19.9724       1.12082      -1.37935     0.0589871      0.445678      0.640095      0.629403      0.748470      0.694495      0.770035
  39   5 1925.1949    0.5743  0.5404  9.1943  0.0000  0.0137   0.0123   0.0350    0.0520   0.0000   442.5018      -1.19413       22.3381     -0.961281      -2.02926     0.0722121      0.547168      0.720192      0.816362      0.846239      0.872763      0.884509
  39   6 2116.5527    0.8478  0.8408  9.4846  0.0000  0.0172   0.0149   0.0448    0.0755   0.0000   440.1950      0.566831       21.2223     -0.807717      -2.24717      -1.26001      0.684870      0.890411       1.01400       1.11356       1.17620       1.15751
  39   7 2301.2262    1.3175  1.0265 10.0104  0.0000  0.0191   0.0210   0.0476    0.0978   0.0000   440.9020     -0.243430       20.1535      0.742992      -4.34349      0.101031      0.791435       1.09133       1.20409       1.27404       1.33248       1.35567
  39   8 2479.0182    1.8537  1.2106 10.6170  0.0000  0.0206   0.0272   0.0527    0.0977   0.0000   441.6589      0.577719       22.6237       1.17303      -2.06659      0.359805      0.883213       1.18468       1.30316       1.41371       1.43223       1.42622
  39   9 2653.8595    2.6212  1.1254 11.3455  0.0000  0.0198   0.0396   0.0500    0.1082   0.0000   439.4558       1.01312       20.4676       3.26629      -1.45695     -0.949554      0.801405       1.05149       1.21675       1.30926       1.34623       1.34878
  39  10 2827.2704    3.4456  1.1036 11.6464  0.0000  0.0185   0.0517   0.0490    0.1215   0.0000   441.8148      -1.09363       20.1465       1.02147      -4.83168    -0.0360997      0.797737       1.04795       1.18153       1.25466       1.34191       1.34096
  39  11 2998.0629    4.2143  1.0703 12.0661  0.0000  0.0180   0.0640   0.0495    0.1267   0.0000   441.1101      0.976231       18.6410       2.48997      -2.41287       1.72921      0.731608       1.00817       1.11912       1.27027       1.26697       1.28867
  39  12 3165.6458    4.4641  1.2572 12.3999 -0.0053  0.0204   0.0630   0.0532    0.0983   0.0000   440.4047       1.36042       15.2468      0.647077      -1.21976     -0.801766      0.862959       1.14992       1.28729       1.39441       1.44442       1.41040
  39  13 3330.2941    3.7371  1.7916 12.3771  0.0000  0.0263   0.0467   0.0674    0.0609   0.0000   441.5161       1.15333       17.7278       2.10482    -0.0674267      -1.18232       1.07533       1.48292       1.57967       1.78130       1.79903       1.82386
  39  14 3492.5496    3.0367  2.9270 11.5287  0.0000  0.0336   0.0293   0.0879    0.0466   0.0000   442.4563      0.343844       15.3678       5.38819      -3.59595     -0.190513       1.41426       1.86416       2.10880       2.28941       2.37621       2.35785
  39  15 3652.6604    2.4526  4.5690 10.8887  0.0000  0.0436   0.0190   0.1188    0.0369   0.0000   442.0676      -2.25813       17.3875      -3.37500      -9.74393       4.80035       1.75103       2.31537       2.57379       2.82531       2.88408       2.89637
  39  16 3810.8858    1.9726  6.4993 10.5056 -0.0003  0.0583   0.0136   0.1558    0.0329   0.0000   437.0034       5.10326       14.6128       2.65535      -9.64956       4.04642       2.34556       3.19159       3.50624       3.89459       3.91547       3.94617
  39  17 3968.2413    1.6563  9.5411 10.0702  0.0009  0.0794   0.0093   0.2174    0.0312   0.0000   439.0523       7.32453       11.1564      -1.21862      -12.2735      0.790777       3.21273       4.22719       4.78228       5.08985       5.25393       5.23105
  39  18 4124.4225    1.3280 11.8632 10.0029  0.0002  0.1025   0.0072   0.2793    0.0276   0.0000   443.4096      0.960398       4.89696      -8.93390      0.726291       7.88560       4.12694       5.49984       6.20524       6.61398       6.92627       6.94681
  40   2 1288.7365    0.0970  0.1459  9.0066  0.0000  0.0155   0.0064   0.0363    0.0225   0.0000   440.5103      0.196127       20.6619       1.72170      -3.66114     -0.385961      0.582187      0.822995      0.970242       1.02260       1.06661       1.13166
  40   3 1530.3277    0.2000  0.1898  8.9444  0.0000  0.0092   0.0079   0.0250    0.0258   0.0000   441.2768      0.259406       20.7030     0.0623298      -3.51570      0.245117      0.393046      0.532862      0.620366      0.641489      0.610200      0.688439
  40   4 1743.2336    0.3522  0.3683  8.9881  0.0000  0.0120   0.0092   0.0293    0.0357   0.0000   441.4958     0.0808688       20.6876      0.285130      -3.19408     -0.509783      0.471400      0.640055      0.680396      0.793844      0.792721      0.800762
  40   5 1941.4044    0.6013  0.6346  9.1228  0.0000  0.0153   0.0119   0.0371    0.0588   0.0000   440.7868     -0.317696       20.5450       1.06316      -2.66588     -0.224687      0.591194      0.792384      0.884558      0.957972      0.973683      0.985759
  40   6 2133.9291    0.8664  0.8932  9.5377  0.0000  0.0177   0.0148   0.0458    0.0766   0.0000   439.9340      0.544370       21.6638       2.27260      -3.41929     -0.146457      0.736718      0.958159       1.09360       1.22161       1.29016       1.30822
  40   7 2319.2638    1.3090  1.1788  9.9378  0.0000  0.0202   0.0195   0.0528    0.1048   0.0000   440.5801     -0.454722       20.1209       1.89372      -4.28782       2.10338      0.815650       1.08595       1.19527       1.33366       1.38455       1.41919
  40   8 2497.8642    1.8866  1.2453 10.6406  0.0000  0.0201   0.0272   0.0543    0.0962   0.0000   440.4319    -0.0821346       19.3306       2.24789      -4.39118      0.577708      0.817556       1.06640       1.16686       1.28773       1.30695       1.32409
  40   9 2673.8080    2.6097  1.1841 11.4428  0.0000  0.0203   0.0392   0.0535    0.1066   0.0000   441.5602      0.206890       20.0504    -0.0147679      -2.47962      0.141868      0.800010       1.10945       1.19417       1.34485       1.36724       1.38868
  40  10 2848.2123    3.4961  1.0504 12.0346  0.0000  0.0182   0.0535   0.0476    0.1003   0.0000   440.9798      0.451270       18.1585       1.92938      -4.26995      -1.79659      0.761929       1.03045       1.14729       1.21370       1.30457       1.32640
  40  11 3019.9638    4.2777  1.0547 12.2854  0.0000  0.0180   0.0649   0.0469    0.1145   0.0000   441.4874       3.33238       20.7952      0.740945      -2.64136      0.704266      0.765239       1.03342       1.11937       1.20782       1.17791       1.19653
  40  12 3188.6364    4.3458  1.3782 12.4362  0.0000  0.0214   0.0590   0.0551    0.0874   0.0000   440.6886      0.572632       17.3853       4.08584      -2.36781       1.75014      0.837853       1.12527       1.24065       1.34568       1.39841       1.41047
  40  13 3354.5511    3.7397  1.9829 12.0506  0.0000  0.0258   0.0424   0.0705    0.0597   0.0000   439.7640       5.27482       15.0146       3.95962      -1.87232      0.534233       1.02952       1.37586       1.49936       1.68774       1.74753       1.73373
  40  14 3518.0505    2.9586  3.1044 11.5094  0.0000  0.0346   0.0273   0.0905    0.0435   0.0000   439.0466     -0.319282       16.7773       6.16878      -3.73637      -6.91348       1.39917       1.82179       2.01360       2.22643       2.26054       2.27507
  40  15 3679.2366    2.3773  4.8825 10.8276  0.0000  0.0451   0.0176   0.1233    0.0350   0.0000   442.6618       1.66524       19.0587      -2.53173      -8.05154       1.53729       1.77951       2.36720       2.71069       2.87020       2.95248       2.97317
  40  16 3838.4776    1.9559  7.5385 10.3561 -0.0000  0.0642   0.0120   0.1683    0.0319   0.0000   437.6302       4.24962       15.4325       7.86342      -1.19643      0.507613       2.48408       3.40218       3.66505       4.11355       4.21825       4.25559
  40  17 3996.4906    1.5770  9.4999 10.1596 -0.0011  0.0804   0.0089   0.2255    0.0297   0.0000   442.1045       1.90717       9.52177       13.2451      -2.28725      -3.90964       3.15134       4.23372       4.77779       5.19664       5.35980       5.33629
  40  18 4153.3594    1.3075 12.9440  9.9633  0.0000  0.1100   0.0065   0.2974    0.0264   0.0000   442.3896      -2.93362       11.9412      -22.9990       7.81628       5.67591       4.40708       5.78130       6.60488       6.98906       7.36378       7.35674
  41   2 1301.5649    0.0930  0.0976  8.9768  0.0000  0.0149   0.0072   0.0229    0.0218   0.0000   442.3674     0.0784680       20.8075     -0.157805      -1.72696      0.468714      0.619258      0.846010      0.869626      0.825634      0.950952       1.01129
  41   4 1758.0199    0.3654  0.3989  9.0891  0.0000  0.0123   0.0094   0.0329    0.0352   0.0000   441.7480      0.916480       21.0676      0.758145      -2.82530      0.564836      0.516513      0.660050      0.749945      0.814091      0.767257      0.757895
  41   5 1957.4331    0.6111  0.6174  9.1600  0.0000  0.0142   0.0120   0.0364    0.0549   0.0000   441.4698    -0.0528924       20.5521       1.87704      -2.33032      -1.10247      0.556133      0.719773      0.843078      0.912705      0.954822      0.999179
  41   6 2151.0954    0.9062  0.9202  9.5572  0.0000  0.0171   0.0149   0.0465    0.0763   0.0000   441.0870     -0.643653       19.3509      0.117110     -0.973786      0.795869      0.684420      0.859988      0.976851       1.11188       1.10298       1.14086
  41   7 2337.1454    1.4045  1.0493 10.3266  0.0000  0.0188   0.0218   0.0486    0.0858   0.0000   440.1390     -0.961920       20.8055       1.63525      -2.62642       3.43375      0.751361      0.946888       1.07331       1.22533       1.25556       1.26477
  41   8 2516.5576    2.0232  1.2435 10.4878  0.0000  0.0204   0.0280   0.0512    0.1164   0.0000   440.8622      -1.28734       20.0337     -0.349635      -3.59533    -0.0534701      0.776931       1.05363       1.13572       1.27971       1.30204       1.31018
  41   9 2693.4775    2.7115  1.1485 11.5035  0.0000  0.0196   0.0407   0.0511    0.1095   0.0000   441.8186      0.157877       20.1017      0.288060      -2.02193      0.299589      0.768923       1.03513       1.14471       1.22312       1.24472       1.29314
  41  10 2868.8556    3.6174  1.1050 12.0635  0.0000  0.0183   0.0539   0.0493    0.0998   0.0000   440.7507       1.59254       20.2883      0.823365      -3.78260       1.26637      0.763827       1.02249       1.09128       1.23949       1.29264       1.31041
  41  11 3041.5590    4.3732  1.0578 12.2924  0.0000  0.0176   0.0652   0.0460    0.1099   0.0000   439.6893     0.0279030       20.7754       2.30167      -2.42721      0.108416      0.722087      0.979866       1.05485       1.21514       1.25094       1.24124
  41  12 3211.2756    4.4404  1.4021 12.2664  0.0000  0.0210   0.0582   0.0555    0.0947   0.0000   440.0912       1.59710       20.0046       3.47624      -2.35911      0.145930      0.853673       1.16030       1.28081       1.40549       1.43091       1.47065
  41  13 3378.4226    3.5462  2.2038 11.9547  0.0000  0.0275   0.0377   0.0730    0.0523   0.0000   439.1410       1.71941       19.0391     -0.343708      -2.61063       5.67524       1.09784       1.45255       1.58103       1.75827       1.78916       1.85357
  41  14 3543.1814    2.8517  3.3173 11.4073  0.0000  0.0351   0.0252   0.0953    0.0403   0.0000   440.2762       1.44642       17.0695       4.91030      -2.10432   -0.00738569       1.37137       1.81194       2.00410       2.22699       2.31922       2.33680
  41  15 3705.4853    2.3566  5.4895 10.6067 -0.0000  0.0481   0.0160   0.1271    0.0348   0.0000   441.1215       2.15378       18.2163       1.05640       1.50814      -3.79800       1.85428       2.47018       2.82536       2.99079       3.09671       3.20308
  41  16 3865.9568    1.9080  7.3909 10.3384  0.0001  0.0618   0.0116   0.1668    0.0309   0.0000   441.0834      -3.70155       13.7623       4.02749      -6.07990      0.470736       2.36787       3.14508       3.56100       3.88639       3.99477       4.10057
  41  17 4024.6987    1.5772 11.2258 10.0412  0.0003  0.0904   0.0078   0.2478    0.0287   0.0000   442.3623     -0.274879       14.3252       13.2431      -3.88465      -3.13532       3.51832       4.60785       5.17117       5.56141       5.85455       5.89779
  41  18 4182.3950    1.2696 13.4585  9.8544  0.0004  0.1155   0.0061   0.3047    0.0263   0.0000   435.1246      0.726663       4.32687       14.3643      -3.65986       6.27282       4.41455       5.87625       6.56837       7.11500       7.36862       7.38690
  42   2 1314.2464    0.0848  0.1158  9.0254  0.0000  0.0177   0.0062   0.0329    0.0215   0.0000   438.8756       3.56251       19.2488       3.15481      -6.12313       1.78389      0.928676       1.20832       1.26066       1.20943       1.00074       1.10651
  42   3 1558.1872    0.1994  0.2289  8.9564  0.0000  0.0112   0.0070   0.0239    0.0258   0.0000   441.8481     -0.418013       20.6384     -0.457054      -2.40222      0.667970      0.417027      0.561912      0.661520      0.675798      0.748700      0.744811
  42   5 1973.3163    0.6450  0.6596  9.2494  0.0000  0.0152   0.0123   0.0374    0.0596   0.0000   441.4919      0.849916       20.5553     -0.849960      -3.58575       1.29516      0.584718      0.734760      0.826893      0.913146      0.974949       1.01701
  42   6 2168.0642    0.9764  0.9112  9.5866  0.0000  0.0170   0.0158   0.0448    0.0836   0.0000   441.5105      -1.01506       18.9813      -3.21863      -3.61462       2.07779      0.642446      0.843090      0.962053       1.02844       1.05649       1.08044
  42   7 2354.7433    1.4715  1.1413 10.2779  0.0000  0.0189   0.0218   0.0519    0.0949   0.0000   440.3709       1.11349       23.3842      0.995576      -2.66864      0.989626      0.749654      0.981882       1.08243       1.23382       1.26600       1.23441
  42   8 2535.0060    2.0629  1.1923 10.8734 -0.0030  0.0194   0.0288   0.0512    0.0892   0.0000   441.9739      0.373562       21.3796      -1.11913      -1.03608      0.810349      0.749081      0.988189       1.11496       1.18788       1.25092       1.27139
  42   9 2712.9577    2.7850  1.1861 11.5793  0.0000  0.0192   0.0402   0.0524    0.0999   0.0000   441.3171       1.05155       20.0118      0.716480      -2.63963     -0.204817      0.740577      0.969657       1.07138       1.20614       1.21526       1.23619
  42  10 2889.3407    3.7116  1.0483 12.1771  0.0000  0.0179   0.0558   0.0459    0.0988   0.0000   439.2889      0.137669       20.3750       2.50041      -2.53074       2.18241      0.673769      0.937363      0.995954       1.15390       1.19970       1.19173
  42  11 3062.8949    4.5104  1.1413 12.3257  0.0000  0.0186   0.0649   0.0492    0.1248   0.0000   439.7548       1.74720       20.1037       1.32924      -3.36428       1.80508      0.707047      0.970853       1.06284       1.13243       1.17660       1.16560
  42  12 3233.5593    4.1472  1.5545 12.4630  0.0000  0.0220   0.0531   0.0610    0.0710   0.0000   440.7681       2.27958       21.5586      0.814966      -2.24613     -0.974808      0.875198       1.15304       1.28631       1.39877       1.41928       1.46044
  42  13 3401.9572    3.5098  2.3097 11.9349  0.0000  0.0283   0.0362   0.0743    0.0531   0.0000   438.8451       1.43673       17.8051       5.74229      -7.37578     -0.986923       1.08626       1.47421       1.62499       1.83140       1.88528       1.88181
  42  14 3567.9094    2.8260  3.8344 11.1730  0.0000  0.0378   0.0225   0.0984    0.0393   0.0000   440.5111       2.28776       16.6675      0.293501     -0.402938       2.00098       1.44546       1.90314       2.11233       2.30023       2.43659       2.39799
  42  15 3731.3870    2.2586  5.5833 10.7951  0.0000  0.0492   0.0156   0.1332    0.0318   0.0000   439.1942     -0.307543       18.2135       3.02287      -6.72674       8.13745       1.88474       2.49556       2.82444       3.05048       3.17761       3.30847
  42  16 3892.8082    1.8112  8.1694 10.3467  0.0001  0.0676   0.0105   0.1848    0.0300   0.0000   439.7328     -0.506071       18.3577       2.80907      -3.97541      -2.86427       2.52955       3.38001       3.75935       4.11222       4.21097       4.28963
  42  17 4052.4572    1.4665 10.7492 10.1669 -0.0018  0.0920   0.0076   0.2487    0.0271   0.0000   442.6902       1.40858       20.1488       5.00434      -5.77124       3.91952       3.37034       4.56984       5.08061       5.48701       5.60360       5.77253
  43   2 1326.7347    0.1118  0.1348  8.9365  0.0000  0.0137   0.0063   0.0233    0.0219   0.0000   441.5716     -0.446147       20.3912     0.0887436     -0.936250     -0.590658      0.459463      0.608909      0.743637      0.750505      0.861509      0.816670
  43   3 1571.7923    0.2382  0.2351  8.9134  0.0000  0.0100   0.0077   0.0229    0.0266   0.0000   441.9397     -0.172796       21.0942     -0.112892      -3.66258    -0.0979713      0.375440      0.459316      0.537430      0.570060      0.581017      0.624006
  43   4 1787.0238    0.4160  0.4036  9.0810  0.0000  0.0122   0.0097   0.0272    0.0373   0.0000   440.7537      -1.45045       19.8981     -0.895051      -3.09477      0.553128      0.466221      0.605783      0.689213      0.761809      0.762628      0.753692
  43   5 1988.9985    0.6540  0.7823  9.1527  0.0000  0.0168   0.0115   0.0408    0.0650   0.0000   440.7791      0.239251       20.7924     -0.434856      -3.73305      0.579881      0.599374      0.790199      0.923153      0.988344       1.00515       1.06337
  43   6 2184.8556    1.0015  1.0002  9.6906  0.0000  0.0183   0.0156   0.0458    0.0813   0.0000   441.2413      -1.02291       20.6935     -0.984578      -2.59104    0.00607078      0.689922      0.937861       1.04115       1.12888       1.15978       1.14566
  43   7 2372.2267    1.5158  1.1259 10.3437  0.0000  0.0184   0.0223   0.0514    0.0895   0.0000   441.0638     -0.892864       20.1119       1.96466      -3.63433       1.29401      0.715454      0.975065       1.04732       1.16500       1.22214       1.23995
  43   8 2553.2472    2.1476  1.3174 10.8112  0.0000  0.0202   0.0287   0.0535    0.0918   0.0000   442.5141     0.0289784       21.4957      0.720238      -2.91839      -1.90393      0.770746       1.01482       1.16580       1.24091       1.33988       1.33011
  43   9 2732.3711    2.9559  1.1911 11.6900 -0.0001  0.0195   0.0426   0.0509    0.1013   0.0000   441.5131       2.20250       21.0760      0.861665      -2.42860      0.681479      0.754755       1.00118       1.11149       1.20953       1.24857       1.33632
  43  10 2909.5663    3.8639  1.1274 12.1044  0.0000  0.0177   0.0552   0.0489    0.1017   0.0000   441.7523       1.06693       19.6174       2.60449      -4.83763     -0.273464      0.691676      0.872284      0.994043       1.06167       1.14237       1.14040
  43  11 3083.9200    4.4419  1.1481 12.5989  0.0000  0.0186   0.0653   0.0500    0.1025   0.0000   441.5957       2.61242       20.3084    -0.0557897      -4.31396       1.83790      0.732450      0.965474       1.05441       1.13711       1.17857       1.18027
  43  12 3255.5396    4.0842  1.4697 12.7451  0.0000  0.0228   0.0540   0.0580    0.0665   0.0000   439.9381       1.90405       17.6980       3.71503      -3.71995      0.373055      0.853320       1.12809       1.24432       1.38695       1.43883       1.47067
  43  13 3425.0405    3.3867  2.5116 11.8426  0.0000  0.0290   0.0331   0.0781    0.0466   0.0000   442.0133       3.30333       17.6738      0.662977       2.05507       2.11768       1.06833       1.41252       1.56762       1.69707       1.78823       1.79042
  43  14 3592.2571    2.7020  4.0723 11.0418  0.0000  0.0386   0.0207   0.1036    0.0380   0.0000   440.4808       4.09957       17.6777      0.186303      -3.67031       2.74590       1.42415       1.92471       2.13977       2.36090       2.37942       2.46316
  43  15 3756.9390    2.1744  5.9223 10.6564 -0.0002  0.0507   0.0142   0.1372    0.0310   0.0000   440.4649       6.42299       16.5339      0.493312      -5.52776     -0.178573       1.89770       2.48162       2.82354       3.05057       3.14819       3.20923
  43  16 3919.4114    1.7490  8.5563 10.3220 -0.0006  0.0715   0.0097   0.1902    0.0289   0.0000   440.2954      -2.59724       18.7809     -0.511047      -3.81878       6.99424       2.57106       3.47783       3.91775       4.18375       4.39015       4.44456
  43  17 4079.7160    1.4304 11.7999 10.0885  0.0007  0.0973   0.0069   0.2638    0.0261   0.0000   436.3067       1.01409       25.6468       4.94258       2.56436      -5.66001       3.58654       4.74196       5.39781       5.88186       6.17831       6.24599
  44   4 1801.2436    0.4295  0.4281  9.1243  0.0000  0.0130   0.0099   0.0283    0.0387   0.0000   441.2148      -1.03711       22.0311      0.296429      -2.58349      0.118835      0.447580      0.621032      0.705820      0.775009      0.811089      0.770653
  44   5 2004.5654    0.6903  0.7000  9.2060  0.0000  0.0149   0.0123   0.0370    0.0623   0.0000   441.2906       1.62416       21.4839    -0.0963577      -2.48267    -0.0871718      0.543351      0.729471      0.853489      0.892149      0.935456      0.932998
  44   6 2201.3788    1.0920  0.9709  9.5901  0.0000  0.0171   0.0166   0.0433    0.0877   0.0000   440.6501      0.369041       21.4651     -0.457226      -2.92322     -0.434766      0.609644      0.846521      0.939544       1.05499       1.15224       1.13098
  44   7 2389.4303    1.6125  1.1854 10.2165  0.0000  0.0190   0.0227   0.0506    0.1077   0.0000   441.4282     -0.212313       22.9616     0.0881016      -2.65559      0.524486      0.705424      0.938332       1.04173       1.16048       1.18071       1.18804
  44   8 2571.4402    2.2283  1.2286 10.9762  0.0000  0.0190   0.0308   0.0516    0.0928   0.0000   441.0285      0.589588       21.3283       2.43894      -3.58768      0.628831      0.700179      0.932922       1.03015       1.13036       1.15411       1.18428
  44   9 2751.5046    2.9850  1.1323 11.9168  0.0000  0.0181   0.0439   0.0515    0.0856   0.0000   440.2863      -1.40528       21.2352       1.61629      -1.90619    -0.0374720      0.673863      0.874325      0.999384       1.11394       1.12947       1.16299
  44  10 2929.5763    3.9934  1.0624 12.1121  0.0000  0.0173   0.0581   0.0442    0.1090   0.0000   441.1695       1.35140       19.9215       2.38046      -2.90104    -0.0291699      0.642690      0.841050      0.953692       1.02810       1.09451       1.08870
  44  11 3104.7116    4.3803  1.2315 12.3640  0.0000  0.0190   0.0601   0.0497    0.1031   0.0000   442.0956       2.24776       20.9258      0.731173      -2.88179       1.54717      0.706918      0.932911       1.05976       1.13613       1.16511       1.19619
  44  12 3277.3008    4.0610  1.8137 12.1448  0.0000  0.0240   0.0455   0.0609    0.0644   0.0000   442.1340     -0.615856       21.1668       3.86262      -2.41676       2.59117      0.902242       1.19892       1.34494       1.45901       1.53077       1.54767
  44  13 3447.8623    3.3070  2.7495 11.6801  0.0000  0.0303   0.0303   0.0800    0.0455   0.0000   442.3246      0.161768       20.9540       1.28719      -1.62726       3.03964       1.10838       1.46527       1.66159       1.77120       1.86072       1.86951
  44  14 3616.2529    2.6297  4.0169 11.2686  0.0000  0.0394   0.0206   0.1028    0.0348   0.0000   441.8421      -1.09413       19.2346      -5.41709       1.40079      0.739242       1.46061       1.91820       2.10975       2.35144       2.41824       2.46353
  44  15 3782.1271    2.1297  6.5499 10.6243  0.0000  0.0551   0.0132   0.1471    0.0302   0.0000   441.6841       2.94995       18.2972       6.41742      0.482677      -1.93950       1.98652       2.68929       2.99255       3.27578       3.38730       3.41934
  44  16 3945.4862    1.7409  9.1538 10.2375  0.0005  0.0743   0.0091   0.2003    0.0292   0.0000   434.6241       1.82465       22.9226       6.53081      -1.75209      -1.98035       2.68719       3.54342       4.02567       4.39973       4.45912       4.54402
  44  17 4106.9373    1.4024 12.4485 10.0457  0.0007  0.1020   0.0065   0.2730    0.0255   0.0000   441.7894      -6.56032       18.8776       1.56428      -8.26795      -2.28478       3.65917       4.85362       5.52962       6.02860       6.34100       6.38500
  45   1 1062.0201    0.0498  0.0315  9.1409  0.0000  0.0156   0.0077   0.0179    0.0195   0.0000   440.1394      0.950078       20.1379       1.64395      -3.47270     -0.125585      0.562654      0.694689      0.784623      0.908936       1.11200       1.20453
  45   2 1351.2696    0.1121  0.1261  8.9454  0.0000  0.0102   0.0065   0.0297    0.0212   0.0000   441.4021      0.304385       21.9427    -0.0888918      -3.05113     -0.388597      0.399061      0.524528      0.614669      0.581273      0.732408      0.625734
  45   3 1598.4045    0.2393  0.2672  8.9655  0.0000  0.0106   0.0074   0.0262    0.0263   0.0000   441.9139     -0.316634       20.7643      0.304829      -3.14769       1.81017      0.373243      0.517003      0.509502      0.599126      0.607956      0.628575
  45   4 1815.2965    0.4625  0.5167  9.0906  0.0000  0.0137   0.0098   0.0332    0.0415   0.0000   441.4803     -0.148186       21.0616     -0.165050      -2.44239      0.622101      0.445186      0.628661      0.669353      0.689835      0.744890      0.756084
  45   5 2019.9927    0.6900  0.7618  9.3014  0.0000  0.0159   0.0119   0.0400    0.0593   0.0000   441.5068      0.750679       21.5703       3.09510     -0.889359      -1.28489      0.543055      0.726783      0.823486      0.893358      0.887682      0.887967
  45   6 2217.7754    1.0959  1.0051  9.7359  0.0000  0.0181   0.0164   0.0449    0.0843   0.0000   440.5995     -0.814148       19.6241      -1.45074      -2.66242      -1.50338      0.609977      0.833494      0.938337       1.02520       1.03833       1.09153
  45   7 2406.3898    1.6102  1.2515 10.4613  0.0000  0.0202   0.0220   0.0518    0.0870   0.0000   440.7623       2.32283       20.5487     -0.326823     -0.534499      0.324548      0.718293      0.988808       1.09639       1.19276       1.25113       1.23082
  45   8 2589.3819    2.3258  1.2613 10.8641  0.0000  0.0195   0.0307   0.0495    0.1043   0.0000   439.9288      0.648796       21.5188      0.970303      -3.80702       2.02175      0.693349      0.926059       1.04022       1.12825       1.20504       1.24635
  45   9 2770.4738    3.1421  1.1649 11.7341  0.0000  0.0178   0.0438   0.0508    0.0973   0.0000   440.9596      0.884917       20.7374     -0.756911      -3.07601       1.49567      0.646415      0.879071      0.969338       1.05936       1.09282       1.11515
  45  10 2949.3927    4.0795  0.9937 12.3220  0.0000  0.0160   0.0606   0.0448    0.0925   0.0000   441.6188      0.268528       21.2503      -1.05871      -4.80615     -0.495206      0.616430      0.828927      0.930886       1.03931       1.05339       1.07552
  45  11 3125.2824    4.4239  1.2255 12.5749  0.0000  0.0197   0.0604   0.0495    0.0937   0.0000   441.7394       2.48750       20.8635       4.65073      -2.57378      0.819342      0.671109      0.915290      0.966193       1.13424       1.11586       1.14865
  45  12 3298.7192    4.0507  1.8048 12.0007  0.0000  0.0234   0.0442   0.0591    0.0673   0.0000   441.8667       4.99255       17.0415     -0.676518     -0.848234      0.466838      0.840841       1.15797       1.27761       1.40881       1.42599       1.43963
  45  13 3470.3381    3.2417  2.9045 11.6188  0.0000  0.0312   0.0287   0.0833    0.0441   0.0000   440.2439     -0.179593       15.5695      0.107168     -0.222827      -3.42809       1.06645       1.48973       1.61125       1.80834       1.84012       1.90911
  45  14 3639.8899    2.5933  4.7112 11.0019  0.0001  0.0420   0.0183   0.1127    0.0339   0.0000   439.7912      -1.74800       20.8500       2.33498      -7.81576     -0.960667       1.49023       1.96684       2.19855       2.40773       2.50422       2.54263
  45  15 3806.9157    2.0306  6.6613 10.6266 -0.0003  0.0559   0.0124   0.1534    0.0297   0.0000   442.1273       6.63552       15.4188       2.78586     -0.544356      -1.30733       1.98658       2.62627       2.96048       3.26057       3.29370       3.37425
  45  16 3971.4238    1.6869  9.4613 10.2067 -0.0005  0.0751   0.0084   0.2089    0.0287   0.0000   440.9742       6.33334       15.3926       2.49117       2.76073       8.23944       2.65631       3.57830       4.00084       4.31651       4.55934       4.64070
  45  17 4134.0310    1.3277 12.8064 10.0618 -0.0008  0.1079   0.0062   0.2866    0.0246   0.0000   432.0534       1.60612       26.1754      0.393570      -3.37790      -6.00524       3.79728       5.01484       5.68055       6.18925       6.47670       6.58982
  46   2 1363.2823    0.1295  0.1236  8.9586  0.0000  0.0097   0.0067   0.0222    0.0213   0.0000   441.1988      0.789791       21.4360     -0.423610      -2.90354      0.869388      0.347220      0.476633      0.558297      0.628977      0.674102      0.700070
  46   3 1611.4185    0.2512  0.2599  9.0356  0.0000  0.0104   0.0076   0.0248    0.0267   0.0000   441.7364     -0.439729       21.3816      0.143783      -2.29722     -0.849325      0.391392      0.480387      0.549448      0.589223      0.617409      0.639325
  46   4 1829.1550    0.4782  0.5407  9.0466  0.0000  0.0136   0.0097   0.0326    0.0453   0.0000   441.0222     -0.492055       21.2510      0.497567      -1.15176      0.481336      0.467417      0.608608      0.732539      0.780017      0.798640      0.799986
  46   5 2035.1730    0.7495  0.7879  9.3318  0.0000  0.0154   0.0125   0.0398    0.0660   0.0000   441.8176      0.550542       20.7666      0.724738      -1.14888     -0.644141      0.550260      0.688651      0.791625      0.873390      0.914122      0.920272
  46   6 2233.9269    1.1565  1.0353  9.8685  0.0000  0.0178   0.0169   0.0448    0.0815   0.0000   441.0610     -0.303774       20.4391     -0.528158      -1.86520     -0.842906      0.589347      0.829145      0.904031       1.01316       1.02125       1.09706
  46   7 2423.2853    1.6856  1.3189 10.4638  0.0000  0.0202   0.0220   0.0516    0.0809   0.0000   440.5303     -0.200925       22.4247    -0.0931105      -3.69498     0.0336521      0.696849      0.946769       1.07080       1.12510       1.18111       1.19225
  46   8 2607.2041    2.4194  1.3022 10.9619  0.0000  0.0191   0.0316   0.0517    0.0962   0.0000   440.5773      -2.13509       20.1816      0.668595      -4.96116     -0.707036      0.679744      0.921239      0.997477       1.10819       1.15855       1.21012
  46   9 2789.3149    3.3540  0.9606 12.0064  0.0000  0.0162   0.0495   0.0416    0.0860   0.0000   441.0261      0.598022       21.6061      0.196098      -2.43763       1.13573      0.599577      0.792481      0.863584      0.944159      0.968786       1.00045
  46  10 2968.9762    4.2179  1.0765 12.2641  0.0000  0.0170   0.0598   0.0453    0.1087   0.0000   441.4956       1.95786       19.5081       2.02322      -2.27894     0.0502893      0.611624      0.814891      0.935033       1.01517       1.03940       1.06711
  46  11 3145.6515    4.4590  1.2763 12.6818  0.0000  0.0195   0.0597   0.0505    0.0819   0.0000   440.7022      0.883535       20.8033       1.97768      -4.37319       2.02724      0.694389      0.930992       1.00930       1.13312       1.19901       1.15843
  46  12 3319.9735    3.9122  1.8804 12.2399 -0.0003  0.0243   0.0426   0.0618    0.0569   0.0000   442.4256      -1.28901       21.5891       1.95990      -3.56029      -1.09776      0.842728       1.11293       1.26747       1.37234       1.43110       1.44670
  46  13 3492.5915    3.1221  3.1526 11.5795  0.0000  0.0324   0.0262   0.0854    0.0389   0.0000   442.2720       2.31675       20.1406       2.83604  -0.000885296      -1.14793       1.10945       1.49142       1.65807       1.87180       1.91957       1.93334
  46  14 3663.1552    2.4926  4.7985 11.0487  0.0000  0.0429   0.0173   0.1148    0.0316   0.0000   441.8019     0.0166124       16.9872       2.17787     -0.576230     -0.813065       1.47422       1.93622       2.24180       2.39042       2.48304       2.51909
  46  15 3831.4151    2.0280  7.5913 10.5042  0.0006  0.0610   0.0112   0.1668    0.0299   0.0000   440.0223      0.200678       19.8893       5.82983      -1.96661      -1.94941       2.13504       2.86065       3.14707       3.47225       3.63459       3.71992
  46  16 3997.0262    1.6380 10.4297 10.2619  0.0015  0.0845   0.0077   0.2266    0.0267   0.0000   444.6904       2.14871       10.0596       12.5974      -6.48867     -0.938923       2.90234       3.86547       4.41951       4.71424       4.93429       5.01637
  47   1 1081.8669    0.0518  0.0389  9.1330  0.0000  0.0267   0.0086   0.0183    0.0191   0.0000   439.9885      0.135836       21.0673      -1.60688      -2.96962      0.638695      0.778989      0.763410       1.40011      0.859988       1.37330       1.48379
  47   3 1624.2481    0.2622  0.2630  8.9579  0.0000  0.0099   0.0076   0.0229    0.0268   0.0000   440.9604     -0.236854       22.2849     0.0399731      -2.51178   0.000640296      0.338550      0.443186      0.526685      0.559820      0.556991      0.620199
  47   4 1842.8824    0.4700  0.5800  9.0599  0.0000  0.0141   0.0092   0.0350    0.0447   0.0000   441.9059     -0.412925       20.7532     -0.449933      -3.03856      0.348514      0.462294      0.630072      0.674208      0.816648      0.781807      0.827572
  47   5 2050.3181    0.7690  0.7879  9.2737  0.0000  0.0147   0.0126   0.0396    0.0640   0.0000   441.3324      -1.14813       21.0638     -0.448796      -1.89382      0.499414      0.499992      0.666537      0.745148      0.794674      0.819884      0.834117
  47   6 2249.8959    1.1582  1.0058  9.9795  0.0000  0.0170   0.0172   0.0449    0.0784   0.0000   440.0552      -1.17088       21.5794       1.26572      -2.54652       1.64979      0.594813      0.787407      0.861116      0.946867       1.02107       1.05937
  47   7 2439.9408    1.7760  1.2679 10.5076  0.0000  0.0197   0.0239   0.0505    0.0979   0.0000   439.5310      0.261363       20.4682      0.308812      -1.02369      -2.53161      0.674229      0.924518       1.01230       1.11156       1.13787       1.12291
  47   8 2624.8432    2.5025  1.2438 10.9659  0.0000  0.0190   0.0324   0.0471    0.1064   0.0000   442.2072       1.48769       21.0943      0.560562      -1.23692      -1.28478      0.689678      0.896532       1.03630       1.14139       1.17594       1.19044
  47   9 2807.9629    3.3284  1.1031 11.9445  0.0000  0.0173   0.0464   0.0465    0.0927   0.0000   441.8732       2.23968       19.4644       2.22510      -2.41147      0.348729      0.591900      0.803833      0.881170      0.969179      0.984166       1.04677
  47  10 2988.4281    4.2075  1.0868 12.2648  0.0000  0.0169   0.0586   0.0448    0.1068   0.0000   441.7706       1.26544       21.1818       2.40127      -3.27630       2.48106      0.606696      0.778202      0.864154       1.00791       1.07150       1.05722
  47  11 3165.7570    4.3492  1.3697 12.4869  0.0000  0.0194   0.0547   0.0528    0.0752   0.0000   441.2787       2.16288       20.5203       1.47066      -2.72984       1.36819      0.680344      0.889180      0.978141       1.11335       1.14443       1.18250
  47  12 3340.9684    3.8501  1.9789 12.0580  0.0000  0.0244   0.0399   0.0632    0.0561   0.0000   442.5614       1.50039       23.0993      0.492617      0.429635      0.130060      0.851279       1.17132       1.31062       1.43207       1.49305       1.52091
  47  13 3514.5044    3.0520  3.0590 11.5664  0.0000  0.0320   0.0263   0.0844    0.0425   0.0000   441.3263       1.86562       24.6864       6.39602      -3.95077       1.56321       1.09865       1.44707       1.66050       1.77341       1.85442       1.92829
  47  14 3686.1239    2.4207  5.0790 10.9315 -0.0003  0.0447   0.0162   0.1192    0.0323   0.0000   442.3851      0.942895       18.2665       4.30075      -4.42398       2.79180       1.52302       2.11095       2.28368       2.52503       2.70867       2.72260
  47  15 3855.4272    1.9436  7.8587 10.4636 -0.0010  0.0649   0.0104   0.1724    0.0300   0.0000   440.5555      -1.02592       17.9747       2.54503      0.334240      -7.12217       2.15766       2.90024       3.25449       3.54850       3.69299       3.83461
  47  16 4021.9700    1.5436 10.9798 10.2993 -0.0031  0.0912   0.0072   0.2454    0.0254   0.0000   441.4937      -5.22167       21.6249       11.8532      -2.44299       1.57049       3.08244       4.15909       4.65874       5.04662       5.26500       5.37509
  48   1 1091.5982    0.0515  0.0171  9.1337  0.0023  0.0173   0.0095   0.0094    0.0187   0.0000   441.7915     -0.663032       19.5621      0.675186      -4.12918      -2.15378      0.403254      0.765134      0.707451      0.844470      0.823505      0.805487
  48   2 1386.9239    0.1268  0.1355  8.9624  0.0000  0.0112   0.0064   0.0234    0.0211   0.0000   441.0416     -0.199572       20.4087     -0.273522      -2.81736     -0.132874      0.469772      0.659248      0.785659      0.906280      0.809348      0.828241
  48   3 1636.8848    0.2629  0.3221  9.0049  0.0000  0.0113   0.0072   0.0272    0.0278   0.0000   442.1654     -0.119801       21.4862     -0.440184      -2.42042     -0.164893      0.395186      0.503809      0.565975      0.619910      0.688172      0.706008
  48   4 1856.5096    0.5100  0.5649  9.0633  0.0000  0.0137   0.0098   0.0320    0.0455   0.0000   441.6959     -0.182679       21.0600     -0.813756      -2.82499       1.99016      0.434113      0.583965      0.637591      0.716638      0.678406      0.722498
  48   5 2065.2516    0.8011  0.8239  9.4438  0.0000  0.0153   0.0128   0.0397    0.0648   0.0000   441.8647     -0.896234       21.0020      0.701938      -1.27616      0.354487      0.517637      0.674325      0.747766      0.860295      0.864850      0.926965
  48   6 2265.6845    1.2529  1.0934  9.9594  0.0000  0.0179   0.0177   0.0461    0.0883   0.0000   441.3959      -1.37568       20.2429      0.871380      -3.70237     -0.415278      0.599342      0.792092      0.891482      0.993940       1.01361       1.07163
  48   7 2456.4162    1.7856  1.3771 10.5596  0.0000  0.0199   0.0225   0.0521    0.0770   0.0000   440.9208      0.672771       21.3552      0.405918     -0.963207      0.705228      0.679138      0.908393       1.03453       1.13521       1.19623       1.25103
  48   8 2642.3704    2.5876  1.2626 11.3400  0.0005  0.0188   0.0335   0.0495    0.0796   0.0000   440.1510      0.446229       21.6518     -0.812546      -3.37535       1.20051      0.638823      0.841322      0.924393       1.02438       1.03299       1.08065
  48   9 2826.4347    3.4535  1.1203 11.9499  0.0000  0.0174   0.0475   0.0462    0.1031   0.0000   440.6227       1.46921       21.1011      -1.47471      -2.11158      -1.05108      0.620081      0.824691      0.906624      0.997979       1.05699       1.12288
  48  10 3007.6349    4.4033  1.0661 12.4974  0.0000  0.0170   0.0609   0.0430    0.0946   0.0000   440.7676      0.687249       20.6696       2.08698      -3.70945       1.07276      0.570271      0.779690      0.851453      0.938484      0.966806      0.976045
  48  11 3185.7597    4.3505  1.3465 12.7621  0.0000  0.0194   0.0558   0.0529    0.0671   0.0000   440.2981       2.11755       21.1966       1.21450      -2.81745      0.486605      0.649058      0.868628      0.962188       1.06747       1.09015       1.12034
  48  12 3361.7593    3.7436  2.2744 11.9270  0.0000  0.0261   0.0356   0.0676    0.0514   0.0000   440.0716     0.0560821       20.5640      -1.55831      -1.38811       1.93862      0.865972       1.18528       1.34358       1.46157       1.51297       1.55661
  48  13 3536.1751    2.9878  3.7251 11.3257  0.0000  0.0349   0.0225   0.0933    0.0376   0.0000   441.3726       1.72614       20.8446       8.97436      -2.90327      -1.79714       1.16317       1.57725       1.74850       1.90727       1.99065       2.05616
  48  14 3708.7580    2.4003  5.9671 10.8205  0.0001  0.0492   0.0146   0.1319    0.0314   0.0000   440.2516      0.914050       19.0953       3.41231      -3.47814       2.33442       1.62426       2.14442       2.45974       2.66852       2.82624       2.89459
  48  15 3879.1562    1.9330  8.5136 10.4643  0.0000  0.0688   0.0097   0.1833    0.0295   0.0000   440.3912       4.00277       21.9413       10.1684       1.11163      -4.97158       2.24862       3.03573       3.39435       3.66074       3.90110       3.96655
  48  16 4046.9731    1.5553 11.6502 10.2583  0.0037  0.0925   0.0070   0.2538    0.0252   0.0000   435.6807      -5.26289       9.09219       5.07653      -1.34660      -1.02402       3.00785       4.11637       4.58791       5.01644       5.24292       5.36858
  49   2 1398.5030    0.1376  0.1539  8.8824  0.0000  0.0105   0.0061   0.0236    0.0214   0.0000   441.9078      0.197896       21.1572     -0.337199      -3.04467      0.230419      0.434681      0.620599      0.899776       1.08701       1.00926      0.802129
  49   3 1649.2973    0.3007  0.3270  8.9239  0.0000  0.0115   0.0077   0.0257    0.0293   0.0000   441.8719     0.0959939       21.1267     -0.270182      -2.49816      0.375428      0.344333      0.495217      0.517977      0.597731      0.577421      0.625161
  49   4 1869.9570    0.5301  0.5860  9.1444  0.0000  0.0136   0.0101   0.0337    0.0458   0.0000   441.9033      -1.00654       21.1225      0.546575      -4.00059      0.145332      0.457083      0.616452      0.646561      0.723637      0.790598      0.800488
  49   5 2080.0166    0.8284  0.8355  9.3967  0.0000  0.0152   0.0129   0.0388    0.0669   0.0000   441.6728     -0.851812       21.4260      0.615383      -4.20187     0.0901280      0.496613      0.652500      0.738243      0.806603      0.854086      0.831727
  49   6 2281.3068    1.2574  1.1256  9.9920  0.0000  0.0180   0.0176   0.0479    0.0897   0.0000   441.2662     -0.292990       22.0513       1.06655      -1.15070    -0.0214498      0.601073      0.816931      0.886609      0.966794       1.02506       1.06726
  49   7 2472.8173    1.9072  1.2804 10.5830  0.0000  0.0191   0.0241   0.0479    0.0867   0.0000   442.0273       1.24241       20.0420       1.10587      -2.74118       1.68090      0.629451      0.815643      0.939576       1.02814       1.05075       1.11894
  49   8 2659.7267    2.6636  1.2519 11.4923  0.0000  0.0187   0.0348   0.0501    0.0837   0.0000   440.8686     -0.463508       20.8763       1.96324      -2.37972     0.0727134      0.604966      0.797483      0.895795      0.973244       1.01580       1.03743
  49   9 2844.7585    3.5937  1.0458 12.1858 -0.0001  0.0165   0.0508   0.0443    0.0860   0.0000   441.1844     -0.471076       19.7321      0.559210      -2.36712      0.557129      0.550065      0.764819      0.832641      0.972356      0.975737      0.994344
  49  10 3026.6576    4.3057  1.1543 12.4755  0.0000  0.0173   0.0583   0.0473    0.0972   0.0000   441.5680       1.21842       20.1518       1.09281      -3.15661     -0.871788      0.597146      0.767610      0.840577      0.943139       1.00181       1.01137
  49  11 3205.5666    4.3065  1.4249 12.4618  0.0000  0.0199   0.0525   0.0520    0.0752   0.0000   442.5104      0.359017       18.4890       3.57352      -2.04943     -0.884752      0.671098      0.881070      0.995918       1.03870       1.11835       1.16959
  49  12 3382.4340    3.6243  2.3781 11.8994  0.0000  0.0267   0.0337   0.0690    0.0487   0.0000   440.4888     -0.282296       21.7356       4.03097      -2.86327       2.22362      0.883316       1.18529       1.29565       1.45788       1.53975       1.52108
  49  13 3557.6701    2.8723  3.7785 11.3539  0.0000  0.0356   0.0216   0.0940    0.0358   0.0000   441.8796      0.666432       18.3813       4.95041      -3.28227      0.308158       1.17503       1.56522       1.73209       1.93215       1.99493       2.04439
  49  14 3731.0915    2.3051  5.7801 10.8808 -0.0009  0.0492   0.0143   0.1310    0.0312   0.0000   442.0887     -0.738664       19.1368       3.02441       1.15524      0.455336       1.63170       2.15823       2.37848       2.64137       2.75042       2.83724
  49  15 3902.5336    1.8451  8.5961 10.5042  0.0000  0.0701   0.0093   0.1900    0.0283   0.0000   434.2060      0.448192       24.0862       4.23585      -3.54705       4.01363       2.28246       3.00985       3.42500       3.70484       3.85479       3.92911
  49  16 4071.4450    1.4605 11.6390 10.2593 -0.0002  0.0976   0.0067   0.2599    0.0250   0.0000   437.8302       4.62686       22.2662      -1.09568       4.73515      -4.29109       3.07729       4.22571       4.69046       5.06551       5.34010       5.47012
  50   1 1110.7364    0.0628  0.0815  9.0704  0.0000  0.0203   0.0070   0.0281    0.0191   0.0000   440.5514      -1.25079       21.1229     -0.168405      -3.31597     -0.837738      0.632803      0.730908      0.931264      0.932243      0.926236       1.30720
  50   2 1409.9734    0.1403  0.1852  8.9248  0.0000  0.0122   0.0058   0.0243    0.0214   0.0000   441.8564      0.113354       21.3946      0.221424      -2.23660      0.143013      0.361274      0.637278      0.603362      0.701867      0.697464      0.769392
  50   3 1661.6047    0.2970  0.3256  9.0315  0.0000  0.0108   0.0076   0.0247    0.0279   0.0000   442.1578      -1.18972       21.2874      0.219958      -3.26499      -1.16607      0.362226      0.453993      0.533168      0.561186      0.583543      0.562813
  50   4 1883.2980    0.5444  0.5520  9.1758  0.0000  0.0125   0.0104   0.0314    0.0449   0.0000   441.9113   -0.00114536       20.2371    -0.0686715      -2.54039     -0.538505      0.402894      0.534027      0.607535      0.649673      0.715221      0.733999
  50   5 2094.6679    0.8397  0.8541  9.5261  0.0000  0.0155   0.0131   0.0391    0.0663   0.0000   441.7504     -0.327105       21.6604      0.593044      -4.72024       2.01682      0.504509      0.664630      0.776582      0.842023      0.872663      0.915717
  50   6 2296.7058    1.3068  1.2590  9.8604  0.0000  0.0190   0.0169   0.0490    0.0894   0.0000   442.7389      0.403565       20.4250      0.677706      -1.75986      0.125037      0.603374      0.806511      0.927254       1.04256       1.04645       1.07355
  50   7 2488.9760    1.9641  1.2775 10.7399  0.0000  0.0187   0.0251   0.0490    0.0818   0.0000   442.0876      0.598916       20.7114     -0.505995      -3.12268      -1.20809      0.595727      0.805007      0.874053      0.974280      0.988547       1.04946
  50   8 2676.9619    2.6859  1.2271 11.4292  0.0000  0.0182   0.0349   0.0476    0.0885   0.0000   440.0231      0.300736       23.0233       1.98633      -3.23151    -0.0777293      0.595108      0.798084      0.888102      0.957663      0.983297       1.03402
  50   9 2862.9076    3.7439  1.0936 12.1185  0.0000  0.0166   0.0506   0.0438    0.0917   0.0000   441.4437       1.24791       19.0349       2.14872      -4.37795       1.12717      0.563176      0.750246      0.853469      0.932468      0.968145      0.985883
  50  10 3045.5938    4.4071  1.1868 12.5145  0.0000  0.0178   0.0585   0.0472    0.0991   0.0000   442.3148       2.05438       21.9831     -0.178991      -4.38759      0.845463      0.576353      0.753576      0.819559      0.958925      0.973696       1.01493
  50  11 3225.1806    4.3053  1.5382 12.4601  0.0000  0.0209   0.0495   0.0523    0.0674   0.0000   440.1397       1.74282       19.8662       1.13157      -1.47838       1.23554      0.661658      0.870844      0.986565       1.09887       1.09877       1.14974
  50  12 3402.8002    3.6012  2.5089 11.7160  0.0000  0.0262   0.0321   0.0719    0.0500   0.0000   440.7270       1.70044       21.6797      0.280520      -3.62128      0.625151      0.877064       1.15485       1.29648       1.46443       1.49362       1.52853
  50  13 3578.9347    2.8258  4.0958 11.2114 -0.0001  0.0367   0.0199   0.0972    0.0351   0.0000   439.1022       1.47268       21.8769      0.143469      -3.33076      -2.15621       1.21112       1.59329       1.78154       1.94162       2.04028       2.08545
  50  14 3753.2324    2.2740  6.4004 10.7826  0.0000  0.0524   0.0131   0.1387    0.0304   0.0000   443.6697       6.01211       19.6338       4.86702      -1.42830       1.71810       1.67540       2.26017       2.53697       2.76096       2.92034       3.02364
  50  15 3925.6859    1.7690  9.7462 10.5474 -0.0009  0.0798   0.0083   0.2156    0.0265   0.0000   438.5461      -2.95510       17.7468       9.74288      -3.52473     -0.998926       2.49862       3.40287       3.81875       4.19534       4.37384       4.49764
  51   2 1421.2546    0.1525  0.1533  8.9593  0.0000  0.0086   0.0065   0.0221    0.0208   0.0000   441.9490     -0.103738       21.1739      0.340381      -3.04109      0.580314      0.288223      0.359811      0.427164      0.499979      0.559176      0.572731
  51   3 1673.7082    0.2963  0.3811  9.0236  0.0000  0.0120   0.0072   0.0295    0.0289   0.0000   441.2109      0.802081       21.2777      0.156567      -3.38469     0.0212002      0.398469      0.549758      0.596205      0.664472      0.715599      0.693449
  51   4 1896.4311    0.5538  0.5867  9.1080  0.0000  0.0136   0.0100   0.0302    0.0478   0.0000   441.6836      0.600795       20.1591     0.0717731      -3.47041      0.503905      0.458411      0.634683      0.746845      0.825854      0.847569      0.879431
  51   5 2109.1508    0.8805  0.8742  9.5791  0.0000  0.0154   0.0132   0.0395    0.0650   0.0000   441.0741      -1.09470       21.2729       1.12853      -2.48685     -0.455218      0.481562      0.630414      0.719482      0.787895      0.812642      0.824249
  51   6 2311.9286    1.3624  1.2154 10.0690  0.0000  0.0187   0.0177   0.0475    0.0851   0.0000   441.2660      0.381616       23.0122     -0.471288      -4.57053       1.44432      0.588969      0.774611      0.890992      0.943753       1.04354       1.04905
  51   7 2504.9992    1.9935  1.3021 10.7251  0.0000  0.0189   0.0249   0.0497    0.0840   0.0000   440.8482      0.808143       20.3662     -0.417501      -2.58057      0.656423      0.572329      0.780463      0.850560      0.969853       1.03713       1.03980
  51   8 2694.0656    2.8076  1.3056 11.3959  0.0000  0.0187   0.0347   0.0479    0.0846   0.0000   441.1708     -0.193619       20.2224      0.885381      -4.00167     -0.798848      0.582663      0.786522      0.882452      0.978904       1.01243       1.06447
  51   9 2880.8898    3.8518  1.0855 12.1993  0.0000  0.0170   0.0514   0.0416    0.0918   0.0000   440.7177     -0.738900       20.6019     -0.440404      -2.43381      -1.63878      0.539636      0.736020      0.826475      0.922892      0.953972      0.974221
  51  10 3064.2819    4.5245  1.2342 12.4352  0.0000  0.0177   0.0572   0.0460    0.0925   0.0000   441.1628       1.13012       21.3776       1.38625      -2.19395     -0.830050      0.565993      0.751370      0.853197      0.932691      0.989365       1.00898
  51  11 3244.5799    4.2901  1.6002 12.4665  0.0000  0.0208   0.0482   0.0540    0.0633   0.0000   439.7100       1.32503       21.2583       1.43531      -4.15493     -0.359196      0.672829      0.885001      0.965716       1.07788       1.14208       1.15828
  51  12 3423.0041    3.5115  2.6623 11.7422 -0.0003  0.0278   0.0301   0.0725    0.0454   0.0000   440.5904       3.61316       21.9885     -0.840319      -3.81840     -0.367049      0.865238       1.18180       1.28932       1.43877       1.46148       1.51857
  51  13 3599.9361    2.7999  4.4228 11.1125  0.0000  0.0382   0.0187   0.1016    0.0346   0.0000   440.4978       5.03028       20.6949       3.12460      -3.58773      -2.50096       1.21360       1.66340       1.84072       2.01052       2.09286       2.15853
  51  14 3775.2051    2.1885  7.2101 10.7195 -0.0000  0.0582   0.0116   0.1567    0.0299   0.0000   442.1202    -0.0395818       15.5173       2.00199       1.02358       3.79782       1.81790       2.39968       2.72177       2.98602       3.08929       3.20602
  51  15 3948.3045    1.7663  9.9307 10.4990  0.0015  0.0820   0.0081   0.2124    0.0263   0.0000   433.9586       1.52696       19.1797       6.88887      -7.40570       6.40431       2.51221       3.44918       3.79688       4.20668       4.36550       4.49773
  52   2 1432.4247    0.1399  0.1888  8.9648  0.0000  0.0101   0.0057   0.0250    0.0212   0.0000   441.1980     -0.103131       20.9802     -0.344798      -2.74662     -0.140390      0.310699      0.414404      0.448392      0.535399      0.514665      0.544077
  52   3 1685.6449    0.3185  0.4068  8.9361  0.0000  0.0116   0.0073   0.0283    0.0307   0.0000   441.9795     -0.187214       21.9314     -0.736764      -2.63591    -0.0447739      0.369871      0.468893      0.536634      0.617742      0.628148      0.635532
  52   4 1909.5413    0.5977  0.6445  9.1329  0.0000  0.0135   0.0103   0.0321    0.0498   0.0000   442.3414     -0.314680       22.1810      0.235116      -2.91475      -1.31239      0.423886      0.573961      0.628073      0.684000      0.710387      0.743313
  52   5 2123.4833    0.9158  0.9134  9.5990  0.0000  0.0161   0.0134   0.0398    0.0663   0.0000   442.3108      0.278369       21.5750    -0.0694591      -4.26198     0.0320169      0.470514      0.659142      0.726760      0.791620      0.832943      0.857755
  52   6 2327.0543    1.4024  1.2380 10.1939  0.0000  0.0186   0.0183   0.0489    0.0824   0.0000   440.9318       1.06067       21.1867      0.224607     -0.631666      -1.02949      0.561633      0.768046      0.830491      0.934571      0.961711      0.999486
  52   7 2520.9042    2.0439  1.3728 10.6330  0.0000  0.0186   0.0243   0.0501    0.0831   0.0000   442.0562       1.91446       20.2258       1.02548      -2.71401     -0.443675      0.583729      0.748460      0.851437      0.946606      0.978201      0.983542
  52   8 2711.0345    2.9556  1.2794 11.1842  0.0000  0.0175   0.0353   0.0463    0.0982   0.0000   442.0030       1.03714       21.0365      0.735657     -0.908096     -0.335341      0.540443      0.722438      0.820405      0.904695      0.937553      0.956651
  52   9 2898.7355    3.8433  1.2002 12.0907  0.0000  0.0169   0.0487   0.0461    0.0896   0.0000   441.5298       1.72937       19.6649      0.683388      -2.72190       1.17855      0.547607      0.721950      0.804635      0.898241      0.930968      0.969134
  52  10 3082.8455    4.4490  1.1571 12.6938  0.0000  0.0179   0.0586   0.0447    0.0894   0.0000   441.9578       1.07795       21.5198       2.83601      -1.33738     -0.229444      0.580856      0.791314      0.861835      0.949927      0.979148       1.01569
  52  11 3263.9412    4.2515  1.6972 12.1778  0.0000  0.0208   0.0452   0.0554    0.0686   0.0000   442.3288      0.191506       19.8172       1.25497     -0.945222       2.35198      0.650995      0.831551      0.970415       1.05790       1.13662       1.15472
  52  12 3443.1933    3.4446  2.7644 11.6475 -0.0000  0.0275   0.0285   0.0746    0.0434   0.0000   442.9276      0.189368       19.7088       4.84674     -0.960362       1.58356      0.848386       1.14861       1.28246       1.41695       1.49294       1.55437
  52  13 3620.7485    2.6955  4.6862 11.0043  0.0000  0.0399   0.0173   0.1053    0.0351   0.0000   441.5544       1.21767       21.9757       4.06407      -1.08289     -0.759751       1.23659       1.67101       1.89184       2.07117       2.17961       2.21967
  52  14 3796.8593    2.1202  7.3479 10.6860  0.0000  0.0588   0.0110   0.1595    0.0303   0.0000   445.0821      -3.37956       23.0150       3.80964      -3.75060      -1.97114       1.82965       2.40055       2.72925       3.00400       3.13245       3.22306
  52  15 3970.7069    1.6877 10.5344 10.4810 -0.0023  0.0854   0.0075   0.2297    0.0257   0.0000   440.1465      -2.46780       21.9719       7.92032      -2.89528       4.51336       2.60064       3.46624       3.94860       4.29401       4.47255       4.52056
  53   1 1138.7772    0.0705  0.0623  9.0913  0.0000  0.0132   0.0067   0.0240    0.0184   0.0000   440.7677     0.0456345       20.6154     0.0998423      -2.55543     -0.129970      0.372473      0.421518      0.541856      0.639778      0.625427      0.645232
  53   2 1443.4846    0.1639  0.1810  8.9337  0.0000  0.0090   0.0061   0.0232    0.0212   0.0000   441.4271     -0.602562       21.6520      0.340758      -2.56966      0.379159      0.296895      0.303793      0.389131      0.435690      0.478321      0.456692
  53   3 1697.4633    0.3395  0.4149  9.0182  0.0000  0.0120   0.0077   0.0290    0.0325   0.0000   441.0123      0.262703       22.5126      0.357608      -2.96633     -0.498313      0.372888      0.497062      0.553281      0.625587      0.669147      0.652831
  53   4 1922.4706    0.5999  0.6966  9.2446  0.0000  0.0140   0.0101   0.0348    0.0494   0.0000   441.7426     -0.318633       20.6616     -0.382095      -3.14986      0.206589      0.427153      0.555130      0.644223      0.712395      0.758181      0.770808
  53   5 2137.6869    0.9436  0.9482  9.6021  0.0000  0.0163   0.0135   0.0403    0.0738   0.0000   441.5266     0.0903408       20.5349    -0.0608596      -2.76352      0.273937      0.485361      0.674465      0.724400      0.840496      0.856637      0.895616
  53   6 2341.9531    1.4689  1.2249 10.1931  0.0000  0.0183   0.0185   0.0461    0.0814   0.0000   441.1881      0.841287       21.1526       1.73433      -3.02636      0.872242      0.547628      0.753627      0.818799      0.910278      0.960759      0.999961
  53   7 2536.7074    2.1242  1.3938 10.8002  0.0000  0.0194   0.0251   0.0506    0.0808   0.0000   442.4085     -0.492615       21.9789      0.808851      -2.27579      0.278767      0.573712      0.800046      0.867215      0.960282       1.00761      0.992622
  53   8 2727.8586    3.0005  1.2411 11.4652  0.0000  0.0176   0.0369   0.0452    0.0954   0.0000   440.8596       1.12319       21.7411       1.10785      -1.61664     -0.724355      0.543809      0.727563      0.822711      0.904942      0.938365      0.975152
  53   9 2916.4228    3.9919  1.0809 12.2625  0.0000  0.0161   0.0526   0.0420    0.0902   0.0000   441.6830     -0.278480       21.0594       1.87725      -2.58534      0.475309      0.487920      0.650757      0.713856      0.796144      0.836009      0.859632
  53  10 3101.2541    4.5218  1.1672 12.7186  0.0000  0.0175   0.0589   0.0458    0.0894   0.0000   440.9568       1.45873       20.0093       2.26346      -3.93234     -0.167143      0.531264      0.733816      0.791053      0.888139      0.937638      0.956871
  53  11 3283.1070    4.1305  1.7613 12.3817 -0.0002  0.0217   0.0432   0.0559    0.0569   0.0000   441.2081      0.541300       19.4847       2.35187      -3.96774      0.589011      0.675430      0.909447       1.00971       1.13293       1.19358       1.21189
  53  12 3463.0347    3.3885  2.9793 11.6030  0.0000  0.0287   0.0268   0.0766    0.0417   0.0000   441.9326       2.49250       21.8227       1.17025      -1.46697       3.61924      0.876529       1.17613       1.31985       1.41410       1.49957       1.57087
  53  13 3641.5537    2.6454  5.0918 10.9937  0.0000  0.0418   0.0163   0.1120    0.0335   0.0000   439.5366     -0.237838       23.3578       1.86319      -2.70879       1.47248       1.28842       1.69299       1.91846       2.07587       2.19976       2.22599
  53  14 3818.1522    2.0735  7.6791 10.7292  0.0000  0.0621   0.0103   0.1687    0.0284   0.0000   440.9714      -2.71158       20.8022       3.15801     -0.814108       1.34090       1.83674       2.47929       2.80817       3.16051       3.25290       3.37076
  53  15 3993.2108    1.6817 11.0129 10.4460  0.0026  0.0881   0.0072   0.2360    0.0248   0.0000   440.5379       4.75216       23.9292       8.30324      -8.25616       4.22632       2.61678       3.53739       3.91312       4.35103       4.53975       4.64625
  54   1 1147.8785    0.0715  0.0626  9.0851  0.0000  0.0133   0.0066   0.0227    0.0183   0.0000   440.6613     -0.378785       20.9632       1.17927      -3.13849      -1.04418      0.448596      0.633497      0.601239      0.589577      0.804738      0.927335
  54   2 1454.3805    0.1596  0.1992  8.9314  0.0000  0.0092   0.0058   0.0239    0.0213   0.0000   442.0364    -0.0468533       21.6568     -0.663024      -3.49755      0.124976      0.267370      0.368131      0.409777      0.445696      0.490334      0.486874
  54   3 1709.0758    0.3342  0.4280  9.0665  0.0000  0.0122   0.0075   0.0293    0.0314   0.0000   441.5903     -0.381542       21.8200      0.571623      -3.39814     -0.111795      0.355728      0.477231      0.559710      0.590830      0.600073      0.592751
  54   4 1935.3066    0.6084  0.7177  9.1729  0.0000  0.0140   0.0100   0.0349    0.0528   0.0000   441.5102     0.0136957       20.5429      0.379209      -2.31408     -0.417738      0.427030      0.556792      0.648013      0.712835      0.726912      0.751343
  54   5 2151.6928    0.9730  1.0222  9.7001  0.0000  0.0166   0.0135   0.0425    0.0713   0.0000   442.2289      0.603047       20.5846      0.508663      -1.63645      -1.08394      0.497676      0.677290      0.755554      0.847833      0.884257      0.898386
  54   6 2356.6704    1.4995  1.3210 10.0370  0.0000  0.0183   0.0180   0.0493    0.0894   0.0000   441.3827      0.426408       20.2289      0.195786      -1.38293      0.231868      0.564754      0.749792      0.855056      0.946259      0.991108       1.00141
  54   7 2552.3156    2.2063  1.4042 10.8432  0.0000  0.0188   0.0258   0.0505    0.0822   0.0000   442.6416     -0.359197       20.2305      0.314980      -2.35437       1.17187      0.570663      0.789143      0.868914      0.968699       1.04161       1.03600
  54   8 2744.5851    3.1051  1.2400 11.5411  0.0000  0.0176   0.0383   0.0447    0.0977   0.0000   443.2722      0.133810       20.8733      0.994127      -1.50033      0.951396      0.526943      0.715368      0.789654      0.854842      0.899900      0.905033
  54   9 2933.9797    4.0663  1.1615 12.1688  0.0000  0.0169   0.0516   0.0428    0.1052   0.0000   442.7351       1.60590       21.2089       2.73820      -3.07023      0.968014      0.540219      0.703676      0.769739      0.867063      0.916985      0.939799
  54  10 3119.4961    4.5686  1.2950 12.4997  0.0000  0.0180   0.0549   0.0463    0.0840   0.0000   441.3989      0.454386       20.9061       2.48012      -3.17080     -0.958823      0.519893      0.723402      0.792991      0.873782      0.900191      0.937867
  54  11 3302.1396    4.0440  1.8650 12.2994  0.0000  0.0224   0.0412   0.0593    0.0558   0.0000   441.9022       1.55502       20.5489       1.57182      -2.11221     -0.996498      0.654359      0.936186       1.02330       1.13185       1.15458       1.19611
  54  12 3482.8849    3.2652  3.2741 11.4017  0.0000  0.0304   0.0241   0.0802    0.0411   0.0000   441.4054       2.11560       20.8012       2.88458      -2.30477       2.03414      0.892543       1.22901       1.36822       1.48361       1.56688       1.61219
  54  13 3662.0566    2.5476  5.2997 10.9924  0.0001  0.0431   0.0153   0.1180    0.0329   0.0000   438.9605       1.33743       25.3691       6.61570      -5.29594      0.834589       1.28229       1.69595       1.92498       2.13054       2.21074       2.27891
  54  14 3839.4625    2.0217  8.3025 10.6677 -0.0004  0.0660   0.0095   0.1789    0.0289   0.0000   443.5780       1.24061       24.1501       3.86553      -2.23493     -0.549005       1.93150       2.61967       2.94619       3.20572       3.42475       3.52502
  55   2 1465.1584    0.1689  0.1835  8.9133  0.0000  0.0085   0.0061   0.0216    0.0209   0.0000   441.8550      0.269757       20.8129      0.377975      -3.67011     0.0711277      0.281660      0.353634      0.419028      0.414520      0.465708      0.483167
  55   3 1720.6030    0.3613  0.3756  9.0109  0.0000  0.0107   0.0081   0.0264    0.0302   0.0000   441.8240     -0.250279       21.6095     -0.636338      -2.42243      0.905375      0.327552      0.470690      0.533382      0.618276      0.723861      0.713803
  55   4 1948.0188    0.6318  0.7018  9.2224  0.0000  0.0140   0.0102   0.0335    0.0512   0.0000   441.8077     -0.565529       22.6837       1.01988      -3.01374       1.65517      0.402641      0.546232      0.607354      0.692168      0.706420      0.752437
  55   5 2165.6262    0.9827  1.0117  9.6214  0.0000  0.0162   0.0137   0.0428    0.0746   0.0000   442.6767     -0.592560       20.1260      0.149525      -2.34685       1.87837      0.469457      0.632437      0.710710      0.770658      0.845078      0.836610
  55   6 2371.2946    1.5317  1.2883 10.3924  0.0000  0.0185   0.0189   0.0476    0.0725   0.0000   442.0956     0.0133161       20.6297      0.550323      -3.04908     -0.117000      0.560497      0.737716      0.820987      0.918237      0.962952       1.00924
  55   7 2567.8457    2.2779  1.2846 10.8977  0.0000  0.0174   0.0270   0.0469    0.0807   0.0000   440.8084      0.416004       21.6858       1.46476      -3.16272      0.356433      0.512784      0.689430      0.756272      0.843343      0.874215      0.912315
  55   8 2761.1412    3.2357  1.2098 11.5408  0.0000  0.0168   0.0392   0.0438    0.0952   0.0000   440.9578       1.99796       21.1775       2.80095      -2.64022      0.603684      0.493685      0.655708      0.727903      0.808563      0.840827      0.874380
  55   9 2951.3678    4.1858  1.1682 12.2808  0.0000  0.0172   0.0527   0.0428    0.0971   0.0000   441.9154       1.42460       18.7097      0.777540      -2.06333     -0.209115      0.481756      0.673556      0.714680      0.826865      0.838894      0.855001
  55  10 3137.5842    4.5173  1.3686 12.4287  0.0000  0.0177   0.0523   0.0479    0.0754   0.0000   441.8197       1.10144       20.7238      0.421079      -2.19683      0.353789      0.532076      0.707627      0.788964      0.870007      0.916374      0.939608
  55  11 3320.9631    3.9770  1.9796 12.2426  0.0000  0.0222   0.0389   0.0620    0.0496   0.0000   441.6367       1.23926       19.0218       1.67721     -0.439021       1.50424      0.648356      0.870843      0.953361       1.05487       1.11409       1.16413
  55  12 3502.5529    3.1545  3.4436 11.4615  0.0000  0.0314   0.0230   0.0838    0.0375   0.0000   441.1962      0.141339       21.4654      0.769687      -2.18919      -1.29482      0.926272       1.22974       1.37299       1.51663       1.62241       1.65050
  55  13 3682.4218    2.4966  5.7465 10.9125 -0.0002  0.0454   0.0141   0.1266    0.0316   0.0000   439.1296       2.31941       20.0624      0.339876      -2.00973       2.22254       1.31046       1.76722       1.97730       2.17575       2.30137       2.36802
  55  14 3860.5083    2.0001  8.7324 10.5964  0.0007  0.0683   0.0090   0.1865    0.0285   0.0000   439.4813       4.87476       23.5381      -1.52923      -6.55634      0.830024       2.00604       2.66902       3.01051       3.35169       3.51007       3.58666
  56   1 1165.9463    0.0592  0.0906  9.0223  0.0000  0.0176   0.0065   0.0289    0.0184   0.0000   440.1987     -0.761146       21.8506     -0.573476      -4.42494       1.12788      0.520915      0.684504      0.841830      0.809028      0.985682       1.02504
  56   2 1475.7829    0.1701  0.2486  8.9356  0.0000  0.0103   0.0056   0.0281    0.0220   0.0000   441.7206     -0.183873       21.6745     -0.400515      -3.35438     -0.423162      0.284912      0.373875      0.427973      0.490895      0.490486      0.492390
  56   3 1731.9946    0.3835  0.4133  9.0617  0.0000  0.0107   0.0081   0.0267    0.0316   0.0000   442.0758     -0.330992       21.1058      0.922728      -2.54301      0.397947      0.304346      0.406178      0.468866      0.492704      0.544998      0.577090
  56   4 1960.6407    0.6534  0.7742  9.1252  0.0000  0.0144   0.0100   0.0351    0.0566   0.0000   441.8684     -0.171759       21.4523      0.371729      -2.54112      0.141981      0.392943      0.537918      0.608558      0.653730      0.695768      0.722447
  56   5 2179.4009    1.0367  1.0442  9.7075  0.0000  0.0162   0.0140   0.0431    0.0733   0.0000   442.6386    -0.0251211       21.7566      0.482832      -3.24700    -0.0525095      0.461543      0.603965      0.698295      0.778936      0.822163      0.841630
  56   6 2385.7704    1.5976  1.3501 10.2509  0.0000  0.0181   0.0186   0.0487    0.0754   0.0000   441.8324       1.23643       21.5312      0.549660      -2.48603     -0.909977      0.521155      0.701191      0.774502      0.857909      0.921043      0.925749
  56   7 2583.2380    2.3660  1.3392 11.0387  0.0006  0.0178   0.0273   0.0485    0.0739   0.0000   442.3829      0.277741       19.9489      0.821950      -2.71621      -1.54271      0.506930      0.685891      0.783492      0.857783      0.900660      0.918710
  56   8 2777.5988    3.2031  1.3289 11.8269  0.0000  0.0179   0.0383   0.0481    0.0777   0.0000   441.7625     -0.168065       20.7165       2.01329      -2.81740     -0.127849      0.531583      0.712557      0.797361      0.881862      0.900847      0.939171
  56   9 2968.5951    4.2241  1.1619 12.5569  0.0000  0.0167   0.0539   0.0445    0.0872   0.0000   442.1047      0.471879       21.3302       1.37969      -3.90346       1.52384      0.492919      0.643280      0.742982      0.819594      0.847177      0.878746
  56  10 3155.5688    4.5440  1.3727 12.4643  0.0000  0.0180   0.0519   0.0469    0.0771   0.0000   441.1566       1.70975       20.3893      0.766309      -2.66055     -0.318945      0.536136      0.718188      0.794757      0.872484      0.889505      0.933549
  56  11 3339.7265    3.9159  2.0855 12.2086  0.0000  0.0233   0.0367   0.0613    0.0481   0.0000   441.8365       3.03269       19.3485       1.87008      -3.06634       2.00848      0.668262      0.886680       1.02797       1.09503       1.14787       1.19705
  56  12 3522.0346    3.0613  3.6056 11.4635 -0.0000  0.0321   0.0216   0.0868    0.0357   0.0000   442.2925       2.62755       20.9628       2.84608      -2.35779     0.0916666      0.911798       1.24100       1.35746       1.55091       1.63440       1.67701
  56  13 3702.6611    2.4695  6.1719 10.8772  0.0000  0.0478   0.0131   0.1302    0.0315   0.0000   442.0398      0.619364       19.8778       5.44856     -0.618945      -2.71746       1.36096       1.80620       2.05339       2.27590       2.38218       2.43465
  56  14 3881.6293    1.9267  9.0677 10.6468  0.0000  0.0718   0.0086   0.1930    0.0277   0.0000   440.6996      -1.78740       22.8376       5.82769      -7.24170       1.03071       2.02874       2.72217       3.04527       3.40536       3.52762       3.67384
  57   1 1174.7851    0.0655  0.0705  9.0814  0.0000  0.0192   0.0064   0.0251    0.0178   0.0000   441.8133      0.998714       21.9241      0.972080      -1.86810       1.24016      0.454855      0.718227      0.804877      0.808622      0.838484      0.772630
  57   2 1486.2940    0.1846  0.2137  8.9367  0.0000  0.0092   0.0060   0.0226    0.0213   0.0000   441.8731     -0.726568       21.5897     -0.492534      -3.89652      0.231127      0.246428      0.354212      0.398612      0.422272      0.425805      0.433662
  57   3 1743.1988    0.3873  0.4507  9.1178  0.0000  0.0117   0.0079   0.0277    0.0321   0.0000   442.1070     -0.658697       20.6024      0.111485      -3.73642     -0.478731      0.325244      0.433173      0.508115      0.548847      0.579342      0.597834
  57   4 1973.1474    0.6787  0.8007  9.1234  0.0000  0.0144   0.0102   0.0353    0.0614   0.0000   442.9358      0.218785       22.4537     -0.214422      -2.32100      0.948411      0.408747      0.538406      0.622061      0.683173      0.719681      0.743403
  57   5 2193.0259    1.0485  1.0829  9.8299  0.0000  0.0166   0.0139   0.0440    0.0715   0.0000   442.2423     -0.346243       20.5457    -0.0764175      -2.50785    -0.0825989      0.456094      0.609057      0.692412      0.768323      0.821732      0.852042
  57   6 2400.0785    1.6307  1.3291 10.5838  0.0000  0.0185   0.0196   0.0490    0.0699   0.0000   442.1161      0.266588       22.0013     -0.451202      -1.67026     -0.682267      0.502664      0.681501      0.757565      0.880919      0.906539      0.961457
  57   7 2598.5274    2.4666  1.4237 10.9773  0.0025  0.0177   0.0278   0.0494    0.0828   0.0000   442.3390       1.48936       19.6106       1.60743      -3.64792     -0.522655      0.513629      0.682785      0.758934      0.842265      0.900600      0.920357
  57   8 2793.9024    3.4021  1.1927 11.9302 -0.0042  0.0172   0.0414   0.0432    0.0843   0.0000   442.3579    -0.0283545       21.3791       1.91552      -1.57181       1.32089      0.481569      0.648503      0.726451      0.822052      0.846026      0.882009
  57   9 2985.6856    4.3977  1.2325 12.1987  0.0000  0.0167   0.0520   0.0433    0.0965   0.0000   440.9852      0.818185       22.5703    -0.0227540      -3.56540      0.740744      0.468935      0.654346      0.705687      0.807496      0.830268      0.845023
  57  10 3173.4323    4.4872  1.4396 12.6034  0.0000  0.0185   0.0498   0.0492    0.0648   0.0000   441.8523       1.53647       20.6507      0.578573      -1.49621    -0.0945675      0.530241      0.722910      0.813418      0.894572      0.934823      0.969307
  57  11 3358.2948    3.7933  2.3105 12.1654  0.0000  0.0246   0.0336   0.0648    0.0442   0.0000   441.5072       1.58954       22.8418       4.61891      -4.77017     -0.578676      0.699181      0.920246       1.04331       1.17594       1.23786       1.23634
  57  12 3541.3398    3.0034  3.9766 11.3799  0.0000  0.0347   0.0201   0.0900    0.0347   0.0000   442.3289       2.59318       21.8409       1.09240     -0.499719      0.467695      0.961841       1.29709       1.47681       1.61924       1.68078       1.75217
  57  13 3722.7177    2.3784  6.4230 10.8787  0.0000  0.0507   0.0123   0.1368    0.0311   0.0000   441.5787       4.43947       18.5469    -0.0128779       1.41406       8.66498       1.44352       1.92433       2.18365       2.41787       2.52266       2.63697
  57  14 3902.4942    1.8654  9.7068 10.6866  0.0005  0.0779   0.0082   0.2070    0.0263   0.0000   437.8380     -0.375988       20.0060       4.22586      -5.12998      -4.18480       2.19323       2.94523       3.28634       3.63093       3.85531       3.96192
  58   1 1183.5434    0.0679  0.1011  9.0350  0.0000  0.0163   0.0061   0.0265    0.0181   0.0000   439.7139     -0.104625       21.0348      0.636132      -3.78209      0.446088      0.427208      0.614925      0.732457      0.810380      0.917258      0.930963
  58   2 1496.7021    0.1784  0.2178  8.9675  0.0000  0.0085   0.0059   0.0248    0.0210   0.0000   441.3666    -0.0319508       21.6705     -0.710089      -3.07984      0.512101      0.249167      0.333949      0.388734      0.402659      0.462452      0.470298
  58   3 1754.3020    0.4027  0.4489  9.0702  0.0000  0.0109   0.0081   0.0275    0.0329   0.0000   442.2242     -0.157787       21.0024     -0.492768      -2.62634     -0.199804      0.303173      0.424790      0.472591      0.504688      0.565141      0.577947
  58   4 1985.5355    0.6919  0.8329  9.2521  0.0000  0.0143   0.0102   0.0378    0.0578   0.0000   442.3707    -0.0258114       21.2950      0.437630      -2.74051   -0.00552733      0.398694      0.517164      0.601784      0.656821      0.706628      0.722639
  58   5 2206.4811    1.1225  1.1300  9.6296  0.0000  0.0164   0.0142   0.0433    0.0852   0.0000   441.7340      0.213958       21.5217    0.00773254      -5.54742    -0.0431714      0.452489      0.610656      0.678946      0.749509      0.797680      0.819013
  58   6 2414.2712    1.7070  1.3053 10.5206  0.0000  0.0179   0.0200   0.0468    0.0733   0.0000   441.8073      0.420570       21.2722      -1.71897      -2.25446       2.07267      0.498218      0.668547      0.747038      0.830345      0.848394      0.909924
  58   7 2613.6884    2.4875  1.3383 11.2281  0.0000  0.0181   0.0291   0.0471    0.0821   0.0000   442.1548       1.00253       20.1508      0.568068      -3.03848     -0.159929      0.505919      0.688863      0.760566      0.855909      0.882185      0.922774
  58   8 2810.0856    3.4027  1.1864 12.0846  0.0000  0.0166   0.0427   0.0464    0.0873   0.0000   442.4912       1.45260       21.0792     -0.535969      -2.81880     -0.450706      0.488126      0.665486      0.725175      0.793646      0.828956      0.865987
  58   9 3002.7062    4.3153  1.1656 12.5505  0.0000  0.0167   0.0539   0.0434    0.0901   0.0000   441.6576       1.43943       22.0016       2.79618      -1.83543       1.02279      0.473960      0.664725      0.737714      0.830568      0.876595      0.922435
  58  10 3191.0771    4.5412  1.5513 12.3782  0.0000  0.0187   0.0478   0.0502    0.0676   0.0000   441.7588       1.24749       21.8071       1.55893      -2.17151       1.58636      0.524255      0.679501      0.783541      0.866565      0.895459      0.899946
  58  11 3376.7587    3.7580  2.4990 11.8619  0.0000  0.0245   0.0308   0.0665    0.0437   0.0000   441.2828       1.40740       21.7679       1.54571      -2.20499       1.47603      0.683080      0.908290       1.02578       1.14322       1.18417       1.22098
  58  12 3560.6220    2.9702  3.9730 11.3510  0.0000  0.0343   0.0196   0.0897    0.0341   0.0000   440.6290     -0.620108       22.3677      0.814823      -4.09389       3.13036      0.930096       1.25184       1.38118       1.54275       1.61240       1.67840
  58  13 3742.6850    2.3095  6.7531 10.9218 -0.0002  0.0534   0.0118   0.1428    0.0299   0.0000   441.7273   0.000599662       20.0550      0.695971     -0.852763      -3.01688       1.47076       1.99349       2.24396       2.46124       2.63151       2.65523
  59   1 1192.2450    0.0720  0.0864  9.0425  0.0000  0.0149   0.0060   0.0249    0.0177   0.0000   440.6634     -0.279160       21.5122      0.619273      -3.07803      -1.20910      0.505495      0.760176      0.742254      0.817246      0.935326      0.826682
  59   2 1506.9488    0.1857  0.2368  8.9603  0.0000  0.0089   0.0058   0.0264    0.0216   0.0000   441.7741     -0.662716       21.9179      0.325452      -3.45099      0.526080      0.253819      0.316783      0.369106      0.407755      0.452220      0.467229
  59   3 1765.2588    0.4231  0.4630  9.0645  0.0000  0.0115   0.0083   0.0272    0.0343   0.0000   441.8085     -0.733000       21.5480      0.854232      -3.74552     -0.436085      0.300172      0.385500      0.475110      0.493124      0.560395      0.541463
  59   4 1997.8448    0.7475  0.8049  9.2406  0.0000  0.0141   0.0108   0.0340    0.0593   0.0000   442.4872     -0.665803       20.8032      0.484928      -2.16450     -0.797793      0.385405      0.502635      0.589147      0.644816      0.684532      0.694836
  59   5 2219.8266    1.1364  1.1460  9.9249  0.0000  0.0168   0.0145   0.0456    0.0747   0.0000   441.7980      0.210479       19.4133      0.548741      -3.16521      0.253452      0.452977      0.606839      0.667585      0.751816      0.779019      0.798328
  59   6 2428.2907    1.7544  1.4034 10.5998  0.0000  0.0185   0.0199   0.0495    0.0674   0.0000   441.0360      0.803508       20.8065       1.31205     -0.939328      -1.42148      0.512022      0.708571      0.782007      0.865073      0.917346      0.943934
  59   7 2628.7846    2.5210  1.3486 11.2448  0.0000  0.0177   0.0284   0.0464    0.0716   0.0000   442.7977       1.10172       19.8486    -0.0658082      -1.34936       1.40690      0.483212      0.650954      0.723988      0.830848      0.851653      0.875111
  59   8 2826.1383    3.5134  1.2168 11.9647  0.0000  0.0160   0.0419   0.0445    0.0806   0.0000   442.1887     -0.160696       22.9871     -0.557700      -2.27439     -0.900956      0.459693      0.615818      0.696890      0.786182      0.826914      0.868072
  59   9 3019.4982    4.4522  1.2411 12.3543  0.0000  0.0164   0.0524   0.0438    0.0922   0.0000   442.4900      0.641935       20.9021      0.299502      -3.97825       1.95964      0.472559      0.624001      0.718354      0.786101      0.825232      0.877719
  59  10 3208.6945    4.4223  1.6251 12.2802  0.0000  0.0193   0.0455   0.0514    0.0690   0.0000   442.3157      0.593619       21.2578       3.40813      -1.47557      0.410858      0.535082      0.725327      0.833217      0.913216      0.958210      0.964952
  59  11 3395.0957    3.6743  2.4472 11.9734  0.0000  0.0248   0.0308   0.0654    0.0440   0.0000   442.5162       2.87632       20.9573       1.06822      -1.94407       1.64459      0.681668      0.915582       1.02769       1.12935       1.20195       1.24251
  59  12 3579.6765    2.8703  4.2698 11.2943  0.0000  0.0355   0.0183   0.0960    0.0337   0.0000   442.0500       2.14978       20.9126     -0.791924      -3.84728     -0.563908      0.989222       1.33192       1.50377       1.63568       1.76814       1.81755
  59  13 3762.3968    2.2496  7.2165 10.8984  0.0006  0.0570   0.0109   0.1511    0.0295   0.0000   440.3007       2.33081       17.0181       3.25891      -4.87647       2.61764       1.52879       2.07613       2.33157       2.52954       2.71513       2.79678
  60   1 1200.8352    0.0899  0.1148  8.9850  0.0000  0.0110   0.0056   0.0261    0.0179   0.0000   439.9111     -0.137404       21.6591      0.317474      -3.29226      0.331346      0.306728      0.380962      0.450146      0.530257      0.569061      0.487957
  60   2 1517.0865    0.2037  0.2587  8.9246  0.0000  0.0101   0.0059   0.0235    0.0221   0.0000   441.6815     -0.322470       21.7550      0.442337      -2.87624    -0.0787446      0.269909      0.347718      0.370961      0.425170      0.456941      0.495675
  60   3 1776.1197    0.4462  0.4705  9.0617  0.0000  0.0107   0.0084   0.0268    0.0348   0.0000   442.1238     0.0760927       21.6109      0.102739      -3.13786     -0.441093      0.292891      0.375131      0.443368      0.475465      0.482841      0.521390
  60   4 2010.0400    0.7264  0.8125  9.3877  0.0000  0.0140   0.0107   0.0365    0.0547   0.0000   442.3939   -0.00512373       21.2531     -0.460060      -2.84611     -0.952211      0.374801      0.499627      0.534916      0.615867      0.643576      0.673576
  60   5 2233.0236    1.1579  1.0966 10.0982  0.0000  0.0161   0.0151   0.0442    0.0675   0.0000   442.3833    -0.0641086       20.9591      0.345994      -3.69015      0.183372      0.440927      0.583741      0.654343      0.723303      0.753856      0.810960
  60   6 2442.2427    1.7988  1.4849 10.4217  0.0001  0.0187   0.0194   0.0498    0.0701   0.0000   440.7048       1.45995       22.3608     0.0764205      -4.17750      0.669445      0.497317      0.678318      0.765201      0.841475      0.887317      0.929698
  60   7 2643.7191    2.5491  1.3619 11.2392  0.0003  0.0176   0.0284   0.0460    0.0704   0.0000   441.4762       1.24430       21.9387      0.451614      -4.18356      0.177477      0.472515      0.627514      0.696009      0.791951      0.811481      0.852610
  60   8 2842.1137    3.6785  1.1612 12.1061  0.0000  0.0159   0.0452   0.0427    0.0906   0.0000   441.0664     -0.274699       22.3842       1.54486      -2.86913     -0.500042      0.447262      0.576201      0.656207      0.731667      0.745329      0.772780
  60   9 3036.1913    4.5204  1.2975 12.2808  0.0000  0.0166   0.0513   0.0441    0.0847   0.0000   442.0540      0.599625       21.5639       1.44432      -2.64653      0.212660      0.453458      0.612932      0.672265      0.758755      0.797623      0.812967
  60  10 3226.0622    4.4709  1.6731 12.2815  0.0000  0.0192   0.0444   0.0510    0.0608   0.0000   441.3715       2.69302       21.3481       1.81778      -1.58972    -0.0496878      0.512868      0.698050      0.779653      0.869823      0.916067      0.955581
  60  11 3413.3797    3.6369  2.7588 11.7017 -0.0000  0.0264   0.0277   0.0685    0.0432   0.0000   441.8213       1.50499       21.7631       3.05784      -1.36936      0.370869      0.700391      0.983856       1.07585       1.22275       1.25958       1.31625
  60  12 3598.6443    2.8062  4.6437 11.1048  0.0000  0.0372   0.0166   0.1005    0.0333   0.0000   443.0349     -0.410030       18.5969       5.82107      -4.08861       2.28142      0.982756       1.32046       1.49810       1.65462       1.76063       1.79285
  60  13 3782.0916    2.1931  7.5756 10.8283 -0.0008  0.0595   0.0101   0.1594    0.0289   0.0000   439.0882       2.17165       21.7101       1.16550      -1.52079      -1.05253       1.55750       2.13067       2.39875       2.65114       2.79183       2.90394
  61   1 1209.3797    0.0804  0.0927  9.0064  0.0000  0.0133   0.0058   0.0211    0.0176   0.0000   440.3673      0.629840       21.8994      0.425088      -3.21661      0.774580      0.421974      0.569937      0.679632      0.714858      0.719443      0.741418
  61   2 1527.1217    0.2004  0.2538  8.9358  0.0000  0.0087   0.0058   0.0249    0.0219   0.0000   441.7663     -0.470283       21.4775     -0.109603      -2.84627      0.334335      0.242449      0.323666      0.380598      0.391317      0.401797      0.454572
  61   3 1786.8690    0.4503  0.5189  9.0928  0.0000  0.0115   0.0082   0.0291    0.0359   0.0000   442.1165     -0.164818       21.1536    -0.0388919      -3.24550     -0.170128      0.306185      0.401917      0.466166      0.519851      0.521556      0.563088
  61   4 2022.1245    0.7555  0.8759  9.4264  0.0000  0.0145   0.0107   0.0378    0.0568   0.0000   442.1010     -0.333086       20.9707     0.0728597      -4.07773     -0.105949      0.382579      0.506128      0.571106      0.644711      0.662669      0.703282
  61   5 2246.0964    1.2344  1.1532  9.8056  0.0000  0.0164   0.0151   0.0432    0.0867   0.0000   442.5763    0.00751181       23.3221     -0.493496      -2.23300      0.224361      0.428218      0.595088      0.662395      0.729669      0.769430      0.805166
  61   6 2456.0298    1.8867  1.4103 10.5659  0.0000  0.0183   0.0208   0.0470    0.0743   0.0000   441.9304     -0.394363       22.3234       1.40013      -2.20078      -1.29013      0.481838      0.665500      0.714510      0.812353      0.844938      0.897269
  61   7 2658.5817    2.6676  1.3418 11.3698  0.0000  0.0174   0.0300   0.0466    0.0756   0.0000   441.9319     -0.246024       22.2942      0.729147      -2.80546     -0.346441      0.457487      0.617370      0.703917      0.777376      0.812043      0.869938
  61   8 2857.9213    3.7674  1.2058 11.9773  0.0000  0.0158   0.0440   0.0431    0.0844   0.0000   441.5923     -0.392398       21.1568      0.790537      -2.69183      0.410934      0.430971      0.596122      0.673306      0.763819      0.806582      0.816251
  61   9 3052.7658    4.5415  1.2107 12.5192  0.0000  0.0160   0.0531   0.0427    0.0822   0.0000   442.1714      0.613850       19.2753      0.857132      -3.42929   -0.00724219      0.436355      0.577013      0.650007      0.749911      0.798370      0.816413
  61  10 3243.4168    4.3273  1.7118 12.4163  0.0000  0.0199   0.0429   0.0515    0.0565   0.0000   441.1570     0.0287410       20.6078    0.00926775      -2.65038       1.22241      0.532436      0.727236      0.799795      0.899669      0.944594      0.976859
  61  11 3431.4070    3.5585  2.8502 11.7327  0.0000  0.0263   0.0266   0.0696    0.0399   0.0000   441.5516       2.10340       20.3994       1.10919     -0.769927       1.08992      0.699786      0.938630       1.06360       1.16603       1.25402       1.27283
  61  12 3617.4925    2.7920  4.9535 11.0173  0.0004  0.0392   0.0156   0.1027    0.0340   0.0000   442.3569      0.898511       20.3043       6.35910      -4.17877     -0.820557       1.01847       1.40283       1.56333       1.74395       1.82403       1.91336
  61  13 3801.4039    2.1669  7.8203 10.8237  0.0000  0.0607   0.0097   0.1637    0.0286   0.0000   439.3232       3.19976       22.6526       2.40720      -4.14811      0.175346       1.58058       2.10892       2.39486       2.67512       2.79104       2.90707
  62   1 1217.8365    0.0911  0.0894  9.0232  0.0000  0.0103   0.0059   0.0183    0.0175   0.0000   440.2129      0.247921       21.4938    -0.0486790      -3.42183     -0.568430      0.301004      0.399786      0.434123      0.427210      0.476241      0.495222
  62   2 1537.0128    0.2199  0.2656  8.9665  0.0000  0.0097   0.0060   0.0233    0.0226   0.0000   441.7680     -0.160914       21.2331     0.0151988      -3.11477     -0.687374      0.262763      0.315401      0.424338      0.445735      0.453231      0.494401
  62   3 1797.5015    0.4593  0.5469  9.0667  0.0000  0.0119   0.0081   0.0290    0.0374   0.0000   442.2726     -0.495798       21.9432     0.0882051      -3.53338     -0.437327      0.308683      0.408047      0.440626      0.488085      0.528933      0.555837
  62   4 2034.1254    0.7765  0.9001  9.3290  0.0000  0.0145   0.0106   0.0373    0.0612   0.0000   442.5276      0.119358       21.7521     -0.304179      -2.52486     -0.477478      0.373943      0.498618      0.559232      0.615614      0.660157      0.685862
  62   5 2259.0410    1.2633  1.2638  9.8467  0.0000  0.0171   0.0148   0.0462    0.0815   0.0000   441.7092      0.177498       20.6473      0.581907      -2.41086       1.20066      0.439377      0.598090      0.656487      0.745520      0.763705      0.800044
  62   6 2469.6952    1.9387  1.4138 10.8493  0.0000  0.0182   0.0216   0.0481    0.0655   0.0000   442.2998     -0.476655       21.5402      -1.33520      -2.25123      0.777940      0.470860      0.626184      0.706293      0.794556      0.835836      0.875952
  62   7 2673.3495    2.7745  1.3838 11.4125  0.0000  0.0173   0.0302   0.0463    0.0713   0.0000   442.6806     -0.177102       21.3605      0.163430      -3.16170       1.62697      0.460381      0.621540      0.694523      0.763760      0.818604      0.852063
  62   8 2873.6271    3.8434  1.2518 12.1333  0.0000  0.0168   0.0440   0.0431    0.0819   0.0000   441.9677      0.307525       21.4410       1.07276      -2.33721     -0.893952      0.419571      0.588856      0.619860      0.716596      0.714524      0.759867
  62   9 3069.1835    4.5819  1.2797 12.5135  0.0000  0.0165   0.0524   0.0438    0.0903   0.0000   442.4798      0.684470       19.0966       2.58133      -1.85313      0.517355      0.431633      0.586368      0.662475      0.720632      0.781902      0.791830
  62  10 3260.6220    4.3124  1.8081 12.1669  0.0001  0.0200   0.0401   0.0518    0.0566   0.0000   441.5397     0.0544551       21.8053       1.72494      -1.41694      0.278198      0.508631      0.707053      0.774813      0.889142      0.904347      0.939748
  62  11 3449.4399    3.4577  3.1466 11.6082  0.0000  0.0276   0.0242   0.0728    0.0377   0.0000   441.2705      0.730026       22.9960       2.37171      -1.92450       1.56623      0.726523      0.964417       1.08770       1.22576       1.28754       1.33215
  62  12 3636.1696    2.6875  5.3995 11.0698 -0.0003  0.0419   0.0143   0.1112    0.0319   0.0000   441.4478       1.37667       21.2811       1.37035      -3.66072      -1.81755       1.08601       1.46962       1.66548       1.83609       1.95852       2.01711
  62  13 3820.9219    2.0987  8.0982 10.8220 -0.0003  0.0619   0.0092   0.1681    0.0279   0.0000   442.5821     -0.744752       20.8168     -0.722047      -6.72724      -2.09599       1.59309       2.14642       2.43089       2.68715       2.82964       2.94341
  63   1 1226.2121    0.0868  0.0888  9.0186  0.0000  0.0122   0.0057   0.0174    0.0174   0.0000   441.1344      0.331792       21.0794     -0.113319      -3.56444      0.310283      0.305534      0.423855      0.451621      0.535656      0.557278      0.544668
  63   2 1546.7965    0.2119  0.2415  9.0059  0.0000  0.0089   0.0059   0.0212    0.0214   0.0000   441.5873     -0.498831       21.2582      0.437546      -3.01276     -0.235010      0.236796      0.303007      0.318470      0.373517      0.394065      0.430336
  63   3 1808.0063    0.4640  0.5091  9.1346  0.0000  0.0115   0.0083   0.0273    0.0360   0.0000   442.3999     -0.486497       21.5178      0.309605      -2.84857       1.14888      0.273619      0.398130      0.435868      0.493504      0.497063      0.516457
  63   4 2046.0113    0.8230  0.9318  9.2491  0.0000  0.0147   0.0108   0.0367    0.0713   0.0000   442.2134     -0.175817       21.3704     0.0753407      -3.44015     -0.228362      0.368464      0.495553      0.544193      0.621294      0.645030      0.655204
  63   5 2271.8728    1.2983  1.1626 10.1400  0.0000  0.0163   0.0159   0.0437    0.0752   0.0000   441.8284    -0.0701013       21.9383      0.441433      -4.03752     -0.846217      0.423155      0.595300      0.646515      0.725976      0.738436      0.770642
  63   6 2483.2739    2.0018  1.3660 10.8261  0.0000  0.0174   0.0221   0.0466    0.0687   0.0000   441.3302       1.32068       21.2947       1.14004      -3.09076     -0.758030      0.447052      0.609449      0.682058      0.741436      0.796661      0.835462
  63   7 2687.9743    2.8369  1.4350 11.3298  0.0000  0.0176   0.0299   0.0465    0.0710   0.0000   442.4064      0.989445       21.7137       1.45658      -3.10010      0.778920      0.443742      0.603655      0.687899      0.739587      0.779795      0.802873
  63   8 2889.2140    3.7981  1.2173 12.1778  0.0000  0.0160   0.0438   0.0424    0.0810   0.0000   441.2824       1.02990       20.9931       1.90393      -2.97662      -1.28250      0.420337      0.559208      0.630890      0.712493      0.744115      0.779586
  63   9 3085.5610    4.4959  1.3775 12.4336  0.0000  0.0168   0.0484   0.0462    0.0716   0.0000   442.4534      0.530091       21.5461       1.48612      -1.60988       1.45555      0.428176      0.564327      0.641912      0.711281      0.742581      0.752411
  63  10 3277.6982    4.1907  1.9468 12.2493  0.0008  0.0204   0.0378   0.0554    0.0516   0.0000   440.9171      0.909862       19.3343       2.05543      -2.26122     0.0824028      0.522881      0.690456      0.789843      0.881243      0.923427      0.955946
  63  11 3467.2871    3.3240  3.1988 11.7435  0.0000  0.0289   0.0237   0.0762    0.0362   0.0000   441.3978       1.95413       23.4974      0.338288      -3.63431      0.940698      0.728536       1.00028       1.11608       1.20258       1.29520       1.36259
  63  12 3654.7552    2.6395  5.6373 11.0473  0.0003  0.0435   0.0137   0.1177    0.0321   0.0000   441.3841      -1.36748       21.0268       1.66406      -1.91464       1.69222       1.08725       1.46927       1.65511       1.84390       1.91914       2.03234
  63  13 3840.2992    2.0605  8.6172 10.7861  0.0002  0.0666   0.0086   0.1780    0.0272   0.0000   442.0700       1.83242       20.6403       10.0813      -5.45191      -1.78095       1.66168       2.24662       2.55773       2.82004       2.96827       3.05405
  64   1 1234.5362    0.0865  0.0902  8.9653  0.0000  0.0134   0.0055   0.0187    0.0172   0.0000   440.2344     -0.728067       21.6768      0.318308      -2.91922    -0.0177178      0.369265      0.384843      0.413874      0.478113      0.501454      0.480188
  64   2 1556.4587    0.2344  0.2760  8.9299  0.0000  0.0097   0.0060   0.0220    0.0222   0.0000   441.4674      0.123948       21.2317      0.507236      -2.74344      0.543504      0.223988      0.318576      0.360911      0.402298      0.415407      0.408013
  64   3 1818.4481    0.4947  0.5936  9.0112  0.0000  0.0123   0.0081   0.0293    0.0401   0.0000   442.1004     -0.380990       21.9034     -0.510408      -2.61787     -0.394504      0.293946      0.406083      0.472403      0.504616      0.531005      0.564423
  64   4 2057.8603    0.8241  0.9043  9.3860  0.0000  0.0145   0.0111   0.0361    0.0622   0.0000   442.5843     -0.938653       21.4367    -0.0927962      -2.76803      0.107019      0.377870      0.506981      0.571896      0.628094      0.676637      0.694285
  64   5 2284.5563    1.3379  1.2857  9.8967  0.0000  0.0167   0.0150   0.0455    0.0714   0.0000   442.0041      0.271908       20.3397      0.942281      -2.96534      0.811540      0.423585      0.586572      0.657874      0.719303      0.781356      0.797601
  64   6 2496.7299    2.0074  1.4997 10.7402  0.0000  0.0184   0.0208   0.0478    0.0597   0.0000   442.8942      0.477760       21.8721       2.07617      -1.39941     -0.591353      0.460820      0.620243      0.692859      0.788358      0.809485      0.845867
  64   7 2702.5285    2.9018  1.3944 11.4851  0.0000  0.0176   0.0313   0.0454    0.0718   0.0000   441.9599      0.637935       20.5497      0.835187      -3.13582      0.660353      0.438333      0.592256      0.670729      0.771901      0.784955      0.802080
  64   8 2904.6762    3.9284  1.3012 12.0679  0.0000  0.0165   0.0431   0.0429    0.0792   0.0000   442.1383       1.17949       19.7452      0.294400      -2.56634     -0.189178      0.418198      0.552014      0.630541      0.702697      0.745650      0.783721
  64   9 3101.7084    4.5107  1.3049 12.6012  0.0000  0.0169   0.0505   0.0442    0.0724   0.0000   442.0820      0.492264       20.2707       2.21924      -1.50151     -0.467669      0.417656      0.577897      0.637887      0.722954      0.764029      0.800054
  64  10 3294.6425    4.0854  1.9684 12.3723  0.0000  0.0215   0.0372   0.0562    0.0456   0.0000   442.4773       2.44409       19.6527       1.49772      -2.35877     -0.259006      0.531488      0.726895      0.812808      0.915014      0.947754      0.979812
  64  11 3485.0412    3.2788  3.5668 11.4450  0.0000  0.0306   0.0212   0.0776    0.0356   0.0000   441.7495       1.74581       22.4341     -0.796743      -3.91056      0.238926      0.751387       1.03920       1.15675       1.28319       1.34651       1.40347
  64  12 3673.2606    2.5911  5.7903 11.0316  0.0005  0.0452   0.0134   0.1190    0.0315   0.0000   439.1625       2.73619       18.6861     -0.517957      -3.11354       2.96740       1.12013       1.51152       1.69187       1.89184       1.98940       2.06059
  64  13 3859.2695    2.0127  8.9580 10.7149  0.0000  0.0700   0.0082   0.1842    0.0266   0.0000   439.7432       4.91917       22.1853       4.67171       1.11389      0.263442       1.69146       2.32336       2.64472       2.86875       3.01985       3.14791
  65   1 1242.7801    0.0951  0.1339  8.9904  0.0000  0.0110   0.0052   0.0268    0.0176   0.0000   440.5187      0.463620       21.2718      0.468437      -3.64782      0.557284      0.275406      0.343518      0.476280      0.538734      0.665033      0.739087
  65   2 1566.0052    0.2412  0.2532  8.9604  0.0000  0.0084   0.0062   0.0198    0.0221   0.0000   442.1477      0.396969       21.3283      0.620789      -3.35114     -0.261309      0.226588      0.302412      0.334163      0.366080      0.396461      0.402298
  65   3 1828.7641    0.5055  0.5735  9.1287  0.0000  0.0120   0.0085   0.0281    0.0397   0.0000   441.7228     -0.702623       21.4418      0.115251      -4.07788      0.168528      0.303420      0.392733      0.467127      0.479874      0.535824      0.528047
  65   4 2069.5370    0.8513  1.0104  9.3449  0.0000  0.0151   0.0109   0.0394    0.0694   0.0000   442.1857     -0.580882       20.4100      0.240787      -2.74200     0.0367129      0.373886      0.492171      0.555550      0.632344      0.651070      0.698747
  65   5 2297.0800    1.3556  1.3282 10.0945  0.0000  0.0175   0.0152   0.0456    0.0696   0.0000   442.5787     -0.289090       20.3730      0.757685      -4.02456      0.295596      0.434865      0.585493      0.656712      0.725532      0.759964      0.797596
  65   6 2510.0727    2.1091  1.5428 10.7331  0.0000  0.0181   0.0214   0.0496    0.0649   0.0000   442.2134     -0.889766       20.5403       1.23042      -3.31910     -0.872985      0.441877      0.603619      0.662101      0.743870      0.762996      0.819328
  65   7 2716.9950    3.0270  1.2941 11.5277  0.0000  0.0162   0.0332   0.0435    0.0787   0.0000   442.4133     -0.237246       20.5775      0.773120      -3.94639      0.348658      0.406716      0.551390      0.617496      0.697733      0.717938      0.763660
  65   8 2920.0163    4.1099  1.2307 12.2027  0.0000  0.0158   0.0466   0.0409    0.0872   0.0000   441.4394      0.960548       21.5918      0.837220      -2.46891      0.404191      0.399032      0.526247      0.597230      0.666698      0.681720      0.704231
  65   9 3117.8379    4.6407  1.3578 12.5033  0.0000  0.0165   0.0498   0.0438    0.0713   0.0000   442.3823      0.868640       20.0338      0.685186      -2.04958       1.54282      0.425285      0.570857      0.632174      0.716004      0.762991      0.806088
  65  10 3311.5422    4.0858  2.0739 12.0327 -0.0000  0.0216   0.0349   0.0550    0.0524   0.0000   442.8389       2.11100       21.5114       1.44430      -2.48253      -1.55879      0.544669      0.751934      0.837449      0.916684      0.943763       1.00248
  65  11 3502.7050    3.2181  3.8216 11.3963  0.0001  0.0312   0.0201   0.0830    0.0359   0.0000   442.1477      0.818321       20.7790       2.90962      -6.70063     -0.461367      0.782610       1.04340       1.18739       1.30703       1.37081       1.45794
  65  12 3691.5454    2.4560  6.0978 11.0639 -0.0011  0.0473   0.0122   0.1284    0.0304   0.0000   444.9094      0.629680       18.5324       2.50387      0.827674       2.68359       1.16741       1.56757       1.79939       1.96117       2.11350       2.16002
  66   1 1250.9433    0.0942  0.1345  8.9220  0.0000  0.0134   0.0052   0.0209    0.0176   0.0000   440.4786      0.393062       20.7707     -0.156804      -2.83083      0.499488      0.280314      0.440387      0.458765      0.561847      0.560474      0.622736
  66   2 1575.4546    0.2567  0.3224  8.9263  0.0000  0.0097   0.0060   0.0239    0.0237   0.0000   441.6257    -0.0780975       20.6663      0.180697      -3.38079    -0.0923659      0.233291      0.307176      0.344530      0.403219      0.459969      0.441036
  66   3 1838.9857    0.5262  0.6235  9.0513  0.0000  0.0120   0.0083   0.0296    0.0413   0.0000   441.8249    -0.0473039       22.0210      0.548523      -2.97151   0.000304527      0.288773      0.374403      0.433391      0.479229      0.500245      0.513412
  66   4 2081.1540    0.8723  0.9940  9.4990  0.0000  0.0157   0.0113   0.0384    0.0639   0.0000   441.8966      0.155457       21.2948      0.438421      -1.69193      0.436228      0.358190      0.492495      0.565143      0.620482      0.642480      0.674913
  66   5 2309.5095    1.4077  1.3465 10.2075  0.0000  0.0171   0.0153   0.0455    0.0583   0.0000   442.1383      0.852635       22.1393      -1.45623      -3.59741      0.251319      0.413881      0.542782      0.614991      0.694928      0.715495      0.756785
  66   6 2523.3522    2.1694  1.4128 11.0605  0.0000  0.0178   0.0234   0.0467    0.0640   0.0000   441.8570       1.25054       22.0387     -0.387695      -1.42119      0.334398      0.429446      0.584808      0.653564      0.720087      0.772015      0.823693
  66   7 2731.2976    3.1117  1.3614 11.4097  0.0000  0.0163   0.0328   0.0435    0.0779   0.0000   441.1510       1.13041       21.0030      0.382652      -3.77342      0.540553      0.403780      0.552919      0.611023      0.698303      0.729583      0.761629
  66   8 2935.2233    4.2030  1.2478 12.2009  0.0000  0.0161   0.0465   0.0415    0.0864   0.0000   442.2376     -0.224983       21.5686       1.77041      -2.27971      0.805859      0.385399      0.533545      0.605966      0.677720      0.704870      0.750942
  66   9 3133.7774    4.5036  1.4407 12.6831  0.0000  0.0174   0.0473   0.0469    0.0576   0.0000   440.8951       1.67731       21.3372       1.29926      -1.80518     -0.647454      0.418696      0.576892      0.635182      0.723212      0.736305      0.778626
  66  10 3328.2658    3.9490  2.2793 12.0445  0.0000  0.0220   0.0323   0.0602    0.0453   0.0000   442.1387      0.984376       21.1918       1.97843      -3.11469       2.08936      0.560304      0.746473      0.854895      0.947016      0.987483       1.00590
  66  11 3520.1970    3.1267  3.9387 11.3855  0.0000  0.0312   0.0191   0.0867    0.0341   0.0000   441.9664       1.59796       21.3221       1.48355      -1.71993    -0.0723693      0.767220       1.02498       1.16396       1.28028       1.35198       1.40227
  66  12 3709.7710    2.4615  6.9219 10.9973  0.0012  0.0516   0.0112   0.1407    0.0299   0.0000   440.9632       1.38038       18.8288     -0.460869     -0.211813       3.90763       1.26144       1.71343       1.92164       2.14419       2.24535       2.36088
  67   1 1259.0334    0.0896  0.1234  8.9787  0.0000  0.0107   0.0052   0.0293    0.0172   0.0000   440.3832     0.0125249       21.6884     -0.229064      -3.26094     -0.537844      0.297295      0.415460      0.474528      0.558051      0.575297      0.619314
  67   2 1584.7887    0.2568  0.2954  8.9355  0.0000  0.0086   0.0062   0.0236    0.0231   0.0000   441.9632    -0.0688968       21.0321      0.705707      -3.17859      0.110457      0.210420      0.269006      0.308128      0.358076      0.365187      0.370126
  67   3 1849.1504    0.5214  0.7008  9.1148  0.0000  0.0134   0.0081   0.0326    0.0435   0.0000   441.7105    -0.0165417       21.8042      0.390308      -2.23202     -0.732320      0.319994      0.399533      0.473249      0.529454      0.541071      0.562069
  67   4 2092.6967    0.8923  1.0110  9.4133  0.0000  0.0145   0.0111   0.0383    0.0650   0.0000   442.3259     -0.562458       21.0070    0.00514765      -3.55795      -1.29788      0.344726      0.459435      0.523351      0.577935      0.606659      0.627193
  67   5 2321.8512    1.4362  1.4096 10.1945  0.0000  0.0179   0.0155   0.0472    0.0644   0.0000   442.1400      0.434485       21.8885       1.32031      -4.14375     -0.625982      0.419864      0.564432      0.642891      0.723526      0.748192      0.775156
  67   6 2536.4813    2.2321  1.4735 10.8010  0.0000  0.0173   0.0225   0.0457    0.0678   0.0000   442.2899      0.301608       20.7291      0.994302      -4.24503     -0.883838      0.420480      0.562761      0.634425      0.708351      0.754479      0.786738
  67   7 2745.5983    3.1290  1.3915 11.5455  0.0000  0.0167   0.0325   0.0439    0.0725   0.0000   442.1253    -0.0948649       21.3404       1.28216      -2.55015     -0.237694      0.403246      0.534227      0.593668      0.659183      0.715775      0.746415
  67   8 2950.3356    4.1876  1.3041 12.1423  0.0000  0.0158   0.0449   0.0424    0.0814   0.0000   442.1549      0.926949       21.4843       1.83336      -2.57442       1.74388      0.387138      0.510331      0.566048      0.631641      0.655028      0.705767
  67   9 3149.6279    4.6642  1.4967 12.4651  0.0000  0.0174   0.0466   0.0451    0.0640   0.0000   441.6898       1.64623       20.9065      0.808672      -3.43507       2.21287      0.432572      0.585567      0.667401      0.742886      0.783380      0.812192
  67  10 3344.9359    3.9573  2.2761 11.9410  0.0000  0.0220   0.0315   0.0582    0.0468   0.0000   441.0336       1.98582       20.6345       1.35102      -2.67843     -0.690720      0.527612      0.699201      0.787956      0.879192      0.933823      0.956984
  67  11 3537.6813    3.1085  4.2102 11.1957  0.0000  0.0324   0.0178   0.0873    0.0357   0.0000   442.9468       2.99477       22.8292       1.65346      -1.54292      -1.39890      0.790920       1.06105       1.19666       1.32958       1.42209       1.46565
  67  12 3727.9813    2.3765  6.6228 11.0373 -0.0004  0.0515   0.0112   0.1376    0.0297   0.0000   442.0396       2.93453       22.0249      -3.36914      -3.89434       1.70556       1.21498       1.64472       1.85338       2.06825       2.17583       2.25608
  68   1 1267.0488    0.0966  0.1371  8.9769  0.0000  0.0103   0.0050   0.0249    0.0172   0.0000   440.4313      0.202641       21.3383     -0.124063      -4.50630     -0.544278      0.264280      0.323178      0.382194      0.435807      0.497357      0.456177
  68   2 1594.0200    0.2606  0.2931  8.9905  0.0000  0.0093   0.0062   0.0213    0.0227   0.0000   441.7487     -0.521908       21.2213      0.230528      -3.49222     -0.950930      0.198635      0.305501      0.300625      0.385776      0.392261      0.415329
  68   3 1859.2017    0.5401  0.6407  9.2015  0.0000  0.0125   0.0085   0.0303    0.0418   0.0000   442.2824     -0.244982       22.4315      0.453022      -4.15870     0.0313532      0.290621      0.387278      0.442310      0.512273      0.534346      0.527168
  68   4 2104.0788    0.9238  1.0442  9.6185  0.0000  0.0151   0.0114   0.0391    0.0628   0.0000   442.5543    -0.0390282       22.4328      0.639075      -2.98538      0.384157      0.371355      0.488757      0.570506      0.617169      0.638344      0.674341
  68   5 2334.0459    1.5030  1.3148 10.2987  0.0000  0.0171   0.0165   0.0444    0.0698   0.0000   442.4437      0.189341       21.7631      0.447361      -2.22489      0.536164      0.394295      0.549109      0.611931      0.693643      0.725734      0.737309
  68   6 2549.5563    2.2270  1.5392 10.9347  0.0000  0.0183   0.0220   0.0475    0.0618   0.0000   442.7116      0.728091       21.9648       1.53458      -3.70516      -1.75973      0.425087      0.606194      0.655586      0.746830      0.787262      0.806050
  68   7 2759.7555    3.2806  1.2607 11.8888  0.0000  0.0161   0.0363   0.0421    0.0784   0.0000   441.8210    -0.0322865       22.5012       1.01298      -3.07332       1.17640      0.387717      0.531943      0.587027      0.669972      0.683033      0.701803
  68   8 2965.3747    4.1986  1.2180 12.5340  0.0000  0.0157   0.0470   0.0412    0.0730   0.0000   441.7484      0.988404       22.1498       2.35136      -3.13532       1.23192      0.379446      0.512190      0.565957      0.650081      0.684636      0.712265
  68   9 3165.3997    4.5848  1.4923 12.6932  0.0000  0.0175   0.0466   0.0469    0.0603   0.0000   441.8579      0.819017       20.9092       2.34607      -3.10408     -0.119045      0.415407      0.562406      0.629810      0.692963      0.726699      0.761287
  68  10 3361.4111    3.8819  2.4980 11.9181  0.0000  0.0230   0.0296   0.0620    0.0441   0.0000   441.2910      0.757473       20.9538       1.39303     -0.522807      -1.75637      0.554438      0.750431      0.830578      0.934723      0.982018       1.02984
  68  11 3554.9130    3.0162  4.1128 11.3596  0.0000  0.0331   0.0176   0.0861    0.0338   0.0000   442.9789       1.54596       23.9821     -0.899225      -2.99261       2.48772      0.772241       1.03280       1.15461       1.31653       1.36924       1.43235
  68  12 3745.9998    2.3243  7.4460 11.0391 -0.0004  0.0556   0.0101   0.1533    0.0284   0.0000   440.2805     -0.492988       21.1912       4.31889       1.19414      -2.28412       1.30290       1.73430       1.96507       2.18832       2.29851       2.38774
  69   1 1275.0229    0.0949  0.1410  8.9329  0.0000  0.0142   0.0049   0.0221    0.0173   0.0000   440.3653     0.0203248       21.7818      0.709959      -3.91426     0.0215822      0.391469      0.431133      0.430029      0.601367      0.711779      0.769335
  69   2 1603.1490    0.2705  0.3129  8.9846  0.0000  0.0096   0.0061   0.0205    0.0232   0.0000   441.6647     -0.698358       22.6813     -0.123236      -3.88909     0.0615910      0.216534      0.292070      0.342083      0.372277      0.405908      0.408423
  69   3 1869.1826    0.5595  0.6869  9.1063  0.0000  0.0125   0.0084   0.0312    0.0450   0.0000   441.8215     -0.273608       21.5220      0.630279      -3.31960      0.570079      0.286817      0.395744      0.454919      0.494292      0.515320      0.546101
  69   4 2115.4047    0.9456  1.1138  9.5072  0.0000  0.0158   0.0113   0.0397    0.0712   0.0000   441.9416     0.0858489       20.2638     -0.551052      -2.20921      0.866499      0.361576      0.494180      0.542451      0.610613      0.658316      0.672922
  69   5 2346.0934    1.5135  1.4148 10.1838  0.0000  0.0173   0.0158   0.0457    0.0665   0.0000   442.3148      0.376614       22.6010      0.713624      -2.45906      0.362240      0.397879      0.546543      0.600945      0.685608      0.722596      0.760117
  69   6 2562.5720    2.3131  1.5572 10.8752 -0.0003  0.0179   0.0223   0.0465    0.0648   0.0000   442.5031      0.694037       21.4228      0.604811      -1.56528     -0.374635      0.413518      0.557164      0.627743      0.715265      0.725020      0.757671
  69   7 2773.8095    3.2976  1.3668 11.7220  0.0000  0.0162   0.0339   0.0433    0.0691   0.0000   442.3700     -0.380275       20.6396      0.199044      -3.59196       1.18818      0.377468      0.504993      0.577518      0.638923      0.674572      0.713479
  69   8 2980.2504    4.3941  1.2843 12.3095  0.0000  0.0158   0.0467   0.0401    0.0788   0.0000   442.7620      0.736942       21.7789      0.512177      -2.71250      0.572407      0.370238      0.502140      0.562268      0.633591      0.682083      0.713756
  69   9 3181.0019    4.6258  1.6697 12.2233  0.0000  0.0179   0.0422   0.0466    0.0611   0.0000   441.5992       1.02591       21.2516      0.621859      -2.58306      0.177634      0.428989      0.562817      0.642379      0.717097      0.773482      0.800557
  69  10 3377.8860    3.8000  2.6874 11.9109 -0.0002  0.0240   0.0275   0.0640    0.0388   0.0000   441.5944       1.45513       20.8347     0.0632635      -3.11180       1.79813      0.568071      0.770889      0.871638      0.980277       1.03145       1.07386
  69  11 3572.1363    2.9868  4.7764 11.2140  0.0003  0.0357   0.0159   0.0977    0.0331   0.0000   441.2596       1.16507       22.0852       4.92957      -3.79908      0.637347      0.840836       1.11257       1.26683       1.41018       1.50841       1.55215
  69  12 3763.8648    2.2610  7.5003 11.0519  0.0001  0.0581   0.0098   0.1558    0.0276   0.0000   440.1493       2.59420       22.1089       6.44147      -1.44381      -1.12074       1.30434       1.79635       2.01277       2.20605       2.33293       2.41482
  70   1 1282.8822    0.0935  0.1423  8.9370  0.0000  0.0127   0.0049   0.0234    0.0171   0.0000   440.1646      0.447306       21.6958     -0.854978      -3.38890       1.45686      0.334216      0.473153      0.520991      0.540379      0.536714      0.495823
  70   2 1612.1581    0.2779  0.3500  8.9571  0.0000  0.0100   0.0060   0.0241    0.0239   0.0000   441.5074     -0.466461       21.9245      0.156425      -3.66562     -0.523751      0.230040      0.323211      0.388741      0.413072      0.409169      0.477795
  70   3 1879.0525    0.5760  0.6821  9.1140  0.0000  0.0127   0.0084   0.0293    0.0439   0.0000   441.6246      0.450596       22.3081     -0.433353      -2.77212      0.423265      0.281695      0.385020      0.443139      0.491106      0.521867      0.527575
  70   4 2126.6337    0.9656  1.1152  9.4806  0.0000  0.0153   0.0114   0.0403    0.0706   0.0000   442.5951      0.331309       21.5265     0.0242574      -3.30746    -0.0189673      0.349276      0.459790      0.536276      0.583674      0.609843      0.636923
  70   5 2358.0791    1.5790  1.4857 10.0746  0.0000  0.0179   0.0157   0.0455    0.0695   0.0000   441.5566      0.677608       22.0334       1.02959      -4.75106     -0.342508      0.410861      0.587539      0.645211      0.754244      0.783963      0.810079
  70   6 2575.4743    2.3474  1.5498 11.0375  0.0000  0.0178   0.0230   0.0465    0.0603   0.0000   442.1333      0.944731       22.2674       1.07823      -1.70761      0.343586      0.416649      0.550593      0.611793      0.690682      0.741962      0.784332
  70   7 2787.7824    3.4305  1.3058 11.7582  0.0000  0.0156   0.0359   0.0417    0.0745   0.0000   442.2149       1.26045       21.7475    -0.0300351      -3.43295     -0.191128      0.372503      0.503423      0.566225      0.632929      0.656455      0.694349
  70   8 2995.0575    4.2915  1.2954 12.3110  0.0000  0.0160   0.0452   0.0412    0.0753   0.0000   442.4585       1.23559       22.1679      0.117433      -2.22779       1.24120      0.371472      0.508384      0.547041      0.632539      0.654253      0.693615
  70   9 3196.5510    4.5407  1.6638 12.2999  0.0000  0.0178   0.0416   0.0474    0.0567   0.0000   441.5985       1.05198       21.3730      0.996391      -3.86413     -0.598684      0.410384      0.545759      0.612805      0.676494      0.731863      0.759372
  70  10 3394.2476    3.6692  2.8564 11.8051  0.0000  0.0250   0.0258   0.0671    0.0385   0.0000   442.0603       2.69486       22.4937     0.0657975      -3.18730       1.17152      0.575517      0.788000      0.874074      0.976897       1.05217       1.08117
  70  11 3589.2947    2.9058  4.8426 11.2226  0.0000  0.0375   0.0153   0.0984    0.0324   0.0000   442.9883     -0.776962       23.1539       2.48588      -4.55873      -1.30402      0.841788       1.14385       1.28082       1.42919       1.52148       1.56636
  70  12 3781.6633    2.2307  7.7881 10.9306  0.0000  0.0591   0.0093   0.1582    0.0277   0.0000   441.6091       3.18225       24.3077       5.94585      -4.12818     -0.444377       1.35886       1.83504       2.09954       2.31137       2.49345       2.54839
  71   1 1290.7347    0.1055  0.1402  8.9630  0.0000  0.0103   0.0049   0.0205    0.0171   0.0000   439.9042     -0.353864       21.1331     -0.348941      -3.89433     -0.428076      0.241616      0.326430      0.352953      0.420921      0.462528      0.520410
  71   2 1621.0587    0.2829  0.3840  8.9862  0.0000  0.0106   0.0060   0.0257    0.0248   0.0000   441.9280     -0.128343       21.6576     0.0943661      -3.40901      0.339032      0.228668      0.327593      0.370595      0.384495      0.445874      0.439794
  71   3 1888.8613    0.5912  0.7646  9.0913  0.0000  0.0127   0.0082   0.0331    0.0473   0.0000   441.8983      0.173312       21.6200     -0.849492      -2.31307      0.501592      0.286682      0.386645      0.451840      0.481089      0.517959      0.571066
  71   4 2137.7692    0.9718  1.1360  9.6494  0.0000  0.0156   0.0115   0.0416    0.0682   0.0000   442.0596      0.298300       22.4314     0.0335933      -3.34823     -0.456925      0.371759      0.511668      0.577878      0.642525      0.683572      0.687240
  71   5 2369.9594    1.6123  1.4700 10.3654  0.0000  0.0176   0.0163   0.0457    0.0619   0.0000   442.6664      0.756546       21.7280    0.00515960      -3.87113     -0.474969      0.402605      0.542036      0.606898      0.677070      0.722439      0.771961
  71   6 2588.2551    2.4244  1.5434 11.0548  0.0000  0.0173   0.0232   0.0465    0.0609   0.0000   442.2037      0.996363       21.0667     -0.182065      -3.59768      0.667654      0.395753      0.537337      0.591357      0.676972      0.712374      0.744771
  71   7 2801.6696    3.5101  1.3722 11.7259  0.0000  0.0158   0.0355   0.0424    0.0745   0.0000   441.8038      0.695633       21.7409       1.45030      -3.24479     -0.702205      0.363822      0.489905      0.548035      0.619466      0.658580      0.668333
  71   8 3009.7345    4.4777  1.3227 12.3395  0.0000  0.0161   0.0466   0.0412    0.0808   0.0000   442.3437       1.56325       21.5069       1.61874      -3.56688       1.12839      0.361381      0.500823      0.530297      0.622409      0.635567      0.679569
  71   9 3211.9888    4.4685  1.7683 12.3975  0.0000  0.0186   0.0402   0.0499    0.0540   0.0000   441.7368       1.70940       21.4756      0.733391      -4.15546       1.17315      0.420400      0.569480      0.632388      0.711579      0.734697      0.773133
  71  10 3410.4770    3.6802  2.9527 11.7286  0.0000  0.0249   0.0248   0.0673    0.0387   0.0000   442.6183       3.12020       21.0018     -0.279220      -3.47618       1.13152      0.564396      0.766193      0.863746      0.979538       1.03606       1.07988
  71  11 3606.2458    2.8466  5.1425 11.2536  0.0003  0.0389   0.0146   0.1052    0.0322   0.0000   442.7938     -0.341252       22.3210       2.02025      -3.59511      0.403756      0.871812       1.18665       1.36883       1.48309       1.59592       1.67545
  71  12 3799.2880    2.1683  8.0819 10.9550  0.0000  0.0612   0.0088   0.1636    0.0268   0.0000   442.0611      0.865610       19.7005       1.06984      -4.18000      -1.28016       1.35076       1.83016       2.08891       2.32999       2.45171       2.51587
  72   1 1298.5012    0.1053  0.1554  8.9344  0.0000  0.0103   0.0049   0.0239    0.0173   0.0000   440.3518     -0.134406       20.8389     0.0673013      -3.09995      0.336265      0.241215      0.345051      0.405994      0.453417      0.417559      0.476909
  72   2 1629.8624    0.2957  0.3485  8.9977  0.0000  0.0089   0.0063   0.0239    0.0241   0.0000   441.6379     -0.157181       21.2753      0.720683      -3.00195     -0.620865      0.206547      0.263039      0.315722      0.372462      0.366957      0.395205
  72   3 1898.6330    0.5990  0.6460  9.2628  0.0000  0.0116   0.0089   0.0288    0.0414   0.0000   441.5477     -0.433248       22.0339     -0.254659      -3.85041      0.688079      0.254078      0.338301      0.395175      0.446462      0.460474      0.494255
  72   4 2148.8304    1.0121  1.2293  9.6953  0.0000  0.0165   0.0116   0.0424    0.0654   0.0000   442.6678     -0.108164       21.2616    -0.0129278      -2.84354      0.122422      0.368918      0.495890      0.553756      0.641495      0.674997      0.707417
  72   5 2381.7145    1.6670  1.4301 10.2633  0.0000  0.0169   0.0167   0.0449    0.0676   0.0000   442.0792     0.0928129       21.8388       1.21055      -3.75850    -0.0200784      0.378470      0.516634      0.577483      0.656229      0.692309      0.729312
  72   6 2600.9994    2.5335  1.6360 11.0451  0.0000  0.0181   0.0236   0.0471    0.0619   0.0000   441.9614     0.0364152       22.3443      0.514254      -2.91408     -0.302480      0.403233      0.550686      0.605927      0.687283      0.727096      0.758189
  72   7 2815.4369    3.5632  1.2657 12.0246  0.0000  0.0154   0.0382   0.0414    0.0757   0.0000   441.9761      0.103370       21.9356       1.54588      -3.27646    -0.0699940      0.348694      0.462883      0.537180      0.588956      0.621631      0.643347
  72   8 3024.2915    4.4910  1.3861 12.1890  0.0000  0.0159   0.0448   0.0418    0.0795   0.0000   442.0922      0.723159       21.4050       1.50716      -2.16444       1.47630      0.365165      0.491188      0.563705      0.634437      0.660513      0.700490
  72   9 3227.3439    4.4507  1.7924 12.2863 -0.0012  0.0186   0.0389   0.0491    0.0528   0.0000   441.9838       1.61040       21.6653       1.09950      -3.97065       1.30970      0.424155      0.557496      0.642195      0.715646      0.750359      0.771923
  72  10 3426.6203    3.6063  3.1617 11.5923  0.0000  0.0261   0.0231   0.0693    0.0390   0.0000   441.9522       2.53472       20.6737       2.20757      -3.49534      0.861115      0.581693      0.793921      0.896968       1.00056       1.07922       1.10531
  72  11 3623.1674    2.7330  5.4163 11.2566  0.0000  0.0410   0.0137   0.1106    0.0314   0.0000   441.5544       1.00585       19.3706      0.984076      -1.39021       1.56119      0.908638       1.23392       1.41378       1.54571       1.66548       1.72807
  73   1 1306.2202    0.1085  0.1297  8.9307  0.0000  0.0087   0.0049   0.0199    0.0168   0.0000   440.4398     -0.781883       20.8974     0.0590046      -3.11770     -0.112883      0.190000      0.244467      0.292946      0.351980      0.324539      0.376176
  73   2 1638.5888    0.2953  0.3825  8.9595  0.0000  0.0097   0.0060   0.0245    0.0250   0.0000   441.5880     -0.370889       21.9510      0.143810      -3.95470      0.462583      0.218728      0.292377      0.333107      0.364597      0.398801      0.421437
  73   3 1908.2912    0.6037  0.7744  9.2276  0.0000  0.0130   0.0085   0.0329    0.0462   0.0000   441.7864     -0.504550       22.3232      0.150626      -2.77208      0.714155      0.288631      0.382674      0.416932      0.480054      0.491661      0.510004
  73   4 2159.7971    1.0279  1.1476  9.6906  0.0000  0.0154   0.0119   0.0404    0.0704   0.0000   441.7711     -0.499177       21.4049      0.544863      -3.32619      0.119258      0.345374      0.457240      0.530538      0.588383      0.629361      0.645061
  73   5 2393.3792    1.6836  1.4954 10.5088  0.0000  0.0174   0.0165   0.0464    0.0540   0.0000   442.6086      0.243683       21.9349      0.423831      -4.30911    -0.0207476      0.377680      0.510063      0.587374      0.652615      0.695894      0.722773
  73   6 2613.6704    2.5250  1.4969 11.1735  0.0000  0.0169   0.0243   0.0448    0.0593   0.0000   442.6230      0.425051       20.8003      0.315690      -3.09651      0.253254      0.379254      0.508966      0.565253      0.650656      0.676124      0.711797
  73   7 2829.1122    3.6244  1.3600 11.8928  0.0000  0.0154   0.0368   0.0427    0.0685   0.0000   442.6414       1.23067       21.1410     -0.312056      -3.87373      0.343440      0.354550      0.484989      0.544450      0.620193      0.635740      0.649229
  73   8 3038.7514    4.4979  1.3509 12.5104  0.0000  0.0160   0.0458   0.0420    0.0666   0.0000   441.7984       2.03861       22.6633    -0.0949621      -3.67484     -0.204274      0.360238      0.490809      0.531441      0.619842      0.629426      0.664206
  73   9 3242.5971    4.3780  1.7529 12.5430  0.0000  0.0186   0.0396   0.0495    0.0493   0.0000   442.5845       1.07867       20.3113      0.551417      -2.16292      0.738921      0.416272      0.562323      0.625815      0.722600      0.756637      0.795837
  73  10 3442.6437    3.5281  3.2992 11.5953  0.0000  0.0265   0.0222   0.0722    0.0383   0.0000   441.5958       1.61520       21.5532       1.16091      -2.68175      -1.73610      0.603841      0.807367      0.912228       1.01575       1.06692       1.10843
  73  11 3639.9177    2.7022  5.7079 11.2034 -0.0006  0.0428   0.0129   0.1162    0.0313   0.0000   441.3179       4.52633       22.0487       4.76618      0.717236      -3.22119      0.950234       1.28663       1.45951       1.61086       1.72084       1.76933
  74   2 1647.2175    0.3180  0.4145  8.9705  0.0000  0.0106   0.0062   0.0244    0.0266   0.0000   441.4573     -0.513405       21.5476      0.225321      -3.59482     -0.274106      0.232574      0.309291      0.357663      0.377039      0.387719      0.402788
  74   3 1917.8807    0.6382  0.7760  9.2310  0.0000  0.0129   0.0087   0.0320    0.0483   0.0000   441.6963     -0.539830       21.5489     -0.661154      -2.98080      0.596320      0.274637      0.370989      0.428917      0.475526      0.498421      0.525588
  74   4 2170.6286    1.0574  1.2119  9.7887  0.0000  0.0158   0.0119   0.0420    0.0633   0.0000   442.8352      0.257257       20.4522     -0.246737      -2.37355      0.128236      0.351812      0.480720      0.536273      0.601239      0.632506      0.685209
  74   5 2404.9115    1.7004  1.6162 10.4053  0.0000  0.0182   0.0159   0.0477    0.0553   0.0000   441.8089      0.479409       21.6709       1.24872      -3.45731      0.500913      0.386485      0.526582      0.592057      0.664903      0.706583      0.739027
  74   6 2626.2316    2.6204  1.5114 11.3595  0.0000  0.0168   0.0253   0.0455    0.0550   0.0000   443.1177     -0.378582       21.1315      0.680186      -3.43398      0.291422      0.374326      0.494238      0.576189      0.635699      0.676060      0.711429
  74   7 2842.7162    3.7094  1.3372 11.9624  0.0000  0.0153   0.0379   0.0424    0.0740   0.0000   442.9601     -0.181204       21.3794      0.900720      -3.38603      0.418841      0.339127      0.466054      0.512150      0.586469      0.613888      0.647048
  74   8 3053.1388    4.5996  1.3704 12.4253  0.0000  0.0157   0.0456   0.0406    0.0677   0.0000   441.7092      0.647922       21.4965       1.55252      -3.17182      0.364941      0.349193      0.476463      0.537290      0.592719      0.608661      0.648426
  74   9 3257.7320    4.3873  1.8722 12.3321  0.0000  0.0187   0.0370   0.0506    0.0482   0.0000   442.9474       1.79367       21.3638       2.27943      -2.00971      0.829394      0.410701      0.558791      0.626509      0.695870      0.726254      0.767244
  74  10 3458.6276    3.4791  3.4318 11.6049  0.0000  0.0272   0.0215   0.0750    0.0367   0.0000   442.9648       1.86261       21.3380      0.443886      -4.75914       1.93433      0.593777      0.794587      0.898145       1.00609       1.07946       1.12061
  74  11 3656.6524    2.6684  6.0389 11.1762  0.0012  0.0448   0.0121   0.1205    0.0307   0.0000   441.4945      0.721162       19.8536       2.89521      -3.54922      0.151008      0.955253       1.31373       1.45808       1.64851       1.74964       1.82094
  75   1 1321.4128    0.1145  0.1640  8.9391  0.0000  0.0104   0.0047   0.0240    0.0171   0.0000   440.2391     -0.541233       20.7512      -1.10796      -3.48220     -0.720817      0.289788      0.401135      0.470344      0.500951      0.511926      0.565303
  75   2 1655.7541    0.3249  0.4031  8.9781  0.0000  0.0099   0.0062   0.0235    0.0263   0.0000   441.3270     -0.177256       20.8563      0.217842      -2.84957      0.869762      0.212524      0.276399      0.323281      0.372586      0.425295      0.429447
  75   3 1927.4028    0.6446  0.8519  9.1712  0.0000  0.0133   0.0084   0.0349    0.0507   0.0000   441.8886     -0.412912       21.5098     -0.532969      -3.74532     -0.495569      0.276301      0.372565      0.411768      0.469235      0.483546      0.494825
  75   4 2181.4015    1.1072  1.2528  9.7565  0.0000  0.0160   0.0120   0.0419    0.0665   0.0000   442.3818       1.12615       21.1683     -0.392662      -2.77562     -0.991534      0.339477      0.471321      0.524608      0.581448      0.629689      0.640526
  75   5 2416.4362    1.7599  1.5453 10.5622  0.0000  0.0173   0.0167   0.0468    0.0549   0.0000   441.5869      0.813893       21.8321      0.509539      -2.95942      0.886342      0.376635      0.494581      0.569892      0.627208      0.685797      0.710394
  75   6 2638.7228    2.6415  1.5102 11.3277  0.0000  0.0170   0.0252   0.0446    0.0591   0.0000   442.3437      0.674300       21.7728     -0.283715      -3.67410      -1.26211      0.361848      0.485331      0.556139      0.624659      0.661659      0.675045
  75   7 2856.2162    3.7114  1.3230 12.3239  0.0000  0.0158   0.0386   0.0420    0.0608   0.0000   442.9560      0.805555       21.0388      0.350176      -3.78468     0.0501170      0.338630      0.458890      0.509434      0.591605      0.620737      0.652383
  75   8 3067.4343    4.6066  1.4156 12.5810  0.0000  0.0163   0.0455   0.0423    0.0646   0.0000   442.5888     -0.145086       21.6628       2.08434      -3.15639     -0.298705      0.361248      0.500422      0.554405      0.622020      0.645496      0.671608
  75   9 3272.7794    4.3052  2.1347 12.0518  0.0000  0.0200   0.0333   0.0527    0.0489   0.0000   443.6704      0.659701       22.2689       1.60429      -2.36302     -0.672677      0.433319      0.593036      0.665584      0.744116      0.781314      0.798556
  75  10 3474.4837    3.3827  3.5735 11.6842  0.0000  0.0287   0.0205   0.0762    0.0342   0.0000   442.1934      0.918485       21.7997       3.49002      -2.90553       1.31991      0.608528      0.832265      0.926363       1.04284       1.09076       1.14644
  75  11 3673.2125    2.6028  6.1925 11.2175 -0.0011  0.0461   0.0117   0.1250    0.0299   0.0000   441.5137       2.02052       22.2409     0.0918462      -3.11178       2.61117      0.996994       1.33927       1.49287       1.65923       1.78561       1.87568
  76   1 1328.9516    0.1212  0.1738  8.9852  0.0000  0.0100   0.0046   0.0209    0.0170   0.0000   440.2872     -0.252057       21.0009      0.242184      -3.56866      0.199417      0.193616      0.273495      0.308468      0.343155      0.357823      0.390847
  76   2 1664.1883    0.3344  0.3847  9.0235  0.0000  0.0096   0.0063   0.0220    0.0257   0.0000   441.4626    -0.0205013       21.7913      0.332860      -3.43804      0.200068      0.191917      0.267909      0.287979      0.335106      0.355648      0.353445
  76   3 1936.8603    0.6586  0.8523  9.2579  0.0000  0.0132   0.0085   0.0336    0.0493   0.0000   441.9569     -0.412935       21.8124      0.559733      -3.12286      0.192157      0.268121      0.376706      0.408096      0.479490      0.490006      0.510344
  76   4 2192.1076    1.1396  1.2186  9.8480  0.0000  0.0155   0.0124   0.0407    0.0681   0.0000   442.2414      0.178701       21.5122      0.171586      -2.82688      0.251702      0.324554      0.441621      0.487619      0.560058      0.604491      0.614691
  76   5 2427.7932    1.8032  1.6389 10.6531  0.0000  0.0181   0.0165   0.0479    0.0518   0.0000   442.3164      0.146811       21.7769      0.447511      -4.39106       2.07380      0.380714      0.524721      0.581010      0.649731      0.686773      0.724233
  76   6 2651.1629    2.7052  1.5802 11.3516 -0.0001  0.0170   0.0247   0.0454    0.0569   0.0000   442.4255     -0.427875       22.0106      0.609084      -2.85340     -0.223155      0.371822      0.490589      0.566603      0.638723      0.669730      0.693273
  76   7 2869.6466    3.8076  1.3108 12.2648  0.0000  0.0152   0.0387   0.0413    0.0654   0.0000   441.9765      0.638148       22.6306      0.524296      -2.22085     -0.344013      0.324845      0.426513      0.479683      0.539591      0.568261      0.595652
  76   8 3081.6151    4.6681  1.4970 12.3363  0.0010  0.0160   0.0434   0.0429    0.0713   0.0000   441.7215      0.275649       21.1537      0.942362      -2.99154      0.514455      0.350194      0.473660      0.531082      0.594842      0.625779      0.674471
  76   9 3287.7799    4.2279  2.1119 12.2843  0.0000  0.0199   0.0331   0.0536    0.0444   0.0000   442.6235       1.12639       21.5857       2.26198      -2.66995      0.219756      0.429457      0.573227      0.649024      0.732512      0.765042      0.798565
  76  10 3490.2438    3.3379  3.7249 11.6448  0.0000  0.0293   0.0196   0.0780    0.0347   0.0000   442.9284       2.15234       21.3755    -0.0164013      -3.04491       1.01789      0.627342      0.844944      0.961206       1.04580       1.13370       1.17672
  76  11 3689.6588    2.5191  6.5708 11.2201  0.0000  0.0484   0.0108   0.1344    0.0293   0.0000   443.2799       1.87416       19.9598       1.02308      -2.77413     -0.202058       1.01258       1.36502       1.54949       1.72327       1.80932       1.89058
  77   1 1336.3962    0.1279  0.1604  8.9198  0.0000  0.0091   0.0048   0.0188    0.0170   0.0000   440.3552    -0.0268868       21.1807      0.370771      -3.05406     -0.266627      0.179963      0.271163      0.298827      0.378015      0.396430      0.398117
  77   2 1672.5068    0.3361  0.4176  9.0352  0.0000  0.0095   0.0063   0.0252    0.0258   0.0000   441.2258     0.0801639       22.0732     0.0786214      -4.09697     -0.523003      0.189393      0.254896      0.294936      0.324958      0.344815      0.359268
  77   3 1946.2754    0.6656  0.8375  9.2784  0.0000  0.0130   0.0086   0.0331    0.0482   0.0000   442.0793     0.0216626       22.1229    -0.0602818      -4.06921       1.23920      0.272115      0.367695      0.416595      0.467443      0.478612      0.512191
  77   4 2202.6721    1.1588  1.2884  9.6289  0.0000  0.0157   0.0119   0.0414    0.0700   0.0000   442.4919      0.325658       21.9559       1.00571      -1.95385      0.204815      0.333735      0.456100      0.505616      0.567145      0.605356      0.614130
  77   5 2439.0679    1.8556  1.5499 10.7099 -0.0000  0.0176   0.0177   0.0455    0.0555   0.0000   442.8384     -0.112425       20.8592      -1.37530      -2.87209      0.258408      0.383172      0.500118      0.579083      0.634825      0.678692      0.718621
  77   6 2663.5170    2.7659  1.6083 11.2224  0.0000  0.0169   0.0248   0.0454    0.0586   0.0000   442.2853      0.669530       21.8481      0.452625      -3.20166      0.253852      0.363589      0.476487      0.552672      0.619666      0.662512      0.678932
  77   7 2882.9799    3.9773  1.2938 12.2347  0.0000  0.0150   0.0403   0.0398    0.0671   0.0000   442.2012      0.211861       22.3326      0.713204      -4.24078       1.12140      0.321981      0.438435      0.489057      0.564970      0.589211      0.607408
  77   8 3095.6873    4.6860  1.4885 12.5137  0.0000  0.0160   0.0440   0.0443    0.0595   0.0000   442.7574      0.899853       21.2179      0.732690      -3.19779     0.0818659      0.329818      0.456713      0.519055      0.576116      0.598936      0.630734
  77   9 3302.5769    4.2026  2.1654 12.2736 -0.0001  0.0199   0.0324   0.0553    0.0410   0.0000   442.7139      0.902598       21.4331     0.0964712      -4.45349     -0.308579      0.415311      0.563268      0.634767      0.713636      0.749005      0.799100
  77  10 3505.9394    3.3077  4.0831 11.4108  0.0000  0.0305   0.0181   0.0830    0.0358   0.0000   443.3982      0.903607       21.0439      0.770744      -4.72157     -0.154497      0.653443      0.855763      0.972687       1.07007       1.14677       1.20701
  77  11 3706.0936    2.4942  6.8963 11.1090  0.0005  0.0502   0.0103   0.1371    0.0292   0.0000   442.0954     -0.625314       22.1525     -0.174567      -6.10002       1.96295       1.04737       1.42711       1.62336       1.79616       1.88597       1.97958
  78   1 1343.8100    0.1242  0.1421  8.9528  0.0000  0.0084   0.0049   0.0207    0.0165   0.0000   440.3634    -0.0737066       21.3441    -0.0407593      -3.62173     0.0730926      0.191687      0.210121      0.275747      0.274703      0.310813      0.310617
  78   2 1680.7668    0.3496  0.4561  8.9704  0.0000  0.0101   0.0062   0.0246    0.0278   0.0000   441.1534     -0.592621       21.5988     -0.214248      -3.79583      -1.04477      0.206803      0.277859      0.325279      0.359873      0.383661      0.399622
  78   3 1955.6409    0.6894  0.8731  9.2318  0.0000  0.0128   0.0086   0.0341    0.0506   0.0000   442.1391   -0.00890854       20.8672      0.135977      -3.06220     -0.281030      0.259292      0.353955      0.393605      0.448831      0.467313      0.488869
  78   4 2213.1762    1.1737  1.2841  9.8773  0.0000  0.0158   0.0122   0.0417    0.0624   0.0000   441.9009      0.748073       21.8047      0.221272      -4.01262      0.402430      0.321272      0.442344      0.500161      0.552606      0.597555      0.616583
  78   5 2450.3166    1.9357  1.6185 10.5643  0.0000  0.0176   0.0173   0.0457    0.0583   0.0000   442.3799     0.0906727       21.3561     -0.140952      -3.44757      0.189061      0.360124      0.492817      0.548262      0.625935      0.666319      0.691269
  78   6 2675.8178    2.8827  1.5758 11.2583 -0.0000  0.0165   0.0255   0.0441    0.0599   0.0000   442.4549      0.555551       20.9074      0.662623      -3.40137      0.689305      0.338053      0.454396      0.515601      0.564950      0.595428      0.623391
  78   7 2896.1999    4.1191  1.3265 12.0026  0.0000  0.0148   0.0400   0.0395    0.0789   0.0000   442.7036       1.10505       21.3889       1.23541      -2.48531     0.0345440      0.313922      0.426343      0.463285      0.536118      0.573709      0.609742
  78   8 3109.6772    4.6825  1.5526 12.3869  0.0000  0.0164   0.0424   0.0429    0.0635   0.0000   442.5227       1.30848       22.9107      0.624388      -3.41426       1.54196      0.346815      0.467068      0.524536      0.593816      0.636348      0.661079
  78   9 3317.4469    4.1721  2.2315 12.2146  0.0001  0.0207   0.0315   0.0547    0.0438   0.0000   442.4973     0.0283076       21.1444       1.35421      -3.37197       1.50947      0.424149      0.585242      0.641366      0.720491      0.767817      0.794973
  78  10 3521.5176    3.1909  4.0969 11.5966  0.0000  0.0314   0.0176   0.0853    0.0322   0.0000   441.3612       1.73118       21.2930       1.35266      -3.20921      0.167331      0.646381      0.878501      0.986942       1.09934       1.18681       1.26188
  78  11 3722.5473    2.4350  7.1026 11.1818  0.0005  0.0528   0.0100   0.1431    0.0284   0.0000   443.3850      -1.75803       20.8890       4.11888      -4.13532     0.0747685       1.06218       1.46029       1.66068       1.83568       1.94251       2.03357
  79   1 1351.1638    0.1370  0.1813  8.9117  0.0000  0.0089   0.0046   0.0190    0.0170   0.0000   440.5258    -0.0452006       21.6928      0.235105      -3.33375      0.363531      0.156884      0.247046      0.255176      0.308441      0.298257      0.349115
  79   2 1688.9417    0.3613  0.4488  8.9860  0.0000  0.0098   0.0064   0.0250    0.0277   0.0000   441.4269    -0.0326076       21.5697      0.567137      -2.69532      0.132832      0.201377      0.270879      0.316107      0.345952      0.365332      0.370509
  79   3 1964.8911    0.6929  0.9023  9.2378  0.0000  0.0134   0.0086   0.0345    0.0524   0.0000   442.1607      0.147929       21.9051       1.18847      -3.30814      0.295385      0.267944      0.369235      0.406956      0.456195      0.487029      0.514530
  79   4 2223.5934    1.2059  1.4076  9.7151  0.0000  0.0163   0.0118   0.0436    0.0634   0.0000   441.9987     -0.672961       22.3546      0.456675      -4.09493    -0.0996095      0.333619      0.450207      0.493370      0.575124      0.592737      0.621523
  79   5 2461.4106    1.9621  1.7055 10.5045  0.0000  0.0180   0.0169   0.0467    0.0559   0.0000   442.4997      0.323106       21.2571      0.210268      -2.83060     -0.438854      0.360595      0.489413      0.561421      0.617385      0.661736      0.686852
  79   6 2687.9852    2.9330  1.4875 11.5173  0.0000  0.0162   0.0274   0.0440    0.0598   0.0000   442.4088      0.195561       22.6068       1.11693      -3.44269     -0.313061      0.329709      0.454298      0.505421      0.577995      0.588634      0.629578
  79   7 2909.3403    4.0830  1.3900 12.0368  0.0000  0.0151   0.0385   0.0404    0.0684   0.0000   442.9844       1.03562       20.7989      0.224942      -2.55519    -0.0729493      0.312921      0.425791      0.475028      0.536197      0.576101      0.590086
  79   8 3123.5706    4.6912  1.5199 12.4943  0.0000  0.0163   0.0427   0.0426    0.0570   0.0000   442.5546       1.29873       21.3873       1.19352      -2.64752     -0.541432      0.334212      0.461338      0.508045      0.572515      0.607137      0.626251
  79   9 3332.0909    4.0368  2.5342 11.9981  0.0000  0.0220   0.0281   0.0583    0.0414   0.0000   442.2888       1.02619       21.9893       1.20285      -2.47075       1.04586      0.446936      0.599385      0.686338      0.765008      0.827476      0.854515
  79  10 3537.0536    3.1260  4.4906 11.5234 -0.0003  0.0334   0.0163   0.0915    0.0317   0.0000   442.0640       1.53120       20.9726       4.42368      -2.69983      0.729031      0.686768      0.910066       1.03485       1.14267       1.21821       1.28093
  79  11 3738.5896    2.3614  7.2334 11.1188 -0.0012  0.0540   0.0096   0.1469    0.0283   0.0000   441.4581     -0.972691       24.0967       3.23846      -2.39640      -6.22742       1.08925       1.48237       1.66829       1.85197       1.97219       2.04966
  80   1 1358.4689    0.1372  0.1590  8.9140  0.0000  0.0083   0.0047   0.0170    0.0167   0.0000   439.9053      0.147631       21.9184      0.122498      -4.35477    -0.0882930      0.160604      0.224685      0.254666      0.281319      0.321231      0.338563
  80   2 1697.0199    0.3681  0.5091  9.0026  0.0000  0.0110   0.0062   0.0264    0.0293   0.0000   441.1314     -0.276268       21.4327      0.865460      -3.70387      0.137780      0.215569      0.311372      0.343001      0.382698      0.412114      0.454751
  80   3 1974.1236    0.7435  0.8944  9.2853 -0.0004  0.0132   0.0090   0.0324    0.0529   0.0000   441.9989      0.620388       20.6199    -0.0648644      -3.57071      0.975323      0.261214      0.367929      0.408766      0.454850      0.478651      0.502683
  80   4 2233.8952    1.2332  1.5224  9.7199  0.0000  0.0173   0.0115   0.0445    0.0591   0.0000   442.1210     -0.305028       21.5554      0.715984      -3.99415     -0.792892      0.342958      0.461147      0.523057      0.590323      0.634519      0.655131
  80   5 2472.4633    2.0157  1.6004 10.7318  0.0000  0.0173   0.0181   0.0454    0.0554   0.0000   441.4723     0.0206063       21.0193       1.48836      -3.20949     -0.501275      0.345053      0.466464      0.516254      0.585493      0.616979      0.656614
  80   6 2700.1215    2.9754  1.5184 11.4734  0.0000  0.0163   0.0270   0.0432    0.0588   0.0000   442.4357      0.621873       22.2874       1.19883      -3.38107      0.282159      0.321782      0.440624      0.482405      0.568739      0.596627      0.633654
  80   7 2922.4313    4.1636  1.3671 12.3268  0.0000  0.0151   0.0403   0.0407    0.0620   0.0000   442.5856      0.453652       21.4163       1.70640      -3.82062     0.0271159      0.315157      0.423602      0.469644      0.534580      0.557479      0.589970
  80   8 3137.4220    4.6417  1.6152 12.4147  0.0000  0.0167   0.0409   0.0443    0.0582   0.0000   442.2044      0.554531       22.1714       1.83346      -3.05590     0.0833021      0.339216      0.456853      0.501997      0.571246      0.600922      0.625747
  80   9 3346.7620    4.0699  2.5318 12.0183  0.0000  0.0220   0.0281   0.0585    0.0418   0.0000   442.2991       1.16873       20.8473       1.52469      -2.15033      0.316085      0.439863      0.606993      0.685712      0.760981      0.834776      0.843294
  80  10 3552.4311    3.0810  4.7990 11.4322  0.0003  0.0354   0.0151   0.0962    0.0328   0.0000   442.2819      0.683432       22.6696       1.12824      -2.47603       1.08494      0.707766      0.949345       1.08633       1.19396       1.27401       1.35098
  81   1 1365.7115    0.1398  0.1939  8.9552  0.0000  0.0085   0.0046   0.0214    0.0169   0.0000   439.8549     0.0342584       21.6960     -0.116589      -3.28650     -0.405579      0.186613      0.246269      0.287719      0.309395      0.327339      0.324555
  81   2 1705.0345    0.3584  0.5346  9.0799  0.0000  0.0114   0.0060   0.0278    0.0291   0.0000   441.1973     -0.429942       21.9222      0.245175      -3.50502     0.0966792      0.222820      0.306035      0.339599      0.390462      0.402728      0.416688
  81   3 1983.2644    0.7278  0.9437  9.3353  0.0000  0.0133   0.0087   0.0344    0.0530   0.0000   442.1546     0.0726874       22.1664      0.397895      -2.28848      0.490533      0.270582      0.364795      0.416553      0.465710      0.493371      0.509141
  81   4 2244.1249    1.2704  1.4139 10.0201  0.0000  0.0163   0.0124   0.0436    0.0580   0.0000   442.3401     -0.159885       21.7491     -0.440205      -1.78212      0.156663      0.324838      0.425198      0.485260      0.549255      0.568071      0.608929
  81   5 2483.4236    2.0313  1.6388 10.8080  0.0000  0.0175   0.0181   0.0469    0.0548   0.0000   442.3881     0.0331064       20.8451     -0.339996      -4.70629      0.441639      0.340108      0.468453      0.516431      0.593938      0.619044      0.650518
  81   6 2712.2263    3.0215  1.5747 11.5755  0.0000  0.0167   0.0268   0.0430    0.0543   0.0000   442.8358      0.660372       22.2925      0.372046      -2.92528     -0.265520      0.351833      0.476029      0.527643      0.581876      0.624674      0.647136
  81   7 2935.3982    4.2113  1.4155 12.1825  0.0002  0.0155   0.0393   0.0403    0.0644   0.0000   442.2192       1.69303       21.9498       1.19847      -2.73114      0.454243      0.312430      0.426335      0.468315      0.531494      0.575613      0.606097
  81   8 3151.1226    4.6600  1.6474 12.4294  0.0016  0.0165   0.0402   0.0448    0.0590   0.0000   442.0864       1.42400       22.0394      0.791391      -2.38697       1.37138      0.335274      0.446146      0.504911      0.550485      0.584743      0.628047
  81   9 3361.2447    3.9220  2.6007 12.1601 -0.0001  0.0226   0.0271   0.0597    0.0384   0.0000   442.5313       1.56190       21.4276       2.07039      -1.73627      0.161411      0.454412      0.611484      0.684098      0.767045      0.830528      0.854485
  81  10 3567.7732    3.0661  5.0927 11.3995 -0.0008  0.0370   0.0143   0.0999    0.0333   0.0000   443.3654      0.147553       20.9123       1.68434      -4.56999      -1.94429      0.735657      0.989140       1.12114       1.26708       1.33801       1.40405
  81  11 3770.7990    2.2818  7.7389 11.0942 -0.0011  0.0574   0.0088   0.1552    0.0270   0.0000   440.4706      0.621976       21.8637    0.00818967      -2.67491       2.79604       1.11709       1.50565       1.74070       1.93334       2.03575       2.16111
  82   1 1372.8979    0.1379  0.1688  8.9388  0.0000  0.0079   0.0047   0.0189    0.0168   0.0000   439.9945     0.0681091       21.4372      0.299642      -3.08508      0.241054      0.187880      0.233418      0.262308      0.288990      0.300485      0.325352
  82   2 1712.9470    0.3958  0.4936  9.0260  0.0000  0.0103   0.0065   0.0250    0.0301   0.0000   441.1002     -0.332603       21.5351      0.113700      -3.56411      0.610831      0.201301      0.277840      0.305683      0.347861      0.372572      0.404203
  82   3 1992.3739    0.7471  0.8975  9.4026  0.0000  0.0125   0.0090   0.0343    0.0502   0.0000   441.0873     -0.227438       21.8586     -0.481240      -3.48364       1.01616      0.249620      0.339536      0.386838      0.442414      0.453596      0.501222
  82   4 2254.2583    1.2887  1.4102 10.0848  0.0000  0.0162   0.0126   0.0436    0.0556   0.0000   442.1788      0.316304       21.9461      0.583715      -3.98565     0.0351597      0.318849      0.441964      0.500993      0.553119      0.589521      0.634165
  82   5 2494.2531    2.0707  1.6696 10.7192  0.0000  0.0178   0.0179   0.0453    0.0557   0.0000   443.1320      0.126951       22.0774      0.737537      -2.91142     -0.466052      0.346717      0.486220      0.542769      0.610613      0.638134      0.680514
  82   6 2724.2184    3.1245  1.4481 11.5753  0.0002  0.0156   0.0286   0.0414    0.0628   0.0000   442.3538       1.01509       21.7996      0.316784      -3.01073     -0.375436      0.312421      0.425361      0.478360      0.536986      0.573921      0.617268
  82   7 2948.2719    4.3755  1.3786 12.1897  0.0000  0.0147   0.0407   0.0396    0.0695   0.0000   442.0596      0.825500       20.5835      0.949769      -3.30484     -0.347397      0.297062      0.395462      0.444845      0.500313      0.533390      0.563010
  82   8 3164.8014    4.6466  1.7001 12.4924  0.0000  0.0172   0.0397   0.0449    0.0538   0.0000   441.8774      0.507194       21.1448       1.25955      -3.96548      0.571600      0.334863      0.456343      0.506812      0.574406      0.597664      0.638544
  82   9 3375.7741    3.8928  2.8868 11.9060  0.0000  0.0235   0.0248   0.0616    0.0380   0.0000   441.3080       1.50415       20.6506       2.38026      -3.14687      0.366320      0.467707      0.626130      0.704088      0.794430      0.832535      0.883472
  82  10 3583.0818    2.9975  5.2609 11.3572  0.0000  0.0384   0.0136   0.1028    0.0331   0.0000   443.1669     -0.312587       23.5042       2.24604     -0.568787       1.58409      0.752445       1.03094       1.15992       1.29951       1.38568       1.45179
  83   1 1380.0167    0.1532  0.1681  8.9469  0.0000  0.0069   0.0049   0.0184    0.0168   0.0000   440.2984    -0.0485450       21.7370    -0.0135578      -3.10236     -0.406309      0.146237      0.169746      0.203827      0.219307      0.240699      0.246517
  83   2 1720.7833    0.3801  0.5270  9.0585  0.0000  0.0109   0.0062   0.0260    0.0296   0.0000   441.3649     -0.123762       21.2075     -0.234031      -3.59979    -0.0467281      0.214163      0.273626      0.327758      0.357993      0.393989      0.419124
  83   3 2001.4209    0.7841  0.9633  9.3550  0.0000  0.0132   0.0090   0.0343    0.0541   0.0000   441.8592      0.863871       21.6514     -0.270874      -2.46238      0.184632      0.254899      0.351020      0.392533      0.444529      0.476090      0.488467
  83   4 2264.3283    1.2898  1.3897 10.2223  0.0000  0.0163   0.0129   0.0440    0.0540   0.0000   442.6971     -0.417064       21.9406       1.25657      -3.69523    -0.0236994      0.311618      0.425834      0.479013      0.542796      0.568426      0.598414
  83   5 2505.1022    2.1351  1.7258 10.7408  0.0000  0.0177   0.0177   0.0454    0.0528   0.0000   442.7135      0.190211       21.6020      0.223967      -2.56232      0.240003      0.347315      0.471499      0.529276      0.592739      0.635634      0.666166
  83   6 2736.1563    3.1600  1.5200 11.7479  0.0000  0.0161   0.0286   0.0436    0.0552   0.0000   442.2214      0.835047       22.1279      0.667412      -2.94437      0.195026      0.304265      0.413466      0.463296      0.525064      0.540766      0.560450
  83   7 2961.1181    4.3567  1.4064 12.3421  0.0000  0.0151   0.0406   0.0406    0.0657   0.0000   442.5324      0.873044       21.4267      0.963728      -2.85990      0.281012      0.293074      0.403009      0.454777      0.508358      0.532604      0.560998
  83   8 3178.4053    4.6570  1.7244 12.4147  0.0001  0.0171   0.0388   0.0450    0.0527   0.0000   442.7867       1.68236       21.0443       1.32131      -3.60916      0.914007      0.324539      0.451453      0.503015      0.568118      0.590328      0.612787
  83   9 3390.1521    3.8149  2.8795 12.0489  0.0000  0.0235   0.0243   0.0636    0.0345   0.0000   443.2747    -0.0336044       19.7650       1.57615      -1.53055       2.12825      0.453244      0.615666      0.692829      0.772289      0.824242      0.854986
  83  10 3598.3522    2.9296  5.5995 11.3712  0.0000  0.0406   0.0129   0.1092    0.0324   0.0000   441.7586      0.835394       17.6144       2.67181      0.200993      -1.23760      0.770098       1.05038       1.18939       1.32652       1.43933       1.51671
  84   1 1387.1003    0.1476  0.1880  8.9901  0.0000  0.0088   0.0047   0.0207    0.0167   0.0000   440.2445     -0.126423       21.5484      0.280881      -3.64882      0.360613      0.215345      0.312890      0.370917      0.395057      0.389962      0.366730
  84   2 1728.5595    0.3897  0.5695  9.0402  0.0000  0.0112   0.0061   0.0278    0.0311   0.0000   441.2385     -0.171480       21.5067      0.348469      -3.49167    -0.0631066      0.211511      0.284177      0.316837      0.366046      0.371402      0.394695
  84   3 2010.4171    0.7949  0.9826  9.4640  0.0001  0.0135   0.0092   0.0352    0.0541   0.0000   441.9797     -0.114182       21.5404     -0.544363      -3.77789      0.199465      0.252829      0.346371      0.386481      0.447787      0.473993      0.476643
  84   4 2274.3098    1.3647  1.4620 10.0269  0.0000  0.0164   0.0128   0.0430    0.0598   0.0000   442.0525      0.208104       21.5803       1.07068      -3.40068     -0.583696      0.310449      0.421764      0.490277      0.542102      0.587495      0.624565
  84   5 2515.8320    2.1940  1.7278 10.7189  0.0000  0.0174   0.0180   0.0460    0.0553   0.0000   441.9360      0.981089       22.5698     -0.725064      -2.74692     -0.537351      0.334389      0.452917      0.510710      0.582150      0.611122      0.640431
  84   6 2747.9601    3.2693  1.5327 11.7454  0.0000  0.0161   0.0289   0.0427    0.0573   0.0000   442.9078      0.234784       21.8520      0.376382      -3.09414       1.27588      0.314987      0.419283      0.469249      0.520398      0.564339      0.590944
  84   7 2973.8396    4.3759  1.3859 12.4328  0.0000  0.0149   0.0412   0.0398    0.0635   0.0000   442.7432      0.690444       21.4287     0.0639993      -2.15452      0.933468      0.297751      0.393099      0.443563      0.507330      0.525630      0.557781
  84   8 3191.8149    4.5927  1.8649 12.2601 -0.0000  0.0177   0.0358   0.0462    0.0525   0.0000   442.6198      0.878734       21.0320      0.685594      -2.82756      0.551431      0.338935      0.466200      0.515858      0.585843      0.623936      0.660472
  84   9 3404.4748    3.7118  3.0980 12.0433 -0.0000  0.0248   0.0228   0.0673    0.0329   0.0000   442.6263       2.71055       20.6309       1.31512      -3.05742      0.501685      0.470796      0.646194      0.735862      0.821049      0.876003      0.913594
  84  10 3613.4171    2.8656  5.5245 11.4299  0.0004  0.0410   0.0127   0.1097    0.0312   0.0000   441.9321       1.29707       23.2461       1.31349      -3.80004       1.85110      0.778661       1.06737       1.20941       1.34558       1.45736       1.50394
  85   1 1394.1091    0.1503  0.2326  8.9542  0.0000  0.0098   0.0045   0.0214    0.0173   0.0000   440.1459    0.00562046       21.4670     -0.249403      -3.13857     -0.314100      0.167575      0.249709      0.264503      0.317302      0.338086      0.340605
  85   2 1736.2357    0.4065  0.5799  9.0067  0.0000  0.0110   0.0062   0.0278    0.0317   0.0000   441.0731    -0.0328106       21.7457     0.0510745      -3.20725     0.0485306      0.198662      0.273211      0.313270      0.344384      0.357834      0.373615
  85   3 2019.3513    0.7963  1.0203  9.5108  0.0000  0.0140   0.0092   0.0360    0.0544   0.0000   441.8148      0.493593       21.2102      0.978701      -4.36504      0.305670      0.257512      0.353476      0.397782      0.441297      0.454143      0.501644
  85   4 2284.1979    1.3914  1.4720 10.2031  0.0000  0.0166   0.0132   0.0440    0.0571   0.0000   441.5531      0.373253       21.7295     -0.213478      -3.44298      0.855354      0.312414      0.432430      0.484482      0.540246      0.581541      0.606221
  85   5 2526.5585    2.2085  1.6334 11.0651  0.0000  0.0173   0.0192   0.0456    0.0522   0.0000   442.4006     -0.525596       21.5686      0.105979      -3.71356     -0.748523      0.330940      0.462028      0.519131      0.581523      0.615067      0.627297
  85   6 2759.7682    3.2539  1.5843 11.7532  0.0000  0.0165   0.0283   0.0432    0.0545   0.0000   442.8600      0.456994       21.5101      0.929578      -3.88395      -1.14038      0.308061      0.427601      0.466747      0.545502      0.576094      0.602839
  85   7 2986.4591    4.4208  1.4417 12.3052  0.0000  0.0153   0.0400   0.0395    0.0650   0.0000   442.4309      0.657942       21.6671      0.906874      -2.31547      0.713432      0.289404      0.396686      0.440781      0.507419      0.525894      0.555877
  85   8 3205.2548    4.6124  1.9141 12.3430  0.0000  0.0177   0.0358   0.0473    0.0489   0.0000   442.8927       1.21615       20.4780      0.541134      -2.32529     -0.454985      0.341467      0.462236      0.524380      0.588406      0.614037      0.636553
  85   9 3418.6865    3.7324  3.3200 11.7895  0.0000  0.0257   0.0216   0.0682    0.0370   0.0000   442.5333       1.09611       22.2253       1.31896      -3.22759      0.280616      0.484616      0.665011      0.744608      0.832699      0.881217      0.927748
  85  10 3628.3418    2.7973  5.8226 11.4290 -0.0006  0.0421   0.0119   0.1162    0.0301   0.0000   443.6866      0.854757       19.5393       2.21790     -0.270230       1.94092      0.790878       1.05367       1.22596       1.34352       1.42386       1.49288
  86   0  943.7365    0.0308  0.0079  9.2574  0.0000  0.0202   0.0067   0.0045    0.0139   0.0000   436.2042     -0.139493       22.0821     -0.630839      -3.64415      0.678513      0.276916      0.505924      0.588047      0.374972      0.586190      0.501745
  86   1 1401.1119    0.1524  0.1927  8.9791  0.0000  0.0072   0.0046   0.0193    0.0166   0.0000   440.1476     -0.248306       21.5287    -0.0341702      -3.37616      0.299054      0.145832      0.192112      0.236441      0.278117      0.304255      0.295029
  86   2 1743.8580    0.4230  0.6027  9.0665  0.0000  0.0108   0.0063   0.0282    0.0328   0.0000   440.5577    -0.0960414       21.3740      0.271438      -3.29644     -0.681486      0.203944      0.268068      0.304905      0.349801      0.363904      0.387173
  86   3 2028.2098    0.7984  1.0303  9.5336  0.0000  0.0141   0.0090   0.0359    0.0544   0.0000   442.1732     0.0490058       21.2931     0.0414732      -3.09668      0.253084      0.261973      0.362481      0.405157      0.448067      0.479835      0.494496
  86   4 2294.0297    1.4066  1.5531 10.1699  0.0000  0.0169   0.0127   0.0450    0.0546   0.0000   442.6218     -0.881564       22.3487      0.620732      -4.54051      0.215514      0.311069      0.424059      0.475326      0.537259      0.562699      0.605279
  86   5 2537.1254    2.2705  1.8286 10.8937  0.0000  0.0180   0.0181   0.0468    0.0511   0.0000   442.4001      0.177122       22.0902      0.226950      -2.54165      0.353917      0.343786      0.462464      0.512784      0.591334      0.628631      0.657509
  86   6 2771.4723    3.4004  1.5077 11.8186  0.0000  0.0156   0.0300   0.0422    0.0569   0.0000   441.7760      0.833232       21.3641      0.755555      -3.37874     -0.500579      0.287594      0.393853      0.426082      0.492757      0.529242      0.562100
  86   7 2999.0253    4.5821  1.4515 12.2769  0.0000  0.0151   0.0405   0.0389    0.0673   0.0000   442.1943       1.34374       22.6695      0.316489      -2.91973     -0.419113      0.287522      0.389353      0.435926      0.490766      0.522609      0.551649
  86   8 3218.6172    4.5590  1.9079 12.4201  0.0000  0.0180   0.0355   0.0472    0.0484   0.0000   443.2823       1.00055       21.4802       1.94647      -3.38879      0.619773      0.338845      0.467125      0.525888      0.589472      0.629883      0.658178
  86   9 3432.8831    3.6426  3.4576 11.7721 -0.0002  0.0265   0.0204   0.0704    0.0359   0.0000   443.1236       1.10709       23.3063       1.37482     -0.839367       1.01109      0.500470      0.674260      0.767548      0.858490      0.926140      0.963631
  86  10 3643.2595    2.7198  6.1256 11.4504 -0.0001  0.0450   0.0113   0.1213    0.0295   0.0000   443.7285      -1.42652       20.1117       3.02225      0.407438      -1.60250      0.833021       1.12728       1.28484       1.44374       1.54668       1.61900
  87   0  949.0290    0.0439  0.0430  9.1964  0.0000  0.0148   0.0058   0.0188    0.0141   0.0000   436.7665     -0.720230       20.1083      0.763479      -2.42372     0.0159441      0.332011      0.376509      0.421494      0.509629      0.492190      0.577867
  87   1 1408.0113    0.1540  0.1856  8.9543  0.0000  0.0072   0.0047   0.0193    0.0167   0.0000   440.3557     -0.424909       21.1932      0.232387      -3.58516     -0.146215      0.143559      0.179523      0.185400      0.225501      0.243618      0.250365
  87   2 1751.4349    0.4266  0.5829  9.1128  0.0000  0.0107   0.0064   0.0276    0.0311   0.0000   440.6897     -0.109561       21.7118    0.00844606      -3.54898     -0.368693      0.193752      0.270758      0.308564      0.350174      0.378241      0.396341
  87   3 2037.0360    0.8222  1.0760  9.5166  0.0000  0.0143   0.0093   0.0372    0.0575   0.0000   441.7808      0.602566       21.4335      0.611786      -3.25033     -0.434507      0.265479      0.359480      0.404972      0.446907      0.480866      0.504732
  87   4 2303.7182    1.4231  1.6214 10.1133  0.0000  0.0174   0.0124   0.0451    0.0538   0.0000   442.4185     -0.290739       22.0879     0.0562729      -3.51021      0.247568      0.323469      0.434108      0.484624      0.542584      0.577975      0.603350
  87   5 2547.7043    2.2885  1.7509 10.9596  0.0000  0.0173   0.0187   0.0474    0.0517   0.0000   442.1710      0.668616       21.2355       1.56758      -3.05702      0.725388      0.318840      0.425849      0.493401      0.557847      0.600726      0.629741
  87   6 2783.0924    3.3951  1.5418 11.7437 -0.0000  0.0158   0.0293   0.0416    0.0588   0.0000   442.4316      0.646557       23.2155      0.965423      -3.39883      0.957166      0.293980      0.402091      0.445950      0.500940      0.531170      0.561093
  87   7 3011.5470    4.4765  1.5172 12.3757  0.0000  0.0156   0.0387   0.0407    0.0566   0.0000   442.3821       1.06144       22.1328       1.99090      -3.72427      0.135820      0.292671      0.403148      0.455595      0.511087      0.532568      0.572858
  87   8 3231.8533    4.4771  2.0491 12.4296  0.0000  0.0189   0.0330   0.0483    0.0411   0.0000   443.5011      0.503175       20.5553       1.86566      -3.19266      0.426444      0.345258      0.470625      0.526415      0.587392      0.616726      0.657750
  87   9 3446.9482    3.5694  3.6817 11.8370  0.0003  0.0277   0.0195   0.0743    0.0325   0.0000   442.1643      0.898850       21.6106       1.81035      -3.82769       2.27549      0.516043      0.703277      0.789370      0.885666      0.948622      0.993152
  87  10 3658.0923    2.6825  6.2922 11.3923 -0.0002  0.0458   0.0109   0.1243    0.0293   0.0000   441.2626       1.59072       24.8809     -0.765079      -4.10266      -1.42660      0.845300       1.12301       1.29421       1.43441       1.53214       1.59930
  88   1 1414.9134    0.1620  0.2098  8.9541  0.0000  0.0076   0.0046   0.0190    0.0170   0.0000   439.9561    -0.0674477       21.6319     -0.279493      -3.54057     -0.579067      0.152705      0.195061      0.226558      0.256915      0.267164      0.281179
  88   2 1758.8986    0.4329  0.6819  9.0657  0.0000  0.0121   0.0062   0.0302    0.0349   0.0000   440.7629     -0.850348       21.4284      0.173576      -3.04831     -0.212147      0.212693      0.295946      0.331922      0.368869      0.401488      0.416844
  88   3 2045.7855    0.8591  1.0662  9.5925  0.0000  0.0139   0.0094   0.0367    0.0558   0.0000   441.7346      0.435707       21.8978      0.711352      -3.16887     -0.721766      0.246083      0.341873      0.384070      0.421772      0.458022      0.477525
  88   4 2313.3723    1.4655  1.6458 10.1804 -0.0004  0.0171   0.0125   0.0457    0.0516   0.0000   442.1665     0.0363722       21.4459      0.615282      -3.90620      0.366257      0.313935      0.422774      0.483192      0.540060      0.584399      0.611602
  88   5 2558.2283    2.3556  1.7379 10.9397 -0.0000  0.0172   0.0191   0.0455    0.0565   0.0000   442.3670     0.0671022       22.0845       1.92894      -2.51186     -0.324411      0.322319      0.431958      0.490489      0.564566      0.585072      0.620015
  88   6 2794.7455    3.4833  1.4722 11.9621  0.0000  0.0154   0.0309   0.0408    0.0581   0.0000   442.7829       1.19104       22.0912      0.743495      -3.22622    -0.0615371      0.280250      0.386338      0.430093      0.475490      0.506690      0.527932
  88   7 3023.9345    4.5768  1.4393 12.6098  0.0000  0.0150   0.0409   0.0400    0.0549   0.0000   442.6312       1.09836       22.2179       1.00425      -3.12334      0.311720      0.280752      0.380067      0.433939      0.490143      0.516836      0.547733
  88   8 3245.0273    4.4687  2.0584 12.4242  0.0000  0.0187   0.0330   0.0492    0.0431   0.0000   442.4533      0.465040       21.9316       2.53273      -2.91868      0.635027      0.344238      0.472065      0.525049      0.593361      0.617418      0.647598
  88   9 3460.9867    3.4719  3.6342 11.9901  0.0000  0.0281   0.0194   0.0759    0.0315   0.0000   442.2968       1.56895       23.0351       3.54407      -2.17025       1.29529      0.514030      0.697352      0.782268      0.884720      0.937354      0.973987
  88  10 3672.8314    2.6730  6.8022 11.3389 -0.0003  0.0492   0.0102   0.1333    0.0290   0.0000   442.4839     0.0317786       22.4711      0.744555      -2.94017      -2.13360      0.893232       1.21493       1.38361       1.52801       1.65998       1.70495
  89   1 1421.7295    0.1679  0.2319  8.9091  0.0000  0.0077   0.0044   0.0202    0.0171   0.0000   439.8754     -0.236320       21.8725     -0.219850      -3.55666      0.165108      0.137307      0.184870      0.209678      0.241044      0.253958      0.249204
  89   2 1766.2926    0.4452  0.6417  9.1130  0.0000  0.0114   0.0063   0.0276    0.0327   0.0000   441.0636     -0.275848       21.7640      0.424351      -3.30426      0.366525      0.196798      0.264009      0.312051      0.356568      0.380656      0.407281
  89   3 2054.5070    0.8541  1.1269  9.4475  0.0000  0.0141   0.0091   0.0382    0.0610   0.0000   442.0118     -0.401150       21.3220     -0.162781      -3.86216      0.398282      0.255382      0.350944      0.395254      0.447117      0.468872      0.500703
  89   4 2322.9416    1.4976  1.7357  9.9991  0.0000  0.0177   0.0122   0.0453    0.0554   0.0000   442.4268      0.274418       20.9577      0.624356      -2.76339     -0.390359      0.327888      0.431752      0.484508      0.540129      0.590539      0.612465
  89   5 2568.6289    2.3997  1.8303 10.9383  0.0000  0.0177   0.0185   0.0460    0.0512   0.0000   441.9016      0.713482       21.3430      0.395224      -2.51030       1.33252      0.317024      0.427773      0.475782      0.551306      0.573544      0.606643
  89   6 2806.2316    3.5674  1.6000 11.7904 -0.0001  0.0159   0.0297   0.0412    0.0554   0.0000   442.5147      0.191294       22.0688    -0.0115144      -3.31561      0.196333      0.291174      0.385520      0.445649      0.497393      0.536156      0.547943
  89   7 3036.2403    4.6218  1.5292 12.4705  0.0000  0.0154   0.0396   0.0404    0.0562   0.0000   442.7290       1.15745       21.4598       2.07503      -3.32667      0.934609      0.287391      0.374450      0.422872      0.484531      0.519652      0.545580
  89   8 3258.1108    4.4267  2.1799 12.3700  0.0000  0.0191   0.0316   0.0513    0.0411   0.0000   442.0523      0.987597       21.6388      0.302407      -2.64191      0.663485      0.347160      0.478392      0.536699      0.594608      0.639727      0.660070
  89   9 3474.8887    3.4701  4.1029 11.7778 -0.0003  0.0305   0.0179   0.0815    0.0332   0.0000   443.5898       3.00702       20.4755       1.67342     0.0337854       1.10568      0.547142      0.749620      0.830741      0.936347       1.00876       1.05293
  89  10 3687.4859    2.6310  7.0848 11.3201  0.0013  0.0507   0.0099   0.1372    0.0278   0.0000   442.9343       1.16222       21.9331     -0.483834     -0.835563     -0.909091      0.911484       1.22986       1.41642       1.56417       1.69778       1.75686
  90   0  964.8173    0.0378  0.0224  9.1885  0.0000  0.0120   0.0056   0.0100    0.0137   0.0000   436.5764     -0.122034       21.3196       1.15071      -3.22468      0.269060      0.231554      0.253163      0.335553      0.388598      0.344527      0.427050
  90   1 1428.5185    0.1648  0.2450  8.8900  0.0000  0.0087   0.0044   0.0216    0.0173   0.0000   440.0494     -0.211518       21.4273     0.0907598      -3.52980     0.0514073      0.169915      0.231693      0.275285      0.292107      0.307492      0.299405
  90   2 1773.6572    0.4566  0.6720  9.0418 -0.0006  0.0115   0.0064   0.0287    0.0356   0.0000   440.7605    -0.0352204       21.4832      0.264412      -4.10309     -0.498105      0.199885      0.271922      0.317095      0.347034      0.372510      0.382826
  90   3 2063.1469    0.8831  1.1567  9.3956  0.0000  0.0144   0.0093   0.0379    0.0660   0.0000   441.9593     0.0519257       21.5722      0.298436      -2.99085      0.188710      0.253876      0.348728      0.384771      0.438988      0.459109      0.487719
  90   4 2332.4480    1.5238  1.6688 10.2035 -0.0000  0.0170   0.0126   0.0460    0.0495   0.0000   442.3175     -0.148871       21.6006       1.14830      -3.02480    -0.0476446      0.303346      0.411525      0.456034      0.525211      0.550493      0.586024
  90   5 2579.0167    2.4079  1.8134 11.1125 -0.0000  0.0178   0.0186   0.0464    0.0456   0.0000   441.9492     -0.879976       20.4406       1.27908      -3.06870     -0.611720      0.318527      0.429267      0.486303      0.544706      0.592671      0.613161
  90   6 2817.7170    3.5754  1.5306 11.8968  0.0000  0.0155   0.0305   0.0408    0.0555   0.0000   442.3071      0.997662       22.0506       1.26471      -3.94085    -0.0890884      0.283091      0.377969      0.436402      0.469457      0.518297      0.543695
  90   7 3048.5355    4.5745  1.5750 12.4125  0.0001  0.0158   0.0383   0.0409    0.0543   0.0000   442.7611      0.810690       22.3928       1.06417      -4.32544       1.06024      0.284698      0.389386      0.432434      0.505712      0.529328      0.563784
  90   8 3271.1684    4.4366  2.1838 12.2844  0.0000  0.0191   0.0311   0.0501    0.0421   0.0000   442.8513       1.19266       21.6841      0.774379      -2.88060      0.478994      0.348407      0.473129      0.527953      0.593348      0.636315      0.646939
  90   9 3488.8142    3.4021  4.1548 11.6586  0.0006  0.0302   0.0169   0.0818    0.0336   0.0000   442.8145       1.76729       22.0133      0.466631      -3.23474      0.133220      0.547389      0.734847      0.835821      0.939657       1.01080       1.05718
  90  10 3702.2234    2.5057  7.0395 11.3881 -0.0012  0.0526   0.0097   0.1398    0.0264   0.0000   443.8123       1.32299       19.2349       2.39046      -1.53689       1.30336      0.921355       1.25762       1.42515       1.60936       1.70491       1.77087
  91   0  970.0023    0.0346  0.0176  9.1930  0.0000  0.0161   0.0062   0.0146    0.0136   0.0000   437.0532      0.298292       21.4066     0.0474987      -3.15432    -0.0658564      0.233977      0.500272      0.391086      0.453348      0.483112      0.548956
  91   1 1435.2558    0.1684  0.2333  8.9333  0.0000  0.0079   0.0045   0.0197    0.0171   0.0000   440.2548     0.0474279       21.0872      0.123752      -3.28607      0.290040      0.139054      0.177394      0.211241      0.228036      0.248103      0.256543
  91   2 1780.9643    0.4713  0.7475  8.9910 -0.0000  0.0122   0.0063   0.0304    0.0385   0.0000   440.8211     0.0877485       21.7754      0.119530      -3.02955      0.326061      0.219585      0.297669      0.343571      0.372031      0.393430      0.403187
  91   3 2071.7602    0.8874  1.2734  9.4407  0.0000  0.0154   0.0088   0.0398    0.0556   0.0000   442.3541     -0.252564       22.3882     -0.551188      -3.31392      0.817380      0.259531      0.367514      0.407454      0.469016      0.484876      0.511295
  91   4 2341.8525    1.5764  1.6064 10.3945  0.0000  0.0169   0.0134   0.0442    0.0492   0.0000   441.9087      0.597632       22.4848      0.521007      -3.45801    -0.0461625      0.292752      0.411233      0.459723      0.528230      0.546347      0.576578
  91   5 2589.3442    2.5209  1.8153 11.0064  0.0000  0.0173   0.0195   0.0458    0.0528   0.0000   442.3905     0.0563360       21.8787      0.868788      -3.89019      0.326581      0.306956      0.415700      0.484293      0.530882      0.563769      0.597999
  91   6 2829.0790    3.6080  1.6044 12.0430  0.0000  0.0159   0.0302   0.0425    0.0495   0.0000   442.4912       1.32477       21.3878       1.09807      -3.12137     -0.136346      0.287687      0.389308      0.438778      0.493098      0.527121      0.552020
  91   7 3060.6763    4.6995  1.5748 12.3978  0.0000  0.0154   0.0389   0.0408    0.0564   0.0000   442.5824       1.16027       22.1080       1.37642      -2.97159      0.895174      0.281158      0.374091      0.424996      0.479203      0.521629      0.540386
  91   8 3284.1274    4.3186  2.3474 12.2456  0.0000  0.0195   0.0292   0.0535    0.0400   0.0000   442.9306       1.07370       22.7120      0.710549      -2.44937     -0.849668      0.347838      0.466257      0.523071      0.589972      0.607203      0.646752
  91   9 3502.5560    3.2992  4.3308 11.7667 -0.0013  0.0319   0.0162   0.0870    0.0318   0.0000   443.3489       1.40411       21.2254      0.932469      -4.75851     -0.455303      0.573164      0.779660      0.884994      0.979636       1.06449       1.11591
  92   0  975.1264    0.0279  0.0103  9.1880  0.0000  0.0124   0.0054   0.0061    0.0134   0.0000   436.2552     0.0694961       21.5967     0.0613050      -3.60198     -0.676362      0.224790      0.282039      0.275550      0.513094      0.297558      0.390332
  92   1 1441.9361    0.1692  0.2594  8.9067  0.0000  0.0085   0.0043   0.0218    0.0173   0.0000   439.8579     -0.255406       21.5773   -0.00503769      -3.86542    -0.0375276      0.144786      0.213357      0.230416      0.271421      0.290068      0.306053
  92   2 1788.1905    0.4681  0.7295  9.0755  0.0000  0.0122   0.0063   0.0303    0.0369   0.0000   440.9647     -0.345205       21.7710     -0.178812      -2.94090     -0.165941      0.215276      0.290050      0.330871      0.375363      0.395850      0.404556
  92   3 2080.3206    0.8987  1.2459  9.6195 -0.0001  0.0150   0.0091   0.0400    0.0531   0.0000   441.9040    -0.0945116       22.4200     0.0675524      -3.79709     -0.376560      0.256896      0.341096      0.396824      0.449821      0.463077      0.495181
  92   4 2351.1579    1.5921  1.7292 10.3674  0.0000  0.0173   0.0130   0.0466    0.0477   0.0000   441.9434      0.225077       21.2015     -0.325690      -2.99488      0.690995      0.300975      0.402003      0.463489      0.514853      0.561090      0.586060
  92   5 2599.5756    2.5421  1.7659 11.2737  0.0000  0.0171   0.0201   0.0462    0.0467   0.0000   442.1404    0.00562468       21.2558       1.45031      -2.75323      0.106493      0.300304      0.406722      0.467832      0.521923      0.558643      0.588214
  92   6 2840.4253    3.7467  1.5811 11.9758  0.0000  0.0154   0.0308   0.0417    0.0525   0.0000   442.3127      0.289275       21.0235      0.841493      -3.91491     -0.525619      0.275944      0.373257      0.416929      0.472160      0.505612      0.533803
  92   7 3072.7980    4.6873  1.6051 12.4872  0.0000  0.0157   0.0386   0.0413    0.0533   0.0000   442.6472      0.459468       21.7104       1.66703      -3.01192      0.180598      0.284306      0.381333      0.426261      0.480579      0.530518      0.557759
  92   8 3297.0212    4.2301  2.4348 12.2407  0.0000  0.0206   0.0279   0.0543    0.0391   0.0000   442.7631       1.97536       21.7559      0.308911      -3.61018       1.47143      0.355724      0.492692      0.552392      0.620526      0.656394      0.699100
  92   9 3516.3078    3.2337  4.4649 11.6960  0.0016  0.0330   0.0157   0.0888    0.0336   0.0000   443.1348       1.10936       22.4097     -0.280814      -3.08389       2.43362      0.570582      0.775852      0.881031       1.00335       1.05365       1.09479
  93   1 1448.5572    0.1742  0.2458  8.9439  0.0000  0.0083   0.0044   0.0199    0.0172   0.0000   439.7630     -0.180336       21.4383     -0.108128      -3.35231     -0.278745      0.137226      0.185070      0.213907      0.244462      0.265427      0.285764
  93   2 1795.3527    0.4894  0.7046  9.0699  0.0000  0.0115   0.0065   0.0285    0.0370   0.0000   440.5542     -0.230050       21.9938      0.419128      -3.16587     -0.553600      0.191083      0.266102      0.295262      0.339141      0.362844      0.375382
  93   3 2088.8300    0.9205  1.2446  9.5611  0.0000  0.0147   0.0091   0.0395    0.0574   0.0000   441.5688     -0.188948       21.3579      0.179672      -3.48626   -0.00491076      0.251694      0.344896      0.397804      0.442261      0.468291      0.507951
  93   4 2360.4580    1.6103  1.6981 10.4557  0.0000  0.0174   0.0133   0.0459    0.0491   0.0000   441.6681      0.207457       22.2531      0.258891      -3.01619     -0.155243      0.302012      0.404392      0.459144      0.526102      0.565663      0.593654
  93   5 2609.7922    2.5645  1.8323 11.2111  0.0000  0.0172   0.0196   0.0464    0.0469   0.0000   442.3889      0.137918       21.9071       1.45939      -2.48764     -0.776508      0.300781      0.404886      0.458338      0.508541      0.549461      0.567104
  93   6 2851.6896    3.7987  1.5335 12.1608  0.0000  0.0155   0.0318   0.0403    0.0518   0.0000   442.4805       1.27954       21.3757      0.436833      -3.80740      0.804042      0.271970      0.368271      0.418015      0.464518      0.501095      0.526806
  93   7 3084.8442    4.7203  1.5977 12.4376  0.0000  0.0157   0.0386   0.0409    0.0566   0.0000   442.8537      0.848897       21.0748       1.92911      -2.28872    -0.0780430      0.270097      0.375285      0.410386      0.470197      0.484182      0.515320
  93   8 3309.8965    4.2450  2.5762 12.1095 -0.0000  0.0209   0.0265   0.0551    0.0391   0.0000   443.0753       1.15979       21.0728       1.20050      -1.64481      0.543162      0.358425      0.496117      0.557543      0.627482      0.668065      0.687054
  93   9 3529.9152    3.2543  4.8841 11.6387  0.0000  0.0353   0.0145   0.0939    0.0330   0.0000   443.2076       1.41759       21.8148       2.99410      -2.36258      0.500525      0.613999      0.836261      0.944277       1.05814       1.12452       1.20001
  94   0  985.3985    0.0325  0.0126  9.1343 -0.0033  0.0161   0.0060   0.0062    0.0133   0.0000   436.6250     -0.612048       20.5291      0.683550      -3.57593       1.22287      0.223649      0.378171      0.446785      0.452996      0.492893      0.436956
  94   1 1455.1333    0.1835  0.2457  8.9077  0.0000  0.0080   0.0045   0.0190    0.0172   0.0000   439.8704     -0.117675       21.5894      0.123787      -3.69190      0.547279      0.144620      0.171560      0.204022      0.239542      0.256587      0.271686
  94   2 1802.4293    0.5067  0.7339  9.0341  0.0000  0.0117   0.0065   0.0291    0.0387   0.0000   440.7431     -0.303167       21.6910    -0.0330853      -4.35218     -0.500852      0.201298      0.267986      0.310097      0.354677      0.380461      0.396656
  94   3 2097.2568    0.9863  1.2658  9.4273  0.0000  0.0145   0.0094   0.0388    0.0635   0.0000   441.5074     -0.461492       21.9279      0.128633      -3.33192     -0.634873      0.244638      0.337624      0.378795      0.434592      0.463624      0.483549
  94   4 2369.6543    1.6511  1.7752 10.2872  0.0000  0.0173   0.0130   0.0470    0.0510   0.0000   441.1719     -0.261466       21.8123    0.00222467      -2.42493      0.414893      0.298513      0.403884      0.450698      0.502808      0.550347      0.571252
  94   5 2619.9666    2.6220  1.8384 11.0910  0.0001  0.0175   0.0197   0.0450    0.0514   0.0000   442.2752     -0.583186       21.0520      0.127923      -2.78349      0.377316      0.298420      0.401498      0.459004      0.511104      0.538348      0.571805
  94   6 2862.8600    3.8847  1.5574 12.0147  0.0000  0.0153   0.0324   0.0410    0.0582   0.0000   442.4286      0.832305       21.8233       1.11821      -3.43385     -0.197876      0.274869      0.368981      0.420114      0.472847      0.497361      0.530536
  94   7 3096.7858    4.7224  1.6848 12.3677  0.0000  0.0159   0.0371   0.0423    0.0526   0.0000   442.7198       1.40965       21.1465      0.249079      -2.79902       1.30724      0.272498      0.375111      0.424556      0.478892      0.515819      0.541027
  94   8 3322.6545    4.1846  2.6301 12.1461  0.0000  0.0212   0.0259   0.0563    0.0368   0.0000   443.2214      0.988738       20.9727       2.31902      -3.34358      0.412324      0.363168      0.487380      0.556793      0.632543      0.666040      0.692952
  94   9 3543.5311    3.1419  4.9186 11.6566  0.0009  0.0358   0.0141   0.0975    0.0318   0.0000   444.1078       2.53300       21.7998       2.41870      -1.86140      -1.22107      0.608535      0.832409      0.952570       1.05644       1.12378       1.18912
  95   0  990.5227    0.0340  0.0105  9.1583  0.0000  0.0104   0.0068   0.0062    0.0132   0.0000   436.6520      -1.05557       21.3858       1.04919      -3.45756     -0.387398      0.287680      0.151310      0.270893      0.354712      0.396006      0.457802
  95   1 1461.7054    0.1794  0.2782  8.9281  0.0000  0.0092   0.0043   0.0213    0.0175   0.0000   439.8084    -0.0564889       21.7696      0.286992      -3.45232      0.364021      0.143869      0.209833      0.228582      0.255439      0.292207      0.293575
  95   2 1809.4919    0.5198  0.7544  9.0776  0.0000  0.0115   0.0065   0.0297    0.0383   0.0000   440.5413     -0.478242       21.6954    0.00958024      -3.08933     0.0146470      0.194410      0.255691      0.296537      0.331991      0.347882      0.371464
  95   3 2105.6377    0.9677  1.2753  9.5709  0.0000  0.0149   0.0092   0.0383    0.0543   0.0000   441.5957     -0.481005       21.7518     -0.346458      -3.37365       1.20964      0.248034      0.338685      0.385202      0.423219      0.456704      0.479434
  95   4 2378.8119    1.6737  1.7388 10.5325  0.0000  0.0176   0.0134   0.0463    0.0471   0.0000   442.2810      0.281057       21.3751    -0.0871634      -3.77941      0.260222      0.292172      0.397622      0.449289      0.507651      0.533992      0.566781
  95   5 2630.0299    2.6949  1.8211 11.2716  0.0000  0.0174   0.0203   0.0447    0.0481   0.0000   442.3366     -0.507706       22.1047     0.0307859      -4.12392     -0.517967      0.299942      0.412712      0.465370      0.520587      0.560039      0.575904
  95   6 2873.9982    3.9059  1.6010 12.0351  0.0000  0.0156   0.0314   0.0404    0.0538   0.0000   442.5309      0.194769       22.1031     0.0396283      -3.56708     -0.376128      0.264117      0.358144      0.411097      0.460477      0.495708      0.526323
  95   7 3108.6837    4.6805  1.6942 12.5430 -0.0000  0.0160   0.0371   0.0431    0.0490   0.0000   442.1667       1.32425       22.1919     -0.125495      -2.71600     -0.416999      0.274614      0.378445      0.415537      0.477279      0.504911      0.540608
  95   8 3335.4041    4.1271  2.9327 11.9380  0.0000  0.0225   0.0237   0.0596    0.0391   0.0000   442.6812      0.829596       21.9989       1.04511      -2.90870      0.941245      0.383583      0.520861      0.586656      0.658085      0.701809      0.724875
  95   9 3557.0755    3.1576  5.1548 11.6980  0.0021  0.0369   0.0137   0.1007    0.0312   0.0000   443.1682      0.580807       19.9766       1.78549      -1.91192      0.100061      0.625252      0.854278      0.960607       1.07653       1.15741       1.23380
  96   1 1468.1887    0.1846  0.2587  8.8915  0.0000  0.0079   0.0044   0.0208    0.0172   0.0000   440.2012     -0.204346       21.9918     -0.478098      -3.28927    -0.0684672      0.130584      0.171483      0.194750      0.222284      0.243828      0.250463
  96   2 1816.4991    0.5197  0.7905  9.0267  0.0000  0.0119   0.0065   0.0308    0.0402   0.0000   440.4746     -0.431178       21.7078      0.259072      -3.69664    -0.0966418      0.197712      0.267093      0.303747      0.340209      0.382720      0.388218
  96   3 2114.0099    0.9876  1.2947  9.6106  0.0000  0.0150   0.0095   0.0394    0.0564   0.0000   441.9834     -0.358732       22.2206      0.425690      -3.50871     0.0957330      0.251021      0.348967      0.394789      0.447451      0.469831      0.493004
  96   4 2387.8303    1.7329  1.8564 10.3591  0.0000  0.0179   0.0133   0.0470    0.0517   0.0000   441.8068      0.462398       21.7765      0.751932      -1.61800      0.206776      0.304885      0.408125      0.462171      0.521110      0.555645      0.589606
  96   5 2640.0918    2.7424  1.8708 11.2949  0.0000  0.0174   0.0203   0.0458    0.0457   0.0000   442.8186      0.754582       20.8717      0.958938      -2.87062      0.637775      0.295355      0.402633      0.447252      0.509119      0.544827      0.572002
  96   6 2885.0957    3.9319  1.6086 12.1624 -0.0000  0.0156   0.0321   0.0422    0.0507   0.0000   443.0105      0.587315       21.3476      0.666888      -3.38602     -0.474953      0.261254      0.348902      0.400948      0.450365      0.477881      0.510143
  96   7 3120.5170    4.8219  1.7580 12.3547  0.0000  0.0157   0.0363   0.0425    0.0485   0.0000   442.6349       1.26741       22.5829      0.400275      -3.48174       1.19696      0.268682      0.360119      0.411801      0.461224      0.491973      0.510927
  96   8 3348.0632    4.0602  2.9376 12.0303  0.0000  0.0231   0.0237   0.0599    0.0374   0.0000   442.3741       1.07550       21.9633      0.730061      -2.40860     -0.894631      0.385993      0.521196      0.593327      0.664994      0.712387      0.744770
  96   9 3570.5203    3.0696  5.0014 11.6513 -0.0022  0.0367   0.0135   0.1000    0.0317   0.0000   444.4124   -0.00141412       20.4452      0.909083      -3.73676       1.62465      0.618474      0.838301      0.943835       1.06826       1.12437       1.18914
  97   0 1000.6378    0.0403  0.0331  9.1505  0.0000  0.0178   0.0056   0.0131    0.0134   0.0000   436.6617     -0.249463       21.0082      0.536358      -3.64128      0.973222      0.279455      0.332961      0.518931      0.514704      0.475132      0.519470
  97   1 1474.6501    0.1884  0.2811  8.9367  0.0000  0.0085   0.0044   0.0208    0.0178   0.0000   439.7684     -0.318224       21.7217      0.269790      -3.35336      0.290643      0.140987      0.189208      0.217924      0.243377      0.251031      0.269888
  97   2 1823.4531    0.5296  0.7916  9.1228  0.0000  0.0120   0.0066   0.0298    0.0401   0.0000   440.7580     -0.209379       21.8564      0.172533      -3.11717     -0.302829      0.198421      0.270384      0.306659      0.345734      0.367349      0.394582
  97   3 2122.2778    0.9952  1.3588  9.6727  0.0000  0.0154   0.0094   0.0401    0.0541   0.0000   441.4939     0.0555853       21.8597      0.478528      -3.30539    -0.0510427      0.261627      0.350500      0.396524      0.445811      0.472000      0.504043
  97   4 2396.8173    1.7464  1.9343 10.4646  0.0000  0.0181   0.0129   0.0497    0.0469   0.0000   441.6449     -0.168592       21.3017     0.0779855      -3.00559       1.43015      0.294283      0.406593      0.457317      0.517784      0.551215      0.575165
  97   5 2650.1129    2.7947  1.7664 11.4148 -0.0002  0.0169   0.0214   0.0444    0.0491   0.0000   441.6599       1.06082       21.0647      0.866603      -3.05288      0.601781      0.281287      0.394372      0.435132      0.498368      0.530026      0.550426
  97   6 2896.1266    4.0064  1.5876 12.0676  0.0000  0.0154   0.0320   0.0401    0.0547   0.0000   442.7996     0.0501565       22.4392      0.841363      -3.33937     -0.148239      0.255485      0.357242      0.397196      0.443641      0.470457      0.498101
  97   7 3132.3113    4.6689  1.7695 12.4908  0.0000  0.0163   0.0356   0.0439    0.0491   0.0000   442.8806      0.917861       22.4526       1.41610      -2.93990      0.778932      0.269689      0.373134      0.408783      0.473881      0.497502      0.525507
  97   8 3360.6403    3.9786  3.0141 12.1607 -0.0000  0.0231   0.0228   0.0631    0.0340   0.0000   443.3318       1.41061       21.3047       1.85841      -3.64288       1.51655      0.384070      0.517934      0.590141      0.663383      0.713675      0.742193
  97   9 3583.8905    3.0482  5.6411 11.6172  0.0009  0.0403   0.0123   0.1091    0.0312   0.0000   443.6585       1.59142       20.4673       1.15413      -1.87729       1.05145      0.663059      0.895931       1.01848       1.14473       1.20778       1.26502
  98   1 1481.0345    0.1978  0.3301  8.8983  0.0000  0.0092   0.0043   0.0230    0.0182   0.0000   439.9710     -0.136061       21.3774     -0.203827      -3.21035      0.439621      0.145581      0.192485      0.228379      0.250407      0.259067      0.277206
  98   2 1830.3259    0.5291  0.7644  9.2027  0.0000  0.0120   0.0066   0.0294    0.0380   0.0000   440.8891     -0.386759       21.4602      0.464737      -3.95161      0.114660      0.195247      0.264281      0.300093      0.335573      0.362068      0.380882
  98   3 2130.5310    0.9945  1.3399  9.7718 -0.0067  0.0155   0.0094   0.0401    0.0494   0.0000   440.8913     0.0355451       21.6068    -0.0275881      -3.73533      0.255426      0.250383      0.340750      0.378197      0.439776      0.475701      0.494817
  98   4 2405.7981    1.8092  1.7663 10.7131  0.0000  0.0175   0.0142   0.0470    0.0463   0.0000   442.0795      0.555104       21.8772      0.432907      -3.79576      0.840976      0.281455      0.387511      0.428710      0.485285      0.524593      0.550917
  98   5 2660.0402    2.8501  1.8227 11.4483  0.0000  0.0171   0.0214   0.0451    0.0471   0.0000   442.8001      0.226047       21.6408      0.815251      -3.87308     -0.789609      0.280724      0.384137      0.431781      0.489056      0.527931      0.554543
  98   6 2907.0092    4.0506  1.5579 12.4117  0.0000  0.0155   0.0335   0.0411    0.0480   0.0000   442.9502      0.964414       21.4727    -0.0835139      -3.89465      0.375756      0.250543      0.343732      0.384672      0.434407      0.456005      0.491421
  98   7 3143.9845    4.6900  1.8998 12.5162  0.0000  0.0168   0.0340   0.0450    0.0429   0.0000   442.9172       1.38389       20.4974       1.46140      -2.58440      0.648462      0.280635      0.381529      0.433795      0.490646      0.524208      0.555914
  98   8 3373.1781    3.9974  3.0502 12.1570  0.0004  0.0234   0.0229   0.0629    0.0343   0.0000   442.9114     0.0458817       22.5799      0.977367      -2.12913     0.0933418      0.386379      0.534170      0.595787      0.675504      0.730601      0.772648
  98   9 3597.2457    2.9636  5.7424 11.6647  0.0003  0.0419   0.0120   0.1135    0.0298   0.0000   443.4449     0.0307896       23.1441       1.94723      -3.11648       3.27112      0.681763      0.927447       1.04910       1.16360       1.25211       1.30950
  99   1 1487.4222    0.2015  0.3082  8.9279  0.0000  0.0087   0.0044   0.0206    0.0180   0.0000   439.5166     -0.606886       21.5931      0.379767      -3.59312     -0.222674      0.141915      0.191680      0.219450      0.237440      0.266208      0.278280
  99   2 1837.1503    0.5501  0.8500  9.1413  0.0000  0.0123   0.0066   0.0319    0.0420   0.0000   440.4427     -0.353861       21.8146     0.0490801      -2.97011      0.173906      0.198495      0.268831      0.308332      0.349837      0.374430      0.399188
  99   3 2138.7077    1.0485  1.3364  9.7453  0.0000  0.0149   0.0098   0.0397    0.0583   0.0000   441.4222     -0.390751       21.9861      0.548050      -3.09458     -0.560861      0.247056      0.326590      0.373057      0.417781      0.443434      0.464577
  99   4 2414.6175    1.8181  1.9830 10.6165  0.0000  0.0185   0.0133   0.0500    0.0457   0.0000   441.7747     -0.746415       21.3677     -0.224340      -3.14068     -0.117446      0.296521      0.409416      0.464213      0.518726      0.547319      0.580038
  99   5 2669.9663    2.8983  1.8118 11.4670 -0.0000  0.0168   0.0215   0.0446    0.0468   0.0000   442.4624      0.151980       21.8490      0.412853      -3.04055     -0.153981      0.278932      0.388084      0.443183      0.487042      0.528966      0.549481
  99   6 2917.8622    4.1101  1.6247 12.3165  0.0000  0.0156   0.0329   0.0414    0.0508   0.0000   442.3456      0.809958       21.5640      0.809771      -2.98242      0.244740      0.250318      0.344839      0.380440      0.440337      0.459850      0.479485
  99   7 3155.6435    4.7027  1.8679 12.5581  0.0000  0.0169   0.0340   0.0439    0.0424   0.0000   442.9089      0.486331       21.9326       1.12005      -3.30783     0.0146160      0.270553      0.376189      0.414022      0.469405      0.491414      0.534678
  99   8 3385.6320    3.9300  3.1941 12.0503  0.0000  0.0239   0.0216   0.0654    0.0360   0.0000   442.8837       1.02417       21.3804       1.47906      -3.00030       1.41151      0.392347      0.534159      0.601679      0.680670      0.729125      0.771006
  99   9 3610.4338    2.8844  5.9640 11.6946 -0.0003  0.0436   0.0115   0.1184    0.0289   0.0000   443.1583     -0.186036       22.4916       2.98157      -4.55579       1.36247      0.702269      0.944545       1.08458       1.20577       1.30983       1.36172
 100   1 1493.7428    0.1970  0.3328  8.9033  0.0000  0.0094   0.0043   0.0234    0.0184   0.0000   440.0053     -0.278683       21.2013      0.112195      -3.44608      0.586063      0.156899      0.203631      0.231483      0.261143      0.300601      0.312252
 100   2 1843.9535    0.5552  0.8137  9.1676  0.0000  0.0122   0.0067   0.0301    0.0406   0.0000   440.4668     -0.161974       21.3950     -0.365324      -3.76396      0.116943      0.189570      0.266319      0.289734      0.332602      0.366758      0.379992
 100   3 2146.8251    1.0646  1.5043  9.7223  0.0000  0.0160   0.0092   0.0414    0.0484   0.0000   441.3636      0.108285       22.0889     -0.653990      -3.91613    -0.0784570      0.258942      0.342101      0.388799      0.444330      0.467955      0.493253
 100   4 2423.4511    1.8144  1.9304 10.6590  0.0000  0.0184   0.0132   0.0490    0.0449   0.0000   441.3873      0.157569       22.0603       1.40857      -3.59802     -0.721036      0.295371      0.397042      0.457749      0.510588      0.542756      0.569339
 100   5 2679.7827    2.9192  1.8369 11.4340  0.0000  0.0169   0.0215   0.0450    0.0489   0.0000   442.2815      0.440036       22.1955     0.0394989      -3.36196      0.565061      0.272988      0.375439      0.415816      0.466301      0.513389      0.534449
 100   6 2928.7167    4.1814  1.5777 12.4276  0.0000  0.0152   0.0337   0.0406    0.0469   0.0000   442.4202      0.736695       22.1117      0.654323      -3.76997      0.246395      0.249567      0.341183      0.393528      0.434523      0.458267      0.485986
 100   7 3167.1914    4.7213  1.9006 12.5298  0.0000  0.0169   0.0340   0.0451    0.0434   0.0000   442.3386      0.750807       21.5831       1.17755      -3.42836      0.774112      0.268290      0.372857      0.419078      0.472666      0.503628      0.530585
 100   8 3397.9848    3.8548  3.5347 11.9505 -0.0001  0.0259   0.0197   0.0701    0.0352   0.0000   442.9801       2.18562       20.3117       1.25225      -3.17800     -0.633180      0.410174      0.556385      0.639377      0.708373      0.762305      0.788157
 100   9 3623.6068    2.8595  6.3904 11.5862 -0.0003  0.0465   0.0107   0.1239    0.0281   0.0000   442.1512     0.0152079       20.2533       2.27389      -3.31798     -0.422449      0.735827       1.01488       1.15013       1.28380       1.38906       1.46426
 101   1 1499.9964    0.2072  0.3395  8.9726  0.0000  0.0093   0.0044   0.0225    0.0184   0.0000   439.7048     -0.126891       21.8000     0.0266070      -3.35976    -0.0629990      0.145368      0.190336      0.229414      0.239364      0.273776      0.273472
 101   2 1850.7176    0.5579  0.8415  9.2109  0.0000  0.0120   0.0066   0.0318    0.0409   0.0000   440.5966     -0.289066       21.1064      0.176143      -2.88464     -0.403848      0.184239      0.253748      0.285805      0.314905      0.350452      0.366069
 101   3 2154.9170    1.0894  1.3933  9.7657  0.0000  0.0153   0.0098   0.0395    0.0560   0.0000   441.2949      0.334622       21.6077     0.0669045      -3.46630      0.293833      0.248872      0.333223      0.379750      0.421958      0.457945      0.472204
 101   4 2432.1925    1.8964  2.0368 10.5179  0.0002  0.0185   0.0134   0.0498    0.0513   0.0000   441.6672      0.207568       21.9361    -0.0849152      -3.05600     -0.213075      0.294943      0.393891      0.449424      0.509335      0.536327      0.558664
 101   5 2689.6061    2.9637  1.9067 11.4545 -0.0000  0.0171   0.0212   0.0459    0.0475   0.0000   442.4863       1.01418       22.4363      0.972315      -3.17121      0.630878      0.273798      0.371410      0.409512      0.474262      0.501007      0.526728
 101   6 2939.4858    4.2382  1.6348 12.3415  0.0000  0.0154   0.0332   0.0408    0.0505   0.0000   442.7224      0.500474       21.8120   -0.00213107      -3.51729      0.172507      0.243560      0.332153      0.372816      0.421883      0.453336      0.480594
 101   7 3178.7060    4.6965  2.0142 12.5341  0.0000  0.0174   0.0329   0.0463    0.0425   0.0000   442.9241       1.57044       21.5834       1.67732      -3.23355      0.605550      0.277936      0.374838      0.427526      0.479656      0.519608      0.559981
 101   8 3410.3472    3.8116  3.6858 11.9496  0.0000  0.0272   0.0191   0.0722    0.0357   0.0000   442.4094       1.26259       22.1804      0.910161      -3.42527    -0.0629300      0.421700      0.584542      0.659026      0.739215      0.780754      0.829798
 102   0 1025.4048    0.0503  0.0884  9.0925  0.0000  0.0201   0.0055   0.0271    0.0135   0.0000   436.9475     -0.115846       21.4847      0.809406      -3.42795     -0.442730      0.301303      0.396415      0.452204      0.475428      0.529828      0.563096
 102   1 1506.2486    0.2148  0.3344  8.8896  0.0000  0.0088   0.0044   0.0219    0.0187   0.0000   439.8368     -0.304962       21.2584     -0.221905      -3.39235     -0.363273      0.145411      0.174275      0.199458      0.243010      0.242596      0.255673
 102   2 1857.3918    0.5825  0.8672  9.1320  0.0000  0.0120   0.0067   0.0311    0.0440   0.0000   441.1342      0.466888       21.3806     -0.265889      -3.83188      0.504780      0.192028      0.250029      0.291535      0.323480      0.345720      0.367394
 102   3 2162.9008    1.1036  1.4949  9.6690  0.0000  0.0156   0.0094   0.0413    0.0527   0.0000   442.2373      0.712496       21.6090     -0.203287      -2.72598     -0.805232      0.241353      0.330426      0.375274      0.432016      0.457692      0.491979
 102   4 2440.9113    1.8993  1.9151 10.7767  0.0000  0.0184   0.0140   0.0485    0.0456   0.0000   442.2976     -0.154213       21.9585      0.553966      -2.49961     -0.205845      0.282263      0.395112      0.442790      0.506650      0.544906      0.574989
 102   5 2699.3644    3.0323  1.8213 11.5044  0.0000  0.0166   0.0221   0.0446    0.0481   0.0000   442.0243      0.588341       22.0795      0.994078      -3.55840     -0.598168      0.258070      0.357313      0.396026      0.455767      0.480921      0.506568
 102   6 2950.1425    4.3584  1.6123 12.3080 -0.0000  0.0152   0.0342   0.0398    0.0526   0.0000   442.0006      0.262048       21.4902       1.26421      -3.38343      0.435430      0.240762      0.328698      0.371326      0.419456      0.450849      0.472514
 102   7 3190.1848    4.6283  2.0561 12.4637  0.0000  0.0176   0.0316   0.0469    0.0415   0.0000   442.6545      0.700623       21.9702      0.355958      -2.36160     0.0796586      0.279584      0.379908      0.423111      0.468697      0.507883      0.535647
 102   8 3422.7087    3.7328  3.6464 12.0256 -0.0003  0.0271   0.0190   0.0728    0.0339   0.0000   443.0195      0.349317       19.6796       1.85801      -1.90371      0.784497      0.429498      0.590682      0.672185      0.746778      0.808333      0.847731
 103   0 1030.3626    0.0444  0.0349  9.1539 -0.0037  0.0141   0.0053   0.0153    0.0130   0.0000   436.6371     -0.653293       20.2416     0.0111099      -3.38597      0.367911      0.211111      0.306715      0.363608      0.350950      0.450470      0.448197
 103   1 1512.4319    0.2105  0.3502  8.9138  0.0000  0.0095   0.0043   0.0218    0.0188   0.0000   439.6495     -0.168614       21.8139    -0.0676753      -3.74023     -0.227815      0.146769      0.202213      0.218293      0.243336      0.262561      0.283833
 103   2 1864.0564    0.5947  0.8837  9.1448  0.0000  0.0123   0.0067   0.0311    0.0452   0.0000   440.6315     -0.450628       21.5500     -0.129175      -3.11600     0.0608961      0.186626      0.255026      0.286843      0.326512      0.338290      0.355458
 103   3 2170.8871    1.0936  1.4811  9.9055  0.0000  0.0161   0.0095   0.0419    0.0492   0.0000   441.1657    -0.0703612       21.1655     0.0164659      -2.39818       1.15197      0.241952      0.344211      0.376266      0.438227      0.467939      0.488559
 103   4 2449.4931    1.9446  2.0124 10.6774  0.0000  0.0183   0.0137   0.0501    0.0484   0.0000   441.7672       1.49011       21.5072    -0.0968170      -3.77665       1.16921      0.283311      0.388400      0.433379      0.491007      0.528890      0.552608
 103   5 2709.0858    3.0741  1.8990 11.5337  0.0000  0.0171   0.0219   0.0455    0.0484   0.0000   442.6177      0.211403       21.3294      0.884692      -3.40589      0.167778      0.264099      0.367597      0.407781      0.462561      0.485929      0.515419
 103   6 2960.7854    4.3185  1.6334 12.4147  0.0000  0.0152   0.0337   0.0414    0.0501   0.0000   442.7062      0.715547       21.7979       1.39554      -3.93346    -0.0698497      0.237064      0.329642      0.367734      0.406945      0.442462      0.468457
 103   7 3201.5523    4.6047  2.1500 12.4773  0.0000  0.0179   0.0308   0.0481    0.0411   0.0000   442.4014       1.16775       22.1904      0.824980      -3.28378     -0.163246      0.283260      0.387221      0.435182      0.492997      0.516510      0.546371
 103   8 3434.9062    3.6942  3.8336 12.0099  0.0001  0.0283   0.0183   0.0754    0.0351   0.0000   441.5182    -0.0585797       21.9591       1.78138      -4.37113     -0.379313      0.439343      0.602993      0.673336      0.771636      0.825675      0.874341
 104   1 1518.5953    0.2156  0.3825  8.8992  0.0000  0.0097   0.0043   0.0240    0.0192   0.0000   439.5179     -0.429268       21.5664     -0.112223      -3.52463      0.149837      0.147533      0.199517      0.229070      0.252202      0.269563      0.292729
 104   2 1870.6691    0.5837  0.8782  9.2299  0.0000  0.0122   0.0068   0.0319    0.0427   0.0000   440.3694     -0.101985       21.2402      0.520215      -2.43649      0.367925      0.184880      0.258934      0.285692      0.329472      0.347017      0.366645
 104   3 2178.8383    1.1339  1.4658  9.9214  0.0000  0.0154   0.0099   0.0420    0.0498   0.0000   441.9063      0.295205       22.5556     -0.188234      -3.52088     -0.358022      0.238838      0.318689      0.359499      0.413721      0.439405      0.467469
 104   4 2458.0863    1.9877  2.0327 10.6805  0.0000  0.0186   0.0138   0.0491    0.0486   0.0000   441.3405      0.517395       21.4326     -0.120678      -4.11576     -0.682724      0.286614      0.390382      0.440471      0.494596      0.540649      0.570688
 104   5 2718.7431    3.0833  1.8536 11.6317  0.0000  0.0171   0.0223   0.0440    0.0469   0.0000   442.7335    -0.0224851       21.9999      0.366194      -3.61801      0.284691      0.260231      0.359941      0.404494      0.452761      0.489564      0.508958
 104   6 2971.3500    4.3649  1.6978 12.2698  0.0000  0.0153   0.0329   0.0413    0.0513   0.0000   442.7023      0.591959       21.5049       1.08803      -3.11032      0.148631      0.240704      0.330088      0.365044      0.417105      0.444104      0.468521
 104   7 3212.9160    4.5505  2.2316 12.4398  0.0000  0.0184   0.0298   0.0503    0.0400   0.0000   442.1337      0.729016       21.2589     -0.326720      -4.14448      0.582468      0.284459      0.397470      0.443900      0.502743      0.531889      0.572983
 104   8 3447.0193    3.6077  3.8926 12.0498  0.0000  0.0287   0.0177   0.0782    0.0332   0.0000   443.3381       1.23491       21.5329       1.57751      -2.53146       1.37079      0.439193      0.599729      0.682015      0.764177      0.819730      0.856757
 105   0 1040.0220    0.0537  0.0850  9.0740  0.0000  0.0147   0.0049   0.0263    0.0132   0.0000   437.4088      0.322484       21.0356     -0.478727      -3.51937     -0.571901      0.197183      0.287083      0.332895      0.371194      0.422740      0.478297
 105   1 1524.6855    0.2278  0.3887  8.8517  0.0000  0.0094   0.0043   0.0232    0.0196   0.0000   439.6749     -0.392584       21.8107      0.147711      -3.08584      0.507856      0.143299      0.186275      0.211247      0.248996      0.257936      0.269634
 105   2 1877.2233    0.6072  0.9052  9.1802  0.0000  0.0120   0.0068   0.0328    0.0445   0.0000   440.3065      0.140722       22.2599      0.110865      -3.62549     -0.339258      0.182220      0.244597      0.277218      0.311003      0.334658      0.347613
 105   3 2186.7167    1.1417  1.5148  9.9279  0.0000  0.0160   0.0096   0.0419    0.0473   0.0000   441.2096     -0.491186       21.7258      0.101936      -3.65981     -0.138908      0.239455      0.327649      0.366584      0.416368      0.436397      0.469305
 105   4 2466.6037    1.9762  2.0993 10.7063 -0.0000  0.0188   0.0136   0.0511    0.0485   0.0000   441.5006      0.388384       22.1779      0.244351      -2.90322     -0.296469      0.295248      0.391951      0.449531      0.505687      0.538886      0.564401
 105   5 2728.3857    3.1477  1.8766 11.7109  0.0001  0.0169   0.0225   0.0451    0.0441   0.0000   441.9834      0.456897       22.7402      0.591480      -3.31303     -0.562982      0.268617      0.359136      0.396894      0.447595      0.483178      0.508075
 105   6 2981.8664    4.3426  1.6760 12.4592  0.0000  0.0157   0.0330   0.0408    0.0457   0.0000   442.7566      0.428370       22.1242      0.633990      -3.01364     -0.346599      0.239001      0.326220      0.373670      0.422346      0.441813      0.478417
 105   7 3224.1699    4.5799  2.2801 12.4269  0.0000  0.0188   0.0294   0.0497    0.0400   0.0000   442.6599       1.07841       22.3694      0.629077      -3.54072       1.55177      0.287318      0.387155      0.440520      0.498109      0.531187      0.566318
 105   8 3459.1607    3.5971  4.2618 11.9899  0.0000  0.0311   0.0166   0.0835    0.0333   0.0000   443.0938       1.15362       21.1565      0.838917      -2.67498      -1.16878      0.467862      0.638792      0.737660      0.823543      0.878088      0.933747
 106   0 1044.8263    0.0385  0.0149  9.0773  0.0000  0.0099   0.0060   0.0082    0.0127   0.0000   436.5389      0.624961       20.4009      0.207905      -4.67393       1.16234      0.164523      0.279509      0.286838      0.263772      0.343466      0.420814
 106   1 1530.7711    0.2336  0.3695  8.9139  0.0000  0.0089   0.0044   0.0221    0.0194   0.0000   439.7923     -0.328049       21.5793      0.413807      -3.60845      0.422409      0.134649      0.184242      0.205739      0.229523      0.252472      0.266683
 106   2 1883.7601    0.6081  0.9704  9.2017  0.0000  0.0127   0.0067   0.0330    0.0456   0.0000   440.5729    -0.0978190       21.3614     0.0332643      -3.05051      0.532034      0.194487      0.262404      0.297044      0.328564      0.355283      0.380211
 106   3 2194.5377    1.1745  1.5848  9.8257  0.0000  0.0161   0.0095   0.0418    0.0503   0.0000   441.3067     -0.402705       21.4102      0.459985      -3.47591     -0.631692      0.244869      0.333974      0.377251      0.415514      0.451177      0.474905
 106   4 2475.0448    2.0549  2.0255 10.8619  0.0001  0.0183   0.0141   0.0492    0.0448   0.0000   442.1958      0.431992       21.7726      0.207775      -2.45513     -0.286424      0.278585      0.375241      0.431115      0.482779      0.528344      0.548785
 106   5 2737.9272    3.1630  1.9227 11.7667  0.0000  0.0172   0.0224   0.0459    0.0435   0.0000   441.9923       1.27436       21.5358     -0.510647      -3.81438      0.181666      0.261475      0.355969      0.396920      0.448148      0.477243      0.512915
 106   6 2992.2834    4.4530  1.8024 12.2869  0.0000  0.0156   0.0315   0.0425    0.0458   0.0000   442.6329      0.808285       22.2633       1.07973      -3.71523      0.722559      0.237083      0.326285      0.369997      0.412866      0.449151      0.475737
 106   7 3235.4246    4.5031  2.2873 12.5635  0.0000  0.0186   0.0291   0.0510    0.0372   0.0000   443.0506      0.629620       22.4769      0.678021      -3.04825     -0.388916      0.290003      0.393705      0.449971      0.503805      0.537844      0.567381
 106   8 3471.2190    3.4814  4.1948 12.0567  0.0000  0.0311   0.0163   0.0845    0.0325   0.0000   443.2050       2.07997       21.8814       1.36369      -3.99017      0.804189      0.465234      0.641900      0.725920      0.812418      0.890273      0.931007
 107   0 1049.6302    0.0541  0.0627  9.0551  0.0000  0.0127   0.0048   0.0190    0.0130   0.0000   436.9778     -0.278604       21.6106      0.372963      -4.38641     0.0179480      0.190452      0.271395      0.319292      0.344062      0.298624      0.364681
 107   1 1536.7911    0.2342  0.3886  8.8913  0.0000  0.0091   0.0044   0.0234    0.0195   0.0000   439.4016    -0.0842704       21.3165     -0.124331      -3.56564      0.312966      0.135210      0.175210      0.204070      0.225890      0.239647      0.253164
 107   2 1890.2343    0.6302  0.9126  9.1560  0.0000  0.0123   0.0069   0.0312    0.0465   0.0000   440.4774     -0.103134       21.5800      0.643186      -3.95580      0.554590      0.176100      0.254488      0.277954      0.317225      0.341412      0.361793
 107   3 2202.3058    1.1689  1.5890  9.9338  0.0000  0.0163   0.0096   0.0432    0.0481   0.0000   441.4183    -0.0224014       21.7872      0.689090      -3.15976     -0.331095      0.249187      0.340341      0.380771      0.431108      0.469493      0.487572
 107   4 2483.5568    2.0630  1.9551 10.9953  0.0000  0.0183   0.0148   0.0482    0.0437   0.0000   442.1236     -0.428368       21.8357       1.42836      -3.38308      0.821364      0.276850      0.373033      0.428093      0.482263      0.504839      0.530823
 107   5 2747.4983    3.2652  1.8302 11.7971  0.0001  0.0163   0.0236   0.0447    0.0442   0.0000   442.1436      0.503500       21.9811      0.211187      -3.22627       1.34427      0.248375      0.339093      0.384715      0.432416      0.454909      0.480096
 107   6 3002.6809    4.5987  1.7455 12.3468  0.0000  0.0152   0.0331   0.0414    0.0471   0.0000   442.6633       1.01194       22.2539       1.08093      -3.82686      0.910904      0.235257      0.319425      0.365204      0.411483      0.439305      0.463290
 107   7 3246.5681    4.5364  2.4482 12.3041  0.0000  0.0192   0.0277   0.0515    0.0404   0.0000   442.4142       1.12626       21.1268       1.44473      -4.36346      0.163888      0.296524      0.399094      0.453626      0.510319      0.547846      0.577938
 107   8 3483.1961    3.4897  4.5856 12.0188 -0.0001  0.0329   0.0155   0.0907    0.0320   0.0000   444.0945       1.21835       20.5239       1.02303      -2.31462       2.22470      0.490650      0.670167      0.762880      0.856772      0.914488      0.973688
 108   0 1054.3730    0.0441  0.0281  9.0813  0.0000  0.0124   0.0049   0.0115    0.0127   0.0000   436.4978     -0.297667       21.0236      0.904894      -3.63649      0.278514      0.212902      0.229300      0.270242      0.419178      0.535840      0.484220
 108   1 1542.7831    0.2341  0.3881  8.9475  0.0000  0.0092   0.0043   0.0231    0.0192   0.0000   439.3675     -0.169890       21.1402     0.0536471      -3.60314      0.142618      0.133095      0.189009      0.204366      0.237139      0.239716      0.258887
 108   2 1896.6832    0.6339  0.9655  9.3410  0.0000  0.0127   0.0069   0.0330    0.0443   0.0000   440.3471     -0.150419       21.2658      0.384619      -3.34407     -0.402497      0.190966      0.263290      0.296906      0.327924      0.357404      0.387535
 108   3 2210.0554    1.1873  1.6753 10.0174 -0.0000  0.0169   0.0095   0.0454    0.0471   0.0000   440.9813     0.0144973       21.4961   -0.00114547      -2.91535      0.162928      0.244565      0.337559      0.377238      0.432785      0.446762      0.468556
 108   4 2491.8720    2.0890  2.0551 11.0450  0.0000  0.0187   0.0145   0.0502    0.0430   0.0000   441.7136      0.397427       22.2435      0.269449      -2.83174     -0.358570      0.281229      0.383680      0.436170      0.488421      0.521254      0.545905
 108   5 2756.9433    3.2696  1.9185 11.7983  0.0000  0.0168   0.0227   0.0456    0.0439   0.0000   442.4096      0.284720       21.9068      0.500400      -3.48699      0.399784      0.250273      0.341921      0.390465      0.428480      0.458894      0.486039
 108   6 3013.0597    4.5538  1.6547 12.5418  0.0000  0.0153   0.0339   0.0394    0.0462   0.0000   443.0017      0.848882       21.8381    -0.0171647      -2.75509      0.775282      0.228303      0.314545      0.358427      0.398374      0.430293      0.450214
 108   7 3257.7348    4.4496  2.4750 12.4575 -0.0000  0.0198   0.0269   0.0527    0.0367   0.0000   442.4467       1.00257       21.9004       1.24249      -2.85646      0.494184      0.290624      0.404529      0.454309      0.512741      0.551475      0.577375
 108   8 3495.1890    3.4106  4.6079 11.9851  0.0000  0.0336   0.0148   0.0904    0.0325   0.0000   443.3030       1.70370       21.1534       2.22356      -4.27287     -0.146778      0.498928      0.678157      0.779816      0.873887      0.933818      0.983299
 109   0 1059.1747    0.0575  0.0569  9.0358  0.0000  0.0106   0.0046   0.0150    0.0128   0.0000   436.5563     -0.235382       20.3138     -0.841638      -4.20102      0.606279      0.161547      0.195819      0.262786      0.280628      0.278127      0.306353
 109   1 1548.7342    0.2396  0.4091  8.8856  0.0000  0.0094   0.0043   0.0237    0.0198   0.0000   439.6779     -0.145763       21.2696    -0.0331098      -3.21303     -0.261889      0.139033      0.179634      0.215092      0.247590      0.269348      0.290556
 109   2 1903.0974    0.6331  1.0192  9.3066  0.0000  0.0131   0.0068   0.0352    0.0447   0.0000   440.1207     -0.243959       21.5090    -0.0940880      -3.43658     0.0312517      0.189558      0.262696      0.296873      0.344938      0.358425      0.378900
 109   3 2217.6760    1.2440  1.6324  9.8628  0.0000  0.0163   0.0098   0.0433    0.0534   0.0000   441.2621    -0.0644205       22.4589     -0.133921      -3.62627      0.459333      0.238679      0.325536      0.368832      0.417634      0.446730      0.467948
 109   4 2500.2317    2.1449  2.0081 10.9383  0.0000  0.0183   0.0149   0.0494    0.0466   0.0000   441.8430     -0.269209       22.4670      0.338204      -4.30645      0.300019      0.264469      0.364935      0.414433      0.465807      0.501035      0.526811
 109   5 2766.3964    3.3764  1.8283 11.9246  0.0000  0.0165   0.0242   0.0442    0.0428   0.0000   442.2942      0.382871       21.2381       1.05401      -3.95636      0.907121      0.241041      0.335194      0.376469      0.427646      0.459209      0.477989
 109   6 3023.3079    4.5323  1.8015 12.4042  0.0000  0.0158   0.0322   0.0419    0.0447   0.0000   442.8834       1.28063       21.5351       1.08462      -3.64673     -0.282490      0.234380      0.318945      0.359052      0.405607      0.427545      0.457293
 109   7 3268.8291    4.4563  2.5679 12.3256  0.0000  0.0201   0.0260   0.0531    0.0369   0.0000   443.2248      0.886137       21.5866      0.997803      -2.71923      -1.00965      0.296735      0.405628      0.457045      0.516029      0.557055      0.581838
 109   8 3507.1625    3.4329  4.9696 11.8648  0.0013  0.0355   0.0140   0.0955    0.0319   0.0000   443.5836     -0.503507       19.9818       1.31415      -2.81553       1.93761      0.522938      0.713602      0.817987      0.909769      0.968007       1.02072
 110   0 1063.8772    0.0499  0.0682  9.0667  0.0000  0.0161   0.0049   0.0196    0.0129   0.0000   436.4631      0.118049       21.4028     0.0748160      -3.15998      0.802985      0.218878      0.313153      0.366195      0.382028      0.424455      0.506381
[truncated: 145,440 more chars]
