# Supplementary material for: Global-Mode Analysis of Full-Disk Data from the Michelson Doppler Imager and the Helioseismic and Magnetic Imager
Source: Sol Phys. 2018 Jan 31;293(2):29. doi: 10.1007/s11207-017-1201-5 (PMC6566312; doi:10.1007/s11207-017-1201-5)
Supplement: Supplementary file 3 — (TAR 230.0 MB) [file 11207_2017_1201_MOESM3_ESM.tar › MDI/mdifdasym.4202.36]

   0  16 2362.5883    1.3268  0.5332 10.9646  0.0000      -16.8849  0.2155   0.2676   0.2356    0.3720   0.0000       12.9185    -0.0000       0.00000       0.00000       0.00000       0.00000       0.00000       0.00000       0.00000       0.00000       0.00000       0.00000       0.00000       0.00000       0.00000       0.00000       0.00000       0.00000       0.00000       0.00000       0.00000       0.00000       0.00000       0.00000       0.00000       0.00000       0.00000       0.00000       0.00000       0.00000       0.00000       0.00000       0.00000       0.00000       0.00000       0.00000       0.00000       0.00000       0.00000       0.00000       0.00000       0.00000       0.00000       0.00000       0.00000       0.00000       0.00000       0.00000       0.00000       0.00000       0.00000       0.00000       0.00000       0.00000       0.00000       0.00000       0.00000       0.00000       0.00000       0.00000       0.00000       0.00000       0.00000       0.00000       0.00000       0.00000       0.00000       0.00000       0.00000       0.00000       0.00000       0.00000       0.00000
   1  12 1885.1346    0.5692  0.7214  8.8237  0.0000       2.33273  0.2520   0.0513   0.2404    0.5481   0.0000       4.38458   512.8948      -62.6695       0.00000       0.00000       0.00000       0.00000       0.00000       0.00000       0.00000       0.00000       0.00000       0.00000       0.00000       0.00000       0.00000       0.00000       0.00000       0.00000       0.00000       0.00000       0.00000       0.00000       0.00000       0.00000       0.00000       0.00000       0.00000       0.00000       0.00000       0.00000       0.00000       0.00000       0.00000       0.00000       0.00000       0.00000       236.110       106.262       0.00000       0.00000       0.00000       0.00000       0.00000       0.00000       0.00000       0.00000       0.00000       0.00000       0.00000       0.00000       0.00000       0.00000       0.00000       0.00000       0.00000       0.00000       0.00000       0.00000       0.00000       0.00000       0.00000       0.00000       0.00000       0.00000       0.00000       0.00000       0.00000       0.00000       0.00000       0.00000       0.00000       0.00000
   1  14 2156.8158    0.8298  1.4974  9.7834  0.0000       3.31178  0.2303   0.0635   0.3108    0.4073   0.0000       2.17701   434.6733       89.8510       0.00000       0.00000       0.00000       0.00000       0.00000       0.00000       0.00000       0.00000       0.00000       0.00000       0.00000       0.00000       0.00000       0.00000       0.00000       0.00000       0.00000       0.00000       0.00000       0.00000       0.00000       0.00000       0.00000       0.00000       0.00000       0.00000       0.00000       0.00000       0.00000       0.00000       0.00000       0.00000       0.00000       0.00000       222.270       101.501       0.00000       0.00000       0.00000       0.00000       0.00000       0.00000       0.00000       0.00000       0.00000       0.00000       0.00000       0.00000       0.00000       0.00000       0.00000       0.00000       0.00000       0.00000       0.00000       0.00000       0.00000       0.00000       0.00000       0.00000       0.00000       0.00000       0.00000       0.00000       0.00000       0.00000       0.00000       0.00000       0.00000       0.00000
   1  15 2292.1835    1.3708  0.7690  8.7502  0.0000       4.03556  0.1030   0.1468   0.3180    2.1668   0.0000       2.35118   389.3256       38.9236       0.00000       0.00000       0.00000       0.00000       0.00000       0.00000       0.00000       0.00000       0.00000       0.00000       0.00000       0.00000       0.00000       0.00000       0.00000       0.00000       0.00000       0.00000       0.00000       0.00000       0.00000       0.00000       0.00000       0.00000       0.00000       0.00000       0.00000       0.00000       0.00000       0.00000       0.00000       0.00000       0.00000       0.00000       93.7992       48.6769       0.00000       0.00000       0.00000       0.00000       0.00000       0.00000       0.00000       0.00000       0.00000       0.00000       0.00000       0.00000       0.00000       0.00000       0.00000       0.00000       0.00000       0.00000       0.00000       0.00000       0.00000       0.00000       0.00000       0.00000       0.00000       0.00000       0.00000       0.00000       0.00000       0.00000       0.00000       0.00000       0.00000       0.00000
   1  17 2559.1559    2.0994  1.3167 -0.0165  0.0000       2.49744  0.2140   0.1414   0.2826 1000.0000   0.0000       2.50519   286.7921      -116.812       0.00000       0.00000       0.00000       0.00000       0.00000       0.00000       0.00000       0.00000       0.00000       0.00000       0.00000       0.00000       0.00000       0.00000       0.00000       0.00000       0.00000       0.00000       0.00000       0.00000       0.00000       0.00000       0.00000       0.00000       0.00000       0.00000       0.00000       0.00000       0.00000       0.00000       0.00000       0.00000       0.00000       0.00000       112.266       117.118       0.00000       0.00000       0.00000       0.00000       0.00000       0.00000       0.00000       0.00000       0.00000       0.00000       0.00000       0.00000       0.00000       0.00000       0.00000       0.00000       0.00000       0.00000       0.00000       0.00000       0.00000       0.00000       0.00000       0.00000       0.00000       0.00000       0.00000       0.00000       0.00000       0.00000       0.00000       0.00000       0.00000       0.00000
   1  19 2828.2994    3.2844  0.9325  5.7557  0.0000       2.60509  0.1323   0.2670   0.2385  342.1371   0.0000       2.49631   450.4660       19.1210       0.00000       0.00000       0.00000       0.00000       0.00000       0.00000       0.00000       0.00000       0.00000       0.00000       0.00000       0.00000       0.00000       0.00000       0.00000       0.00000       0.00000       0.00000       0.00000       0.00000       0.00000       0.00000       0.00000       0.00000       0.00000       0.00000       0.00000       0.00000       0.00000       0.00000       0.00000       0.00000       0.00000       0.00000       127.300       79.8216       0.00000       0.00000       0.00000       0.00000       0.00000       0.00000       0.00000       0.00000       0.00000       0.00000       0.00000       0.00000       0.00000       0.00000       0.00000       0.00000       0.00000       0.00000       0.00000       0.00000       0.00000       0.00000       0.00000       0.00000       0.00000       0.00000       0.00000       0.00000       0.00000       0.00000       0.00000       0.00000       0.00000       0.00000
   1  23 3368.7668    3.7066  2.1324  5.0447  0.0000       1.12101  0.2416   0.2009   0.4092  453.4099   0.0000      0.903673   435.4140       78.0050       0.00000       0.00000       0.00000       0.00000       0.00000       0.00000       0.00000       0.00000       0.00000       0.00000       0.00000       0.00000       0.00000       0.00000       0.00000       0.00000       0.00000       0.00000       0.00000       0.00000       0.00000       0.00000       0.00000       0.00000       0.00000       0.00000       0.00000       0.00000       0.00000       0.00000       0.00000       0.00000       0.00000       0.00000       250.979       106.886       0.00000       0.00000       0.00000       0.00000       0.00000       0.00000       0.00000       0.00000       0.00000       0.00000       0.00000       0.00000       0.00000       0.00000       0.00000       0.00000       0.00000       0.00000       0.00000       0.00000       0.00000       0.00000       0.00000       0.00000       0.00000       0.00000       0.00000       0.00000       0.00000       0.00000       0.00000       0.00000       0.00000       0.00000
   1  24 3503.9734    3.1539  3.4173  8.1182  0.0000     -0.896109  0.2560   0.1231   0.4992    8.8612   0.0000      0.435405   173.0571       201.644       0.00000       0.00000       0.00000       0.00000       0.00000       0.00000       0.00000       0.00000       0.00000       0.00000       0.00000       0.00000       0.00000       0.00000       0.00000       0.00000       0.00000       0.00000       0.00000       0.00000       0.00000       0.00000       0.00000       0.00000       0.00000       0.00000       0.00000       0.00000       0.00000       0.00000       0.00000       0.00000       0.00000       0.00000       189.371       118.029       0.00000       0.00000       0.00000       0.00000       0.00000       0.00000       0.00000       0.00000       0.00000       0.00000       0.00000       0.00000       0.00000       0.00000       0.00000       0.00000       0.00000       0.00000       0.00000       0.00000       0.00000       0.00000       0.00000       0.00000       0.00000       0.00000       0.00000       0.00000       0.00000       0.00000       0.00000       0.00000       0.00000       0.00000
   2  12 1945.8653    0.5252  0.8226  9.5816  0.0000       3.43687  0.1651   0.0461   0.2147    0.3257   0.0000       3.07654   484.9506       43.2875       32.0802       15.2328       0.00000       0.00000       0.00000       0.00000       0.00000       0.00000       0.00000       0.00000       0.00000       0.00000       0.00000       0.00000       0.00000       0.00000       0.00000       0.00000       0.00000       0.00000       0.00000       0.00000       0.00000       0.00000       0.00000       0.00000       0.00000       0.00000       0.00000       0.00000       0.00000       0.00000       0.00000       0.00000       113.412       79.5447       46.2976       11.5176       0.00000       0.00000       0.00000       0.00000       0.00000       0.00000       0.00000       0.00000       0.00000       0.00000       0.00000       0.00000       0.00000       0.00000       0.00000       0.00000       0.00000       0.00000       0.00000       0.00000       0.00000       0.00000       0.00000       0.00000       0.00000       0.00000       0.00000       0.00000       0.00000       0.00000       0.00000       0.00000
   2  13 2082.0139    0.7356  0.8064  8.2643  0.0000       4.70758  0.1215   0.0467   0.1682    0.9150   0.0000       2.33912   330.3231      -14.2573      -18.7942       3.45132       0.00000       0.00000       0.00000       0.00000       0.00000       0.00000       0.00000       0.00000       0.00000       0.00000       0.00000       0.00000       0.00000       0.00000       0.00000       0.00000       0.00000       0.00000       0.00000       0.00000       0.00000       0.00000       0.00000       0.00000       0.00000       0.00000       0.00000       0.00000       0.00000       0.00000       0.00000       0.00000       76.3899       63.4884       26.0427       7.46493       0.00000       0.00000       0.00000       0.00000       0.00000       0.00000       0.00000       0.00000       0.00000       0.00000       0.00000       0.00000       0.00000       0.00000       0.00000       0.00000       0.00000       0.00000       0.00000       0.00000       0.00000       0.00000       0.00000       0.00000       0.00000       0.00000       0.00000       0.00000       0.00000       0.00000       0.00000       0.00000
   2  15 2352.3144    1.2125  0.8686  9.3858  0.0000       3.65020  0.1001   0.0757   0.1774    0.9473   0.0000       2.28775   547.5020      -25.3092       31.4607      -10.3394       0.00000       0.00000       0.00000       0.00000       0.00000       0.00000       0.00000       0.00000       0.00000       0.00000       0.00000       0.00000       0.00000       0.00000       0.00000       0.00000       0.00000       0.00000       0.00000       0.00000       0.00000       0.00000       0.00000       0.00000       0.00000       0.00000       0.00000       0.00000       0.00000       0.00000       0.00000       0.00000       63.5593       47.9592       24.5871       8.02713       0.00000       0.00000       0.00000       0.00000       0.00000       0.00000       0.00000       0.00000       0.00000       0.00000       0.00000       0.00000       0.00000       0.00000       0.00000       0.00000       0.00000       0.00000       0.00000       0.00000       0.00000       0.00000       0.00000       0.00000       0.00000       0.00000       0.00000       0.00000       0.00000       0.00000       0.00000       0.00000
   2  16 2485.8158    1.5968  1.3222 -0.4559  0.0000      0.791377  0.1429   0.0901   0.2097 1000.0000   0.0000       1.61982   452.1160       91.2823      -73.6761       14.8384       0.00000       0.00000       0.00000       0.00000       0.00000       0.00000       0.00000       0.00000       0.00000       0.00000       0.00000       0.00000       0.00000       0.00000       0.00000       0.00000       0.00000       0.00000       0.00000       0.00000       0.00000       0.00000       0.00000       0.00000       0.00000       0.00000       0.00000       0.00000       0.00000       0.00000       0.00000       0.00000       69.3516       52.5782       36.5197       10.9441       0.00000       0.00000       0.00000       0.00000       0.00000       0.00000       0.00000       0.00000       0.00000       0.00000       0.00000       0.00000       0.00000       0.00000       0.00000       0.00000       0.00000       0.00000       0.00000       0.00000       0.00000       0.00000       0.00000       0.00000       0.00000       0.00000       0.00000       0.00000       0.00000       0.00000       0.00000       0.00000
   2  17 2619.7350    1.9497  1.3339  3.4525  0.0000       2.17526  0.1134   0.1019   0.2132  878.0629   0.0000       1.26843   407.8051       18.2690      -10.2205       10.8489       0.00000       0.00000       0.00000       0.00000       0.00000       0.00000       0.00000       0.00000       0.00000       0.00000       0.00000       0.00000       0.00000       0.00000       0.00000       0.00000       0.00000       0.00000       0.00000       0.00000       0.00000       0.00000       0.00000       0.00000       0.00000       0.00000       0.00000       0.00000       0.00000       0.00000       0.00000       0.00000       61.1835       47.4335       30.5175       9.68391       0.00000       0.00000       0.00000       0.00000       0.00000       0.00000       0.00000       0.00000       0.00000       0.00000       0.00000       0.00000       0.00000       0.00000       0.00000       0.00000       0.00000       0.00000       0.00000       0.00000       0.00000       0.00000       0.00000       0.00000       0.00000       0.00000       0.00000       0.00000       0.00000       0.00000       0.00000       0.00000
   2  19 2889.7968    3.3366  1.0170  4.1221  0.0000       2.34397  0.1171   0.1916   0.1708 1000.0000   0.0000       1.52663   429.4324       139.115       30.3937       9.45012       0.00000       0.00000       0.00000       0.00000       0.00000       0.00000       0.00000       0.00000       0.00000       0.00000       0.00000       0.00000       0.00000       0.00000       0.00000       0.00000       0.00000       0.00000       0.00000       0.00000       0.00000       0.00000       0.00000       0.00000       0.00000       0.00000       0.00000       0.00000       0.00000       0.00000       0.00000       0.00000       66.6550       51.7842       26.5842       8.24104       0.00000       0.00000       0.00000       0.00000       0.00000       0.00000       0.00000       0.00000       0.00000       0.00000       0.00000       0.00000       0.00000       0.00000       0.00000       0.00000       0.00000       0.00000       0.00000       0.00000       0.00000       0.00000       0.00000       0.00000       0.00000       0.00000       0.00000       0.00000       0.00000       0.00000       0.00000       0.00000
   2  22 3295.2756    3.9306  1.6723  4.9817  0.0000       1.26970  0.1355   0.2066   0.2904  754.4664   0.0000       1.09482   421.9149       43.8010       4.29500       3.38300       0.00000       0.00000       0.00000       0.00000       0.00000       0.00000       0.00000       0.00000       0.00000       0.00000       0.00000       0.00000       0.00000       0.00000       0.00000       0.00000       0.00000       0.00000       0.00000       0.00000       0.00000       0.00000       0.00000       0.00000       0.00000       0.00000       0.00000       0.00000       0.00000       0.00000       0.00000       0.00000       77.2575       62.2769       30.4239       10.7161       0.00000       0.00000       0.00000       0.00000       0.00000       0.00000       0.00000       0.00000       0.00000       0.00000       0.00000       0.00000       0.00000       0.00000       0.00000       0.00000       0.00000       0.00000       0.00000       0.00000       0.00000       0.00000       0.00000       0.00000       0.00000       0.00000       0.00000       0.00000       0.00000       0.00000       0.00000       0.00000
   3  12 2001.2237    0.6214  0.2978  9.4620  0.0000    -0.0862991  0.0940   0.0602   0.0910    0.2126   0.0000       5.29301   411.8811      -9.53547       31.0491       16.0569      -3.57062      0.238151       0.00000       0.00000       0.00000       0.00000       0.00000       0.00000       0.00000       0.00000       0.00000       0.00000       0.00000       0.00000       0.00000       0.00000       0.00000       0.00000       0.00000       0.00000       0.00000       0.00000       0.00000       0.00000       0.00000       0.00000       0.00000       0.00000       0.00000       0.00000       0.00000       0.00000       29.3474       26.0625       20.7765       13.7366       5.99761       2.89561       0.00000       0.00000       0.00000       0.00000       0.00000       0.00000       0.00000       0.00000       0.00000       0.00000       0.00000       0.00000       0.00000       0.00000       0.00000       0.00000       0.00000       0.00000       0.00000       0.00000       0.00000       0.00000       0.00000       0.00000       0.00000       0.00000       0.00000       0.00000       0.00000       0.00000
   3  13 2137.8249    0.7482  0.6804  8.8897  0.0000       4.84168  0.0730   0.0521   0.1738    0.5178   0.0000       2.09606   442.7374       2.26981      -5.96548      -6.23783      -3.18613       2.03054       0.00000       0.00000       0.00000       0.00000       0.00000       0.00000       0.00000       0.00000       0.00000       0.00000       0.00000       0.00000       0.00000       0.00000       0.00000       0.00000       0.00000       0.00000       0.00000       0.00000       0.00000       0.00000       0.00000       0.00000       0.00000       0.00000       0.00000       0.00000       0.00000       0.00000       30.0995       30.1530       18.3934       12.2963       4.46195       1.89464       0.00000       0.00000       0.00000       0.00000       0.00000       0.00000       0.00000       0.00000       0.00000       0.00000       0.00000       0.00000       0.00000       0.00000       0.00000       0.00000       0.00000       0.00000       0.00000       0.00000       0.00000       0.00000       0.00000       0.00000       0.00000       0.00000       0.00000       0.00000       0.00000       0.00000
   3  14 2273.4469    1.0594  0.8499  9.9697  0.0000       4.83448  0.0827   0.0649   0.1665    0.4490   0.0000       2.14796   445.9518       30.3463      -13.4212      -25.2142      -9.32511      -1.51983       0.00000       0.00000       0.00000       0.00000       0.00000       0.00000       0.00000       0.00000       0.00000       0.00000       0.00000       0.00000       0.00000       0.00000       0.00000       0.00000       0.00000       0.00000       0.00000       0.00000       0.00000       0.00000       0.00000       0.00000       0.00000       0.00000       0.00000       0.00000       0.00000       0.00000       34.1397       31.0353       23.0440       13.1359       6.02123       1.55428       0.00000       0.00000       0.00000       0.00000       0.00000       0.00000       0.00000       0.00000       0.00000       0.00000       0.00000       0.00000       0.00000       0.00000       0.00000       0.00000       0.00000       0.00000       0.00000       0.00000       0.00000       0.00000       0.00000       0.00000       0.00000       0.00000       0.00000       0.00000       0.00000       0.00000
   3  15 2407.7157    1.4155  1.0881  9.5810  0.0000       3.38946  0.1003   0.0749   0.1794    1.0610   0.0000       2.01721   401.0629       23.0994      -5.99883      -25.5563      -1.13781      -1.03659       0.00000       0.00000       0.00000       0.00000       0.00000       0.00000       0.00000       0.00000       0.00000       0.00000       0.00000       0.00000       0.00000       0.00000       0.00000       0.00000       0.00000       0.00000       0.00000       0.00000       0.00000       0.00000       0.00000       0.00000       0.00000       0.00000       0.00000       0.00000       0.00000       0.00000       31.5160       30.3120       22.6071       17.1986       6.01353       2.01643       0.00000       0.00000       0.00000       0.00000       0.00000       0.00000       0.00000       0.00000       0.00000       0.00000       0.00000       0.00000       0.00000       0.00000       0.00000       0.00000       0.00000       0.00000       0.00000       0.00000       0.00000       0.00000       0.00000       0.00000       0.00000       0.00000       0.00000       0.00000       0.00000       0.00000
   3  17 2676.1984    2.2556  0.7892 11.6236  0.0000       2.96469  0.0831   0.1410   0.1495    0.4308   0.0000       1.97824   379.1222      -8.11521      -14.4568       16.2879       3.67653      -1.47514       0.00000       0.00000       0.00000       0.00000       0.00000       0.00000       0.00000       0.00000       0.00000       0.00000       0.00000       0.00000       0.00000       0.00000       0.00000       0.00000       0.00000       0.00000       0.00000       0.00000       0.00000       0.00000       0.00000       0.00000       0.00000       0.00000       0.00000       0.00000       0.00000       0.00000       30.2308       31.5276       23.8978       10.6522       6.74964       1.92860       0.00000       0.00000       0.00000       0.00000       0.00000       0.00000       0.00000       0.00000       0.00000       0.00000       0.00000       0.00000       0.00000       0.00000       0.00000       0.00000       0.00000       0.00000       0.00000       0.00000       0.00000       0.00000       0.00000       0.00000       0.00000       0.00000       0.00000       0.00000       0.00000       0.00000
   3  18 2811.4706    3.1449  0.7984  2.4941  0.0000       2.15840  0.1080   0.1865   0.1571 1000.0000   0.0000       2.08881   382.4135      -4.18236       16.0503      -1.09539      -4.14264      -2.09144       0.00000       0.00000       0.00000       0.00000       0.00000       0.00000       0.00000       0.00000       0.00000       0.00000       0.00000       0.00000       0.00000       0.00000       0.00000       0.00000       0.00000       0.00000       0.00000       0.00000       0.00000       0.00000       0.00000       0.00000       0.00000       0.00000       0.00000       0.00000       0.00000       0.00000       59.4584       51.4464       30.0039       12.7559       4.50359       1.14091       0.00000       0.00000       0.00000       0.00000       0.00000       0.00000       0.00000       0.00000       0.00000       0.00000       0.00000       0.00000       0.00000       0.00000       0.00000       0.00000       0.00000       0.00000       0.00000       0.00000       0.00000       0.00000       0.00000       0.00000       0.00000       0.00000       0.00000       0.00000       0.00000       0.00000
   3  19 2946.9919    3.6424  1.1204  2.9892  0.0000     0.0842256  0.0868   0.1860   0.1619 1000.0000   0.0000       1.65472   419.8188       21.1514      -8.18691       17.7741       6.26302      0.602236       0.00000       0.00000       0.00000       0.00000       0.00000       0.00000       0.00000       0.00000       0.00000       0.00000       0.00000       0.00000       0.00000       0.00000       0.00000       0.00000       0.00000       0.00000       0.00000       0.00000       0.00000       0.00000       0.00000       0.00000       0.00000       0.00000       0.00000       0.00000       0.00000       0.00000       31.2703       30.5782       21.8401       12.4076       5.69015       1.64889       0.00000       0.00000       0.00000       0.00000       0.00000       0.00000       0.00000       0.00000       0.00000       0.00000       0.00000       0.00000       0.00000       0.00000       0.00000       0.00000       0.00000       0.00000       0.00000       0.00000       0.00000       0.00000       0.00000       0.00000       0.00000       0.00000       0.00000       0.00000       0.00000       0.00000
   3  22 3353.7455    3.5135  1.6383 11.5829  0.0000       1.03658  0.1042   0.1533   0.2373    0.7244   0.0000       1.01632   439.2606       68.2998      -10.6510      -11.0367       3.43078       3.56838       0.00000       0.00000       0.00000       0.00000       0.00000       0.00000       0.00000       0.00000       0.00000       0.00000       0.00000       0.00000       0.00000       0.00000       0.00000       0.00000       0.00000       0.00000       0.00000       0.00000       0.00000       0.00000       0.00000       0.00000       0.00000       0.00000       0.00000       0.00000       0.00000       0.00000       36.6951       33.8348       25.6827       16.1752       6.70195       2.03092       0.00000       0.00000       0.00000       0.00000       0.00000       0.00000       0.00000       0.00000       0.00000       0.00000       0.00000       0.00000       0.00000       0.00000       0.00000       0.00000       0.00000       0.00000       0.00000       0.00000       0.00000       0.00000       0.00000       0.00000       0.00000       0.00000       0.00000       0.00000       0.00000       0.00000
   3  23 3489.8444    3.0531  2.5071 10.6263 -0.0005      0.784092  0.1205   0.1070   0.2938    0.7633   0.0000      0.499663   355.6920      -6.50279       33.4394       22.4297       1.00573      -5.00763       0.00000       0.00000       0.00000       0.00000       0.00000       0.00000       0.00000       0.00000       0.00000       0.00000       0.00000       0.00000       0.00000       0.00000       0.00000       0.00000       0.00000       0.00000       0.00000       0.00000       0.00000       0.00000       0.00000       0.00000       0.00000       0.00000       0.00000       0.00000       0.00000       0.00000       43.0442       43.1201       32.0459       17.0153       8.74815       2.64513       0.00000       0.00000       0.00000       0.00000       0.00000       0.00000       0.00000       0.00000       0.00000       0.00000       0.00000       0.00000       0.00000       0.00000       0.00000       0.00000       0.00000       0.00000       0.00000       0.00000       0.00000       0.00000       0.00000       0.00000       0.00000       0.00000       0.00000       0.00000       0.00000       0.00000
   3  24 3626.3260    2.3795  3.7070 11.0395  0.0020      0.550971  0.1773   0.0760   0.3777    0.2774   0.0000      0.472737   520.1838       82.8065       108.322       27.6191       1.76412      0.965939       0.00000       0.00000       0.00000       0.00000       0.00000       0.00000       0.00000       0.00000       0.00000       0.00000       0.00000       0.00000       0.00000       0.00000       0.00000       0.00000       0.00000       0.00000       0.00000       0.00000       0.00000       0.00000       0.00000       0.00000       0.00000       0.00000       0.00000       0.00000       0.00000       0.00000       64.2846       63.1370       44.8000       25.2135       11.4000       3.56789       0.00000       0.00000       0.00000       0.00000       0.00000       0.00000       0.00000       0.00000       0.00000       0.00000       0.00000       0.00000       0.00000       0.00000       0.00000       0.00000       0.00000       0.00000       0.00000       0.00000       0.00000       0.00000       0.00000       0.00000       0.00000       0.00000       0.00000       0.00000       0.00000       0.00000
   4  12 2051.8301    0.7466  0.5167  9.2442  0.0044       8.75630  0.0571   0.0481   0.1030    0.2301   0.0000       2.22371   439.4375      -3.96515      -1.44709     -0.554731       1.22352      0.247929      0.777364      0.247968       0.00000       0.00000       0.00000       0.00000       0.00000       0.00000       0.00000       0.00000       0.00000       0.00000       0.00000       0.00000       0.00000       0.00000       0.00000       0.00000       0.00000       0.00000       0.00000       0.00000       0.00000       0.00000       0.00000       0.00000       0.00000       0.00000       0.00000       0.00000       22.2639       23.0041       16.9407       11.6304       6.81357       2.80067       1.01157      0.246287       0.00000       0.00000       0.00000       0.00000       0.00000       0.00000       0.00000       0.00000       0.00000       0.00000       0.00000       0.00000       0.00000       0.00000       0.00000       0.00000       0.00000       0.00000       0.00000       0.00000       0.00000       0.00000       0.00000       0.00000       0.00000       0.00000       0.00000       0.00000
   4  13 2188.4239    0.8413  0.6427  9.1205 -0.0023       5.93062  0.0671   0.0493   0.1092    0.4498   0.0000       2.04164   447.1306       18.2704      -4.40893      -22.9089      0.874710      -3.15149     -0.858925     0.0645792       0.00000       0.00000       0.00000       0.00000       0.00000       0.00000       0.00000       0.00000       0.00000       0.00000       0.00000       0.00000       0.00000       0.00000       0.00000       0.00000       0.00000       0.00000       0.00000       0.00000       0.00000       0.00000       0.00000       0.00000       0.00000       0.00000       0.00000       0.00000       19.8448       21.2823       18.4975       11.4635       7.00181       3.22717       1.26373      0.323430       0.00000       0.00000       0.00000       0.00000       0.00000       0.00000       0.00000       0.00000       0.00000       0.00000       0.00000       0.00000       0.00000       0.00000       0.00000       0.00000       0.00000       0.00000       0.00000       0.00000       0.00000       0.00000       0.00000       0.00000       0.00000       0.00000       0.00000       0.00000
   4  16 2592.9513    2.1439  1.0097  2.3700  0.0000      0.840037  0.0753   0.1018   0.1679 1000.0000   0.0000       1.38939   422.7406       27.6018      -21.7153      -16.6083      -12.7498      -3.58932       0.00000       0.00000       0.00000       0.00000       0.00000       0.00000       0.00000       0.00000       0.00000       0.00000       0.00000       0.00000       0.00000       0.00000       0.00000       0.00000       0.00000       0.00000       0.00000       0.00000       0.00000       0.00000       0.00000       0.00000       0.00000       0.00000       0.00000       0.00000       0.00000       0.00000       19.6993       22.3211       18.3993       12.1979       7.77580       3.52004       1.58874      0.399883       0.00000       0.00000       0.00000       0.00000       0.00000       0.00000       0.00000       0.00000       0.00000       0.00000       0.00000       0.00000       0.00000       0.00000       0.00000       0.00000       0.00000       0.00000       0.00000       0.00000       0.00000       0.00000       0.00000       0.00000       0.00000       0.00000       0.00000       0.00000
   4  17 2728.5072    2.5646  0.8785 10.4548 -0.0063       2.81316  0.0919   0.1250   0.1463    1.6505   0.0000       1.44439   436.3939      -13.1715      -8.82841       25.4776     -0.482385      -8.60565    0.00987470      0.201630       0.00000       0.00000       0.00000       0.00000       0.00000       0.00000       0.00000       0.00000       0.00000       0.00000       0.00000       0.00000       0.00000       0.00000       0.00000       0.00000       0.00000       0.00000       0.00000       0.00000       0.00000       0.00000       0.00000       0.00000       0.00000       0.00000       0.00000       0.00000       21.7503       25.6922       22.1820       14.8434       7.11620       5.39885       1.81019      0.557104       0.00000       0.00000       0.00000       0.00000       0.00000       0.00000       0.00000       0.00000       0.00000       0.00000       0.00000       0.00000       0.00000       0.00000       0.00000       0.00000       0.00000       0.00000       0.00000       0.00000       0.00000       0.00000       0.00000       0.00000       0.00000       0.00000       0.00000       0.00000
   4  19 3000.1604    3.7544  0.8052 12.1563 -0.0076      -1.00660  0.0684   0.2066   0.1297    0.5093   0.0000       1.00010   434.9561       48.0660      -22.1045       2.80508       11.3984       2.45750      -1.22242      0.540397       0.00000       0.00000       0.00000       0.00000       0.00000       0.00000       0.00000       0.00000       0.00000       0.00000       0.00000       0.00000       0.00000       0.00000       0.00000       0.00000       0.00000       0.00000       0.00000       0.00000       0.00000       0.00000       0.00000       0.00000       0.00000       0.00000       0.00000       0.00000       22.2119       26.1338       17.6654       14.9233       6.97071       3.81296       1.07031      0.465590       0.00000       0.00000       0.00000       0.00000       0.00000       0.00000       0.00000       0.00000       0.00000       0.00000       0.00000       0.00000       0.00000       0.00000       0.00000       0.00000       0.00000       0.00000       0.00000       0.00000       0.00000       0.00000       0.00000       0.00000       0.00000       0.00000       0.00000       0.00000
   4  22 3408.1591    3.3025  2.2605 10.6518 -0.0072      0.516911  0.1113   0.1075   0.2271    0.9389   0.0000      0.419449   431.6573      -37.7759       1.63562       6.36542       1.09914      -2.96547      -2.76129     -0.313956       0.00000       0.00000       0.00000       0.00000       0.00000       0.00000       0.00000       0.00000       0.00000       0.00000       0.00000       0.00000       0.00000       0.00000       0.00000       0.00000       0.00000       0.00000       0.00000       0.00000       0.00000       0.00000       0.00000       0.00000       0.00000       0.00000       0.00000       0.00000       29.9380       30.8919       26.4752       17.8597       10.4740       5.29987       2.07457      0.505899       0.00000       0.00000       0.00000       0.00000       0.00000       0.00000       0.00000       0.00000       0.00000       0.00000       0.00000       0.00000       0.00000       0.00000       0.00000       0.00000       0.00000       0.00000       0.00000       0.00000       0.00000       0.00000       0.00000       0.00000       0.00000       0.00000       0.00000       0.00000
   4  23 3544.8076    2.8507  3.5643 10.2811  0.0022      0.777780  0.1557   0.0750   0.2673    0.4970   0.0000      0.300867   422.6813       109.946      -14.9348      0.763029       10.0206      0.535413      -3.21833     -0.581039       0.00000       0.00000       0.00000       0.00000       0.00000       0.00000       0.00000       0.00000       0.00000       0.00000       0.00000       0.00000       0.00000       0.00000       0.00000       0.00000       0.00000       0.00000       0.00000       0.00000       0.00000       0.00000       0.00000       0.00000       0.00000       0.00000       0.00000       0.00000       40.2917       42.5994       33.7994       24.5728       14.6620       6.73034       2.57354      0.683305       0.00000       0.00000       0.00000       0.00000       0.00000       0.00000       0.00000       0.00000       0.00000       0.00000       0.00000       0.00000       0.00000       0.00000       0.00000       0.00000       0.00000       0.00000       0.00000       0.00000       0.00000       0.00000       0.00000       0.00000       0.00000       0.00000       0.00000       0.00000
   4  24 3681.9261    2.3761  4.3521 10.3426 -0.0022      0.602041  0.1770   0.0594   0.3276    0.3379   0.0000      0.264432   547.3305       149.992       35.8320      -1.74610      -4.66040      -4.69611      -1.16390     -0.645885       0.00000       0.00000       0.00000       0.00000       0.00000       0.00000       0.00000       0.00000       0.00000       0.00000       0.00000       0.00000       0.00000       0.00000       0.00000       0.00000       0.00000       0.00000       0.00000       0.00000       0.00000       0.00000       0.00000       0.00000       0.00000       0.00000       0.00000       0.00000       53.5275       55.5909       44.1495       28.5890       15.6814       7.77703       2.84340      0.725619       0.00000       0.00000       0.00000       0.00000       0.00000       0.00000       0.00000       0.00000       0.00000       0.00000       0.00000       0.00000       0.00000       0.00000       0.00000       0.00000       0.00000       0.00000       0.00000       0.00000       0.00000       0.00000       0.00000       0.00000       0.00000       0.00000       0.00000       0.00000
   5  13 2235.4938    0.9817  0.7226  9.4630 -0.0043       5.01743  0.0489   0.0477   0.1164    0.3133   0.0000       1.78283   439.9938      -3.29839       23.3536      0.242013      -7.82560       3.02081     -0.860908     -0.545504   -0.00343208    -0.0428685       0.00000       0.00000       0.00000       0.00000       0.00000       0.00000       0.00000       0.00000       0.00000       0.00000       0.00000       0.00000       0.00000       0.00000       0.00000       0.00000       0.00000       0.00000       0.00000       0.00000       0.00000       0.00000       0.00000       0.00000       0.00000       0.00000       12.9168       15.2433       13.0961       9.14876       5.70374       3.48790       1.53676      0.785011      0.261020     0.0629747       0.00000       0.00000       0.00000       0.00000       0.00000       0.00000       0.00000       0.00000       0.00000       0.00000       0.00000       0.00000       0.00000       0.00000       0.00000       0.00000       0.00000       0.00000       0.00000       0.00000       0.00000       0.00000       0.00000       0.00000       0.00000       0.00000
   5  15 2506.0702    1.7948  0.8681 10.5242 -0.0246       1.88922  0.0735   0.0835   0.1214    0.4612   0.0000       1.25930   431.6845      -3.90437       20.3673       18.9131      -14.6216       12.4415       2.31645     -0.904607      0.459844     -0.121890       0.00000       0.00000       0.00000       0.00000       0.00000       0.00000       0.00000       0.00000       0.00000       0.00000       0.00000       0.00000       0.00000       0.00000       0.00000       0.00000       0.00000       0.00000       0.00000       0.00000       0.00000       0.00000       0.00000       0.00000       0.00000       0.00000       19.7923       21.3072       18.4028       12.2916       7.65762       4.02287       1.88153      0.830180      0.283193     0.0595798       0.00000       0.00000       0.00000       0.00000       0.00000       0.00000       0.00000       0.00000       0.00000       0.00000       0.00000       0.00000       0.00000       0.00000       0.00000       0.00000       0.00000       0.00000       0.00000       0.00000       0.00000       0.00000       0.00000       0.00000       0.00000       0.00000
   5  16 2641.2095    2.3217  0.6476 11.4672 -0.0077     -0.671196  0.0578   0.1204   0.0971    0.3161   0.0000       1.47239   455.7647      -3.41366       17.5892       2.63706       5.02551       3.72237       1.11598     -0.613458    -0.0742698    -0.0890144       0.00000       0.00000       0.00000       0.00000       0.00000       0.00000       0.00000       0.00000       0.00000       0.00000       0.00000       0.00000       0.00000       0.00000       0.00000       0.00000       0.00000       0.00000       0.00000       0.00000       0.00000       0.00000       0.00000       0.00000       0.00000       0.00000       12.8254       15.8782       11.2703       11.3763       7.07607       5.00454       1.72143       1.04456      0.256568     0.0939542       0.00000       0.00000       0.00000       0.00000       0.00000       0.00000       0.00000       0.00000       0.00000       0.00000       0.00000       0.00000       0.00000       0.00000       0.00000       0.00000       0.00000       0.00000       0.00000       0.00000       0.00000       0.00000       0.00000       0.00000       0.00000       0.00000
   5  17 2777.5077    2.8752  0.9693 11.5850  0.0005       7.37294  0.0693   0.1298   0.1281    0.3961   0.0000       2.41975   447.2212       43.5471      -2.69855      -4.69867       7.00276       2.15419    -0.0356401     -0.181143     -0.325992     0.0146072       0.00000       0.00000       0.00000       0.00000       0.00000       0.00000       0.00000       0.00000       0.00000       0.00000       0.00000       0.00000       0.00000       0.00000       0.00000       0.00000       0.00000       0.00000       0.00000       0.00000       0.00000       0.00000       0.00000       0.00000       0.00000       0.00000       14.3978       16.5093       13.8592       11.1060       7.80423       4.56505       2.03455      0.931549      0.330880     0.0777157       0.00000       0.00000       0.00000       0.00000       0.00000       0.00000       0.00000       0.00000       0.00000       0.00000       0.00000       0.00000       0.00000       0.00000       0.00000       0.00000       0.00000       0.00000       0.00000       0.00000       0.00000       0.00000       0.00000       0.00000       0.00000       0.00000
   5  19 3050.0995    3.8731  1.2470 11.5976  0.0065      0.681639  0.0818   0.1727   0.1645    1.0466   0.0000       1.31253   408.4819       9.73876       13.6890       24.1337      0.263387      -4.60793      0.408522     -0.862645      0.219305      0.208987       0.00000       0.00000       0.00000       0.00000       0.00000       0.00000       0.00000       0.00000       0.00000       0.00000       0.00000       0.00000       0.00000       0.00000       0.00000       0.00000       0.00000       0.00000       0.00000       0.00000       0.00000       0.00000       0.00000       0.00000       0.00000       0.00000       17.2293       20.1079       17.9554       13.8497       10.0064       5.22846       3.22145       1.16212      0.469173      0.103703       0.00000       0.00000       0.00000       0.00000       0.00000       0.00000       0.00000       0.00000       0.00000       0.00000       0.00000       0.00000       0.00000       0.00000       0.00000       0.00000       0.00000       0.00000       0.00000       0.00000       0.00000       0.00000       0.00000       0.00000       0.00000       0.00000
   5  22 3459.4484    3.1737  2.2926 11.0581  0.0004      0.314359  0.1061   0.1015   0.2256    0.6141   0.0000      0.582975   446.8889       18.2613       6.68626      -8.80152       17.2076     -0.786321       2.82437       1.47935     -0.681141     0.0128511       0.00000       0.00000       0.00000       0.00000       0.00000       0.00000       0.00000       0.00000       0.00000       0.00000       0.00000       0.00000       0.00000       0.00000       0.00000       0.00000       0.00000       0.00000       0.00000       0.00000       0.00000       0.00000       0.00000       0.00000       0.00000       0.00000       22.0467       25.0109       22.1555       17.6171       12.0985       6.95243       3.81366       1.53508      0.557791      0.128761       0.00000       0.00000       0.00000       0.00000       0.00000       0.00000       0.00000       0.00000       0.00000       0.00000       0.00000       0.00000       0.00000       0.00000       0.00000       0.00000       0.00000       0.00000       0.00000       0.00000       0.00000       0.00000       0.00000       0.00000       0.00000       0.00000
   5  23 3596.6767    2.6514  3.6838  9.5868  0.0029      0.179768  0.1465   0.0629   0.2602    0.8077   0.0000      0.250226   393.3175       44.5870       4.54527      -2.63823     -0.134279       12.5342      0.738147      0.968366     -0.699600     -0.236366       0.00000       0.00000       0.00000       0.00000       0.00000       0.00000       0.00000       0.00000       0.00000       0.00000       0.00000       0.00000       0.00000       0.00000       0.00000       0.00000       0.00000       0.00000       0.00000       0.00000       0.00000       0.00000       0.00000       0.00000       0.00000       0.00000       30.7760       35.6112       31.1834       24.6994       14.7095       9.38976       4.91005       2.21376      0.676769      0.172765       0.00000       0.00000       0.00000       0.00000       0.00000       0.00000       0.00000       0.00000       0.00000       0.00000       0.00000       0.00000       0.00000       0.00000       0.00000       0.00000       0.00000       0.00000       0.00000       0.00000       0.00000       0.00000       0.00000       0.00000       0.00000       0.00000
   5  24 3734.3839    2.2523  4.5229 10.1066 -0.0020      0.502078  0.1584   0.0535   0.3190    0.3575   0.0000      0.197093   388.7032       41.3367      -8.81903      -5.67558      -25.9679       9.88645       8.98738      -4.45091      -1.12743     -0.107619       0.00000       0.00000       0.00000       0.00000       0.00000       0.00000       0.00000       0.00000       0.00000       0.00000       0.00000       0.00000       0.00000       0.00000       0.00000       0.00000       0.00000       0.00000       0.00000       0.00000       0.00000       0.00000       0.00000       0.00000       0.00000       0.00000       34.1150       39.3691       32.8550       26.8122       18.0668       10.5102       5.31507       2.20045      0.772454      0.195461       0.00000       0.00000       0.00000       0.00000       0.00000       0.00000       0.00000       0.00000       0.00000       0.00000       0.00000       0.00000       0.00000       0.00000       0.00000       0.00000       0.00000       0.00000       0.00000       0.00000       0.00000       0.00000       0.00000       0.00000       0.00000       0.00000
   6  10 1866.2202    0.3946  0.3783  8.9089  0.0004       11.1263  0.0503   0.0241   0.0713    0.1072   0.0000       4.45472   449.8925      -9.05522     -0.393220      -7.75340       2.60674      0.670468      -1.32046     -0.708777     0.0294123      0.223917  -0.000220662    -0.0193576       0.00000       0.00000       0.00000       0.00000       0.00000       0.00000       0.00000       0.00000       0.00000       0.00000       0.00000       0.00000       0.00000       0.00000       0.00000       0.00000       0.00000       0.00000       0.00000       0.00000       0.00000       0.00000       0.00000       0.00000       8.61412       10.2314       11.4794       7.82307       5.20863       4.66858       2.24147       1.02614      0.672292      0.291879     0.0748741     0.0150637       0.00000       0.00000       0.00000       0.00000       0.00000       0.00000       0.00000       0.00000       0.00000       0.00000       0.00000       0.00000       0.00000       0.00000       0.00000       0.00000       0.00000       0.00000       0.00000       0.00000       0.00000       0.00000       0.00000       0.00000
   6  12 2142.6696    0.6933  0.5606  9.2992 -0.0122       8.41753  0.0518   0.0344   0.0842    0.1918   0.0000       2.32499   426.4438      -28.9293       28.5785       17.1418      -1.11147       7.24744       2.10612     0.0161624      0.305380      0.241380     0.0108467     0.0127965       0.00000       0.00000       0.00000       0.00000       0.00000       0.00000       0.00000       0.00000       0.00000       0.00000       0.00000       0.00000       0.00000       0.00000       0.00000       0.00000       0.00000       0.00000       0.00000       0.00000       0.00000       0.00000       0.00000       0.00000       12.7940       15.2733       13.2318       10.7112       6.98496       4.16792       2.36334       1.17410      0.514638      0.188966     0.0555636     0.0138064       0.00000       0.00000       0.00000       0.00000       0.00000       0.00000       0.00000       0.00000       0.00000       0.00000       0.00000       0.00000       0.00000       0.00000       0.00000       0.00000       0.00000       0.00000       0.00000       0.00000       0.00000       0.00000       0.00000       0.00000
   6  13 2279.9213    0.9342  0.9946  9.6233  0.0014       6.45981  0.0846   0.0412   0.1281    0.2893   0.0000       1.82167   455.5150      -9.66943       1.02418       5.91176       13.8045      -2.19531      -1.07192      -1.53581    -0.0312341    -0.0535022     0.0233969    -0.0199144       0.00000       0.00000       0.00000       0.00000       0.00000       0.00000       0.00000       0.00000       0.00000       0.00000       0.00000       0.00000       0.00000       0.00000       0.00000       0.00000       0.00000       0.00000       0.00000       0.00000       0.00000       0.00000       0.00000       0.00000       14.8762       14.7487       14.7464       14.3631       9.34531       5.96883       4.25440       2.10492       1.00291      0.320665     0.0981342     0.0203081       0.00000       0.00000       0.00000       0.00000       0.00000       0.00000       0.00000       0.00000       0.00000       0.00000       0.00000       0.00000       0.00000       0.00000       0.00000       0.00000       0.00000       0.00000       0.00000       0.00000       0.00000       0.00000       0.00000       0.00000
   6  14 2415.6734    1.4774  0.8746  9.7590 -0.0041       5.47389  0.0560   0.0592   0.0992    0.3701   0.0000       1.48554   436.5168       7.92401       10.5001      -8.45568      -6.60999       5.64958     -0.521019     -0.359468      0.626593     0.0355418    -0.0364644    0.00693185       0.00000       0.00000       0.00000       0.00000       0.00000       0.00000       0.00000       0.00000       0.00000       0.00000       0.00000       0.00000       0.00000       0.00000       0.00000       0.00000       0.00000       0.00000       0.00000       0.00000       0.00000       0.00000       0.00000       0.00000       10.9427       13.1710       11.6867       9.28042       7.10079       4.51248       2.59751       1.35523      0.575393      0.232877     0.0773918     0.0165719       0.00000       0.00000       0.00000       0.00000       0.00000       0.00000       0.00000       0.00000       0.00000       0.00000       0.00000       0.00000       0.00000       0.00000       0.00000       0.00000       0.00000       0.00000       0.00000       0.00000       0.00000       0.00000       0.00000       0.00000
   6  15 2551.1406    1.9712  0.7649 10.9398 -0.0025       1.30726  0.0611   0.0864   0.0878    0.2559   0.0000       1.42226   434.5549       18.4252       3.25073       5.88426      0.747422     -0.669369       3.36250     -0.463649      0.671553     -0.157090     0.0913185     0.0176252       0.00000       0.00000       0.00000       0.00000       0.00000       0.00000       0.00000       0.00000       0.00000       0.00000       0.00000       0.00000       0.00000       0.00000       0.00000       0.00000       0.00000       0.00000       0.00000       0.00000       0.00000       0.00000       0.00000       0.00000       11.6256       14.6579       11.7699       10.7630       7.94771       5.01380       3.21041       1.44191      0.744229      0.235032     0.0852877     0.0211132       0.00000       0.00000       0.00000       0.00000       0.00000       0.00000       0.00000       0.00000       0.00000       0.00000       0.00000       0.00000       0.00000       0.00000       0.00000       0.00000       0.00000       0.00000       0.00000       0.00000       0.00000       0.00000       0.00000       0.00000
   6  16 2687.2136    2.4615  0.9348 10.7355 -0.0097       2.94974  0.0597   0.0974   0.1157    0.5599   0.0000       1.43111   447.4838      -1.08456       3.53755      -14.1507       2.97820       3.55260     -0.753474      -1.90882    -0.0832391     0.0102363    -0.0466789    -0.0201662       0.00000       0.00000       0.00000       0.00000       0.00000       0.00000       0.00000       0.00000       0.00000       0.00000       0.00000       0.00000       0.00000       0.00000       0.00000       0.00000       0.00000       0.00000       0.00000       0.00000       0.00000       0.00000       0.00000       0.00000       10.8342       11.6850       12.1765       8.86974       7.64557       4.82677       2.78987       1.57863      0.644804      0.274033     0.0890668     0.0151422       0.00000       0.00000       0.00000       0.00000       0.00000       0.00000       0.00000       0.00000       0.00000       0.00000       0.00000       0.00000       0.00000       0.00000       0.00000       0.00000       0.00000       0.00000       0.00000       0.00000       0.00000       0.00000       0.00000       0.00000
   6  17 2823.6838    2.9899  0.8156 11.4467  0.0060   -0.00468920  0.0821   0.1328   0.1207    0.3358   0.0000       1.49687   435.0668     -0.152471     -0.412692       11.6929      -6.85271    -0.0259303      -1.13325      0.177315       1.06195    -0.0138898    -0.0574766   -0.00671249       0.00000       0.00000       0.00000       0.00000       0.00000       0.00000       0.00000       0.00000       0.00000       0.00000       0.00000       0.00000       0.00000       0.00000       0.00000       0.00000       0.00000       0.00000       0.00000       0.00000       0.00000       0.00000       0.00000       0.00000       18.6478       12.7948       16.2302       17.8693       10.1491       5.29388       4.68134       3.00856       1.19849      0.351401     0.0740526     0.0127171       0.00000       0.00000       0.00000       0.00000       0.00000       0.00000       0.00000       0.00000       0.00000       0.00000       0.00000       0.00000       0.00000       0.00000       0.00000       0.00000       0.00000       0.00000       0.00000       0.00000       0.00000       0.00000       0.00000       0.00000
   6  18 2960.7896    3.6573  0.8157 12.5219 -0.0122       2.14294  0.0576   0.1740   0.1099    0.2422   0.0000       1.20454   444.9756       15.6542       31.7405       10.7095       8.99771       8.77343      -5.83500      0.252973     0.0352612    -0.0522873     0.0980668     0.0343082       0.00000       0.00000       0.00000       0.00000       0.00000       0.00000       0.00000       0.00000       0.00000       0.00000       0.00000       0.00000       0.00000       0.00000       0.00000       0.00000       0.00000       0.00000       0.00000       0.00000       0.00000       0.00000       0.00000       0.00000       11.4219       12.6347       12.7040       9.73062       6.56892       5.35468       2.71566       1.22880      0.712189      0.309152     0.0785086     0.0170568       0.00000       0.00000       0.00000       0.00000       0.00000       0.00000       0.00000       0.00000       0.00000       0.00000       0.00000       0.00000       0.00000       0.00000       0.00000       0.00000       0.00000       0.00000       0.00000       0.00000       0.00000       0.00000       0.00000       0.00000
   6  19 3097.4201    4.0770  0.9224 11.6979  0.0081       2.07639  0.0651   0.1688   0.1113    0.5051   0.0000       1.33427   430.8788       37.4155       14.0720       24.7367      -9.02660     -0.859190       4.64408     -0.115537      0.900202      0.365321  -0.000743638     0.0125114       0.00000       0.00000       0.00000       0.00000       0.00000       0.00000       0.00000       0.00000       0.00000       0.00000       0.00000       0.00000       0.00000       0.00000       0.00000       0.00000       0.00000       0.00000       0.00000       0.00000       0.00000       0.00000       0.00000       0.00000       12.6745       12.7344       10.6594       9.63814       8.38416       5.68611       3.29018       1.48073      0.631361      0.229748     0.0744812     0.0166541       0.00000       0.00000       0.00000       0.00000       0.00000       0.00000       0.00000       0.00000       0.00000       0.00000       0.00000       0.00000       0.00000       0.00000       0.00000       0.00000       0.00000       0.00000       0.00000       0.00000       0.00000       0.00000       0.00000       0.00000
   6  20 3234.1928    4.0491  1.2851 12.3897 -0.0069       2.32957  0.0961   0.1665   0.1404    0.4027   0.0000       1.31088   421.1870       38.7626      -7.27467       15.3625      -4.03479       9.70033       4.23520      -1.17796       1.03890    -0.0960036    -0.0996145   -0.00855092       0.00000       0.00000       0.00000       0.00000       0.00000       0.00000       0.00000       0.00000       0.00000       0.00000       0.00000       0.00000       0.00000       0.00000       0.00000       0.00000       0.00000       0.00000       0.00000       0.00000       0.00000       0.00000       0.00000       0.00000       19.2087       22.6144       17.7975       14.8327       12.2513       7.71238       4.34474       1.92696      0.770438      0.289394     0.0825028     0.0188948       0.00000       0.00000       0.00000       0.00000       0.00000       0.00000       0.00000       0.00000       0.00000       0.00000       0.00000       0.00000       0.00000       0.00000       0.00000       0.00000       0.00000       0.00000       0.00000       0.00000       0.00000       0.00000       0.00000       0.00000
   6  21 3371.1061    3.6902  1.9033 11.4076 -0.0070       1.15207  0.0943   0.1095   0.1729    0.4604   0.0000      0.683598   419.6615       21.0726      -1.24318       6.10965       4.79800      -6.43033       1.65168      0.551279     -0.387517     -0.680396     0.0192913     0.0361995       0.00000       0.00000       0.00000       0.00000       0.00000       0.00000       0.00000       0.00000       0.00000       0.00000       0.00000       0.00000       0.00000       0.00000       0.00000       0.00000       0.00000       0.00000       0.00000       0.00000       0.00000       0.00000       0.00000       0.00000       16.8422       19.3006       16.8936       14.1492       10.7568       6.83080       4.17331       2.05485      0.933110      0.338979      0.108566     0.0233171       0.00000       0.00000       0.00000       0.00000       0.00000       0.00000       0.00000       0.00000       0.00000       0.00000       0.00000       0.00000       0.00000       0.00000       0.00000       0.00000       0.00000       0.00000       0.00000       0.00000       0.00000       0.00000       0.00000       0.00000
   6  22 3508.7081    2.9193  2.8034 10.7812 -0.0124       1.33931  0.1151   0.0698   0.2074    0.3540   0.0000      0.377060   464.5770       49.0097       37.8115       21.1269      -7.98060       2.22323      -6.85396      -6.22880       2.85469    -0.0827798     0.0901930    -0.0223402       0.00000       0.00000       0.00000       0.00000       0.00000       0.00000       0.00000       0.00000       0.00000       0.00000       0.00000       0.00000       0.00000       0.00000       0.00000       0.00000       0.00000       0.00000       0.00000       0.00000       0.00000       0.00000       0.00000       0.00000       20.8506       24.8105       22.5430       19.0734       12.8378       8.45827       5.09610       2.82931       1.26297      0.479996      0.141482     0.0319794       0.00000       0.00000       0.00000       0.00000       0.00000       0.00000       0.00000       0.00000       0.00000       0.00000       0.00000       0.00000       0.00000       0.00000       0.00000       0.00000       0.00000       0.00000       0.00000       0.00000       0.00000       0.00000       0.00000       0.00000
   6  23 3646.3202    2.4880  3.8465 10.2706  0.0046      0.592376  0.1503   0.0543   0.2553    0.2894   0.0000      0.269281   462.1578      -9.60344       10.5184       16.0926      -6.66028       20.6929      -4.69020      -1.50452      -2.70827      0.216402      0.181739   -0.00294880       0.00000       0.00000       0.00000       0.00000       0.00000       0.00000       0.00000       0.00000       0.00000       0.00000       0.00000       0.00000       0.00000       0.00000       0.00000       0.00000       0.00000       0.00000       0.00000       0.00000       0.00000       0.00000       0.00000       0.00000       22.8825       29.3171       25.2637       22.9063       15.8336       11.2868       6.26328       3.53953       1.52199      0.649766      0.187302     0.0464582       0.00000       0.00000       0.00000       0.00000       0.00000       0.00000       0.00000       0.00000       0.00000       0.00000       0.00000       0.00000       0.00000       0.00000       0.00000       0.00000       0.00000       0.00000       0.00000       0.00000       0.00000       0.00000       0.00000       0.00000
   6  27 4199.7919    1.2770 11.6212  9.4375  0.0010     0.0812738  0.3263   0.0200   0.5977    0.0930   0.0000      0.100184   458.8163      -39.1463       52.7555      -30.4835      -9.17810       18.4956      -12.7993     -0.991629       3.73070       2.24850     -0.543963     -0.245789       0.00000       0.00000       0.00000       0.00000       0.00000       0.00000       0.00000       0.00000       0.00000       0.00000       0.00000       0.00000       0.00000       0.00000       0.00000       0.00000       0.00000       0.00000       0.00000       0.00000       0.00000       0.00000       0.00000       0.00000       50.0362       59.9837       54.9333       46.1593       34.1990       22.2239       13.9831       6.94135       3.45324       1.23456      0.399596     0.0837789       0.00000       0.00000       0.00000       0.00000       0.00000       0.00000       0.00000       0.00000       0.00000       0.00000       0.00000       0.00000       0.00000       0.00000       0.00000       0.00000       0.00000       0.00000       0.00000       0.00000       0.00000       0.00000       0.00000       0.00000
   7  10 1906.9232    0.4290  0.3479  9.0743 -0.0272       13.4544  0.0502   0.0456   0.0704    0.1364   0.0000       3.52020   430.0921      -4.12783       15.6932       7.52774      0.396512      -1.89864       5.14235       1.37203       1.11897      0.425331     0.0102659    0.00717539    0.00421817   -0.00122093       0.00000       0.00000       0.00000       0.00000       0.00000       0.00000       0.00000       0.00000       0.00000       0.00000       0.00000       0.00000       0.00000       0.00000       0.00000       0.00000       0.00000       0.00000       0.00000       0.00000       0.00000       0.00000       10.2943       11.0709       9.98138       9.78540       8.71283       6.80745       5.50360       2.04038      0.874605      0.536780      0.152980     0.0602516     0.0132401    0.00346530       0.00000       0.00000       0.00000       0.00000       0.00000       0.00000       0.00000       0.00000       0.00000       0.00000       0.00000       0.00000       0.00000       0.00000       0.00000       0.00000       0.00000       0.00000       0.00000       0.00000       0.00000       0.00000
   7  11 2045.9545    0.6156  0.4668  9.1966 -0.0028       7.44585  0.0383   0.0333   0.0787    0.1299   0.0000       2.20691   420.7431       2.59149     -0.125147       2.44288      -2.86244       3.41651      -1.27641      -1.67753       1.26285    -0.0501233    -0.0813865   -0.00791216    0.00525179   -0.00356812       0.00000       0.00000       0.00000       0.00000       0.00000       0.00000       0.00000       0.00000       0.00000       0.00000       0.00000       0.00000       0.00000       0.00000       0.00000       0.00000       0.00000       0.00000       0.00000       0.00000       0.00000       0.00000       8.13408       8.29419       8.94416       8.35425       5.69625       3.36296       2.13802       1.68634      0.954521      0.409273      0.160462     0.0507388     0.0123174    0.00222241       0.00000       0.00000       0.00000       0.00000       0.00000       0.00000       0.00000       0.00000       0.00000       0.00000       0.00000       0.00000       0.00000       0.00000       0.00000       0.00000       0.00000       0.00000       0.00000       0.00000       0.00000       0.00000
   7  12 2184.6609    0.8499  0.6289  9.5316 -0.0079       7.50342  0.0528   0.0369   0.0836    0.1725   0.0000       1.80870   434.1218      -7.69838       5.77489       10.0948      -2.37677       1.26832       1.19061       2.74709      0.395787     -0.524564     0.0820575     0.0609185    -0.0135288   -0.00154984       0.00000       0.00000       0.00000       0.00000       0.00000       0.00000       0.00000       0.00000       0.00000       0.00000       0.00000       0.00000       0.00000       0.00000       0.00000       0.00000       0.00000       0.00000       0.00000       0.00000       0.00000       0.00000       9.75475       9.97353       9.33987       8.61403       7.09980       5.74327       3.71461       2.03305       1.06002      0.463824      0.207217     0.0640242     0.0171073    0.00333711       0.00000       0.00000       0.00000       0.00000       0.00000       0.00000       0.00000       0.00000       0.00000       0.00000       0.00000       0.00000       0.00000       0.00000       0.00000       0.00000       0.00000       0.00000       0.00000       0.00000       0.00000       0.00000
   7  13 2322.3383    1.1699  0.8648 10.0874 -0.0141       7.02882  0.0668   0.0459   0.1001    0.2223   0.0000       1.68830   424.6242       4.98118       6.18981      -5.32620       4.94851      -4.51964      -4.16553       4.26449    -0.0323508     -0.222852     -0.210664     0.0434507    0.00114125   -0.00616906       0.00000       0.00000       0.00000       0.00000       0.00000       0.00000       0.00000       0.00000       0.00000       0.00000       0.00000       0.00000       0.00000       0.00000       0.00000       0.00000       0.00000       0.00000       0.00000       0.00000       0.00000       0.00000       9.33583       10.0151       11.1159       9.43689       7.76447       4.96765       3.57134       2.25192       1.16485      0.595699      0.231107     0.0826177     0.0247334    0.00389054       0.00000       0.00000       0.00000       0.00000       0.00000       0.00000       0.00000       0.00000       0.00000       0.00000       0.00000       0.00000       0.00000       0.00000       0.00000       0.00000       0.00000       0.00000       0.00000       0.00000       0.00000       0.00000
   7  14 2458.2685    1.6288  0.9017 10.3170 -0.0052       3.07278  0.0524   0.0631   0.1057    0.2599   0.0000       1.35401   412.7614      -2.29685     -0.751239      -8.47270       8.04481       2.48625      -3.75677      -3.19900      -1.04079    -0.0714708      0.114650    -0.0552348     0.0159642    0.00173220       0.00000       0.00000       0.00000       0.00000       0.00000       0.00000       0.00000       0.00000       0.00000       0.00000       0.00000       0.00000       0.00000       0.00000       0.00000       0.00000       0.00000       0.00000       0.00000       0.00000       0.00000       0.00000       9.19346       10.6760       10.5371       7.78765       6.92961       5.07532       3.07118       1.83067      0.950592      0.390469      0.181703     0.0701890     0.0196776    0.00323129       0.00000       0.00000       0.00000       0.00000       0.00000       0.00000       0.00000       0.00000       0.00000       0.00000       0.00000       0.00000       0.00000       0.00000       0.00000       0.00000       0.00000       0.00000       0.00000       0.00000       0.00000       0.00000
   7  15 2594.3311    2.0648  0.8212 10.8782  0.0035       1.21543  0.0494   0.0817   0.0909    0.2701   0.0000       1.22778   428.0148       18.3207     -0.808570       18.1383      0.376721      -5.48430       1.09156       1.78632      0.930736     -0.898450    -0.0470747  -0.000430790   -0.00985578   -0.00122171       0.00000       0.00000       0.00000       0.00000       0.00000       0.00000       0.00000       0.00000       0.00000       0.00000       0.00000       0.00000       0.00000       0.00000       0.00000       0.00000       0.00000       0.00000       0.00000       0.00000       0.00000       0.00000       9.04328       10.5696       9.99131       8.62587       6.41841       4.52968       2.94860       1.68634      0.840367      0.455450      0.168094     0.0594662     0.0164173    0.00326970       0.00000       0.00000       0.00000       0.00000       0.00000       0.00000       0.00000       0.00000       0.00000       0.00000       0.00000       0.00000       0.00000       0.00000       0.00000       0.00000       0.00000       0.00000       0.00000       0.00000       0.00000       0.00000
   7  16 2731.3095    2.6342  0.8418 10.9569 -0.0047       4.68628  0.0750   0.1026   0.0942    0.3845   0.0000       1.58595   449.7016       11.7458       15.2631       7.91384       7.98248       3.57895      -6.80506     -0.850447       1.81591      0.201676    -0.0518713   0.000948651     0.0247954   -0.00132749       0.00000       0.00000       0.00000       0.00000       0.00000       0.00000       0.00000       0.00000       0.00000       0.00000       0.00000       0.00000       0.00000       0.00000       0.00000       0.00000       0.00000       0.00000       0.00000       0.00000       0.00000       0.00000       13.1193       13.5893       11.5340       9.48244       10.5252       7.25873       4.88888       2.70179       1.20067      0.597520      0.199223     0.0776622     0.0258967    0.00378686       0.00000       0.00000       0.00000       0.00000       0.00000       0.00000       0.00000       0.00000       0.00000       0.00000       0.00000       0.00000       0.00000       0.00000       0.00000       0.00000       0.00000       0.00000       0.00000       0.00000       0.00000       0.00000
   7  17 2868.3788    3.4456  0.7290 11.6412 -0.0079    0.00347853  0.0451   0.1468   0.0908    0.3490   0.0000       1.29584   431.5798       10.1401       1.40728       10.1297      -13.6514       1.84762      -1.48158       2.35623      -1.21965     -0.203041    -0.0853145     0.0675520   -0.00917998  -0.000452860       0.00000       0.00000       0.00000       0.00000       0.00000       0.00000       0.00000       0.00000       0.00000       0.00000       0.00000       0.00000       0.00000       0.00000       0.00000       0.00000       0.00000       0.00000       0.00000       0.00000       0.00000       0.00000       7.68867       8.81567       9.40130       7.36325       5.70766       4.20644       2.64130       1.55495      0.830085      0.388850      0.171878     0.0630100     0.0178836    0.00277062       0.00000       0.00000       0.00000       0.00000       0.00000       0.00000       0.00000       0.00000       0.00000       0.00000       0.00000       0.00000       0.00000       0.00000       0.00000       0.00000       0.00000       0.00000       0.00000       0.00000       0.00000       0.00000
   7  18 3005.8113    3.5755  0.9045 12.4003 -0.0127       1.07279  0.0636   0.1393   0.1013    0.2454   0.0000       1.19732   427.2310       22.9822       13.8687       19.0773      -14.2249       12.0839      -1.75495       1.10138      0.238278      0.664900      0.215791   -0.00493996   -0.00595481   -0.00628917       0.00000       0.00000       0.00000       0.00000       0.00000       0.00000       0.00000       0.00000       0.00000       0.00000       0.00000       0.00000       0.00000       0.00000       0.00000       0.00000       0.00000       0.00000       0.00000       0.00000       0.00000       0.00000       10.1429       11.0294       11.6149       10.1543       6.71142       5.22559       3.51667       1.89340       1.06134      0.551550      0.241567     0.0734488     0.0183565    0.00379018       0.00000       0.00000       0.00000       0.00000       0.00000       0.00000       0.00000       0.00000       0.00000       0.00000       0.00000       0.00000       0.00000       0.00000       0.00000       0.00000       0.00000       0.00000       0.00000       0.00000       0.00000       0.00000
   7  19 3142.8591    3.6803  1.2601 12.0191 -0.0108      0.882227  0.0734   0.1236   0.1394    0.3319   0.0000       1.27975   437.4691       28.9335       28.9006      -6.34495       5.61085       8.16723       2.75473       1.41365      -2.48768     -0.467284      0.287013    -0.0687352  -0.000173251    0.00136341       0.00000       0.00000       0.00000       0.00000       0.00000       0.00000       0.00000       0.00000       0.00000       0.00000       0.00000       0.00000       0.00000       0.00000       0.00000       0.00000       0.00000       0.00000       0.00000       0.00000       0.00000       0.00000       10.6652       12.3416       12.4039       10.1911       8.11054       5.43980       3.84305       2.10204       1.12942      0.590254      0.237006     0.0811478     0.0242012    0.00432152       0.00000       0.00000       0.00000       0.00000       0.00000       0.00000       0.00000       0.00000       0.00000       0.00000       0.00000       0.00000       0.00000       0.00000       0.00000       0.00000       0.00000       0.00000       0.00000       0.00000       0.00000       0.00000
   7  20 3279.9296    3.5492  1.4234 12.2485 -0.0082     -0.392275  0.0823   0.1206   0.1393    0.2463   0.0000       1.01390   441.6429       33.7865       2.12973       20.9792       15.3628      -6.75476      -2.21525     -0.284256      -1.05633     -0.504278     0.0562102     -0.193195    0.00102261    -0.0124169       0.00000       0.00000       0.00000       0.00000       0.00000       0.00000       0.00000       0.00000       0.00000       0.00000       0.00000       0.00000       0.00000       0.00000       0.00000       0.00000       0.00000       0.00000       0.00000       0.00000       0.00000       0.00000       12.5152       14.2225       13.5906       11.3596       9.31616       6.58455       4.44341       2.49070       1.22604      0.649487      0.242963     0.0898168     0.0254414    0.00483192       0.00000       0.00000       0.00000       0.00000       0.00000       0.00000       0.00000       0.00000       0.00000       0.00000       0.00000       0.00000       0.00000       0.00000       0.00000       0.00000       0.00000       0.00000       0.00000       0.00000       0.00000       0.00000
   7  21 3417.6995    3.1058  2.1262 11.5839  0.0025      0.894096  0.0953   0.0852   0.1741    0.2089   0.0000      0.529330   424.9463       32.0203       10.7221       23.2805     -0.311282      -13.0295      -6.59134     -0.322537       2.26780      0.525017    -0.0265625    -0.0846964   -0.00354134   -0.00901451       0.00000       0.00000       0.00000       0.00000       0.00000       0.00000       0.00000       0.00000       0.00000       0.00000       0.00000       0.00000       0.00000       0.00000       0.00000       0.00000       0.00000       0.00000       0.00000       0.00000       0.00000       0.00000       13.7670       15.9743       15.2075       13.6469       10.2972       7.45374       5.06911       2.73568       1.51412      0.712147      0.312211      0.100827     0.0291519    0.00590803       0.00000       0.00000       0.00000       0.00000       0.00000       0.00000       0.00000       0.00000       0.00000       0.00000       0.00000       0.00000       0.00000       0.00000       0.00000       0.00000       0.00000       0.00000       0.00000       0.00000       0.00000       0.00000
   7  22 3555.5770    2.6880  2.9825 10.8827 -0.0050       1.06205  0.1184   0.0620   0.1950    0.2412   0.0000      0.348789   427.4463       42.3410       13.3921       11.5076       4.80349       7.69009       2.42092      -4.74032      -1.90504       2.07873     -0.458714     0.0166693     0.0670120   0.000879501       0.00000       0.00000       0.00000       0.00000       0.00000       0.00000       0.00000       0.00000       0.00000       0.00000       0.00000       0.00000       0.00000       0.00000       0.00000       0.00000       0.00000       0.00000       0.00000       0.00000       0.00000       0.00000       18.0449       22.0143       20.8932       18.1106       13.5181       9.53303       6.05943       3.71709       1.79064       1.00560      0.365481      0.141989     0.0388665    0.00780920       0.00000       0.00000       0.00000       0.00000       0.00000       0.00000       0.00000       0.00000       0.00000       0.00000       0.00000       0.00000       0.00000       0.00000       0.00000       0.00000       0.00000       0.00000       0.00000       0.00000       0.00000       0.00000
   7  23 3693.7197    2.3360  4.2556 10.0688 -0.0000      0.370959  0.1328   0.0428   0.2491    0.2242   0.0000      0.211924   421.1274      -25.3677       68.8991       34.1730      -14.0845       1.60859       9.82743       5.17267      -1.40062     -0.719826     0.0221100     -0.136288     -0.108986   -0.00955240       0.00000       0.00000       0.00000       0.00000       0.00000       0.00000       0.00000       0.00000       0.00000       0.00000       0.00000       0.00000       0.00000       0.00000       0.00000       0.00000       0.00000       0.00000       0.00000       0.00000       0.00000       0.00000       20.3701       23.5459       23.5263       19.2680       15.4155       12.0246       7.03399       4.39494       2.31565       1.00500      0.458237      0.176766     0.0445408    0.00827220       0.00000       0.00000       0.00000       0.00000       0.00000       0.00000       0.00000       0.00000       0.00000       0.00000       0.00000       0.00000       0.00000       0.00000       0.00000       0.00000       0.00000       0.00000       0.00000       0.00000       0.00000       0.00000
   7  24 3832.2882    1.9554  5.8718 10.0219 -0.0012      0.513477  0.1750   0.0328   0.3038    0.1371   0.0000      0.150457   473.2440       27.8662       21.7028       17.1528      -29.4371       18.4178      -11.1456      -5.43323      -1.83153      0.596755      0.539080     -0.264549     0.0144627   -0.00319680       0.00000       0.00000       0.00000       0.00000       0.00000       0.00000       0.00000       0.00000       0.00000       0.00000       0.00000       0.00000       0.00000       0.00000       0.00000       0.00000       0.00000       0.00000       0.00000       0.00000       0.00000       0.00000       25.6615       30.4371       28.7350       25.1089       19.7378       14.4682       9.22373       5.41337       2.93940       1.31089      0.569538      0.202160     0.0568803     0.0110918       0.00000       0.00000       0.00000       0.00000       0.00000       0.00000       0.00000       0.00000       0.00000       0.00000       0.00000       0.00000       0.00000       0.00000       0.00000       0.00000       0.00000       0.00000       0.00000       0.00000       0.00000       0.00000
   8  11 2086.1772    0.6929  0.5435  9.3781 -0.0183       6.13103  0.0781   0.0382   0.0823    0.1468   0.0000       2.40685   433.3220      -5.62687      -3.47527       4.43574      -4.16301     -0.363972      -1.37725      0.667681      0.875612     0.0862216     0.0790139     -0.176857    0.00624520    -0.0304195    0.00467353   0.000855608       0.00000       0.00000       0.00000       0.00000       0.00000       0.00000       0.00000       0.00000       0.00000       0.00000       0.00000       0.00000       0.00000       0.00000       0.00000       0.00000       0.00000       0.00000       0.00000       0.00000       13.0643       18.3998       14.4226       10.9924       11.7401       8.20054       6.37552       3.48626       1.83961      0.677116      0.335067      0.112175     0.0465333     0.0180834    0.00415214   0.000630514       0.00000       0.00000       0.00000       0.00000       0.00000       0.00000       0.00000       0.00000       0.00000       0.00000       0.00000       0.00000       0.00000       0.00000       0.00000       0.00000       0.00000       0.00000       0.00000       0.00000
   8  12 2225.2029    0.9159  0.7120  9.2848 -0.0025       5.33112  0.0444   0.0356   0.0821    0.2024   0.0000       1.45971   435.9915      -8.40829       17.7542      -5.68375      -4.13640       6.75462      -4.84009      -3.29446      0.752124     -0.512945     -0.735602     0.0371551     0.0215013   -0.00409311   -0.00680420  -0.000417652       0.00000       0.00000       0.00000       0.00000       0.00000       0.00000       0.00000       0.00000       0.00000       0.00000       0.00000       0.00000       0.00000       0.00000       0.00000       0.00000       0.00000       0.00000       0.00000       0.00000       6.68850       7.59612       7.79549       7.10362       5.80060       4.13534       2.80845       1.85961       1.18745      0.634266      0.308594      0.128152     0.0495810     0.0157832    0.00408373   0.000714713       0.00000       0.00000       0.00000       0.00000       0.00000       0.00000       0.00000       0.00000       0.00000       0.00000       0.00000       0.00000       0.00000       0.00000       0.00000       0.00000       0.00000       0.00000       0.00000       0.00000
   8  13 2362.9242    1.2828  0.8367  9.8445 -0.0026       2.88277  0.0624   0.0494   0.0928    0.2634   0.0000       1.34017   426.1094       19.8450       18.9456      -8.22026       2.20454       4.43123       1.86575      0.912000      -1.30271     0.0294034     -0.426847     0.0682532     0.0278908     0.0147838   -0.00657285   0.000469608       0.00000       0.00000       0.00000       0.00000       0.00000       0.00000       0.00000       0.00000       0.00000       0.00000       0.00000       0.00000       0.00000       0.00000       0.00000       0.00000       0.00000       0.00000       0.00000       0.00000       9.59642       11.3237       9.36967       7.99060       8.17802       6.36336       4.70559       2.80627       1.51738      0.745075      0.330242      0.152765     0.0554498     0.0173403    0.00563075   0.000908405       0.00000       0.00000       0.00000       0.00000       0.00000       0.00000       0.00000       0.00000       0.00000       0.00000       0.00000       0.00000       0.00000       0.00000       0.00000       0.00000       0.00000       0.00000       0.00000       0.00000
   8  14 2499.5924    1.6703  0.8433 10.6472 -0.0083       2.41587  0.0573   0.0619   0.0917    0.1986   0.0000       1.24538   447.0700       4.33802       9.80834     -0.734845      0.306139       3.77458      -5.50267       1.45981    -0.0897704      0.441739     -0.164037     -0.220686    0.00472729     0.0474248   -0.00215288  -3.25218e-05       0.00000       0.00000       0.00000       0.00000       0.00000       0.00000       0.00000       0.00000       0.00000       0.00000       0.00000       0.00000       0.00000       0.00000       0.00000       0.00000       0.00000       0.00000       0.00000       0.00000       9.06504       10.4642       10.7559       8.42793       7.95608       5.33762       3.47595       2.62958       1.41832      0.778626      0.387790      0.141936     0.0533843     0.0223076    0.00554855   0.000760118       0.00000       0.00000       0.00000       0.00000       0.00000       0.00000       0.00000       0.00000       0.00000       0.00000       0.00000       0.00000       0.00000       0.00000       0.00000       0.00000       0.00000       0.00000       0.00000       0.00000
   8  15 2636.2418    2.2520  0.8264 11.2849 -0.0133       3.50072  0.0546   0.0904   0.0935    0.2217   0.0000       1.23248   440.4728       20.5456       3.71335      -5.89241       15.2733       8.54388      -5.80442      -2.93528     -0.887288      0.907544     0.0846223     -0.137715     0.0726551     0.0323812    0.00180805  -0.000317069       0.00000       0.00000       0.00000       0.00000       0.00000       0.00000       0.00000       0.00000       0.00000       0.00000       0.00000       0.00000       0.00000       0.00000       0.00000       0.00000       0.00000       0.00000       0.00000       0.00000       7.31159       8.71039       9.48508       7.84451       6.37560       5.32546       3.12707       2.23039       1.39520      0.710001      0.356362      0.146950     0.0664078     0.0228432    0.00513882   0.000925010       0.00000       0.00000       0.00000       0.00000       0.00000       0.00000       0.00000       0.00000       0.00000       0.00000       0.00000       0.00000       0.00000       0.00000       0.00000       0.00000       0.00000       0.00000       0.00000       0.00000
   8  16 2773.9055    2.7250  0.8946 11.5687 -0.0054       4.94617  0.0537   0.0994   0.0993    0.2149   0.0000       1.29806   432.9842       23.3093       14.8133       2.37523     -0.529779      0.292811       6.82288      -4.35016      0.515466     0.0186532      0.193112     0.0649102    0.00239257    0.00378368   -0.00213618  -8.03884e-05       0.00000       0.00000       0.00000       0.00000       0.00000       0.00000       0.00000       0.00000       0.00000       0.00000       0.00000       0.00000       0.00000       0.00000       0.00000       0.00000       0.00000       0.00000       0.00000       0.00000       7.04458       9.51376       7.99470       8.64247       5.77854       5.26323       3.19999       2.32944       1.22700      0.713423      0.325503      0.150986     0.0541139     0.0197291    0.00403038    0.00112122       0.00000       0.00000       0.00000       0.00000       0.00000       0.00000       0.00000       0.00000       0.00000       0.00000       0.00000       0.00000       0.00000       0.00000       0.00000       0.00000       0.00000       0.00000       0.00000       0.00000
   8  17 2911.6455    3.4375  0.8008 12.0650 -0.0057       3.47965  0.0437   0.1298   0.0866    0.2158   0.0000       1.26143   450.0873      0.189228       17.2396       14.4471       3.45843       2.22218       1.05415       2.80813     -0.926920     -0.144152     -0.217584     0.0185461     0.0194295    -0.0189762    0.00363111  -7.82875e-05       0.00000       0.00000       0.00000       0.00000       0.00000       0.00000       0.00000       0.00000       0.00000       0.00000       0.00000       0.00000       0.00000       0.00000       0.00000       0.00000       0.00000       0.00000       0.00000       0.00000       6.64834       7.44012       7.47676       6.93695       5.24767       4.18102       2.96160       1.89321       1.08351      0.586100      0.300944      0.130884     0.0493595     0.0151816    0.00358032   0.000703644       0.00000       0.00000       0.00000       0.00000       0.00000       0.00000       0.00000       0.00000       0.00000       0.00000       0.00000       0.00000       0.00000       0.00000       0.00000       0.00000       0.00000       0.00000       0.00000       0.00000
   8  18 3049.2553    3.9644  0.8048 12.2662  0.0014       2.02465  0.0521   0.1551   0.0897    0.2397   0.0000       1.07992   435.6534       9.20337       13.5878       18.1632       8.47875       3.43827      -5.93588       1.25432      0.514679     -0.825942     -0.493715      0.127470    -0.0110938    -0.0307249  -0.000506154   0.000737709       0.00000       0.00000       0.00000       0.00000       0.00000       0.00000       0.00000       0.00000       0.00000       0.00000       0.00000       0.00000       0.00000       0.00000       0.00000       0.00000       0.00000       0.00000       0.00000       0.00000       7.70164       8.49860       8.91207       9.01190       6.12547       4.64334       3.85632       2.32723       1.24992      0.713791      0.432943      0.173700     0.0681273     0.0182939    0.00449695   0.000972569       0.00000       0.00000       0.00000       0.00000       0.00000       0.00000       0.00000       0.00000       0.00000       0.00000       0.00000       0.00000       0.00000       0.00000       0.00000       0.00000       0.00000       0.00000       0.00000       0.00000
   8  19 3186.9016    3.8512  1.0564 12.7421 -0.0005       4.09162  0.0939   0.1365   0.1152    0.1978   0.0000       1.42125   422.3948       7.05335      -1.60961       20.3525       14.0365      -6.14444      -2.23949       3.05211       2.87588     -0.162093     0.0630668    -0.0725401     0.0328136     0.0119255   -0.00722258   -0.00118590       0.00000       0.00000       0.00000       0.00000       0.00000       0.00000       0.00000       0.00000       0.00000       0.00000       0.00000       0.00000       0.00000       0.00000       0.00000       0.00000       0.00000       0.00000       0.00000       0.00000       11.5429       12.2655       16.1560       10.9303       11.4938       7.89451       4.43013       3.94548       1.84572       1.05783      0.641190      0.207434     0.0904459     0.0411400    0.00928452    0.00104104       0.00000       0.00000       0.00000       0.00000       0.00000       0.00000       0.00000       0.00000       0.00000       0.00000       0.00000       0.00000       0.00000       0.00000       0.00000       0.00000       0.00000       0.00000       0.00000       0.00000
   8  20 3324.6102    3.2954  1.2183 12.5345 -0.0038      0.807108  0.0769   0.1161   0.1213    0.2042   0.0000       1.34103   440.7949       8.01806       2.73549       35.4315       2.45444      -9.18699      0.610715       2.41396      0.786094      -1.47555     -0.202503     0.0243635   -0.00985065   -0.00682268     0.0143005   -0.00176282       0.00000       0.00000       0.00000       0.00000       0.00000       0.00000       0.00000       0.00000       0.00000       0.00000       0.00000       0.00000       0.00000       0.00000       0.00000       0.00000       0.00000       0.00000       0.00000       0.00000       11.1761       13.2785       11.9953       10.3881       9.35918       7.68158       5.27979       3.25360       1.89133      0.932934      0.426817      0.178109     0.0770235     0.0244224    0.00676118    0.00117568       0.00000       0.00000       0.00000       0.00000       0.00000       0.00000       0.00000       0.00000       0.00000       0.00000       0.00000       0.00000       0.00000       0.00000       0.00000       0.00000       0.00000       0.00000       0.00000       0.00000
   8  21 3462.7593    2.9993  2.3431 11.1232 -0.0040       1.70503  0.0904   0.0691   0.1589    0.1793   0.0000      0.449346   433.6167       42.9129      -5.04053       15.8678      -5.09714      -6.55932      -1.55636       3.01287      0.416996      -2.59515      0.174578      0.190497    -0.0466074    0.00306528   -0.00944455   8.30194e-05       0.00000       0.00000       0.00000       0.00000       0.00000       0.00000       0.00000       0.00000       0.00000       0.00000       0.00000       0.00000       0.00000       0.00000       0.00000       0.00000       0.00000       0.00000       0.00000       0.00000       12.2362       14.5411       13.7150       12.2932       10.6563       7.73989       5.48041       3.59249       2.02478       1.08399      0.556231      0.218882     0.0831505     0.0281405    0.00775252    0.00137327       0.00000       0.00000       0.00000       0.00000       0.00000       0.00000       0.00000       0.00000       0.00000       0.00000       0.00000       0.00000       0.00000       0.00000       0.00000       0.00000       0.00000       0.00000       0.00000       0.00000
   8  22 3601.1964    2.6519  3.3293 10.6570 -0.0044      0.554306  0.1132   0.0528   0.1878    0.1768   0.0000      0.281095   436.9915       24.4379      -11.1949       9.17110       9.74740       2.43523       14.8304       3.30537      -3.05981     -0.219531    -0.0185639     -0.670119    -0.0888025     0.0589898    -0.0146561   -0.00396955       0.00000       0.00000       0.00000       0.00000       0.00000       0.00000       0.00000       0.00000       0.00000       0.00000       0.00000       0.00000       0.00000       0.00000       0.00000       0.00000       0.00000       0.00000       0.00000       0.00000       15.1386       18.3635       17.5539       15.9455       12.3373       9.60794       6.80520       4.20053       2.41060       1.24074      0.669588      0.274619      0.109736     0.0338201    0.00882878    0.00171882       0.00000       0.00000       0.00000       0.00000       0.00000       0.00000       0.00000       0.00000       0.00000       0.00000       0.00000       0.00000       0.00000       0.00000       0.00000       0.00000       0.00000       0.00000       0.00000       0.00000
   8  23 3740.1405    2.1058  5.0222 10.3334 -0.0046      0.796354  0.1407   0.0366   0.2639    0.1261   0.0000      0.181272   435.0745       34.2694      -26.5660       17.6152      -5.06728      -20.5871       4.98978      -3.74411       3.88547     -0.986522     -0.833814     -0.277853     -0.223961     0.0464150     0.0178325   -0.00164027       0.00000       0.00000       0.00000       0.00000       0.00000       0.00000       0.00000       0.00000       0.00000       0.00000       0.00000       0.00000       0.00000       0.00000       0.00000       0.00000       0.00000       0.00000       0.00000       0.00000       19.0595       21.7796       21.7735       19.7928       15.9109       11.8674       8.66591       5.37788       3.14482       1.72907      0.837605      0.379670      0.140446     0.0436228     0.0115374    0.00200200       0.00000       0.00000       0.00000       0.00000       0.00000       0.00000       0.00000       0.00000       0.00000       0.00000       0.00000       0.00000       0.00000       0.00000       0.00000       0.00000       0.00000       0.00000       0.00000       0.00000
   8  24 3878.5607    1.8786  6.7316  9.8986 -0.0008     0.0712939  0.1722   0.0275   0.3144    0.1086   0.0000      0.117369   444.3631       17.8370       28.2519       43.6436       38.4004      0.789449       9.42616       6.72864       3.10599      -3.85788      -2.05908     -0.391475    -0.0672899   -0.00417820    -0.0126105   0.000414846       0.00000       0.00000       0.00000       0.00000       0.00000       0.00000       0.00000       0.00000       0.00000       0.00000       0.00000       0.00000       0.00000       0.00000       0.00000       0.00000       0.00000       0.00000       0.00000       0.00000       22.9898       28.0304       26.9967       23.8111       20.4838       15.1811       10.2196       6.89772       4.01477       2.15587       1.04426      0.437947      0.169351     0.0594407     0.0155869    0.00271054       0.00000       0.00000       0.00000       0.00000       0.00000       0.00000       0.00000       0.00000       0.00000       0.00000       0.00000       0.00000       0.00000       0.00000       0.00000       0.00000       0.00000       0.00000       0.00000       0.00000
   8  25 4018.1221    1.5429  8.6492  9.7460 -0.0004      0.332464  0.2123   0.0220   0.4059    0.0824   0.0000     0.0979866   450.9311       5.05532       43.6285       36.2733      -16.5728       8.23200      -14.3954     -0.168393       6.58300      -1.22021      0.199901     -0.390742      0.361033     -0.140258    -0.0336559    0.00568178       0.00000       0.00000       0.00000       0.00000       0.00000       0.00000       0.00000       0.00000       0.00000       0.00000       0.00000       0.00000       0.00000       0.00000       0.00000       0.00000       0.00000       0.00000       0.00000       0.00000       27.2080       31.1279       30.1993       28.9248       24.1539       17.7941       12.4231       8.20282       5.10737       2.69675       1.34220      0.544420      0.213768     0.0676806     0.0180395    0.00319130       0.00000       0.00000       0.00000       0.00000       0.00000       0.00000       0.00000       0.00000       0.00000       0.00000       0.00000       0.00000       0.00000       0.00000       0.00000       0.00000       0.00000       0.00000       0.00000       0.00000
   8  26 4156.9731    1.3150 10.4706  9.5144 -0.0026     0.0214733  0.2591   0.0182   0.4789    0.0757   0.0000     0.0978433   389.9815       42.3265       56.4842       36.1642       39.6875      -13.6563      -10.3600      -12.3185     -0.666089       1.24524       1.86854     -0.368805      0.619372     0.0579964     0.0274320   -0.00496485       0.00000       0.00000       0.00000       0.00000       0.00000       0.00000       0.00000       0.00000       0.00000       0.00000       0.00000       0.00000       0.00000       0.00000       0.00000       0.00000       0.00000       0.00000       0.00000       0.00000       31.5848       40.2333       38.0408       34.9460       27.9433       21.3705       14.3870       9.66825       5.53303       3.13530       1.44806      0.673098      0.245076     0.0859250     0.0216500    0.00411620       0.00000       0.00000       0.00000       0.00000       0.00000       0.00000       0.00000       0.00000       0.00000       0.00000       0.00000       0.00000       0.00000       0.00000       0.00000       0.00000       0.00000       0.00000       0.00000       0.00000
   9  10 1984.2869    0.5394  0.3914  9.2617 -0.0235       10.2267  0.0396   0.0273   0.0533    0.1069   0.0000       2.62384   436.4434      -8.17850       7.13438       3.52740      -3.16773      -2.81044     -0.811489       2.12024     -0.473973     -0.441772      0.538857     -0.183014      0.127211     0.0130440     0.0300099   -0.00413911  -0.000678164   0.000274946       0.00000       0.00000       0.00000       0.00000       0.00000       0.00000       0.00000       0.00000       0.00000       0.00000       0.00000       0.00000       0.00000       0.00000       0.00000       0.00000       0.00000       0.00000       5.28354       6.12930       5.95267       6.10286       4.86642       3.76098       2.91060       2.00601       1.30576      0.745576      0.469252      0.199031      0.111214     0.0360572     0.0145549    0.00368275   0.000991447   0.000182927       0.00000       0.00000       0.00000       0.00000       0.00000       0.00000       0.00000       0.00000       0.00000       0.00000       0.00000       0.00000       0.00000       0.00000       0.00000       0.00000       0.00000       0.00000
   9  11 2125.2161    0.7326  0.6309  9.1753  0.0006       5.93788  0.0460   0.0311   0.0788    0.1688   0.0000       1.62875   441.6763      -4.38856       12.5727       7.24161      -2.26494     -0.639608     -0.661999       1.38749    -0.0874125      0.629529      0.178842     -0.156304     0.0780543     0.0604474     0.0185801   -0.00902706   -0.00268273   0.000244940       0.00000       0.00000       0.00000       0.00000       0.00000       0.00000       0.00000       0.00000       0.00000       0.00000       0.00000       0.00000       0.00000       0.00000       0.00000       0.00000       0.00000       0.00000       5.48487       7.03333       7.32646       5.67078       6.34412       4.10189       3.37681       2.48279       1.37346      0.910793      0.471425      0.232945      0.115600     0.0458428     0.0142212    0.00585696    0.00151799   0.000199065       0.00000       0.00000       0.00000       0.00000       0.00000       0.00000       0.00000       0.00000       0.00000       0.00000       0.00000       0.00000       0.00000       0.00000       0.00000       0.00000       0.00000       0.00000
   9  13 2402.5663    1.3153  0.8702 10.4758 -0.0237       5.25642  0.0788   0.0525   0.0874    0.1850   0.0000       1.38438   436.7139       11.5913      -5.24314       11.0210       10.3514      -3.07362       3.48979      -3.15599     -0.265986      -1.89236     -0.853681     -0.376422      0.121654    -0.0131731  -4.12046e-05    0.00392896   -0.00161125   0.000229542       0.00000       0.00000       0.00000       0.00000       0.00000       0.00000       0.00000       0.00000       0.00000       0.00000       0.00000       0.00000       0.00000       0.00000       0.00000       0.00000       0.00000       0.00000       13.1631       16.9851       17.1471       14.9931       12.3125       7.40709       5.11642       2.67642       2.05372       1.10123      0.547803      0.315857      0.103305     0.0599464     0.0204848    0.00574847    0.00199569   0.000269925       0.00000       0.00000       0.00000       0.00000       0.00000       0.00000       0.00000       0.00000       0.00000       0.00000       0.00000       0.00000       0.00000       0.00000       0.00000       0.00000       0.00000       0.00000
   9  14 2539.6181    1.8037  1.0113 10.6863 -0.0006       2.60363  0.0571   0.0587   0.0994    0.2140   0.0000       1.22702   440.1788       3.84105       15.8029       15.1394       3.07243       6.38691       1.17448      -2.25067      0.470381      0.594480     -0.105042     -0.246353      0.108449    -0.0187253    0.00233934   -0.00207973   5.89368e-05  -0.000223477       0.00000       0.00000       0.00000       0.00000       0.00000       0.00000       0.00000       0.00000       0.00000       0.00000       0.00000       0.00000       0.00000       0.00000       0.00000       0.00000       0.00000       0.00000       6.77516       7.98623       8.30969       7.25801       6.67397       4.99027       3.58887       2.70642       1.59289      0.948074      0.549917      0.256902      0.126497     0.0440652     0.0172241    0.00560577    0.00131058   0.000202867       0.00000       0.00000       0.00000       0.00000       0.00000       0.00000       0.00000       0.00000       0.00000       0.00000       0.00000       0.00000       0.00000       0.00000       0.00000       0.00000       0.00000       0.00000
   9  15 2677.1159    2.3084  0.8211 11.3726 -0.0114       3.12921  0.0517   0.0863   0.0889    0.2013   0.0000       1.27406   438.8742       19.2508      -10.7016     -0.373923      -3.46350      0.960227      -5.11993      0.660264      -1.60872      0.264383      0.733496     -0.497157    -0.0400955     0.0419020     0.0264776   -0.00122306   0.000284319  -0.000274684       0.00000       0.00000       0.00000       0.00000       0.00000       0.00000       0.00000       0.00000       0.00000       0.00000       0.00000       0.00000       0.00000       0.00000       0.00000       0.00000       0.00000       0.00000       6.13297       8.40142       7.45180       7.56254       6.07695       5.43353       3.10224       2.57184       1.52873      0.960296      0.488355      0.270015     0.0974493     0.0465904     0.0165304    0.00585777    0.00113807   0.000269825       0.00000       0.00000       0.00000       0.00000       0.00000       0.00000       0.00000       0.00000       0.00000       0.00000       0.00000       0.00000       0.00000       0.00000       0.00000       0.00000       0.00000       0.00000
   9  16 2815.2084    3.0806  0.8141 11.9628 -0.0013      0.967487  0.0744   0.1142   0.0801    0.1888   0.0000       1.53232   417.3987       20.1851       15.0513      -9.12416      -7.92917       8.87871      -6.07858      -2.18703       2.07688      0.593131     -0.103952     -0.196786      0.224351   -0.00989039    0.00453622   -0.00294286   0.000162621  -0.000122763       0.00000       0.00000       0.00000       0.00000       0.00000       0.00000       0.00000       0.00000       0.00000       0.00000       0.00000       0.00000       0.00000       0.00000       0.00000       0.00000       0.00000       0.00000       6.54000       12.1062       8.95191       11.3206       7.17548       7.23765       5.06132       3.02045       2.40166       1.06486      0.779781      0.245825      0.191408     0.0519132     0.0296300    0.00675272    0.00194077   0.000482025       0.00000       0.00000       0.00000       0.00000       0.00000       0.00000       0.00000       0.00000       0.00000       0.00000       0.00000       0.00000       0.00000       0.00000       0.00000       0.00000       0.00000       0.00000
   9  17 2953.5448    3.5880  0.9664 11.4154  0.0032      0.137533  0.0492   0.1164   0.0962    0.3298   0.0000      0.989499   439.2972       19.5959       2.30740      -4.30610       3.00401       4.74996     -0.556076      0.126716      0.594598     -0.395064      0.494866   -0.00530620     -0.156583     0.0125338     0.0168318    -0.0109675  -0.000106080  -0.000163002       0.00000       0.00000       0.00000       0.00000       0.00000       0.00000       0.00000       0.00000       0.00000       0.00000       0.00000       0.00000       0.00000       0.00000       0.00000       0.00000       0.00000       0.00000       6.85243       8.43182       8.45207       7.42053       6.17219       4.66858       3.38547       2.28809       1.35362      0.806271      0.412621      0.221307     0.0935220     0.0407197     0.0134436    0.00451430    0.00107380   0.000179667       0.00000       0.00000       0.00000       0.00000       0.00000       0.00000       0.00000       0.00000       0.00000       0.00000       0.00000       0.00000       0.00000       0.00000       0.00000       0.00000       0.00000       0.00000
   9  19 3229.6721    3.9911  0.9460 12.8444 -0.0103      0.177856  0.0541   0.1421   0.1005    0.2073   0.0000       1.18448   427.2365       17.2910      -1.59585       15.8195      -10.0153      -5.42574       6.50750      0.552625       1.59215      -1.27161     -0.162659     -0.475567    -0.0105346   0.000414800     0.0104382  -0.000372143   -0.00115245   0.000137294       0.00000       0.00000       0.00000       0.00000       0.00000       0.00000       0.00000       0.00000       0.00000       0.00000       0.00000       0.00000       0.00000       0.00000       0.00000       0.00000       0.00000       0.00000       7.45290       9.16270       9.19703       8.47498       6.56268       5.29798       3.92988       2.37567       1.61727      0.956802      0.494299      0.243467      0.113291     0.0490479     0.0172728    0.00485942    0.00122194   0.000217756       0.00000       0.00000       0.00000       0.00000       0.00000       0.00000       0.00000       0.00000       0.00000       0.00000       0.00000       0.00000       0.00000       0.00000       0.00000       0.00000       0.00000       0.00000
   9  20 3367.8959    3.3701  1.7363 11.9144 -0.0006       1.16265  0.0794   0.0900   0.1346    0.1834   0.0000      0.592157   441.5868      0.163337       10.6135       16.9050       3.72997      -2.46208     -0.727263      -2.04701       2.60336      -2.06193      0.607837     -0.938719      0.295910     -0.111596    -0.0138266   -0.00438322   2.21219e-05   0.000151235       0.00000       0.00000       0.00000       0.00000       0.00000       0.00000       0.00000       0.00000       0.00000       0.00000       0.00000       0.00000       0.00000       0.00000       0.00000       0.00000       0.00000       0.00000       8.97732       10.4226       10.9980       10.5691       8.30932       6.83464       4.81455       3.28121       2.17879       1.31206      0.728769      0.351946      0.170826     0.0669963     0.0244552    0.00709941    0.00165379   0.000306739       0.00000       0.00000       0.00000       0.00000       0.00000       0.00000       0.00000       0.00000       0.00000       0.00000       0.00000       0.00000       0.00000       0.00000       0.00000       0.00000       0.00000       0.00000
   9  21 3506.3589    2.8639  2.5234 11.4426 -0.0016      0.833049  0.0967   0.0632   0.1664    0.1240   0.0000      0.492439   434.9212       18.7225       18.8450       18.7496      -14.1331      -5.30380      -2.28529      -3.36694      -2.63490       1.30714      0.304022    -0.0486436     -0.323265    -0.0783883    -0.0441713    -0.0113887   -0.00149411  -0.000498405       0.00000       0.00000       0.00000       0.00000       0.00000       0.00000       0.00000       0.00000       0.00000       0.00000       0.00000       0.00000       0.00000       0.00000       0.00000       0.00000       0.00000       0.00000       11.1018       12.3784       13.4226       11.8055       10.0818       8.17933       5.92999       4.17053       2.56833       1.52028      0.839060      0.403897      0.197892     0.0770162     0.0283394    0.00878768    0.00196733   0.000307275       0.00000       0.00000       0.00000       0.00000       0.00000       0.00000       0.00000       0.00000       0.00000       0.00000       0.00000       0.00000       0.00000       0.00000       0.00000       0.00000       0.00000       0.00000
   9  22 3645.2199    2.4492  3.6219 10.9085  0.0018    -0.0885798  0.1108   0.0457   0.1984    0.1081   0.0000      0.244241   399.4222       20.2377       9.89943      -6.81144      -3.04220       28.1699       2.57368       4.72889      -2.34938       1.79135      -2.26718     -0.567828    -0.0979036     -0.123233    -0.0190101   -0.00161169   -0.00281560   0.000130413       0.00000       0.00000       0.00000       0.00000       0.00000       0.00000       0.00000       0.00000       0.00000       0.00000       0.00000       0.00000       0.00000       0.00000       0.00000       0.00000       0.00000       0.00000       14.0174       17.0642       16.5080       15.3087       12.5454       10.0728       7.30508       5.12687       3.04934       1.76322      0.975956      0.478197      0.223144     0.0861855     0.0308130    0.00973697    0.00226274   0.000408753       0.00000       0.00000       0.00000       0.00000       0.00000       0.00000       0.00000       0.00000       0.00000       0.00000       0.00000       0.00000       0.00000       0.00000       0.00000       0.00000       0.00000       0.00000
   9  23 3784.7934    1.9885  5.3233 10.5225 -0.0028      0.607966  0.1504   0.0326   0.2505    0.0897   0.0000      0.151798   435.2873       33.2714       55.9946       3.68040       7.18987      -11.8602       15.8622      0.796900       3.31192      -5.62342     -0.672000      0.915063     0.0176808     0.0946165    -0.0159427     0.0118032    0.00270240   -0.00136409       0.00000       0.00000       0.00000       0.00000       0.00000       0.00000       0.00000       0.00000       0.00000       0.00000       0.00000       0.00000       0.00000       0.00000       0.00000       0.00000       0.00000       0.00000       16.8313       21.6182       20.8624       19.3738       16.3966       12.8176       9.29446       6.34410       4.05789       2.36396       1.32000      0.623180      0.300433      0.115274     0.0438709     0.0134774    0.00342828   0.000596687       0.00000       0.00000       0.00000       0.00000       0.00000       0.00000       0.00000       0.00000       0.00000       0.00000       0.00000       0.00000       0.00000       0.00000       0.00000       0.00000       0.00000       0.00000
   9  25 4063.9363    1.4499 10.2072  9.6449 -0.0008      0.233167  0.2312   0.0183   0.4222    0.0671   0.0000     0.0873752   444.4035      -44.8410      -23.1698       23.0131       27.3901      -8.94648      -4.00535      -4.23733      -14.3541       1.36899       4.94869       1.38544      -1.06333     -0.160130     0.0429971   -0.00801751   -0.00553269  -0.000838790       0.00000       0.00000       0.00000       0.00000       0.00000       0.00000       0.00000       0.00000       0.00000       0.00000       0.00000       0.00000       0.00000       0.00000       0.00000       0.00000       0.00000       0.00000       24.2580       31.5611       30.4484       28.6810       24.0203       18.8193       13.8470       9.42330       6.02651       3.53997       1.92378      0.971189      0.436208      0.181686     0.0657487     0.0203337    0.00514302   0.000896370       0.00000       0.00000       0.00000       0.00000       0.00000       0.00000       0.00000       0.00000       0.00000       0.00000       0.00000       0.00000       0.00000       0.00000       0.00000       0.00000       0.00000       0.00000
   9  26 4202.8063    1.2283 11.7053  9.6265 -0.0041   -0.00470468  0.2812   0.0161   0.5074    0.0594   0.0000     0.0963266   459.1803       66.9158      -26.1076       9.92942       9.46004       11.6977      -18.8764      -7.76142       12.6321      -6.96558    -0.0214595     -0.608240     -0.892180     0.0180431     0.0649696    0.00419041   -0.00293392   -0.00121843       0.00000       0.00000       0.00000       0.00000       0.00000       0.00000       0.00000       0.00000       0.00000       0.00000       0.00000       0.00000       0.00000       0.00000       0.00000       0.00000       0.00000       0.00000       28.4275       35.6342       35.8707       33.0561       28.3843       21.7767       16.2356       11.3505       7.12382       4.30932       2.39893       1.19322      0.564631      0.222079     0.0791805     0.0249150    0.00608983   0.000998175       0.00000       0.00000       0.00000       0.00000       0.00000       0.00000       0.00000       0.00000       0.00000       0.00000       0.00000       0.00000       0.00000       0.00000       0.00000       0.00000       0.00000       0.00000
  10   9 1880.0761    0.3919  0.3480  9.0504  0.0004       15.2712  0.0467   0.0224   0.0640    0.0769   0.0000       3.85610   436.8581     -0.206977       7.72593      -6.96864       3.28727       3.80273       1.30368      0.246358     -0.170608       1.02779     -0.222908     -0.338898     0.0698146     0.0726814    -0.0227297   -0.00748047    0.00561685    0.00200580  -0.000391727  -2.13634e-05       0.00000       0.00000       0.00000       0.00000       0.00000       0.00000       0.00000       0.00000       0.00000       0.00000       0.00000       0.00000       0.00000       0.00000       0.00000       0.00000       6.44818       6.42162       6.21689       8.27134       6.58528       3.72392       3.26221       3.52422       1.87596      0.943262      0.542853      0.442636      0.260877      0.113253     0.0397846     0.0117073    0.00337470    0.00117616   0.000239222   4.55735e-05       0.00000       0.00000       0.00000       0.00000       0.00000       0.00000       0.00000       0.00000       0.00000       0.00000       0.00000       0.00000       0.00000       0.00000       0.00000       0.00000
  10  11 2163.0195    0.8519  0.5500  9.3940 -0.0003       7.16100  0.0424   0.0369   0.0732    0.1605   0.0000       1.58186   439.6044      -8.86986       13.7973       2.01790       3.60525       2.15318       2.62153      0.120194     -0.550000       1.27136     -0.211450     -0.121313     -0.124626    0.00692642     0.0160448    0.00531656  -0.000472402  -0.000479941   6.74995e-05  -5.46753e-05       0.00000       0.00000       0.00000       0.00000       0.00000       0.00000       0.00000       0.00000       0.00000       0.00000       0.00000       0.00000       0.00000       0.00000       0.00000       0.00000       6.09960       6.07745       6.50743       6.20617       5.37816       4.51887       3.85873       2.86992       1.95585       1.06068      0.524265      0.380736      0.197594     0.0814273     0.0337259     0.0135713    0.00387875    0.00106172   0.000234430   3.31255e-05       0.00000       0.00000       0.00000       0.00000       0.00000       0.00000       0.00000       0.00000       0.00000       0.00000       0.00000       0.00000       0.00000       0.00000       0.00000       0.00000
  10  12 2302.9546    1.1128  0.6771  9.8279 -0.0103       6.84497  0.0559   0.0438   0.0882    0.1923   0.0000       1.62744   425.3619      -3.23289      -1.30185      -1.93258       3.22673       3.06614      -3.81844      -1.10120       2.13638     0.0899075      0.639359     -0.167834     -0.123823     0.0854717    0.00990712   -0.00959003    0.00625742   0.000815292   0.000220605  -8.69684e-07       0.00000       0.00000       0.00000       0.00000       0.00000       0.00000       0.00000       0.00000       0.00000       0.00000       0.00000       0.00000       0.00000       0.00000       0.00000       0.00000       7.74426       7.06792       7.00229       8.96234       7.34079       4.55383       4.11548       3.54153       2.15643      0.964720      0.612237      0.492425      0.262917      0.123026     0.0391668     0.0128905    0.00366271   0.000906102   0.000231608   4.02034e-05       0.00000       0.00000       0.00000       0.00000       0.00000       0.00000       0.00000       0.00000       0.00000       0.00000       0.00000       0.00000       0.00000       0.00000       0.00000       0.00000
  10  13 2440.8775    1.4720  0.9225 10.3792 -0.0111       2.80231  0.0487   0.0516   0.0964    0.2101   0.0000       1.11739   437.0893      -4.93958       11.8604       10.6237       10.4906      -5.68207       4.54095      -1.14572       3.74050     -0.899199      0.158296      0.236264      0.113024    -0.0884838   -0.00884167   -0.00278604   0.000379158   -0.00114684  -0.000380951  -3.42197e-06       0.00000       0.00000       0.00000       0.00000       0.00000       0.00000       0.00000       0.00000       0.00000       0.00000       0.00000       0.00000       0.00000       0.00000       0.00000       0.00000       6.66744       8.39620       8.58955       7.08050       6.50711       5.04411       3.97889       2.76880       1.70498       1.09040      0.567099      0.307736      0.157790     0.0666624     0.0317626     0.0118799    0.00394475    0.00133745   0.000296968   3.94615e-05       0.00000       0.00000       0.00000       0.00000       0.00000       0.00000       0.00000       0.00000       0.00000       0.00000       0.00000       0.00000       0.00000       0.00000       0.00000       0.00000
  10  14 2578.7429    1.9857  0.8339 11.0188 -0.0048       3.93496  0.0450   0.0695   0.0916    0.1720   0.0000       1.18667   435.3451      -1.52931       11.2219      0.163586      -5.83654       1.95051      0.921727      -1.03124      0.618389      -2.08782     -0.229966      0.332039     -0.228170     0.0101950     0.0176902     0.0117067    0.00116705  -0.000325974   0.000167287   5.19001e-05       0.00000       0.00000       0.00000       0.00000       0.00000       0.00000       0.00000       0.00000       0.00000       0.00000       0.00000       0.00000       0.00000       0.00000       0.00000       0.00000       5.72208       7.47842       7.35186       7.04420       5.65349       4.50707       3.46680       2.14148       1.57854      0.957033      0.601156      0.290717      0.156839     0.0691836     0.0332296     0.0115825    0.00417900   0.000994735   0.000285996   4.72877e-05       0.00000       0.00000       0.00000       0.00000       0.00000       0.00000       0.00000       0.00000       0.00000       0.00000       0.00000       0.00000       0.00000       0.00000       0.00000       0.00000
  10  15 2717.0761    2.5146  0.7726 11.6145 -0.0116       2.18214  0.0402   0.0930   0.0806    0.1655   0.0000       1.20047   435.1746       2.57284       9.42136       11.1672      -8.89161      -1.05522      -3.47382     -0.290655      -1.72389      0.389525     0.0191212     -0.369871      0.104673     0.0169754   -0.00371660     0.0116992  -0.000954391   9.45281e-05  -8.54742e-05  -6.20603e-05       0.00000       0.00000       0.00000       0.00000       0.00000       0.00000       0.00000       0.00000       0.00000       0.00000       0.00000       0.00000       0.00000       0.00000       0.00000       0.00000       5.27140       6.70461       6.55196       6.26281       5.15224       4.29226       3.09367       2.07387       1.38477      0.912510      0.519225      0.284123      0.140270     0.0635863     0.0275267     0.0105301    0.00342982    0.00100445   0.000226251   4.20440e-05       0.00000       0.00000       0.00000       0.00000       0.00000       0.00000       0.00000       0.00000       0.00000       0.00000       0.00000       0.00000       0.00000       0.00000       0.00000       0.00000
  10  17 2994.5739    3.7701  0.8551 12.2889 -0.0011       2.12700  0.0500   0.1221   0.0793    0.1785   0.0000       1.15731   441.3179       10.9886       4.79564       10.2661       4.30641      -1.85754      -3.32241      -1.78254       1.61945      0.747402      0.114532     -0.573428     -0.101527     0.0134215     0.0256704    0.00759041    0.00286879   -0.00108640   0.000187768   1.11221e-05       0.00000       0.00000       0.00000       0.00000       0.00000       0.00000       0.00000       0.00000       0.00000       0.00000       0.00000       0.00000       0.00000       0.00000       0.00000       0.00000       6.31601       7.98336       8.48187       7.60702       5.97127       4.71552       3.52281       2.28955       1.52810      0.974018      0.573323      0.296934      0.152655     0.0729992     0.0332879     0.0122901    0.00400881    0.00106221   0.000254179   4.21511e-05       0.00000       0.00000       0.00000       0.00000       0.00000       0.00000       0.00000       0.00000       0.00000       0.00000       0.00000       0.00000       0.00000       0.00000       0.00000       0.00000
  10  18 3132.9873    3.8539  1.0188 12.4755  0.0001       2.88951  0.0546   0.1206   0.0907    0.1892   0.0000       1.21114   443.9356       10.3254       4.89829       4.47378       8.80387       6.13255     -0.833103      -2.19057       2.78343     -0.576584      0.212724      0.194639    -0.0106505    -0.0855657    -0.0112111    0.00345631   -0.00643605   0.000365020  -5.15250e-05   1.22586e-05       0.00000       0.00000       0.00000       0.00000       0.00000       0.00000       0.00000       0.00000       0.00000       0.00000       0.00000       0.00000       0.00000       0.00000       0.00000       0.00000       6.30256       7.10085       7.05556       6.70046       6.06874       5.10439       3.64062       2.73266       1.91256       1.15220      0.698123      0.379339      0.190667     0.0857255     0.0342792     0.0129707    0.00473514    0.00127595   0.000282636   4.59535e-05       0.00000       0.00000       0.00000       0.00000       0.00000       0.00000       0.00000       0.00000       0.00000       0.00000       0.00000       0.00000       0.00000       0.00000       0.00000       0.00000
  10  19 3271.3867    3.6511  1.4344 12.0495 -0.0008       1.04637  0.0829   0.0972   0.1129    0.1853   0.0000      0.805082   437.0880       8.89874     -0.602756      0.856746      -3.26724       8.36641       1.45258     -0.231727      -1.95893      0.680221      -1.31517     0.0584673     -0.275139     -0.135608     0.0104685   1.30323e-06   -0.00523161   0.000816364   0.000385107   9.30048e-05       0.00000       0.00000       0.00000       0.00000       0.00000       0.00000       0.00000       0.00000       0.00000       0.00000       0.00000       0.00000       0.00000       0.00000       0.00000       0.00000       10.0143       8.97282       12.2945       12.6594       7.29603       7.31423       6.99402       3.86042       2.20893       2.06590       1.27331      0.456537      0.257363      0.168117     0.0845034     0.0281234    0.00779005    0.00166486   0.000369588   6.63052e-05       0.00000       0.00000       0.00000       0.00000       0.00000       0.00000       0.00000       0.00000       0.00000       0.00000       0.00000       0.00000       0.00000       0.00000       0.00000       0.00000
  10  20 3410.3692    3.0875  2.0691 11.7523 -0.0014       1.97518  0.0837   0.0716   0.1384    0.1293   0.0000      0.516555   453.6147       13.8955       10.8048      -10.1369      0.601313       9.20247      -1.77875       1.18610      -1.66826     -0.310429       1.29413     -0.712573      0.155856   -0.00119550     0.0301768     0.0196102    0.00271645   -0.00108179  -0.000385698  -0.000105866       0.00000       0.00000       0.00000       0.00000       0.00000       0.00000       0.00000       0.00000       0.00000       0.00000       0.00000       0.00000       0.00000       0.00000       0.00000       0.00000       9.08690       11.1990       11.6083       10.9030       9.52256       6.98865       5.60049       3.72319       2.62795       1.62791      0.959335      0.557281      0.264772      0.134424     0.0514898     0.0217157    0.00675540    0.00192950   0.000491399   7.15702e-05       0.00000       0.00000       0.00000       0.00000       0.00000       0.00000       0.00000       0.00000       0.00000       0.00000       0.00000       0.00000       0.00000       0.00000       0.00000       0.00000
  10  21 3549.2044    2.6801  2.7716 11.6008 -0.0040      0.693225  0.0965   0.0553   0.1820    0.0925   0.0000      0.444590   420.3850       37.1922      -1.09262      -3.20749      -13.8455      -5.06090      -2.25095      -6.94849      -4.03335      -1.75853     0.0484862      -1.15609      0.208475      0.190349      0.117225    -0.0209561   -0.00745885   0.000123655   0.000196634   7.64881e-05       0.00000       0.00000       0.00000       0.00000       0.00000       0.00000       0.00000       0.00000       0.00000       0.00000       0.00000       0.00000       0.00000       0.00000       0.00000       0.00000       9.77716       12.3169       12.0863       12.0656       9.66269       8.34720       6.28694       4.75747       2.97393       1.96097       1.13880      0.605632      0.326225      0.148142     0.0687947     0.0240498    0.00807255    0.00243585   0.000518253   9.64091e-05       0.00000       0.00000       0.00000       0.00000       0.00000       0.00000       0.00000       0.00000       0.00000       0.00000       0.00000       0.00000       0.00000       0.00000       0.00000       0.00000
  10  22 3688.4718    2.2485  4.1574 10.7374 -0.0022     0.0588505  0.1198   0.0370   0.2097    0.0876   0.0000      0.204304   436.8747       18.4341       17.7457     -0.314252       6.89474      -7.12716      -5.95979      -3.78085      -1.81196      -1.51225       1.72764       1.02197      0.421458     -0.187550    -0.0677420   -0.00518144     0.0103737  -0.000663814  -0.000162782  -0.000135327       0.00000       0.00000       0.00000       0.00000       0.00000       0.00000       0.00000       0.00000       0.00000       0.00000       0.00000       0.00000       0.00000       0.00000       0.00000       0.00000       12.6167       15.7896       16.0516       15.3869       12.6473       10.2117       8.28764       5.60156       3.84053       2.30411       1.40385      0.741084      0.380992      0.187449     0.0798578     0.0302106     0.0102671    0.00271521   0.000691620   0.000112643       0.00000       0.00000       0.00000       0.00000       0.00000       0.00000       0.00000       0.00000       0.00000       0.00000       0.00000       0.00000       0.00000       0.00000       0.00000       0.00000
  10  23 3828.2693    1.9341  6.0628 10.1480 -0.0025      0.366716  0.1516   0.0280   0.2607    0.0880   0.0000      0.115735   432.7271      -8.76946       8.34162      -18.4511     -0.325831      0.589984      -1.83770       7.79105      0.472735       3.92435       2.60245      -1.64126      0.642829     -0.327509     -0.134121    -0.0282827    0.00715637    0.00619959  -0.000266767   1.29265e-05       0.00000       0.00000       0.00000       0.00000       0.00000       0.00000       0.00000       0.00000       0.00000       0.00000       0.00000       0.00000       0.00000       0.00000       0.00000       0.00000       15.2871       19.8812       18.8954       18.7380       15.7746       12.9676       10.0863       7.28969       4.82870       2.94861       1.71046      0.963816      0.490594      0.229726     0.0955951     0.0371579     0.0124582    0.00365648   0.000884669   0.000153418       0.00000       0.00000       0.00000       0.00000       0.00000       0.00000       0.00000       0.00000       0.00000       0.00000       0.00000       0.00000       0.00000       0.00000       0.00000       0.00000
  10  24 3968.3493    1.5909  7.7866  9.8031 -0.0052      0.504979  0.1787   0.0208   0.3205    0.0743   0.0000      0.106109   427.2296       20.7487       21.5859       17.4366       13.6787      0.994785       15.3558       6.94696     -0.780557       1.37538      -4.44675    0.00242172      0.471532     -0.209877     -0.134614     0.0108771     0.0330111   -0.00216220   4.79736e-05  -0.000502138       0.00000       0.00000       0.00000       0.00000       0.00000       0.00000       0.00000       0.00000       0.00000       0.00000       0.00000       0.00000       0.00000       0.00000       0.00000       0.00000       18.0859       23.1095       23.7276       21.8379       18.5883       15.0734       11.3934       8.20004       5.39204       3.42805       1.95209       1.12915      0.561207      0.271377      0.112844     0.0457366     0.0147518    0.00440927    0.00100226   0.000161882       0.00000       0.00000       0.00000       0.00000       0.00000       0.00000       0.00000       0.00000       0.00000       0.00000       0.00000       0.00000       0.00000       0.00000       0.00000       0.00000
  10  28 4526.1760    0.7966 17.1361  9.4513 -0.0015     -0.557153  0.4947   0.0115   0.8104    0.0455   0.0000      0.111100   437.4981       69.8655       47.1705      -22.1882      -21.2871       23.1146       11.4693      -12.4920      -24.0230     -0.118011      -5.44613      0.396650       3.59947     -0.790357      0.236297     0.0953356    0.00483267   -0.00205040   -0.00280054  -0.000253915       0.00000       0.00000       0.00000       0.00000       0.00000       0.00000       0.00000       0.00000       0.00000       0.00000       0.00000       0.00000       0.00000       0.00000       0.00000       0.00000       38.2693       49.2479       51.1075       47.2097       41.4329       34.5734       25.7208       19.2015       13.0114       8.35592       4.99361       2.78966       1.46122      0.671379      0.295730      0.112816     0.0387401     0.0111494    0.00240697   0.000374830       0.00000       0.00000       0.00000       0.00000       0.00000       0.00000       0.00000       0.00000       0.00000       0.00000       0.00000       0.00000       0.00000       0.00000       0.00000       0.00000
  11   9 1915.4105    0.4196  0.4221  9.0306 -0.0095       6.64550  0.0451   0.0220   0.0603    0.0868   0.0000       2.51430   432.4767       11.7881       20.3738     -0.156233      -5.38277      -4.29669       4.33686      -3.93950      -4.39563       1.10191      0.208496      0.414248    -0.0554193     -0.218867    0.00980277     0.0226396   -0.00338810   -0.00217950   -0.00114234  -1.03866e-05   2.52222e-05   1.00300e-05       0.00000       0.00000       0.00000       0.00000       0.00000       0.00000       0.00000       0.00000       0.00000       0.00000       0.00000       0.00000       0.00000       0.00000       5.11161       6.21970       6.26074       5.22259       5.42084       4.02701       4.34659       3.09191       2.22792       1.50000      0.753058      0.558665      0.220541      0.148071     0.0647102     0.0327156     0.0114084    0.00480524    0.00108198   0.000407176   9.13999e-05   1.12676e-05       0.00000       0.00000       0.00000       0.00000       0.00000       0.00000       0.00000       0.00000       0.00000       0.00000       0.00000       0.00000       0.00000       0.00000
  11  12 2340.1944    1.2696  0.9122 10.0640  0.0073       6.24148  0.0573   0.0431   0.0871    0.1880   0.0000       1.39845   445.1997       13.9741       9.87908      -6.09980      -1.64273       5.16485      -1.83515    -0.0254752       2.79052      -1.11350     -0.593097     -0.515919      0.345369    -0.0971088     0.0526620    -0.0313428    0.00604877   -0.00527037   -0.00174728   0.000382421   5.98306e-05  -2.54331e-05       0.00000       0.00000       0.00000       0.00000       0.00000       0.00000       0.00000       0.00000       0.00000       0.00000       0.00000       0.00000       0.00000       0.00000       5.25935       7.32198       7.50802       6.85523       6.47856       4.79158       4.11636       2.94537       2.04141       1.43606      0.795138      0.527479      0.275812      0.139616     0.0765102     0.0285065     0.0131625    0.00493489    0.00139254   0.000462327   0.000103390   1.41891e-05       0.00000       0.00000       0.00000       0.00000       0.00000       0.00000       0.00000       0.00000       0.00000       0.00000       0.00000       0.00000       0.00000       0.00000
  11  13 2478.6120    1.5336  0.9459 10.3164 -0.0147       2.88406  0.0550   0.0493   0.0875    0.2352   0.0000       1.09716   441.4667     -0.289413       17.0832       7.37421      -4.64259      -3.33346      0.138725       4.03714       2.69857      -2.22581     -0.201617      0.138430     0.0269394     0.0994195     -0.170692    -0.0386234    0.00799056   -0.00525397  -0.000816600  -0.000553098  -0.000133424   2.17811e-07       0.00000       0.00000       0.00000       0.00000       0.00000       0.00000       0.00000       0.00000       0.00000       0.00000       0.00000       0.00000       0.00000       0.00000       5.74316       6.78646       7.36544       7.39879       6.01843       4.73189       4.21781       3.13289       1.92427       1.36093      0.854486      0.546044      0.241522      0.142840     0.0838407     0.0338885     0.0131607    0.00464449    0.00122453   0.000391304   8.51981e-05   1.27927e-05       0.00000       0.00000       0.00000       0.00000       0.00000       0.00000       0.00000       0.00000       0.00000       0.00000       0.00000       0.00000       0.00000       0.00000
  11  14 2617.0983    2.0749  0.8604 11.0468 -0.0056       2.87889  0.0492   0.0701   0.0822    0.2021   0.0000       1.17837   424.9203       8.80415       9.61185      -1.46263     -0.764742       5.15178      0.647880     -0.185367    -0.0758530      -1.52638      0.290476     -0.159246     0.0743329     -0.170414    -0.0302233    -0.0479653    0.00180809   0.000972379    0.00141976  -0.000510345  -5.89238e-05   6.57036e-06       0.00000       0.00000       0.00000       0.00000       0.00000       0.00000       0.00000       0.00000       0.00000       0.00000       0.00000       0.00000       0.00000       0.00000       5.58851       7.05241       7.26518       6.76227       5.37197       4.61219       3.85304       2.70601       1.89527       1.18945      0.770977      0.422254      0.221267      0.115071     0.0601473     0.0274732     0.0111603    0.00383281    0.00121246   0.000308216   7.01310e-05   1.05236e-05       0.00000       0.00000       0.00000       0.00000       0.00000       0.00000       0.00000       0.00000       0.00000       0.00000       0.00000       0.00000       0.00000       0.00000
  11  15 2756.2105    2.6653  0.8215 11.7235 -0.0086       1.99798  0.0429   0.0880   0.0772    0.1544   0.0000       1.13547   434.5869       14.0620       8.75739      -4.33091      -7.18931      -1.11778      -1.41978      -2.84048     -0.377322      0.655805      0.967365     0.0469728    -0.0227389     -0.152107    -0.0118324    -0.0318341     0.0122485    0.00262912   -0.00229029   0.000502364   0.000103191  -1.28072e-05       0.00000       0.00000       0.00000       0.00000       0.00000       0.00000       0.00000       0.00000       0.00000       0.00000       0.00000       0.00000       0.00000       0.00000       4.27947       6.03182       5.42817       5.85850       4.36918       4.31478       3.14655       2.51567       1.64865       1.11384      0.667406      0.391497      0.206909      0.110494     0.0532233     0.0236703    0.00962184    0.00355730    0.00112975   0.000316961   6.44504e-05   1.35260e-05       0.00000       0.00000       0.00000       0.00000       0.00000       0.00000       0.00000       0.00000       0.00000       0.00000       0.00000       0.00000       0.00000       0.00000
  11  16 2895.4871    3.3363  0.8813 11.8582 -0.0093       2.50698  0.0457   0.1045   0.0769    0.1855   0.0000       1.24529   434.4657       3.32407       7.05303       1.84850      -5.28959      -6.61678     0.0369949      -1.87570      -1.70883      0.200777       1.24926    0.00409765    -0.0288788     -0.217446    -0.0211946    -0.0360524    0.00275132   -0.00100570   0.000558392  -0.000143180   9.04002e-05  -3.82765e-06       0.00000       0.00000       0.00000       0.00000       0.00000       0.00000       0.00000       0.00000       0.00000       0.00000       0.00000       0.00000       0.00000       0.00000       5.26756       6.80884       6.83318       6.37310       5.32352       4.59836       3.37705       2.58815       1.64437       1.15057      0.697672      0.390117      0.212809      0.105605     0.0495897     0.0225214    0.00933166    0.00326040    0.00105309   0.000304202   5.63187e-05   1.00242e-05       0.00000       0.00000       0.00000       0.00000       0.00000       0.00000       0.00000       0.00000       0.00000       0.00000       0.00000       0.00000       0.00000       0.00000
  11  17 3034.5574    3.9240  0.8749 12.4101 -0.0008      0.310256  0.0581   0.1213   0.0771    0.1713   0.0000       1.28452   440.9910       7.85987       18.1967       10.5205       2.70618      -2.82529      0.862310      0.433538       1.88650      -1.29592      0.990561     -0.427784    -0.0313072    -0.0654515    -0.0521748    -0.0530508   -0.00372616    0.00289438   0.000123360  -0.000168152  -5.06961e-06   2.40109e-08       0.00000       0.00000       0.00000       0.00000       0.00000       0.00000       0.00000       0.00000       0.00000       0.00000       0.00000       0.00000       0.00000       0.00000       5.88479       6.84232       5.80498       6.05295       6.56203       5.73613       3.78609       2.39384       1.92313       1.47017       1.06599      0.573431      0.329790      0.133751     0.0585780     0.0241308     0.0105228    0.00337201    0.00123798   0.000320780   7.40363e-05   1.18456e-05       0.00000       0.00000       0.00000       0.00000       0.00000       0.00000       0.00000       0.00000       0.00000       0.00000       0.00000       0.00000       0.00000       0.00000
  11  19 3312.3817    3.4978  1.3554 12.5365 -0.0270     0.0170349  0.0662   0.0987   0.1090    0.1403   0.0000      0.769883   422.6915       21.2545       1.95586       9.70065       1.23520      -3.14244       4.48663       8.08022       1.41754      -1.80530      0.972685      0.172911      0.272518     -0.230067  -0.000995929    -0.0201105    -0.0146925   -0.00132906  -0.000744294  -0.000614504  -0.000234745  -1.39483e-05       0.00000       0.00000       0.00000       0.00000       0.00000       0.00000       0.00000       0.00000       0.00000       0.00000       0.00000       0.00000       0.00000       0.00000       6.58518       7.47467       8.14932       8.50120       7.20470       5.83960       4.16742       3.78449       2.45740       1.59592      0.970624      0.606106      0.349014      0.201047     0.0858118     0.0402483     0.0137842    0.00524326    0.00164903   0.000476226   9.06564e-05   1.53172e-05       0.00000       0.00000       0.00000       0.00000       0.00000       0.00000       0.00000       0.00000       0.00000       0.00000       0.00000       0.00000       0.00000       0.00000
  11  20 3451.8372    3.0678  1.9793 11.5969 -0.0009       1.22542  0.0759   0.0688   0.1292    0.1260   0.0000      0.452821   436.7451       6.03588       16.4718       24.5075      -3.84664       2.52808       11.3561       1.11070       4.39237      -1.79186      -1.02483     -0.232442      0.233526     -0.126682     -0.183511    -0.0316862     0.0162935  -0.000855185   0.000495438   0.000107600   7.94438e-05  -1.33874e-05       0.00000       0.00000       0.00000       0.00000       0.00000       0.00000       0.00000       0.00000       0.00000       0.00000       0.00000       0.00000       0.00000       0.00000       7.43336       8.84847       8.76744       9.08855       7.72443       6.26503       5.12179       3.97044       2.78676       1.78448       1.04300      0.637086      0.373159      0.193782     0.0928291     0.0388866     0.0155875    0.00534314    0.00162309   0.000455947   9.89803e-05   1.64524e-05       0.00000       0.00000       0.00000       0.00000       0.00000       0.00000       0.00000       0.00000       0.00000       0.00000       0.00000       0.00000       0.00000       0.00000
  11  21 3591.4362    2.6642  3.1802 10.8627 -0.0025      0.625359  0.0943   0.0460   0.1570    0.1049   0.0000      0.263753   445.9183       10.6076       5.36512       3.31840       3.66137       9.69909      -3.76689      -10.3239      0.722326      -2.30406     -0.238154     -0.287750      0.343921     -0.142360      0.206299     -0.100088    -0.0149878   -0.00337427    0.00295855  -0.000675434  -0.000179705  -1.29608e-07       0.00000       0.00000       0.00000       0.00000       0.00000       0.00000       0.00000       0.00000       0.00000       0.00000       0.00000       0.00000       0.00000       0.00000       8.89108       11.1861       11.3489       11.0952       9.57698       8.00927       6.40032       4.79522       3.24316       2.17340       1.39236      0.789658      0.438640      0.219802      0.112614     0.0479106     0.0198323    0.00675275    0.00223379   0.000611399   0.000136870   2.16563e-05       0.00000       0.00000       0.00000       0.00000       0.00000       0.00000       0.00000       0.00000       0.00000       0.00000       0.00000       0.00000       0.00000       0.00000
  11  22 3731.1270    2.1582  4.9053 10.3984 -0.0015      0.493598  0.1187   0.0310   0.2231    0.0793   0.0000      0.152143   451.0171       1.58615       50.3044       60.1673      -14.3315      -15.0977      0.122050      -6.39602       4.64737       1.62933       1.78591      -1.32318      0.214683    0.00133543     -0.184628    -0.0414499    -0.0294027    0.00519302   -0.00890785  -0.000747641  -0.000253539   2.57237e-05       0.00000       0.00000       0.00000       0.00000       0.00000       0.00000       0.00000       0.00000       0.00000       0.00000       0.00000       0.00000       0.00000       0.00000       11.6876       14.5510       14.6571       13.9794       12.5987       10.4100       8.37993       5.93419       4.30455       2.82550       1.78164       1.03388      0.564210      0.285286      0.135553     0.0594237     0.0242395    0.00880907    0.00282933   0.000752215   0.000178480   2.62784e-05       0.00000       0.00000       0.00000       0.00000       0.00000       0.00000       0.00000       0.00000       0.00000       0.00000       0.00000       0.00000       0.00000       0.00000
  11  24 4011.6195    1.5202  8.0352  9.9141 -0.0030      0.488562  0.1824   0.0196   0.3212    0.0617   0.0000      0.106998   473.9570       49.7781       50.0784       25.6397       25.7771      -13.8268      -6.55923       4.64841      -10.4157      -8.29330      -1.69456     -0.725326     -0.329902     -0.703364     -0.419883     0.0418307     0.0201241   -0.00341483    0.00235226   -0.00310835  -0.000184150   1.06250e-05       0.00000       0.00000       0.00000       0.00000       0.00000       0.00000       0.00000       0.00000       0.00000       0.00000       0.00000       0.00000       0.00000       0.00000       16.1000       20.9319       20.7049       19.3845       17.6881       14.7348       12.3979       9.09988       6.54200       4.11943       2.59011       1.49043      0.818388      0.427143      0.203815     0.0912218     0.0360819     0.0133733    0.00438629    0.00117839   0.000279243   4.08739e-05       0.00000       0.00000       0.00000       0.00000       0.00000       0.00000       0.00000       0.00000       0.00000       0.00000       0.00000       0.00000       0.00000       0.00000
  11  25 4151.4237    1.3046 11.2648  9.6462 -0.0043     0.0488787  0.2423   0.0154   0.4291    0.0551   0.0000     0.0874294   454.3044      -6.56268       47.2440       22.3303       9.51000      -2.44783       24.9355       2.37812      -5.16368      -1.50001       7.17696     -0.707780      0.740936     -0.871638      0.231218      0.316507   -0.00645786    0.00731293    0.00644597   -0.00123453   0.000312586   0.000117178       0.00000       0.00000       0.00000       0.00000       0.00000       0.00000       0.00000       0.00000       0.00000       0.00000       0.00000       0.00000       0.00000       0.00000       20.1160       25.7100       26.6974       24.8788       22.3956       19.1703       14.9623       11.2420       8.02859       5.21868       3.35961       1.94679       1.08264      0.549813      0.272193      0.117137     0.0484964     0.0177422    0.00593186    0.00157162   0.000342822   5.12118e-05       0.00000       0.00000       0.00000       0.00000       0.00000       0.00000       0.00000       0.00000       0.00000       0.00000       0.00000       0.00000       0.00000       0.00000
  12  11 2235.9247    0.9733  0.6073  9.8331 -0.0072       4.10040  0.0440   0.0346   0.0661    0.1181   0.0000       1.41326   437.9071       1.90919       9.26534     -0.141442      -6.47626      -5.10421      -4.00605       2.29070       2.03446      0.389671      0.475007      0.143436     0.0603673     0.0139354     0.0603588    0.00259354    -0.0115174   -0.00600534    0.00180369  -7.57754e-05   0.000215811   6.33949e-06  -4.73607e-06   3.90332e-06       0.00000       0.00000       0.00000       0.00000       0.00000       0.00000       0.00000       0.00000       0.00000       0.00000       0.00000       0.00000       4.68660       5.50225       6.90433       5.08500       5.71498       4.90997       3.08500       2.76264       1.82982       1.26766      0.896974      0.523830      0.326967      0.174992     0.0896264     0.0428365     0.0192071    0.00804096    0.00313103    0.00116544   0.000435887   0.000108394   1.72577e-05   1.64838e-06       0.00000       0.00000       0.00000       0.00000       0.00000       0.00000       0.00000       0.00000       0.00000       0.00000       0.00000       0.00000
  12  12 2376.4552    1.4056  0.7661  9.9589  0.0003       3.54061  0.0399   0.0483   0.0778    0.1910   0.0000       1.04671   440.8097       5.43061       11.5098      -2.02529       1.66233       6.90012      -2.03250      -1.02214       1.60816       1.19342    -0.0546325     -0.421393     -0.255239   -0.00322792      0.112560    -0.0195111    0.00902999   0.000233315    0.00192508   0.000267765  -0.000418602   2.80917e-05   5.19566e-07  -3.87878e-06       0.00000       0.00000       0.00000       0.00000       0.00000       0.00000       0.00000       0.00000       0.00000       0.00000       0.00000       0.00000       4.52451       5.27234       5.28683       5.04699       4.01293       4.05234       3.51172       2.89726       2.06032       1.40152      0.814342      0.533863      0.281948      0.144320     0.0829306     0.0440710     0.0171509    0.00773647    0.00292435    0.00104621   0.000280278   7.69745e-05   1.30448e-05   2.37029e-06       0.00000       0.00000       0.00000       0.00000       0.00000       0.00000       0.00000       0.00000       0.00000       0.00000       0.00000       0.00000
  12  13 2515.5517    1.8682  0.9155 10.1150  0.0012       3.52393  0.0439   0.0561   0.0808    0.3049   0.0000      0.934873   432.5294       14.2151       13.8120       1.73823       5.35880      0.539324      -5.49123       1.52089       3.25126       1.12746     -0.204356     -0.647580     0.0163500     -0.111060     0.0621728   -0.00558818    -0.0236571   -0.00266746    0.00221652   0.000976075  -0.000616369   6.06630e-05   3.86039e-05  -4.75655e-07       0.00000       0.00000       0.00000       0.00000       0.00000       0.00000       0.00000       0.00000       0.00000       0.00000       0.00000       0.00000       4.79057       5.22999       5.33772       5.68566       5.02974       4.14960       3.45859       2.52768       1.75454       1.22871      0.904032      0.566014      0.319042      0.168938     0.0860039     0.0452507     0.0195215    0.00821236    0.00281503   0.000897624   0.000269469   6.50546e-05   1.45741e-05   2.07092e-06       0.00000       0.00000       0.00000       0.00000       0.00000       0.00000       0.00000       0.00000       0.00000       0.00000       0.00000       0.00000
  12  14 2654.7654    2.3279  0.7804 11.2186 -0.0109       4.81821  0.0377   0.0771   0.0739    0.1767   0.0000       1.11253   432.5878       12.4306       17.5685       10.3803     -0.955528       1.01076       1.25157      -5.58347      -1.62421     0.0657307    -0.0219921     -0.104112     -0.185750   -0.00268864     -0.155925    -0.0310866    -0.0147506   -0.00634653   -0.00347254   0.000453365  -0.000286996   3.79969e-06  -1.00493e-05   2.19701e-06       0.00000       0.00000       0.00000       0.00000       0.00000       0.00000       0.00000       0.00000       0.00000       0.00000       0.00000       0.00000       3.71560       4.66316       4.92443       4.77715       4.14613       3.54657       2.88990       2.36727       1.60576       1.05440      0.759499      0.455909      0.249864      0.146901     0.0737617     0.0383401     0.0179678    0.00769034    0.00254093   0.000945255   0.000296744   7.36333e-05   1.51032e-05   2.33717e-06       0.00000       0.00000       0.00000       0.00000       0.00000       0.00000       0.00000       0.00000       0.00000       0.00000       0.00000       0.00000
  12  15 2794.6388    2.7855  0.8037 11.7288 -0.0071       3.11977  0.0412   0.0903   0.0780    0.1774   0.0000       1.02044   439.3583       14.2484       16.4706      0.465621       3.25188      0.368704      -4.19024       2.69823     -0.194852      -1.74773      -1.36668      0.145455     0.0472544     -0.261451     0.0305032   -0.00478205   0.000960769   -0.00220702   -0.00179916  -0.000675347  -8.64459e-05  -4.12743e-05   1.42516e-05   1.24467e-07       0.00000       0.00000       0.00000       0.00000       0.00000       0.00000       0.00000       0.00000       0.00000       0.00000       0.00000       0.00000       4.68248       5.87345       6.51790       5.59195       5.14610       4.32823       3.42192       2.72217       1.87268       1.20217      0.835683      0.490930      0.277997      0.150873     0.0801589     0.0384342     0.0190783    0.00717025    0.00275940   0.000988537   0.000338456   8.46544e-05   1.57907e-05   2.05412e-06       0.00000       0.00000       0.00000       0.00000       0.00000       0.00000       0.00000       0.00000       0.00000       0.00000       0.00000       0.00000
  12  16 2934.4698    3.6699  0.6963 12.4509 -0.0164       2.30995  0.0399   0.1304   0.0652    0.1449   0.0000       1.13106   437.7192       6.43255       6.13880       4.21985      0.830631      -1.70033      -10.5621      0.289542     -0.582073      0.158838       1.21782     -0.786336     -0.386091      0.168858     0.0534565    -0.0195741    -0.0171285    0.00777094  -0.000526752   5.13636e-05  -4.58885e-05  -5.94815e-06  -1.80970e-05  -1.27882e-06       0.00000       0.00000       0.00000       0.00000       0.00000       0.00000       0.00000       0.00000       0.00000       0.00000       0.00000       0.00000       4.48655       5.52274       5.87832       5.64457       4.86925       3.96963       3.42995       2.31312       1.69269       1.16737      0.703158      0.492859      0.258877      0.144332     0.0799217     0.0367243     0.0180291    0.00653804    0.00276698   0.000982071   0.000236223   6.92031e-05   1.47379e-05   1.95122e-06       0.00000       0.00000       0.00000       0.00000       0.00000       0.00000       0.00000       0.00000       0.00000       0.00000       0.00000       0.00000
  12  17 3073.9567    3.9688  0.8282 12.5452 -0.0030       1.27992  0.0424   0.1271   0.0710    0.1537   0.0000       1.19458   437.5823       8.82404      -3.15278       1.45767      0.180865       11.6867      -3.06351      -1.57397       2.79659      -2.85069  -0.000430900     -0.244081     -0.238790      0.194391     -0.194008    -0.0551602    -0.0569082    0.00262263   -0.00332597    0.00114619   0.000236877   2.19697e-06  -6.79894e-06  -1.78751e-06       0.00000       0.00000       0.00000       0.00000       0.00000       0.00000       0.00000       0.00000       0.00000       0.00000       0.00000       0.00000       4.03213       5.17276       5.25163       5.31262       4.58119       4.07413       3.09353       2.37056       1.84668       1.20192      0.806004      0.487223      0.300626      0.160780     0.0845099     0.0420027     0.0181204    0.00756959    0.00292618    0.00102810   0.000326427   7.72349e-05   1.69230e-05   2.68489e-06       0.00000       0.00000       0.00000       0.00000       0.00000       0.00000       0.00000       0.00000       0.00000       0.00000       0.00000       0.00000
  12  18 3213.3157    3.9171  1.0947 12.4914  0.0012      0.156548  0.0621   0.1107   0.0979    0.1752   0.0000       1.09048   435.6274       13.1314       16.9466       16.7489       3.03565       5.10988       4.16597       1.29842       1.51431      -1.53884      0.885965     -0.715184    -0.0241913     0.0572094    -0.0115026   -0.00264252    -0.0226339    0.00639567   0.000534539    0.00229611   0.000783835  -0.000193014   2.01979e-05   7.60108e-07       0.00000       0.00000       0.00000       0.00000       0.00000       0.00000       0.00000       0.00000       0.00000       0.00000       0.00000       0.00000       7.94554       10.9021       11.6392       10.8999       9.33977       7.13786       5.02226       3.53514       2.28561       1.49663      0.930638      0.571438      0.344060      0.174208     0.0994108     0.0457236     0.0209133    0.00785181    0.00347990    0.00110482   0.000369141   9.78134e-05   1.92230e-05   2.95888e-06       0.00000       0.00000       0.00000       0.00000       0.00000       0.00000       0.00000       0.00000       0.00000       0.00000       0.00000       0.00000
  12  19 3352.7594    3.3490  1.7956 11.9991 -0.0026      0.578825  0.0699   0.0746   0.1248    0.1270   0.0000      0.518054   435.9083       4.11432       10.1658       1.15551       8.02714      -7.07978      0.649377      0.514152      -2.01129      -2.05581       1.74001     -0.397011    -0.0739592     -0.389027      0.114377     0.0214823    0.00827869    -0.0123090  -0.000878311  -0.000781765  -0.000131756  -0.000165810  -7.65150e-06   4.15634e-07       0.00000       0.00000       0.00000       0.00000       0.00000       0.00000       0.00000       0.00000       0.00000       0.00000       0.00000       0.00000       6.36538       9.04760       8.60942       8.83411       7.33905       6.49333       5.06691       3.88194       2.84553       1.90561       1.23456      0.745891      0.445247      0.233921      0.131604     0.0590134     0.0293250     0.0111836    0.00474459    0.00155018   0.000497161   0.000127786   2.85065e-05   4.81885e-06       0.00000       0.00000       0.00000       0.00000       0.00000       0.00000       0.00000       0.00000       0.00000       0.00000       0.00000       0.00000
  12  20 3492.6246    2.9281  2.6327 11.2509 -0.0010      0.747618  0.0857   0.0519   0.1403    0.1037   0.0000      0.305961   436.5291      -6.44259       21.4550       17.4103      -16.3862      -7.79713      -9.62215       1.75445       5.09974       1.90592     -0.903214      -1.20479      0.720328     -0.242672     0.0918961     0.0235275    -0.0280338   -0.00198158  -0.000129119    0.00209711   6.12987e-05  -0.000256499   6.98834e-05   3.17278e-07       0.00000       0.00000       0.00000       0.00000       0.00000       0.00000       0.00000       0.00000       0.00000       0.00000       0.00000       0.00000       7.50016       9.93202       9.70508       9.89072       8.61377       7.37510       5.93071       4.56679       3.30525       2.27906       1.45726      0.904637      0.523923      0.299854      0.150084     0.0747566     0.0326258     0.0142258    0.00526549    0.00186593   0.000556652   0.000152910   3.27778e-05   5.18414e-06       0.00000       0.00000       0.00000       0.00000       0.00000       0.00000       0.00000       0.00000       0.00000       0.00000       0.00000       0.00000
  12  21 3632.7606    2.4847  3.6789 10.7345 -0.0018      0.685766  0.0954   0.0377   0.1671    0.0849   0.0000      0.196212   448.8204       12.0022      -2.72166       18.1436       12.9287      -10.6467      -3.58275       4.37657       3.77627      -4.87730     -0.676403     -0.201122     -0.749154     -0.269946     -0.147065    -0.0731245    -0.0158847    0.00346335    0.00569973   -0.00195145   4.81670e-05  -0.000175731   3.30677e-05  -9.20854e-07       0.00000       0.00000       0.00000       0.00000       0.00000       0.00000       0.00000       0.00000       0.00000       0.00000       0.00000       0.00000       8.42540       10.7426       10.8934       10.7637       9.94637       8.21222       6.61460       4.99272       3.56943       2.56856       1.69338       1.05065      0.630949      0.349060      0.181606     0.0849776     0.0402026     0.0162509    0.00630299    0.00208746   0.000650386   0.000174637   3.71048e-05   5.38717e-06       0.00000       0.00000       0.00000       0.00000       0.00000       0.00000       0.00000       0.00000       0.00000       0.00000       0.00000       0.00000
  12  22 3773.0447    2.0309  5.3261 10.5401 -0.0004      0.683833  0.1284   0.0284   0.2246    0.0647   0.0000      0.151218   435.3264       23.2437       7.70396      -11.0144      -18.5885       25.0392       13.1047      -1.92325      -13.3879       1.77044       2.60191       1.59976     0.0258956     -0.851128      0.131501      0.277115     0.0198268    -0.0104696    -0.0118405    0.00467672   -0.00145187  -0.000162382  -2.86531e-05  -8.68544e-06       0.00000       0.00000       0.00000       0.00000       0.00000       0.00000       0.00000       0.00000       0.00000       0.00000       0.00000       0.00000       10.7529       13.9729       14.0500       14.1720       12.3567       10.7033       8.64632       6.60863       4.89151       3.27546       2.23342       1.35053      0.809287      0.443031      0.232324      0.114927     0.0518872     0.0219513    0.00829643    0.00284573   0.000898182   0.000222985   4.88989e-05   7.47551e-06       0.00000       0.00000       0.00000       0.00000       0.00000       0.00000       0.00000       0.00000       0.00000       0.00000       0.00000       0.00000
  12  23 3913.3236    1.7339  6.9364 10.0793 -0.0001      0.267452  0.1508   0.0215   0.2697    0.0648   0.0000      0.109554   458.1418       22.2241       8.27680       6.05402       23.8417       24.2630       15.6225      0.515330       1.54825       4.61546      -5.77411     -0.459804       2.38024     0.0976492     -0.196707     -0.209347     0.0628331     0.0389761    0.00666409   -0.00230727  -0.000950040  -0.000349595   6.33285e-05  -3.70046e-06       0.00000       0.00000       0.00000       0.00000       0.00000       0.00000       0.00000       0.00000       0.00000       0.00000       0.00000       0.00000       12.7148       16.3683       16.9019       16.1835       15.0388       12.6461       10.3594       7.77825       5.78739       3.97426       2.65286       1.64980      0.953278      0.550828      0.274408      0.134774     0.0615255     0.0261613    0.00972544    0.00352455    0.00106124   0.000278412   6.01713e-05   8.36677e-06       0.00000       0.00000       0.00000       0.00000       0.00000       0.00000       0.00000       0.00000       0.00000       0.00000       0.00000       0.00000
  12  24 4053.8980    1.4403  8.8702  9.9207 -0.0022      0.295443  0.1872   0.0176   0.3448    0.0548   0.0000     0.0952875   413.2376       2.64280       15.9064       11.6866       17.3378      -3.48010      -4.38375      -8.58743      -5.96245      -7.26844      -1.57133      -3.28953       1.19217     -0.624643     -0.681267      0.115175      0.115160   -0.00306643    -0.0135836   -0.00476941   -0.00115687  -0.000224273   0.000105332  -3.49464e-07       0.00000       0.00000       0.00000       0.00000       0.00000       0.00000       0.00000       0.00000       0.00000       0.00000       0.00000       0.00000       15.7118       20.2881       20.3197       19.6314       18.0009       15.2808       12.6345       9.77087       7.07086       4.93297       3.14268       2.01582       1.13598      0.637683      0.330506      0.163087     0.0734296     0.0304742     0.0116319    0.00412460    0.00120669   0.000331282   6.97580e-05   1.00820e-05       0.00000       0.00000       0.00000       0.00000       0.00000       0.00000       0.00000       0.00000       0.00000       0.00000       0.00000       0.00000
  12  25 4194.0938    1.2343 12.2301  9.6710 -0.0037   -0.00329306  0.2639   0.0143   0.4520    0.0504   0.0000     0.0858158   445.3489       17.0919       42.6100      -1.61669     -0.913433      -35.2014      -24.2460       17.9199      -9.90174      -12.9873      -3.10050       3.62957     -0.187905      -1.04529     -0.515824      0.390130      0.205947    -0.0578798    -0.0352135  -0.000768961  -0.000747079  -0.000127545   3.75451e-05  -1.33928e-05       0.00000       0.00000       0.00000       0.00000       0.00000       0.00000       0.00000       0.00000       0.00000       0.00000       0.00000       0.00000       19.5179       24.8981       25.3335       25.5197       22.6096       19.8484       16.0013       12.3728       9.04488       6.35645       4.12957       2.60634       1.52266      0.845575      0.439438      0.215683     0.0968971     0.0409589     0.0157848    0.00549894    0.00166756   0.000437412   9.03013e-05   1.36282e-05       0.00000       0.00000       0.00000       0.00000       0.00000       0.00000       0.00000       0.00000       0.00000       0.00000       0.00000       0.00000
  12  26 4335.5529    1.0432 14.4891  9.5675  0.0038    -0.0843558  0.3366   0.0125   0.5752    0.0467   0.0000     0.0914580   448.4402       46.6306       37.2957      -8.08340      0.644326      -8.83183       41.6980       33.4350      -13.3914      -13.2676       4.69572       3.71782     -0.796453     -0.848097       1.13196    -0.0119281     0.0324779    -0.0811562   -0.00707747    0.00708394   0.000728511  -0.000652123  -8.11962e-05   4.56843e-05       0.00000       0.00000       0.00000       0.00000       0.00000       0.00000       0.00000       0.00000       0.00000       0.00000       0.00000       0.00000       23.6134       30.0705       31.0341       30.9149       27.8318       23.5461       19.2535       15.1048       11.1427       7.68211       4.88333       3.21877       1.81482       1.06206      0.547405      0.274077      0.121590     0.0508992     0.0190125    0.00691639    0.00199682   0.000542438   0.000111716   1.61474e-05       0.00000       0.00000       0.00000       0.00000       0.00000       0.00000       0.00000       0.00000       0.00000       0.00000       0.00000       0.00000
  12  27 4476.2251    0.8796 16.5498  9.5008  0.0030     -0.215127  0.4397   0.0106   0.6887    0.0423   0.0000      0.104487   460.5091      -19.9167       41.9758       8.88570      -3.60117       36.2502      -10.9976       6.04427       1.76750      -6.62732      -2.27218       9.35119      -8.50604      -1.45469      0.104919     -0.390697     -0.150257     0.0384473   -0.00271730     0.0122884   -0.00137449  -0.000647206   0.000170662   1.29733e-05       0.00000       0.00000       0.00000       0.00000       0.00000       0.00000       0.00000       0.00000       0.00000       0.00000       0.00000       0.00000       28.1714       37.4492       37.7550       37.2020       34.0623       28.8735       24.2237       18.4294       13.7035       9.49924       6.35139       3.91656       2.34174       1.30757      0.674398      0.337830      0.149685     0.0651538     0.0244489    0.00849316    0.00261267   0.000678416   0.000146039   2.06217e-05       0.00000       0.00000       0.00000       0.00000       0.00000       0.00000       0.00000       0.00000       0.00000       0.00000       0.00000       0.00000
  13  10 2128.6071    0.7261  0.5673  9.3192 -0.0085       7.82993  0.0382   0.0296   0.0628    0.1150   0.0000       1.44729   437.1211       7.24461       13.4991     -0.196661      -1.50165       1.06641      0.303410       1.43137      -2.72026      0.721601      0.154891      0.140572      0.337351    -0.0220709     0.0256002    -0.0253457     0.0358507    0.00749083    0.00203162   0.000355671   0.000381529   7.85679e-05  -3.63631e-05   9.71887e-06  -6.35877e-06   3.81060e-07       0.00000       0.00000       0.00000       0.00000       0.00000       0.00000       0.00000       0.00000       0.00000       0.00000       3.76192       4.49663       4.58550       4.88827       3.69380       3.61724       3.26774       2.70326       1.85557       1.47601       1.06342      0.527662      0.335932      0.217790      0.118790     0.0576355     0.0269942     0.0161341    0.00717423    0.00275387   0.000847545   0.000273682   8.44059e-05   1.86287e-05   3.94778e-06   6.59357e-07       0.00000       0.00000       0.00000       0.00000       0.00000       0.00000       0.00000       0.00000       0.00000       0.00000
  13  12 2411.9401    1.4117  0.9240  9.8427  0.0026       3.35742  0.0613   0.0400   0.0829    0.1929   0.0000       1.02500   437.5538      -2.29188       4.35122      -1.20449      -8.41479      -1.63343      -6.69623       1.71079     -0.107671    -0.0296696      -1.29099      0.277727      0.199714     -0.195318    -0.0296579    -0.0191609   -0.00959831    -0.0304977  -0.000824251   -0.00156321   0.000573271   0.000153954  -2.47914e-05  -8.35935e-06   5.12929e-06   1.25235e-06       0.00000       0.00000       0.00000       0.00000       0.00000       0.00000       0.00000       0.00000       0.00000       0.00000       6.16497       5.08835       7.10476       8.61559       6.65136       4.59994       4.85282       4.07120       3.02710       1.57221       1.24690       1.08942      0.644782      0.249941      0.141398      0.113564     0.0659941     0.0293538     0.0109365    0.00412014    0.00144833   0.000430583   0.000101299   2.14151e-05   5.25715e-06   6.35560e-07       0.00000       0.00000       0.00000       0.00000       0.00000       0.00000       0.00000       0.00000       0.00000       0.00000
  13  13 2551.8727    1.8057  0.9120 10.9733  0.0000       4.63385  0.0448   0.0530   0.0813    0.1528   0.0000       1.22288   441.0449       2.80928       19.7208       7.34427       6.42085       11.6967      -3.85166      0.889346       1.60325     0.0107753     -0.720047      0.111832     -0.266761    -0.0923954    -0.0540364     0.0612310    -0.0117299     0.0256864    0.00945738    0.00195484  -0.000282921   0.000117103   1.31456e-05  -2.73657e-05  -5.66666e-06   8.37849e-07       0.00000       0.00000       0.00000       0.00000       0.00000       0.00000       0.00000       0.00000       0.00000       0.00000       4.09126       5.14548       5.15629       5.02189       4.54403       4.17953       3.42915       2.67609       2.06183       1.51125      0.943139      0.635971      0.391372      0.222420      0.123254     0.0654997     0.0323254     0.0139140    0.00611241    0.00247244   0.000955000   0.000306617   8.09818e-05   2.18314e-05   4.26558e-06   6.49268e-07       0.00000       0.00000       0.00000       0.00000       0.00000       0.00000       0.00000       0.00000       0.00000       0.00000
  13  14 2691.6782    2.3198  0.9302 11.2919  0.0011      0.302622  0.0563   0.0685   0.0807    0.1864   0.0000       1.54845   438.3190       14.1373     -0.238021       1.95726       9.30745       1.48204     -0.972919       1.93125       1.56250      -1.40819       2.48439     0.0830885     -0.593404     0.0512789   -0.00888344     0.0321859   -0.00744715    -0.0160455   -0.00469327    0.00363248    0.00102718    0.00102552   0.000147665  -2.08965e-05   6.15341e-06   1.40023e-06       0.00000       0.00000       0.00000       0.00000       0.00000       0.00000       0.00000       0.00000       0.00000       0.00000       4.79104       4.99830       6.17729       5.38604       5.80702       4.51236       3.32342       3.06611       2.33854       1.65749       1.14220      0.683344      0.446443      0.298379      0.153328     0.0879407     0.0424194     0.0167667    0.00787704    0.00292871   0.000971239   0.000403367   0.000118297   2.94910e-05   4.95114e-06   5.30296e-07       0.00000       0.00000       0.00000       0.00000       0.00000       0.00000       0.00000       0.00000       0.00000       0.00000
  13  15 2832.1698    3.0080  0.8527 11.6051  0.0026     0.0608582  0.0517   0.0926   0.0710    0.2042   0.0000      0.963914   438.7089       8.83570       12.9545     -0.184973       3.09869       4.49690      -1.90194      -3.92395     -0.359052       2.28160     0.0438365     -0.227196      0.521737     -0.299584    -0.0836407    -0.0460670     0.0230630   -0.00892416    0.00993966  -0.000531136   0.000452058   0.000275848   4.89624e-05  -1.62171e-05   5.05281e-07   5.07254e-07       0.00000       0.00000       0.00000       0.00000       0.00000       0.00000       0.00000       0.00000       0.00000       0.00000       6.19726       8.42902       9.20481       8.97067       7.60311       6.06261       4.60940       3.21615       1.96473       1.45115      0.983214      0.588378      0.356602      0.225635      0.124686     0.0557677     0.0288954     0.0140056    0.00710741    0.00259702   0.000944171   0.000274161   7.55711e-05   1.93847e-05   3.83709e-06   5.72930e-07       0.00000       0.00000       0.00000       0.00000       0.00000       0.00000       0.00000       0.00000       0.00000       0.00000
  13  17 3112.5696    3.7357  0.8870 12.7399 -0.0094       1.04623  0.0446   0.1190   0.0816    0.1426   0.0000       1.41665   437.9634       7.12509       14.3472      -10.4546       1.21957       2.19762      -2.74968      -2.34095       2.27773      -1.12828     -0.999197     -0.606310     -0.156194     -0.315299    -0.0269172     0.0345298    0.00125635    -0.0158996   -0.00994375    0.00173165   0.000185389  -0.000150428   5.13616e-05   5.12213e-05   6.70050e-07  -5.00987e-07       0.00000       0.00000       0.00000       0.00000       0.00000       0.00000       0.00000       0.00000       0.00000       0.00000       4.24691       5.13459       4.94444       4.66978       4.62492       4.01611       3.39094       2.80290       2.24684       1.50784       1.02737      0.626381      0.392957      0.222351      0.129100     0.0642908     0.0311310     0.0143126    0.00581512    0.00223427   0.000855492   0.000274785   9.03569e-05   2.09811e-05   4.44577e-06   5.97202e-07       0.00000       0.00000       0.00000       0.00000       0.00000       0.00000       0.00000       0.00000       0.00000       0.00000
  13  18 3252.3764    3.8126  1.2106 12.5560 -0.0029      -1.20277  0.0607   0.1006   0.0949    0.1578   0.0000      0.851389   442.0308       11.2649       15.6163       14.7670      -10.4334       7.37840      -1.84294      -1.03552       1.98051      0.792564      -1.99422      -1.33631     0.0603090     -0.314607     -0.136669    -0.0618813     0.0208076     0.0272749   -0.00771610   -0.00777107    0.00170313   0.000250117  -0.000179288  -2.11131e-05   1.29777e-06   3.37157e-07       0.00000       0.00000       0.00000       0.00000       0.00000       0.00000       0.00000       0.00000       0.00000       0.00000       5.22222       6.60183       6.36305       6.01141       6.06976       5.57903       4.38254       3.35625       2.57779       1.77067       1.38605      0.902892      0.530953      0.321697      0.161545     0.0866964     0.0362654     0.0196747    0.00709914    0.00337766    0.00104009   0.000419192   0.000122319   2.77104e-05   5.85276e-06   8.17363e-07       0.00000       0.00000       0.00000       0.00000       0.00000       0.00000       0.00000       0.00000       0.00000       0.00000
  13  19 3392.6626    3.1367  2.0373 11.7401 -0.0063       1.69186  0.0728   0.0633   0.1240    0.1063   0.0000      0.389902   449.3587       18.5647       1.51623       13.6154      -4.15606      -2.54198      -7.78721      -3.93358      -1.96436      -1.06692       1.04194      -2.04598     -0.495455      0.180677      0.107591     0.0567952     0.0263737     0.0382655    0.00723034   0.000750624  -0.000598505  -0.000261497   0.000179074  -2.07141e-05   6.34073e-06  -7.73425e-07       0.00000       0.00000       0.00000       0.00000       0.00000       0.00000       0.00000       0.00000       0.00000       0.00000       5.51769       7.53894       7.17109       7.94840       6.58778       6.37196       4.57618       3.94654       2.86379       2.08999       1.42404      0.944171      0.572491      0.340393      0.210446     0.0944445     0.0531548     0.0222716     0.0109847    0.00351158    0.00155386   0.000472728   0.000145191   3.51402e-05   6.52226e-06   1.22379e-06       0.00000       0.00000       0.00000       0.00000       0.00000       0.00000       0.00000       0.00000       0.00000       0.00000
  13  20 3532.8119    2.6467  2.7702 11.2568  0.0010      0.632429  0.0843   0.0460   0.1430    0.0902   0.0000      0.319629   437.9493      0.314343       14.0301       12.3783       3.28560      -9.52575     -0.127474      -1.51407       4.53498       3.12583     -0.582275     -0.223160     -0.729831     -0.177072      0.230196    -0.0252543     0.0369096     0.0210493    0.00581053    0.00179200   0.000392254   0.000150698  -0.000276133   4.03979e-05   7.34827e-06  -1.06100e-08       0.00000       0.00000       0.00000       0.00000       0.00000       0.00000       0.00000       0.00000       0.00000       0.00000       6.89684       8.61984       8.92050       8.77649       7.96220       7.19329       5.67917       4.64525       3.37789       2.48625       1.70580       1.03480      0.671643      0.391950      0.221320      0.111738     0.0553670     0.0247214     0.0113129    0.00442164    0.00160924   0.000510008   0.000162492   3.91261e-05   7.37427e-06   1.10463e-06       0.00000       0.00000       0.00000       0.00000       0.00000       0.00000       0.00000       0.00000       0.00000       0.00000
  13  21 3673.3622    2.2970  3.8214 10.8475  0.0006      0.569547  0.0999   0.0343   0.1726    0.0725   0.0000      0.199239   443.8042       2.19807       32.4993       30.9058      -4.06392     -0.109214      -7.35877      -1.83198       3.10320       2.67974      -2.42792      -1.32764      0.903331     -0.752949      0.143269     -0.169637    -0.0721432   -0.00871808   -0.00129591   -0.00440905   -0.00253314   0.000722288   0.000359441  -4.57426e-06   1.09238e-05  -1.51492e-06       0.00000       0.00000       0.00000       0.00000       0.00000       0.00000       0.00000       0.00000       0.00000       0.00000       7.92597       10.7399       10.5571       10.9758       9.43609       8.63083       6.98171       5.55518       3.98094       3.02390       2.00476       1.30607      0.813476      0.470305      0.266311      0.135575     0.0659477     0.0315770     0.0134804    0.00556422    0.00205883   0.000648671   0.000191964   4.91818e-05   9.79354e-06   1.57766e-06       0.00000       0.00000       0.00000       0.00000       0.00000       0.00000       0.00000       0.00000       0.00000       0.00000
  13  22 3813.9557    1.9046  6.0662 10.3733  0.0001      0.288161  0.1311   0.0233   0.2356    0.0571   0.0000      0.116689   439.2454       30.2298      -11.1534      0.663116      -18.0393      -21.1045       7.47500       1.17879      -3.19944      -9.61682     -0.206091     -0.577252     -0.510484     0.0379312     -0.332172     0.0591735     0.0713479     0.0101802     0.0209783   -0.00341489   -0.00184213    0.00145247  -0.000116213  -3.45143e-05   1.05092e-05  -7.95049e-07       0.00000       0.00000       0.00000       0.00000       0.00000       0.00000       0.00000       0.00000       0.00000       0.00000       10.4014       13.4022       13.6828       13.1892       12.5989       10.7945       9.32010       7.10327       5.48943       3.89827       2.72275       1.73889       1.06629      0.643977      0.350790      0.182576     0.0893426     0.0416045     0.0182941    0.00727340    0.00260289   0.000885192   0.000257015   6.42449e-05   1.37003e-05   1.78744e-06       0.00000       0.00000       0.00000       0.00000       0.00000       0.00000       0.00000       0.00000       0.00000       0.00000
  13  23 3954.9481    1.6094  7.6631 10.0500 -0.0012      0.511413  0.1564   0.0187   0.2904    0.0567   0.0000      0.100062   441.8364       20.5173      -7.97091      -12.3912      -10.1791       12.3037       14.3141      -3.80019       2.34444      -2.15482      -7.21694       1.18063       1.31055     -0.793119     -0.517062      0.133356    -0.0528576    -0.0413339     0.0180852  -0.000593840   -0.00341781  -0.000835575  -0.000171449   0.000106039  -1.15549e-05   4.33445e-07       0.00000       0.00000       0.00000       0.00000       0.00000       0.00000       0.00000       0.00000       0.00000       0.00000       12.1042       15.7299       16.7507       16.1779       14.7099       12.9185       10.4681       8.44682       6.12849       4.41618       3.10554       1.95329       1.20378      0.732656      0.400251      0.208710      0.104151     0.0481737     0.0218659    0.00849013    0.00305565    0.00103826   0.000309452   7.65302e-05   1.48262e-05   2.11020e-06       0.00000       0.00000       0.00000       0.00000       0.00000       0.00000       0.00000       0.00000       0.00000       0.00000
  13  24 4095.3606    1.3960 10.3517  9.7918 -0.0002      0.172569  0.2042   0.0154   0.3656    0.0528   0.0000     0.0867156   427.8079       62.5412       34.6669       12.3442       10.5485       24.6926       3.90115      -9.24421       5.64177       3.50690     -0.204357      -2.07862      0.996617      0.102405     -0.379416     -0.439527    -0.0894708      0.123461     0.0126508    0.00617245   2.33629e-05  -0.000738243  -0.000258549   3.43404e-05  -3.16452e-05   7.99008e-08       0.00000       0.00000       0.00000       0.00000       0.00000       0.00000       0.00000       0.00000       0.00000       0.00000       14.9217       18.9437       19.6073       19.5303       18.1317       15.4535       13.2857       10.1294       7.86020       5.55471       3.85658       2.53161       1.56739      0.919920      0.512946      0.271041      0.134279     0.0626752     0.0269027     0.0107659    0.00392955    0.00129498   0.000372369   9.21247e-05   1.95022e-05   2.56676e-06       0.00000       0.00000       0.00000       0.00000       0.00000       0.00000       0.00000       0.00000       0.00000       0.00000
  13  25 4236.5850    1.1719 12.4619  9.7040 -0.0005    0.00730160  0.2641   0.0134   0.4612    0.0473   0.0000     0.0825612   408.4908       3.03350       65.6125      -11.0914      -41.4990       16.6585      -6.20087      -6.63801      -27.0688       3.77985       3.95273      -1.00975     0.0119168     -0.101820     -0.161581    -0.0825623     0.0300390     0.0733240   0.000751018     0.0118748    -0.0126380    0.00212510    0.00105887  -6.52853e-05  -1.04936e-05  -9.04824e-07       0.00000       0.00000       0.00000       0.00000       0.00000       0.00000       0.00000       0.00000       0.00000       0.00000       18.5885       24.1862       25.3006       25.1200       22.6808       19.8424       16.3796       12.7655       9.55877       6.89849       4.78746       3.09120       1.94588       1.16108      0.627843      0.344069      0.167739     0.0783563     0.0341038     0.0140519    0.00493733    0.00164897   0.000476006   0.000117234   2.34117e-05   3.27173e-06       0.00000       0.00000       0.00000       0.00000       0.00000       0.00000       0.00000       0.00000       0.00000       0.00000
  13  26 4378.5391    0.9721 15.3976  9.5916  0.0001     0.0934530  0.3653   0.0110   0.5917    0.0428   0.0000     0.0932060   450.7629       15.6843       58.6495       32.7875       62.4155      -24.2907      -26.8837       17.6449       12.4176     -0.867635      -4.15788     -0.329674      -1.06742      -1.54664     -0.372293      0.263710     0.0829253      0.266650    0.00146888    0.00152477    0.00325747    0.00452218   0.000917199   0.000228093  -6.65793e-05  -6.77114e-06       0.00000       0.00000       0.00000       0.00000       0.00000       0.00000       0.00000       0.00000       0.00000       0.00000       22.6922       29.4246       30.5583       29.6702       28.4574       24.0061       20.6611       15.9973       12.3504       8.87165       6.06760       3.98269       2.50013       1.46331      0.827135      0.435441      0.217857      0.100028     0.0434714     0.0173875    0.00644988    0.00209668   0.000614437   0.000154411   3.15491e-05   4.04645e-06       0.00000       0.00000       0.00000       0.00000       0.00000       0.00000       0.00000       0.00000       0.00000       0.00000
  13  27 4518.6331    0.8346 19.1988  9.5058 -0.0019     -0.236933  0.5225   0.0087   0.7404    0.0355   0.0000      0.106203   490.1854       46.3883       9.92288      -6.15602       41.2715       32.2018       2.26687       6.59086       21.1162      -14.3972      -8.29692       2.69797       3.55737     -0.255047     -0.287177      0.280108     -0.139387    -0.0768270     0.0314559     0.0165498    -0.0130560   0.000500463   -0.00112237   4.96422e-05   8.15101e-05  -3.59315e-06       0.00000       0.00000       0.00000       0.00000       0.00000       0.00000       0.00000       0.00000       0.00000       0.00000       29.6435       37.8750       40.2892       39.6126       36.2604       30.9366       26.3441       21.1921       16.0157       11.4539       7.84512       5.05277       3.23130       1.86041       1.07691      0.570986      0.289720      0.134640     0.0583239     0.0231326    0.00850615    0.00268379   0.000799931   0.000193465   3.82669e-05   5.09788e-06       0.00000       0.00000       0.00000       0.00000       0.00000       0.00000       0.00000       0.00000       0.00000       0.00000
  14   9 2017.1061    0.5698  0.5196  9.1215 -0.0056       6.84976  0.0358   0.0205   0.0536    0.0925   0.0000       1.72667   431.8391       3.70505       10.8929       4.23186       3.19003      -3.79895       3.17676      0.285703      -1.35002      -1.12997     -0.264993      0.484881     -0.395176      0.303897      0.181480    -0.0353474    -0.0113478    -0.0246249   -0.00774754   0.000307470  -0.000352343   -0.00105249   8.41148e-05  -5.92312e-05  -5.71932e-06  -8.89215e-08   1.30307e-08  -9.03527e-08       0.00000       0.00000       0.00000       0.00000       0.00000       0.00000       0.00000       0.00000       3.44543       4.48847       4.44325       3.70227       3.61245       3.47120       3.20886       2.64268       2.21368       1.51030       1.07293      0.667329      0.432248      0.250808      0.133303     0.0741827     0.0386197     0.0194312    0.00857262    0.00388635    0.00160493   0.000663563   0.000232378   7.85498e-05   2.27434e-05   5.01152e-06   1.10531e-06   1.40001e-07       0.00000       0.00000       0.00000       0.00000       0.00000       0.00000       0.00000       0.00000
  14  10 2162.6560    0.8164  0.6964  9.3163  0.0003       5.00937  0.0354   0.0258   0.0659    0.1246   0.0000       1.18934   438.8840      -3.19983       10.7445       8.32831       3.57285      0.774108      -3.26872      -1.08501      0.452003      0.879594      -1.22786      0.258881      0.220252     -0.211506     -0.236667     0.0223828     0.0810936    -0.0203264   0.000983264    0.00197690   -0.00376444   0.000684339   0.000233406  -5.49881e-05   1.22355e-05   5.67834e-06  -1.03260e-06   1.96959e-08       0.00000       0.00000       0.00000       0.00000       0.00000       0.00000       0.00000       0.00000       3.03679       3.78123       4.06424       3.71786       3.76496       3.28634       2.80091       2.42900       1.67020       1.32497      0.985224      0.592073      0.415770      0.244862      0.142091     0.0829791     0.0393660     0.0199896     0.0101072    0.00407064    0.00187766   0.000725527   0.000217958   7.36770e-05   2.42225e-05   5.65168e-06   9.91240e-07   1.30105e-07       0.00000       0.00000       0.00000       0.00000       0.00000       0.00000       0.00000       0.00000
  14  11 2305.8178    1.1032  0.7860  9.7632 -0.0096       4.44913  0.0420   0.0331   0.0678    0.1487   0.0000       1.08278   432.8143      -5.85304       13.7981      -1.57158      -2.09529      -3.03502       1.36144      0.923816      -1.89408       1.22540     -0.759776     -0.294716     -0.190614    0.00121711      0.271222     0.0556999     0.0628476    -0.0102652    0.00284720    0.00401482  -0.000239318   0.000757436  -0.000395174  -0.000153515   6.96446e-06  -1.28107e-05  -6.82703e-07  -2.12758e-07       0.00000       0.00000       0.00000       0.00000       0.00000       0.00000       0.00000       0.00000       3.74824       4.08834       5.03834       5.05691       4.16172       3.87698       3.38829       2.48550       1.85031       1.47410       1.01359      0.668520      0.432037      0.264244      0.171895     0.0909088     0.0453495     0.0229856     0.0116976    0.00529907    0.00225801   0.000869475   0.000299277   8.33991e-05   2.16603e-05   4.96787e-06   9.03303e-07   1.22952e-07       0.00000       0.00000       0.00000       0.00000       0.00000       0.00000       0.00000       0.00000
  14  12 2446.8779    1.4802  0.8297 10.4962 -0.0064       3.40888  0.0434   0.0437   0.0746    0.1490   0.0000       1.10913   440.0556       9.22874       3.34260       3.14680      -9.58174       1.66417       1.82799      -2.98195      0.656140      0.661271      -1.58267     -0.326465     -0.543073    -0.0364856     0.0217441     0.0304294    -0.0778999    -0.0294098    0.00959984    0.00277364    0.00120437   0.000131592   0.000438542   2.59600e-05   2.97886e-05  -4.33245e-06  -3.42257e-07  -6.78130e-08       0.00000       0.00000       0.00000       0.00000       0.00000       0.00000       0.00000       0.00000       3.87339       5.27585       4.93388       5.45633       4.60941       4.34611       3.42693       2.72614       1.95536       1.46227       1.02006      0.721674      0.473301      0.287418      0.154734     0.0887803     0.0460612     0.0237106     0.0107290    0.00472191    0.00189924   0.000745869   0.000248991   7.89410e-05   2.06113e-05   5.32396e-06   1.01511e-06   1.81918e-07       0.00000       0.00000       0.00000       0.00000       0.00000       0.00000       0.00000       0.00000
  14  15 2869.3087    3.1143  0.9498 11.6836 -0.0027       1.35736  0.0457   0.0881   0.0765    0.2074   0.0000      0.974668   433.4849       5.89855       17.2826       5.67442      -4.77362      -1.18961      -1.87869      -3.35973      0.187332     -0.375088     -0.561878    -0.0173547     -0.111938     -0.160949      0.114898     -0.125956    -0.0135147    0.00519734   -0.00377152   -0.00947369  -0.000639368    0.00143451  -1.72428e-05  -0.000129526   4.05199e-07  -1.34023e-05  -1.56812e-07   3.10283e-07       0.00000       0.00000       0.00000       0.00000       0.00000       0.00000       0.00000       0.00000       3.38649       4.14519       4.97218       4.58529       4.13708       4.08607       3.03256       2.65462       2.09334       1.38308       1.11892      0.704445      0.422155      0.291846      0.168175     0.0919622     0.0508057     0.0241394     0.0115781    0.00556799    0.00235351   0.000808203   0.000305368   0.000108388   2.96406e-05   6.25345e-06   1.11843e-06   1.56850e-07       0.00000       0.00000       0.00000       0.00000       0.00000       0.00000       0.00000       0.00000
  14  16 3010.2507    3.8111  0.9310 12.0557 -0.0065       1.67951  0.0479   0.1081   0.0835    0.2222   0.0000      0.901202   438.0788       10.5724       7.33709       12.6349       2.01370       3.79311      -5.65813       1.53504     -0.567111       1.26069      0.122253      -1.18851    -0.0129351     -0.247270      0.335654     -0.152235    -0.0393686    -0.0160288    0.00334400    0.00615552    0.00258796   0.000703767   8.81601e-05   8.22116e-05  -1.23521e-05   4.78807e-06   3.86849e-07  -3.72658e-08       0.00000       0.00000       0.00000       0.00000       0.00000       0.00000       0.00000       0.00000       4.57931       5.31543       5.39740       5.14377       4.92718       4.57892       3.85250       2.96639       2.19760       1.55448       1.18306      0.922633      0.593998      0.326731      0.184752     0.0941115     0.0478681     0.0256001     0.0120920    0.00503234    0.00187686   0.000774416   0.000286965   8.28556e-05   2.27737e-05   5.28172e-06   9.51403e-07   1.20730e-07       0.00000       0.00000       0.00000       0.00000       0.00000       0.00000       0.00000       0.00000
  14  18 3291.0580    3.6664  1.3603 12.2053 -0.0021       1.88884  0.0623   0.0877   0.0914    0.1482   0.0000      0.727985   435.5177       10.7418       14.4694       10.2494       5.90854     -0.896934      -2.38522      -8.50682       1.13606       2.87842      -1.59337     -0.936061      0.177089    -0.0698942     -0.419583     -0.157760     0.0613170      0.104535    0.00740825    0.00159574  -0.000889070    0.00104790   0.000543929   0.000271641   5.81997e-05  -9.36351e-06   1.44622e-06   1.49039e-07       0.00000       0.00000       0.00000       0.00000       0.00000       0.00000       0.00000       0.00000       4.59346       5.83408       5.71968       5.78096       5.13097       4.75631       4.41617       3.42707       2.82455       1.96402       1.44985      0.944693      0.580675      0.358940      0.206104      0.115484     0.0555758     0.0300291     0.0139676    0.00638233    0.00248392    0.00101078   0.000335876   0.000111114   2.88425e-05   6.82346e-06   1.52536e-06   2.02792e-07       0.00000       0.00000       0.00000       0.00000       0.00000       0.00000       0.00000       0.00000
  14  19 3431.7461    3.0252  2.2479 11.5344 -0.0050       2.14243  0.0746   0.0553   0.1191    0.1009   0.0000      0.429855   430.5579       31.4444       17.3348       8.67918      -1.83954       1.75763      -7.95705      -4.58382      -1.21532      -2.94759      -1.24762      -1.90161     0.0296002     -0.216549      0.221593     -0.130424    -0.0655448    -0.0518290     0.0338665    0.00380311    0.00199992   0.000559828   0.000410226   1.34612e-05   5.45025e-05  -1.97250e-06   8.32701e-07   3.67978e-07       0.00000       0.00000       0.00000       0.00000       0.00000       0.00000       0.00000       0.00000       5.35906       6.97321       7.14998       7.46303       6.58081       6.22819       4.87389       4.05394       3.20992       2.31206       1.60199       1.10239      0.734344      0.413530      0.266480      0.149502     0.0737419     0.0391841     0.0190334    0.00782624    0.00307462    0.00129722   0.000462763   0.000140672   4.05884e-05   9.18721e-06   1.79175e-06   2.73643e-07       0.00000       0.00000       0.00000       0.00000       0.00000       0.00000       0.00000       0.00000
  14  20 3572.3721    2.5640  2.9198 11.2798 -0.0020      0.516333  0.0898   0.0430   0.1444    0.0823   0.0000      0.297245   431.2751       12.0661       19.3261       8.69775     -0.150779       1.20959      -6.48806      -5.31169       6.31038      -7.34227     -0.617244      0.628500     -0.832255     -0.285698      0.726137     -0.215558     0.0709698     0.0423625    0.00880956   -0.00287633    0.00183147  -0.000705733   0.000724961  -1.98086e-05  -7.91115e-05  -1.40524e-05   1.32538e-06  -1.32583e-07       0.00000       0.00000       0.00000       0.00000       0.00000       0.00000       0.00000       0.00000       6.41893       8.55303       8.78748       8.73449       8.15859       7.21479       5.89607       5.01686       3.75035       2.80468       1.97979       1.31053      0.849469      0.529379      0.302768      0.176980     0.0886366     0.0478156     0.0207232     0.0101510    0.00378549    0.00158359   0.000507308   0.000174134   4.97392e-05   1.18731e-05   2.24927e-06   3.20570e-07       0.00000       0.00000       0.00000       0.00000       0.00000       0.00000       0.00000       0.00000
  14  21 3713.4326    2.1751  4.4606 10.6010 -0.0026      0.532499  0.1044   0.0293   0.1833    0.0712   0.0000      0.157549   444.1858       23.0536       18.4825       17.1420      -8.74548       9.48611      -4.31895       5.79608       1.92783      -2.67333      -2.12400       1.12500     -0.348006     -0.623999     -0.341865    -0.0685036      0.121650     0.0473681    0.00955422    0.00406918    0.00541360   0.000938712   0.000194714   5.13404e-05   9.95509e-05  -1.29499e-05   1.76988e-06  -4.57592e-08       0.00000       0.00000       0.00000       0.00000       0.00000       0.00000       0.00000       0.00000       8.22351       10.5043       11.2285       10.7552       10.0389       8.72565       7.33195       5.96903       4.53081       3.36116       2.34458       1.52533      0.993479      0.594522      0.354093      0.203591     0.0986261     0.0524658     0.0242935     0.0109358    0.00430632    0.00179027   0.000588829   0.000190075   5.50560e-05   1.30946e-05   2.45197e-06   3.14273e-07       0.00000       0.00000       0.00000       0.00000       0.00000       0.00000       0.00000       0.00000
  14  22 3854.4114    1.8326  6.4712 10.2514 -0.0016      0.275048  0.1364   0.0214   0.2395    0.0578   0.0000      0.109243   442.6535       29.8190      -7.01698       19.4024     -0.171235       8.37580      0.153641      -3.04267     -0.596026      -3.01093      -3.91390      -1.61698      0.984789     -0.815210     -0.250361      0.372768     0.0167895     0.0301342     0.0138797    0.00193558   -0.00720921    0.00132939  -0.000122859  -0.000141830  -0.000136335   2.35794e-05   1.04816e-06  -6.99512e-07       0.00000       0.00000       0.00000       0.00000       0.00000       0.00000       0.00000       0.00000       10.1577       12.8428       13.2913       13.1831       12.4578       10.9042       9.47443       7.19119       5.76568       4.11462       2.99289       2.03333       1.33212      0.826745      0.461179      0.259988      0.140275     0.0700955     0.0317534     0.0143840    0.00596408    0.00228469   0.000787891   0.000254143   6.85441e-05   1.61599e-05   3.36963e-06   4.23482e-07       0.00000       0.00000       0.00000       0.00000       0.00000       0.00000       0.00000       0.00000
  14  23 3996.1999    1.5422  8.1357 10.0077 -0.0006      0.567528  0.1630   0.0178   0.2938    0.0534   0.0000     0.0920890   443.6555       23.8374       18.7007      -18.2904       28.4668      -2.76462      -7.73435      -17.5084      0.861635      -2.36799      -7.75723       3.35510      -1.34391      -1.98715     -0.501352     -0.213288      0.259787    -0.0355219   -0.00527477  -0.000709839  -0.000780996    0.00217482  -0.000668317   0.000157750   0.000143075   2.09212e-05  -6.26198e-06  -1.95789e-07       0.00000       0.00000       0.00000       0.00000       0.00000       0.00000       0.00000       0.00000       11.7560       15.5012       15.8698       15.8741       14.4217       13.0248       11.1256       8.93069       6.85187       5.08616       3.58018       2.41104       1.52078      0.958853      0.546157      0.308783      0.161115     0.0799244     0.0388226     0.0167990    0.00724406    0.00273627   0.000946433   0.000307457   8.38367e-05   2.05743e-05   4.00542e-06   5.51338e-07       0.00000       0.00000       0.00000       0.00000       0.00000       0.00000       0.00000       0.00000
  14  24 4137.1492    1.2888 11.2372  9.8089 -0.0033      0.302197  0.2293   0.0143   0.3974    0.0481   0.0000     0.0884945   399.9048      -20.6650       57.0208      -6.55619      -32.3690       19.2990       25.4092       15.7665       19.4463     0.0324348      0.596585      -2.43953       3.33411     -0.485567      0.474690      0.368768   -0.00699137    0.00429559    -0.0138828  -0.000656321   0.000664467   -0.00329189   -0.00397170    0.00141886  -0.000111774  -2.91060e-05  -1.16600e-05   9.66970e-07       0.00000       0.00000       0.00000       0.00000       0.00000       0.00000       0.00000       0.00000       15.4232       19.5525       21.1354       20.8904       19.1925       16.8746       14.4392       11.7225       8.87558       6.56145       4.71035       3.12400       2.00922       1.23549      0.739059      0.414675      0.213370      0.107997     0.0534034     0.0232639    0.00972965    0.00369263    0.00127768   0.000402957   0.000114272   2.71599e-05   5.18587e-06   6.75069e-07       0.00000       0.00000       0.00000       0.00000       0.00000       0.00000       0.00000       0.00000
  14  25 4278.0090    1.0952 13.5082  9.7219 -0.0034     0.0142951  0.2960   0.0123   0.5030    0.0442   0.0000     0.0921534   434.2883       2.13017      -23.6793      -22.3076       44.3941       7.64263      -38.4595      -11.1391       10.4400      -16.6332      -6.12282       4.38779       2.74137      -1.13352    0.00804443      0.708062      0.269045     -0.377108     0.0131187    -0.0103254     0.0242799   0.000344607  -1.41116e-05   5.35827e-05   6.22798e-05  -1.55248e-05  -6.68991e-09   6.18082e-07       0.00000       0.00000       0.00000       0.00000       0.00000       0.00000       0.00000       0.00000       17.9739       23.4000       24.6206       24.4770       22.9493       20.1770       17.4348       13.7001       11.0342       8.06258       5.69538       3.84941       2.48466       1.53878      0.919306      0.518346      0.274850      0.136467     0.0668975     0.0284153     0.0121864    0.00460743    0.00164093   0.000515484   0.000141500   3.37042e-05   6.73094e-06   8.66132e-07       0.00000       0.00000       0.00000       0.00000       0.00000       0.00000       0.00000       0.00000
  15  11 2339.5494    1.2704  0.8057 10.0619 -0.0098       4.05544  0.0408   0.0362   0.0653    0.1441   0.0000       1.02735   438.8693       1.34681       9.39289       10.2459      -5.69326       1.38992       3.57872      0.282364      0.553371      -1.37429      0.778673     -0.275377      0.147759     0.0723424     -0.130214      0.317247    -0.0579275    -0.0280371   -0.00635715    0.00804389  -0.000203319   -0.00281313   0.000264686   0.000235070   2.35970e-05  -3.70614e-05   2.29870e-06   3.25615e-07  -3.03561e-07  -1.27486e-08       0.00000       0.00000       0.00000       0.00000       0.00000       0.00000       3.44794       4.13210       4.40796       4.51343       4.21987       3.71718       3.22973       2.38903       2.07184       1.63592       1.14365      0.730843      0.453412      0.304463      0.205189      0.123583     0.0704139     0.0360706     0.0171367    0.00800535    0.00344146    0.00161470   0.000607651   0.000223299   7.73330e-05   2.12686e-05   5.60386e-06   1.35006e-06   2.64123e-07   3.15267e-08       0.00000       0.00000       0.00000       0.00000       0.00000       0.00000
  15  12 2481.1516    1.7189  0.8754 10.3238 -0.0035       4.46007  0.0396   0.0471   0.0688    0.1695   0.0000      0.994978   436.5490       7.54765       14.9188      0.391478      -2.61943       3.15853      -6.18898     -0.571267       1.33578       1.85508     -0.158182    0.00205589      0.800528      0.227570    -0.0204816     0.0793127    -0.0264464   -0.00880995    -0.0140247    -0.0165090   -0.00310485   0.000485576   0.000587681  -9.68048e-05  -4.28581e-06   3.95700e-05   1.44846e-06  -2.15649e-06   7.15856e-08   3.72835e-08       0.00000       0.00000       0.00000       0.00000       0.00000       0.00000       3.34312       4.37773       4.49423       4.19697       3.89914       3.33322       3.27772       2.55813       2.25544       1.62060       1.13064      0.777308      0.476254      0.301027      0.174917      0.106904     0.0577500     0.0300329     0.0155995    0.00763001    0.00326892    0.00140889   0.000560330   0.000205268   7.08759e-05   2.20403e-05   5.16308e-06   1.32733e-06   2.79935e-07   3.11231e-08       0.00000       0.00000       0.00000       0.00000       0.00000       0.00000
  15  13 2622.4522    2.1731  0.8064 11.0553 -0.0002       1.49547  0.0533   0.0617   0.0632    0.1443   0.0000       1.05643   437.5966       2.49462       13.6873       2.14656      -4.31405       2.82927      -2.01583      -2.89729       3.30473     0.0555182      0.358126     -0.743874      0.702057     0.0204402    0.00972045     -0.168610    0.00408694    0.00569293   -0.00669437   -0.00922727   -0.00138524    0.00157775  -0.000951925  -5.30408e-05  -4.05930e-05   2.80780e-05  -1.62863e-05  -3.66073e-06   1.28130e-07   3.26320e-08       0.00000       0.00000       0.00000       0.00000       0.00000       0.00000       4.47245       4.63459       5.03996       5.18280       5.70511       5.47109       3.30172       2.62356       2.85085       2.15703       1.51889       1.02697      0.474161      0.400562      0.320515      0.183145      0.108310     0.0581281     0.0238417    0.00949940    0.00502964    0.00206124   0.000601108   0.000264834   0.000115577   3.30219e-05   7.75920e-06   1.45626e-06   2.49810e-07   3.55339e-08       0.00000       0.00000       0.00000       0.00000       0.00000       0.00000
  15  15 2905.8078    3.1787  0.8605 12.4212 -0.0096       1.55540  0.0407   0.0925   0.0725    0.1394   0.0000       1.05385   442.0109       5.71464       17.5568       1.65647      -2.93439       2.35470       1.31915       1.39176       1.91791      -1.11229   -0.00861161      -1.04150      -1.45559     -0.301721    -0.0312085    -0.0518496    -0.0168956     0.0249660     0.0182485   -0.00505707   -0.00461877    0.00226295   0.000805307  -1.38383e-05  -7.71949e-05   1.14747e-05   2.44989e-06  -1.46528e-06   4.31262e-07   1.81882e-08       0.00000       0.00000       0.00000       0.00000       0.00000       0.00000       3.33258       3.84345       4.39193       4.63039       4.05805       3.67065       3.22369       2.47522       1.97799       1.54466       1.11008      0.728548      0.516523      0.323014      0.197315      0.119086     0.0677313     0.0350506     0.0184453    0.00850220    0.00398121    0.00166669   0.000718682   0.000247130   7.87742e-05   2.28748e-05   6.15234e-06   1.34129e-06   2.61844e-07   3.43776e-08       0.00000       0.00000       0.00000       0.00000       0.00000       0.00000
  15  16 3047.1268    3.9058  0.9387 12.2934 -0.0067      0.666723  0.0422   0.1065   0.0750    0.1823   0.0000      0.912036   433.3451       6.10757       7.06777       8.72801      -10.1173       5.79184       1.70911      -3.35940      -1.98484     -0.235151     -0.562992      -1.09480      0.419758     0.0513194      0.253668     0.0399965    -0.0120700   -0.00956386     0.0136398   -0.00550944    0.00300857   4.24124e-05   0.000163671  -0.000173454  -4.28528e-05  -3.57965e-05  -1.52304e-06  -2.04955e-06   3.82978e-07  -4.16716e-09       0.00000       0.00000       0.00000       0.00000       0.00000       0.00000       3.23342       4.01828       4.14407       4.28872       3.80121       3.58159       3.14942       2.55388       1.97438       1.47807       1.08505      0.773128      0.505469      0.335543      0.196989      0.107982     0.0627470     0.0352457     0.0164894    0.00839211    0.00355100    0.00171951   0.000605964   0.000228462   7.48882e-05   2.28555e-05   5.82282e-06   1.36113e-06   2.55182e-07   3.65834e-08       0.00000       0.00000       0.00000       0.00000       0.00000       0.00000
  15  17 3188.1559    3.7982  1.0843 12.5432 -0.0115       2.78763  0.0506   0.1009   0.0825    0.1854   0.0000      0.966231   444.5303       8.58552       11.6865       2.43856       5.86861       1.02213       2.78193       2.79101      0.326800      -5.95713     -0.872274     -0.565473      0.698294    -0.0398555      0.532141     -0.123695     -0.127565    0.00187571    -0.0358085   -0.00250838    0.00291745  -0.000138481  -0.000334165   0.000190876   0.000137488  -5.00821e-07   1.84931e-06  -1.52892e-06   2.97643e-07  -1.96040e-09       0.00000       0.00000       0.00000       0.00000       0.00000       0.00000       4.07325       5.19981       5.52686       5.78916       5.27443       4.51919       3.84844       2.90796       2.26792       1.65915       1.23867      0.861236      0.541790      0.373095      0.227135      0.136382     0.0733787     0.0395388     0.0201730    0.00897968    0.00465795    0.00177854   0.000737973   0.000249986   8.28201e-05   2.64190e-05   6.35040e-06   1.51838e-06   3.12224e-07   4.03534e-08       0.00000       0.00000       0.00000       0.00000       0.00000       0.00000
  15  18 3328.8583    3.5064  1.4866 12.0977 -0.0122      0.661807  0.0555   0.0793   0.0978    0.1600   0.0000      0.720330   433.5864       8.79459       14.5239       5.32361      -3.36930       2.15848       5.95481       1.58835       1.85996      -4.91417       1.52256       1.01555     -0.659894     -0.925485      0.241038      0.291577    -0.0141253     0.0419643    -0.0139860   -0.00201058    0.00105276   2.84555e-05   -0.00116956  -0.000231366   6.70539e-05   4.29662e-05   7.52074e-06   1.65121e-07  -5.64178e-07  -2.20514e-09       0.00000       0.00000       0.00000       0.00000       0.00000       0.00000       4.17117       5.42775       5.77605       5.72137       5.37773       4.74956       3.94268       3.18885       2.51280       1.94541       1.35388      0.929047      0.614616      0.391711      0.246024      0.146426     0.0825868     0.0420484     0.0219070     0.0106903    0.00456003    0.00200578   0.000792229   0.000285650   9.89766e-05   2.91607e-05   7.96258e-06   1.85094e-06   3.35991e-07   4.48602e-08       0.00000       0.00000       0.00000       0.00000       0.00000       0.00000
  15  19 3470.0493    2.9213  2.4901 11.4890  0.0008      0.244073  0.0782   0.0511   0.1303    0.0997   0.0000      0.319223   448.7022       18.2341       21.6516       2.38125      -12.1745       1.63150       3.44332       2.96197      -4.01499      -4.86915       1.70250       1.70007     -0.526898      -1.10017     -0.295332     0.0585953      0.145504     0.0670873    -0.0255420    0.00164830   -0.00151373  -0.000100458  -0.000413560   0.000235021  -3.74488e-05  -2.12522e-05   8.35885e-06   7.26697e-07   3.92517e-07  -7.81416e-08       0.00000       0.00000       0.00000       0.00000       0.00000       0.00000       5.67864       7.34426       7.32372       7.51098       6.90546       6.07502       5.21470       4.68766       3.81550       2.70449       1.97555       1.35165      0.916366      0.575712      0.333538      0.190482      0.113118     0.0596376     0.0327624     0.0147966    0.00682226    0.00264453    0.00110392   0.000369309   0.000134781   4.11946e-05   1.13780e-05   2.52412e-06   4.84731e-07   6.65468e-08       0.00000       0.00000       0.00000       0.00000       0.00000       0.00000
  15  20 3611.5202    2.4648  3.4724 11.0998 -0.0056      0.849572  0.0893   0.0370   0.1560    0.0764   0.0000      0.197987   438.5268       8.56326       8.26077       1.13485      -29.7395       1.15951       10.5704     -0.662418       3.34891     -0.606423      -1.85851     -0.838338      -1.83594    -0.0644979      0.447932    -0.0133053      0.129072     -0.108415     0.0269154     0.0280011  -0.000743773   -0.00893719  -0.000435605   0.000529527  -8.76170e-05  -5.41367e-05   9.93819e-06  -1.66405e-06  -4.37375e-07  -5.03872e-08       0.00000       0.00000       0.00000       0.00000       0.00000       0.00000       6.20245       8.46992       8.33910       8.90822       8.11622       7.36961       6.44548       5.06931       4.08565       3.16781       2.27939       1.53031       1.02934      0.655376      0.415743      0.239812      0.138784     0.0719491     0.0361786     0.0173529    0.00767213    0.00342220    0.00134394   0.000489290   0.000166219   4.82560e-05   1.35296e-05   3.18093e-06   6.39267e-07   8.76735e-08       0.00000       0.00000       0.00000       0.00000       0.00000       0.00000
  15  21 3752.8515    2.0955  5.0581 10.4537 -0.0026      0.502509  0.1091   0.0261   0.1933    0.0659   0.0000      0.138283   437.3918       14.0013       14.8254       21.5796      -3.38477      -1.59168      -12.0568      -8.57244       9.64183       3.71366     -0.846501      -4.77097      -3.17689      0.407702      0.315397      0.289082      0.217486    -0.0817280    -0.0133373   6.30352e-05   -0.00137446   -0.00767594    0.00104605   0.000350435  -0.000345109  -1.85082e-05  -8.81506e-06   5.07717e-06  -1.59744e-07   8.65672e-08       0.00000       0.00000       0.00000       0.00000       0.00000       0.00000       7.89616       9.64959       10.3447       10.2925       9.66498       8.67125       7.39464       6.10994       4.95012       3.71417       2.65933       1.81601       1.24200      0.770303      0.473201      0.281793      0.157104     0.0835406     0.0426038     0.0203302    0.00889662    0.00375544    0.00150835   0.000560484   0.000186025   5.61446e-05   1.52515e-05   3.39395e-06   6.33650e-07   7.94761e-08       0.00000       0.00000       0.00000       0.00000       0.00000       0.00000
  15  22 3894.6353    1.7350  7.0142 10.2022 -0.0007      0.415909  0.1400   0.0196   0.2549    0.0530   0.0000     0.0988871   446.3556       33.2036       24.4635      -12.0625      -15.3064      -6.08421       1.85984      -2.70998       4.72615      -4.49930       6.13858      0.281729      0.851436     -0.912961      0.146895     0.0575328      0.113188     0.0274026    0.00172512    -0.0425599     0.0239061    0.00458401    0.00316853  -0.000908679  -0.000220341   0.000126837  -1.66649e-06  -3.07094e-06  -8.76822e-07  -9.82950e-09       0.00000       0.00000       0.00000       0.00000       0.00000       0.00000       9.39148       12.2595       13.0318       13.0215       12.5097       11.0407       9.57750       7.64067       6.08281       4.77757       3.32486       2.36351       1.55738       1.03975      0.603294      0.380423      0.201928      0.111072     0.0562215     0.0251760     0.0123329    0.00477460    0.00208550   0.000770298   0.000247888   8.04073e-05   2.05043e-05   5.15218e-06   9.42433e-07   1.16894e-07       0.00000       0.00000       0.00000       0.00000       0.00000       0.00000
  15  23 4036.3363    1.4653  9.0637  9.9258 -0.0032      0.521552  0.1717   0.0160   0.3164    0.0493   0.0000     0.0836642   427.1906       11.3436       1.01622       12.9205       24.5545       2.73990      -4.52332       19.5223       5.36672      -7.57558      -1.35023    -0.0167727      0.591361     -0.934269     -0.863896     -0.498809     0.0831690      0.238902     0.0728556     0.0437677     0.0129153   -0.00512390    0.00203404    0.00304422  -1.11015e-05  -0.000132207   2.15704e-05   9.66629e-06   1.30760e-06   2.21527e-08       0.00000       0.00000       0.00000       0.00000       0.00000       0.00000       11.3727       14.4458       15.0303       15.3487       14.7213       13.0791       11.3847       9.26702       7.23583       5.32904       4.09524       2.80806       1.94482       1.23460      0.757016      0.446275      0.247563      0.129059     0.0678345     0.0317350     0.0149029    0.00603741    0.00249488   0.000880440   0.000295668   9.11907e-05   2.52193e-05   5.56543e-06   1.08397e-06   1.35618e-07       0.00000       0.00000       0.00000       0.00000       0.00000       0.00000
  15  24 4178.3518    1.2262 11.5540  9.7979 -0.0077      0.354922  0.2311   0.0134   0.4003    0.0445   0.0000     0.0843835   425.2337      -11.7025       40.6395      -15.1735      -18.0940       15.0212      -13.3065      0.196144       12.0423       10.4306       9.57098      0.499144      -4.31921    -0.0665470     -0.426110      0.252397     -0.584747    -0.0156346     0.0755402    -0.0697009     0.0390287    0.00703586   -0.00765090  -0.000262225    0.00102039  -9.20654e-05  -3.34042e-05  -2.24178e-06   2.46778e-06  -9.19552e-08       0.00000       0.00000       0.00000       0.00000       0.00000       0.00000       14.1347       17.6368       19.2184       19.1228       17.8663       16.5066       14.1982       11.4412       9.39337       6.91394       5.16645       3.59701       2.43439       1.52722      0.952179      0.574445      0.313592      0.165254     0.0838203     0.0429033     0.0179428    0.00806547    0.00309186    0.00119271   0.000396198   0.000120989   3.20432e-05   7.06007e-06   1.35281e-06   1.67609e-07       0.00000       0.00000       0.00000       0.00000       0.00000       0.00000
  16  10 2228.5790    0.9311  0.8736  9.3127 -0.0072       5.77588  0.0443   0.0266   0.0709    0.1634   0.0000       1.06067   433.9735      -2.54700       14.8344       4.29416       4.42749       6.37913       4.41768      -1.13118       4.19766       1.68167       1.66632     -0.646834     -0.366920      0.368621     -0.338006     0.0339243     0.0340011    -0.0320099    0.00643574    0.00224763   0.000874747   -0.00435095   -0.00184050   0.000145601  -5.59637e-05  -8.73847e-05  -1.45239e-06   8.57771e-06   2.88236e-06  -1.36119e-07   6.24982e-08  -1.79039e-08       0.00000       0.00000       0.00000       0.00000       3.26270       4.34376       5.00708       4.31490       4.54298       3.98702       3.20360       3.08236       2.17561       1.82138       1.37540      0.796746      0.660695      0.403090      0.228803      0.165275     0.0847071     0.0482719     0.0291579     0.0130459    0.00664240    0.00323715    0.00118827   0.000540163   0.000243715   7.62371e-05   2.19470e-05   8.38124e-06   2.47924e-06   4.81059e-07   7.33862e-08   9.05520e-09       0.00000       0.00000       0.00000       0.00000
  16  11 2372.7241    1.2441  0.8066 10.1962 -0.0095       4.53830  0.0450   0.0346   0.0670    0.1229   0.0000       1.05425   435.2817       5.23419       12.9829       4.30914      -2.04783      0.543296       2.49970       3.65712       1.71762     -0.210685     -0.850835      0.528958      0.803918      0.174893     -0.243703     0.0183995     0.0192909      0.106515    0.00599619    -0.0307300     0.0104656    0.00121417    0.00138489   0.000127915   0.000187955   0.000145013  -1.23198e-05   5.51457e-07  -1.13985e-06  -7.18795e-08  -1.60542e-08   3.36609e-09       0.00000       0.00000       0.00000       0.00000       3.49205       3.39797       5.14220       5.08348       3.54730       4.22548       4.06202       2.34131       2.15423       2.09890       1.18535      0.776421      0.792980      0.443466      0.213084      0.183292      0.114744     0.0506517     0.0248359     0.0192487    0.00905289    0.00282126    0.00129143   0.000773776   0.000331550   0.000116279   2.99893e-05   7.05376e-06   1.70697e-06   3.67380e-07   6.49286e-08   8.04602e-09       0.00000       0.00000       0.00000       0.00000
  16  12 2515.0117    1.7384  0.9348 10.5110 -0.0030       4.97309  0.0457   0.0429   0.0725    0.1449   0.0000       1.01535   439.8791       5.37418       11.9034       1.82727      -2.42601      -5.40522     -0.758362       1.08633     -0.865271      0.914694      0.227957      -2.08141      0.232565     0.0414796      0.230330    -0.0574772     0.0131104    -0.0399294   -0.00210421  -0.000648830   -0.00263747   -0.00350175   -0.00149662   0.000286688   0.000175573  -2.91583e-05  -1.75426e-05   2.23838e-06   1.13603e-07   7.51719e-08  -5.98432e-08  -1.02837e-08       0.00000       0.00000       0.00000       0.00000       3.48240       4.14531       4.25189       4.14449       4.72192       4.01853       3.19034       2.54935       2.08173       1.91250       1.34202      0.895736      0.578382      0.349188      0.282905      0.178123      0.103747     0.0631490     0.0287559     0.0145343    0.00661257    0.00272959    0.00129252   0.000482326   0.000176719   7.72716e-05   2.12558e-05   6.19238e-06   1.85541e-06   4.14966e-07   6.78717e-08   7.59465e-09       0.00000       0.00000       0.00000       0.00000
  16  13 2657.0539    2.3941  0.8236 11.1794 -0.0019       2.45548  0.0404   0.0669   0.0602    0.1467   0.0000      0.978035   436.6521       2.02261       13.9155       6.11071      -6.17456       2.38317   -0.00451763      -2.58753       3.10350     -0.448177      0.423611      -1.13100      -1.18810     -0.382181     -0.369618    -0.0244611     0.0598830     0.0194630     0.0334062    -0.0368535     0.0110244  -0.000870704    0.00127532  -0.000577866   0.000148348   1.69223e-05   2.87249e-05  -1.17844e-05   5.55910e-07   5.58386e-07   1.01905e-08  -2.47546e-09       0.00000       0.00000       0.00000       0.00000       3.06999       3.71374       3.76243       4.26895       4.07943       3.49148       2.76477       2.49566       2.06055       1.43965       1.05364      0.719605      0.598540      0.382614      0.242480      0.126952     0.0786570     0.0497800     0.0280123     0.0152991    0.00647398    0.00299884    0.00113150   0.000509919   0.000158838   6.30531e-05   1.93365e-05   5.80509e-06   1.55095e-06   3.03989e-07   6.03401e-08   8.40125e-09       0.00000       0.00000       0.00000       0.00000
  16  14 2799.5167    2.9235  0.8276 11.5594 -0.0052       1.33722  0.0370   0.0802   0.0642    0.1491   0.0000      0.886304   433.4402       10.5956       6.52796       1.29657      -1.17155       2.43535      -1.98015      -2.43876      -1.22124      0.934275      -1.35625      -2.13203    -0.0778493     -0.298701      0.261164      0.137553     -0.114098    -0.0469109   -0.00472768   0.000804751    0.00307106   -0.00106862    0.00206805  -2.91598e-05  -0.000262923  -6.25522e-06   1.29015e-05   4.53551e-06  -1.84041e-06  -7.86554e-08   8.08356e-08   3.37589e-10       0.00000       0.00000       0.00000       0.00000       2.60517       3.61203       3.36814       3.96335       3.43659       3.17508       2.82718       2.19716       1.99971       1.33631       1.12249      0.689600      0.572856      0.332286      0.236682      0.124558     0.0784695     0.0447953     0.0246622     0.0129314    0.00573767    0.00291425    0.00111935   0.000508425   0.000179122   6.60790e-05   2.12763e-05   5.65814e-06   1.76410e-06   2.93386e-07   7.97221e-08   1.03231e-08       0.00000       0.00000       0.00000       0.00000
  16  15 2941.8244    3.5056  0.8540 12.0023 -0.0116       1.10456  0.0358   0.0954   0.0655    0.1654   0.0000      0.864791   438.5163       6.16789       12.6563       3.08122      -5.60269       2.41795       5.66975     -0.165871       2.02666      -1.42317       1.36958     -0.826722      0.252705     -0.723264      0.116617     -0.105969     0.0711969  -0.000617796    -0.0403038   -0.00407082   -0.00902567    0.00286556  -0.000467354   0.000153777   0.000300846   9.95346e-05   8.72451e-06  -8.81164e-06  -2.53881e-06   3.41085e-07   1.36708e-08   1.32521e-08       0.00000       0.00000       0.00000       0.00000       2.62229       3.32886       3.37454       3.42278       3.37549       3.09578       2.74391       2.19435       1.86408       1.36880      0.987652      0.769463      0.531751      0.348593      0.223215      0.134328     0.0733840     0.0433287     0.0233009     0.0114754    0.00565774    0.00261063    0.00110728   0.000413166   0.000165338   6.23016e-05   2.02864e-05   5.92538e-06   1.49862e-06   3.45873e-07   6.49734e-08   8.06433e-09       0.00000       0.00000       0.00000       0.00000
  16  16 3083.5512    3.8986  0.8224 12.6813 -0.0092      0.465788  0.0544   0.1156   0.0638    0.1474   0.0000       1.16249   441.8421       12.4416       16.7025       4.54276       2.28177      -5.70320     -0.162417      -3.13599      -1.72756     -0.396140       1.58802      -1.97563      0.846622     -0.105425      0.267514     0.0612065     0.0609768    -0.0215068     0.0172818     0.0132176    0.00776341   -0.00346294   0.000416016   0.000238744  -7.42337e-05  -7.79238e-05  -1.92858e-05   1.72026e-05   1.70033e-07  -2.47269e-07  -1.21645e-07  -1.24564e-08       0.00000       0.00000       0.00000       0.00000       4.49767       5.76957       5.08705       4.39408       3.90080       3.79927       3.74987       3.73499       3.13175       2.55329       1.81270       1.22781      0.785373      0.479354      0.284902      0.157498     0.0933897     0.0505422     0.0261877     0.0137868    0.00627248    0.00276818    0.00112380   0.000457635   0.000151302   5.72553e-05   1.76907e-05   5.30976e-06   1.40469e-06   2.97851e-07   5.65498e-08   7.19999e-09       0.00000       0.00000       0.00000       0.00000
  16  18 3366.5129    3.3416  1.6527 12.1450 -0.0080      0.641291  0.0615   0.0742   0.1043    0.1292   0.0000      0.549355   437.9221       3.28176       5.21753       11.2068      -10.8884      0.781973      -9.23340       1.51306    -0.0103985      -4.43651       2.35335      -1.28292     0.0950392       1.03009     -0.288758      0.483856     -0.180237     0.0602750     0.0669848   -0.00276245    -0.0102280  -2.09722e-06  -0.000162283   0.000253744   5.10852e-05  -4.55835e-05  -3.15352e-06   3.33083e-06  -5.75585e-07  -1.97415e-07  -3.22731e-09  -1.31754e-08       0.00000       0.00000       0.00000       0.00000       4.06521       5.67495       5.58818       5.92252       5.68278       5.04540       4.36728       3.53759       2.94586       2.30418       1.61918       1.19809      0.821843      0.535751      0.353668      0.209921      0.127311     0.0707577     0.0392651     0.0195947    0.00977128    0.00430197    0.00191063   0.000743325   0.000286940   0.000103753   3.51861e-05   9.36096e-06   2.58987e-06   6.03153e-07   1.14224e-07   1.48764e-08       0.00000       0.00000       0.00000       0.00000
  16  19 3508.0551    2.9238  2.7019 11.2272 -0.0014      0.416537  0.0757   0.0479   0.1273    0.1132   0.0000      0.279785   429.6972       7.91935       24.8000       1.60247      -17.0748       4.40245      -1.49994      -3.51715      -2.79525      -1.04549      -2.00816      0.256379      -1.35870    -0.0933827      0.670952      0.325518     0.0290223     -0.164806    -0.0112916     0.0513536    0.00335916   -0.00701050   -0.00116326    0.00170526   0.000445340   8.19896e-05  -7.01945e-05   9.90889e-06   1.76682e-06  -3.99158e-07  -4.24515e-08  -8.91236e-09       0.00000       0.00000       0.00000       0.00000       5.11901       6.72675       7.22542       7.04369       6.82488       6.17448       5.19006       4.42571       3.44949       2.73808       1.99743       1.38770      0.998000      0.616873      0.410476      0.250332      0.142330     0.0837426     0.0423399     0.0223016     0.0107015    0.00486437    0.00215063   0.000860827   0.000327497   0.000124806   3.77950e-05   1.12390e-05   3.17038e-06   6.82314e-07   1.18378e-07   1.51173e-08       0.00000       0.00000       0.00000       0.00000
  16  20 3649.9959    2.4449  3.9389 10.6915 -0.0030      0.394374  0.0928   0.0326   0.1500    0.0811   0.0000      0.149085   440.8957       8.03597       26.8792       16.8868      -17.8338       3.00615       9.07232      -4.59108       3.67130       5.19658      -3.39619     -0.320361       1.49654      -1.02129      0.241974     -0.120194      0.260383     0.0396332     -0.167318    -0.0453585    0.00612824  -0.000311442   -0.00221882    0.00212971   0.000361741   6.40055e-05  -4.33907e-05  -1.51577e-06  -7.57107e-07  -1.02235e-07  -2.60760e-08  -2.27867e-08       0.00000       0.00000       0.00000       0.00000       6.17570       7.67728       8.35276       8.43266       7.79658       7.24357       6.34369       5.30870       4.41615       3.35598       2.48730       1.71723       1.26069      0.816596      0.510480      0.302765      0.179073      0.101543     0.0561591     0.0289052     0.0135913    0.00634742    0.00265136    0.00114013   0.000433270   0.000153891   4.91607e-05   1.41853e-05   3.75784e-06   7.93317e-07   1.50169e-07   1.86375e-08       0.00000       0.00000       0.00000       0.00000
  16  21 3792.0901    1.9566  5.2978 10.4353 -0.0015      0.851456  0.1085   0.0238   0.1993    0.0598   0.0000      0.122182   422.2680       12.7486       33.8015       6.16658      0.161247       13.4784      -1.31174      -4.46866       5.48526      -2.91237      0.160362       1.84142       3.56797     -0.709935     -0.264688      0.751112      0.325282    -0.0855904     0.0744383    -0.0327440    0.00361075    -0.0157992  -0.000881603   -0.00244729   0.000123755   0.000121489  -5.07610e-05   8.69529e-06   3.11333e-07   1.32262e-06   4.12905e-08   4.37962e-08       0.00000       0.00000       0.00000       0.00000       7.48804       9.40041       9.65320       10.1828       9.61028       8.53001       7.59540       6.38884       5.12771       3.88538       2.96087       2.12367       1.44602      0.954423      0.607674      0.378434      0.220608      0.120277     0.0661555     0.0326378     0.0167648    0.00746576    0.00334919    0.00127440   0.000505169   0.000167189   5.57548e-05   1.63192e-05   4.24026e-06   9.57443e-07   1.77111e-07   2.20255e-08       0.00000       0.00000       0.00000       0.00000
  16  22 3933.9935    1.6849  7.6106 10.0651 -0.0001      0.445127  0.1442   0.0178   0.2528    0.0503   0.0000     0.0952698   443.6217       19.7150       35.1235       22.6892       4.09671       9.81948       11.6335      -11.4518       2.47462      -5.17000      -3.91888       1.77465     -0.439847    -0.0349803     0.0109911     -0.418569      0.182874     -0.142909    -0.0873146  -0.000789371    -0.0250105    -0.0124519   -0.00400254   0.000252845   0.000117192  -0.000185722   0.000133952  -6.74460e-06  -5.66327e-07   7.31978e-07  -2.48691e-08  -1.86199e-08       0.00000       0.00000       0.00000       0.00000       9.03018       11.3842       11.9048       12.3648       11.5621       10.6568       9.19237       7.96430       6.36202       4.98805       3.72881       2.60550       1.83299       1.18990      0.766273      0.465479      0.272278      0.154376     0.0834795     0.0419395     0.0205489    0.00938533    0.00411533    0.00165029   0.000637391   0.000223502   7.21602e-05   2.11388e-05   5.69250e-06   1.23190e-06   2.21027e-07   2.88119e-08       0.00000       0.00000       0.00000       0.00000
  16  23 4075.9960    1.4209 10.2250  9.7797 -0.0022      0.324259  0.1838   0.0142   0.3303    0.0463   0.0000     0.0767798   451.5414       38.2298       2.72799       3.27196      -12.3947      -14.3038       2.45788       19.6865      -7.99670      -12.3947       8.66920      -3.68069      -4.13236      -1.28160      -1.92550     -0.114342   -0.00948351      0.176040      0.113222    -0.0289232    -0.0201012    0.00633309    0.00382233  -0.000772069  -0.000352530  -0.000213624  -0.000168319  -1.32987e-05  -7.58642e-06   6.62267e-08  -2.24727e-07  -3.56220e-08       0.00000       0.00000       0.00000       0.00000       11.1248       14.7182       15.1302       15.9584       14.6427       13.7766       11.4545       9.92805       7.82930       6.09195       4.47432       3.25085       2.24899       1.49182      0.951858      0.576222      0.338226      0.191931      0.101967     0.0532567     0.0254037     0.0118591    0.00504571    0.00210021   0.000780324   0.000284035   9.23125e-05   2.71158e-05   7.05584e-06   1.56919e-06   2.74489e-07   3.79738e-08       0.00000       0.00000       0.00000       0.00000
  17   9 2113.0718    0.7392  0.5269  9.3014 -0.0069       6.71200  0.0306   0.0259   0.0505    0.0966   0.0000       1.31644   438.0802      -5.35579       13.3550      -2.83616      0.591296       2.02320       2.29504       1.41309       1.17994       1.16889      0.375727       1.26489      0.566101      0.571202      0.141791    -0.0403813     0.0754528   -0.00973216     0.0357735    0.00650381    0.00406529   -0.00226732   0.000100414  -4.46426e-05  -0.000342821   0.000142114   3.27319e-05  -1.85092e-05  -1.70578e-06   1.86143e-07   2.84095e-07   8.90520e-08  -1.16057e-08  -2.59241e-09       0.00000       0.00000       3.01186       3.67965       3.53643       3.24297       2.87290       3.00766       2.67418       2.40328       2.26962       1.85931       1.43373       1.01196      0.585596      0.371922      0.246426      0.150390      0.100461     0.0598756     0.0310904     0.0149829    0.00749321    0.00336461    0.00146329   0.000713295   0.000296833   0.000110719   3.85729e-05   1.53853e-05   5.08648e-06   1.33710e-06   3.06899e-07   6.06616e-08   1.09191e-08   1.57374e-09       0.00000       0.00000
  17  11 2405.1082    1.3690  0.8672 10.3816 -0.0056       2.86105  0.0428   0.0353   0.0669    0.1203   0.0000       1.09000   437.2721       2.96728       12.5403      -2.74140       1.68648       5.44044       2.81063       3.71866       2.44402     -0.309961     -0.571198     -0.847356      0.454611     -0.410725     -0.193751     -0.182123     0.0756613    -0.0567407    -0.0376679    -0.0151713   -0.00814968   -0.00497840  -0.000510941   0.000462565  -0.000198186  -0.000327999   3.13977e-07  -8.15869e-06  -2.80056e-06   6.51369e-07  -5.33189e-08  -1.22382e-07   1.24623e-08  -2.39493e-09       0.00000       0.00000       2.90644       3.71045       3.78009       3.78245       3.53929       3.38257       3.01666       2.52348       2.26225       1.70006       1.25614      0.924414      0.643237      0.482193      0.293860      0.170829      0.105440     0.0594742     0.0360356     0.0188603     0.0105150    0.00467751    0.00213327   0.000922945   0.000414556   0.000157091   6.05953e-05   1.91940e-05   6.79092e-06   1.82672e-06   4.18911e-07   9.62434e-08   1.73929e-08   2.17120e-09       0.00000       0.00000
  17  12 2548.2102    1.8765  0.9090 10.4397 -0.0019       2.75927  0.0368   0.0479   0.0664    0.1612   0.0000      0.887958   440.9114       3.32022       12.8482       1.59492      0.830526      -3.93614      -4.13644       2.81196       1.00932       1.81023      0.720413      0.105868      0.483444      0.887097    -0.0344077     -0.291320     0.0749617    -0.0142747   -0.00704898    0.00151930   0.000977553   -0.00752008   2.12796e-05   0.000913719  -0.000395101  -0.000376011   8.31263e-05   4.02244e-05   9.37806e-06  -1.65804e-06  -2.88570e-07  -2.18324e-08   7.19430e-09   3.48113e-09       0.00000       0.00000       2.71890       3.48058       3.58545       3.65525       3.46742       3.07608       2.80156       2.42645       1.92658       1.48920       1.12736      0.820563      0.592859      0.383853      0.257061      0.153182     0.0969700     0.0552940     0.0282893     0.0161705    0.00833726    0.00422423    0.00188719   0.000840123   0.000349518   0.000140903   4.67745e-05   1.71577e-05   5.23283e-06   1.39878e-06   3.81795e-07   7.97300e-08   1.45327e-08   1.77362e-09       0.00000       0.00000
  17  13 2691.1093    2.4658  0.8867 11.0846 -0.0067       1.22633  0.0369   0.0633   0.0657    0.1469   0.0000      0.858064   437.5866      -1.69361       22.2974       9.38890       2.27958     -0.921882     -0.137093      -1.28980      0.874162      -2.49176      0.506494      -1.54557    0.00952115     -0.145429    -0.0453307     0.0841878     -0.218823    -0.0130809   -0.00787427    -0.0210488   -0.00293882    0.00726951    0.00192980  -0.000103686   0.000864756  -0.000202065  -0.000101496  -7.67926e-07   4.54375e-06   2.09887e-06  -2.76812e-07   5.18652e-08   2.01779e-08  -2.34655e-09       0.00000       0.00000       2.65455       3.38993       3.42677       3.57052       3.31558       3.16186       2.67232       2.35454       1.98835       1.49665       1.13084      0.800501      0.614217      0.386695      0.269501      0.158064     0.0951321     0.0551001     0.0321811     0.0174049    0.00876911    0.00453018    0.00187835   0.000923357   0.000325974   0.000140186   5.07869e-05   1.82013e-05   5.51776e-06   1.52012e-06   4.16302e-07   7.31464e-08   1.51427e-08   2.00366e-09       0.00000       0.00000
  17  14 2834.4475    2.9391  0.8564 12.0343 -0.0131       3.23127  0.0366   0.0781   0.0664    0.1162   0.0000      0.954544   435.6909       7.46409       6.58772       2.20023      -1.84342       1.24811      -1.68025      -2.80260       1.56989      -2.21280       1.39422      -2.74476      0.774828     -0.621678     -0.522230     -0.371450    0.00942503    -0.0334760     0.0328933    -0.0177955  -0.000730382   7.97597e-05   -0.00162263   8.18041e-05  -0.000294580   0.000135209  -1.62633e-05   6.70183e-06   8.14945e-07   6.26638e-07  -2.37299e-08  -3.52666e-08   2.08510e-08   6.60567e-10       0.00000       0.00000       2.60932       3.42445       3.41429       3.57612       3.42343       3.31386       2.75519       2.35215       1.76340       1.40475       1.10962      0.803334      0.595896      0.398707      0.272134      0.167207      0.102338     0.0581017     0.0320610     0.0168925    0.00835815    0.00419198    0.00181552   0.000863844   0.000339265   0.000143319   5.02887e-05   1.69072e-05   5.49525e-06   1.57384e-06   4.30815e-07   8.49807e-08   1.51266e-08   2.11491e-09       0.00000       0.00000
  17  15 2977.3282    3.5406  0.9653 12.1655 -0.0086       1.67898  0.0423   0.0881   0.0687    0.1440   0.0000       1.18645   437.4571       6.98986       15.3180       1.71334       1.68265       1.43272      -1.46171      -1.21133      0.263971      -1.01114     -0.631218      0.876770     -0.203285     -0.235548     -0.127924     -0.285567     -0.230046    -0.0591796     0.0316628    0.00513053    0.00328160   -0.00404914    0.00537192   0.000600521  -0.000154010   8.60505e-05   3.90058e-05  -9.07387e-06  -3.00643e-07   1.32629e-06  -3.90770e-07  -8.52886e-08   2.47814e-09  -3.54724e-09       0.00000       0.00000       2.68699       3.60113       3.80835       3.84629       3.78279       3.23252       3.09475       2.36953       2.17252       1.57520       1.29118      0.887548      0.629815      0.417033      0.247833      0.190396      0.101351     0.0691381     0.0333082     0.0189606     0.0100174    0.00472974    0.00239176   0.000958941   0.000443011   0.000158644   6.31458e-05   2.22855e-05   5.70938e-06   2.10142e-06   4.53754e-07   1.01098e-07   2.07869e-08   2.17096e-09       0.00000       0.00000
  17  16 3119.3874    3.7836  0.9980 12.5267 -0.0203     -0.974592  0.0510   0.1026   0.0754    0.1534   0.0000      0.882751   438.2949       10.0141       15.8503       11.8636     -0.554473     -0.134793     -0.191071     -0.993234       3.75516       1.30191     -0.833982     -0.319767       1.25717      -1.63226  -0.000872109      0.263536     -0.252563     -0.101073    0.00424302     0.0430823   -0.00187901  -9.55886e-05   0.000332055    0.00138003  -0.000307419   6.57945e-06  -3.22030e-05   3.13060e-05  -4.96737e-06   1.01495e-06  -1.63168e-07   4.34545e-09   1.41465e-08   3.56341e-10       0.00000       0.00000       2.76372       4.33033       4.28230       4.40695       4.38218       3.65818       3.53101       2.71375       2.45288       1.73845       1.48037      0.992944      0.745620      0.556444      0.300899      0.252636     0.0983860     0.0902483     0.0398264     0.0252420     0.0122084    0.00546955    0.00309740    0.00114758   0.000573660   0.000178614   8.07580e-05   2.93291e-05   6.48560e-06   2.93805e-06   6.01445e-07   1.38020e-07   2.74204e-08   3.10148e-09       0.00000       0.00000
  17  17 3261.5366    3.7169  1.4245 12.2057 -0.0042       1.10790  0.0635   0.0800   0.0931    0.1438   0.0000      0.605478   444.6858       7.31220       12.2034       4.91223      -6.43354      0.641501       3.73084       1.01021      -4.10849       2.33528     -0.224578       1.01580      0.478062      0.363576     -0.210185      0.133631     -0.109256      0.117298    0.00603905    -0.0164279    0.00716546   -0.00674356   -0.00542153  -0.000661825   0.000569242  -0.000239591  -3.99193e-05   7.82005e-06   7.31681e-06  -7.24761e-07  -3.11159e-07   4.17936e-08   5.55963e-10  -2.22832e-09       0.00000       0.00000       3.45882       5.46145       4.56982       6.09548       4.66104       5.44141       3.71662       3.99809       2.44064       2.49440       1.40588       1.43717      0.779864      0.680160      0.349409      0.307261      0.134544      0.106839     0.0435796     0.0325285     0.0112771    0.00845741    0.00285360    0.00170979   0.000480674   0.000289623   7.03878e-05   3.72880e-05   7.37820e-06   3.32632e-06   5.42530e-07   1.98702e-07   2.09183e-08   4.94876e-09       0.00000       0.00000
  17  18 3403.5821    3.2246  2.0897 11.3501 -0.0005      0.533382  0.0637   0.0571   0.1074    0.1595   0.0000      0.368150   433.4131       6.86117       10.1373       6.89781      -4.40838       3.90309     -0.550715       1.42465       4.03129      -3.06945       2.98179      0.322084      0.301427     -0.617038     -0.118299     -0.231822      0.103671    -0.0211311   -0.00346821    -0.0271070    0.00727905    0.00209030   -0.00484971   0.000758746   0.000644519   9.22309e-05   5.27933e-05  -2.82065e-06  -4.85026e-06   1.45622e-06  -4.02076e-07   1.50655e-07  -2.23383e-08   4.53647e-09       0.00000       0.00000       4.00437       5.15045       5.27292       5.33134       5.36904       4.73192       4.35533       3.55197       2.95066       2.30179       1.81525       1.31569      0.913042      0.612575      0.411620      0.259183      0.162758     0.0933016     0.0509764     0.0276833     0.0138631    0.00683911    0.00319534    0.00139327   0.000590507   0.000231709   8.17011e-05   2.85101e-05   9.03754e-06   2.55339e-06   6.70734e-07   1.46085e-07   2.70347e-08   3.03240e-09       0.00000       0.00000
  17  19 3545.7463    2.8057  2.9332 11.1190 -0.0018      0.891690  0.0746   0.0425   0.1300    0.1018   0.0000      0.237015   437.5234       1.98471       9.96406       16.0229      -6.58464       4.03033      -3.91451      -3.26077       2.90542     -0.957506       1.51880       1.32008      0.506406      0.207379      -1.31738     0.0851987     0.0715236     -0.109788     0.0579486     0.0585059    0.00839144    -0.0103492  -0.000332388    0.00284748   0.000576681   2.78504e-05   6.33378e-05  -1.60538e-05  -2.20276e-05  -1.29480e-06   2.04004e-07   6.68933e-08  -5.55996e-09  -4.87698e-09       0.00000       0.00000       4.70891       5.79047       6.24224       6.26974       6.12777       5.57448       4.85395       4.23603       3.47727       2.75523       2.10660       1.51947       1.07103      0.722833      0.484337      0.298923      0.186547      0.107357     0.0621768     0.0333650     0.0168647    0.00836850    0.00388300    0.00172587   0.000709706   0.000283478   0.000101779   3.46371e-05   1.12286e-05   3.07744e-06   7.95531e-07   1.65813e-07   2.82583e-08   3.40796e-09       0.00000       0.00000
  17  20 3688.0707    2.2685  4.5693 10.5443 -0.0012      0.546836  0.1011   0.0280   0.1650    0.0737   0.0000      0.143386   449.2833       25.2863       20.7935      -3.14143       3.14147      0.106968       6.76079       3.11571       4.87425      -11.2739      -1.98508     -0.900708      0.103041       1.23239      0.510611     -0.536902     -0.176435    0.00247003    -0.0433634    -0.0142967    0.00351920   -0.00789992    0.00345918   0.000596852  -0.000216524   0.000109929  -0.000222628   1.87351e-05   8.53061e-06  -1.93092e-06   4.48995e-07  -3.23791e-08   3.71616e-08  -9.26652e-10       0.00000       0.00000       6.71861       8.75946       9.30119       9.36685       8.88282       8.24791       7.13613       6.12241       4.72988       3.81088       2.84477       2.13824       1.44131       1.02174      0.657908      0.421082      0.248873      0.147550     0.0802449     0.0439814     0.0210802     0.0110341    0.00482640    0.00235958   0.000908983   0.000387245   0.000130907   4.76253e-05   1.45855e-05   4.32644e-06   1.04815e-06   2.37584e-07   3.78995e-08   4.94339e-09       0.00000       0.00000
  17  21 3830.2854    1.9029  6.2517 10.2005 -0.0012      0.355828  0.1202   0.0211   0.2133    0.0587   0.0000      0.100143   439.9012       6.60907       13.8175       26.5827      -3.26338      -13.2631      -8.57387      -2.85282       1.21021       2.76773     -0.586691       2.22856      -1.38142       1.10153     -0.148898     -0.106299     -0.268525    0.00856777      0.150795    -0.0146277    -0.0449613     0.0207891   -0.00723246   -0.00434136   -0.00178874   0.000528976   0.000301163  -0.000217920   1.26462e-05   8.30847e-06  -1.25177e-06   4.07500e-08   7.81151e-08   4.58633e-09       0.00000       0.00000       7.37319       9.69359       10.0963       10.6082       9.84366       9.22110       7.98037       6.97787       5.49679       4.49230       3.31413       2.49204       1.67363       1.19257      0.759664      0.489940      0.285376      0.175963     0.0952161     0.0535827     0.0259619     0.0134841    0.00597247    0.00285995    0.00112801   0.000468753   0.000160165   5.87731e-05   1.73540e-05   5.24780e-06   1.26111e-06   2.95417e-07   4.83382e-08   6.42274e-09       0.00000       0.00000
  17  22 3972.5885    1.6264  8.4958  9.8106 -0.0005      0.304237  0.1488   0.0159   0.2687    0.0523   0.0000     0.0778359   425.6430      -8.86669       17.6462       15.1523       9.60475       7.28106       7.62220      -8.04132      -11.8950      -8.33625      -4.32683      -2.38739       2.65789     -0.771379      0.329045    -0.0474487     -0.506514      0.148204    -0.0458586    -0.0332041  -8.83615e-05     0.0286586     0.0139408   -0.00926245  -3.91301e-05   0.000586633  -5.55713e-05   3.77292e-05  -9.26537e-06  -4.35834e-06  -7.58669e-07   3.27815e-07  -6.29016e-08   4.44657e-09       0.00000       0.00000       8.91240       11.2997       12.1137       12.5902       12.0192       11.0863       9.49979       8.11473       6.68546       5.21243       4.09567       2.85714       2.06035       1.38331      0.938211      0.580570      0.356626      0.210235      0.121749     0.0651334     0.0327046     0.0161200    0.00746209    0.00339889    0.00138602   0.000556695   0.000201431   6.87136e-05   2.18739e-05   6.18549e-06   1.60514e-06   3.24636e-07   5.85149e-08   7.13650e-09       0.00000       0.00000
  17  23 4115.6515    1.3358 10.6206  9.7842 -0.0020      0.219789  0.1926   0.0130   0.3483    0.0435   0.0000     0.0761604   440.1774       21.3198       33.2801       17.5113       4.21262      -1.66946       9.65651      -8.61189      -5.61989       5.60386       3.89419      -4.07019      -5.77067       3.03988      0.636542     -0.786097     -0.259255    0.00376686     -0.197227    -0.0170683     0.0437789   -0.00362616    0.00570938  -0.000629502    0.00255742  -0.000115662  -0.000307800   0.000129781   2.74768e-05  -3.08168e-07   4.89898e-06  -9.55499e-09  -3.02680e-08  -1.03343e-08       0.00000       0.00000       11.0218       14.1957       15.0974       15.2821       14.6162       13.6970       12.0539       10.1594       8.36455       6.61775       5.07174       3.62192       2.65494       1.78616       1.18999      0.737893      0.454352      0.267387      0.148760     0.0806027     0.0415000     0.0207179    0.00901939    0.00435933    0.00172571   0.000721412   0.000258396   9.00856e-05   2.78589e-05   7.86114e-06   2.02854e-06   4.18097e-07   7.42044e-08   8.96079e-09       0.00000       0.00000
  17  24 4258.0943    1.1800 13.6495  9.5933 -0.0018      0.169425  0.2630   0.0107   0.4347    0.0416   0.0000     0.0784482   456.0218       2.38508      -25.6684      -4.07006      -7.34055      -13.6712      -2.84278       19.1835       1.98699      -4.95523       4.05256       2.37562      0.853254       2.10000       3.15780      0.772880      0.104978      0.139961     0.0677713     0.0171175    -0.0214653    -0.0358517    0.00500976   -0.00100424    0.00187234    0.00134043  -8.03001e-05  -4.21055e-05  -1.13015e-05   1.08821e-05   2.29846e-06   6.13501e-07   4.99592e-08  -4.96384e-09       0.00000       0.00000       13.4557       17.4978       19.1819       19.0653       18.4139       16.4445       14.9073       12.7693       10.3294       8.16974       6.21636       4.52639       3.25593       2.17765       1.43923      0.915682      0.555910      0.320240      0.185632     0.0990383     0.0508692     0.0258910     0.0119460    0.00551006    0.00220280   0.000906336   0.000331126   0.000111725   3.51515e-05   9.92024e-06   2.54619e-06   5.42925e-07   9.37107e-08   1.07989e-08       0.00000       0.00000
  18   9 2143.7657    0.7801  0.5808  9.4996 -0.0013       5.41324  0.0308   0.0248   0.0541    0.0919   0.0000       1.35456   437.0082      -2.05503       15.5258      0.845584       2.35446       1.63920      0.140542      0.221428       2.53012     -0.979096     -0.945103      0.941324     -0.312099      0.306371     -0.345186     -0.148381      0.296504     0.0191726    -0.0542913    -0.0159266    0.00758588   -0.00672589   -0.00296949    0.00265957   7.51159e-05  -0.000506720   0.000208048  -8.52090e-06  -4.62639e-07  -3.00000e-06  -8.78573e-08   1.81891e-07   7.96883e-08   1.37370e-08  -2.58624e-09  -5.31186e-11       2.35201       2.76956       3.08474       2.74498       2.81384       2.59549       2.22168       2.25975       1.85553       1.47814       1.18382      0.794599      0.623846      0.447694      0.286366      0.185537      0.104289     0.0601115     0.0386871     0.0211356     0.0118349    0.00627816    0.00285177    0.00134591   0.000634336   0.000257464   0.000101680   4.04795e-05   1.44098e-05   4.26301e-06   1.44062e-06   4.55560e-07   1.02987e-07   1.84303e-08   2.84574e-09   3.01060e-10
  18  12 2580.9477    2.0517  0.9520 11.0817 -0.0019       2.37786  0.0446   0.0515   0.0752    0.1258   0.0000      0.898142   439.0394       2.05722       15.2824       1.45453       5.19977      0.224719      -5.16438      -3.50032     -0.838430      0.840698     -0.956866     -0.280466     0.0596470     -0.258261     0.0149456     -0.159846     -0.107814    -0.0964305     0.0107272    0.00845771   -0.00763738   -0.00336298   -0.00128653    0.00187876   0.000688856   0.000251609  -1.35365e-05  -2.65637e-05  -1.47543e-05   9.66218e-06  -1.76856e-06  -4.23014e-07   4.00960e-08   1.66112e-08   3.60911e-09   4.01381e-10       3.60179       4.47795       3.92066       3.56815       3.84934       4.19780       4.19884       3.32884       2.49828       1.58459       1.28218       1.12017      0.938744      0.743584      0.501538      0.318831      0.183797      0.101033     0.0531390     0.0266664     0.0138686    0.00646552    0.00337272    0.00144218   0.000741989   0.000278513   0.000125284   4.30023e-05   1.66882e-05   5.09073e-06   1.61005e-06   4.57425e-07   1.02977e-07   2.32457e-08   4.51343e-09   4.93008e-10
  18  15 3012.2564    3.9065  0.8509 12.4261 -0.0010       2.31815  0.0346   0.1061   0.0671    0.1247   0.0000      0.912609   441.7819       8.02391       16.8656       1.21275      -2.14332       1.68032      -2.64941     -0.405111     -0.956722       1.66965     -0.563610      -1.86928       1.34681     -0.338289     -0.258565     -0.394605    -0.0612415      0.158151     0.0124935     0.0116301    0.00392156    -0.0148390   -0.00223841    0.00196752    0.00154706   0.000539522  -0.000338128  -2.41192e-05   5.10011e-06  -5.93895e-06   6.28289e-07   3.51551e-07   6.32686e-08   3.56463e-08   7.60662e-10  -6.86347e-11       2.49813       3.10280       3.16707       3.18840       3.07830       3.01996       2.79901       2.32460       1.83360       1.33830       1.04801      0.828682      0.652317      0.455460      0.314056      0.200214      0.125579     0.0714295     0.0396877     0.0208340     0.0111833    0.00602086    0.00290179    0.00142487   0.000636743   0.000276425   0.000109525   4.19609e-05   1.48210e-05   4.83032e-06   1.45993e-06   3.88344e-07   9.88981e-08   1.96796e-08   3.60671e-09   4.27358e-10
  18  16 3154.9132    3.9745  0.9906 12.7730 -0.0076      0.558073  0.0455   0.0993   0.0751    0.1238   0.0000       1.14061   439.5164       5.79990       10.0544       2.05691      0.677151       2.34450      -4.10913       3.26201     -0.279957      -1.71150      -4.00732      -1.13704     -0.255761       1.68808     -0.165830     -0.346058    -0.0277156    -0.0300348     0.0722337   -0.00302660    0.00534024   -0.00307596   0.000464776    0.00106382    0.00104862   0.000731421   9.66959e-06  -1.13640e-05   6.15387e-06   2.55301e-06   1.55738e-06  -3.04339e-07  -3.50905e-08   2.80849e-09   7.85814e-09   3.18742e-10       2.97290       3.58660       3.84621       4.15520       3.73493       3.49537       2.97712       2.76139       2.28526       1.82686       1.43243       1.05585      0.680371      0.550206      0.342241      0.228825      0.129432     0.0809391     0.0476103     0.0309185     0.0149660    0.00808643    0.00369469    0.00205071   0.000797067   0.000393045   0.000137601   5.71656e-05   1.66436e-05   6.23551e-06   1.78081e-06   5.32249e-07   1.02938e-07   2.44710e-08   3.75408e-09   5.48000e-10
  18  17 3297.4151    3.5701  1.3442 12.5088 -0.0061      0.464460  0.0566   0.0804   0.0843    0.1203   0.0000      0.681392   433.2459       14.1015       11.9038       7.99014      -3.48637     -0.626777      -6.73309     -0.220560       2.73012      -1.16187     -0.597527      -1.32040     -0.627616      -1.29496      0.364091     0.0270860     -0.121336    -0.0795137    -0.0123692    -0.0494144   -0.00632535   -0.00732567    0.00543886   -0.00235430   -0.00161784  -0.000634083   0.000287344  -4.22487e-05  -3.36789e-05   7.82016e-06   1.55684e-07  -2.61081e-07   3.08304e-07   5.64798e-08  -6.84239e-09   3.36881e-10       3.55733       4.13118       4.91649       5.18645       4.62681       4.25087       4.10570       3.15483       2.57153       2.22998       1.69613       1.13507      0.858428      0.664492      0.429858      0.258059      0.169352      0.107423     0.0609374     0.0336718     0.0202006     0.0104597    0.00495090    0.00218166   0.000970511   0.000486512   0.000205127   7.58587e-05   2.62529e-05   7.80070e-06   2.29163e-06   6.08186e-07   1.46183e-07   3.06156e-08   5.32049e-09   5.69436e-10
  18  18 3440.2381    3.0655  2.1053 11.8918 -0.0030       1.17644  0.0647   0.0566   0.1136    0.0971   0.0000      0.383219   435.0381      -1.67792       5.51008       12.1585       3.21181      -2.72168      -3.84012       2.53148      -1.47852      -1.80468     -0.352539      -1.52484      -1.03255     -0.129764    -0.0658409      0.119891      0.552078      0.176080      0.114093    -0.0536409    0.00383526     0.0181168   -0.00106509   -0.00120494    0.00103297  -3.50860e-05   0.000172209   4.49431e-06   7.57422e-06   6.01354e-07  -2.29076e-06  -8.81086e-07   1.55498e-07  -3.34588e-08   2.51615e-09   1.63519e-09       3.91427       4.96637       5.34123       5.58871       5.40613       4.96691       4.44464       3.58892       2.90708       2.43543       1.91098       1.38759      0.968549      0.683854      0.462045      0.295007      0.203642      0.125144     0.0710428     0.0400256     0.0209934     0.0114292    0.00525651    0.00250500    0.00111849   0.000508127   0.000204569   8.01482e-05   2.59856e-05   8.93417e-06   2.66413e-06   7.17346e-07   1.77818e-07   3.75629e-08   6.44879e-09   7.43483e-10
  18  19 3582.8152    2.6148  3.4028 10.8556 -0.0013      0.625122  0.0793   0.0366   0.1406    0.1013   0.0000      0.196054   444.9014       7.29191       10.0338       12.8627      -5.73506       4.61138       1.03770      -1.92205       5.53267       4.30652     -0.145268      0.618474      -1.80838      0.691685      0.235923     -0.234911     -0.545060     -0.282129    -0.0276079    -0.0691367    -0.0353396     0.0223296   -0.00388889   -0.00289593    0.00133995   0.000213481  -9.73301e-05  -0.000131185   1.84761e-05   2.78925e-06   8.41360e-07  -1.28983e-06  -2.32818e-07  -6.16316e-09  -7.69533e-09  -1.18300e-09       4.94745       6.14343       6.50515       6.70479       6.43699       6.09233       5.52566       4.46460       3.83844       3.03045       2.37848       1.80160       1.27563      0.882858      0.605307      0.400717      0.253158      0.153893     0.0909694     0.0503230     0.0270268     0.0136163    0.00688670    0.00317533    0.00150438   0.000615734   0.000256743   9.51825e-05   3.50118e-05   1.13486e-05   3.42313e-06   9.03743e-07   2.13960e-07   4.57930e-08   8.13075e-09   9.20526e-10
  18  20 3725.6370    2.1582  4.9252 10.4592 -0.0023      0.411108  0.1040   0.0248   0.1725    0.0670   0.0000      0.127257   437.2997       13.6077      -12.3253       8.05978       7.06577      -4.47355      -7.79069      -2.25849       7.77196     -0.387705      -4.71334      -1.86077      -2.49569      -1.42181     -0.373897     -0.600229      0.184844      0.256305     0.0743013    -0.0153584     0.0235211    0.00887097   -0.00592245   -0.00762166    0.00208076   0.000302996  -0.000213529   2.11474e-05   4.15002e-05   1.08751e-05   2.30567e-06  -1.40622e-06  -1.54590e-08  -3.74632e-08   7.02623e-09  -1.99939e-10       5.91907       8.00046       8.21455       9.10652       8.13676       7.91741       6.88597       5.95494       4.85810       3.87983       3.12381       2.23151       1.65388       1.12649      0.789313      0.482303      0.330358      0.195340      0.115162     0.0619079     0.0355707     0.0175564    0.00911346    0.00413997    0.00190324   0.000827015   0.000352006   0.000126055   4.64049e-05   1.46451e-05   4.74838e-06   1.21908e-06   3.21153e-07   6.23723e-08   1.14477e-08   1.47034e-09
  18  21 3868.6327    1.8378  6.5938 10.1627 -0.0032      0.451885  0.1235   0.0190   0.2141    0.0527   0.0000     0.0922445   426.0818       19.9148       21.8538      -11.3371      -18.4801       12.1813     -0.749120      -13.2754      -2.47115      -3.39086       1.01420      -4.01645     -0.440914     -0.910917       1.85850      0.203989      -1.10921     0.0697460      0.139140     0.0936609    -0.0182137    -0.0370660   -0.00898716   -0.00200750    0.00164365  -0.000885613  -0.000451107  -0.000368770   0.000153169   5.79830e-07  -3.29210e-06  -4.81918e-07   1.78967e-07  -6.05587e-08  -9.33778e-11  -1.85760e-09       7.23497       9.03919       9.82777       10.1471       9.89710       9.15489       8.06777       6.86950       5.64400       4.59063       3.60005       2.71596       1.87232       1.31392      0.908128      0.592767      0.375942      0.230969      0.135508     0.0778616     0.0408079     0.0207979     0.0102126    0.00502695    0.00220205   0.000981674   0.000384969   0.000147331   5.13840e-05   1.74988e-05   5.28180e-06   1.44252e-06   3.49397e-07   7.41923e-08   1.22174e-08   1.41131e-09
  18  22 4011.2431    1.5430  9.1676  9.9298 -0.0014      0.385204  0.1614   0.0148   0.2862    0.0437   0.0000     0.0772167   458.8102       10.2239       5.11136       4.42694      -6.11389      -1.48234       12.7265      -9.26249      -9.26277       5.01863       1.07895      -5.65644       2.54149      -3.05322       1.52334     -0.949073     -0.296781    -0.0395627     -0.144089     0.0768419     0.0266736    -0.0133852   -0.00182680    0.00788377   -0.00192080   -0.00201140  -0.000761328   0.000334693   0.000107664  -2.56801e-05  -7.37234e-06   1.23307e-06  -1.38672e-07  -1.81648e-08  -1.62221e-08   4.39398e-11       8.80302       11.8924       12.3230       12.9478       12.1656       11.5950       10.3319       8.61155       7.32727       5.72657       4.48782       3.32563       2.46108       1.70040       1.16188      0.752283      0.482909      0.285357      0.168743     0.0963798     0.0505874     0.0267316     0.0131258    0.00634207    0.00281788    0.00121148   0.000490498   0.000194794   6.77378e-05   2.27845e-05   6.91335e-06   1.85963e-06   4.60937e-07   9.48116e-08   1.71183e-08   2.02579e-09
  18  23 4154.6398    1.2956 11.6477  9.7413 -0.0020      0.308682  0.2094   0.0117   0.3677    0.0404   0.0000     0.0778887   428.5390       19.9582       26.2109       14.5749     -0.957257      -13.4065      -3.46566       7.08625       2.94584      -5.27038     -0.194045    -0.0650858       3.49866      -2.89908      -1.21327      -1.93893    0.00331503      0.640846    -0.0950344     0.0480002    -0.0508700     0.0422309     0.0215527    0.00984480   -0.00236571   0.000576352  -0.000379558  -0.000363863   8.55567e-06   2.94797e-05  -6.59187e-06  -4.22007e-06   5.35906e-07  -9.50354e-08   1.80728e-08   3.69681e-10       10.8338       14.0202       14.8660       15.8086       15.2562       13.7450       12.2220       10.5378       8.86379       6.94331       5.37677       4.09786       2.97268       2.01665       1.39075      0.886221      0.591066      0.354992      0.203339      0.116626     0.0612623     0.0337545     0.0164463    0.00782094    0.00352960    0.00147113   0.000594158   0.000229700   7.76983e-05   2.73636e-05   8.24669e-06   2.19589e-06   5.59367e-07   1.15140e-07   1.97871e-08   2.27085e-09
  18  24 4296.8561    1.0667 14.5414  9.6634  0.0011     0.0390582  0.2932   0.0092   0.4761    0.0354   0.0000     0.0853557   434.1907       12.7899       31.2258       23.2810       17.8973       23.3926       23.3012       9.78328      -6.88315      -8.62974       8.15959      -4.22390       1.31832      0.984842      -1.19908     -0.483154      0.146051     -0.137290     -0.102720     -0.205206     0.0819354   -0.00648274     0.0204480   -0.00692031   2.98569e-05   -0.00119936  -0.000797771  -0.000533883   0.000124443   1.05477e-05  -1.29389e-05   1.19986e-07  -7.87140e-07  -5.21575e-08   1.75936e-09   4.56196e-09       13.5479       17.6354       18.9830       19.1677       18.6831       17.4413       15.7163       13.1744       11.3657       8.69640       6.92517       5.18724       3.80705       2.67729       1.81992       1.18889      0.756734      0.466162      0.267325      0.152760     0.0831269     0.0433669     0.0220918     0.0101949    0.00476870    0.00196878   0.000833996   0.000306949   0.000111198   3.72636e-05   1.11889e-05   3.05411e-06   7.18785e-07   1.46411e-07   2.57425e-08   2.83450e-09
  19  11 2468.1945    1.5790  0.9451 10.4020  0.0009       2.01900  0.0358   0.0369   0.0679    0.1332   0.0000      0.883516   436.0223      -2.59432       18.0313       1.62045       3.11224      0.848713     -0.383488      -1.28583     -0.101688     -0.453534      0.417184     -0.601452       1.32479     0.0185542     0.0386933    -0.0519628     -0.143464    0.00738988     0.0931586     0.0164566   -0.00800382   -0.00454487   -0.00241369   -0.00111095  -0.000355929   0.000319957  -6.36919e-05  -2.48738e-05   5.52181e-05   2.12867e-05   5.45049e-06  -3.42581e-06  -4.94791e-07   1.25745e-07   1.22508e-08   3.86097e-09       2.18644       2.72597       2.90839       3.09475       2.96218       2.76629       2.47760       2.21944       1.87965       1.50462       1.25243      0.877460      0.688662      0.490832      0.330680      0.230345      0.139931     0.0927283     0.0538628     0.0319270     0.0191611    0.00995662    0.00510383    0.00267120    0.00127496   0.000542181   0.000254436   0.000104496   4.03766e-05   1.48248e-05   5.09763e-06   1.62291e-06   4.55367e-07   1.37966e-07   2.98845e-08   5.88861e-09
  19  13 2757.9514    2.6493  0.9325 11.7285 -0.0056      0.198598  0.0440   0.0641   0.0631    0.1161   0.0000       1.00096   440.0674       2.37706       4.16364       7.44620      -4.97380     -0.709706       7.35518     -0.654870     -0.778747      -1.03538       1.29998       1.65464       2.01723     -0.681289      0.492369    -0.0760353     0.0665400     0.0401352   -0.00574192    -0.0150724     0.0127833   -0.00404796    0.00621370   -0.00451772  -0.000605492   0.000151847   5.82766e-05   1.67568e-05  -0.000136143   1.41234e-05  -2.72498e-06  -7.64005e-08  -6.06345e-07   3.62806e-08   1.87667e-08  -1.02936e-09       2.66540       3.23241       3.69723       3.88576       3.23555       2.98687       3.06497       2.72448       2.14175       1.80510       1.58021       1.09694      0.786331      0.560396      0.400864      0.240312      0.152814     0.0988616     0.0623986     0.0340279     0.0182462     0.0113490    0.00591258    0.00270641    0.00125091   0.000674139   0.000306855   0.000130699   5.18151e-05   1.77269e-05   5.39689e-06   1.67199e-06   4.92988e-07   1.35160e-07   3.18100e-08   5.51860e-09
  19  14 2902.5979    3.2735  0.8988 12.1557 -0.0084      0.330058  0.0370   0.0841   0.0665    0.1183   0.0000      0.820237   436.0606       10.2750       10.8927       7.03176      -5.04922       2.79221      0.353201       1.79004      -2.60864     0.0319157       2.51311      0.273799      0.286250     -0.571946     -0.188187      0.277556     0.0712083     0.0636798     0.0529138    -0.0139576    0.00130466   -0.00852176    0.00395322    0.00222468   -0.00290104   0.000171963  -8.86638e-05  -4.13154e-05   6.74039e-06   6.46816e-06  -4.53565e-07   1.46366e-06   4.81639e-07  -1.65315e-07   5.28393e-08   7.92256e-09       2.24415       2.67587       3.07920       3.10956       2.79510       2.77785       2.55947       2.08188       1.93541       1.53243       1.15927      0.949007      0.663619      0.469352      0.317304      0.230390      0.132879     0.0888495     0.0562457     0.0287461     0.0162081    0.00958807    0.00510517    0.00230652    0.00111181   0.000569036   0.000246081   9.75041e-05   3.69782e-05   1.48397e-05   5.59827e-06   1.62615e-06   4.62092e-07   1.19078e-07   2.43827e-08   5.94332e-09
  19  16 3189.9913    3.7431  1.1520 12.5584 -0.0188       1.66123  0.0465   0.0853   0.0779    0.1270   0.0000      0.791656   439.8832       10.4647       8.04557       8.84302     0.0975202       4.02912       4.70143      -5.40567       1.53350      0.539061       3.07732      -1.68625      0.859885     -0.115309      0.862471     -0.107089    -0.0595159   -0.00688830     0.0141286     0.0383381    0.00591801   -0.00285959    0.00267362  -0.000969589    0.00123723  -0.000182899   0.000129343  -0.000116021  -6.15570e-05  -1.72350e-05  -4.06593e-06  -1.69792e-06  -4.49338e-07   8.73322e-08   1.57577e-08  -6.14508e-10       2.89083       3.83717       3.92677       4.27542       4.10167       4.02265       3.36126       2.73471       2.29518       1.92405       1.56772       1.13376      0.831876      0.560519      0.411394      0.273747      0.182680      0.114012     0.0748569     0.0426583     0.0237683     0.0126501    0.00680563    0.00278156    0.00150794   0.000623460   0.000314190   0.000105715   5.04836e-05   1.71293e-05   6.48954e-06   1.91908e-06   6.00833e-07   1.53528e-07   3.79286e-08   7.40996e-09
  19  17 3332.9885    3.4436  1.6524 12.1144 -0.0094       1.16038  0.0541   0.0639   0.0927    0.0990   0.0000      0.507759   438.7027       10.2800       10.6874       6.71452       4.62907       4.44126      -6.07485       2.48295      -1.79732      -5.10337      0.703542      0.263251      -1.46869     -0.863443     -0.499962     -0.357500      0.111478      0.118014     0.0675198    -0.0517661    -0.0320621     0.0103586   -0.00625322   0.000517755   0.000492542  -5.36208e-05   8.86442e-05   1.62116e-05  -5.28654e-05  -1.92059e-05   3.89956e-06  -3.17812e-06  -2.29317e-07   2.13466e-07   6.40625e-08   9.01395e-10       3.04132       3.94736       4.38556       4.31427       4.40338       3.99342       3.55275       2.96429       2.62937       2.15180       1.60694       1.24958      0.912894      0.656709      0.434570      0.299374      0.191689      0.123509     0.0761127     0.0430255     0.0250873     0.0136134    0.00715744    0.00355973    0.00167540   0.000753515   0.000327565   0.000134946   5.32814e-05   2.04824e-05   7.40264e-06   2.28252e-06   6.82653e-07   1.82743e-07   4.11167e-08   8.82669e-09
  19  18 3476.3546    2.8724  2.4136 11.5225 -0.0041       1.48891  0.0712   0.0452   0.1133    0.0875   0.0000      0.326630   437.7107       10.6710       20.5268       15.6455      -3.67642      -1.01573       3.24746       1.08632      -7.18764       3.64084       1.67072      -3.63781     0.0605273      0.704056      0.483617     -0.397001     -0.297667     -0.173671    -0.0351379    -0.0182037    -0.0395437    -0.0142577     0.0127942    0.00157050   -0.00204789   0.000572523   0.000223754   0.000218233  -3.41474e-05   8.29997e-06   1.04370e-05  -2.14749e-06   1.41091e-07   3.78161e-07  -7.23348e-08  -1.19209e-08       3.73930       5.40304       5.17159       5.80178       5.23973       5.31156       4.56993       4.19582       3.26400       2.74419       2.04998       1.59555       1.21263      0.872531      0.632718      0.400628      0.277528      0.158001      0.102428     0.0553031     0.0341357     0.0166508    0.00962570    0.00439721    0.00236905   0.000952481   0.000469614   0.000176096   7.79132e-05   2.63031e-05   9.71566e-06   2.92450e-06   9.25035e-07   2.29896e-07   5.77139e-08   1.16883e-08
  19  19 3619.7273    2.4731  3.5800 10.8779 -0.0019      0.875518  0.0794   0.0333   0.1429    0.0787   0.0000      0.190698   438.2353       15.8072       6.32769       5.95682       3.37108      -6.09237      0.827189       2.75818       2.86176      -5.05562       1.44569      -1.93145      -2.65513      0.976334      0.868520     -0.157355     0.0118050     -0.462163      0.187366    -0.0265684    -0.0146841     0.0199819   -0.00969532   -0.00538771   -0.00146874   9.07888e-05  -0.000162454   7.13450e-05   5.87350e-05  -3.23479e-06   8.81843e-06   4.36975e-06  -1.99460e-06  -4.26034e-07   5.10219e-08   1.87535e-08       4.52700       5.78579       5.98093       6.52612       6.14842       5.79563       5.19723       4.54616       3.74404       3.13553       2.41462       1.83032       1.34485      0.978097      0.684765      0.452869      0.291214      0.181466      0.111967     0.0643879     0.0379000     0.0200698     0.0105579    0.00525599    0.00247429    0.00116200   0.000494469   0.000213639   8.06805e-05   2.96004e-05   1.02704e-05   3.13031e-06   9.40249e-07   2.44348e-07   5.86515e-08   1.21764e-08
  19  20 3762.8627    2.0601  5.7245 10.2854 -0.0016      0.568829  0.1049   0.0218   0.1920    0.0590   0.0000      0.109872   436.6984       5.28720       18.1205       2.70340       6.46690       1.87866      -5.28003       9.29807       11.0622      -4.88490       2.40077      -1.62797       4.03021      -1.32633     -0.763795     -0.916890      0.104326      0.127264    -0.0268987    -0.0405580   -0.00893260     0.0300233    -0.0127656    0.00765822  -6.81853e-05   0.000227384   0.000188448  -0.000339785   9.52213e-05  -3.22473e-07  -1.38051e-05   5.99913e-07   1.88814e-06   2.42239e-07   6.28111e-08  -6.73240e-09       5.86444       7.45360       7.89624       8.35059       8.09686       7.62342       6.78696       5.88933       4.94076       3.94579       3.13430       2.40615       1.76453       1.26747      0.860711      0.599354      0.376119      0.243913      0.144134     0.0856828     0.0474265     0.0256575     0.0134650    0.00666647    0.00320736    0.00149355   0.000634434   0.000264052   0.000102584   3.76928e-05   1.31342e-05   4.23543e-06   1.22169e-06   3.40715e-07   7.67680e-08   1.60755e-08
  19  21 3906.1343    1.7532  7.6793  9.9408 -0.0019      0.349992  0.1323   0.0164   0.2321    0.0485   0.0000     0.0792126   455.0581       4.20029       15.9400       17.9682       20.8051       8.74455       10.1362      -12.0745      -1.15460       4.71015      -5.11627      -3.16935      -2.03906     -0.394353      0.201277      0.909457      0.311910     -0.357263     -0.120096     0.0461516    -0.0206293    -0.0301412   -0.00534855    0.00563598   -0.00335439   -0.00116652   0.000726233  -0.000463083   1.07236e-05  -4.27014e-05  -1.09953e-05   7.69242e-07   2.18588e-07   5.57121e-07  -3.53143e-07  -1.54134e-08       7.08707       9.39069       10.0695       10.3545       10.1742       9.24141       8.42941       7.27140       6.25006       4.90346       3.93550       2.95898       2.21656       1.57604       1.06775      0.728980      0.476348      0.289923      0.182067      0.103637     0.0587299     0.0318108     0.0173052    0.00840348    0.00402645    0.00196290   0.000785819   0.000337036   0.000131691   4.87922e-05   1.69657e-05   5.26282e-06   1.63705e-06   4.33602e-07   1.01323e-07   2.10980e-08
  19  22 4049.3907    1.5071 10.0121  9.8214 -0.0022      0.252668  0.1660   0.0131   0.2964    0.0404   0.0000     0.0690718   437.3690       1.37920       2.77151       16.9651       3.14154       4.07752      -11.4212      -4.63744      -8.07952      -8.50464      -1.03213       1.76907      -1.51846     -0.869925     -0.765272       1.10577     -0.203109     -0.411256      0.145903      0.180534    -0.0510279    -0.0427083    -0.0439172   -0.00324030    0.00362496   -0.00476242   -0.00278291  -9.00882e-05   6.58065e-05   6.62080e-05  -3.03856e-05  -1.46142e-05  -6.85631e-07  -6.53389e-07  -1.36910e-07   4.00173e-08       8.52340       11.0647       12.3079       12.4771       12.3250       11.3279       10.1965       8.57342       7.48706       5.87947       4.65088       3.55814       2.61770       1.86376       1.29449      0.878572      0.562380      0.355757      0.217394      0.125828     0.0728432     0.0386688     0.0204792     0.0102218    0.00492095    0.00225715   0.000980174   0.000407601   0.000158634   5.90165e-05   2.12456e-05   6.71328e-06   2.00732e-06   5.28197e-07   1.22559e-07   2.52562e-08
  19  23 4192.7475    1.2424 12.1102  9.7510 -0.0058      0.245296  0.2189   0.0110   0.3739    0.0376   0.0000     0.0729540   449.6551       3.93160       11.1013       11.1960      -2.33134       2.68267       21.1946     -0.135419      -9.47349       17.2515      -2.51025       1.49716     -0.295703     0.0881090     -0.884821      0.328798       2.46041     -0.683057      -1.09305      0.135040      0.163308   -0.00804620    -0.0121535    -0.0102736     0.0166200   -0.00232419   0.000428462  -0.000599886  -0.000103405  -7.83004e-05  -4.94204e-05  -1.35342e-05   1.80607e-06   1.52968e-06   4.11606e-08  -9.31605e-09       10.4605       13.4921       14.7113       15.0723       14.6253       13.9658       12.6171       10.7008       9.05625       7.31040       5.75602       4.34446       3.30991       2.37068       1.66385       1.10513      0.732117      0.451646      0.276073      0.159712     0.0916397     0.0493350     0.0255246     0.0131646    0.00617375    0.00285064    0.00122548   0.000529413   0.000204187   7.75297e-05   2.66170e-05   8.48117e-06   2.51419e-06   6.56414e-07   1.55952e-07   3.09747e-08
  20   8 2050.1648    0.6701  0.4828  9.2966 -0.0090       11.1279  0.0287   0.0219   0.0439    0.0755   0.0000       1.67517   439.9091     -0.815787       13.3802      0.542329      0.236256      -5.54489      0.132424      0.882903     -0.188368     -0.774725      -1.37284      0.164538       1.07831      0.426325  -0.000808197      0.224890     0.0331354     0.0215200    -0.0309777     0.0175298    0.00819603    -0.0103122    0.00461941   3.34971e-05   -0.00144983   0.000123991   0.000506596  -3.63096e-05  -1.27393e-05  -2.81276e-05  -1.08930e-05  -2.37095e-06   5.16322e-07   1.35096e-07  -6.10058e-08   8.65907e-10       1.97412       2.49376       2.34901       2.54086       2.30175       2.34843       2.13794       1.83062       1.55258       1.49712       1.17876      0.882441      0.661147      0.462550      0.313013      0.201918      0.142734     0.0923671     0.0602576     0.0342664     0.0205772     0.0112246    0.00595095    0.00301459    0.00148427   0.000672329   0.000300505   0.000136243   6.18981e-05   2.50716e-05   9.57572e-06   3.40458e-06   9.95095e-07   3.02503e-07   8.78625e-08   2.07321e-08
  20  10 2352.5326    1.3116  0.8888  9.9306 -0.0041       3.82359  0.0346   0.0307   0.0629    0.1276   0.0000      0.845017   439.2433       1.20893       11.3298     -0.130227    -0.0977469       2.17655      -3.44819      -2.84662      0.760884     -0.475924       1.12033    -0.0562414       1.06394      -1.06099      0.422606     -0.177551    -0.0243095    -0.0310979      0.140366    -0.0187165   -0.00252648   -0.00686420    0.00525240   -0.00100936   -0.00229296   -0.00126511  -0.000477692   8.30157e-05   4.29810e-05  -4.44879e-05  -2.19116e-05   1.54263e-08   2.37104e-06   4.76224e-07  -1.83417e-07   5.97556e-09       2.53930       3.52729       4.03015       4.20266       4.12162       3.68267       3.23148       2.60947       2.15956       1.55348       1.18078      0.892702      0.656225      0.506450      0.339680      0.231174      0.156025      0.102338     0.0612369     0.0367631     0.0210758     0.0113400    0.00669710    0.00352392    0.00176658   0.000858005   0.000408312   0.000161216   7.26833e-05   2.88283e-05   1.14253e-05   3.69350e-06   1.35723e-06   4.27128e-07   1.21209e-07   3.14029e-08
  20  11 2499.0825    1.7083  0.8804 10.6056 -0.0048       3.64246  0.0356   0.0425   0.0623    0.1343   0.0000      0.956973   438.5184       2.80971       12.6287     -0.582140     -0.620900       3.81420      0.720745      0.937621      -1.84153      -1.92802       1.63261      -2.94880      0.978174      0.112619     -0.368805     -0.123309     -0.150879     0.0406531     0.0785749    -0.0370163    -0.0261274    -0.0159041    0.00899788  -0.000198851  -0.000390337   0.000538656   0.000194212   0.000119492  -2.60758e-05  -9.42719e-07  -9.49640e-06   4.71983e-06  -8.95366e-07  -8.66778e-07   6.24478e-10   6.14916e-08       2.30708       2.66214       2.88465       3.46721       3.27127       2.84340       2.51819       2.34411       1.96504       1.51994       1.19727       1.00274      0.717214      0.496854      0.350994      0.254191      0.171125      0.103200     0.0634947     0.0420662     0.0252401     0.0141839    0.00732402    0.00401719    0.00205659    0.00106614   0.000504664   0.000204945   8.34637e-05   3.20310e-05   1.16881e-05   4.21117e-06   1.29131e-06   4.24763e-07   1.13914e-07   2.90562e-08
  20  12 2644.8264    2.2484  0.9441 11.1527 -0.0026      0.389520  0.0371   0.0537   0.0670    0.1291   0.0000      0.903836   436.6936       8.12078       13.0010       6.62838      -2.31213     -0.741268      -3.94278     -0.489955       2.35149      -3.05446       3.05569      -2.38282      0.633352      0.500521     -0.339714     0.0217415     -0.205026     0.0120217     0.0786248    -0.0555287    0.00717526     0.0129488   -0.00238292   -0.00321453    0.00111585    0.00116773  -0.000402660   2.40196e-05   1.25296e-05  -1.77712e-05   4.20419e-06  -3.73970e-06  -2.04026e-06   4.33309e-07   5.72954e-08  -7.59138e-08       2.26156       2.72675       2.83128       3.19470       3.21015       2.92875       2.49236       2.35794       1.90443       1.56919       1.28440      0.957074      0.715912      0.485285      0.399606      0.265101      0.176131      0.101861     0.0631029     0.0420574     0.0267989     0.0146046    0.00781897    0.00391824    0.00194885   0.000994690   0.000458601   0.000198371   7.96694e-05   3.15649e-05   1.12712e-05   3.85113e-06   1.34436e-06   4.25081e-07   1.20761e-07   3.07182e-08
  20  13 2790.8112    2.9257  0.7798 11.6973 -0.0058       2.05615  0.0412   0.0740   0.0539    0.1187   0.0000      0.784677   436.6448       4.66588       7.65646       1.63120       2.15582      -3.48825      -1.98431      -2.62610       1.20113      -2.68183     -0.265215      0.772015    -0.0486993     -0.731576   -0.00588954     -0.251549     -0.325441    -0.0944338     0.0569111    -0.0707908    -0.0219370    0.00202170    0.00191594  -0.000175668   -0.00179159    0.00114389   0.000199511   9.39889e-05  -6.16306e-05  -7.76871e-05  -1.52544e-05   6.26066e-06  -1.27444e-06   1.23165e-07   5.83882e-08   9.33305e-09       2.06783       3.21657       3.47327       3.18610       3.77470       2.78637       2.79673       2.30645       1.81001       1.55701       1.15012      0.842218      0.684238      0.513158      0.325256      0.264079      0.153586      0.101970     0.0719394     0.0325668     0.0275240     0.0129128    0.00672251    0.00435669    0.00174391   0.000957317   0.000502470   0.000171868   9.01302e-05   4.22087e-05   1.15339e-05   5.63092e-06   2.14910e-06   3.97306e-07   1.80153e-07   5.17939e-08
  20  14 2936.0476    3.6551  0.8453 12.0391 -0.0051       2.89844  0.0352   0.0872   0.0569    0.1276   0.0000      0.858460   440.4361       1.95683       10.5652      0.425421      -3.26512       2.83286    -0.0352244      -1.22023       2.14844       1.21455      -1.31226      -2.12178      -1.52847    -0.0596341      0.407341     -0.257517      0.293089     0.0340789      0.106257    -0.0120658   -0.00688349     0.0137876   -0.00876582   -0.00127154   0.000119314    0.00101147   0.000220927   0.000144866   0.000160343   7.73905e-06  -7.06925e-06   5.91454e-06   1.11651e-06  -1.40444e-07  -4.77054e-08   4.99098e-08       2.12113       2.60649       2.56133       3.13020       3.05762       2.62503       2.22972       2.17422       1.95531       1.45654       1.12137      0.907706      0.745886      0.497603      0.342938      0.224261      0.165451      0.109206     0.0709277     0.0374925     0.0240652     0.0118156    0.00798129    0.00393724    0.00223643   0.000980741   0.000488428   0.000183422   8.37402e-05   2.87554e-05   1.17333e-05   3.57592e-06   1.45442e-06   3.71353e-07   1.16417e-07   3.06165e-08
  20  15 3080.5321    3.8562  0.9180 12.1385 -0.0098       1.23277  0.0365   0.0915   0.0621    0.1526   0.0000       1.03692   441.8113       7.25687       20.5937       6.96696     -0.217129       2.08339      -6.04815       4.92241     -0.782652      0.985341       1.76072      -1.43434       1.65952     -0.176898     -0.683782     0.0326112     -0.160152     0.0416322    0.00252494     0.0530466    -0.0429754    0.00265007    0.00366951   0.000390578  -0.000405870  -0.000478278   0.000273770   7.25146e-05   0.000110314   1.51514e-05  -3.47715e-05   1.28724e-05   1.06886e-06   7.83855e-07  -1.23337e-07  -6.25106e-09       2.34174       3.05381       3.45634       3.46365       3.23481       3.12740       2.76355       2.35731       2.07634       1.69572       1.24984       1.02872      0.730137      0.530577      0.398234      0.250582      0.160036      0.107213     0.0660910     0.0353819     0.0233674     0.0134749    0.00640635    0.00367064    0.00195092   0.000849437   0.000375724   0.000177378   8.41293e-05   3.03538e-05   1.11032e-05   4.46449e-06   1.59227e-06   4.95657e-07   1.32840e-07   3.13603e-08
  20  16 3224.4087    3.6713  1.1885 12.6185 -0.0206     -0.416946  0.0479   0.0863   0.0803    0.1136   0.0000      0.859458   442.2484       8.91104       10.5625     -0.185247       3.10605       4.76018       3.53526       3.82208      -3.53040      -2.14796       1.74103       2.06824      -2.13265     0.0247051     -0.161764      0.124745     -0.312395      0.158379    -0.0164499    0.00560866     0.0224674    -0.0295039     0.0163830   -0.00735943   -0.00115890    0.00206248   0.000336087   0.000127820   0.000179105   4.10764e-06  -1.31931e-05  -3.99236e-06   1.69369e-06  -2.35684e-07  -4.02280e-07  -1.74415e-09       2.81162       3.15782       3.69220       4.06052       3.81732       3.31166       3.14663       3.00997       2.45482       1.84416       1.54438       1.22776      0.992786      0.620077      0.452724      0.337260      0.229081      0.130887     0.0787862     0.0530024     0.0330409     0.0176567    0.00875750    0.00463485    0.00248040    0.00138737   0.000651508   0.000272607   0.000108915   4.38337e-05   1.58833e-05   5.68087e-06   1.88284e-06   5.58813e-07   1.66964e-07   4.09574e-08
  20  17 3368.0967    3.2666  1.9376 12.0243 -0.0029      0.268211  0.0569   0.0557   0.1016    0.0791   0.0000      0.342311   437.7890       13.9925       14.4215      -7.11169       3.28429      -1.46340       12.4210      0.853397       2.97291      -5.30054      -1.58316     -0.736805      0.608890      -1.04206      0.158081      0.250299   -0.00513810     -0.200639    -0.0348955    -0.0532034  -0.000292854   0.000325673    0.00769070   -0.00515797    0.00237367   7.12040e-05  -0.000356399   0.000139989  -8.71034e-05  -3.36835e-05   5.20627e-06   7.66180e-06  -1.34332e-06  -1.15635e-06  -3.90989e-07  -1.44632e-09       3.01847       4.03339       4.21455       4.54747       4.34291       4.08901       3.80505       3.17101       2.69856       2.14722       1.80823       1.38336       1.00878      0.748659      0.496103      0.364684      0.236027      0.156141     0.0975519     0.0596495     0.0347211     0.0193932     0.0103669    0.00527487    0.00276945    0.00131991   0.000623074   0.000279864   0.000118637   4.67886e-05   1.81549e-05   6.36517e-06   2.10844e-06   6.44734e-07   1.92427e-07   4.93954e-08
  20  18 3512.0248    2.7988  2.6768 11.5653 -0.0029       1.25818  0.0728   0.0418   0.1143    0.0722   0.0000      0.252191   435.0579       17.5869       10.1211       3.51701       1.85992      0.427439       2.56589      0.821935       4.42471     -0.124708       1.23646      0.391801     -0.530709      0.217250     -0.280816      0.145533      0.600275     0.0289930   -0.00878220    -0.0888667     0.0288469   -0.00987793    0.00717533    0.00497512   -0.00429548   -0.00386270  -0.000811912  -5.63338e-05   0.000102765   2.11122e-05   1.97291e-05  -6.73172e-06  -2.34955e-06  -7.03521e-07   1.85467e-07   1.69706e-08       3.93722       5.35028       5.71854       6.10145       5.86132       5.28488       5.03524       4.07715       3.67535       2.74091       2.33136       1.74896       1.33495      0.946276      0.660649      0.472762      0.304347      0.199863      0.125516     0.0745592     0.0443996     0.0241976     0.0134962    0.00675645    0.00359839    0.00170537   0.000813181   0.000361015   0.000152207   5.94304e-05   2.30030e-05   8.20678e-06   2.80420e-06   8.31598e-07   2.43730e-07   6.05618e-08
  20  19 3655.8922    2.3366  3.9965 10.8464 -0.0007      0.728207  0.0856   0.0287   0.1473    0.0652   0.0000      0.170068   437.8061       8.04815       7.58362     -0.824775      -13.7569       2.50765      -7.66440       2.48357      -1.01763       2.04556      -7.54550      -4.95326      -1.20163      0.845673     -0.627783      0.916395     -0.562762      0.135597     -0.119297    0.00514056     0.0577708     0.0228815   -0.00833640    0.00632853    0.00130549   8.10690e-05   1.45512e-05  -0.000136249  -4.92454e-05   7.04545e-05   4.74069e-05  -1.66243e-05   3.37910e-06   1.12218e-06  -8.34329e-08  -5.64865e-08       4.60716       6.09558       6.60654       6.80578       6.43765       6.23930       5.54163       4.89040       4.25066       3.36744       2.75891       2.10134       1.58494       1.15142      0.803923      0.560214      0.366034      0.238538      0.144691     0.0903309     0.0517635     0.0296991     0.0159249    0.00870354    0.00420443    0.00215975   0.000987064   0.000442326   0.000182475   7.66634e-05   2.79952e-05   1.04101e-05   3.38010e-06   1.07967e-06   3.02553e-07   7.98228e-08
  20  20 3799.5054    1.9780  5.7803 10.3292 -0.0024      0.366515  0.1082   0.0206   0.1861    0.0543   0.0000      0.105414   434.4514       10.3954       18.8206       2.27798       3.86805       2.12631      -9.60890       3.31996       8.55647       1.35152      -4.60555      -2.35632       2.89148      0.165672      0.419254     -0.528398      0.154800     -0.391586      0.250225      0.121728     -0.138137    0.00689598     0.0115642    0.00855821   0.000720658    0.00205316    0.00145641  -0.000557290  -0.000338658   0.000105903   9.56567e-05  -6.03852e-06   2.18272e-07   1.68763e-07   3.27728e-07  -1.25432e-07       5.61634       7.24198       8.03852       8.11326       8.16727       7.43215       7.02475       5.98134       5.00863       4.24269       3.35364       2.56111       1.96364       1.39437       1.02173      0.689146      0.461167      0.296979      0.184568      0.115094     0.0646735     0.0377006     0.0205063     0.0105038    0.00535718    0.00255465    0.00119786   0.000546805   0.000228582   9.18232e-05   3.63461e-05   1.27359e-05   4.22670e-06   1.34648e-06   3.62504e-07   9.75655e-08
  20  21 3943.4873    1.6606  8.0622  9.9518 -0.0033      0.326975  0.1347   0.0150   0.2439    0.0452   0.0000     0.0766781   442.1282       8.62734       4.29938       11.3234      -2.39669       1.01724       10.8066     -0.180828      -4.90479      -3.21511      -1.88063      -4.49192      -2.76103      0.967692       1.95838      -1.13052      0.110377     -0.173166     -0.269950     0.0135137     0.0579807     0.0161193    -0.0586138     0.0227983     0.0115292  -1.68907e-05  -0.000441972   2.37337e-05  -0.000294236  -2.91404e-05   0.000108248  -3.81020e-05  -3.98645e-06   1.74224e-06   8.67929e-07   8.92372e-09       6.92130       9.12582       9.54916       10.0557       9.85139       9.39602       8.24779       7.42131       6.34315       5.25633       4.15155       3.20576       2.40774       1.79276       1.24050      0.862682      0.568731      0.363240      0.229566      0.136595     0.0814759     0.0454889     0.0253371     0.0130914    0.00671287    0.00317863    0.00148274   0.000645171   0.000274064   0.000108888   4.23171e-05   1.49905e-05   5.09511e-06   1.55930e-06   4.62835e-07   1.19859e-07
  20  22 4087.0874    1.3772 10.4565  9.8091 -0.0000      0.249734  0.1800   0.0119   0.3141    0.0386   0.0000     0.0756483   443.7046       17.5075       18.8676      -7.49967       4.68141      -3.43202       23.0924       5.28327      -9.17755       3.96186       6.85790     -0.846545      -3.56568       1.38090       1.44713      -1.39892    -0.0325192     0.0854116    -0.0308586     -0.212855    -0.0467526     0.0678364    -0.0437366   -0.00121196   -0.00464429  -8.25606e-05  -0.000497815   0.000114300  -0.000176511  -0.000120093  -0.000105798   3.20881e-05  -6.05530e-06  -1.00248e-06  -1.39174e-07  -1.62127e-07       8.51380       11.1798       12.1970       12.4110       12.4718       11.4180       10.5977       9.25130       7.86129       6.50550       5.17960       3.99619       3.02963       2.21015       1.58600       1.06580      0.721827      0.465923      0.286357      0.176711      0.102405     0.0576266     0.0322557     0.0166043    0.00854154    0.00413762    0.00190229   0.000864404   0.000357061   0.000147694   5.65706e-05   1.96219e-05   6.73515e-06   2.13088e-06   5.87235e-07   1.57089e-07
  20  23 4230.8002    1.1910 13.3920  9.7000 -0.0026     0.0789864  0.2439   0.0097   0.3952    0.0351   0.0000     0.0730023   435.6242       45.7643       4.62534      -6.99071       33.8931       8.73899      -35.0632       8.06561       3.10488      -10.9369       2.09654       2.21904      -8.89663       1.05398       1.69695      -2.18625      -2.58519      0.733256      0.593375     -0.112568     0.0185303      0.127742   -0.00873528    0.00725786    0.00350939    0.00208148   0.000565790  -0.000294159  -0.000115227   0.000408905   3.64858e-05  -1.49889e-05   6.90512e-06   3.68153e-06  -8.06462e-08   1.02446e-07       10.6275       13.5559       15.0333       15.5085       14.8748       14.2935       12.9594       11.3793       9.67907       7.95264       6.41427       4.94151       3.74093       2.75079       1.94085       1.31075      0.908105      0.572679      0.361371      0.216963      0.129183     0.0725314     0.0392053     0.0206688     0.0107266    0.00515308    0.00239379    0.00105757   0.000458112   0.000184836   7.12192e-05   2.52352e-05   8.37798e-06   2.61658e-06   7.50796e-07   1.87774e-07
  20  24 4374.3956    0.9778 15.3558  9.6231 -0.0037      0.102735  0.3184   0.0079   0.4856    0.0319   0.0000     0.0889936   452.5802       34.4784       22.0150      -2.34617      0.169430      -3.09450       7.39280      -7.67351      -5.44253       7.45074      -3.93368      -9.22330       2.06482      -1.58001      -1.45957     -0.454136       1.35098     -0.386619      0.284443     -0.444993      0.299785    -0.0917847     -0.140607   -0.00182924   -0.00134642   -0.00116001  -0.000458107   -0.00130249   2.24088e-05  -0.000301548  -0.000158035   1.67874e-05  -4.12160e-06  -1.83266e-06  -4.56556e-07   3.16388e-07       12.7586       16.7368       18.2838       18.6936       18.4770       17.0882       15.9079       13.8057       11.9386       9.63317       7.67702       6.06710       4.57100       3.35022       2.36803       1.63986       1.10375      0.708169      0.451131      0.267870      0.159165     0.0906264     0.0486035     0.0263391     0.0133863    0.00651867    0.00310321    0.00133654   0.000589158   0.000229223   8.80761e-05   3.20802e-05   1.05548e-05   3.28430e-06   9.21911e-07   2.33994e-07
  21   9 2232.0095    0.9867  0.7438  9.5459 -0.0040       5.40333  0.0343   0.0255   0.0568    0.1158   0.0000       1.03424   439.4436       1.55340       14.8195       6.89742      -2.15035      -2.90217     -0.546573     0.0574109      0.954838     -0.494833     -0.760427     -0.487577     -0.709729     -0.958222      0.653586     -0.323078    -0.0657857     -0.107924    -0.0934490     0.0129874   -0.00350630   -0.00506100   -0.00207349   -0.00288511  -0.000235210  -0.000596109   0.000261823  -4.05941e-05   7.55686e-05   3.28628e-06  -1.41639e-06   3.68429e-06  -2.44998e-06   2.01281e-06  -3.73075e-07  -3.81546e-08       1.88034       3.05622       2.59680       3.55175       2.65520       3.17739       2.24358       2.56669       1.61083       1.77082       1.05119       1.12414      0.600755      0.658844      0.353788      0.331217      0.162648      0.138214     0.0665003     0.0568260     0.0240425     0.0188575    0.00898156    0.00622612    0.00248381    0.00159535   0.000569650   0.000371675   0.000132558   6.82636e-05   2.25036e-05   1.02017e-05   3.34548e-06   1.22671e-06   3.39576e-07   1.23386e-07
  21  10 2381.9534    1.3524  0.8819 10.3902 -0.0083       2.61905  0.0436   0.0315   0.0604    0.1034   0.0000       1.01960   439.2338       1.24313       15.4420       2.17247     -0.402921       1.92507      -2.63910      -1.57550      0.708251       1.99760      0.606023     -0.351473     -0.321894      -1.14132      0.373029      0.330743      0.241706      0.282289     0.0634800     0.0193559    -0.0214652     0.0101030   -0.00811713  -0.000735987   -0.00479226    0.00163919   0.000104837  -3.28737e-05  -0.000198641  -2.16742e-05   6.35425e-05   7.23546e-06  -3.21684e-07   6.01873e-08   1.55788e-07  -4.88561e-08       2.84983       4.04819       4.28339       4.47165       4.09230       3.82510       3.31657       2.85079       2.52348       2.10554       1.68220       1.26458      0.905723      0.678307      0.452516      0.326248      0.201500      0.130003     0.0723875     0.0503425     0.0301928     0.0177968     0.0104086    0.00546808    0.00282937    0.00136782   0.000682665   0.000326075   0.000138907   5.98965e-05   2.32304e-05   1.02099e-05   3.65966e-06   1.24429e-06   4.17846e-07   1.25996e-07
  21  14 2968.9519    3.6337  0.7175 12.3984 -0.0058      0.858283  0.0273   0.0943   0.0517    0.1006   0.0000      0.745967   442.3775       10.4423       16.1251       3.84525       2.46893      -1.20224      0.870106     -0.119518      0.503362      -2.80379      -1.80096     -0.494353     -0.698712    -0.0453183      0.157364     -0.212588     0.0257698     0.0622513     0.0945818    -0.0586261   -0.00779120    0.00468059   -0.00679126   -0.00320939   0.000706397   -0.00170377   0.000389694   0.000377741  -0.000248859   3.47741e-05  -1.80676e-06  -1.14282e-05  -2.01192e-06   1.06643e-06  -1.65837e-07  -7.55138e-08       1.61427       2.15079       2.25896       2.45098       2.23623       2.13701       1.96546       1.81081       1.56097       1.28713       1.08482      0.860049      0.611483      0.460771      0.334654      0.226171      0.150203      0.100880     0.0650400     0.0418043     0.0237461     0.0134992    0.00826633    0.00448802    0.00243578    0.00109140   0.000612093   0.000260504   0.000140206   5.20833e-05   2.50179e-05   8.13651e-06   3.43656e-06   1.02380e-06   3.69196e-07   1.13008e-07
  21  15 3114.0690    3.9927  1.0101 12.4235 -0.0108       2.16465  0.0361   0.0886   0.0656    0.1236   0.0000      0.740404   438.5333       10.5703       12.6596       2.30776      -3.32380       3.95769      -1.42632    -0.0867326      -1.91908     -0.237403      -1.23681      0.298826     -0.178782     -0.232680      0.208014   -0.00516254      0.338674      0.135817    -0.0545703    -0.0352554     0.0769542    0.00460673    -0.0261815    0.00502039   0.000646870   -0.00136622   -0.00112282  -0.000625102   8.34513e-05   3.57626e-05   2.15112e-05  -1.08719e-05  -3.24682e-07  -6.66773e-07   1.26750e-07  -1.07669e-08       2.00699       2.46712       2.70441       2.97213       2.78472       2.66400       2.41429       2.22939       1.90313       1.44523       1.35273      0.979507      0.747615      0.515076      0.435393      0.283323      0.184251      0.118995     0.0829405     0.0507890     0.0289416     0.0170775    0.00982253    0.00610533    0.00282534    0.00133816   0.000680316   0.000344859   0.000162724   6.83427e-05   2.98567e-05   9.90033e-06   3.68152e-06   1.28225e-06   4.05857e-07   1.34573e-07
  21  16 3258.6335    3.8822  1.3454 12.0780 -0.0001       1.80477  0.0452   0.0731   0.0775    0.1264   0.0000      0.803813   441.4133       10.3092       7.76305       2.51162       1.02163       2.62943      -1.59814      -2.75286      -3.19978      -1.06396     -0.525953     -0.889430      0.738475     -0.620823      0.131027     -0.426832     -0.138241     0.0648141      0.131557     -0.105136    -0.0164865    -0.0143383    0.00557434    -0.0117642   0.000532804   0.000784798   -0.00100878   0.000411479   0.000400879   4.96656e-05  -4.51781e-05  -2.25988e-05  -7.26443e-07  -1.43811e-06   9.63670e-07   3.81882e-08       2.32257       2.97989       3.16389       3.38620       3.22141       3.15244       2.78958       2.53278       2.24389       1.77316       1.39616       1.10716      0.824470      0.657490      0.474564      0.335230      0.219268      0.147282     0.0923615     0.0559200     0.0337433     0.0192684     0.0113672    0.00618055    0.00334879    0.00165846   0.000819342   0.000368298   0.000173621   7.12045e-05   3.04280e-05   1.13742e-05   4.20601e-06   1.44571e-06   5.00407e-07   1.47375e-07
  21  17 3402.8637    3.1722  1.8218 11.9383 -0.0028     -0.160091  0.0556   0.0529   0.0921    0.0818   0.0000      0.464485   438.5982       9.56582       18.9189       9.70246      -1.12686      -4.46240       2.25270      -1.49024       2.71796       1.32105       3.22367    -0.0946579       1.04858     -0.414910     -0.611155     -0.677941     -0.254246      0.107123    -0.0609946     -0.123986     0.0206339    0.00141027    -0.0388746    0.00362294    0.00207160   0.000541980    0.00115610   0.000841944  -1.85504e-05  -3.90976e-05   2.83456e-05   4.26968e-06  -6.21410e-06  -2.43796e-08   2.12607e-07   2.58060e-08       3.11407       4.00312       4.19707       4.26035       4.07433       4.09894       3.97071       3.43904       2.86114       2.18029       1.70716       1.38448       1.07927      0.849574      0.644130      0.457862      0.305840      0.206385      0.124089     0.0759175     0.0439980     0.0258296     0.0140295    0.00713799    0.00397467    0.00206172   0.000997998   0.000457485   0.000215103   9.41394e-05   3.83673e-05   1.48295e-05   5.46622e-06   1.89249e-06   6.38457e-07   1.90808e-07
  21  18 3547.4137    2.6642  3.0367 11.2340 -0.0012      0.538869  0.0693   0.0349   0.1228    0.0632   0.0000      0.189430   438.5364       9.90960       16.7510       5.05626      -8.11647       2.83483     -0.288537      -6.72288      -1.52320       1.90074     -0.121591      -1.61634      0.520687     -0.604713     -0.299561      0.418496    -0.0465199     -0.427586     0.0812035     0.0855386     0.0274624     0.0345115    -0.0135335    0.00273440    0.00847042   -0.00145324   0.000675673  -0.000521575  -0.000313199   0.000155341   2.05502e-05  -6.54602e-07   6.77515e-06   5.87494e-07   5.87893e-07  -1.52940e-07       3.50143       4.60858       4.84294       5.15216       4.98286       4.78811       4.39927       3.83755       3.41473       2.78204       2.21287       1.73549       1.33609       1.00920      0.740976      0.524289      0.351021      0.232643      0.143902     0.0888404     0.0553043     0.0321654     0.0180004     0.0100286    0.00534283    0.00260892    0.00135723   0.000605220   0.000278438   0.000114362   5.09984e-05   1.84301e-05   7.09029e-06   2.44037e-06   8.15110e-07   2.41300e-07
  21  19 3691.9310    2.2132  4.5978 10.7971 -0.0013      0.594648  0.0910   0.0253   0.1581    0.0542   0.0000      0.127957   441.0392       13.6290       22.8036      -4.35597      -18.6535       4.92969       4.15766      -3.21162      -2.98361      -2.59359      0.152777    -0.0979013      0.716134     -0.175869     0.0905603      0.556882      0.268847      0.334233     -0.399995     -0.202607     0.0424401    -0.0387997     0.0102705   0.000328931   -0.00561111    0.00725098   0.000421188  -0.000379226   0.000688016  -0.000127862   3.06961e-05  -4.52542e-05  -1.49182e-05  -7.64158e-07  -1.31708e-06  -5.25038e-07       4.78534       6.19310       6.64264       6.97990       7.15606       6.35351       6.10195       5.10946       4.43954       3.77702       3.00713       2.40750       1.76719       1.32057      0.961360      0.687618      0.460397      0.301951      0.190458      0.121856     0.0743015     0.0444369     0.0248076     0.0134042    0.00696466    0.00350988    0.00172282   0.000802289   0.000366880   0.000155118   6.44427e-05   2.47529e-05   9.07304e-06   3.16026e-06   1.00696e-06   3.02031e-07
  21  20 3836.1981    1.8488  6.0119 10.3591 -0.0019      0.559247  0.1081   0.0189   0.2006    0.0484   0.0000      0.102793   442.4648       12.5059       17.4135      -8.64426       6.64965      -3.74104      -14.7766       4.59065      -1.68200     -0.433640      -2.38546       4.34655      -1.23647      -2.00746       1.03419      0.903771     -0.496142      0.287127     -0.124035     -0.118879     -0.127250    -0.0618261   -0.00193541    0.00623621    -0.0147463    0.00616577    0.00139586  -0.000699982   5.30527e-05   0.000264227   4.68447e-05  -3.72495e-05  -1.67593e-05   1.56926e-06   1.50721e-06   5.85174e-07       5.45785       7.19153       7.69969       7.82482       7.85943       7.47872       6.89787       6.14381       5.07733       4.42679       3.46159       2.76976       2.15675       1.56544       1.13760      0.797666      0.546289      0.361307      0.231036      0.144229     0.0864156     0.0496321     0.0282543     0.0150771    0.00795424    0.00403974    0.00198536   0.000909663   0.000428327   0.000174904   7.47735e-05   2.91143e-05   1.10522e-05   3.84211e-06   1.23996e-06   3.69144e-07
  21  21 3980.2209    1.5909  8.8796  9.9554 -0.0008      0.399140  0.1458   0.0138   0.2629    0.0400   0.0000     0.0750850   443.6655       46.4707       17.1861       21.3838       7.46762       5.81165      -10.6890      -8.38539       10.0969       3.97541      -4.18674      -1.92021      -4.12351      0.244357     0.0581232     0.0771914     0.0571923      0.130954      0.696156     0.0773661     0.0270772    -0.0123471    0.00249580    -0.0118966   -0.00322471    0.00173732    0.00743185  -0.000250413  -0.000431699  -9.48696e-05   0.000146277   6.13669e-05   1.00539e-05   4.96616e-06   1.68061e-07   4.88195e-07       6.81454       9.33524       9.67661       10.3688       9.87164       9.63200       8.66700       7.87505       6.67197       5.71291       4.56663       3.67164       2.72562       2.07674       1.46561       1.04141      0.695424      0.470758      0.295243      0.189167      0.110458     0.0662906     0.0370225     0.0203818     0.0106176    0.00551747    0.00264551    0.00124174   0.000573643   0.000243869   0.000100740   3.98821e-05   1.45960e-05   5.09925e-06   1.62378e-06   5.06303e-07
  21  22 4124.4456    1.3752 11.8492  9.7542 -0.0011      0.226250  0.2004   0.0109   0.3328    0.0363   0.0000     0.0697764   431.7292       26.2415       49.6478       6.14856      -13.4727       9.34354      -5.75554      -2.96490       5.47500      -11.0190       3.30322       2.03776      -3.08614      0.449361      -1.59855      0.528609     -0.275608     -0.977067    -0.0270516      0.224600      0.198309     0.0788394    -0.0407358     0.0137465    0.00570552   -0.00595207    0.00138534  -0.000696884  -8.79801e-05   0.000245350   0.000114338  -0.000112685  -1.68450e-05   4.51193e-06   4.73518e-07   7.79250e-07       8.73673       11.4121       12.4470       12.7996       12.7951       11.8878       11.1288       9.72511       8.47252       6.93175       5.69546       4.38893       3.41162       2.55523       1.82377       1.29831      0.888249      0.582041      0.367987      0.233810      0.140391     0.0816413     0.0467861     0.0253506     0.0132901    0.00690852    0.00335518    0.00157925   0.000726367   0.000302956   0.000126425   5.06472e-05   1.86084e-05   6.39591e-06   2.04024e-06   6.26993e-07
  21  23 4268.8197    1.1085 14.4498  9.7421 -0.0024      0.149633  0.2764   0.0085   0.4379    0.0306   0.0000     0.0774759   441.4993      -25.2058       68.9949       22.9597       14.1520       25.5386       39.7094      -2.73771       4.07568       2.45059       8.72967       1.35831       2.38327      0.343795       5.73656      0.864745     -0.562325      0.140692    -0.0474429    -0.0735867    -0.0154053    -0.0732565     0.0870270    0.00206981     0.0102933   -0.00696856   -0.00246394   0.000950760   0.000696126   4.31466e-05  -0.000233943  -0.000110347   9.33987e-06   9.78284e-06  -1.10035e-06  -8.04552e-07       10.8355       14.0874       15.2274       15.6778       16.0412       15.0835       13.6907       12.3067       10.1981       8.84558       7.10352       5.69048       4.29375       3.22608       2.29260       1.65275       1.11311      0.760104      0.484791      0.305141      0.189054      0.108553     0.0619809     0.0341286     0.0174964    0.00922841    0.00437335    0.00212545   0.000935218   0.000411353   0.000166001   6.76514e-05   2.37319e-05   8.54103e-06   2.68233e-06   8.08694e-07
  21  24 4413.3444    0.9698 17.7119  9.5348 -0.0004      0.306016  0.3623   0.0072   0.5206    0.0293   0.0000     0.0833969   415.5925       39.1781       3.51217       10.9579       11.4452       15.9888       21.3829       1.89486      -7.10769      -13.5464      -3.26691     -0.525029      -4.94231       1.63323      -2.44544      0.180924     -0.455550      0.775276      0.352042      0.427836      0.133628     -0.193293    -0.0334087     0.0435182    -0.0252356    -0.0202102    -0.0136630   -0.00210788   0.000735407   0.000502820  -0.000676777   8.95464e-05   2.69648e-05  -6.62610e-06  -2.04697e-06  -7.72006e-07       12.9668       17.1127       18.6226       19.3430       19.2281       18.0737       16.6173       14.8168       12.6040       10.5442       8.51577       6.65178       5.20291       3.85114       2.80515       1.98631       1.35662      0.902409      0.585349      0.364024      0.222033      0.129965     0.0734985     0.0412980     0.0217318     0.0109817    0.00554901    0.00257703    0.00118057   0.000497746   0.000212399   8.08523e-05   3.01284e-05   1.05915e-05   3.27173e-06   9.94603e-07
  22   8 2104.8729    0.7355  0.5219  9.3659 -0.0101       7.89684  0.0232   0.0227   0.0457    0.0824   0.0000       1.27752   436.3530      -1.74409       13.6038       4.98918      -2.48517     -0.622978      -2.70415      0.771754      -2.89604      -1.67845      -1.16224      -1.07278      -1.20281      0.361690     -0.687656     -0.476976     0.0330852     0.0188845    -0.0907333    -0.0693290     0.0323970    0.00137160    -0.0114199    0.00402131    0.00410390  -0.000168657  -0.000408429  -0.000863135  -0.000159000   6.40972e-05  -2.72790e-05   3.07516e-05   1.43476e-06   1.58047e-07  -1.09249e-06  -2.82556e-07       1.49673       1.95023       2.01940       2.07363       1.99755       1.71136       1.69592       1.60015       1.51881       1.22845       1.00929      0.861499      0.641852      0.462276      0.335614      0.234473      0.159323      0.103620     0.0656038     0.0409002     0.0265680     0.0151955    0.00886504    0.00497250    0.00271754    0.00138573   0.000726621   0.000390773   0.000190630   8.32241e-05   3.73279e-05   1.42772e-05   5.72228e-06   2.08711e-06   7.32248e-07   2.46317e-07
  22   9 2260.1320    1.0901  0.8298  9.6327 -0.0079       5.41471  0.0308   0.0257   0.0572    0.1212   0.0000      0.896809   441.1542     -0.982063       16.2619       4.06751      -4.71118     -0.219655       2.27655     -0.262264       3.69027      -2.55131      0.665941     -0.148637     -0.285284     -0.167783      0.582450      0.394850    -0.0111331      0.176388    -0.0942255     0.0505755    -0.0104801    0.00283177   -0.00270926   -0.00505453    0.00310844    0.00115177  -0.000122366  -0.000451312  -2.92934e-05   0.000217288   1.05068e-05   9.16831e-06   5.70125e-06   2.17105e-06  -1.04398e-06   2.21360e-07       1.81855       2.29077       2.28605       2.56648       2.64676       2.43719       2.09816       1.94465       1.75812       1.51392       1.12746      0.852512      0.713488      0.561982      0.413811      0.277312      0.187886      0.130082     0.0936458     0.0577812     0.0347706     0.0181870     0.0114105    0.00689603    0.00407320    0.00215263    0.00108809   0.000515785   0.000236371   0.000102308   4.34505e-05   1.72283e-05   7.07642e-06   2.69828e-06   9.37440e-07   3.26460e-07
  22  11 2559.2758    1.8907  0.9959 10.9139 -0.0094       2.19040  0.0365   0.0418   0.0628    0.1245   0.0000      0.798545   439.3084       2.48406       9.73051       4.01030     -0.145330     -0.574579      -5.49405      0.440068     -0.766363     -0.216152      -1.77069     -0.874328      0.445844    0.00950321     -0.736855     -0.169183     -0.237663     -0.188161     0.0292211     -0.100704    -0.0245928     0.0139271   -0.00148307  -0.000786067    0.00472005    0.00146787   0.000487872  -0.000631812   0.000172932   0.000112218   5.86630e-06  -2.22250e-05  -1.44736e-06   1.41835e-06   5.51120e-07   5.24490e-07       1.93185       2.38701       2.55792       2.85601       2.75819       2.52939       2.36541       2.21908       1.90971       1.47878       1.25310       1.02186      0.754557      0.571888      0.444263      0.317500      0.216663      0.143003     0.0941022     0.0632511     0.0366490     0.0216543     0.0133705    0.00733873    0.00434610    0.00215913    0.00110048   0.000552612   0.000281997   0.000123338   5.87005e-05   2.23784e-05   8.70476e-06   3.19081e-06   1.13785e-06   3.54829e-07
  22  12 2707.2044    2.5156  0.9622 11.2145 -0.0053       3.20547  0.0387   0.0561   0.0619    0.1439   0.0000      0.787177   437.8435       3.78962       15.1551       3.91418      -2.16108       2.80354       2.67094      0.737101      -2.72316       1.39670      0.540653       1.65668       1.02226     -0.940570      0.605733     -0.316366     -0.231476     0.0197915    -0.0442871     0.0506714     0.0378094     0.0184133    -0.0195380   0.000363938    0.00435223  -0.000837947   -0.00107059   0.000516332   4.55292e-05   1.00466e-05  -2.33888e-06   4.00212e-05  -7.60444e-06   1.16216e-06   6.16054e-07   9.16522e-08       2.14519       2.66536       2.71999       3.03175       3.07147       2.52940       2.58668       2.24508       2.11784       1.68532       1.39295       1.14585      0.825687      0.689106      0.460818      0.337636      0.211599      0.143107      0.106518     0.0654940     0.0394801     0.0203577     0.0127009    0.00774303    0.00452346    0.00237414    0.00112699   0.000567329   0.000270619   0.000123920   5.46817e-05   2.12301e-05   8.32728e-06   2.87847e-06   1.10747e-06   3.40598e-07
  22  13 2854.8767    3.1892  0.9145 11.8452 -0.0055       2.86252  0.0363   0.0702   0.0585    0.1268   0.0000      0.838524   436.1829       1.45110       14.0050       5.08025      -2.89677      -2.62448     -0.125783       3.68236      0.262787      -1.21485      -1.95873      -1.67501     -0.276193     -0.484415     -0.229686     0.0556481     0.0146454      0.182352    -0.0355477     -0.139667    -0.0374001     0.0404304   -0.00970035    0.00147665   -0.00298200   -0.00190788  -0.000384263   0.000278931  -0.000134760  -6.98020e-06   2.83449e-05   1.35621e-06  -1.18991e-05  -6.23188e-06  -5.60006e-07   7.13826e-07       1.75530       2.63877       2.38935       2.94404       2.56824       2.61730       2.34858       2.17809       1.97163       1.44166       1.35511      0.963342      0.882519      0.557107      0.464611      0.288756      0.229652      0.147428     0.0958066     0.0638110     0.0378773     0.0251848     0.0124115    0.00865605    0.00368459    0.00256372    0.00107081   0.000666028   0.000254810   0.000143249   4.83420e-05   2.46965e-05   8.62610e-06   3.60691e-06   1.10291e-06   4.05724e-07
  22  14 3001.4903    3.7792  0.9138 12.2639 -0.0031       1.77120  0.0329   0.0819   0.0585    0.1222   0.0000      0.891690   440.9737       7.25283       13.9752       5.91371      -2.61119       1.44238       1.30036      -2.66483      0.239165      -2.24687     -0.276861      -2.13779      -1.07413     -0.498534      0.419760     -0.402285      0.221088   -0.00743546     0.0869457     -0.108817    -0.0583864    0.00902383   -0.00792577   -0.00150172  -0.000440223   -0.00336379   0.000390451   0.000215418   3.12866e-05  -0.000296902   5.71310e-05   4.67315e-06   8.60133e-06  -2.93914e-06  -6.17974e-07   3.68251e-07       1.90616       2.19938       2.43029       2.70549       2.66322       2.39615       2.22718       2.09083       1.75376       1.45011       1.12169      0.982014      0.773112      0.537292      0.383636      0.293124      0.205416      0.135488     0.0885761     0.0591447     0.0359272     0.0224306     0.0126469    0.00704045    0.00365990    0.00205747    0.00103799   0.000559148   0.000258905   0.000129840   4.96690e-05   2.13722e-05   7.44943e-06   3.06976e-06   1.03167e-06   3.86747e-07
  22  15 3147.0178    3.9505  1.0807 12.4540 -0.0087    -0.0378876  0.0382   0.0827   0.0668    0.1244   0.0000      0.774720   437.2173       4.84145       12.2828       2.53466      0.379250       3.86443      -1.61830      -2.73410    -0.0108604     -0.998880       2.45466      -1.24249       1.43071     -0.478134     -0.798923     -0.157449     -0.301069     -0.181115     0.0435306     0.0304683     0.0450254    -0.0383210    -0.0176863    0.00952466    0.00259291  -0.000552485   0.000612652   0.000536293  -0.000614836  -2.45146e-05  -0.000115490  -6.55824e-07   1.21792e-05  -2.22115e-06  -8.48444e-07  -2.18380e-08       1.97574       2.52841       2.77672       3.06018       2.96807       2.77314       2.50852       2.09257       1.99455       1.58305       1.29882      0.990839      0.779870      0.589655      0.430897      0.312925      0.204179      0.143609     0.0929514     0.0600172     0.0364923     0.0222412     0.0132996    0.00736710    0.00432665    0.00219880    0.00116687   0.000557439   0.000259454   0.000120642   4.92847e-05   2.17510e-05   8.04267e-06   3.14504e-06   1.16465e-06   3.89952e-07
  22  16 3292.3250    3.6042  1.3855 12.3024 -0.0039      0.907690  0.0461   0.0680   0.0756    0.1023   0.0000      0.555695   441.8870       8.69089       13.5482       3.35921       1.74812      0.787033      -4.44675      -3.20584       3.58688      -5.24526      -1.47760      -3.48243       2.17351     -0.182039     -0.239155      0.320764      0.185598      0.108265   -0.00755518     0.0311775     0.0301686   0.000908584    -0.0437258    -0.0189481    0.00873552    0.00103036  -0.000231208   0.000693160   0.000186112  -0.000124512  -6.06899e-05   9.77968e-06   4.14956e-06   5.08548e-07  -1.44693e-06   4.64903e-07       2.34206       3.04701       3.11180       3.39446       3.42923       3.22403       2.90845       2.51218       2.23246       1.89895       1.57464       1.20947      0.967280      0.678327      0.532757      0.365653      0.263101      0.167002      0.115991     0.0714845     0.0456120     0.0276241     0.0168337    0.00904410    0.00524311    0.00261172    0.00134526   0.000670577   0.000299225   0.000145020   5.88993e-05   2.65270e-05   9.24823e-06   3.82825e-06   1.35402e-06   4.43217e-07
  22  17 3437.3593    3.0146  2.0833 12.0089 -0.0020      0.808825  0.0590   0.0468   0.1017    0.0675   0.0000      0.415124   439.5257       4.88993       3.03744       5.52102       2.99029       1.34032      -3.96020      -1.44749     -0.162391       2.31967     -0.582403     -0.782794     -0.487124     -0.578335     -0.408189     -0.354218     0.0493118    -0.0430828    -0.0467554    -0.0190054     0.0301043     0.0240469    -0.0216508    -0.0137581    0.00224033    0.00237475   0.000978815   0.000260082  -5.92553e-05  -3.82008e-05   8.68581e-06  -4.43888e-05  -1.55875e-05  -4.45332e-06   3.19780e-06   3.71574e-07       2.96357       3.81816       4.16646       4.25189       4.27737       4.11676       3.65635       3.28950       2.86638       2.34292       2.03002       1.53986       1.21170      0.929946      0.650971      0.452044      0.326287      0.214173      0.149780     0.0925360     0.0573165     0.0342659     0.0203828     0.0108380    0.00613637    0.00330760    0.00162961   0.000830324   0.000365123   0.000174111   7.40241e-05   3.30821e-05   1.21548e-05   5.08508e-06   1.72474e-06   5.75510e-07
  22  18 3582.2786    2.5660  3.3545 11.1608 -0.0019      0.506167  0.0739   0.0310   0.1270    0.0567   0.0000      0.199255   437.7951       4.75925       12.3394      0.904547      -4.78251       2.64852      -4.66335       1.85869     -0.509381      0.492643      0.956559      -2.92824       3.19313      0.272381      -1.65366     -0.627421     -0.167366     -0.120651    -0.0429584    -0.0823695      0.145388     0.0354088   -0.00488526    -0.0185509   -0.00104904  -0.000365094    0.00183236   -0.00170963   1.60336e-05  -0.000317517   0.000137858  -1.66881e-05  -2.96327e-06  -2.85956e-06   2.62058e-06   7.05303e-07       3.59470       4.71607       4.95150       5.29132       5.06933       4.90906       4.46679       4.02434       3.54466       3.04283       2.48244       2.00156       1.57761       1.16065      0.823710      0.597051      0.405489      0.270729      0.186593      0.119585     0.0719163     0.0427737     0.0252465     0.0140507    0.00785886    0.00409844    0.00215420    0.00100982   0.000497894   0.000227449   9.89539e-05   3.98492e-05   1.57778e-05   6.05490e-06   2.32033e-06   7.54145e-07
  22  19 3727.2683    2.1338  5.0627 10.6397 -0.0024      0.392898  0.0928   0.0223   0.1701    0.0499   0.0000      0.116951   446.2248      -3.76887       8.01704       9.90816      -5.25277       1.77480       7.17876     -0.148339       1.48372       1.99971       1.46658      -1.26168     -0.624764      -4.93837      0.957260       1.27529     -0.149860      0.185109    -0.0109814    -0.0909044   -0.00758447    -0.0361812    -0.0491073     0.0450060   -0.00581044    0.00299988   -0.00406575   -0.00148548   0.000379949  -0.000143129   0.000159277  -7.30715e-05  -6.09335e-07   8.40788e-06  -1.60722e-06  -5.83486e-08       4.42895       5.81120       6.35015       6.69203       6.45475       6.33607       5.77794       5.19834       4.42903       3.72037       3.03662       2.42977       1.87027       1.42706       1.05509      0.758508      0.514149      0.356656      0.235068      0.146076     0.0925489     0.0548451     0.0320593     0.0181801    0.00996277    0.00529055    0.00268627    0.00132749   0.000637871   0.000280747   0.000131156   5.31588e-05   2.18884e-05   8.02350e-06   2.88001e-06   1.01074e-06
  22  20 3872.1228    1.8302  7.0732 10.1266 -0.0012      0.567433  0.1152   0.0163   0.2098    0.0442   0.0000     0.0812794   427.8624       22.2752       7.50416       10.7775     -0.684230      -2.80696      -3.96126      -8.42133       1.21916      -1.13847       10.2042      -1.30789     -0.868474     -0.848864       1.05961      0.924911   0.000652458     -0.626704    -0.0464074      0.102514      0.106384      0.101791     0.0516495    -0.0208194    0.00362108    0.00281760  -0.000474535   -0.00113528   0.000304256  -7.21897e-05  -5.93671e-05  -0.000111988   4.67721e-05   1.83123e-06   2.44742e-06  -7.55388e-07       5.48220       7.13745       7.88088       8.14314       8.19734       7.67916       7.25285       6.21321       5.46801       4.56209       3.79870       2.97300       2.27360       1.74795       1.29540      0.894397      0.645339      0.429333      0.281725      0.181338      0.112004     0.0678850     0.0394026     0.0222861     0.0122702    0.00639474    0.00331392    0.00160469   0.000765560   0.000348613   0.000152872   6.50968e-05   2.63544e-05   1.00342e-05   3.52541e-06   1.17245e-06
  22  21 4016.8590    1.5238  9.4171  9.9168 -0.0025      0.333830  0.1504   0.0125   0.2702    0.0376   0.0000     0.0748453   448.6135       17.3664       5.02802       9.54316      -2.93766       1.99220      -20.5760      -3.50424       15.0534      -12.1553      -4.54325       7.33034      0.893092     -0.731184       1.51110     -0.563223     -0.936069     -0.394085     -0.182168     -0.114895    -0.0410657     -0.103061    -0.0321524    -0.0143477     0.0200298    0.00318261   -0.00298946   -0.00212516    0.00201768   0.000765159   0.000107820  -7.33602e-07  -1.50109e-05   9.92140e-06  -2.29298e-06  -1.41436e-06       6.80994       8.94150       9.59792       9.94181       9.98260       9.49871       8.80943       7.85328       6.77989       5.81764       4.75495       3.72294       2.86535       2.21620       1.62384       1.18813      0.808895      0.554092      0.352263      0.227531      0.140257     0.0867786     0.0506145     0.0285572     0.0156737    0.00827261    0.00425229    0.00206509   0.000989908   0.000443436   0.000200287   8.28701e-05   3.38458e-05   1.26739e-05   4.49411e-06   1.50362e-06
  22  22 4161.1350    1.2930 12.7300  9.7519 -0.0017     0.0930442  0.2196   0.0097   0.3557    0.0338   0.0000     0.0717158   446.3807       12.6839       19.9641       11.7449       13.3718      -4.89359       5.91278       3.11131       1.83179       2.03071      -7.92836      -6.32978       3.23271       1.27712      -1.85174      -1.43031       1.44039      0.491290      0.196628      0.261773     -0.148938    -0.0865764     0.0285398     0.0228090    0.00952305   0.000416870    0.00363918   -0.00311554   -0.00268198  -0.000619870  -0.000524829   6.55813e-05  -4.72540e-05  -9.19294e-06  -8.52085e-06  -2.85327e-06       8.61979       11.5360       12.6093       12.6909       13.1441       12.1004       11.4748       10.1214       8.79610       7.54296       6.12731       4.91236       3.79136       2.87743       2.14254       1.49513       1.06743      0.712836      0.472912      0.299966      0.184791      0.114736     0.0664002     0.0367857     0.0208609     0.0107550    0.00562731    0.00275414    0.00130067   0.000588031   0.000262099   0.000111823   4.40093e-05   1.68065e-05   6.00858e-06   1.99009e-06
  22  23 4306.0440    1.0766 14.4620  9.7324 -0.0047      0.102689  0.2770   0.0082   0.4269    0.0295   0.0000     0.0789677   434.8544       27.0451       22.0809      -7.95991       15.0705      -24.1893       19.0747      -3.84274       3.14969      -8.58302      -2.11997       7.93278       5.87891       1.42579      -3.52686       2.70726      0.913917     -0.161926      0.612905     -0.766749   -0.00648718      0.168203    -0.0979964    -0.0682362     0.0317581     0.0229982    0.00111659   -0.00270576    0.00286105   -0.00138254   0.000526509   0.000165015  -0.000177203   1.06302e-05   1.53435e-05  -3.69104e-06       10.4961       13.4845       14.8601       15.6381       15.1407       14.7943       13.4633       12.1370       10.6405       8.83252       7.25771       5.84816       4.45820       3.38719       2.56047       1.85095       1.27477      0.853180      0.571147      0.358619      0.224981      0.137612     0.0803117     0.0463431     0.0254318     0.0133597    0.00699775    0.00336838    0.00165178   0.000752708   0.000335228   0.000139189   5.59951e-05   2.04360e-05   7.48147e-06   2.53432e-06
  23   7 1969.6959    0.5614  0.4752  9.0382 -0.0058       10.0313  0.0231   0.0171   0.0413    0.0687   0.0000       1.57253   439.6772      -2.72379       12.3923      -1.65132      -7.77536      -4.93349     -0.290069      -2.33683      -1.32700       1.26706       1.28157      0.277232     -0.542682     -0.171049     -0.907284     -0.319619      0.206212      0.228495    -0.0331721     0.0275562   -0.00171129    0.00843035   0.000792335   -0.00293928   0.000790983   -0.00163559  -0.000342352   0.000317586   2.87512e-05   1.58053e-05  -1.02260e-05   6.11061e-05  -1.01486e-06   4.25906e-06  -1.25979e-06  -1.70907e-07       1.22585       1.75915       1.78164       2.03584       1.91080       1.89208       1.66238       1.46114       1.32665       1.07697      0.926896      0.721703      0.562248      0.432471      0.336289      0.225878      0.182606      0.107047     0.0777827     0.0500123     0.0329865     0.0189461     0.0127182    0.00669474    0.00444399    0.00198266    0.00127419   0.000594091   0.000293053   0.000143763   7.03150e-05   2.88549e-05   1.19769e-05   4.99857e-06   1.90655e-06   7.87168e-07
  23   8 2131.2434    0.7508  0.6736  9.3822 -0.0079       8.61052  0.0316   0.0196   0.0500    0.0889   0.0000       1.24575   439.4023       1.77162       16.5352     -0.310041      -1.50638      0.616162      -2.29520       1.55800     0.0399852      0.618028      0.806944    -0.0606662     -0.736645      0.524032      0.263057     -0.189584      0.223450    -0.0214243      0.217974   -0.00148686    -0.0665615   4.89675e-05     0.0191840    0.00681856   -0.00422309   -0.00699177   -0.00232684   0.000161341  -0.000347357   6.20573e-05   7.37706e-06  -2.56670e-05   1.55957e-05   4.80403e-06  -1.40305e-07  -5.40760e-07       1.73090       2.16783       2.53683       2.67710       2.40876       2.42379       2.31329       1.88578       1.78817       1.56048       1.16910       1.02422      0.828586      0.545677      0.437046      0.339758      0.209863      0.139413      0.102894     0.0678084     0.0403445     0.0248230     0.0153853    0.00860798    0.00501021    0.00308398    0.00145279   0.000708801   0.000381223   0.000190496   8.30123e-05   4.05295e-05   1.60698e-05   7.02345e-06   2.49931e-06   9.11132e-07
  23  11 2588.7533    1.9917  0.9668 10.9676 -0.0033       3.13739  0.0363   0.0418   0.0611    0.1125   0.0000      0.874711   437.6331      0.121866       18.9807       1.19391      -4.46834      -1.37394      -1.79776      -1.00302     -0.395192     -0.541049      -1.29680     -0.973729      0.982774     -0.392451     -0.523696      0.268206    -0.0628837     0.0752385    -0.0510302    -0.0412864    0.00305321     0.0296751  -0.000756534    0.00331575   -0.00456292   -0.00330594   -0.00154054   0.000871067  -6.28614e-05   4.19927e-05   1.05434e-05   2.55232e-05  -6.71914e-06   1.18874e-05  -7.91530e-07  -1.47289e-07       1.93668       2.42738       2.52807       2.52034       2.39539       2.42843       2.46769       2.35128       2.01552       1.55549       1.20097      0.909773      0.776009      0.632518      0.513604      0.387044      0.285694      0.196210      0.121237     0.0751001     0.0468724     0.0286461     0.0155621    0.00957319    0.00505763    0.00280984    0.00147494   0.000790191   0.000394697   0.000200011   8.87946e-05   3.69971e-05   1.66554e-05   6.80549e-06   2.62858e-06   9.55018e-07
  23  12 2737.6619    2.6792  0.8980 11.3973 -0.0068       1.57547  0.0308   0.0575   0.0573    0.1171   0.0000      0.788491   437.3364       4.32568       12.4199       2.33178     -0.227379       2.88969      -3.07850      0.973825     -0.796658      -1.87436      0.843016      0.459086      -1.00459      0.926233      0.179437      0.349534      0.369441     0.0285147    -0.0470831    -0.0559854    -0.0102196     0.0343492    0.00811226   -0.00574634   -0.00906844   -0.00216675   0.000954454   -0.00103227   9.33222e-05   0.000226500  -9.00565e-05   3.72402e-05   2.97538e-06   1.18054e-06  -7.32205e-07  -3.03356e-07       1.62758       2.25016       2.36551       2.44401       2.49404       2.36937       2.19321       1.93924       1.71051       1.34990       1.13666      0.858088      0.679918      0.546813      0.403355      0.308001      0.212697      0.144959     0.0992300     0.0625665     0.0399435     0.0237457     0.0144412    0.00813114    0.00501333    0.00252457    0.00143941   0.000686423   0.000356078   0.000161188   7.93305e-05   3.27337e-05   1.46953e-05   5.70959e-06   2.16681e-06   7.88830e-07
  23  13 2886.1531    3.3867  0.9374 11.8305 -0.0070       1.66353  0.0483   0.0714   0.0571    0.1362   0.0000      0.866462   439.2595       2.55393       13.2849       2.50755      -3.38022      -1.42968       2.15896      0.769437     -0.237651      -2.00322       1.54300      -2.54353     -0.434225     -0.453407      0.113474      0.122586     -0.154576    -0.0662377     0.0463516    -0.0207497     0.0732489    -0.0223576    0.00314143    0.00349417     0.0121969    0.00213511   -0.00176418   0.000428056   0.000547865   0.000111634  -1.48956e-07  -3.69837e-06  -2.19583e-05   3.93402e-06  -4.77105e-08   2.52321e-07       2.63305       2.84202       2.49411       2.77805       3.50469       3.52567       3.06557       2.07643       1.89887       2.08161       1.89523       1.45548      0.854881      0.607225      0.573264      0.488970      0.366214      0.216779      0.116042     0.0686781     0.0542719     0.0401272     0.0279792     0.0170597    0.00940430    0.00454132    0.00214121   0.000961893   0.000444184   0.000203109   8.54362e-05   3.83188e-05   1.58329e-05   7.09519e-06   2.79545e-06   9.70767e-07
  23  14 3033.5510    3.8192  0.8838 12.4562 -0.0069       1.29035  0.0318   0.0850   0.0571    0.1138   0.0000       1.03252   441.2394       4.48713       11.8526       7.38826      -2.36805       2.36715     -0.459634      -3.01683      0.126995       1.27902      0.283165     -0.307966      -1.07588     -0.874260     -0.318267     -0.182671     -0.154182     0.0907918    -0.0908599    -0.0575553   -0.00203746    -0.0453833     0.0133370    0.00264446   -0.00159092   -0.00537369   -0.00163720    0.00266015   0.000103036   6.68415e-05   2.63845e-05  -6.45617e-05   4.13244e-06  -1.76484e-06  -9.00195e-07   3.53388e-07       1.70865       2.13998       2.41254       2.45382       2.47547       2.28872       2.12118       2.01385       1.66276       1.46132       1.20759      0.908554      0.705101      0.578091      0.437388      0.313110      0.209704      0.152698     0.0998309     0.0659406     0.0379437     0.0247962     0.0147385    0.00840245    0.00476346    0.00283593    0.00144689   0.000801889   0.000360822   0.000166442   7.86040e-05   3.52752e-05   1.61926e-05   6.24057e-06   2.42190e-06   9.35723e-07
  23  15 3179.7397    3.8939  1.0409 12.5746 -0.0077     -0.346339  0.0367   0.0831   0.0658    0.1147   0.0000      0.847034   442.2273       4.77154       13.3588       4.40892       3.19873      -2.11389      -1.50324      -1.53350       2.29648      -1.19976     -0.705767      0.660721      0.730259      0.284948      0.951152     -0.357258      0.928908     0.0119369    -0.0747784     0.0406692     0.0588668    -0.0147893    -0.0147021    0.00683359   -0.00227506    0.00739927  -0.000676701  -9.37429e-05  -0.000457020   0.000105722   6.51676e-05  -6.11131e-05  -1.70797e-05   1.11161e-05  -1.67621e-06  -6.37334e-07       1.90347       2.23455       2.36075       2.58889       2.59813       2.51986       2.43232       2.08414       1.85424       1.56974       1.25636      0.993104      0.816899      0.636157      0.465099      0.357633      0.246700      0.164943      0.120086     0.0789893     0.0483239     0.0290498     0.0177727     0.0104057    0.00557498    0.00325560    0.00177629   0.000861063   0.000425616   0.000196304   9.61059e-05   4.29272e-05   1.72123e-05   6.60957e-06   2.79248e-06   1.04936e-06
  23  16 3325.6461    3.4717  1.5880 12.0874  0.0011      0.641979  0.0482   0.0584   0.0820    0.0913   0.0000      0.422632   436.7013       9.65023       16.1265       11.1388    -0.0189161       2.51540      -1.89090      -2.30905       3.79796     -0.577375      0.966173       1.37712    -0.0649785     -0.363268      0.733522     -0.337973      0.110760     -0.295593    -0.0520417     0.0537018     0.0452110    -0.0548002    -0.0295863     0.0108456   -0.00591524  -0.000440544   0.000650219  -0.000622420  -0.000477288   0.000179040   1.42903e-05   1.89283e-05  -4.74490e-05  -2.17236e-06   5.50288e-06  -2.24789e-07       2.40453       3.32832       3.63414       3.89848       3.77908       3.63394       3.23589       2.90570       2.47604       2.02814       1.70825       1.38315       1.04128      0.785152      0.576026      0.420217      0.293926      0.201685      0.134963     0.0923413     0.0548690     0.0365710     0.0213626     0.0127302    0.00698372    0.00389293    0.00203401    0.00104963   0.000515661   0.000249349   0.000119449   5.26260e-05   2.31024e-05   8.88292e-06   3.42755e-06   1.26442e-06
  23  17 3471.4399    2.9195  2.5484 11.5645 -0.0046      0.884369  0.0608   0.0392   0.1065    0.0606   0.0000      0.257028   436.3978       8.99422       12.7180       8.01320       3.97869       5.42580      0.511089       5.28319      -1.08941      0.730871      0.134427       2.60302     -0.881137      -1.45527      0.451592     -0.947046     -0.159316     -0.319255     -0.116513    -0.0770212    -0.0653875     0.0184138     0.0217342    0.00967119    -0.0178436   -0.00185110    0.00579518   0.000312300   -0.00156230  -9.90058e-05   3.49413e-05  -7.08533e-05  -1.83986e-05   2.00065e-05   7.01701e-06  -5.82762e-07       2.89572       3.90725       4.04703       4.32058       4.25461       4.14285       3.84372       3.43394       2.95197       2.47839       2.07451       1.69176       1.34299      0.986472      0.763608      0.528529      0.393168      0.258289      0.182469      0.117670     0.0759592     0.0458531     0.0274370     0.0157739    0.00921990    0.00469158    0.00264062    0.00131310   0.000648966   0.000312218   0.000154128   6.18923e-05   2.83228e-05   1.12003e-05   4.19489e-06   1.56932e-06
  23  18 3616.9932    2.4007  3.8998 10.9307 -0.0019      0.814879  0.0770   0.0264   0.1326    0.0503   0.0000      0.150992   440.7262       10.8891       17.1453       9.16718     -0.365973       9.56457       3.67424     -0.354368       1.90302       2.23233     -0.139801      -5.57478       1.61011     -0.176834     -0.556897      0.239088     -0.319955     -0.468415      0.107587    -0.0187875     0.0115979      0.104666   -0.00340915    -0.0113831    -0.0179853   -0.00410790   0.000159554   0.000919730  -0.000665605   0.000756756  -5.89983e-05  -3.84220e-05   1.95526e-05   1.90063e-05  -5.34802e-06  -1.67546e-06       3.67655       4.60160       4.91125       5.24059       5.36828       5.10681       4.67016       4.16190       3.62218       3.13106       2.70492       2.11348       1.63089       1.24482      0.951539      0.691366      0.486307      0.335059      0.222910      0.146113     0.0929513     0.0586627     0.0359213     0.0210931     0.0119259    0.00648419    0.00346954    0.00173400   0.000844476   0.000407822   0.000183420   8.63557e-05   3.45252e-05   1.49009e-05   5.49884e-06   2.02344e-06
  23  19 3762.5865    2.0384  5.6735 10.4075 -0.0028      0.809288  0.0989   0.0190   0.1710    0.0459   0.0000      0.106036   432.0814       16.0948       5.86804       18.1400      -4.02208      -10.4829      -4.47036       3.45322      0.119361      0.669743       2.42540     -0.303329      0.322482      -2.66480       1.75334      0.780444      0.372383     -0.657762     0.0963154     -0.264669     -0.259903    -0.0759671     0.0543636    -0.0300818    -0.0266779   -0.00582352    0.00218609   -0.00105575  -0.000603736   0.000156690   1.20838e-06   2.22884e-05  -1.10843e-05   1.62969e-05   9.42073e-06   1.72745e-06       4.49606       5.76806       6.33812       6.73317       6.45128       6.29951       5.90533       5.25524       4.62477       3.98579       3.28076       2.57769       2.06539       1.57383       1.19269      0.870501      0.605473      0.415479      0.282694      0.184558      0.116148     0.0704967     0.0426180     0.0252278     0.0140064    0.00795339    0.00416746    0.00214579    0.00104285   0.000504652   0.000232011   0.000106310   4.42166e-05   1.82152e-05   7.13087e-06   2.67533e-06
  23  20 3907.9401    1.7092  8.1061 10.0747 -0.0008      0.496421  0.1289   0.0143   0.2266    0.0385   0.0000     0.0773277   442.4071       9.26133       14.1709       16.3885       15.4704      -1.06464      -6.31271      -5.48843       3.06209       7.78767      -1.66025       2.49456      -2.16981       2.02643      -2.03117       1.11371     -0.619927     -0.435020      0.159657      0.228754     0.0650488     0.0139879    -0.0545634     0.0288684     0.0254939    -0.0136272   -0.00343840  -0.000115087   1.44416e-05  -0.000299966  -0.000190890  -5.83096e-05  -5.25900e-05  -1.99657e-05  -8.01923e-06   5.13125e-06       5.60656       7.54852       8.10637       8.73841       8.56557       8.12774       7.63581       6.64163       6.08119       4.99804       4.28141       3.37643       2.68752       2.03832       1.51248       1.10433      0.757843      0.552379      0.353497      0.237232      0.150246     0.0942301     0.0561423     0.0327093     0.0189361     0.0101722    0.00555895    0.00278217    0.00145903   0.000668801   0.000315390   0.000137377   5.94678e-05   2.40208e-05   9.31131e-06   3.33376e-06
  23  21 4053.1439    1.4488 10.5181  9.8869 -0.0022      0.392095  0.1658   0.0115   0.2897    0.0348   0.0000     0.0707543   440.6263       14.4049       10.9351       23.5299      -14.6347       1.03694      -14.7066      -1.78336      -5.30827       6.69573      -8.82449       3.62727      0.190460      -1.05670      0.254006       1.03816      0.251100     0.0802162      0.190102     -0.371073     0.0653418   -0.00482483    -0.0602091    -0.0237309   -0.00694739   -0.00727417   -0.00425361   0.000862762    0.00192381   6.73485e-05   0.000416441  -0.000288429  -0.000183909   3.83497e-06   1.32791e-05  -1.49615e-06       7.04374       9.12667       10.0530       10.4837       10.3804       9.88174       9.19270       8.34927       7.36330       6.23405       5.18266       4.12650       3.28253       2.48261       1.89130       1.36757      0.959786      0.666536      0.447101      0.287454      0.184775      0.112854     0.0683875     0.0402433     0.0225166     0.0125364    0.00673146    0.00343534    0.00172487   0.000812973   0.000384490   0.000168362   7.28605e-05   2.91723e-05   1.13576e-05   4.10040e-06
  23  22 4198.0101    1.2121 12.7317  9.7812 -0.0021      0.108467  0.2220   0.0090   0.3691    0.0314   0.0000     0.0755219   438.3286       5.80264       15.8042       19.3812      -5.51163      -4.84553       16.2584      -11.5594      -10.5161     -0.370560      -2.75749       4.60688      -7.36309      -5.71061     -0.254209      0.843018      0.154115     -0.254756     -0.263388    -0.0292745      0.541941      0.144415     -0.133986    -0.0692197     0.0201258   -0.00777227   4.35152e-06   -0.00130451  -0.000214793   -0.00108686   0.000320815   0.000263107   2.91123e-05  -1.33401e-05   1.62110e-05  -1.52014e-06       8.50676       11.2714       12.3129       12.9570       12.7022       12.4731       11.2867       10.2520       9.03101       7.49401       6.31005       4.99687       3.97838       3.05328       2.24882       1.67264       1.19630      0.821391      0.539961      0.360571      0.228327      0.140693     0.0867811     0.0502539     0.0284390     0.0155284    0.00842184    0.00426374    0.00216470    0.00103595   0.000482687   0.000213742   8.97263e-05   3.63529e-05   1.41838e-05   5.28714e-06
  23  23 4343.6090    0.9951 15.5028  9.7212 -0.0010      0.250522  0.3076   0.0075   0.4650    0.0282   0.0000     0.0837243   456.3065       3.68118      -5.14136       23.3778       15.2573       7.22412      0.752121      -8.47973       9.51208       6.36259      -9.10363      -6.34278      0.273650       4.88069       1.28128      0.194624     -0.820105      0.454340      0.929339     -0.894032     -0.327277     0.0705765    0.00466979     0.0423511    -0.0163968    0.00569298   -0.00496383     0.0114725    0.00313501    0.00102088   0.000835583   0.000291509  -8.81008e-05  -4.76685e-05  -2.36331e-05   5.12654e-06       10.8126       14.0066       15.5606       16.1441       16.1845       15.4508       14.3538       12.7258       11.3132       9.76055       7.82719       6.44985       5.03982       3.90743       2.91083       2.10879       1.48755       1.02649      0.705955      0.468202      0.297304      0.181458      0.109508     0.0647147     0.0371637     0.0208271     0.0110373    0.00569266    0.00284331    0.00136264   0.000633631   0.000280978   0.000119992   4.85765e-05   1.85353e-05   6.94423e-06
  24   9 2314.4133    1.2147  0.8495  9.9418 -0.0064       4.99951  0.0339   0.0263   0.0527    0.1086   0.0000      0.907279   439.5764       2.39058       13.6050       2.99956     -0.318068      -1.99861       1.09050      -1.02192      0.766245     -0.208661       2.39637      0.787112      -1.40121      0.148388      0.180870      0.149523     0.0750687    -0.0434691    -0.0339228     0.0257491    -0.0781477    -0.0538252     0.0506612     0.0250348    -0.0100740   -0.00116338    0.00357683   0.000863567   0.000737734   0.000183510  -0.000242174  -4.91618e-05   1.17476e-05  -3.46214e-06  -8.43345e-06   1.37199e-06       1.59171       2.13201       2.16926       2.52672       2.22441       2.36884       2.04348       2.08646       1.60429       1.54032       1.19159       1.08990      0.787319      0.658548      0.443013      0.367408      0.232619      0.187157      0.107784     0.0871387     0.0495638     0.0349588     0.0197558     0.0127742    0.00685476    0.00413786    0.00206356    0.00118104   0.000571794   0.000290576   0.000145739   6.97566e-05   3.10301e-05   1.29967e-05   5.58912e-06   2.18674e-06
  24  10 2467.1353    1.5911  1.0489 10.4610 -0.0032       3.36138  0.0369   0.0322   0.0632    0.1197   0.0000      0.878045   438.4413    -0.0414393       15.1162       2.90848      -2.03590      -1.80358       1.75416       1.15000       2.78189     -0.594676      0.651853       1.52109       1.11762   -0.00804092     -0.530699      0.291141    -0.0590877    0.00377018     -0.155939    -0.0993072    -0.0267510    0.00645193     0.0296340   -0.00502715     0.0137077   0.000438494    0.00316398   0.000268785  -0.000377723   0.000378594   4.51919e-05   4.75484e-05   1.42133e-05  -6.13631e-06  -7.24019e-06  -8.21589e-07       1.72347       2.36090       2.55118       2.79061       2.78288       2.63842       2.38921       2.20138       1.81215       1.57781       1.30655       1.01488      0.829833      0.639017      0.482367      0.335988      0.253719      0.174164      0.122036     0.0801698     0.0522597     0.0346388     0.0200630     0.0126515    0.00697220    0.00420393    0.00216985    0.00122092   0.000615186   0.000324298   0.000148366   7.11178e-05   3.01479e-05   1.34638e-05   5.60442e-06   2.28331e-06
  24  11 2617.7683    2.0971  0.9860 11.0433  0.0003       2.04375  0.0349   0.0424   0.0610    0.1216   0.0000      0.773203   439.2956       3.11799       15.8567       6.09422      -1.12557       2.17192      -1.68327     -0.420627      0.888334       1.85530      -1.27805      -1.22587      0.828523       1.11096   -0.00559558     -0.206531    -0.0368094     0.0150501  -0.000293557     0.0376543     0.0372297   -0.00765858    -0.0180835     0.0142934    -0.0100455   -0.00169764   0.000446866    0.00125138  -0.000295435   1.08049e-07  -3.98015e-05   9.88357e-05   3.87630e-07  -7.80490e-06  -1.58317e-06  -2.76574e-06       1.86970       2.13184       2.31269       2.79507       2.80384       2.34578       2.20660       2.23330       1.90478       1.50847       1.28480       1.13028      0.840071      0.652275      0.490002      0.375253      0.258433      0.174955      0.120295     0.0875865     0.0569699     0.0342421     0.0200726     0.0127049    0.00751710    0.00440621    0.00244875    0.00126359   0.000673075   0.000339103   0.000174493   8.24760e-05   3.58722e-05   1.49113e-05   5.91891e-06   2.24209e-06
  24  12 2767.7834    2.7707  0.9674 11.5026 -0.0029       2.71521  0.0333   0.0575   0.0594    0.1216   0.0000      0.772371   434.4929       5.99912       12.5513       3.50575     -0.695171       1.66482       1.88040      0.682454      -1.64871      -1.34650      0.192302     -0.375349     -0.823144      0.731437     -0.119487     -0.329415     -0.340614     -0.224068     0.0869642     0.0222436     0.0351932    -0.0212965     0.0143527   -0.00215971  -0.000531703    0.00276499   0.000964668  -0.000997763  -0.000100176   0.000269898  -3.37223e-05  -9.03678e-05   1.87667e-05   2.60649e-06   9.96239e-06   2.82079e-06       1.83695       2.34393       2.49000       2.61902       2.57042       2.70237       2.55486       2.14268       1.77159       1.45526       1.20932       1.07703      0.927191      0.679349      0.459958      0.321616      0.225990      0.168972      0.128537     0.0894467     0.0590316     0.0377033     0.0231054     0.0131156    0.00674385    0.00373029    0.00201402    0.00106198   0.000551454   0.000278481   0.000132340   6.24750e-05   2.87405e-05   1.19359e-05   4.94787e-06   1.99655e-06
  24  13 2916.9760    3.4587  0.8209 12.0255 -0.0028      0.584238  0.0307   0.0771   0.0531    0.1198   0.0000      0.830990   439.0159       3.32936       14.0395       1.92664      -3.80966      0.118000      0.924699       2.51675       2.13162     -0.811483      -2.51095      -1.52708      -1.09871     -0.205986     -0.329976      0.391962    -0.0588303    -0.0739538      0.127268   -0.00929827    0.00116905     0.0281828    0.00347210   -0.00776990  -0.000370073    0.00121827   0.000439278   -0.00193399   0.000498277  -2.85406e-05  -0.000242294   3.45604e-05   1.16687e-05   1.24918e-06  -4.89658e-06   2.13038e-07       1.84912       2.36210       2.35080       2.66717       2.89682       2.80890       2.51487       1.93211       1.72542       1.51256       1.37707       1.07680      0.785141      0.518117      0.421178      0.354130      0.268596      0.188286      0.108183     0.0682268     0.0443226     0.0338292     0.0226210     0.0143619    0.00853831    0.00460434    0.00235472    0.00112416   0.000583939   0.000283644   0.000134731   6.03696e-05   2.53731e-05   1.16857e-05   4.42965e-06   1.87522e-06
  24  14 3065.0973    3.9496  0.9888 12.3723 -0.0025      0.945344  0.0396   0.0790   0.0574    0.1211   0.0000      0.794435   436.9424       6.79978       13.8986       7.96620       1.07152       3.19374      0.657439      -2.62681     -0.102099     -0.945635     -0.523813      -2.44310      0.175866     -0.555978     0.0380786     -0.316472      0.262228     -0.106180    -0.0366800    -0.0258372    -0.0108390     0.0248496    0.00308013     0.0160578   -0.00114547  -2.45336e-05    0.00102007   4.71062e-05  -0.000205870  -0.000162131  -2.46941e-05   9.71231e-05   1.36984e-05   1.00798e-05   4.75743e-06  -2.43637e-06       2.06140       2.70571       2.73442       2.97633       3.13262       3.10133       2.87252       2.37712       1.99844       1.68670       1.36135       1.15150      0.932879      0.768290      0.508685      0.369934      0.227664      0.180002      0.137573      0.101832     0.0700660     0.0395410     0.0248325     0.0136405    0.00813251    0.00447030    0.00253591    0.00141756   0.000661972   0.000330629   0.000147996   7.55950e-05   3.00990e-05   1.31326e-05   5.33206e-06   2.20040e-06
  24  15 3211.9869    3.9433  1.1429 12.6145 -0.0039      0.446429  0.0389   0.0806   0.0702    0.1212   0.0000      0.736407   441.0513       7.90187       14.7930       6.25079      -5.56469       3.51710     -0.254119      -1.86111       6.75135      -1.35036      0.536014      -1.56334      0.520241       1.01783     0.0134716     -0.512961    -0.0621129     -0.361419    -0.0386449    -0.0523013    -0.0412773    -0.0557268    -0.0743668    0.00776987   -0.00144491    0.00246905   0.000419913  -0.000561356   0.000208900  -0.000359117  -0.000164938  -3.66113e-05  -2.51877e-05  -4.70403e-06  -7.69588e-07   1.25624e-07       1.95842       2.50584       2.66020       2.88656       2.80262       2.58278       2.45111       2.21684       2.03949       1.73385       1.45641       1.12486      0.876690      0.703898      0.554427      0.395412      0.261586      0.188764      0.133113     0.0884161     0.0555881     0.0341803     0.0204914     0.0120658    0.00717580    0.00425901    0.00241238    0.00131941   0.000664151   0.000323033   0.000150764   7.21719e-05   3.04864e-05   1.44105e-05   5.78312e-06   2.33876e-06
  24  16 3358.6167    3.3632  1.8454 12.0673 -0.0025      0.942648  0.0510   0.0521   0.0846    0.0745   0.0000      0.429047   439.9799       7.69905       14.5807       12.3083     -0.167682       3.65158       2.47087       2.21004     0.0769100       2.73935      0.299344      0.471396      -1.81888     -0.689759     -0.143143     -0.195359      0.173547     0.0113979     0.0669769    -0.0694499    -0.0530091     -0.133112    0.00173186    -0.0204276    -0.0118810   -0.00762029    0.00290984  -0.000703615   0.000367635  -0.000299321   2.85677e-05  -0.000117518   3.42803e-05   1.19342e-05   1.39426e-06   3.36416e-06       2.27821       3.11647       3.20480       3.47075       3.37067       3.22100       3.09187       2.90264       2.47875       2.15058       1.76733       1.39914       1.15367      0.871642      0.708502      0.490922      0.368986      0.256225      0.178408      0.115346     0.0729351     0.0488784     0.0280802     0.0178116    0.00968099    0.00574248    0.00307469    0.00170114   0.000863406   0.000450666   0.000203470   9.96474e-05   4.18265e-05   1.92325e-05   7.85451e-06   3.17913e-06
  24  17 3504.8005    2.7822  2.7033 11.4273 -0.0019     0.0766623  0.0617   0.0350   0.1059    0.0583   0.0000      0.253551   445.5075       2.19612       21.5306       10.4028      -1.93159      -3.42398       7.37632      -3.39272     -0.558903      0.829667      -1.67066     -0.607820      -1.92245     -0.427830     -0.103438      0.398022      0.205502      0.136322      0.265671     0.0211629     0.0260173     0.0194848    0.00421143    -0.0126988    -0.0114281   -0.00224563    0.00395158   -0.00486171   -0.00157246   0.000841565   0.000433203  -0.000184261  -0.000101036   5.54965e-05   1.51337e-05  -7.67524e-07       2.88261       3.67017       3.98312       3.98738       4.18902       3.93996       3.83189       3.47291       2.96137       2.51513       2.09692       1.76291       1.42813       1.09041      0.805606      0.601998      0.424138      0.303239      0.210169      0.144185     0.0929415     0.0599359     0.0354069     0.0206974     0.0125378    0.00674747    0.00378057    0.00195614    0.00102433   0.000514792   0.000253438   0.000120792   5.19396e-05   2.33438e-05   9.29574e-06   3.65071e-06
  24  18 3651.1822    2.3278  3.9862 10.9959 -0.0007      0.571791  0.0757   0.0253   0.1367    0.0463   0.0000      0.132626   437.6220       17.4771       17.6895       6.99819      -7.76924      -1.31793      -4.15874       1.06311    -0.0546029     -0.131887      0.682258      -1.50196      -2.60495      0.615229      0.883229     -0.249802     -0.440873      0.299540      0.849131    -0.0222373    -0.0378857     -0.110034      0.123983     0.0199878   -0.00438748    0.00788639   -0.00142490   -0.00414327   0.000488673  -0.000257374  -0.000177687   1.24937e-06   2.40336e-05  -2.13494e-06  -1.43748e-05  -4.04444e-06       3.56197       4.42222       5.02953       5.36408       5.26911       5.03317       4.67845       4.29984       3.67301       3.17897       2.66305       2.14617       1.73407       1.32203      0.994504      0.732168      0.530492      0.359262      0.254359      0.170931      0.110655     0.0689047     0.0436872     0.0256476     0.0150837    0.00859534    0.00473775    0.00254621    0.00132626   0.000648930   0.000322500   0.000154476   6.68690e-05   3.08562e-05   1.18460e-05   4.81885e-06
  24  19 3797.2476    1.9367  5.6845 10.5900 -0.0027      0.685918  0.0987   0.0185   0.1760    0.0403   0.0000      0.109625   443.2792       10.6975       8.20098       2.01103       4.75174       3.54175       2.41957      -6.19509      -2.75753      -1.08619       4.59806      -1.44589      -3.26099      -3.16610     -0.234325     -0.190073     -0.185333     -0.444569     -0.122905    -0.0364554    -0.0964068    0.00400704    -0.0489220   -0.00261304    -0.0443058    -0.0273013   -0.00172177  -0.000431641   -0.00104726    0.00109853   0.000169680   6.89431e-05  -0.000148738   8.10390e-06   1.25445e-05   4.95865e-06       4.32365       5.75792       6.28936       6.53124       6.47877       6.23000       5.88949       5.25042       4.68802       3.97080       3.41182       2.80628       2.21002       1.70639       1.27968      0.931354      0.679483      0.467064      0.328966      0.211178      0.142925     0.0890579     0.0551270     0.0333930     0.0192742     0.0107159    0.00596554    0.00314022    0.00164477   0.000805305   0.000400776   0.000186130   8.39842e-05   3.61324e-05   1.50000e-05   6.00048e-06
  24  20 3943.1285    1.6455  8.2987 10.0022 -0.0015      0.382898  0.1295   0.0133   0.2267    0.0389   0.0000     0.0790660   439.5385      -2.55604       25.3242      -10.3761     -0.800039       11.9228      -6.75231      -10.6810       3.18161       2.53595      -8.46956      0.884025       1.91445      0.216288     -0.525117     -0.551983       1.64665       1.44680     0.0536306     -0.423957      0.145332     -0.166637     0.0192172    0.00730311    0.00629192    -0.0146426   -0.00169650    0.00637351   0.000338408   -0.00155090    0.00131253   0.000113279  -0.000230487  -4.38065e-05   1.05511e-05   4.54841e-06       5.49218       7.12903       7.84345       8.42129       8.15259       7.97261       7.41262       6.78206       5.96201       5.13281       4.20299       3.41058       2.74777       2.11373       1.61199       1.19968      0.884411      0.607780      0.416322      0.277127      0.178073      0.112586     0.0704043     0.0425339     0.0246115     0.0138592    0.00768252    0.00419297    0.00213352    0.00107291   0.000525647   0.000245950   0.000111353   4.69868e-05   1.94349e-05   7.69244e-06
  24  21 4088.6416    1.3944 11.2449  9.8302 -0.0013     0.0866872  0.1787   0.0103   0.3050    0.0337   0.0000     0.0671865   441.1746      -1.13732       14.0147       2.80620      -11.1935      -1.98267       3.91262      -3.95597      -16.0053      -2.91264      0.658514      -5.80019      -4.44665      0.833579      0.573920      0.108814      -1.37734      0.162448     -0.182163     -0.228186     -0.190239   -0.00585152    -0.0723438     0.0625745    0.00847632  -0.000552556     0.0157194   -0.00562659    0.00109508   0.000449670   0.000620329   0.000109062  -0.000167804   3.51717e-05  -2.29898e-05   9.92254e-06       7.10827       9.46064       10.1880       10.9267       10.8322       10.3260       9.63844       8.72321       7.73874       6.71081       5.59111       4.50915       3.61043       2.79262       2.10487       1.56485       1.12782      0.789972      0.539553      0.353833      0.234216      0.147289     0.0910772     0.0551275     0.0322550     0.0184258     0.0100078    0.00543264    0.00277994    0.00140446   0.000678186   0.000315722   0.000140051   6.05766e-05   2.47885e-05   9.88626e-06
  24  22 4234.5598    1.1578 13.8742  9.8221 -0.0014      0.272499  0.2472   0.0083   0.4023    0.0290   0.0000     0.0758925   446.3913       9.00266       11.1003      -10.3367      -13.4314      -1.42316       19.1287      0.338855      -2.96586       21.7697      -3.57954      -7.67480      -3.67581      -6.02424       3.23143      0.320396     -0.818492     0.0887870     -0.321596      0.499728     -0.353864    -0.0848006     0.0543363     0.0823062    -0.0801813    -0.0341076    0.00668282     0.0117258  -0.000714176   -0.00254828  -0.000647171   0.000217974   0.000218276   9.27214e-05  -4.03766e-05   6.16046e-06       8.77167       11.6760       12.4884       13.3940       13.2016       12.9127       12.0504       10.8989       9.59740       8.32412       6.91959       5.60107       4.51459       3.47354       2.67278       1.99240       1.42415      0.993178      0.700804      0.460646      0.302357      0.190260      0.118093     0.0713515     0.0412663     0.0236815     0.0131124    0.00696395    0.00362903    0.00179009   0.000866380   0.000403859   0.000182965   7.95129e-05   3.16519e-05   1.26256e-05
  25   7 2017.0194    0.6107  0.5738  9.2342 -0.0026       8.73521  0.0238   0.0154   0.0435    0.0676   0.0000       1.48515   441.4928     -0.367418       18.7525       3.09325      -4.18591     -0.325842       1.74146      -2.51616      -1.49235       2.68768       1.61297      -1.07926      0.233338      0.189036      0.279420     -0.501708     -0.125863    -0.0117156     0.0536876    -0.0163500   -0.00465891    -0.0587169    -0.0159953     0.0152716    0.00588143   -0.00583500    0.00242809    0.00319443   0.000290419  -0.000185832   2.24922e-05  -3.63459e-05   2.28995e-05   1.47443e-05   5.82606e-07   1.00945e-06       1.23884       1.58689       1.64744       1.87324       1.79742       1.76055       1.61208       1.53147       1.34549       1.16657      0.945214      0.761003      0.619115      0.483627      0.377374      0.298490      0.212017      0.145049      0.107130     0.0725481     0.0474682     0.0304439     0.0183135     0.0115890    0.00720802    0.00399544    0.00221691    0.00139275   0.000730874   0.000364487   0.000167464   9.15782e-05   4.32164e-05   1.89941e-05   8.35755e-06   3.41038e-06
  25   9 2340.6142    1.3109  0.8261 10.1799 -0.0007       4.81338  0.0315   0.0283   0.0535    0.0971   0.0000      0.938582   440.9424       2.33083       17.4751       1.83367       1.47582      0.756406      -1.03096     -0.805822      -2.85066      0.307250     -0.370942      -2.06438      0.172347    -0.0745487      0.140711     -0.380959    -0.0849922     0.0994804    -0.0827657     0.0323031     0.0337466    0.00648580    -0.0351359   -0.00260483     0.0220188   -0.00380719   -0.00272362   0.000182349   0.000837890   0.000451190  -0.000507350   2.54425e-05   0.000111424   1.76603e-05  -1.20199e-05  -2.27611e-06       1.47635       2.06154       1.85419       2.14480       2.02724       2.32091       2.04621       1.95046       1.61355       1.37687       1.13093      0.994759      0.825948      0.640075      0.502729      0.351075      0.245016      0.180719      0.136347     0.0943297     0.0664658     0.0408967     0.0271130     0.0147006    0.00933105    0.00482125    0.00295043    0.00152160   0.000831356   0.000423981   0.000211838   9.97584e-05   4.63977e-05   2.05578e-05   9.38313e-06   3.82146e-06
  25  10 2494.4521    1.7460  0.9948 10.7856 -0.0011       2.08854  0.0340   0.0346   0.0595    0.1033   0.0000      0.809892   437.4162       2.95411       14.1981       3.38148      0.236704       1.50910      -1.68763      0.401044      0.500762       2.73797      -1.63370      -2.09042     -0.398118      0.929041      0.520968     -0.301880      0.122337      0.216815     -0.261501    -0.0745846     0.0125616    -0.0100530    -0.0161816    0.00202205    0.00674605    0.00432740    0.00546502    0.00145120   0.000480221   0.000168254   0.000202352   3.71769e-05   8.56547e-05   3.43342e-05   1.53766e-06   1.09111e-06       1.57942       2.06937       2.28909       2.53214       2.32035       2.40780       2.23506       2.03965       1.67974       1.53448       1.21418       1.00954      0.794586      0.664927      0.478506      0.360386      0.261991      0.189677      0.129075     0.0919705     0.0619714     0.0402799     0.0236818     0.0149298    0.00900832    0.00525861    0.00295273    0.00167153   0.000851474   0.000463332   0.000215639   0.000115901   5.43145e-05   2.35339e-05   1.06508e-05   4.30445e-06
  25  11 2646.3508    2.2961  0.9791 11.3370 -0.0055       3.30563  0.0366   0.0468   0.0548    0.1073   0.0000      0.847701   438.6808       1.26734       14.2355       7.01776      -5.85137      -1.57912      -1.39018      -1.58677     -0.519609     -0.106724      0.234408      -2.19102       1.10341      0.306198      0.659641     -0.316630     -0.228909     0.0244486    -0.0599949      0.167730     0.0962795    -0.0146007    -0.0135169     0.0445518     0.0126533   -0.00176499   -0.00209381  -0.000838717   -0.00117835  -1.98305e-05  -0.000341462   7.61246e-05  -0.000110841  -2.06606e-05   4.11541e-06   3.89166e-06       1.55718       2.15770       2.31553       2.56230       2.51670       2.43759       2.16344       2.04080       1.80872       1.50711       1.27399       1.04046      0.816267      0.662055      0.471221      0.382351      0.264456      0.190513      0.134014     0.0922198     0.0593975     0.0396552     0.0245479     0.0151294    0.00904851    0.00535605    0.00317087    0.00161757   0.000925735   0.000487834   0.000228476   0.000123108   5.42258e-05   2.42325e-05   1.13334e-05   4.50630e-06
  25  12 2797.4417    2.9909  0.8886 11.5267 -0.0002       1.25167  0.0359   0.0619   0.0506    0.1209   0.0000      0.740648   440.5547       1.13221       15.7689      -2.43842      -1.46279      -2.19364      -1.00519       4.70273       2.26793      0.989609      -2.05712      -1.11594      0.405929      0.313640     -0.606283      0.263099      0.308398    -0.0399550     -0.195695     0.0983168     0.0559390    -0.0102426    -0.0189623     0.0139370     0.0119540   0.000419923  -0.000821730    0.00192733   0.000121195   0.000322670   1.72373e-05  -3.67177e-05   3.45485e-05   1.14866e-05   4.65917e-06  -5.87225e-06       2.13930       2.92904       3.11929       2.97666       2.50673       2.19621       1.88877       2.05157       2.14125       2.09565       1.96315       1.69167       1.34789       1.02336      0.719062      0.486770      0.340306      0.214222      0.138639     0.0883238     0.0562725     0.0355469     0.0233162     0.0141996    0.00838952    0.00504270    0.00263768    0.00146625   0.000756661   0.000397693   0.000197325   9.98738e-05   4.54906e-05   2.13915e-05   9.01126e-06   3.88364e-06
  25  13 2947.5326    3.5853  0.9013 12.1203 -0.0064       3.22164  0.0289   0.0733   0.0554    0.1209   0.0000      0.734501   437.6477       6.30111       16.6012       7.12918      0.129225       3.00704       2.38264       2.23185      -1.18552      0.659437      0.687230     -0.945977       1.11136      0.150968      0.356179    -0.0688688   -0.00304280      0.114529     0.0205731     0.0406533     0.0315165    0.00198746    -0.0164281     0.0132455    0.00674713    0.00304330   -0.00137080  -0.000529797  -0.000117099   0.000309397   0.000426624   1.94975e-05   1.26958e-05  -4.16229e-05  -5.69347e-06  -2.65750e-06       1.41298       1.77681       2.04516       2.16650       2.07157       2.08255       1.91950       1.77868       1.53965       1.31210       1.09851      0.874370      0.728056      0.588884      0.430566      0.324918      0.233487      0.167202      0.122421     0.0799300     0.0526824     0.0338345     0.0223556     0.0129363    0.00791724    0.00452157    0.00232765    0.00142643   0.000796401   0.000395789   0.000195166   0.000103481   4.73064e-05   2.04940e-05   9.54184e-06   4.20172e-06
  25  14 3096.2007    4.0402  1.0432 12.3138 -0.0097       1.05818  0.0512   0.0842   0.0591    0.1334   0.0000      0.934281   441.5469       6.34897       17.6637       1.96846       2.12651      0.424220      0.762568       2.06871       1.26938     -0.766156       1.09455      -2.90728      0.454658      0.822453       1.10836     0.0170075      0.336654     -0.431290    -0.0312314     -0.132658    -0.0134256    -0.0480812     0.0546013     0.0133944    0.00643789   -0.00784707    0.00550956   0.000217444   -0.00225746    0.00118181   5.62284e-05   0.000151236   4.38910e-05   1.92610e-05   1.09886e-05   4.28502e-06       3.03428       3.17903       2.26247       3.41216       4.44644       4.33791       2.80682       2.04715       2.66085       2.98190       2.23658       1.23630      0.831734       1.03497      0.946337      0.696983      0.368219      0.196258      0.191317      0.184026      0.123235     0.0728802     0.0319683     0.0153622     0.0122137     0.0104614    0.00689940    0.00418847    0.00211139    0.00102501   0.000427449   0.000171809   6.62029e-05   2.65798e-05   1.08160e-05   4.10695e-06
  25  15 3243.9263    3.6443  1.3319 12.4544 -0.0060     0.0420206  0.0475   0.0667   0.0718    0.0968   0.0000      0.643785   440.3197       4.84504       14.8475     -0.388699      -4.36894      -2.84014      0.568747       1.72806      -1.70980      0.433912      -2.96401      0.396235     -0.533208      0.206117     -0.248769      0.561928     -0.108826      0.118075     -0.172604    -0.0150774     -0.150879     0.0374983    -0.0204872    -0.0122210   -0.00787268   -0.00443391    0.00346963    0.00163547   0.000578679   0.000416360  -0.000229441   5.30351e-05  -2.11558e-05  -3.83425e-05  -1.87713e-05  -8.74840e-06       2.07085       2.73148       2.89545       3.35393       3.28158       3.08872       2.71305       2.67247       2.29728       1.88815       1.62520       1.39134       1.11373      0.817431      0.627654      0.450088      0.353837      0.239881      0.159055      0.105906     0.0803707     0.0510711     0.0301036     0.0179469     0.0113271    0.00741242    0.00405370    0.00210961    0.00105832   0.000572830   0.000309062   0.000161567   7.25036e-05   3.13803e-05   1.42746e-05   5.65625e-06
  25  16 3391.1488    3.2442  1.9242 12.1389 -0.0039      0.928196  0.0517   0.0492   0.0909    0.0684   0.0000      0.376611   439.0243       5.35080       11.9672       2.67015       4.83813       5.60215      -4.64929     -0.231303      -3.19898       1.24029      -4.98443      0.436327      0.308351      -1.17975      0.666631     0.0872666     -0.315896     -0.239999     -0.164879     0.0309760      0.166061    -0.0406956     0.0159240     0.0203725     0.0171571    -0.0100227  -0.000692073    0.00265380  -0.000121510  -0.000545144  -2.29454e-05   6.62552e-05  -4.51874e-05  -1.86549e-05   1.99554e-06   3.57892e-07       2.29655       2.99813       3.12009       3.39011       3.42176       3.28085       3.13222       2.81259       2.55121       2.13223       1.76393       1.43534       1.17164      0.942253      0.715348      0.512695      0.394316      0.283148      0.203729      0.130596     0.0880639     0.0547977     0.0379728     0.0222549     0.0133606    0.00754584    0.00415203    0.00233585    0.00131988   0.000677922   0.000351434   0.000162976   7.70063e-05   3.33728e-05   1.46783e-05   6.38164e-06
  25  17 3538.1986    2.7309  2.7478 11.4643 -0.0025      0.676302  0.0622   0.0340   0.1032    0.0552   0.0000      0.241436   434.4708       3.60077       11.9090       4.10680      -3.19469      -4.37081       1.90192      0.934734     -0.223836     -0.548257      -1.56018       1.58922     -0.850788       1.41236       1.41719     -0.103383     -0.935063     0.0137164    -0.0575249      0.116897     -0.125717     0.0103981     0.0236008    0.00829346   0.000371888    0.00963506    0.00186007   0.000426282   0.000293012   0.000957169   8.24660e-05  -0.000152154   2.70306e-06   7.42229e-06   3.42051e-05   1.18243e-05       2.74660       3.41003       3.77947       4.00699       3.94856       3.95045       3.74288       3.27243       2.96278       2.53729       2.11967       1.71144       1.45707       1.09664      0.839018      0.640847      0.465473      0.339030      0.234825      0.160177      0.104391     0.0691225     0.0442952     0.0269002     0.0159458    0.00937425    0.00532777    0.00278195    0.00154650   0.000797801   0.000404794   0.000196527   9.12302e-05   4.08156e-05   1.83063e-05   7.49967e-06
  25  18 3685.0508    2.2147  4.6240 10.8989 -0.0027      0.457061  0.0838   0.0220   0.1451    0.0403   0.0000      0.128501   435.2581       14.3497       16.1351      -1.48461      -2.89181       4.86204     0.0685043      -4.15153      -1.99062      -1.80588     -0.737545     -0.498002      0.239727       1.59100      0.926170      -1.55441     -0.975058     -0.521277     0.0343255      0.274991      0.337261    -0.0790000    -0.0120231     0.0149323    0.00210891   -0.00579201   -0.00451167     0.0123016   0.000280990   0.000158951   0.000615428   0.000408671  -2.96786e-05  -0.000156761  -3.85256e-05  -4.20178e-06       3.56464       4.57922       4.97967       5.33491       5.42287       5.08091       4.88014       4.38656       3.92052       3.36748       2.85961       2.40069       1.91926       1.49927       1.13622      0.851093      0.619157      0.445157      0.309913      0.211824      0.140155     0.0914513     0.0580280     0.0363370     0.0214962     0.0124549    0.00705290    0.00385368    0.00214608    0.00107686   0.000544645   0.000271990   0.000126929   5.65791e-05   2.55973e-05   1.04420e-05
  25  19 3831.7002    1.9033  6.7457 10.4120 -0.0022      0.575982  0.1063   0.0165   0.1923    0.0378   0.0000     0.0834348   443.2167       14.1894       6.91527       11.9775      0.632451       6.34865      -4.13285     -0.425549       10.3410      -8.19626       1.51558      -2.79990       3.64144      -1.71862      -2.30154      0.669264      0.363827      0.865485      0.133272     0.0843954     -0.138271      0.129123     0.0658080     0.0311135     0.0230867    -0.0219048     0.0265043    -0.0121644   -0.00372083  -0.000331629   5.88706e-05  -0.000483625  -0.000290799   0.000167193   7.49012e-08   1.26094e-05       4.46040       5.74925       6.50563       6.62593       6.92858       6.49640       6.04850       5.69805       4.87981       4.38002       3.62645       3.07251       2.45347       1.88283       1.46236       1.08110      0.805662      0.568204      0.394320      0.270879      0.173399      0.118223     0.0730679     0.0453641     0.0275150     0.0159075    0.00903741    0.00491812    0.00265220    0.00136111   0.000699921   0.000339175   0.000160672   7.28427e-05   3.16470e-05   1.34564e-05
  25  20 3978.0806    1.5799  9.2111 10.0440 -0.0024      0.400891  0.1421   0.0123   0.2488    0.0349   0.0000     0.0746987   450.7677      -4.71181       11.9085      -4.12426      -1.31013     -0.686778       8.79354       9.96889     -0.736236      -12.2861       5.90811      -5.07415       5.05956      -4.35258      0.970060      -3.07777       1.26357      0.130791     -0.430610      0.264156     0.0757907     0.0717912    -0.0175755     0.0783707    0.00881118     0.0178532     0.0119456     0.0172123   0.000146639   -0.00311480   6.85943e-05   0.000660687   0.000174221   1.82562e-05  -6.13566e-05  -2.57224e-05       5.66472       7.43618       8.22058       8.75878       8.70384       8.37104       7.93288       7.21318       6.34883       5.41026       4.60848       3.79413       3.07156       2.36349       1.85735       1.35355       1.00380      0.714702      0.496425      0.341643      0.227329      0.146807     0.0927013     0.0573380     0.0337016     0.0201906     0.0112203    0.00627759    0.00332586    0.00176039   0.000873005   0.000434694   0.000204242   9.19177e-05   4.09371e-05   1.67363e-05
  25  21 4124.1650    1.3479 11.3572  9.8510 -0.0019      0.221217  0.1834   0.0097   0.3061    0.0315   0.0000     0.0693510   438.2068       1.21660       30.7622       15.3522       17.3250     -0.553547       3.60884       9.98959       8.71783      -12.6992      -8.03705       3.39321      -3.20780      0.968240       1.30219      -1.50927       4.64462      -1.88637     -0.560306      0.679916      0.211865      0.256253     -0.182784    -0.0607666     0.0336350    0.00881659    -0.0189911   -0.00714395   -0.00238287   9.35585e-05  -0.000180885  -0.000421623  -0.000147399  -1.07693e-05   2.37135e-05   3.56040e-05       6.76482       9.10475       9.77070       10.4463       10.5077       9.91591       9.50577       8.61017       7.72121       6.65086       5.55357       4.70529       3.76147       2.90293       2.28783       1.65490       1.24960      0.865672      0.616805      0.414369      0.281592      0.180215      0.114153     0.0694004     0.0425332     0.0245616     0.0139447    0.00787832    0.00409450    0.00219905    0.00107884   0.000543697   0.000253324   0.000114121   4.94390e-05   2.04093e-05
  25  22 4270.6984    1.1199 13.8882  9.8296 -0.0012      0.352003  0.2451   0.0082   0.3943    0.0278   0.0000     0.0789973   437.8165       2.10339      -4.03377      -1.77287      -3.92412      -16.6852      -9.94854       10.7384     -0.796068      -9.55204       2.48275       7.06804       1.97335     -0.667743       2.64214     -0.742209    -0.0901644      0.631746       1.40506     0.0261344      0.297419      0.348737     0.0704935    -0.0310548     -0.109856    -0.0189113    -0.0202983   -0.00851317     0.0102899   -0.00176908   -0.00134027   0.000700813   0.000210067   0.000148551  -8.61325e-05   1.12439e-05       8.31288       11.0848       12.0590       12.8039       12.8434       12.3513       11.8246       10.7577       9.29021       8.14935       6.94413       5.80941       4.68198       3.59876       2.84846       2.04868       1.51748       1.08461      0.771486      0.524493      0.350253      0.229591      0.146522     0.0896082     0.0540607     0.0310967     0.0179653    0.00977180    0.00523735    0.00278494    0.00136832   0.000680647   0.000313607   0.000144794   6.34693e-05   2.64760e-05
  26   8 2206.2056    0.9360  0.7942  9.7529 -0.0059       7.71633  0.0317   0.0207   0.0532    0.0822   0.0000       1.09196   439.8177       1.07275       19.3735       1.52860     -0.885887      0.202766      -2.09475       2.08925       2.07030      -1.08361     -0.280773      -1.28794      -1.10031     -0.128906     -0.417694      0.147747     0.0565004      0.209962    -0.0162954    -0.0888293    0.00610527     0.0166398     0.0123198     0.0128070   -0.00981562   -0.00229820   -0.00198948    0.00347532   -0.00165971   0.000307210  -0.000278174  -3.18884e-05  -4.32089e-05   3.06037e-05   1.40316e-05   3.82288e-06       1.56475       1.70674       1.86209       2.26611       2.17454       2.03574       2.04196       1.91887       1.53798       1.43008       1.32089       1.01250      0.707282      0.642406      0.550532      0.399094      0.260124      0.201323      0.151176      0.101565     0.0702894     0.0474448     0.0300786     0.0169845     0.0104288    0.00676923    0.00421304    0.00237104    0.00131309   0.000694374   0.000387734   0.000179402   8.55926e-05   3.53651e-05   1.81336e-05   8.21077e-06
  26   9 2366.1694    1.3307  0.9293 10.0874 -0.0042       4.46412  0.0315   0.0267   0.0565    0.1065   0.0000      0.903706   439.7267      -1.51802       18.1794       4.52222      -4.37952       1.98574     -0.681336       1.31667       1.85563      -1.08288       1.67425       2.13834     -0.494464      -1.64528     -0.243224      0.371752     -0.200339     -0.216286     0.0504167   -0.00769056    -0.0435294     0.0989597     0.0144159    0.00362487    0.00131770   0.000317623    0.00274454  -0.000635799   0.000874784  -0.000683369  -7.03368e-05   0.000169776   1.90387e-05  -8.63658e-05   6.17460e-06   6.32294e-06       1.50401       1.85966       1.99025       2.09122       2.13514       2.15581       2.09956       1.85208       1.62746       1.36338       1.09567      0.982529      0.808398      0.673526      0.493480      0.360161      0.262265      0.190873      0.142313     0.0991031     0.0707865     0.0486609     0.0301259     0.0184970     0.0111480    0.00663733    0.00359063    0.00207269    0.00118324   0.000590175   0.000314130   0.000168674   7.87783e-05   3.98710e-05   1.70296e-05   7.11339e-06
  26  10 2521.2873    1.7735  0.9630 10.8492 -0.0068       1.79768  0.0324   0.0357   0.0576    0.1069   0.0000      0.885394   439.3866       2.20652       12.9039       4.98923      -4.70356       1.93844      -1.15689      0.886914      0.433551       1.17231      0.109008      0.534587      0.266481     -0.669204      0.609139     -0.367030     -0.205698     0.0666517     0.0235711   -0.00726078    -0.0533553     0.0925661    -0.0204210   -0.00788746     0.0184903    0.00527590  -7.88730e-05  -9.78759e-06   0.000750286  -0.000256794   0.000171542   0.000330953   7.71901e-05  -1.45433e-05  -2.95312e-05  -1.14692e-06       1.67015       2.20858       2.35079       2.41759       2.35065       2.12225       2.00617       1.87082       1.80434       1.63655       1.43758       1.21188      0.984513      0.788577      0.577234      0.431071      0.306266      0.210942      0.146866     0.0993104     0.0684147     0.0419335     0.0280130     0.0172077     0.0104705    0.00628074    0.00360203    0.00208706    0.00114153   0.000647161   0.000315007   0.000166552   8.07565e-05   3.65909e-05   1.75857e-05   7.93164e-06
  26  13 2977.5272    3.6348  0.8917 12.3219 -0.0054       2.80986  0.0295   0.0755   0.0543    0.1060   0.0000      0.863730   438.9922       3.89870       13.3064       5.40254      -2.69628      0.803066      -2.07633      0.811039     -0.750369      -1.30154      0.967807     -0.663712     -0.919622     -0.130781      0.185606     -0.502418     0.0709272     -0.257719     -0.254654    -0.0122602    -0.0255995     0.0229037    0.00331306    0.00575792    0.00102085  -0.000728283   -0.00129456   0.000880331  -0.000351491   0.000632291  -0.000555094  -0.000284238   7.15566e-05   5.25286e-05   2.54797e-06  -7.20714e-06       1.40223       1.91544       1.95957       2.11758       2.04638       2.12127       1.87231       1.77057       1.53815       1.37365       1.18740       1.00172      0.816252      0.672737      0.483900      0.373729      0.251692      0.181867      0.131674     0.0949167     0.0654262     0.0431249     0.0285885     0.0164631     0.0101803    0.00619143    0.00350465    0.00198289    0.00113474   0.000564063   0.000306394   0.000151367   7.40046e-05   3.48588e-05   1.51218e-05   6.84748e-06
  26  14 3126.9735    3.8723  1.1020 12.4903 -0.0051      0.510552  0.0366   0.0745   0.0630    0.1154   0.0000      0.940680   438.8986       5.06669       12.4328       5.78450     -0.119279       2.85321       2.04886      -1.99165     -0.172846      0.166532      -1.12289     -0.450086       1.28715     -0.380782      0.415736      0.500341    -0.0431797     -0.360598     0.0402970     0.0129037    -0.0921634    -0.0221121   -0.00997571    -0.0426020   -0.00778973    0.00923087    0.00612826   -0.00176154    0.00172412   0.000680188  -0.000293495  -0.000388433   1.61252e-05   4.85738e-05   2.05653e-05   8.73086e-06       1.61621       1.98328       2.23549       2.37855       2.41526       2.28472       2.18352       1.96838       1.83677       1.52676       1.26495       1.05958      0.846120      0.685538      0.500460      0.412290      0.310929      0.219538      0.158486      0.105550     0.0714980     0.0448531     0.0297587     0.0189298     0.0116411    0.00688985    0.00408670    0.00232401    0.00128802   0.000708769   0.000360540   0.000190531   8.96120e-05   4.40244e-05   2.12279e-05   8.98660e-06
  26  15 3275.3693    3.7746  1.4186 12.2079 -0.0021    -0.0315983  0.0412   0.0620   0.0708    0.0984   0.0000      0.492344   438.1746       7.36780       19.7407       6.11933     -0.691213      -3.84260       1.69335       1.36355      -2.92767     -0.384783      -1.55367      -1.44776     -0.658625     0.0800550      0.100936     -0.354144      0.474771     -0.350660     0.0273534      0.160208    -0.0208659    -0.0277955   -0.00468506    0.00595150    -0.0230643    0.00616915   0.000504172   4.51391e-05  -0.000868964   0.000429953   0.000252476  -0.000163638   3.52831e-06   4.94474e-05   2.22050e-05  -1.66079e-06       1.79996       2.24439       2.45690       2.61188       2.71051       2.62878       2.47682       2.09173       1.90979       1.81235       1.49812       1.23591      0.988648      0.758270      0.587686      0.477961      0.343664      0.247877      0.170610      0.119320     0.0800744     0.0522529     0.0336569     0.0217936     0.0135349    0.00839164    0.00489901    0.00279294    0.00157458   0.000816227   0.000408057   0.000206106   9.82511e-05   4.78645e-05   2.09197e-05   9.30994e-06
  26  16 3423.5105    3.0900  2.2068 11.7385 -0.0012       1.01735  0.0523   0.0417   0.0927    0.0679   0.0000      0.280911   440.1623       5.21696       12.4398       7.12589      -4.78386       3.67064       2.11331       2.98485      -1.23952      -2.06195     -0.315597      -2.68825    -0.0768880       1.03950     0.0778154      0.761631    -0.0225161     -0.311004      0.197095      0.342113    -0.0224723      0.118079     0.0341072     0.0186601    -0.0117478    -0.0206999    0.00221661    0.00310181    0.00251099   0.000164111   0.000238742   0.000175419   0.000156560  -6.56208e-05  -1.72626e-05   1.38908e-05       2.15372       2.89061       3.06192       3.28530       3.34698       3.25293       2.98551       2.81991       2.47364       2.12212       1.83476       1.53765       1.23717      0.974251      0.746586      0.574245      0.421654      0.311542      0.217308      0.152184      0.100494     0.0658323     0.0449355     0.0274518     0.0167980     0.0104671    0.00579614    0.00341108    0.00179804   0.000998731   0.000516489   0.000259568   0.000134016   5.87407e-05   2.80077e-05   1.26364e-05
  26  17 3571.1139    2.5203  3.2225 11.3284 -0.0010      0.462079  0.0672   0.0290   0.1138    0.0503   0.0000      0.209228   438.9539       4.46929       21.2603       8.07998      0.767255      -1.99777       1.74149      -3.08984       4.07957      -2.92058       1.30944       2.48807      -1.91094      -1.39287     -0.109615      0.223989    -0.0857909      0.240512    -0.0757928    -0.0937688   0.000390731     0.0135742    -0.0398126    -0.0130389     0.0140733     0.0115406   0.000900208   0.000599983   -0.00167248  -3.90011e-05   -0.00107874  -0.000104867  -0.000418956  -0.000179187  -3.60167e-05   2.21995e-05       2.91162       3.90709       4.24997       4.21412       4.25521       4.05676       3.99388       3.81043       3.38982       2.95791       2.45807       1.98247       1.60368       1.31689       1.02760      0.799105      0.599173      0.426764      0.311239      0.207375      0.139505     0.0884353     0.0569209     0.0356038     0.0207829     0.0127651    0.00721586    0.00409643    0.00231013    0.00123649   0.000651496   0.000331029   0.000160482   7.75054e-05   3.41977e-05   1.58500e-05
  26  18 3718.5713    2.1279  5.0806 10.8003  0.0002      0.307262  0.0886   0.0201   0.1572    0.0394   0.0000      0.116021   441.2557       6.13286       18.3727       1.75900     0.0757713      -4.21859     -0.767419      0.539839      -3.02442     -0.430379      -2.84846      0.424615      -4.19570      -3.40261       2.00807      0.656525      -1.65637      0.590399      0.458549      0.136257      0.170384      0.300172    -0.0841975    -0.0256388    -0.0233314    0.00254722   -0.00348029    0.00812350    0.00368562  -0.000588125  -0.000579057  -0.000242972  -0.000184065   1.50022e-05   8.56925e-05  -3.54036e-05       3.50564       4.81450       5.16360       5.45931       5.48658       5.37137       5.20955       4.62559       4.11590       3.58436       3.04167       2.54819       2.10690       1.65748       1.26764      0.965380      0.711027      0.514312      0.367745      0.255816      0.173984      0.116310     0.0745309     0.0470271     0.0286776     0.0169687    0.00991744    0.00561107    0.00302239    0.00164183   0.000856953   0.000428818   0.000212460   0.000100570   4.50200e-05   2.03443e-05
  26  19 3865.5688    1.7815  6.5896 10.4571 -0.0014      0.392684  0.1076   0.0155   0.1901    0.0358   0.0000     0.0901814   440.7666       26.5530       15.3440      -8.38608      -4.50241       5.69474       7.11515      -1.88886      -4.80037    -0.0755948      -5.87065      -3.20509      -3.33473      0.338599       1.17503     -0.287098      -2.08246      -1.37509     -0.576476     -0.262243      0.234757     -0.234443      0.103047     0.0705724    -0.0158515    0.00602106    -0.0158622    0.00544130    0.00229614   0.000614421  -0.000177598   0.000297836   0.000346420   0.000127789  -3.73982e-05  -1.44505e-05       4.22975       5.62982       6.17274       6.63212       6.61276       6.46245       5.95725       5.51267       5.00998       4.29425       3.70734       3.05492       2.44929       1.99840       1.50979       1.15927      0.863140      0.617033      0.433149      0.307602      0.205973      0.134929     0.0883288     0.0553199     0.0330986     0.0207522     0.0119483    0.00681835    0.00379245    0.00204781    0.00105821   0.000544827   0.000265170   0.000124371   5.69907e-05   2.52507e-05
  26  20 4012.6008    1.5398  9.6739 10.0383 -0.0011      0.355287  0.1481   0.0116   0.2564    0.0333   0.0000     0.0716748   438.4032       11.7437       25.2728       13.1283       1.57247       4.64522       10.6389      0.251562      0.722587      -2.87141      -12.3746      -4.56322      0.125901       1.17572      -2.35745    -0.0511966      -1.27579     -0.746109     -0.232338     -0.244852      0.125836     -0.312629      0.206500      0.155282    -0.0311214    -0.0631004    -0.0123738   -0.00786446   -0.00124355   -0.00481781  -0.000773450  -0.000858631  -0.000229910  -0.000133982   1.35060e-05   4.12604e-06       5.58159       7.58932       8.07807       8.79190       8.62903       8.40313       8.08448       7.15138       6.55495       5.69757       4.96536       4.02609       3.28267       2.60593       2.03807       1.53335       1.13417      0.829500      0.584603      0.400955      0.272571      0.179445      0.116509     0.0726170     0.0455920     0.0269394     0.0157873    0.00899545    0.00500754    0.00261885    0.00141023   0.000690578   0.000336875   0.000161355   7.09949e-05   3.16200e-05
  26  22 4305.3533    1.0503 14.5797  9.8082 -0.0006      0.140413  0.2660   0.0073   0.4028    0.0265   0.0000     0.0819876   432.6945       25.6991       19.1275      -2.90202       10.3195       5.91396       21.7989      -12.3830       6.89305      -7.48386       2.46528      -4.08126       6.82157      -1.71670      -1.54771       1.48231      -1.70707     -0.750631      -1.38041      0.860631     -0.195248     -0.426160      0.112555     -0.107115      0.145160    -0.0414419     0.0182771    -0.0212965    0.00816595  -0.000177206   0.000241843  -0.000268282   0.000732843   0.000616705  -0.000128423  -0.000150598       8.38524       11.1914       12.3519       12.9911       13.1474       12.6378       12.1562       11.0184       9.85872       8.58296       7.35884       6.01105       4.86439       3.94896       3.01781       2.33462       1.72923       1.25756      0.895557      0.624873      0.415872      0.279147      0.179562      0.114635     0.0700314     0.0419394     0.0252328     0.0140020    0.00798309    0.00422016    0.00226070    0.00115544   0.000544787   0.000267548   0.000116086   5.24771e-05
  27   7 2062.1534    0.7051  0.6773  9.2255 -0.0032       6.43728  0.0244   0.0160   0.0481    0.0799   0.0000       1.17964   441.3774     -0.379601       20.1981       1.52881      -2.53498      0.178746      -2.38832      -1.31664     -0.552913     -0.859429     -0.411271     -0.277665     -0.941400       1.14449    -0.0234966      0.350912     -0.128127     -0.179311      0.153249     -0.116636     0.0439342     0.0995206    -0.0168988     0.0119698    0.00165055    0.00269176   -0.00445264    0.00256049    0.00113264   -0.00136248  -0.000391849  -0.000505574  -4.02103e-05  -8.50780e-05   1.19354e-05   2.00887e-05       1.24204       1.63997       1.87357       1.97967       1.90089       1.87378       1.77728       1.61921       1.43142       1.30615       1.07962      0.865351      0.688885      0.576210      0.439725      0.335572      0.252313      0.187444      0.129810     0.0880086     0.0630232     0.0412613     0.0253284     0.0165102     0.0104110    0.00622683    0.00373793    0.00217422    0.00131147   0.000684377   0.000398645   0.000194764   0.000102616   5.08719e-05   2.37366e-05   1.12154e-05
  27   8 2229.8079    1.0222  0.8071  9.7318 -0.0026       4.58472  0.0309   0.0214   0.0502    0.0988   0.0000      0.946274   440.1290      -1.89505       15.0696       3.30012      0.339441      -3.24078      -1.57595      -1.29351     -0.569845     -0.105017     -0.432188      0.242763      0.276936     -0.138303      0.193879     -0.234829     -0.389629     0.0878981    -0.0584779    -0.0168053    -0.0950351     0.0913779     0.0101778   -0.00557724    0.00874900   0.000585401   -0.00161276    0.00345928    0.00157206   -0.00137984  -0.000182833   0.000325384   4.95697e-05  -9.15659e-05  -8.99207e-05   4.57040e-06       1.45381       1.95752       2.09918       2.25473       2.20998       2.25360       2.04685       1.90062       1.71278       1.46764       1.21487       1.02355      0.773950      0.654659      0.508513      0.390606      0.301700      0.215856      0.161056      0.109530     0.0754439     0.0464923     0.0319350     0.0211779     0.0123334    0.00783174    0.00449441    0.00266321    0.00143465   0.000848811   0.000450465   0.000241827   0.000120416   5.55110e-05   2.80418e-05   1.32761e-05
  27  10 2547.6046    1.9557  1.0193 10.6525 -0.0014       1.65368  0.0329   0.0364   0.0556    0.1275   0.0000      0.728064   440.7002       1.82199       14.7752    -0.0361898     -0.537933      -1.52944       1.13430      -1.53947      0.154693      -1.26597     -0.546103     -0.265797      -1.96443      0.187008      0.343977     -0.447396     -0.262669    0.00369549     0.0902586     -0.150294     0.0697329    -0.0284470    -0.0431978    -0.0175973     0.0298510   -0.00188543    0.00558770    0.00534594  -0.000916958   0.000105757  -0.000325910  -0.000150984  -5.52335e-05  -2.67949e-05   2.90490e-05   1.02086e-05       1.43989       1.80388       1.99853       2.16636       2.20714       2.07998       1.92134       1.87217       1.73560       1.48719       1.17835       1.00908      0.846550      0.679154      0.506367      0.400352      0.306211      0.239221      0.159798      0.112355     0.0785620     0.0500073     0.0339517     0.0214830     0.0128156    0.00841694    0.00468567    0.00285081    0.00158217   0.000860072   0.000468022   0.000255981   0.000132195   6.33254e-05   3.31413e-05   1.50197e-05
  27  11 2702.2120    2.5455  0.9845 11.4871 -0.0057       3.03726  0.0316   0.0493   0.0559    0.1066   0.0000      0.765582   438.6302       1.90547       12.5455       4.95472      -2.65041      0.409420      -3.41825      -2.67809      0.844180      -1.30483      -1.91870      -1.33820       1.34366     -0.902084     -0.867350     -0.538851     0.0913676    -0.0394072     -0.233245     0.0982468     0.0518074    0.00791108     0.0352062     0.0128697    -0.0123974   -0.00369389   -0.00345055    0.00356108    0.00175456   0.000112903  -0.000251919   0.000102108  -0.000158511  -3.02356e-05  -2.99846e-05  -1.12629e-05       1.37753       1.78704       1.90268       1.98839       2.01416       2.02434       1.90061       1.84923       1.48563       1.37277       1.13903       1.01223      0.797235      0.634021      0.497199      0.389550      0.283884      0.218645      0.149270      0.109583     0.0726028     0.0491733     0.0320080     0.0211534     0.0130148    0.00799634    0.00466450    0.00272188    0.00151201   0.000820844   0.000430226   0.000228000   0.000111433   5.56725e-05   2.67656e-05   1.30535e-05
  27  12 2855.4670    3.3159  0.8382 11.9073 -0.0079       2.30346  0.0288   0.0703   0.0483    0.1182   0.0000      0.833337   440.7465       2.25931       16.9436       1.70353      -3.84050       3.15136     -0.343622      -1.67966       2.40389       2.62506    -0.0920396      -2.38994       1.03463     -0.292378     -0.893762     -0.125536      0.836043      0.206126    -0.0770551     -0.183430    -0.0628200     0.0108271    -0.0922320     0.0204420   -0.00487161   0.000550432   -0.00286587   0.000325064    0.00199241   -0.00104093  -6.64941e-05   0.000324788  -0.000184333   4.47336e-05  -4.62331e-05   1.30097e-05       1.35086       1.77631       1.75656       1.99099       2.03330       1.85340       1.81192       1.75922       1.62925       1.35294       1.09999      0.994142      0.797168      0.653342      0.475114      0.390814      0.317363      0.213159      0.151994      0.103176     0.0776626     0.0511978     0.0330552     0.0204274     0.0123676    0.00784237    0.00475511    0.00271182    0.00165814   0.000798533   0.000470241   0.000219274   0.000120038   6.05994e-05   3.20032e-05   1.47791e-05
  27  13 3007.0884    3.8716  0.8743 12.2444  0.0015      0.701996  0.0285   0.0765   0.0509    0.1064   0.0000      0.820443   443.2020       2.45491       16.3713       4.38263      -1.92847      -1.60574     -0.611743     -0.369115       1.20266      0.473907      0.239489     -0.393206       1.13144       1.04785     -0.163708     -0.181842     0.0569600     0.0790243     -0.101723    0.00592724    -0.0686676    -0.0422202    -0.0113326  -0.000638416   0.000574684   -0.00864230   -0.00304767   -0.00205909   0.000449758   0.000838148  -0.000347807   3.76823e-05  -5.01828e-05  -4.38828e-06  -2.21108e-05   6.34434e-06       1.38256       1.80927       1.96018       2.28523       2.23895       2.14911       2.01408       1.84719       1.57439       1.35994       1.11576      0.937097      0.753324      0.582705      0.453523      0.364733      0.265300      0.188196      0.139120      0.101381     0.0714434     0.0438195     0.0298208     0.0187118     0.0131424    0.00755518    0.00428293    0.00237825    0.00153032   0.000900603   0.000451948   0.000210811   0.000110941   5.67909e-05   2.88006e-05   1.31365e-05
  27  14 3157.3093    4.0210  1.0952 12.5052 -0.0033      0.670748  0.0343   0.0756   0.0607    0.1146   0.0000      0.687093   438.6881       9.36912       10.2520       2.39446      -1.70097      -1.34523      -2.56852       1.66653      -1.60843      -3.37868     -0.400066      -1.51688     -0.305991     -0.494494     -0.941823     0.0378403      0.410257    -0.0213856    -0.0518782      0.107009     -0.140635     0.0186431     0.0358823    -0.0493529    -0.0165390   -0.00767503   -0.00124740   -0.00250455   -0.00102297   0.000297478  -0.000395688   3.46530e-05   4.30091e-05   0.000105834  -9.54626e-06  -6.05577e-06       1.46560       1.89953       2.04456       2.19504       2.24967       2.12189       2.08851       1.83017       1.75096       1.48749       1.20208       1.06359      0.870064      0.701760      0.521382      0.404943      0.312810      0.233121      0.165849      0.112338     0.0782421     0.0536147     0.0349144     0.0221052     0.0139146    0.00828918    0.00524338    0.00297574    0.00162769   0.000897560   0.000484199   0.000254320   0.000134163   6.86757e-05   3.26476e-05   1.48041e-05
  27  15 3306.6016    3.5481  1.4390 12.4088 -0.0061       1.04050  0.0423   0.0610   0.0763    0.0881   0.0000      0.622767   438.2331       9.09492       14.3498       2.08615      -3.03164       1.29220     -0.831104       1.63247       1.02404      -5.78771       4.40361      -3.16295      -1.22525     -0.192670      0.465938      0.230284      0.199083     -0.275476      0.219615    -0.0456065     -0.123103     0.0254919   -0.00869548    -0.0245244    -0.0333017   -0.00712950  -0.000801817  -0.000138733   -0.00154782   -0.00342011   0.000250132  -0.000254063   4.63665e-06  -1.68919e-05  -6.82826e-05   2.32498e-05       1.70241       2.23596       2.37882       2.59133       2.65704       2.56199       2.52830       2.22775       1.99733       1.71836       1.48131       1.26856      0.991633      0.828097      0.635724      0.484103      0.355736      0.271132      0.187664      0.141597     0.0951328     0.0625598     0.0429872     0.0276133     0.0174329     0.0102636    0.00633550    0.00347807    0.00206864    0.00112371   0.000606733   0.000318812   0.000158999   8.04059e-05   3.61341e-05   1.76365e-05
  27  16 3455.1773    2.9983  2.3895 11.7423 -0.0021      0.227360  0.0543   0.0390   0.0972    0.0639   0.0000      0.299426   440.1851       10.7946       10.7587       5.79900      -2.36408       4.83291     0.0634181       2.82345      -1.07260      -2.61230      -2.11321     -0.592237      -1.71512      -2.69700     -0.890677      0.587888     0.0612758     -0.261041      0.262747     -0.324994    0.00528391    -0.0798287    -0.0462233    -0.0453054    -0.0218883    0.00754701    0.00637457  -0.000701743   -0.00362999  -0.000286823   0.000945278   0.000130916   2.38074e-05   3.11939e-05   2.53189e-05  -1.89651e-06       2.23519       3.00692       3.30661       3.56467       3.48909       3.52011       3.26693       2.91667       2.67599       2.29891       1.97698       1.63264       1.31373       1.04795      0.827758      0.639882      0.481946      0.347001      0.250162      0.176723      0.121782     0.0799800     0.0536709     0.0343534     0.0210605     0.0127409    0.00810470    0.00473559    0.00255235    0.00146734   0.000762135   0.000413501   0.000200563   0.000103373   4.51050e-05   2.23963e-05
  27  17 3603.6607    2.4829  3.6435 11.0247 -0.0009      0.348366  0.0668   0.0256   0.1213    0.0486   0.0000      0.152182   434.7445       2.02326       10.9799       3.83492       6.94985      -3.01499      -4.55336       2.55671     -0.602337      -4.45758       3.03908     -0.534034   -0.00684424      0.115073       1.44693      -1.32975     -0.839549     -0.674100      0.373259      0.184223    -0.0564267     -0.106712     0.0194504    -0.0295846   -0.00291917     0.0140675   -0.00310819   -0.00489461   -0.00308439  -0.000886762  -0.000860633  -1.49025e-05  -0.000365100  -5.80895e-05   5.69238e-05  -3.17845e-05       2.62874       3.51338       3.92054       4.11095       4.21497       4.10300       3.88342       3.55082       3.19558       2.75389       2.34534       1.95237       1.59024       1.29817       1.01356      0.767088      0.586400      0.414441      0.314988      0.217631      0.148032      0.100870     0.0666918     0.0426764     0.0263748     0.0166310    0.00966214    0.00553614    0.00319730    0.00181687   0.000962961   0.000500172   0.000257821   0.000129205   5.85911e-05   2.68486e-05
  27  18 3751.8153    2.0846  5.4364 10.6515 -0.0016      0.406839  0.0885   0.0183   0.1588    0.0376   0.0000      0.100510   444.6347       5.53696       19.6629     -0.666088       4.74921      -2.03004      -8.81203       5.87579      -3.81645      -1.00228      -6.81101      -7.39851       2.03259      -5.42747      -1.31841      0.995985      0.415877     -0.730617      0.117727      0.146452      0.290468     0.0580687      0.157297   0.000760226    -0.0434270    -0.0407949    0.00781708   0.000304504    0.00213634   -0.00506301    0.00196560   0.000454778  -2.05387e-05   6.13919e-05  -6.14767e-05  -4.12977e-05       3.43800       4.57595       4.90772       5.27339       5.19552       5.24404       4.90155       4.50012       4.09921       3.60125       3.09067       2.65044       2.11750       1.71761       1.33318       1.04905      0.765277      0.580342      0.406196      0.286894      0.198388      0.133199     0.0852427     0.0563347     0.0351920     0.0218008     0.0127453    0.00749316    0.00430660    0.00238271    0.00126761   0.000658527   0.000333312   0.000162810   7.91610e-05   3.60888e-05
  27  19 3899.7295    1.6943  7.7059 10.3299 -0.0026      0.551612  0.1201   0.0137   0.2118    0.0326   0.0000     0.0827670   433.7620       3.69163       18.5443       3.41131       1.36771       8.03583      -10.3387     -0.862953       6.02074      0.160770      -2.48229      -9.42141      -2.70770      -1.79158      0.879530      -1.59759      0.104868     -0.155549     -0.692358     -0.189157      0.557485      0.143738     -0.147252    -0.0804887     0.0531073    -0.0177170     0.0169500     0.0111821    0.00471718   -0.00106956   -0.00573743   0.000799568    0.00187645   3.92831e-05  -2.84749e-05  -8.51649e-05       4.57532       6.12017       6.67019       6.97798       7.06222       6.83157       6.56215       6.05951       5.49521       4.78919       4.08430       3.44842       2.81714       2.24116       1.79847       1.36420       1.02332      0.758586      0.542896      0.381054      0.263372      0.175804      0.113573     0.0737538     0.0469144     0.0279435     0.0166404    0.00982745    0.00546823    0.00312593    0.00166965   0.000867531   0.000440750   0.000216131   0.000102338   4.75219e-05
  27  20 4046.9234    1.4519 10.5324 10.0268 -0.0008      0.241840  0.1635   0.0105   0.2801    0.0312   0.0000     0.0727384   443.6450       15.0569       2.79044     -0.172831       18.9589       3.66105      -5.34418      -1.83825     -0.392994       6.64564      -2.99984      -3.33787       2.69218      0.183148      -1.47324      0.624163     -0.206168      0.838366      0.665619      0.314347    0.00133693      0.121741      0.132928    -0.0703829    -0.0625237     0.0278473     0.0144464    0.00267353   -0.00220472    0.00629185    0.00198690   0.000705571   -0.00110978  -0.000404986   0.000279779  -3.17702e-05       5.89272       7.96706       8.73527       9.34435       9.57778       9.04418       8.75435       7.83168       7.10912       6.22828       5.23655       4.40769       3.54746       2.91669       2.21542       1.73422       1.28632      0.943315      0.685156      0.480306      0.329536      0.219296      0.145779     0.0945552     0.0586167     0.0358581     0.0216060     0.0125819    0.00717973    0.00391208    0.00217064    0.00112980   0.000573269   0.000278384   0.000130530   6.11192e-05
  27  21 4194.4692    1.2034 13.5229  9.9155 -0.0013      0.327134  0.2348   0.0083   0.3691    0.0282   0.0000     0.0792677   454.6088       14.6216       2.63027       30.3963       7.10619      -6.25696       6.36532      -1.10460      -15.5104      -4.21658      -4.40546      -3.78754      -3.02645      -3.43622       2.26145       2.15600      -1.76908    -0.0196063      0.877019     -0.897545     -0.215807     -0.591650      0.308509     0.0978868     0.0894955     0.0399288    0.00377878    0.00116834    -0.0114116    0.00784345    0.00100417    0.00185740   -0.00128797  -0.000316680   6.32047e-05  -1.12961e-05       7.48172       9.90547       11.0026       11.6836       11.8438       11.5219       10.8110       10.0007       9.01157       7.82195       6.88030       5.65619       4.66808       3.75263       2.89974       2.25160       1.70972       1.22777      0.908575      0.629297      0.436160      0.286453      0.192761      0.123750     0.0794156     0.0482724     0.0288784     0.0165262    0.00968657    0.00534689    0.00289479    0.00150220   0.000761106   0.000376538   0.000177181   8.19574e-05
[truncated: 1,490,659 more chars]
