# Supplementary material for: Global-Mode Analysis of Full-Disk Data from the Michelson Doppler Imager and the Helioseismic and Magnetic Imager
Source: Sol Phys. 2018 Jan 31;293(2):29. doi: 10.1007/s11207-017-1201-5 (PMC6566312; doi:10.1007/s11207-017-1201-5)
Supplement: Supplementary file 3 — (TAR 230.0 MB) [file 11207_2017_1201_MOESM3_ESM.tar › MDI/mdifdvwap.5981.36]

   1  14 2156.7004    0.8752  1.1247  5.8898  0.0000  0.1082   0.0624   0.2742   15.5547   0.0000   180.9915      -68.4938       0.00000       0.00000       0.00000       0.00000       0.00000       0.00000       0.00000       0.00000       0.00000       0.00000       0.00000       0.00000       0.00000       0.00000       0.00000       0.00000       0.00000       0.00000       0.00000       0.00000       0.00000       0.00000       0.00000       0.00000       0.00000       0.00000       0.00000       0.00000       0.00000       0.00000       0.00000       0.00000       0.00000       0.00000       146.711       73.0634       0.00000       0.00000       0.00000       0.00000       0.00000       0.00000       0.00000       0.00000       0.00000       0.00000       0.00000       0.00000       0.00000       0.00000       0.00000       0.00000       0.00000       0.00000       0.00000       0.00000       0.00000       0.00000       0.00000       0.00000       0.00000       0.00000       0.00000       0.00000       0.00000       0.00000       0.00000       0.00000       0.00000       0.00000
   1  17 2559.1707    2.4316  0.6573 10.2958  0.0000  0.2742   0.2501   0.1752    1.7415   0.0000   621.8442       83.5706       0.00000       0.00000       0.00000       0.00000       0.00000       0.00000       0.00000       0.00000       0.00000       0.00000       0.00000       0.00000       0.00000       0.00000       0.00000       0.00000       0.00000       0.00000       0.00000       0.00000       0.00000       0.00000       0.00000       0.00000       0.00000       0.00000       0.00000       0.00000       0.00000       0.00000       0.00000       0.00000       0.00000       0.00000       422.565       139.568       0.00000       0.00000       0.00000       0.00000       0.00000       0.00000       0.00000       0.00000       0.00000       0.00000       0.00000       0.00000       0.00000       0.00000       0.00000       0.00000       0.00000       0.00000       0.00000       0.00000       0.00000       0.00000       0.00000       0.00000       0.00000       0.00000       0.00000       0.00000       0.00000       0.00000       0.00000       0.00000       0.00000       0.00000
   1  20 2963.2460    3.5504  1.0543 10.9379  0.0000  0.1055   0.2605   0.3158    2.9132   0.0000   525.8350      -34.4689       0.00000       0.00000       0.00000       0.00000       0.00000       0.00000       0.00000       0.00000       0.00000       0.00000       0.00000       0.00000       0.00000       0.00000       0.00000       0.00000       0.00000       0.00000       0.00000       0.00000       0.00000       0.00000       0.00000       0.00000       0.00000       0.00000       0.00000       0.00000       0.00000       0.00000       0.00000       0.00000       0.00000       0.00000       108.822       87.9566       0.00000       0.00000       0.00000       0.00000       0.00000       0.00000       0.00000       0.00000       0.00000       0.00000       0.00000       0.00000       0.00000       0.00000       0.00000       0.00000       0.00000       0.00000       0.00000       0.00000       0.00000       0.00000       0.00000       0.00000       0.00000       0.00000       0.00000       0.00000       0.00000       0.00000       0.00000       0.00000       0.00000       0.00000
   1  24 3503.5939    3.0992  2.7735  3.7634  0.0000  0.1864   0.1342   0.5055  875.8796   0.0000   358.5547       61.5628       0.00000       0.00000       0.00000       0.00000       0.00000       0.00000       0.00000       0.00000       0.00000       0.00000       0.00000       0.00000       0.00000       0.00000       0.00000       0.00000       0.00000       0.00000       0.00000       0.00000       0.00000       0.00000       0.00000       0.00000       0.00000       0.00000       0.00000       0.00000       0.00000       0.00000       0.00000       0.00000       0.00000       0.00000       237.527       131.271       0.00000       0.00000       0.00000       0.00000       0.00000       0.00000       0.00000       0.00000       0.00000       0.00000       0.00000       0.00000       0.00000       0.00000       0.00000       0.00000       0.00000       0.00000       0.00000       0.00000       0.00000       0.00000       0.00000       0.00000       0.00000       0.00000       0.00000       0.00000       0.00000       0.00000       0.00000       0.00000       0.00000       0.00000
   2  13 2081.9909    0.7250  1.0462  8.5503  0.0000  0.1192   0.0413   0.2077    0.7370   0.0000   341.5853      -1.07795       19.2902      -5.46969       0.00000       0.00000       0.00000       0.00000       0.00000       0.00000       0.00000       0.00000       0.00000       0.00000       0.00000       0.00000       0.00000       0.00000       0.00000       0.00000       0.00000       0.00000       0.00000       0.00000       0.00000       0.00000       0.00000       0.00000       0.00000       0.00000       0.00000       0.00000       0.00000       0.00000       0.00000       0.00000       74.6012       80.3247       30.2712       18.8382       0.00000       0.00000       0.00000       0.00000       0.00000       0.00000       0.00000       0.00000       0.00000       0.00000       0.00000       0.00000       0.00000       0.00000       0.00000       0.00000       0.00000       0.00000       0.00000       0.00000       0.00000       0.00000       0.00000       0.00000       0.00000       0.00000       0.00000       0.00000       0.00000       0.00000       0.00000       0.00000
   2  14 2217.5808    0.9820  0.9017  9.5117  0.0000  0.0752   0.0616   0.2090    0.5716   0.0000   412.4042       2.18606       22.3193       20.9491       0.00000       0.00000       0.00000       0.00000       0.00000       0.00000       0.00000       0.00000       0.00000       0.00000       0.00000       0.00000       0.00000       0.00000       0.00000       0.00000       0.00000       0.00000       0.00000       0.00000       0.00000       0.00000       0.00000       0.00000       0.00000       0.00000       0.00000       0.00000       0.00000       0.00000       0.00000       0.00000       44.8215       43.7327       27.8286       11.5895       0.00000       0.00000       0.00000       0.00000       0.00000       0.00000       0.00000       0.00000       0.00000       0.00000       0.00000       0.00000       0.00000       0.00000       0.00000       0.00000       0.00000       0.00000       0.00000       0.00000       0.00000       0.00000       0.00000       0.00000       0.00000       0.00000       0.00000       0.00000       0.00000       0.00000       0.00000       0.00000
   2  16 2485.8668    2.0259  0.6841  9.9382 -0.0022  0.0739   0.1371   0.1552    1.1690   0.0000   390.7890      -46.6913      -3.41924      -2.49623       0.00000       0.00000       0.00000       0.00000       0.00000       0.00000       0.00000       0.00000       0.00000       0.00000       0.00000       0.00000       0.00000       0.00000       0.00000       0.00000       0.00000       0.00000       0.00000       0.00000       0.00000       0.00000       0.00000       0.00000       0.00000       0.00000       0.00000       0.00000       0.00000       0.00000       0.00000       0.00000       41.2030       46.0058       23.8849       12.2662       0.00000       0.00000       0.00000       0.00000       0.00000       0.00000       0.00000       0.00000       0.00000       0.00000       0.00000       0.00000       0.00000       0.00000       0.00000       0.00000       0.00000       0.00000       0.00000       0.00000       0.00000       0.00000       0.00000       0.00000       0.00000       0.00000       0.00000       0.00000       0.00000       0.00000       0.00000       0.00000
   2  19 2889.4486    3.4275  1.1032  0.0131  0.0000  0.0875   0.1872   0.2241 1000.0000   0.0000   436.8458      -83.3319       13.4157      0.567693       0.00000       0.00000       0.00000       0.00000       0.00000       0.00000       0.00000       0.00000       0.00000       0.00000       0.00000       0.00000       0.00000       0.00000       0.00000       0.00000       0.00000       0.00000       0.00000       0.00000       0.00000       0.00000       0.00000       0.00000       0.00000       0.00000       0.00000       0.00000       0.00000       0.00000       0.00000       0.00000       68.5753       56.2413       26.4297       10.5820       0.00000       0.00000       0.00000       0.00000       0.00000       0.00000       0.00000       0.00000       0.00000       0.00000       0.00000       0.00000       0.00000       0.00000       0.00000       0.00000       0.00000       0.00000       0.00000       0.00000       0.00000       0.00000       0.00000       0.00000       0.00000       0.00000       0.00000       0.00000       0.00000       0.00000       0.00000       0.00000
   2  23 3430.7614    3.5976  2.0284  4.0068  0.0000  0.1092   0.1435   0.2835  897.2655   0.0000   488.3193      -41.8734      -52.7891      -20.0223       0.00000       0.00000       0.00000       0.00000       0.00000       0.00000       0.00000       0.00000       0.00000       0.00000       0.00000       0.00000       0.00000       0.00000       0.00000       0.00000       0.00000       0.00000       0.00000       0.00000       0.00000       0.00000       0.00000       0.00000       0.00000       0.00000       0.00000       0.00000       0.00000       0.00000       0.00000       0.00000       72.9217       63.6772       37.9272       14.5278       0.00000       0.00000       0.00000       0.00000       0.00000       0.00000       0.00000       0.00000       0.00000       0.00000       0.00000       0.00000       0.00000       0.00000       0.00000       0.00000       0.00000       0.00000       0.00000       0.00000       0.00000       0.00000       0.00000       0.00000       0.00000       0.00000       0.00000       0.00000       0.00000       0.00000       0.00000       0.00000
   3  13 2137.6515    0.7940  0.5304  9.8927  0.0000  0.0558   0.0564   0.1305    0.2339   0.0000   433.0625       23.6848      -20.9625       2.36615       2.42823       2.33618       0.00000       0.00000       0.00000       0.00000       0.00000       0.00000       0.00000       0.00000       0.00000       0.00000       0.00000       0.00000       0.00000       0.00000       0.00000       0.00000       0.00000       0.00000       0.00000       0.00000       0.00000       0.00000       0.00000       0.00000       0.00000       0.00000       0.00000       0.00000       0.00000       0.00000       27.3816       30.6712       19.0783       9.90355       4.78474       1.67661       0.00000       0.00000       0.00000       0.00000       0.00000       0.00000       0.00000       0.00000       0.00000       0.00000       0.00000       0.00000       0.00000       0.00000       0.00000       0.00000       0.00000       0.00000       0.00000       0.00000       0.00000       0.00000       0.00000       0.00000       0.00000       0.00000       0.00000       0.00000       0.00000       0.00000
   3  14 2273.5549    0.9721  0.9757  9.8216  0.0000  0.0787   0.0627   0.1857    0.4673   0.0000   426.7768      -127.466       34.4468      -9.38375      -13.3219       5.22205       0.00000       0.00000       0.00000       0.00000       0.00000       0.00000       0.00000       0.00000       0.00000       0.00000       0.00000       0.00000       0.00000       0.00000       0.00000       0.00000       0.00000       0.00000       0.00000       0.00000       0.00000       0.00000       0.00000       0.00000       0.00000       0.00000       0.00000       0.00000       0.00000       0.00000       35.0891       38.2256       27.9044       15.1301       8.04988       2.52321       0.00000       0.00000       0.00000       0.00000       0.00000       0.00000       0.00000       0.00000       0.00000       0.00000       0.00000       0.00000       0.00000       0.00000       0.00000       0.00000       0.00000       0.00000       0.00000       0.00000       0.00000       0.00000       0.00000       0.00000       0.00000       0.00000       0.00000       0.00000       0.00000       0.00000
   3  15 2407.5719    1.4892  0.7833 10.1213  0.0000  0.0600   0.0913   0.1596    0.6617   0.0000   465.3366       50.4099      -1.89119      -9.30974      -1.92960      -2.08478       0.00000       0.00000       0.00000       0.00000       0.00000       0.00000       0.00000       0.00000       0.00000       0.00000       0.00000       0.00000       0.00000       0.00000       0.00000       0.00000       0.00000       0.00000       0.00000       0.00000       0.00000       0.00000       0.00000       0.00000       0.00000       0.00000       0.00000       0.00000       0.00000       0.00000       31.2164       29.8614       22.0514       12.5820       5.89166       1.76503       0.00000       0.00000       0.00000       0.00000       0.00000       0.00000       0.00000       0.00000       0.00000       0.00000       0.00000       0.00000       0.00000       0.00000       0.00000       0.00000       0.00000       0.00000       0.00000       0.00000       0.00000       0.00000       0.00000       0.00000       0.00000       0.00000       0.00000       0.00000       0.00000       0.00000
   3  16 2541.6274    1.8164  1.2787  3.3065  0.0000  0.0836   0.0970   0.2306  820.3756   0.0000   416.1486       16.0140       36.8328      -11.5534      -2.34996     -0.733300       0.00000       0.00000       0.00000       0.00000       0.00000       0.00000       0.00000       0.00000       0.00000       0.00000       0.00000       0.00000       0.00000       0.00000       0.00000       0.00000       0.00000       0.00000       0.00000       0.00000       0.00000       0.00000       0.00000       0.00000       0.00000       0.00000       0.00000       0.00000       0.00000       0.00000       36.2128       39.5244       29.5068       16.6217       8.51665       2.71577       0.00000       0.00000       0.00000       0.00000       0.00000       0.00000       0.00000       0.00000       0.00000       0.00000       0.00000       0.00000       0.00000       0.00000       0.00000       0.00000       0.00000       0.00000       0.00000       0.00000       0.00000       0.00000       0.00000       0.00000       0.00000       0.00000       0.00000       0.00000       0.00000       0.00000
   3  17 2676.1678    2.4248  0.9579  9.0858  0.0000  0.0752   0.1401   0.1720    5.8371   0.0000   402.6710      -3.58022      -11.9045       5.30499      -3.23078      -1.90301       0.00000       0.00000       0.00000       0.00000       0.00000       0.00000       0.00000       0.00000       0.00000       0.00000       0.00000       0.00000       0.00000       0.00000       0.00000       0.00000       0.00000       0.00000       0.00000       0.00000       0.00000       0.00000       0.00000       0.00000       0.00000       0.00000       0.00000       0.00000       0.00000       0.00000       43.5619       41.9147       27.0942       14.2772       5.81101       1.76140       0.00000       0.00000       0.00000       0.00000       0.00000       0.00000       0.00000       0.00000       0.00000       0.00000       0.00000       0.00000       0.00000       0.00000       0.00000       0.00000       0.00000       0.00000       0.00000       0.00000       0.00000       0.00000       0.00000       0.00000       0.00000       0.00000       0.00000       0.00000       0.00000       0.00000
   3  18 2811.4176    3.0238  0.7354  9.6621  0.0013  0.0562   0.1696   0.1533    3.1406   0.0000   429.4799      -2.94921      -13.5905      0.415975       4.87703      -2.07837       0.00000       0.00000       0.00000       0.00000       0.00000       0.00000       0.00000       0.00000       0.00000       0.00000       0.00000       0.00000       0.00000       0.00000       0.00000       0.00000       0.00000       0.00000       0.00000       0.00000       0.00000       0.00000       0.00000       0.00000       0.00000       0.00000       0.00000       0.00000       0.00000       0.00000       29.0645       24.7686       20.3134       13.3390       5.27204       1.43995       0.00000       0.00000       0.00000       0.00000       0.00000       0.00000       0.00000       0.00000       0.00000       0.00000       0.00000       0.00000       0.00000       0.00000       0.00000       0.00000       0.00000       0.00000       0.00000       0.00000       0.00000       0.00000       0.00000       0.00000       0.00000       0.00000       0.00000       0.00000       0.00000       0.00000
   3  19 2946.8650    3.5793  0.9284 10.1155  0.0000  0.0589   0.2001   0.1824    3.8150   0.0000   450.1190      -19.8300       64.3212      -11.8539       4.75837      -2.17824       0.00000       0.00000       0.00000       0.00000       0.00000       0.00000       0.00000       0.00000       0.00000       0.00000       0.00000       0.00000       0.00000       0.00000       0.00000       0.00000       0.00000       0.00000       0.00000       0.00000       0.00000       0.00000       0.00000       0.00000       0.00000       0.00000       0.00000       0.00000       0.00000       0.00000       27.3921       23.5564       21.7803       14.3404       6.19645       1.81113       0.00000       0.00000       0.00000       0.00000       0.00000       0.00000       0.00000       0.00000       0.00000       0.00000       0.00000       0.00000       0.00000       0.00000       0.00000       0.00000       0.00000       0.00000       0.00000       0.00000       0.00000       0.00000       0.00000       0.00000       0.00000       0.00000       0.00000       0.00000       0.00000       0.00000
   3  20 3082.2194    3.8917  1.0670 11.1587  0.0000  0.0713   0.1961   0.1737    1.5652   0.0000   437.3499       24.3616      -1.08292      0.920044      -8.97515      -1.69211       0.00000       0.00000       0.00000       0.00000       0.00000       0.00000       0.00000       0.00000       0.00000       0.00000       0.00000       0.00000       0.00000       0.00000       0.00000       0.00000       0.00000       0.00000       0.00000       0.00000       0.00000       0.00000       0.00000       0.00000       0.00000       0.00000       0.00000       0.00000       0.00000       0.00000       41.2895       39.7196       26.2174       14.8209       5.94982       1.83989       0.00000       0.00000       0.00000       0.00000       0.00000       0.00000       0.00000       0.00000       0.00000       0.00000       0.00000       0.00000       0.00000       0.00000       0.00000       0.00000       0.00000       0.00000       0.00000       0.00000       0.00000       0.00000       0.00000       0.00000       0.00000       0.00000       0.00000       0.00000       0.00000       0.00000
   3  21 3217.5929    4.1315  1.3659 10.7809  0.0000  0.0729   0.1926   0.2073    2.1591   0.0000   442.8065      -16.2744      -31.8052      -39.3949       1.29423      0.804911       0.00000       0.00000       0.00000       0.00000       0.00000       0.00000       0.00000       0.00000       0.00000       0.00000       0.00000       0.00000       0.00000       0.00000       0.00000       0.00000       0.00000       0.00000       0.00000       0.00000       0.00000       0.00000       0.00000       0.00000       0.00000       0.00000       0.00000       0.00000       0.00000       0.00000       39.4698       37.6493       26.4305       15.3832       6.43355       1.96290       0.00000       0.00000       0.00000       0.00000       0.00000       0.00000       0.00000       0.00000       0.00000       0.00000       0.00000       0.00000       0.00000       0.00000       0.00000       0.00000       0.00000       0.00000       0.00000       0.00000       0.00000       0.00000       0.00000       0.00000       0.00000       0.00000       0.00000       0.00000       0.00000       0.00000
   3  22 3353.1696    3.4801  1.7030 11.7430  0.0000  0.1062   0.1707   0.2530    0.6811   0.0000   442.0241       13.2637       12.6153       17.7847       10.1751       5.55467       0.00000       0.00000       0.00000       0.00000       0.00000       0.00000       0.00000       0.00000       0.00000       0.00000       0.00000       0.00000       0.00000       0.00000       0.00000       0.00000       0.00000       0.00000       0.00000       0.00000       0.00000       0.00000       0.00000       0.00000       0.00000       0.00000       0.00000       0.00000       0.00000       0.00000       44.3700       49.0878       32.4494       24.8833       8.87376       3.66753       0.00000       0.00000       0.00000       0.00000       0.00000       0.00000       0.00000       0.00000       0.00000       0.00000       0.00000       0.00000       0.00000       0.00000       0.00000       0.00000       0.00000       0.00000       0.00000       0.00000       0.00000       0.00000       0.00000       0.00000       0.00000       0.00000       0.00000       0.00000       0.00000       0.00000
   4  13 2188.4109    0.8871  0.8458  8.3730 -0.0045  0.0670   0.0459   0.1960    0.9129   0.0000   453.2931      -7.32997       11.5493       14.3398       5.35666       4.15896      0.389433      0.172668       0.00000       0.00000       0.00000       0.00000       0.00000       0.00000       0.00000       0.00000       0.00000       0.00000       0.00000       0.00000       0.00000       0.00000       0.00000       0.00000       0.00000       0.00000       0.00000       0.00000       0.00000       0.00000       0.00000       0.00000       0.00000       0.00000       0.00000       0.00000       21.4172       28.1392       19.0496       16.0634       6.78691       4.89158       1.44767      0.575460       0.00000       0.00000       0.00000       0.00000       0.00000       0.00000       0.00000       0.00000       0.00000       0.00000       0.00000       0.00000       0.00000       0.00000       0.00000       0.00000       0.00000       0.00000       0.00000       0.00000       0.00000       0.00000       0.00000       0.00000       0.00000       0.00000       0.00000       0.00000
   4  14 2323.9899    1.0280  1.1885  8.7951 -0.0227  0.0829   0.0450   0.1982    1.8993   0.0000   417.5576       61.5301      -30.5293      -51.9110       18.9216       4.68161      -6.64628      0.647762       0.00000       0.00000       0.00000       0.00000       0.00000       0.00000       0.00000       0.00000       0.00000       0.00000       0.00000       0.00000       0.00000       0.00000       0.00000       0.00000       0.00000       0.00000       0.00000       0.00000       0.00000       0.00000       0.00000       0.00000       0.00000       0.00000       0.00000       0.00000       29.1603       30.5441       28.1622       23.4527       13.3087       8.08471       2.62130      0.624911       0.00000       0.00000       0.00000       0.00000       0.00000       0.00000       0.00000       0.00000       0.00000       0.00000       0.00000       0.00000       0.00000       0.00000       0.00000       0.00000       0.00000       0.00000       0.00000       0.00000       0.00000       0.00000       0.00000       0.00000       0.00000       0.00000       0.00000       0.00000
   4  17 2728.3730    2.9525  0.8041 10.9421  0.0029  0.0896   0.1527   0.1631    0.9285   0.0000   444.5212       35.1533      -22.1745      -3.82208       15.7907      -6.35355      -3.01298      0.778939       0.00000       0.00000       0.00000       0.00000       0.00000       0.00000       0.00000       0.00000       0.00000       0.00000       0.00000       0.00000       0.00000       0.00000       0.00000       0.00000       0.00000       0.00000       0.00000       0.00000       0.00000       0.00000       0.00000       0.00000       0.00000       0.00000       0.00000       0.00000       25.3914       35.9639       29.9649       18.6877       13.5080       5.89653       3.02327      0.751556       0.00000       0.00000       0.00000       0.00000       0.00000       0.00000       0.00000       0.00000       0.00000       0.00000       0.00000       0.00000       0.00000       0.00000       0.00000       0.00000       0.00000       0.00000       0.00000       0.00000       0.00000       0.00000       0.00000       0.00000       0.00000       0.00000       0.00000       0.00000
   4  20 3135.8383    3.9137  0.9357 11.7033 -0.0008  0.0682   0.2013   0.1617    0.9651   0.0000   470.8357       15.3388      -10.8169       10.5335      0.653261      -1.24862      -2.05353   -0.00873041       0.00000       0.00000       0.00000       0.00000       0.00000       0.00000       0.00000       0.00000       0.00000       0.00000       0.00000       0.00000       0.00000       0.00000       0.00000       0.00000       0.00000       0.00000       0.00000       0.00000       0.00000       0.00000       0.00000       0.00000       0.00000       0.00000       0.00000       0.00000       29.1383       29.0375       23.2659       16.9676       11.1179       4.19925       1.87348      0.426223       0.00000       0.00000       0.00000       0.00000       0.00000       0.00000       0.00000       0.00000       0.00000       0.00000       0.00000       0.00000       0.00000       0.00000       0.00000       0.00000       0.00000       0.00000       0.00000       0.00000       0.00000       0.00000       0.00000       0.00000       0.00000       0.00000       0.00000       0.00000
   4  22 3407.9049    3.4855  2.0340  9.1449  0.0038  0.0958   0.1247   0.2186    3.6277   0.0000   436.9785      -35.5605      -23.8785      -10.2279       11.8593       6.42979     -0.732708     -0.131306       0.00000       0.00000       0.00000       0.00000       0.00000       0.00000       0.00000       0.00000       0.00000       0.00000       0.00000       0.00000       0.00000       0.00000       0.00000       0.00000       0.00000       0.00000       0.00000       0.00000       0.00000       0.00000       0.00000       0.00000       0.00000       0.00000       0.00000       0.00000       32.2906       34.3498       32.0333       22.7074       11.6447       8.07152       2.66679      0.687266       0.00000       0.00000       0.00000       0.00000       0.00000       0.00000       0.00000       0.00000       0.00000       0.00000       0.00000       0.00000       0.00000       0.00000       0.00000       0.00000       0.00000       0.00000       0.00000       0.00000       0.00000       0.00000       0.00000       0.00000       0.00000       0.00000       0.00000       0.00000
   4  23 3544.3347    2.7578  2.5512 11.2341  0.0066  0.1193   0.0952   0.2966    0.3273   0.0000   429.5827       89.8866      -12.7870      -7.32447     -0.718573       15.1938      -3.55268      -1.74972       0.00000       0.00000       0.00000       0.00000       0.00000       0.00000       0.00000       0.00000       0.00000       0.00000       0.00000       0.00000       0.00000       0.00000       0.00000       0.00000       0.00000       0.00000       0.00000       0.00000       0.00000       0.00000       0.00000       0.00000       0.00000       0.00000       0.00000       0.00000       37.9771       43.5743       37.9602       26.6586       15.2035       8.85552       3.32510      0.913569       0.00000       0.00000       0.00000       0.00000       0.00000       0.00000       0.00000       0.00000       0.00000       0.00000       0.00000       0.00000       0.00000       0.00000       0.00000       0.00000       0.00000       0.00000       0.00000       0.00000       0.00000       0.00000       0.00000       0.00000       0.00000       0.00000       0.00000       0.00000
   5  12 2098.3420    0.6850  0.5329  9.3807  0.0163  0.0455   0.0392   0.1099    0.1527   0.0000   439.6211       42.1275      -11.4620      -19.3487       3.18556       17.1231      -6.01875      0.164712      0.267419     -0.189491       0.00000       0.00000       0.00000       0.00000       0.00000       0.00000       0.00000       0.00000       0.00000       0.00000       0.00000       0.00000       0.00000       0.00000       0.00000       0.00000       0.00000       0.00000       0.00000       0.00000       0.00000       0.00000       0.00000       0.00000       0.00000       0.00000       13.0666       15.9425       13.0792       10.4328       8.13801       3.92348       2.58718      0.714017      0.348895     0.0819519       0.00000       0.00000       0.00000       0.00000       0.00000       0.00000       0.00000       0.00000       0.00000       0.00000       0.00000       0.00000       0.00000       0.00000       0.00000       0.00000       0.00000       0.00000       0.00000       0.00000       0.00000       0.00000       0.00000       0.00000       0.00000       0.00000
   5  13 2235.4369    0.9139  0.6866  9.9209 -0.0222  0.0498   0.0543   0.1342    0.2058   0.0000   432.6763      -22.1521       17.4386       1.94584      -14.2815       7.32025      -1.07342      -1.14287      0.628889    -0.0986264       0.00000       0.00000       0.00000       0.00000       0.00000       0.00000       0.00000       0.00000       0.00000       0.00000       0.00000       0.00000       0.00000       0.00000       0.00000       0.00000       0.00000       0.00000       0.00000       0.00000       0.00000       0.00000       0.00000       0.00000       0.00000       0.00000       13.7217       15.0373       14.9894       9.75521       7.83583       4.64765       2.06642       1.09068      0.394353     0.0830242       0.00000       0.00000       0.00000       0.00000       0.00000       0.00000       0.00000       0.00000       0.00000       0.00000       0.00000       0.00000       0.00000       0.00000       0.00000       0.00000       0.00000       0.00000       0.00000       0.00000       0.00000       0.00000       0.00000       0.00000       0.00000       0.00000
   5  15 2506.0901    1.7794  0.8369  9.9275  0.0079  0.0606   0.0800   0.1209    0.4967   0.0000   478.0620       6.01269      -36.7360      0.988969       5.72224       4.44086       4.43287    -0.0320741     -0.337160    -0.0552966       0.00000       0.00000       0.00000       0.00000       0.00000       0.00000       0.00000       0.00000       0.00000       0.00000       0.00000       0.00000       0.00000       0.00000       0.00000       0.00000       0.00000       0.00000       0.00000       0.00000       0.00000       0.00000       0.00000       0.00000       0.00000       0.00000       21.4556       21.3240       18.0288       14.1225       10.7896       5.96582       2.55964       1.06757      0.362225     0.0719100       0.00000       0.00000       0.00000       0.00000       0.00000       0.00000       0.00000       0.00000       0.00000       0.00000       0.00000       0.00000       0.00000       0.00000       0.00000       0.00000       0.00000       0.00000       0.00000       0.00000       0.00000       0.00000       0.00000       0.00000       0.00000       0.00000
   5  16 2641.1375    2.3326  0.7092 10.6982 -0.0135  0.0704   0.1225   0.1150    0.6713   0.0000   451.1188   -0.00203588       5.06004      -4.16495      -3.03922       1.65395     -0.724419      -1.38925     -0.165074     0.0246516       0.00000       0.00000       0.00000       0.00000       0.00000       0.00000       0.00000       0.00000       0.00000       0.00000       0.00000       0.00000       0.00000       0.00000       0.00000       0.00000       0.00000       0.00000       0.00000       0.00000       0.00000       0.00000       0.00000       0.00000       0.00000       0.00000       24.0925       24.6578       18.6025       17.0107       13.8232       6.96685       3.54702       1.09306      0.419889      0.104795       0.00000       0.00000       0.00000       0.00000       0.00000       0.00000       0.00000       0.00000       0.00000       0.00000       0.00000       0.00000       0.00000       0.00000       0.00000       0.00000       0.00000       0.00000       0.00000       0.00000       0.00000       0.00000       0.00000       0.00000       0.00000       0.00000
   5  19 3049.8701    3.9276  0.9846  1.1440  0.0000  0.0693   0.1611   0.1699 1000.0000   0.0000   403.5490     -0.301678       20.4477      -14.2775       2.74739       9.02907       0.00000       0.00000       0.00000       0.00000       0.00000       0.00000       0.00000       0.00000       0.00000       0.00000       0.00000       0.00000       0.00000       0.00000       0.00000       0.00000       0.00000       0.00000       0.00000       0.00000       0.00000       0.00000       0.00000       0.00000       0.00000       0.00000       0.00000       0.00000       0.00000       0.00000       23.2518       21.5641       18.9528       17.3271       14.5765       8.09176       4.32570       1.34928      0.540470      0.103664       0.00000       0.00000       0.00000       0.00000       0.00000       0.00000       0.00000       0.00000       0.00000       0.00000       0.00000       0.00000       0.00000       0.00000       0.00000       0.00000       0.00000       0.00000       0.00000       0.00000       0.00000       0.00000       0.00000       0.00000       0.00000       0.00000
   5  21 3322.4308    3.6435  2.2050  3.6711  0.0000  0.0991   0.1030   0.2257  989.6087   0.0000   427.5579      -40.2623       13.9549       14.9640       13.4281       12.1515       0.00000       0.00000       0.00000       0.00000       0.00000       0.00000       0.00000       0.00000       0.00000       0.00000       0.00000       0.00000       0.00000       0.00000       0.00000       0.00000       0.00000       0.00000       0.00000       0.00000       0.00000       0.00000       0.00000       0.00000       0.00000       0.00000       0.00000       0.00000       0.00000       0.00000       29.6664       28.6521       28.7836       25.1686       17.4051       10.9184       5.64449       2.45522      0.774836      0.161023       0.00000       0.00000       0.00000       0.00000       0.00000       0.00000       0.00000       0.00000       0.00000       0.00000       0.00000       0.00000       0.00000       0.00000       0.00000       0.00000       0.00000       0.00000       0.00000       0.00000       0.00000       0.00000       0.00000       0.00000       0.00000       0.00000
   5  23 3596.4998    2.6914  3.2276  6.9973  0.0015  0.1151   0.0653   0.2585    7.3240   0.0000   425.3715       36.8462      -9.95167      -43.9790      -3.46355      -1.37444       2.52110      -3.05313      0.296911    -0.0420474       0.00000       0.00000       0.00000       0.00000       0.00000       0.00000       0.00000       0.00000       0.00000       0.00000       0.00000       0.00000       0.00000       0.00000       0.00000       0.00000       0.00000       0.00000       0.00000       0.00000       0.00000       0.00000       0.00000       0.00000       0.00000       0.00000       35.2945       38.8678       37.3785       26.9694       20.0285       11.7182       5.84538       2.64296      0.942006      0.180463       0.00000       0.00000       0.00000       0.00000       0.00000       0.00000       0.00000       0.00000       0.00000       0.00000       0.00000       0.00000       0.00000       0.00000       0.00000       0.00000       0.00000       0.00000       0.00000       0.00000       0.00000       0.00000       0.00000       0.00000       0.00000       0.00000
   6  12 2142.4421    0.7589  0.6442  9.2843  0.0006  0.0528   0.0368   0.1117    0.1704   0.0000   442.0266       11.2519     -0.111224       23.5211      -5.61258      -3.61085       4.66194     -0.643714      0.191420     -0.201642     0.0776278    0.00842959       0.00000       0.00000       0.00000       0.00000       0.00000       0.00000       0.00000       0.00000       0.00000       0.00000       0.00000       0.00000       0.00000       0.00000       0.00000       0.00000       0.00000       0.00000       0.00000       0.00000       0.00000       0.00000       0.00000       0.00000       9.91564       15.5936       11.5380       12.5745       7.55210       5.97496       3.24060       2.17899      0.806493      0.372844     0.0970128     0.0292301       0.00000       0.00000       0.00000       0.00000       0.00000       0.00000       0.00000       0.00000       0.00000       0.00000       0.00000       0.00000       0.00000       0.00000       0.00000       0.00000       0.00000       0.00000       0.00000       0.00000       0.00000       0.00000       0.00000       0.00000
   6  14 2415.3862    1.4826  0.9387  9.8641 -0.0069  0.0665   0.0627   0.1367    0.3125   0.0000   421.3540       23.4271       10.5248       15.2062      0.476142       1.98287       7.29489     -0.260763      -1.98865      0.379912     0.0903483     0.0199532       0.00000       0.00000       0.00000       0.00000       0.00000       0.00000       0.00000       0.00000       0.00000       0.00000       0.00000       0.00000       0.00000       0.00000       0.00000       0.00000       0.00000       0.00000       0.00000       0.00000       0.00000       0.00000       0.00000       0.00000       13.1724       19.7338       15.2515       13.8446       10.0077       5.53105       4.31452       1.60115       1.13979      0.298000      0.127848     0.0311971       0.00000       0.00000       0.00000       0.00000       0.00000       0.00000       0.00000       0.00000       0.00000       0.00000       0.00000       0.00000       0.00000       0.00000       0.00000       0.00000       0.00000       0.00000       0.00000       0.00000       0.00000       0.00000       0.00000       0.00000
   6  18 2960.5536    3.6222  0.8493 11.1675  0.0002  0.0506   0.1394   0.1100    0.5443   0.0000   430.1553       12.0817       14.2960      -5.83600      0.845343      -2.77093     -0.549914    0.00393018      0.463222      0.341491    -0.0154004    -0.0213402       0.00000       0.00000       0.00000       0.00000       0.00000       0.00000       0.00000       0.00000       0.00000       0.00000       0.00000       0.00000       0.00000       0.00000       0.00000       0.00000       0.00000       0.00000       0.00000       0.00000       0.00000       0.00000       0.00000       0.00000       14.0191       16.3423       14.8349       12.0744       7.94360       5.91367       2.92138       1.73587      0.679862      0.318676     0.0760874     0.0194719       0.00000       0.00000       0.00000       0.00000       0.00000       0.00000       0.00000       0.00000       0.00000       0.00000       0.00000       0.00000       0.00000       0.00000       0.00000       0.00000       0.00000       0.00000       0.00000       0.00000       0.00000       0.00000       0.00000       0.00000
   6  19 3097.1763    3.9369  1.1684 10.2738 -0.0078  0.0550   0.1512   0.1382    3.5622   0.0000   439.0789       3.59432      -2.20960       10.5648      -4.27771      -3.69932     -0.391030     -0.933403      0.265432      0.301477     0.0370594     0.0126213       0.00000       0.00000       0.00000       0.00000       0.00000       0.00000       0.00000       0.00000       0.00000       0.00000       0.00000       0.00000       0.00000       0.00000       0.00000       0.00000       0.00000       0.00000       0.00000       0.00000       0.00000       0.00000       0.00000       0.00000       13.9368       16.0712       14.2882       12.8843       9.18880       6.69254       3.60780       2.06924      0.825135      0.368746     0.0970771     0.0232429       0.00000       0.00000       0.00000       0.00000       0.00000       0.00000       0.00000       0.00000       0.00000       0.00000       0.00000       0.00000       0.00000       0.00000       0.00000       0.00000       0.00000       0.00000       0.00000       0.00000       0.00000       0.00000       0.00000       0.00000
   6  20 3233.8977    3.4752  0.9618 12.4848 -0.0056  0.1048   0.1599   0.1540    0.3784   0.0000   457.0346      -2.85078     -0.597988      -2.71975      -9.08849      -1.90968       2.32622       1.09263     0.0797181     -0.155208    -0.0185587   -0.00390711       0.00000       0.00000       0.00000       0.00000       0.00000       0.00000       0.00000       0.00000       0.00000       0.00000       0.00000       0.00000       0.00000       0.00000       0.00000       0.00000       0.00000       0.00000       0.00000       0.00000       0.00000       0.00000       0.00000       0.00000       15.4909       32.6735       20.2206       23.5940       15.6601       9.28193       7.55928       2.14758       1.96675      0.442040      0.221398     0.0621721       0.00000       0.00000       0.00000       0.00000       0.00000       0.00000       0.00000       0.00000       0.00000       0.00000       0.00000       0.00000       0.00000       0.00000       0.00000       0.00000       0.00000       0.00000       0.00000       0.00000       0.00000       0.00000       0.00000       0.00000
   6  21 3370.8491    3.3655  1.9495 10.8475 -0.0012  0.0829   0.0971   0.2091    0.7631   0.0000   435.9609      -26.6027       8.59367       10.9695      -23.3694      -17.0014       8.44997       4.21489      -1.26391      -1.12973     -0.214423    -0.0531036       0.00000       0.00000       0.00000       0.00000       0.00000       0.00000       0.00000       0.00000       0.00000       0.00000       0.00000       0.00000       0.00000       0.00000       0.00000       0.00000       0.00000       0.00000       0.00000       0.00000       0.00000       0.00000       0.00000       0.00000       20.6203       23.4581       22.1977       17.8470       15.4150       9.26471       5.93178       3.31492       1.35939      0.510070      0.177395     0.0323173       0.00000       0.00000       0.00000       0.00000       0.00000       0.00000       0.00000       0.00000       0.00000       0.00000       0.00000       0.00000       0.00000       0.00000       0.00000       0.00000       0.00000       0.00000       0.00000       0.00000       0.00000       0.00000       0.00000       0.00000
   6  22 3508.1053    2.8338  2.6947 10.7210  0.0035  0.0959   0.0782   0.2619    0.4841   0.0000   410.8555       21.3564      -1.83197      -9.64629       3.84011       26.5510      -5.37103      0.115589      0.273785     -0.404187      0.436901    -0.0442666       0.00000       0.00000       0.00000       0.00000       0.00000       0.00000       0.00000       0.00000       0.00000       0.00000       0.00000       0.00000       0.00000       0.00000       0.00000       0.00000       0.00000       0.00000       0.00000       0.00000       0.00000       0.00000       0.00000       0.00000       24.3702       28.9284       27.5441       22.7963       17.8316       12.2156       7.27460       3.96020       1.81574      0.705613      0.211899     0.0406866       0.00000       0.00000       0.00000       0.00000       0.00000       0.00000       0.00000       0.00000       0.00000       0.00000       0.00000       0.00000       0.00000       0.00000       0.00000       0.00000       0.00000       0.00000       0.00000       0.00000       0.00000       0.00000       0.00000       0.00000
   6  23 3645.7369    2.3141  3.4349 10.8800 -0.0061  0.1172   0.0597   0.2879    0.2451   0.0000   394.2800      -15.5336       68.1334      -69.9836      -29.9118       2.93731       12.1411      -4.55571      -2.45560      0.559713     -0.275726    -0.0315663       0.00000       0.00000       0.00000       0.00000       0.00000       0.00000       0.00000       0.00000       0.00000       0.00000       0.00000       0.00000       0.00000       0.00000       0.00000       0.00000       0.00000       0.00000       0.00000       0.00000       0.00000       0.00000       0.00000       0.00000       29.7093       37.9032       35.2256       29.1684       21.1275       14.3434       8.89598       4.66652       2.32094      0.876696      0.261459     0.0529753       0.00000       0.00000       0.00000       0.00000       0.00000       0.00000       0.00000       0.00000       0.00000       0.00000       0.00000       0.00000       0.00000       0.00000       0.00000       0.00000       0.00000       0.00000       0.00000       0.00000       0.00000       0.00000       0.00000       0.00000
   6  24 3784.1171    1.9605  5.1187 10.2105 -0.0027  0.1521   0.0446   0.4139    0.2363   0.0000   399.7030      -81.4685      -28.4368      0.455892      0.299780       2.49293      -9.28645       8.06814       2.84289    -0.0629545   -0.00446752   -0.00950261       0.00000       0.00000       0.00000       0.00000       0.00000       0.00000       0.00000       0.00000       0.00000       0.00000       0.00000       0.00000       0.00000       0.00000       0.00000       0.00000       0.00000       0.00000       0.00000       0.00000       0.00000       0.00000       0.00000       0.00000       34.1136       43.4142       41.6881       34.8783       27.4360       17.8391       11.8097       5.68580       3.03215       1.07885      0.362565     0.0697295       0.00000       0.00000       0.00000       0.00000       0.00000       0.00000       0.00000       0.00000       0.00000       0.00000       0.00000       0.00000       0.00000       0.00000       0.00000       0.00000       0.00000       0.00000       0.00000       0.00000       0.00000       0.00000       0.00000       0.00000
   7  12 2184.4950    0.8381  0.6430  9.6321 -0.0035  0.0568   0.0361   0.0899    0.1471   0.0000   431.8131      -14.0934       8.15593       3.92108     0.0750127      -4.04455       1.02861      0.231439       1.36940      -1.01321     0.0702052     0.0383680    -0.0179822   -0.00513429       0.00000       0.00000       0.00000       0.00000       0.00000       0.00000       0.00000       0.00000       0.00000       0.00000       0.00000       0.00000       0.00000       0.00000       0.00000       0.00000       0.00000       0.00000       0.00000       0.00000       0.00000       0.00000       12.1512       11.6983       15.2345       12.5845       6.84767       6.98108       4.80578       2.09164       1.03554      0.815646      0.336915      0.108357     0.0238844    0.00451018       0.00000       0.00000       0.00000       0.00000       0.00000       0.00000       0.00000       0.00000       0.00000       0.00000       0.00000       0.00000       0.00000       0.00000       0.00000       0.00000       0.00000       0.00000       0.00000       0.00000       0.00000       0.00000
   7  13 2322.1345    1.1112  0.9342  9.8211  0.0085  0.0782   0.0427   0.1221    0.2186   0.0000   454.4798      -17.0171    -0.0632072      -2.11721      -5.89208       9.84851      -2.85643       5.60872     -0.718381     -0.438674     -0.332122      0.129916     0.0191704    0.00100169       0.00000       0.00000       0.00000       0.00000       0.00000       0.00000       0.00000       0.00000       0.00000       0.00000       0.00000       0.00000       0.00000       0.00000       0.00000       0.00000       0.00000       0.00000       0.00000       0.00000       0.00000       0.00000       20.8998       19.3454       12.7365       14.2866       15.7159       13.1484       8.33516       4.34686       1.87276      0.770187      0.280411     0.0937737     0.0256193    0.00462461       0.00000       0.00000       0.00000       0.00000       0.00000       0.00000       0.00000       0.00000       0.00000       0.00000       0.00000       0.00000       0.00000       0.00000       0.00000       0.00000       0.00000       0.00000       0.00000       0.00000       0.00000       0.00000
   7  14 2458.0606    1.5611  0.8673 10.2065 -0.0073  0.0593   0.0597   0.1163    0.2292   0.0000   423.3791      0.308879       1.06649       15.7739      -2.86615       14.1926       12.0675      0.305522      0.118968     -0.691432      0.277840     0.0634096    -0.0210788   -0.00384945       0.00000       0.00000       0.00000       0.00000       0.00000       0.00000       0.00000       0.00000       0.00000       0.00000       0.00000       0.00000       0.00000       0.00000       0.00000       0.00000       0.00000       0.00000       0.00000       0.00000       0.00000       0.00000       10.4834       14.7839       13.4299       12.4842       8.80720       7.86512       4.85783       2.58624       1.77036      0.546979      0.373861      0.117719     0.0306030    0.00682044       0.00000       0.00000       0.00000       0.00000       0.00000       0.00000       0.00000       0.00000       0.00000       0.00000       0.00000       0.00000       0.00000       0.00000       0.00000       0.00000       0.00000       0.00000       0.00000       0.00000       0.00000       0.00000
   7  16 2731.0796    2.5627  0.7884 11.5811 -0.0050  0.0437   0.1025   0.1145    0.1761   0.0000   423.4785      -1.16311       15.1882       4.75321       1.29530      -1.44570      -4.84067       3.18824     -0.442955     -0.453108    -0.0102864    -0.0650993    -0.0343600    0.00407923       0.00000       0.00000       0.00000       0.00000       0.00000       0.00000       0.00000       0.00000       0.00000       0.00000       0.00000       0.00000       0.00000       0.00000       0.00000       0.00000       0.00000       0.00000       0.00000       0.00000       0.00000       0.00000       9.16044       11.9517       10.0624       9.58326       7.07153       5.73276       3.11970       2.25819       1.00598      0.531875      0.180444     0.0867861     0.0200361    0.00503177       0.00000       0.00000       0.00000       0.00000       0.00000       0.00000       0.00000       0.00000       0.00000       0.00000       0.00000       0.00000       0.00000       0.00000       0.00000       0.00000       0.00000       0.00000       0.00000       0.00000       0.00000       0.00000
   7  17 2868.2983    3.1084  0.8097 11.9484  0.0052  0.0440   0.1228   0.1142    0.1925   0.0000   431.7337      -8.92302       19.3446      -15.7799       3.02507       1.80112      -1.41087      -1.64940      -2.60746      0.692963      0.126820     0.0414469     0.0136563   0.000637945       0.00000       0.00000       0.00000       0.00000       0.00000       0.00000       0.00000       0.00000       0.00000       0.00000       0.00000       0.00000       0.00000       0.00000       0.00000       0.00000       0.00000       0.00000       0.00000       0.00000       0.00000       0.00000       11.0333       13.9482       12.6670       11.3307       7.31607       5.23629       2.99459       1.96275       1.00056      0.496720      0.192465     0.0726567     0.0169875    0.00429593       0.00000       0.00000       0.00000       0.00000       0.00000       0.00000       0.00000       0.00000       0.00000       0.00000       0.00000       0.00000       0.00000       0.00000       0.00000       0.00000       0.00000       0.00000       0.00000       0.00000       0.00000       0.00000
   7  18 3005.5964    3.7791  0.6471 12.1638 -0.0004  0.0382   0.1560   0.0869    0.1982   0.0000   424.9306       8.97879       8.24136      -7.81186      -6.48391       2.38914      -2.73784      -4.74048      0.159213     0.0508583    -0.0354564    -0.0594386    -0.0168171    0.00784813       0.00000       0.00000       0.00000       0.00000       0.00000       0.00000       0.00000       0.00000       0.00000       0.00000       0.00000       0.00000       0.00000       0.00000       0.00000       0.00000       0.00000       0.00000       0.00000       0.00000       0.00000       0.00000       8.20177       8.79514       10.0278       7.88343       5.84944       4.51509       2.86222       1.75459      0.893847      0.472438      0.198351     0.0711413     0.0179975    0.00320481       0.00000       0.00000       0.00000       0.00000       0.00000       0.00000       0.00000       0.00000       0.00000       0.00000       0.00000       0.00000       0.00000       0.00000       0.00000       0.00000       0.00000       0.00000       0.00000       0.00000       0.00000       0.00000
   7  19 3142.6392    4.1233  0.9846 11.3655 -0.0085  0.0496   0.1465   0.1122    0.5157   0.0000   438.3279      -9.49219       1.57981       12.7272      -3.98669     0.0456149      -3.13398     -0.791077     -0.803523      0.486253      0.150077     0.0227493    -0.0190068    0.00501753       0.00000       0.00000       0.00000       0.00000       0.00000       0.00000       0.00000       0.00000       0.00000       0.00000       0.00000       0.00000       0.00000       0.00000       0.00000       0.00000       0.00000       0.00000       0.00000       0.00000       0.00000       0.00000       9.59522       12.8321       11.2209       10.3385       8.06898       5.27349       3.68495       2.15894       1.23936      0.561058      0.235586     0.0788545     0.0251941    0.00520873       0.00000       0.00000       0.00000       0.00000       0.00000       0.00000       0.00000       0.00000       0.00000       0.00000       0.00000       0.00000       0.00000       0.00000       0.00000       0.00000       0.00000       0.00000       0.00000       0.00000       0.00000       0.00000
   7  20 3279.7747    3.5455  1.5658 10.9060 -0.0008  0.0556   0.1024   0.1505    0.4732   0.0000   441.6340      -15.2085       11.0374       20.3789      -2.28771       3.24154      -1.07919      -3.06041       1.81186     -0.305868     -0.389149     0.0548956     0.0315309   -0.00553027       0.00000       0.00000       0.00000       0.00000       0.00000       0.00000       0.00000       0.00000       0.00000       0.00000       0.00000       0.00000       0.00000       0.00000       0.00000       0.00000       0.00000       0.00000       0.00000       0.00000       0.00000       0.00000       12.7917       15.0227       14.8504       12.5776       9.54935       6.66877       4.39135       2.57281       1.50059      0.643914      0.297968     0.0973184     0.0274720    0.00511820       0.00000       0.00000       0.00000       0.00000       0.00000       0.00000       0.00000       0.00000       0.00000       0.00000       0.00000       0.00000       0.00000       0.00000       0.00000       0.00000       0.00000       0.00000       0.00000       0.00000       0.00000       0.00000
   7  21 3417.3024    3.1918  1.8900 10.9632 -0.0048  0.0673   0.0876   0.1592    0.3911   0.0000   432.3024       1.18306       16.3678      -20.2082       1.27620      -4.57936      0.327903      0.718715      -1.83989      0.423803      0.405655    -0.0116472    -0.0825518   -0.00284332       0.00000       0.00000       0.00000       0.00000       0.00000       0.00000       0.00000       0.00000       0.00000       0.00000       0.00000       0.00000       0.00000       0.00000       0.00000       0.00000       0.00000       0.00000       0.00000       0.00000       0.00000       0.00000       14.6096       17.3031       16.9590       14.8223       11.7488       8.19996       5.49647       3.35224       1.66992      0.911488      0.338063      0.124924     0.0353045    0.00653098       0.00000       0.00000       0.00000       0.00000       0.00000       0.00000       0.00000       0.00000       0.00000       0.00000       0.00000       0.00000       0.00000       0.00000       0.00000       0.00000       0.00000       0.00000       0.00000       0.00000       0.00000       0.00000
   7  22 3555.0857    2.5026  3.0414 10.8976 -0.0082  0.0912   0.0577   0.2264    0.2313   0.0000   456.1413       10.1661       2.08382      -1.52258       2.81434      -1.02777      -1.90545      -3.67748       5.12309      -1.51845     -0.500522     -0.130022     0.0861298     0.0259238       0.00000       0.00000       0.00000       0.00000       0.00000       0.00000       0.00000       0.00000       0.00000       0.00000       0.00000       0.00000       0.00000       0.00000       0.00000       0.00000       0.00000       0.00000       0.00000       0.00000       0.00000       0.00000       19.1312       23.1646       22.2069       19.8763       16.0351       11.8596       7.75430       5.00186       2.61300       1.32486      0.512964      0.189353     0.0496846    0.00928477       0.00000       0.00000       0.00000       0.00000       0.00000       0.00000       0.00000       0.00000       0.00000       0.00000       0.00000       0.00000       0.00000       0.00000       0.00000       0.00000       0.00000       0.00000       0.00000       0.00000       0.00000       0.00000
   7  23 3693.1899    2.1748  3.9787 10.3962  0.0016  0.1091   0.0456   0.3016    0.2258   0.0000   414.5736       10.2583       72.0918       4.19595       13.5318       3.12523      -3.40597      -7.22524       2.98044     -0.389703      0.287032      0.213571     0.0257460    -0.0160004       0.00000       0.00000       0.00000       0.00000       0.00000       0.00000       0.00000       0.00000       0.00000       0.00000       0.00000       0.00000       0.00000       0.00000       0.00000       0.00000       0.00000       0.00000       0.00000       0.00000       0.00000       0.00000       22.4822       27.0845       26.2333       24.6287       18.9411       13.9876       9.73545       5.58100       3.28018       1.47177      0.669356      0.216540     0.0602684     0.0115434       0.00000       0.00000       0.00000       0.00000       0.00000       0.00000       0.00000       0.00000       0.00000       0.00000       0.00000       0.00000       0.00000       0.00000       0.00000       0.00000       0.00000       0.00000       0.00000       0.00000       0.00000       0.00000
   7  24 3831.8000    1.8152  5.6773 10.1152 -0.0040  0.1419   0.0327   0.3729    0.1459   0.0000   449.3416      -15.9748       35.8737       3.80419      -31.9358       22.3118      -12.4127       8.35430       1.65733       2.80079     -0.563768     -0.135271    -0.0150776     0.0329642       0.00000       0.00000       0.00000       0.00000       0.00000       0.00000       0.00000       0.00000       0.00000       0.00000       0.00000       0.00000       0.00000       0.00000       0.00000       0.00000       0.00000       0.00000       0.00000       0.00000       0.00000       0.00000       28.4089       35.9653       35.3008       31.0956       25.7221       18.0805       12.2689       7.49327       4.14349       1.97221      0.841481      0.297407     0.0850078     0.0153448       0.00000       0.00000       0.00000       0.00000       0.00000       0.00000       0.00000       0.00000       0.00000       0.00000       0.00000       0.00000       0.00000       0.00000       0.00000       0.00000       0.00000       0.00000       0.00000       0.00000       0.00000       0.00000
   7  25 3970.4817    1.5057  7.2469  9.7123 -0.0038  0.1660   0.0257   0.4598    0.1412   0.0000   413.2965      -68.1363       17.8300       5.01453      -21.4283       4.78451      -29.1412     -0.664339       7.11273      0.677934       1.77460      0.446085     0.0474217    -0.0307899       0.00000       0.00000       0.00000       0.00000       0.00000       0.00000       0.00000       0.00000       0.00000       0.00000       0.00000       0.00000       0.00000       0.00000       0.00000       0.00000       0.00000       0.00000       0.00000       0.00000       0.00000       0.00000       34.1865       42.0016       41.5562       37.3597       29.7867       21.8620       14.6984       9.04794       5.06919       2.39936       1.04857      0.362224     0.0968409     0.0174175       0.00000       0.00000       0.00000       0.00000       0.00000       0.00000       0.00000       0.00000       0.00000       0.00000       0.00000       0.00000       0.00000       0.00000       0.00000       0.00000       0.00000       0.00000       0.00000       0.00000       0.00000       0.00000
   7  27 4248.3018    1.0378 10.5943  9.5740 -0.0042  0.2502   0.0190   0.7031    0.0912   0.0000   459.9060      -147.500      -1.25807       9.93742       1.75431       25.2425      -12.2566      -8.29890       13.1854       4.44057     -0.857514      0.330644    -0.0666995    -0.0316250       0.00000       0.00000       0.00000       0.00000       0.00000       0.00000       0.00000       0.00000       0.00000       0.00000       0.00000       0.00000       0.00000       0.00000       0.00000       0.00000       0.00000       0.00000       0.00000       0.00000       0.00000       0.00000       51.8966       67.0839       64.7075       56.3271       45.3796       33.7097       22.2625       13.5600       7.87226       3.52484       1.60026      0.543359      0.148402     0.0272946       0.00000       0.00000       0.00000       0.00000       0.00000       0.00000       0.00000       0.00000       0.00000       0.00000       0.00000       0.00000       0.00000       0.00000       0.00000       0.00000       0.00000       0.00000       0.00000       0.00000       0.00000       0.00000
   8  12 2225.0889    0.8437  0.9408  9.4430 -0.0091  0.0816   0.0340   0.1314    0.1652   0.0000   449.6149      -14.9536       7.21038       1.82756       12.9148       6.02733     -0.482948      -1.13246       3.17934       1.06332     0.0663940    -0.0653048     0.0669149     0.0437840   -0.00737206   7.32939e-05       0.00000       0.00000       0.00000       0.00000       0.00000       0.00000       0.00000       0.00000       0.00000       0.00000       0.00000       0.00000       0.00000       0.00000       0.00000       0.00000       0.00000       0.00000       0.00000       0.00000       21.6350       27.9665       28.1816       23.5414       16.0461       10.7783       6.03477       3.31885       2.02548       1.03015      0.479342      0.225693     0.0924181     0.0292812    0.00802651    0.00159952       0.00000       0.00000       0.00000       0.00000       0.00000       0.00000       0.00000       0.00000       0.00000       0.00000       0.00000       0.00000       0.00000       0.00000       0.00000       0.00000       0.00000       0.00000       0.00000       0.00000
   8  15 2636.1358    2.1186  0.9986 10.6830 -0.0039  0.0505   0.0690   0.1071    0.2352   0.0000   433.9018       9.68028       16.5911      -5.92984      -4.89146       7.82024       4.04969      -1.65298      -4.00281      0.176249      0.153313     0.0132035    -0.0900048    -0.0117104   -0.00183043   0.000861101       0.00000       0.00000       0.00000       0.00000       0.00000       0.00000       0.00000       0.00000       0.00000       0.00000       0.00000       0.00000       0.00000       0.00000       0.00000       0.00000       0.00000       0.00000       0.00000       0.00000       7.89005       11.7752       10.0196       9.82520       8.24466       5.83488       4.86696       2.63714       1.85015      0.813017      0.510617      0.184370     0.0891875     0.0230788    0.00781335    0.00145340       0.00000       0.00000       0.00000       0.00000       0.00000       0.00000       0.00000       0.00000       0.00000       0.00000       0.00000       0.00000       0.00000       0.00000       0.00000       0.00000       0.00000       0.00000       0.00000       0.00000
   8  16 2773.7470    2.7717  0.8922 11.2358 -0.0037  0.0736   0.1024   0.1028    0.2690   0.0000   429.0040      -5.14205      -4.56937    -0.0732978       5.12990       1.13719       1.16979       4.60099       2.11203      0.569673     0.0780898    -0.0546991    0.00727355     0.0100676    0.00273701  -0.000459349       0.00000       0.00000       0.00000       0.00000       0.00000       0.00000       0.00000       0.00000       0.00000       0.00000       0.00000       0.00000       0.00000       0.00000       0.00000       0.00000       0.00000       0.00000       0.00000       0.00000       22.0380       29.1719       28.2231       22.9079       15.6443       9.49167       5.26357       2.77407       1.45791      0.698980      0.373743      0.141485     0.0607389     0.0182978    0.00505716   0.000940298       0.00000       0.00000       0.00000       0.00000       0.00000       0.00000       0.00000       0.00000       0.00000       0.00000       0.00000       0.00000       0.00000       0.00000       0.00000       0.00000       0.00000       0.00000       0.00000       0.00000
   8  17 2911.5311    3.5884  0.7813 11.8378 -0.0042  0.0503   0.1255   0.0923    0.2603   0.0000   430.6831       3.76387      -5.36842       6.19578      -10.2016       4.91575       3.27596      -1.32170      -1.02522      0.466352      0.290144     -0.136071    0.00681425    0.00978923    0.00186866   1.23007e-05       0.00000       0.00000       0.00000       0.00000       0.00000       0.00000       0.00000       0.00000       0.00000       0.00000       0.00000       0.00000       0.00000       0.00000       0.00000       0.00000       0.00000       0.00000       0.00000       0.00000       10.6851       9.81762       12.4901       11.8403       7.02720       6.06180       5.28653       2.83556       1.38368      0.854662      0.506671      0.241440     0.0861139     0.0220331    0.00473489   0.000825131       0.00000       0.00000       0.00000       0.00000       0.00000       0.00000       0.00000       0.00000       0.00000       0.00000       0.00000       0.00000       0.00000       0.00000       0.00000       0.00000       0.00000       0.00000       0.00000       0.00000
   8  18 3049.0803    3.7516  0.9964 12.2565 -0.0035  0.0476   0.1279   0.1202    0.2182   0.0000   441.8092      -15.5750       3.98338       22.1405      -11.8624      -3.56265      -3.94929      -1.82688     -0.320446      0.359878      0.126005     -0.186553     -0.133599     0.0250954   -0.00570816    0.00118086       0.00000       0.00000       0.00000       0.00000       0.00000       0.00000       0.00000       0.00000       0.00000       0.00000       0.00000       0.00000       0.00000       0.00000       0.00000       0.00000       0.00000       0.00000       0.00000       0.00000       9.19455       11.5347       10.8570       9.93735       7.79123       6.02378       4.17202       2.59702       1.54768      0.857511      0.373827      0.191386     0.0692144     0.0226885    0.00572504    0.00114546       0.00000       0.00000       0.00000       0.00000       0.00000       0.00000       0.00000       0.00000       0.00000       0.00000       0.00000       0.00000       0.00000       0.00000       0.00000       0.00000       0.00000       0.00000       0.00000       0.00000
   8  19 3186.6618    3.8620  0.8699 12.9581 -0.0011  0.0453   0.1459   0.1220    0.1454   0.0000   434.4294       2.51581       9.78776      -6.89449       6.95093      -11.0045      -1.23411      -2.38216       2.57014      0.534410     -0.190323     0.0510933    -0.0156945    -0.0156352    0.00911855  -0.000562265       0.00000       0.00000       0.00000       0.00000       0.00000       0.00000       0.00000       0.00000       0.00000       0.00000       0.00000       0.00000       0.00000       0.00000       0.00000       0.00000       0.00000       0.00000       0.00000       0.00000       8.87642       10.4006       11.3845       9.25673       6.92536       6.31993       4.00814       2.32438       1.66844      0.750198      0.359712      0.166581     0.0821948     0.0239753    0.00552360   0.000990042       0.00000       0.00000       0.00000       0.00000       0.00000       0.00000       0.00000       0.00000       0.00000       0.00000       0.00000       0.00000       0.00000       0.00000       0.00000       0.00000       0.00000       0.00000       0.00000       0.00000
   8  20 3324.1692    3.4419  1.4128 12.0779 -0.0040  0.0656   0.1036   0.1431    0.1925   0.0000   436.2419       10.5914      -17.0322      -2.61777       12.1805      -10.2072      0.752910      -1.90774       1.85021      0.516247     -0.373847    -0.0902102     0.0410343    -0.0254047   -0.00356762    0.00468010       0.00000       0.00000       0.00000       0.00000       0.00000       0.00000       0.00000       0.00000       0.00000       0.00000       0.00000       0.00000       0.00000       0.00000       0.00000       0.00000       0.00000       0.00000       0.00000       0.00000       12.8650       14.0735       12.5806       14.5550       11.4481       7.90979       5.17032       3.88980       2.59064       1.44150      0.679452      0.254551     0.0942212     0.0293564    0.00736713    0.00160799       0.00000       0.00000       0.00000       0.00000       0.00000       0.00000       0.00000       0.00000       0.00000       0.00000       0.00000       0.00000       0.00000       0.00000       0.00000       0.00000       0.00000       0.00000       0.00000       0.00000
   8  21 3462.2232    2.9664  2.1088 11.1727  0.0073  0.0668   0.0735   0.1744    0.1865   0.0000   410.7189      -4.16183       33.3666      -8.36905      -5.10611       6.41570       2.48188      -3.73982     -0.975906       1.95885     -0.610728     -0.444321     0.0770226      0.122258     0.0169971   -0.00164788       0.00000       0.00000       0.00000       0.00000       0.00000       0.00000       0.00000       0.00000       0.00000       0.00000       0.00000       0.00000       0.00000       0.00000       0.00000       0.00000       0.00000       0.00000       0.00000       0.00000       13.1039       16.2842       14.9872       13.7164       11.5513       9.13961       6.46808       4.06547       2.28873       1.18843      0.609903      0.255002      0.102871     0.0345526    0.00918371    0.00167389       0.00000       0.00000       0.00000       0.00000       0.00000       0.00000       0.00000       0.00000       0.00000       0.00000       0.00000       0.00000       0.00000       0.00000       0.00000       0.00000       0.00000       0.00000       0.00000       0.00000
   8  22 3600.7148    2.4465  3.0698 11.0391  0.0050  0.0860   0.0525   0.2404    0.1409   0.0000   454.2191      -38.1181       20.5364      -1.65498      -22.9525      -22.4780       6.00644       1.73731     -0.486028     -0.864001    -0.0584980      0.100678      0.361899    -0.0311216    -0.0193333    0.00183031       0.00000       0.00000       0.00000       0.00000       0.00000       0.00000       0.00000       0.00000       0.00000       0.00000       0.00000       0.00000       0.00000       0.00000       0.00000       0.00000       0.00000       0.00000       0.00000       0.00000       15.9255       18.7364       19.1919       16.5511       15.1661       10.9254       8.09013       5.37029       3.04141       1.73532      0.857395      0.376019      0.136071     0.0471124     0.0126552    0.00196375       0.00000       0.00000       0.00000       0.00000       0.00000       0.00000       0.00000       0.00000       0.00000       0.00000       0.00000       0.00000       0.00000       0.00000       0.00000       0.00000       0.00000       0.00000       0.00000       0.00000
   8  25 4017.3379    1.4333  7.3718  9.8257 -0.0041  0.1633   0.0229   0.4514    0.1035   0.0000   467.7529       26.0708      -5.39748       65.7943       52.2831      -32.3480      -11.9018       26.5330       3.36759      -2.74729      -1.59976      0.485783     -0.629250     -0.139886   -0.00817116   6.15538e-05       0.00000       0.00000       0.00000       0.00000       0.00000       0.00000       0.00000       0.00000       0.00000       0.00000       0.00000       0.00000       0.00000       0.00000       0.00000       0.00000       0.00000       0.00000       0.00000       0.00000       30.8048       36.3245       39.1047       33.0028       28.9599       21.2446       15.3944       10.3540       6.12849       3.27947       1.83006      0.728216      0.293162     0.0947952     0.0240711    0.00358402       0.00000       0.00000       0.00000       0.00000       0.00000       0.00000       0.00000       0.00000       0.00000       0.00000       0.00000       0.00000       0.00000       0.00000       0.00000       0.00000       0.00000       0.00000       0.00000       0.00000
   8  26 4156.8485    1.1708  8.8759  9.6539 -0.0019  0.2141   0.0200   0.5488    0.0963   0.0000   456.3387      -83.8430      -24.8602       25.7116       24.3386      -29.8428      -17.9231      -13.1044       8.18768      -2.54894      0.591774      0.299850      0.330406     -0.143467    -0.0583839   -0.00229359       0.00000       0.00000       0.00000       0.00000       0.00000       0.00000       0.00000       0.00000       0.00000       0.00000       0.00000       0.00000       0.00000       0.00000       0.00000       0.00000       0.00000       0.00000       0.00000       0.00000       35.6886       49.1842       46.1513       43.0618       37.6263       26.5687       20.7753       12.8938       8.20781       4.70753       2.11126       1.04262      0.381249      0.120033     0.0341580    0.00582853       0.00000       0.00000       0.00000       0.00000       0.00000       0.00000       0.00000       0.00000       0.00000       0.00000       0.00000       0.00000       0.00000       0.00000       0.00000       0.00000       0.00000       0.00000       0.00000       0.00000
   9  11 2125.0595    0.7177  0.6196  9.5671 -0.0323  0.0559   0.0340   0.0810    0.1871   0.0000   443.3806      0.170255      -1.15595       14.8245      -2.35362      -1.35947      -2.93180      -1.24649       1.83507      -2.16765      0.224214      0.301928    -0.0762704    -0.0338712     0.0356615    0.00620104  -0.000145051   0.000118560       0.00000       0.00000       0.00000       0.00000       0.00000       0.00000       0.00000       0.00000       0.00000       0.00000       0.00000       0.00000       0.00000       0.00000       0.00000       0.00000       0.00000       0.00000       7.24085       11.1725       11.1676       9.53927       10.2901       5.15973       6.75083       2.97045       2.98756       1.57639      0.771755      0.568022      0.146803     0.0997150     0.0342487    0.00758838    0.00291163   0.000351641       0.00000       0.00000       0.00000       0.00000       0.00000       0.00000       0.00000       0.00000       0.00000       0.00000       0.00000       0.00000       0.00000       0.00000       0.00000       0.00000       0.00000       0.00000
   9  14 2539.4955    1.7772  0.8575 10.7205 -0.0006  0.0455   0.0629   0.1011    0.1741   0.0000   432.1721      -14.4643       14.1484      -5.48847      -5.41493       6.81476      -4.48479     -0.253214      -1.07014      -1.25799      0.548214      0.554466      0.184156     0.0513916    -0.0157284    -0.0107159   0.000341648   0.000352419       0.00000       0.00000       0.00000       0.00000       0.00000       0.00000       0.00000       0.00000       0.00000       0.00000       0.00000       0.00000       0.00000       0.00000       0.00000       0.00000       0.00000       0.00000       6.22375       9.80215       8.27657       9.05990       6.75117       5.84619       4.38738       2.73749       2.10751      0.951151      0.715429      0.250679      0.171390     0.0469234     0.0258106    0.00601792    0.00177032   0.000357740       0.00000       0.00000       0.00000       0.00000       0.00000       0.00000       0.00000       0.00000       0.00000       0.00000       0.00000       0.00000       0.00000       0.00000       0.00000       0.00000       0.00000       0.00000
   9  15 2676.9816    2.4440  1.0017 10.2749  0.0109  0.0381   0.0756   0.1047    0.3077   0.0000   429.2552      -12.6234       10.5209      -4.26757       10.5716      -10.5510      -8.46343       3.91556       1.36906     -0.501789     -0.340506     -0.101737     -0.139286    -0.0451652     0.0224546   -0.00324533   -0.00255443   0.000240744       0.00000       0.00000       0.00000       0.00000       0.00000       0.00000       0.00000       0.00000       0.00000       0.00000       0.00000       0.00000       0.00000       0.00000       0.00000       0.00000       0.00000       0.00000       6.78644       8.42068       8.24264       7.44514       6.39850       5.18074       3.87376       2.50240       1.62243      0.895031      0.505276      0.244690      0.114870     0.0449839     0.0168276    0.00489689    0.00130846   0.000213806       0.00000       0.00000       0.00000       0.00000       0.00000       0.00000       0.00000       0.00000       0.00000       0.00000       0.00000       0.00000       0.00000       0.00000       0.00000       0.00000       0.00000       0.00000
   9  16 2815.0889    3.0415  0.8932 11.2731 -0.0042  0.0435   0.1009   0.0964    0.2277   0.0000   431.3661      -2.31487       15.3457      -5.30251       4.59017      0.680872     -0.591444      -3.69325      -2.77345       2.85215      0.127283     -0.312186    -0.0653806     0.0318579     0.0187020    -0.0118468   -0.00211640   0.000269659       0.00000       0.00000       0.00000       0.00000       0.00000       0.00000       0.00000       0.00000       0.00000       0.00000       0.00000       0.00000       0.00000       0.00000       0.00000       0.00000       0.00000       0.00000       8.63429       10.6948       10.3988       9.85080       7.45023       5.93906       4.13024       2.90726       1.64822       1.07632      0.499445      0.294068      0.114833     0.0540811     0.0157076    0.00559034    0.00117862   0.000241947       0.00000       0.00000       0.00000       0.00000       0.00000       0.00000       0.00000       0.00000       0.00000       0.00000       0.00000       0.00000       0.00000       0.00000       0.00000       0.00000       0.00000       0.00000
   9  17 2953.4533    3.6206  0.9552 11.1799  0.0030  0.0405   0.1128   0.1000    0.3084   0.0000   436.9844      -7.35962       14.0122       18.5547      -17.2750       1.54398       3.07390      0.883418     -0.439860      -1.60443      0.545427     -0.499626     0.0597592     0.0111675    0.00453877    0.00811164    0.00113045  -0.000118301       0.00000       0.00000       0.00000       0.00000       0.00000       0.00000       0.00000       0.00000       0.00000       0.00000       0.00000       0.00000       0.00000       0.00000       0.00000       0.00000       0.00000       0.00000       7.39765       7.93458       7.72291       7.85593       6.92949       5.11380       3.83523       2.67156       1.76706       1.05725      0.581177      0.280140      0.123734     0.0468735     0.0168163    0.00502588    0.00131435   0.000212859       0.00000       0.00000       0.00000       0.00000       0.00000       0.00000       0.00000       0.00000       0.00000       0.00000       0.00000       0.00000       0.00000       0.00000       0.00000       0.00000       0.00000       0.00000
   9  19 3229.3890    3.5535  1.2022 12.4237  0.0026  0.0476   0.1142   0.1305    0.1770   0.0000   433.6662      0.515689       18.2884      -4.98919       13.8602      -16.3330      -2.72732      -1.09081       3.03134       1.03992     -0.120175    -0.0431628      0.109679    -0.0739440    -0.0192112    -0.0123820  -0.000339652  -0.000114777       0.00000       0.00000       0.00000       0.00000       0.00000       0.00000       0.00000       0.00000       0.00000       0.00000       0.00000       0.00000       0.00000       0.00000       0.00000       0.00000       0.00000       0.00000       8.12818       10.0661       9.85830       9.07952       7.77068       6.22156       4.75528       3.16152       2.05365       1.26568      0.651205      0.335677      0.149667     0.0658381     0.0221562    0.00686504    0.00167319   0.000273465       0.00000       0.00000       0.00000       0.00000       0.00000       0.00000       0.00000       0.00000       0.00000       0.00000       0.00000       0.00000       0.00000       0.00000       0.00000       0.00000       0.00000       0.00000
   9  20 3367.7195    3.2772  1.4224 12.0939 -0.0089  0.0567   0.0903   0.1367    0.1509   0.0000   439.5919      -14.3754      0.299165       12.0224      0.945360       2.90376       7.44667      -7.98978       3.74706    -0.0568505     -0.115592      0.116537     -0.265320     -0.184467     0.0562214  -0.000967063   0.000561180  -2.17305e-05       0.00000       0.00000       0.00000       0.00000       0.00000       0.00000       0.00000       0.00000       0.00000       0.00000       0.00000       0.00000       0.00000       0.00000       0.00000       0.00000       0.00000       0.00000       8.40619       11.8677       10.7474       10.7529       8.73170       7.11019       5.01593       3.65988       2.20233       1.45818      0.687815      0.412797      0.153706     0.0786397     0.0238648    0.00832875    0.00194791   0.000385977       0.00000       0.00000       0.00000       0.00000       0.00000       0.00000       0.00000       0.00000       0.00000       0.00000       0.00000       0.00000       0.00000       0.00000       0.00000       0.00000       0.00000       0.00000
   9  21 3506.1042    2.6865  2.4674 11.6035 -0.0010  0.0758   0.0626   0.1931    0.1099   0.0000   447.4618       11.6403       24.4566       18.4432       11.7770      -10.2553       4.19425      -1.87532       3.68541     -0.854359     -0.563022     -0.578799     0.0538642    0.00628558    -0.0350044    0.00667982  -0.000308691   2.01405e-05       0.00000       0.00000       0.00000       0.00000       0.00000       0.00000       0.00000       0.00000       0.00000       0.00000       0.00000       0.00000       0.00000       0.00000       0.00000       0.00000       0.00000       0.00000       12.4693       15.7723       15.6835       14.2976       12.7337       9.83494       7.33049       5.09008       3.31657       2.07316       1.07612      0.587800      0.240793      0.110378     0.0368676     0.0115581    0.00279576   0.000447214       0.00000       0.00000       0.00000       0.00000       0.00000       0.00000       0.00000       0.00000       0.00000       0.00000       0.00000       0.00000       0.00000       0.00000       0.00000       0.00000       0.00000       0.00000
   9  22 3644.9640    2.0796  3.2534 11.3285 -0.0077  0.0941   0.0479   0.2361    0.0924   0.0000   444.7668      -13.9423      0.267664       14.8000     -0.352733       24.1900      -10.3809       11.6100       12.2028      0.153240       2.14200     -0.997132     -0.771800     -0.139739    -0.0286514    0.00338290  -0.000244477  -0.000162697       0.00000       0.00000       0.00000       0.00000       0.00000       0.00000       0.00000       0.00000       0.00000       0.00000       0.00000       0.00000       0.00000       0.00000       0.00000       0.00000       0.00000       0.00000       15.4303       18.8424       20.1111       17.2129       15.5780       12.5601       9.03667       6.41702       4.32025       2.40279       1.39106      0.697892      0.309883      0.125581     0.0494779     0.0146868    0.00345416   0.000521163       0.00000       0.00000       0.00000       0.00000       0.00000       0.00000       0.00000       0.00000       0.00000       0.00000       0.00000       0.00000       0.00000       0.00000       0.00000       0.00000       0.00000       0.00000
   9  23 3783.9496    1.8271  4.6362 10.7064 -0.0081  0.1170   0.0336   0.2965    0.0970   0.0000   419.7841       28.4344       5.18480       10.5577      -7.90117      -22.3512     0.0715004       18.4324      -3.97755      -3.60955      0.792892       3.02594    -0.0189954     -0.363733     0.0805281     0.0332236    0.00716355    0.00109085       0.00000       0.00000       0.00000       0.00000       0.00000       0.00000       0.00000       0.00000       0.00000       0.00000       0.00000       0.00000       0.00000       0.00000       0.00000       0.00000       0.00000       0.00000       19.8853       23.5262       25.7329       22.6468       20.1663       14.9107       11.6332       8.42016       5.08963       2.98061       1.68303      0.929159      0.398190      0.168177     0.0589388     0.0183803    0.00432648   0.000620879       0.00000       0.00000       0.00000       0.00000       0.00000       0.00000       0.00000       0.00000       0.00000       0.00000       0.00000       0.00000       0.00000       0.00000       0.00000       0.00000       0.00000       0.00000
   9  25 4063.0033    1.2973  6.6626 10.1696 -0.0140  0.1543   0.0232   0.4038    0.0818   0.0000   444.3273      -9.18980       76.4863      -47.5193      0.108249      -29.4234       57.0770      0.845136      -13.0647      -2.32441       5.26608      0.162337      -1.76035      0.575531   -0.00252922    0.00319782  -0.000215770  -0.000943074       0.00000       0.00000       0.00000       0.00000       0.00000       0.00000       0.00000       0.00000       0.00000       0.00000       0.00000       0.00000       0.00000       0.00000       0.00000       0.00000       0.00000       0.00000       26.1752       32.7770       32.4247       29.7792       26.3233       21.4206       15.9371       11.1265       7.17840       4.45178       2.41909       1.18891      0.565464      0.228603     0.0806282     0.0246083    0.00570850   0.000922346       0.00000       0.00000       0.00000       0.00000       0.00000       0.00000       0.00000       0.00000       0.00000       0.00000       0.00000       0.00000       0.00000       0.00000       0.00000       0.00000       0.00000       0.00000
   9  26 4202.7772    1.0665  8.6986  9.9144 -0.0133  0.1926   0.0194   0.5256    0.0727   0.0000   424.1558     -0.936183       55.5441       55.2759      -29.2828      -24.8152       36.0015       28.5467      -17.5274     -0.612989      0.929399      -1.88129     -0.489478     -0.285910    -0.0240455    -0.0365089   -0.00232008    0.00216631       0.00000       0.00000       0.00000       0.00000       0.00000       0.00000       0.00000       0.00000       0.00000       0.00000       0.00000       0.00000       0.00000       0.00000       0.00000       0.00000       0.00000       0.00000       31.5030       40.0822       40.6706       37.1306       32.4091       25.8938       19.8661       14.1352       8.86530       5.66538       2.99630       1.66160      0.712734      0.314737      0.103141     0.0319379    0.00734837    0.00116150       0.00000       0.00000       0.00000       0.00000       0.00000       0.00000       0.00000       0.00000       0.00000       0.00000       0.00000       0.00000       0.00000       0.00000       0.00000       0.00000       0.00000       0.00000
  10   9 1880.0330    0.4137  0.3012  8.9984  0.0040  0.0306   0.0247   0.0585    0.0734   0.0000   442.7020     -0.240817       7.60546     -0.432932      0.408329       2.03299      -1.17012      -2.75234       1.08594      0.866740     -0.357577     0.0802786    -0.0345944     0.0481762     0.0206822   0.000261692  -0.000193484   0.000812689  -0.000123175  -4.30112e-06       0.00000       0.00000       0.00000       0.00000       0.00000       0.00000       0.00000       0.00000       0.00000       0.00000       0.00000       0.00000       0.00000       0.00000       0.00000       0.00000       5.11938       5.21453       6.10728       6.27370       5.16149       3.48631       2.63850       2.67579       1.54888      0.722548      0.578064      0.320546      0.179194     0.0974289     0.0313223    0.00968353    0.00404112    0.00113222   0.000214985   2.98679e-05       0.00000       0.00000       0.00000       0.00000       0.00000       0.00000       0.00000       0.00000       0.00000       0.00000       0.00000       0.00000       0.00000       0.00000       0.00000       0.00000
  10  12 2302.7169    1.0749  0.7854  9.6525 -0.0129  0.0382   0.0394   0.0898    0.2449   0.0000   438.6726       17.7507       14.8732     -0.552755       4.97030      -5.71992       3.51917     -0.393074      -2.97171     -0.978980      0.249487      0.276575     -0.174249    -0.0481890     0.0985694  -0.000862262    -0.0159940  -0.000470384   0.000425893   0.000111867       0.00000       0.00000       0.00000       0.00000       0.00000       0.00000       0.00000       0.00000       0.00000       0.00000       0.00000       0.00000       0.00000       0.00000       0.00000       0.00000       5.52962       7.93014       7.43010       7.46053       6.16227       4.76005       3.83875       2.52071       1.84937       1.09349      0.700566      0.357153      0.201480     0.0858036     0.0427302     0.0149075    0.00566207    0.00136938   0.000385936   6.47255e-05       0.00000       0.00000       0.00000       0.00000       0.00000       0.00000       0.00000       0.00000       0.00000       0.00000       0.00000       0.00000       0.00000       0.00000       0.00000       0.00000
  10  13 2440.8285    1.4397  0.9491 10.4735 -0.0062  0.0461   0.0474   0.1060    0.1758   0.0000   444.8218      -6.50170       2.96279      -4.70836      -1.70733     0.0726722     -0.688080      -4.04992     -0.897396      0.977181    -0.0404579      0.492135     0.0333950    -0.0859948    -0.0731114    -0.0144886  -0.000754279    0.00229511  -3.30234e-05   3.66955e-05       0.00000       0.00000       0.00000       0.00000       0.00000       0.00000       0.00000       0.00000       0.00000       0.00000       0.00000       0.00000       0.00000       0.00000       0.00000       0.00000       6.62906       8.29775       9.33789       7.71003       7.49373       5.67264       4.18193       3.51912       2.21770       1.21031      0.804810      0.435593      0.231775      0.114249     0.0434717     0.0158729    0.00648941    0.00196117   0.000432391   6.00133e-05       0.00000       0.00000       0.00000       0.00000       0.00000       0.00000       0.00000       0.00000       0.00000       0.00000       0.00000       0.00000       0.00000       0.00000       0.00000       0.00000
  10  14 2578.5638    1.9076  0.9266 10.8334 -0.0019  0.0460   0.0619   0.1094    0.1794   0.0000   433.3852       23.6947       12.5550      -1.39557      -5.97101       6.40181       2.37299      -2.80047      -2.27581       1.69552     -0.453157     -0.491214      0.275831     0.0444503     0.0134070     0.0118871    0.00339804  -0.000685276  -0.000122240   0.000148047       0.00000       0.00000       0.00000       0.00000       0.00000       0.00000       0.00000       0.00000       0.00000       0.00000       0.00000       0.00000       0.00000       0.00000       0.00000       0.00000       7.02058       8.87916       7.99077       8.68436       7.59915       6.20152       4.13063       2.90292       2.20961       1.46433      0.930069      0.456780      0.247185     0.0931484     0.0465240     0.0149153    0.00592830    0.00161199   0.000389691   7.14700e-05       0.00000       0.00000       0.00000       0.00000       0.00000       0.00000       0.00000       0.00000       0.00000       0.00000       0.00000       0.00000       0.00000       0.00000       0.00000       0.00000
  10  16 2855.6482    3.2460  0.7220 11.2713  0.0028  0.0339   0.1146   0.0848    0.2218   0.0000   436.8387      -7.44145       18.5579      -1.42356       3.69597     -0.676439       3.53254      -4.53304     -0.665929     -0.208607     -0.111631      0.388740     0.0838522     0.0291876    -0.0453096     0.0114252   -0.00332597  -0.000139794  -0.000147775   9.53248e-05       0.00000       0.00000       0.00000       0.00000       0.00000       0.00000       0.00000       0.00000       0.00000       0.00000       0.00000       0.00000       0.00000       0.00000       0.00000       0.00000       5.05620       6.16674       6.39197       5.90342       5.51289       3.94306       3.75491       2.45365       1.58967       1.06034      0.620448      0.327397      0.167410     0.0847803     0.0383582     0.0138638    0.00426929    0.00127083   0.000332119   4.57831e-05       0.00000       0.00000       0.00000       0.00000       0.00000       0.00000       0.00000       0.00000       0.00000       0.00000       0.00000       0.00000       0.00000       0.00000       0.00000       0.00000
  10  17 2994.3617    3.7942  0.7912 11.9804 -0.0071  0.0399   0.1233   0.0781    0.1964   0.0000   433.9717       1.72562       11.8333      -3.61081      -10.9252      0.407517       3.43220       3.41150      -1.70327      -2.04301     -0.386830     -0.304431     0.0467880    -0.0847449   -0.00246496   5.61723e-05   -0.00321843    0.00167253   0.000186593  -2.17058e-06       0.00000       0.00000       0.00000       0.00000       0.00000       0.00000       0.00000       0.00000       0.00000       0.00000       0.00000       0.00000       0.00000       0.00000       0.00000       0.00000       6.19187       7.62698       7.86307       6.68523       6.71691       5.25544       3.69779       2.81541       1.86895       1.22532      0.803538      0.366453      0.196164     0.0897487     0.0395859     0.0127721    0.00551914    0.00157860   0.000348797   4.92076e-05       0.00000       0.00000       0.00000       0.00000       0.00000       0.00000       0.00000       0.00000       0.00000       0.00000       0.00000       0.00000       0.00000       0.00000       0.00000       0.00000
  10  18 3132.8091    4.0382  0.9822 11.6556 -0.0042  0.0503   0.1173   0.0985    0.2592   0.0000   432.3008      -6.21175       15.3484      -6.65337      -1.99221       2.59837     0.0598767       2.25538      -1.60795     -0.262119       1.05413     -0.274107     0.0364732   0.000537983     0.0450909    0.00879751   -0.00306197  -0.000879785  -0.000119919  -1.13048e-05       0.00000       0.00000       0.00000       0.00000       0.00000       0.00000       0.00000       0.00000       0.00000       0.00000       0.00000       0.00000       0.00000       0.00000       0.00000       0.00000       7.64714       10.4837       8.81879       8.54025       7.32827       6.89835       5.85870       3.83228       2.89362       1.53605       1.01250      0.416133      0.297690     0.0814932     0.0610704     0.0173440    0.00787991    0.00163131   0.000473352   8.29226e-05       0.00000       0.00000       0.00000       0.00000       0.00000       0.00000       0.00000       0.00000       0.00000       0.00000       0.00000       0.00000       0.00000       0.00000       0.00000       0.00000
  10  19 3271.2270    3.7797  1.3910 11.0714  0.0014  0.0459   0.0954   0.1204    0.2853   0.0000   427.1033      -3.46628       6.77928      -9.47706      -4.30459     -0.716157      -1.09842       1.87427      -2.41860    -0.0819126    -0.0965272     -0.336897     -0.107546     0.0965646    -0.0380194   -0.00685564   -0.00322692    0.00122807  -0.000848134  -5.82393e-05       0.00000       0.00000       0.00000       0.00000       0.00000       0.00000       0.00000       0.00000       0.00000       0.00000       0.00000       0.00000       0.00000       0.00000       0.00000       0.00000       7.15967       8.84424       8.95082       8.03482       7.10974       6.11450       4.94913       3.45854       2.29426       1.49351      0.776424      0.459650      0.222733      0.104400     0.0458843     0.0193701    0.00595157    0.00180459   0.000416021   6.28689e-05       0.00000       0.00000       0.00000       0.00000       0.00000       0.00000       0.00000       0.00000       0.00000       0.00000       0.00000       0.00000       0.00000       0.00000       0.00000       0.00000
  10  20 3409.9857    3.0625  1.7899 11.8190 -0.0111  0.0587   0.0740   0.1446    0.1206   0.0000   447.6920       1.02647       18.7842       7.39085      -11.1341       4.11828       4.84471       7.54023      -4.00195      -1.30091      0.118923      0.114422      0.592298    -0.0599645     -0.141090    -0.0130447     0.0152666   -0.00209572   0.000454144   2.57865e-05       0.00000       0.00000       0.00000       0.00000       0.00000       0.00000       0.00000       0.00000       0.00000       0.00000       0.00000       0.00000       0.00000       0.00000       0.00000       0.00000       9.07726       11.1375       11.6104       11.0564       9.56470       7.46620       6.21083       4.18482       2.98006       1.89051       1.20910      0.595861      0.351409      0.144288     0.0744856     0.0240013    0.00865545    0.00220439   0.000552855   8.10710e-05       0.00000       0.00000       0.00000       0.00000       0.00000       0.00000       0.00000       0.00000       0.00000       0.00000       0.00000       0.00000       0.00000       0.00000       0.00000       0.00000
  10  21 3548.8739    2.4973  2.8207 11.2480 -0.0046  0.0742   0.0498   0.1960    0.0905   0.0000   447.2728      -18.1008       25.1007       21.9562      -7.43678       5.57806       15.7147      -9.97822      -7.02127       1.03247       1.16093      -1.06247      0.343548      0.429137    -0.0312144     0.0499706    0.00595331    0.00168313   0.000740071  -0.000242734       0.00000       0.00000       0.00000       0.00000       0.00000       0.00000       0.00000       0.00000       0.00000       0.00000       0.00000       0.00000       0.00000       0.00000       0.00000       0.00000       10.5711       13.2944       14.0031       12.7228       11.7531       9.38489       7.25763       5.41913       3.66941       2.39076       1.39997      0.803500      0.431109      0.186972     0.0856034     0.0320078     0.0107060    0.00315972   0.000703978   0.000104658       0.00000       0.00000       0.00000       0.00000       0.00000       0.00000       0.00000       0.00000       0.00000       0.00000       0.00000       0.00000       0.00000       0.00000       0.00000       0.00000
  10  22 3688.2478    2.1381  3.8726 10.9784 -0.0041  0.0960   0.0403   0.2385    0.0839   0.0000   433.3565       4.64011       20.0061      -21.2985      -28.9914      -4.42679      -4.09701      -3.24921       6.15683       2.70639     -0.140754      0.354873    0.00231680     0.0969680    -0.0316565    -0.0721358     0.0224850    0.00760328   6.15709e-05  -9.52858e-05       0.00000       0.00000       0.00000       0.00000       0.00000       0.00000       0.00000       0.00000       0.00000       0.00000       0.00000       0.00000       0.00000       0.00000       0.00000       0.00000       13.7827       17.5970       17.7741       17.2019       14.8235       12.2173       9.93724       6.81778       4.98781       3.04930       1.99569       1.00339      0.585279      0.249627      0.122257     0.0414917     0.0151658    0.00379372   0.000926715   0.000142266       0.00000       0.00000       0.00000       0.00000       0.00000       0.00000       0.00000       0.00000       0.00000       0.00000       0.00000       0.00000       0.00000       0.00000       0.00000       0.00000
  10  23 3827.5630    1.6271  4.9324 10.7009 -0.0075  0.1157   0.0307   0.3109    0.0782   0.0000   413.1658       22.9030       3.34718       50.3843       9.65881      -3.42388      -24.6733       1.00630       1.42303      -2.82766      -1.58977       1.72848      -1.23597     -0.369459     0.0955796     0.0851695    -0.0100075    0.00789589   0.000148644  -0.000336458       0.00000       0.00000       0.00000       0.00000       0.00000       0.00000       0.00000       0.00000       0.00000       0.00000       0.00000       0.00000       0.00000       0.00000       0.00000       0.00000       17.8371       21.1054       21.0949       21.4902       18.4355       15.7373       11.5818       8.69031       6.05839       3.90292       2.39667       1.29552      0.710159      0.297208      0.139309     0.0493384     0.0172900    0.00471717    0.00100447   0.000167880       0.00000       0.00000       0.00000       0.00000       0.00000       0.00000       0.00000       0.00000       0.00000       0.00000       0.00000       0.00000       0.00000       0.00000       0.00000       0.00000
  10  24 3967.4802    1.4182  6.7145 10.1240 -0.0068  0.1360   0.0228   0.3805    0.0796   0.0000   415.3093       41.0894       21.9432       18.7396       11.9255      -25.8697      -20.7896      -9.29820      0.185157       6.98601       3.75031      -4.92520     -0.516572    -0.0568381      0.163424    -0.0219650    -0.0485230     0.0125068    0.00188400   0.000148142       0.00000       0.00000       0.00000       0.00000       0.00000       0.00000       0.00000       0.00000       0.00000       0.00000       0.00000       0.00000       0.00000       0.00000       0.00000       0.00000       20.0720       24.8479       25.3247       25.0632       21.2332       18.1714       14.0033       10.0678       7.12977       4.64378       2.74308       1.61915      0.789360      0.399804      0.156749     0.0659237     0.0207747    0.00568886    0.00123586   0.000200861       0.00000       0.00000       0.00000       0.00000       0.00000       0.00000       0.00000       0.00000       0.00000       0.00000       0.00000       0.00000       0.00000       0.00000       0.00000       0.00000
  10  25 4106.9687    1.1581  8.0776  9.9341 -0.0122  0.1638   0.0192   0.4624    0.0712   0.0000   415.1890      -6.64699       12.0478       10.0931       15.6738       14.1820      -18.6283       13.5567      0.149209       17.7416       8.69164      0.973135    -0.0644907      0.668968     -0.218581     -0.128280    -0.0316210    0.00735077    0.00332976  -0.000556498       0.00000       0.00000       0.00000       0.00000       0.00000       0.00000       0.00000       0.00000       0.00000       0.00000       0.00000       0.00000       0.00000       0.00000       0.00000       0.00000       25.7408       30.8580       33.5465       30.8681       27.1818       21.7478       17.0106       12.3104       8.52877       5.61525       3.21665       1.92691       1.01580      0.451466      0.201345     0.0780986     0.0247274    0.00692647    0.00149483   0.000210662       0.00000       0.00000       0.00000       0.00000       0.00000       0.00000       0.00000       0.00000       0.00000       0.00000       0.00000       0.00000       0.00000       0.00000       0.00000       0.00000
  10  27 4387.1549    0.8394 12.1689  9.5407 -0.0183  0.2755   0.0158   0.7285    0.0677   0.0000   473.0980      -17.7586      -43.3484      -4.15137       50.9804       4.90215      -70.6065      -12.4433       10.5857      -13.3304       6.31892       5.60960      0.104859     -0.660040     -0.281918      0.296876    -0.0694242    -0.0187410     0.0106300   7.71424e-05       0.00000       0.00000       0.00000       0.00000       0.00000       0.00000       0.00000       0.00000       0.00000       0.00000       0.00000       0.00000       0.00000       0.00000       0.00000       0.00000       38.9295       49.2436       52.5017       47.7693       44.4425       35.8687       27.8083       21.2651       14.7740       9.41102       6.02790       3.29526       1.83615      0.819153      0.369941      0.131460     0.0462800     0.0125129    0.00273220   0.000391798       0.00000       0.00000       0.00000       0.00000       0.00000       0.00000       0.00000       0.00000       0.00000       0.00000       0.00000       0.00000       0.00000       0.00000       0.00000       0.00000
  11   8 1772.2211    0.3115  0.2404  8.9297 -0.0084  0.0383   0.0203   0.0546    0.0740   0.0000   432.4767      -6.54818       25.1758       6.08408      -11.7244    -0.0499591       7.96517      -3.95047      -1.03323       1.58038      0.309138     -0.325754    0.00178017      0.185131    -0.0536377    -0.0251949   -0.00564638    0.00574629   -0.00127562   0.000168240   1.77242e-05   1.42377e-05       0.00000       0.00000       0.00000       0.00000       0.00000       0.00000       0.00000       0.00000       0.00000       0.00000       0.00000       0.00000       0.00000       0.00000       5.58963       7.10810       7.98599       5.97675       7.34494       4.63201       3.92186       3.41339       1.64978       1.47302      0.820488      0.463612      0.306933      0.152792     0.0657340     0.0311137     0.0120238    0.00343527    0.00131745   0.000468137   8.98766e-05   9.66264e-06       0.00000       0.00000       0.00000       0.00000       0.00000       0.00000       0.00000       0.00000       0.00000       0.00000       0.00000       0.00000       0.00000       0.00000
  11   9 1915.3810    0.4395  0.4660  9.0220 -0.0134  0.0380   0.0236   0.0809    0.0828   0.0000   437.0531       4.27309       15.9130      -1.75690      -2.50745      0.858788      -5.28768     -0.734321      -1.43067      -1.68505      0.322787     0.0526029    -0.0439356     0.0751469     0.0455895    -0.0262756     0.0114763   -0.00152646   -0.00168356   0.000185745  -7.40142e-05   2.48606e-05       0.00000       0.00000       0.00000       0.00000       0.00000       0.00000       0.00000       0.00000       0.00000       0.00000       0.00000       0.00000       0.00000       0.00000       5.55912       5.98347       5.73989       5.83539       5.90255       5.24137       3.51150       2.36568       1.87786       1.36132      0.982204      0.582713      0.281968      0.134862     0.0667537     0.0252754    0.00990344    0.00384659    0.00130005   0.000316859   6.78726e-05   1.15240e-05       0.00000       0.00000       0.00000       0.00000       0.00000       0.00000       0.00000       0.00000       0.00000       0.00000       0.00000       0.00000       0.00000       0.00000
  11  10 2057.9119    0.6168  0.5721  8.9545 -0.0012  0.0432   0.0242   0.0839    0.1117   0.0000   440.2474      -4.15045       8.53703     -0.736380      -9.64168       3.31748       1.04717       3.48127       1.98116     -0.980490     -0.709543      0.596576      0.209454    -0.0722243   -0.00252083     0.0564736   -0.00608857   -0.00186747    0.00119402  -0.000159917   6.72826e-05  -2.02446e-06       0.00000       0.00000       0.00000       0.00000       0.00000       0.00000       0.00000       0.00000       0.00000       0.00000       0.00000       0.00000       0.00000       0.00000       5.81231       4.94771       7.69005       7.32144       4.88598       5.56036       4.29348       2.37445       2.38983       1.66638      0.749073      0.535720      0.369830      0.189392     0.0638216     0.0371586     0.0174117    0.00680103    0.00173132   0.000352987   6.64405e-05   1.02043e-05       0.00000       0.00000       0.00000       0.00000       0.00000       0.00000       0.00000       0.00000       0.00000       0.00000       0.00000       0.00000       0.00000       0.00000
  11  13 2478.4119    1.6318  0.8593  9.9474 -0.0154  0.0389   0.0569   0.0885    0.4770   0.0000   432.1920     -0.744855       19.7033      -1.58487      -5.02901      -3.44635       3.51646       2.41805      -3.03560      -2.40322     -0.162446     0.0704121    -0.0206093     -0.166207    -0.0257202    -0.0100745    0.00302700    0.00430610    0.00183761  -0.000250828  -0.000165890  -1.19038e-05       0.00000       0.00000       0.00000       0.00000       0.00000       0.00000       0.00000       0.00000       0.00000       0.00000       0.00000       0.00000       0.00000       0.00000       5.64441       6.90757       6.73513       6.53392       5.63230       5.06636       4.04863       3.18307       2.21123       1.42363      0.898364      0.516155      0.272840      0.132082     0.0783206     0.0275346     0.0128835    0.00431349    0.00143440   0.000368067   7.78555e-05   1.28188e-05       0.00000       0.00000       0.00000       0.00000       0.00000       0.00000       0.00000       0.00000       0.00000       0.00000       0.00000       0.00000       0.00000       0.00000
  11  14 2616.8592    2.0785  0.9543 10.8955  0.0040  0.0464   0.0650   0.0948    0.2168   0.0000   440.0492       1.24575       10.6873      -7.02990      0.262270       1.99591     -0.639627      -4.38207       1.44717      -1.18470     -0.414394      0.690876     -0.221324     0.0350407     -0.134773   -0.00503698    -0.0183185   0.000169200   0.000660948   0.000225329   0.000173470  -1.83665e-05       0.00000       0.00000       0.00000       0.00000       0.00000       0.00000       0.00000       0.00000       0.00000       0.00000       0.00000       0.00000       0.00000       0.00000       6.64984       8.11485       8.21757       8.77990       7.24352       5.50364       4.49018       3.46330       2.60069       1.45179      0.931755      0.565734      0.350970      0.181418     0.0915810     0.0364715     0.0144856    0.00488229    0.00168564   0.000389176   0.000101241   1.60980e-05       0.00000       0.00000       0.00000       0.00000       0.00000       0.00000       0.00000       0.00000       0.00000       0.00000       0.00000       0.00000       0.00000       0.00000
  11  15 2756.0370    2.6817  0.7992 11.6278 -0.0156  0.0390   0.0927   0.0857    0.1580   0.0000   446.1391      -14.3764       19.7012      -11.5894      -2.24344      -2.89555       5.51583     -0.223140       5.02375       1.06799      -2.02962      -1.03224     -0.117071    -0.0466776   -0.00657296    0.00209304    -0.0134892    0.00535341  -0.000789388  -0.000237356   5.80977e-05  -1.11390e-05       0.00000       0.00000       0.00000       0.00000       0.00000       0.00000       0.00000       0.00000       0.00000       0.00000       0.00000       0.00000       0.00000       0.00000       4.85749       6.44357       6.54521       6.18878       5.79111       4.58748       3.55341       2.88848       2.12811       1.24076      0.864137      0.471161      0.283761      0.148721     0.0681083     0.0316147     0.0119219    0.00409782    0.00154383   0.000406008   9.09273e-05   1.40071e-05       0.00000       0.00000       0.00000       0.00000       0.00000       0.00000       0.00000       0.00000       0.00000       0.00000       0.00000       0.00000       0.00000       0.00000
  11  16 2895.3678    3.3646  0.8180 11.5358 -0.0051  0.0358   0.1102   0.0893    0.2062   0.0000   445.7428      -3.55258       14.4750     -0.856006       7.00618      -2.18013     -0.599817       2.51987      -3.88136      0.351170     -0.432593      -1.19861      0.240283    -0.0128152     0.0750440   0.000733041    0.00337134    0.00305075  -0.000580331  -0.000371562   8.90087e-05   7.06785e-06       0.00000       0.00000       0.00000       0.00000       0.00000       0.00000       0.00000       0.00000       0.00000       0.00000       0.00000       0.00000       0.00000       0.00000       5.66670       7.28505       6.36412       5.85833       5.10990       4.71147       4.18328       3.12283       2.24269       1.32664      0.821828      0.430361      0.245605      0.116246     0.0597091     0.0256201     0.0108748    0.00341015    0.00115068   0.000291044   7.24289e-05   1.19235e-05       0.00000       0.00000       0.00000       0.00000       0.00000       0.00000       0.00000       0.00000       0.00000       0.00000       0.00000       0.00000       0.00000       0.00000
  11  18 3173.3597    3.7559  1.0408 12.0103 -0.0137  0.0508   0.1098   0.1090    0.2189   0.0000   438.9737       3.53632       30.0150      0.652557     -0.173696       1.87485       1.91870      -8.78278      -2.05526       2.88871     0.0858616     -0.474121     -0.206227    -0.0244549    -0.0298713     0.0291590     0.0251117   -0.00456873   -0.00211677   0.000653155  -1.90446e-05   1.03271e-05       0.00000       0.00000       0.00000       0.00000       0.00000       0.00000       0.00000       0.00000       0.00000       0.00000       0.00000       0.00000       0.00000       0.00000       5.77792       8.79245       8.51769       7.39953       8.10626       5.06724       5.16403       3.06765       2.34212       1.75626      0.988484      0.653971      0.349289      0.172407     0.0902986     0.0350288     0.0167046    0.00588262    0.00162660   0.000537024   0.000144013   1.80372e-05       0.00000       0.00000       0.00000       0.00000       0.00000       0.00000       0.00000       0.00000       0.00000       0.00000       0.00000       0.00000       0.00000       0.00000
  11  19 3312.2360    3.5445  1.3707 11.7507 -0.0056  0.0534   0.0934   0.1152    0.1830   0.0000   442.6993      -1.23362       11.7360     -0.199725       8.11487      -2.28972      -2.30478      -2.28904      0.106986      0.260414      0.455192     -0.184425    0.00131177      0.202308     -0.161040   -0.00723445    0.00272545   0.000825389    0.00116615    0.00192708   2.81055e-05  -2.47770e-05       0.00000       0.00000       0.00000       0.00000       0.00000       0.00000       0.00000       0.00000       0.00000       0.00000       0.00000       0.00000       0.00000       0.00000       7.75399       9.34915       8.73978       9.77880       8.55685       6.90480       5.16810       3.73578       2.83188       1.97294       1.15831      0.768631      0.418234      0.232744     0.0893084     0.0447305     0.0152954    0.00651392    0.00175844   0.000500659   0.000107919   1.87743e-05       0.00000       0.00000       0.00000       0.00000       0.00000       0.00000       0.00000       0.00000       0.00000       0.00000       0.00000       0.00000       0.00000       0.00000
  11  20 3451.4886    3.0463  2.0944 11.2851  0.0009  0.0579   0.0641   0.1511    0.1307   0.0000   439.5360      -14.3693       6.65020       1.78632      -8.60740      -7.00617       6.36333       1.27498      -7.84080      0.687164      0.992835     -0.197449     -0.296614      0.102085     0.0204125     0.0388878   -0.00558436  -0.000302152  -0.000982859   0.000396650  -0.000120119   8.05468e-06       0.00000       0.00000       0.00000       0.00000       0.00000       0.00000       0.00000       0.00000       0.00000       0.00000       0.00000       0.00000       0.00000       0.00000       7.76904       9.82744       10.3299       9.55127       8.72640       7.21853       5.87437       4.54952       3.09775       2.10548       1.32147      0.730384      0.456847      0.227373      0.104783     0.0499448     0.0203449    0.00680258    0.00229022   0.000641507   0.000136875   1.97137e-05       0.00000       0.00000       0.00000       0.00000       0.00000       0.00000       0.00000       0.00000       0.00000       0.00000       0.00000       0.00000       0.00000       0.00000
  11  21 3590.9186    2.3712  3.3107 10.9922 -0.0044  0.0783   0.0433   0.2026    0.0890   0.0000   427.7148       6.75234       9.96007      -11.5766       16.1348      -11.9883       1.77592       10.0044     -0.864282       3.53394      -2.17707       1.65817     -0.217787      0.177154    -0.0670538     0.0769496    -0.0273405    -0.0168360   0.000238057   0.000436815  -8.66820e-05  -1.25486e-05       0.00000       0.00000       0.00000       0.00000       0.00000       0.00000       0.00000       0.00000       0.00000       0.00000       0.00000       0.00000       0.00000       0.00000       10.9575       13.4350       14.2549       13.4776       12.3210       10.2148       7.62432       6.07449       4.34935       2.81554       1.81744       1.10102      0.619618      0.332224      0.151425     0.0698658     0.0263726    0.00992114    0.00325199   0.000842168   0.000171207   2.55771e-05       0.00000       0.00000       0.00000       0.00000       0.00000       0.00000       0.00000       0.00000       0.00000       0.00000       0.00000       0.00000       0.00000       0.00000
  11  22 3730.6591    1.9169  4.1899 10.8420 -0.0062  0.0972   0.0341   0.2431    0.0758   0.0000   440.6550      -9.43295       7.60257       11.6415       11.7387      -23.8450      -26.7351       5.74132      -1.09118      -1.24266      -3.73385    -0.0631686       1.31466     -0.208869     0.0556480     0.0459099     0.0228494    0.00308197   -0.00194046   -0.00100324  -2.03493e-05   1.78449e-05       0.00000       0.00000       0.00000       0.00000       0.00000       0.00000       0.00000       0.00000       0.00000       0.00000       0.00000       0.00000       0.00000       0.00000       12.3025       16.3313       17.0267       16.0758       14.7201       11.9937       10.2967       7.25344       5.47652       3.50288       2.34537       1.36063      0.766775      0.410941      0.193390     0.0909838     0.0352926     0.0130501    0.00422408    0.00108463   0.000254655   3.52944e-05       0.00000       0.00000       0.00000       0.00000       0.00000       0.00000       0.00000       0.00000       0.00000       0.00000       0.00000       0.00000       0.00000       0.00000
  11  23 3870.5141    1.6380  6.3030 10.1908  0.0002  0.1194   0.0254   0.3274    0.0852   0.0000   461.7171       4.09977      -4.86177       26.9868       31.5154       27.0194      -26.1786      -14.8672       6.20878       1.09399      -6.93705     -0.645562       1.42390     0.0332845     -0.229985    -0.0464044    -0.0178370    -0.0212271   -0.00465613   -0.00196952   0.000510299  -1.71972e-06       0.00000       0.00000       0.00000       0.00000       0.00000       0.00000       0.00000       0.00000       0.00000       0.00000       0.00000       0.00000       0.00000       0.00000       15.7049       20.4911       21.4578       19.9952       18.4205       15.4020       12.4930       9.25399       6.75620       4.41811       2.88628       1.67679      0.932688      0.496764      0.229997      0.107609     0.0421843     0.0157742    0.00516741    0.00138298   0.000305409   4.27780e-05       0.00000       0.00000       0.00000       0.00000       0.00000       0.00000       0.00000       0.00000       0.00000       0.00000       0.00000       0.00000       0.00000       0.00000
  11  24 4010.8275    1.3254  6.7745 10.2080 -0.0026  0.1389   0.0223   0.3701    0.0718   0.0000   421.2314       34.6263       35.6119      -42.0862       48.2024       8.60805       13.4482       20.0553       7.71438      -7.91375     -0.681320       2.66459       1.01825    0.00295529     -0.276449    -0.0463335    -0.0384349     0.0270044    0.00990564    0.00347342   0.000731364  -1.58370e-05       0.00000       0.00000       0.00000       0.00000       0.00000       0.00000       0.00000       0.00000       0.00000       0.00000       0.00000       0.00000       0.00000       0.00000       19.6332       25.0912       24.4900       23.9358       20.8606       18.7352       15.1700       11.6643       8.14158       5.37719       3.47851       1.94679       1.10866      0.563138      0.274550      0.123667     0.0500613     0.0176468    0.00586686    0.00151996   0.000325842   5.10879e-05       0.00000       0.00000       0.00000       0.00000       0.00000       0.00000       0.00000       0.00000       0.00000       0.00000       0.00000       0.00000       0.00000       0.00000
  11  25 4150.8624    1.1808  9.4580  9.7314 -0.0017  0.1718   0.0178   0.4669    0.0716   0.0000   474.1414      -20.2551      -19.8036      -44.2848      -1.41219       34.5456      -55.6911      -5.18302       19.8222      0.102522      -3.05172     -0.582193       3.60145      -1.30132     -0.526970      0.249138     0.0825070    -0.0492249   -0.00153976   0.000562913   0.000783917  -1.95796e-05       0.00000       0.00000       0.00000       0.00000       0.00000       0.00000       0.00000       0.00000       0.00000       0.00000       0.00000       0.00000       0.00000       0.00000       23.4051       29.9394       31.4654       29.8274       27.0121       22.4326       18.1853       13.3964       9.97260       6.48383       4.20536       2.57936       1.39876      0.776894      0.361075      0.167368     0.0636013     0.0242557    0.00748608    0.00193221   0.000426188   5.96763e-05       0.00000       0.00000       0.00000       0.00000       0.00000       0.00000       0.00000       0.00000       0.00000       0.00000       0.00000       0.00000       0.00000       0.00000
  11  26 4292.0563    0.9754 10.7933  9.6380 -0.0179  0.2113   0.0156   0.5545    0.0645   0.0000   434.2958       13.5406      -34.6844      -24.0979       42.1729      -6.61266      -24.5095      -13.3129       6.27482       21.2557       3.18813       3.88820      -4.02842      -2.73179       1.37049      0.744524     -0.204221    -0.0480232    0.00427855    0.00195924    0.00112530   0.000242994       0.00000       0.00000       0.00000       0.00000       0.00000       0.00000       0.00000       0.00000       0.00000       0.00000       0.00000       0.00000       0.00000       0.00000       28.1374       35.6083       37.3684       36.3173       32.7851       27.6737       22.4345       16.4870       12.1113       8.31780       5.34027       3.25323       1.81691      0.942380      0.471527      0.203383     0.0841493     0.0300915    0.00937159    0.00244820   0.000528797   7.55199e-05       0.00000       0.00000       0.00000       0.00000       0.00000       0.00000       0.00000       0.00000       0.00000       0.00000       0.00000       0.00000       0.00000       0.00000
  12  15 2794.4498    2.6216  0.8040 11.7946 -0.0106  0.0393   0.0864   0.0816    0.1824   0.0000   431.2737      -6.60253       11.8779       6.62949      -11.2465      0.132096     -0.259344      -1.03444      -2.60231     -0.186712     -0.148505     -0.225506    -0.0172688      0.201626    -0.0878781     0.0114540    0.00950657    -0.0125863    -0.0102180    0.00230901   0.000344239  -0.000104345  -7.24381e-06  -3.53943e-06       0.00000       0.00000       0.00000       0.00000       0.00000       0.00000       0.00000       0.00000       0.00000       0.00000       0.00000       0.00000       5.02334       5.56355       7.03338       6.05185       5.99388       4.66286       3.77133       3.37102       2.08743       1.40182       1.11530      0.648865      0.373117      0.217816      0.111648     0.0576681     0.0281032     0.0112866    0.00388427    0.00132230   0.000454085   0.000113016   2.12099e-05   2.40709e-06       0.00000       0.00000       0.00000       0.00000       0.00000       0.00000       0.00000       0.00000       0.00000       0.00000       0.00000       0.00000
  12  17 3073.7145    3.8109  0.9765 11.9459 -0.0102  0.0405   0.1115   0.0988    0.2110   0.0000   430.6567       2.76370       28.4766      -3.22702      -9.69895       8.04378       14.4466      -5.07681      -5.86682       3.33165       1.85164      -1.06336      -1.01543    -0.0791539      0.296894     0.0109421    -0.0464881   0.000614797   -0.00421375   0.000135347   0.000806462  -9.15645e-05  -5.13319e-05  -3.75319e-06       0.00000       0.00000       0.00000       0.00000       0.00000       0.00000       0.00000       0.00000       0.00000       0.00000       0.00000       0.00000       5.11486       7.17424       6.20954       6.57398       5.59885       5.23500       4.47968       3.32512       2.53144       1.74597       1.14148      0.689879      0.393289      0.218206      0.109901     0.0517373     0.0245646     0.0101163    0.00383714    0.00139541   0.000421096   0.000105037   2.48608e-05   3.96604e-06       0.00000       0.00000       0.00000       0.00000       0.00000       0.00000       0.00000       0.00000       0.00000       0.00000       0.00000       0.00000
  12  19 3352.6029    3.3642  1.4798 11.4676 -0.0038  0.0477   0.0797   0.1096    0.1713   0.0000   441.1028       6.26134       1.65557       3.55623      -5.36295       2.94296      -5.38029      -5.48234       3.26545      -2.55436      0.974024     -0.385758    -0.0683332    -0.0576639     0.0324015     0.0596542    -0.0163495   -0.00813843   0.000913183    0.00127455  -0.000748541  -3.90259e-05   7.15976e-05   4.13385e-06       0.00000       0.00000       0.00000       0.00000       0.00000       0.00000       0.00000       0.00000       0.00000       0.00000       0.00000       0.00000       5.79270       7.69786       7.75653       7.39469       7.37129       5.66864       5.06170       3.62727       2.95750       1.92354       1.27336      0.769268      0.472677      0.276256      0.139712     0.0682621     0.0300800     0.0129899    0.00477935    0.00171369   0.000523439   0.000132836   3.39935e-05   4.17542e-06       0.00000       0.00000       0.00000       0.00000       0.00000       0.00000       0.00000       0.00000       0.00000       0.00000       0.00000       0.00000
  12  20 3492.1849    2.7328  2.6415 11.2270 -0.0131  0.0705   0.0520   0.1524    0.1008   0.0000   432.5253     -0.885657       16.3921       2.00917      -14.7420     -0.253523       6.54616      -2.51876       4.30003     0.0456774      -3.05368       1.06713    -0.0846526     -0.775373    -0.0508512      0.201881   -0.00626186    -0.0590045   -0.00487673    0.00323588   0.000397417   9.46019e-05  -3.42574e-05  -5.34239e-07       0.00000       0.00000       0.00000       0.00000       0.00000       0.00000       0.00000       0.00000       0.00000       0.00000       0.00000       0.00000       8.85184       11.6757       11.3979       11.3939       10.6904       8.65829       7.43766       5.49410       4.37602       2.83377       1.94929       1.15189      0.728229      0.400420      0.200805      0.112550     0.0394194     0.0207537    0.00697016    0.00250046   0.000785933   0.000189391   4.59303e-05   6.28205e-06       0.00000       0.00000       0.00000       0.00000       0.00000       0.00000       0.00000       0.00000       0.00000       0.00000       0.00000       0.00000
  12  21 3632.3313    2.2981  3.5463 10.7985 -0.0067  0.0822   0.0388   0.1792    0.0871   0.0000   440.9587       4.51296       26.9635      -8.49650      -13.8013      -3.27419       3.03140     0.0523954      -7.63459      -2.78484       3.07448       2.15267     -0.116896     -0.525048      0.326225     0.0557742    -0.0393565    -0.0395667   -0.00403186    0.00257594    0.00127152   0.000153995   7.92763e-05   4.57592e-06       0.00000       0.00000       0.00000       0.00000       0.00000       0.00000       0.00000       0.00000       0.00000       0.00000       0.00000       0.00000       10.1037       12.7072       14.3683       12.5629       12.6298       10.3574       8.23426       6.90361       4.61258       3.32915       2.36473       1.40050      0.879002      0.457823      0.245624      0.130416     0.0544138     0.0250441    0.00911214    0.00302557    0.00104153   0.000266988   4.99859e-05   6.31741e-06       0.00000       0.00000       0.00000       0.00000       0.00000       0.00000       0.00000       0.00000       0.00000       0.00000       0.00000       0.00000
  12  22 3772.4241    1.8513  4.8243 10.6923 -0.0025  0.0955   0.0299   0.2481    0.0702   0.0000   442.6035      -13.2492       31.5695       40.7040      -22.1805      -4.26652       3.88819       11.3272       5.31604      -4.02297      -4.03177     0.0734574       1.72515      0.556851     -0.274812      0.120128    -0.0465457    -0.0195980    -0.0116475    0.00247093   -0.00214031  -9.64202e-05   0.000124270  -1.37272e-05       0.00000       0.00000       0.00000       0.00000       0.00000       0.00000       0.00000       0.00000       0.00000       0.00000       0.00000       0.00000       11.8140       15.4764       16.3865       15.4451       14.2729       12.1138       10.1840       7.69465       5.70083       4.07763       2.66597       1.72915       1.02254      0.578072      0.305267      0.153644     0.0691438     0.0298371     0.0112804    0.00394776    0.00114480   0.000294375   6.00923e-05   8.11359e-06       0.00000       0.00000       0.00000       0.00000       0.00000       0.00000       0.00000       0.00000       0.00000       0.00000       0.00000       0.00000
  12  23 3912.3350    1.5132  6.6334 10.1895  0.0031  0.1203   0.0236   0.3343    0.0783   0.0000   456.0278       13.0317       19.2964      -6.25956      -7.03595       18.2688      -19.1938       23.3295      -8.79163      -9.45629       1.87836     -0.946552      0.907383      0.110127      0.514757     -0.216019    -0.0562658     0.0133882    0.00510695    0.00798966    0.00112707  -0.000308849  -0.000168915   3.94970e-06       0.00000       0.00000       0.00000       0.00000       0.00000       0.00000       0.00000       0.00000       0.00000       0.00000       0.00000       0.00000       14.7830       19.0613       20.4030       19.1877       17.9666       15.1011       12.7809       9.52032       7.26050       5.02801       3.35126       2.13079       1.22775      0.720448      0.356569      0.187362     0.0802662     0.0365382     0.0131622    0.00485690    0.00141814   0.000366391   7.74187e-05   1.00868e-05       0.00000       0.00000       0.00000       0.00000       0.00000       0.00000       0.00000       0.00000       0.00000       0.00000       0.00000       0.00000
  12  25 4194.2464    1.0133  8.9956  9.8634 -0.0053  0.1708   0.0178   0.4756    0.0688   0.0000   467.9908      -15.0480       11.5879      -18.1161      -22.4862       9.23678       53.0911      -36.2104      -20.8498       18.5211       1.36929      0.235897      -2.50238       1.89277      0.269472     -0.256486    -0.0945114     0.0162742    0.00195666   -0.00155179    0.00229355   0.000362878  -2.69902e-07  -1.16325e-06       0.00000       0.00000       0.00000       0.00000       0.00000       0.00000       0.00000       0.00000       0.00000       0.00000       0.00000       0.00000       21.8089       27.1501       29.1239       27.9295       26.1188       22.0011       18.0239       14.0921       10.7370       7.34376       4.98305       3.20510       1.89523       1.11313      0.581594      0.293971      0.132230     0.0556454     0.0204672    0.00717560    0.00208064   0.000513533   0.000104827   1.39279e-05       0.00000       0.00000       0.00000       0.00000       0.00000       0.00000       0.00000       0.00000       0.00000       0.00000       0.00000       0.00000
  13  12 2411.7367    1.4178  0.8186  9.9964 -0.0079  0.0449   0.0457   0.0818    0.1929   0.0000   447.1366      -1.22925       22.2462       1.74568       4.70030       5.23476       3.41274       2.37880      0.837212      -1.00858      0.622974      0.185639      0.250866     -0.552662      0.117895     0.0447958     0.0304518    -0.0209247   -0.00305709   1.11494e-05  -0.000584757    0.00100966  -0.000139686  -3.82454e-05  -2.21633e-06   5.18123e-07       0.00000       0.00000       0.00000       0.00000       0.00000       0.00000       0.00000       0.00000       0.00000       0.00000       6.23119       8.78680       9.62306       8.98084       8.12734       6.22985       4.99325       3.76985       2.21452       1.92156       1.05692      0.816474      0.465212      0.281683      0.150400     0.0791381     0.0387257     0.0185554    0.00813783    0.00340649    0.00123937   0.000413516   0.000106505   3.67951e-05   6.19226e-06   8.09694e-07       0.00000       0.00000       0.00000       0.00000       0.00000       0.00000       0.00000       0.00000       0.00000       0.00000
  13  13 2551.6649    1.7456  0.8158 10.9825 -0.0149  0.0416   0.0595   0.0874    0.2012   0.0000   431.0652      -2.35783       25.3224      -10.5679       3.28466      -1.14258       1.00543     -0.321595      -3.55826      0.536077       1.56109       1.08587     0.0606327    -0.0142492     -0.337018      0.109087     0.0353657   0.000207858    0.00802426   -0.00518189    0.00144573   0.000667038  -6.38951e-05  -3.60267e-05  -1.60255e-06  -3.65732e-07       0.00000       0.00000       0.00000       0.00000       0.00000       0.00000       0.00000       0.00000       0.00000       0.00000       4.63480       6.42202       5.47541       6.43014       5.38728       5.52633       4.00916       3.20846       2.28326       1.74844       1.29156      0.856318      0.482225      0.331646      0.161539     0.0927596     0.0363109     0.0212438    0.00768935    0.00382797    0.00103377   0.000431895   0.000106747   2.90932e-05   5.51926e-06   1.05515e-06       0.00000       0.00000       0.00000       0.00000       0.00000       0.00000       0.00000       0.00000       0.00000       0.00000
  13  14 2691.5960    2.3283  1.0136 10.3250 -0.0079  0.0408   0.0741   0.0940    0.7206   0.0000   441.1501       4.00549       15.6920       2.14043      -16.2621       2.66573       3.10979     -0.318930     -0.437565     -0.309716     -0.297228     -0.343159     0.0387598     0.0404794     -0.323732    -0.0658537     0.0263494    -0.0124468    -0.0146800    0.00271994   0.000378436   0.000756031  -0.000166232   1.01331e-05   6.36525e-06   5.18143e-07       0.00000       0.00000       0.00000       0.00000       0.00000       0.00000       0.00000       0.00000       0.00000       0.00000       4.98524       6.35308       6.17225       6.13023       5.46125       4.85286       4.22865       3.92239       2.75498       1.94826       1.31569      0.819865      0.502637      0.287052      0.165009     0.0862727     0.0468924     0.0192618    0.00938619    0.00328864    0.00124843   0.000395612   0.000123203   3.01989e-05   5.65657e-06   8.70792e-07       0.00000       0.00000       0.00000       0.00000       0.00000       0.00000       0.00000       0.00000       0.00000       0.00000
  13  18 3252.2360    3.6471  1.2126 12.0420 -0.0177  0.0455   0.0953   0.1068    0.1649   0.0000   444.0280       2.27797       17.1763      -3.09836       8.09635      -6.02289     -0.375503      0.559546      -6.28494     -0.479549     -0.757457      0.299381     -0.237688     -0.188854      0.128712     -0.106505    0.00398884    0.00596213    0.00455262    0.00446549   0.000729954   0.000278091  -5.27793e-06  -3.96060e-06   2.04101e-06  -2.58081e-06       0.00000       0.00000       0.00000       0.00000       0.00000       0.00000       0.00000       0.00000       0.00000       0.00000       4.93676       6.74893       6.22049       6.91435       5.79879       5.29206       4.28716       3.74102       2.67746       1.79421       1.30451      0.895809      0.533812      0.282280      0.170008     0.0861499     0.0465030     0.0222544    0.00908330    0.00330066    0.00129761   0.000414334   0.000126759   3.08818e-05   6.16794e-06   1.08955e-06       0.00000       0.00000       0.00000       0.00000       0.00000       0.00000       0.00000       0.00000       0.00000       0.00000
  13  19 3392.2110    3.1763  1.8260 11.5460 -0.0057  0.0508   0.0654   0.1264    0.1191   0.0000   435.2428      -5.03979       19.4946       7.26477      -3.90652      -5.38647       11.0102       7.71268      -3.28203     -0.283151       1.52186      0.366648     -0.240186     0.0491206     -0.310372    -0.0841658     0.0389531     0.0716283   -0.00781977   -0.00304539  -0.000428628    0.00103705   9.24625e-05  -1.87103e-05  -1.11173e-05  -7.19313e-08       0.00000       0.00000       0.00000       0.00000       0.00000       0.00000       0.00000       0.00000       0.00000       0.00000       5.77724       7.31547       7.97453       7.64994       6.78813       6.29519       5.37211       3.90073       3.14154       2.33227       1.49620       1.03747      0.623349      0.382828      0.208010      0.114452     0.0552824     0.0262785     0.0113838    0.00481661    0.00175182   0.000591275   0.000151640   3.78771e-05   7.69276e-06   1.04379e-06       0.00000       0.00000       0.00000       0.00000       0.00000       0.00000       0.00000       0.00000       0.00000       0.00000
  13  20 3532.3558    2.5239  2.7799 11.1315 -0.0010  0.0639   0.0453   0.1620    0.0907   0.0000   434.0741       6.57414       15.8986       9.74935       3.03684       1.27085      -12.3558      -1.81414      -2.88185      -2.12029       1.93899      -1.31293      0.412219      0.447335      0.358646    -0.0240291     0.0335143     0.0185760    -0.0117794   -0.00601391  -0.000102678   0.000517824  -0.000185737   4.59338e-05   6.04462e-06  -1.06883e-06       0.00000       0.00000       0.00000       0.00000       0.00000       0.00000       0.00000       0.00000       0.00000       0.00000       7.40092       8.98585       9.78550       9.71472       9.01550       7.86577       6.60052       5.09292       4.09923       2.86251       1.95351       1.35554      0.793387      0.493212      0.302472      0.139689     0.0748144     0.0350585     0.0154770    0.00547687    0.00229796   0.000738660   0.000199108   4.76892e-05   9.56937e-06   1.25909e-06       0.00000       0.00000       0.00000       0.00000       0.00000       0.00000       0.00000       0.00000       0.00000       0.00000
  13  21 3672.9605    2.1094  4.1329 10.8274 -0.0030  0.0816   0.0340   0.2132    0.0742   0.0000   430.4842       6.60967       45.1195       9.17442      -13.7883      -1.42808       5.43770       4.14849      -8.47008     -0.324738      -1.15558      -1.24849    -0.0602356     -0.478306      0.164904     -0.161233     0.0344844    -0.0407871    -0.0435523    0.00741683    0.00367243   -0.00128132  -0.000720861   4.78422e-05  -5.79508e-06   2.21349e-06       0.00000       0.00000       0.00000       0.00000       0.00000       0.00000       0.00000       0.00000       0.00000       0.00000       9.67004       11.9057       12.7090       12.3878       11.6033       10.1258       8.67209       7.02821       5.28541       3.74723       2.66512       1.71698       1.14288      0.601156      0.355876      0.188888     0.0936446     0.0452708     0.0183683    0.00776246    0.00287986   0.000881989   0.000280418   6.40087e-05   1.25752e-05   1.66092e-06       0.00000       0.00000       0.00000       0.00000       0.00000       0.00000       0.00000       0.00000       0.00000       0.00000
  13  22 3813.4593    1.7308  5.6611 10.4126 -0.0019  0.1041   0.0255   0.2646    0.0720   0.0000   431.6733       6.55420      -21.7706      -24.9196       25.5809      -3.56471      -23.5521      -22.2002       4.83630      0.739124      -4.65020       1.82677       1.82781      0.745412      0.231823    -0.0269092      0.139692    0.00673569    -0.0267569    0.00604466    0.00713585   -0.00342117  -0.000218080   0.000108228  -2.96679e-05   4.20165e-07       0.00000       0.00000       0.00000       0.00000       0.00000       0.00000       0.00000       0.00000       0.00000       0.00000       11.6643       15.1938       15.6370       16.1761       15.0848       12.3819       11.1326       8.28882       6.72142       4.63886       3.31012       2.26783       1.38725      0.853983      0.466457      0.257274      0.131739     0.0588350     0.0264591     0.0103655    0.00369793    0.00126441   0.000336212   8.07215e-05   1.75371e-05   2.21377e-06       0.00000       0.00000       0.00000       0.00000       0.00000       0.00000       0.00000       0.00000       0.00000       0.00000
  13  23 3954.3039    1.4466  7.3410 10.0730  0.0008  0.1213   0.0208   0.3414    0.0727   0.0000   472.5526      -13.1419       27.6931      -37.4018       30.3097      0.696110       6.32613      -25.7556       9.44668       10.5515      -3.72627      -5.38218       1.66337       1.95278      -1.37945     -0.170485      0.231022    -0.0796060    -0.0519971   -0.00475032     0.0127913    0.00253653   -0.00128166   5.78021e-05   2.02843e-05  -3.88806e-06       0.00000       0.00000       0.00000       0.00000       0.00000       0.00000       0.00000       0.00000       0.00000       0.00000       14.1347       18.2318       19.2202       18.8290       17.4101       15.5111       12.3493       10.4709       7.64659       5.74870       3.89372       2.57832       1.64696      0.961761      0.567246      0.295303      0.153000     0.0705737     0.0309583     0.0119234    0.00448821    0.00139545   0.000414474   0.000100088   1.78047e-05   2.56503e-06       0.00000       0.00000       0.00000       0.00000       0.00000       0.00000       0.00000       0.00000       0.00000       0.00000
  13  24 4095.2754    1.2244  8.6183  9.8186 -0.0041  0.1455   0.0180   0.4073    0.0734   0.0000   434.8966      -20.0975       21.2306       14.5479       6.63815      -20.2406      -5.18768      -17.4037      -10.7757      -1.46308       7.45488      -2.06548     -0.139735     -0.563661       1.04356    -0.0372800     -0.151918      0.213599   -0.00626144    -0.0103920    0.00795608    0.00662329    0.00115469   2.03167e-05   2.80625e-05   2.25401e-06       0.00000       0.00000       0.00000       0.00000       0.00000       0.00000       0.00000       0.00000       0.00000       0.00000       16.0665       20.8681       22.8132       21.7962       20.5962       17.9523       15.2347       12.0918       9.25278       6.64962       4.77029       3.07839       1.96002       1.17833      0.663489      0.355799      0.177758     0.0849512     0.0367342     0.0148668    0.00536800    0.00177280   0.000514122   0.000120878   2.37260e-05   3.05715e-06       0.00000       0.00000       0.00000       0.00000       0.00000       0.00000       0.00000       0.00000       0.00000       0.00000
  13  25 4236.3815    0.9986 10.2965  9.7596 -0.0031  0.1795   0.0165   0.5061    0.0652   0.0000   442.0690      -25.4925       61.8839      -18.1440      -27.7214      -3.00548       31.3608      -10.2785      -5.38206       10.8846       15.6023      0.137150      -2.42865    -0.0678923      0.244952      0.952882     -0.383942     -0.227648    -0.0322129     0.0101919   0.000132370   -0.00385280   0.000237762  -0.000245207  -1.87444e-05   5.77372e-07       0.00000       0.00000       0.00000       0.00000       0.00000       0.00000       0.00000       0.00000       0.00000       0.00000       20.1401       25.8965       28.0863       26.7750       25.5012       22.4964       18.3778       15.2015       11.2649       8.53364       5.82458       3.86443       2.46400       1.52893      0.853771      0.456461      0.244972      0.100161     0.0503308     0.0184438    0.00690845    0.00220661   0.000619099   0.000152286   2.76942e-05   3.71275e-06       0.00000       0.00000       0.00000       0.00000       0.00000       0.00000       0.00000       0.00000       0.00000       0.00000
  13  26 4377.1799    0.8102 10.8667  9.6267 -0.0217  0.2070   0.0152   0.5785    0.0642   0.0000   483.6008       24.5405      -83.1569       21.3304       95.1142      -4.71173      -21.9158       33.8249      -13.8563      -2.72843       5.18883      -6.76910      -8.81002       3.34978       3.69207      -1.86836      -1.04478      0.224835     0.0204924    -0.0135775    0.00839973   -0.00123399  -0.000957245   0.000162275  -6.19868e-05   4.07046e-06       0.00000       0.00000       0.00000       0.00000       0.00000       0.00000       0.00000       0.00000       0.00000       0.00000       24.5597       30.5910       34.1841       32.4947       30.1537       26.7242       21.7480       17.7762       13.1443       9.70112       6.86625       4.39560       2.83320       1.71030      0.986961      0.518063      0.268628      0.123475     0.0556595     0.0218270    0.00787473    0.00249501   0.000726181   0.000168999   3.07656e-05   4.04718e-06       0.00000       0.00000       0.00000       0.00000       0.00000       0.00000       0.00000       0.00000       0.00000       0.00000
  14  13 2587.2323    2.0391  1.0134 10.5244 -0.0076  0.0426   0.0555   0.0886    0.2229   0.0000   440.8414      -3.24539       15.8125      -10.7472       6.78753       11.7254      -2.13828      -4.96790       2.76967       2.55903      -1.93426      -1.18577      0.169986     0.0261093     -0.209299    -0.0195860      0.108210     0.0331176   -0.00572245   -0.00677891   -0.00216306   0.000901662   0.000240033  -0.000137137   2.82425e-07   1.49550e-05   8.11592e-07  -3.31419e-07       0.00000       0.00000       0.00000       0.00000       0.00000       0.00000       0.00000       0.00000       4.17578       6.08465       5.96677       6.43165       5.55791       5.65832       3.87076       4.07972       2.54308       2.21410       1.49451       1.05509      0.614107      0.479415      0.201596      0.171471     0.0662260     0.0419642     0.0196826    0.00829093    0.00347536    0.00155582   0.000353159   0.000174404   3.97682e-05   1.10038e-05   1.47099e-06   2.72037e-07       0.00000       0.00000       0.00000       0.00000       0.00000       0.00000       0.00000       0.00000
  14  19 3431.3224    2.9409  2.2570 11.4990 -0.0077  0.0560   0.0568   0.1403    0.1137   0.0000   440.9691       9.39827       14.9606       4.66157      -7.95079      -3.87207       2.61744       3.35241      -3.04144     -0.819043      -2.67939      0.461834      0.258692      0.520724     -0.444347     0.0174672     -0.142935   -0.00206853     0.0140203    -0.0158195   -0.00238259    0.00117915  -0.000861724   0.000117913   9.91848e-05   9.74110e-06  -1.43109e-06   1.55505e-07       0.00000       0.00000       0.00000       0.00000       0.00000       0.00000       0.00000       0.00000       6.05364       7.65425       8.06362       8.14843       7.39788       6.60322       5.79136       4.54899       3.70085       2.58184       1.92574       1.30213      0.861947      0.506934      0.320590      0.177306     0.0898422     0.0491496     0.0220136     0.0104769    0.00390834    0.00162800   0.000563242   0.000169441   4.69873e-05   1.02200e-05   2.16971e-06   2.82114e-07       0.00000       0.00000       0.00000       0.00000       0.00000       0.00000       0.00000       0.00000
  14  20 3572.0041    2.4370  2.9521 11.3143 -0.0042  0.0695   0.0431   0.1619    0.0828   0.0000   425.0944      -14.3465       4.91887       5.30258      -12.4163       1.24584      -6.02482       5.43481       6.45714      -4.74297      0.546497      0.160776      -1.03508       1.10714      0.334523     -0.187174    -0.0390193      0.114177     0.0208640     0.0126301    -0.0133517   -0.00120680  -4.56843e-05   0.000243154   8.15550e-05  -2.00088e-05   5.89646e-06   3.45152e-08       0.00000       0.00000       0.00000       0.00000       0.00000       0.00000       0.00000       0.00000       7.18269       9.27045       9.90348       9.78107       9.38446       8.25125       6.83025       6.04675       4.38293       3.49622       2.39224       1.62126       1.06052      0.655902      0.398965      0.229085      0.116522     0.0628407     0.0276158     0.0134907    0.00510693    0.00210910   0.000693241   0.000220690   6.36516e-05   1.55741e-05   2.69030e-06   3.63841e-07       0.00000       0.00000       0.00000       0.00000       0.00000       0.00000       0.00000       0.00000
  14  21 3712.9663    1.9600  3.9947 10.8254 -0.0075  0.0825   0.0321   0.2022    0.0770   0.0000   438.5593      -26.9953       3.11229      -9.38697       6.51229      -1.12815       8.62529       5.16545      -7.07941       1.45587      -1.73930      -3.25380     -0.648876      -1.21431     -0.149449      0.682473    -0.0573339   -0.00232135   -0.00933560    -0.0370791   0.000746261   -0.00189988   0.000353197  -0.000120014   7.86983e-06  -1.19424e-05  -9.93543e-07  -6.55925e-07       0.00000       0.00000       0.00000       0.00000       0.00000       0.00000       0.00000       0.00000       8.78742       11.9025       11.9687       12.1202       11.4621       10.2775       8.65515       6.89788       5.41656       3.99454       2.96224       1.87663       1.31801      0.782456      0.472786      0.266678      0.138472     0.0711832     0.0313031     0.0149586    0.00590411    0.00242711   0.000809465   0.000253782   7.63890e-05   1.69732e-05   3.40338e-06   4.54637e-07       0.00000       0.00000       0.00000       0.00000       0.00000       0.00000       0.00000       0.00000
  14  23 3995.2336    1.3371  7.4205 10.1903 -0.0075  0.1200   0.0200   0.3464    0.0657   0.0000   425.6728      -30.3437       18.0451       50.6802       7.76912      -9.22056      -31.5755       2.85899      -12.2586       7.35584      -6.30932     -0.901386       1.49482     -0.868714      -1.11489     0.0203734     -0.289503      0.105401    -0.0403880    -0.0530614     0.0125476    0.00277144  -0.000909153  -0.000953477  -3.61681e-05   2.04858e-05   1.80933e-06   7.75368e-07       0.00000       0.00000       0.00000       0.00000       0.00000       0.00000       0.00000       0.00000       12.9410       16.5515       17.6306       17.4821       16.1942       14.8142       12.7076       10.3619       7.85937       6.08904       4.32651       3.00212       1.96449       1.23475      0.723703      0.423486      0.214563      0.117911     0.0529355     0.0257352    0.00979661    0.00404507    0.00131918   0.000418300   0.000110695   2.59727e-05   4.62854e-06   6.19642e-07       0.00000       0.00000       0.00000       0.00000       0.00000       0.00000       0.00000       0.00000
  14  24 4136.3524    1.1012  8.9256  9.8987 -0.0103  0.1511   0.0175   0.4067    0.0697   0.0000   429.4390       33.9372       27.5239       19.3311      -8.86616       5.32445      -5.36989       1.11658       11.5511      -15.4352      -14.5093      -7.62545       1.18630       1.98389     0.0741661     -0.426489    -0.0106443      0.218086      0.201961    -0.0229600   -0.00562983    0.00555596    0.00306579  -0.000539969  -0.000355673  -4.43754e-05   1.81312e-06   5.07516e-08       0.00000       0.00000       0.00000       0.00000       0.00000       0.00000       0.00000       0.00000       15.9526       21.2054       22.2978       22.3078       20.7665       18.7949       15.5131       13.0244       9.90386       7.59712       5.38463       3.74211       2.43814       1.52624      0.897530      0.539206      0.267574      0.146527     0.0686842     0.0311874     0.0121645    0.00495536    0.00161734   0.000529043   0.000141883   3.33797e-05   5.97622e-06   8.25347e-07       0.00000       0.00000       0.00000       0.00000       0.00000       0.00000       0.00000       0.00000
  14  25 4278.0277    0.9380 10.9161  9.7241 -0.0062  0.1825   0.0156   0.5165    0.0639   0.0000   416.6363       21.3994       59.8924       17.4522      -32.7475      -37.8793       23.1241      -10.4728      -14.5139       25.7851      -4.03404      -11.2656      -8.34215       4.50818       1.76966     -0.542096     -0.676689     -0.152113     -0.106961     0.0262383    0.00748292    0.00505690    0.00180738   0.000629971   0.000246691   5.06155e-05   5.53864e-06  -6.05501e-07       0.00000       0.00000       0.00000       0.00000       0.00000       0.00000       0.00000       0.00000       19.9963       25.3744       27.8556       27.0248       25.6532       22.8309       19.1944       15.8423       12.3287       9.30449       6.54525       4.55304       2.94529       1.86237       1.12426      0.627914      0.347632      0.174174     0.0838758     0.0373948     0.0156435    0.00577640    0.00206840   0.000630741   0.000171475   3.99706e-05   7.10086e-06   9.02187e-07       0.00000       0.00000       0.00000       0.00000       0.00000       0.00000       0.00000       0.00000
  14  27 4561.3513    0.6678 15.0226  9.4690 -0.0021  0.2965   0.0115   0.7771    0.0465   0.0000   425.6868      -37.8646       83.8137       17.2850       63.6444       4.28148      -69.1518      -35.5448       40.6895       27.8264      -1.13660       2.09722       4.55599       5.84160      -4.37704      -1.30494    -0.0453063      0.176207    -0.0616062     -0.155875     0.0372862    0.00522577   -0.00337647   -0.00134687  -0.000243694   8.95205e-05  -2.28236e-05  -3.25515e-06       0.00000       0.00000       0.00000       0.00000       0.00000       0.00000       0.00000       0.00000       31.4403       40.9477       43.8270       43.2503       41.1298       36.4151       30.6279       25.7219       19.7522       15.0630       10.7597       7.47135       4.88644       3.14372       1.88716       1.10770      0.590531      0.312948      0.146855     0.0676806     0.0268633     0.0103864    0.00346886    0.00107807   0.000284125   6.61599e-05   1.17683e-05   1.53864e-06       0.00000       0.00000       0.00000       0.00000       0.00000       0.00000       0.00000       0.00000
  15  12 2480.9422    1.5209  1.1705  9.7036  0.0121  0.0563   0.0379   0.1065    0.2063   0.0000   443.2663      -17.9673       15.7948       4.37363       7.05219    -0.0810448     -0.762901       1.88337       1.25812     -0.900718     -0.308947      0.971953      0.487361      0.280894     -0.664489     0.0407118     0.0539453     0.0123561   -0.00221727     0.0100344   -0.00322792    0.00206450    0.00178379  -3.11034e-05  -0.000146488  -1.02356e-05   8.27568e-06   2.23182e-06  -4.06505e-07   1.84742e-08       0.00000       0.00000       0.00000       0.00000       0.00000       0.00000       7.27971       7.39726       5.78865       7.57519       9.51665       7.75937       4.83284       3.64473       3.99496       3.86786       2.53529       1.28887      0.669925      0.555125      0.492482      0.323241      0.183457     0.0873220     0.0383518     0.0145259    0.00626140    0.00227530   0.000896397   0.000314656   0.000105820   2.84451e-05   8.82816e-06   2.07456e-06   3.45485e-07   4.62428e-08       0.00000       0.00000       0.00000       0.00000       0.00000       0.00000
  15  14 2764.0869    2.5193  0.8898 11.1567 -0.0035  0.0342   0.0676   0.0789    0.1758   0.0000   434.8649       2.18986       8.90653      0.268513      -4.71326       2.13679       3.36948       3.20520     -0.617055     -0.144495      0.108390      0.409894     -0.430359    -0.0965028      0.414273     0.0888121      0.101336     0.0385351   -0.00606081   -0.00644008   -0.00527427   -0.00191173   0.000229192  -0.000382783   0.000103892   4.98176e-05   8.21183e-06   1.64694e-06   6.03505e-09   1.83273e-08       0.00000       0.00000       0.00000       0.00000       0.00000       0.00000       3.69825       5.13389       5.42404       5.11111       5.27092       4.00622       3.93438       2.80876       2.28140       1.74239       1.11200      0.896850      0.529673      0.366872      0.214624      0.123280     0.0740177     0.0355029     0.0198935    0.00901897    0.00412414    0.00168555   0.000717092   0.000242673   9.18211e-05   2.61522e-05   6.26284e-06   1.94161e-06   3.75890e-07   3.73555e-08       0.00000       0.00000       0.00000       0.00000       0.00000       0.00000
  15  15 2905.7295    3.3692  0.8226 11.5872 -0.0103  0.0357   0.0975   0.0687    0.3106   0.0000   440.6455     -0.783887       20.8275       5.16104      -1.29158      -4.26503       3.98624    -0.0295527       1.73924      0.481007      0.229230     -0.287605      0.205496     0.0131140     0.0636709     -0.119796      0.228545    -0.0315835   -0.00547315     0.0190119   -0.00947717   -0.00321248    0.00134858   0.000356416   2.65868e-05  -6.05776e-06  -8.74359e-06   4.34873e-07  -3.23490e-07  -2.39847e-08       0.00000       0.00000       0.00000       0.00000       0.00000       0.00000       3.41349       4.51160       5.28538       4.66688       4.67380       3.85268       3.63315       2.78911       2.21152       1.83637       1.09358      0.892903      0.558367      0.344388      0.224846      0.131544     0.0789397     0.0371068     0.0203697     0.0109725    0.00411528    0.00203311   0.000790646   0.000306005   0.000107641   2.79743e-05   7.56476e-06   2.08542e-06   3.48163e-07   3.80049e-08       0.00000       0.00000       0.00000       0.00000       0.00000       0.00000
  15  18 3328.7066    3.3248  1.5708 11.7845 -0.0135  0.0482   0.0752   0.1137    0.2120   0.0000   431.9048      -4.30752       10.4161       1.49212      -2.07651      -3.93379       3.65092      -2.00213       1.86214     -0.363326      -1.75316     -0.402708       1.26029     -0.457622     -0.463046     -0.282480     0.0809154    -0.0381853    -0.0673102   -0.00671906    0.00268028   0.000572405   0.000980764   0.000326835   1.61930e-05   4.31640e-05   1.15960e-05  -2.29455e-06  -2.45816e-07  -5.88449e-08       0.00000       0.00000       0.00000       0.00000       0.00000       0.00000       4.06722       6.33974       6.04860       6.38355       6.14041       5.25215       4.76780       3.74765       3.26637       2.23480       1.81879       1.13350      0.867614      0.504948      0.334154      0.189016      0.108636     0.0566482     0.0299570     0.0134729    0.00644195    0.00258093    0.00109883   0.000401265   0.000141487   4.16823e-05   1.25712e-05   2.56416e-06   5.91514e-07   7.35380e-08       0.00000       0.00000       0.00000       0.00000       0.00000       0.00000
  15  19 3469.7510    2.8048  2.3602 11.4802 -0.0041  0.0563   0.0513   0.1366    0.1126   0.0000   432.2689      -5.14837       7.90863      -7.10327       1.20206       3.72200      -5.98671       2.19803       4.03689      -1.04969      -1.69739       2.06013     -0.380129     -0.655590      0.202505      0.289540     -0.312019   -0.00614159      0.120098    0.00222109    -0.0141196  -0.000734403    0.00141036  -5.56557e-05   4.94943e-05  -6.04024e-05   2.70411e-05   1.39242e-06  -2.04957e-07  -1.99197e-07       0.00000       0.00000       0.00000       0.00000       0.00000       0.00000       5.49934       7.49856       8.27639       7.84012       7.73485       6.87718       5.57373       4.88505       3.57735       2.80168       2.03112       1.44986      0.993413      0.625823      0.393010      0.236057      0.119735     0.0748687     0.0353080     0.0166590    0.00868476    0.00334145    0.00128409   0.000525565   0.000161472   5.28929e-05   1.45750e-05   3.31469e-06   5.48739e-07   7.17583e-08       0.00000       0.00000       0.00000       0.00000       0.00000       0.00000
  15  20 3611.1163    2.2280  3.3537 11.2029 -0.0088  0.0720   0.0380   0.1751    0.0830   0.0000   440.9440      -8.83091       25.6631       4.61568      -25.0320       2.22236       16.1946       7.94469      -4.35185     -0.281844       3.93509     0.0178967     -0.516519     -0.215577     0.0889984     -0.197153    -0.0333559    0.00719063     0.0603042    -0.0362197    -0.0167920     0.0123439    0.00273447   0.000399677  -0.000229854   9.25982e-06  -6.63143e-06   2.59205e-06   2.05738e-06   4.95985e-08       0.00000       0.00000       0.00000       0.00000       0.00000       0.00000       7.33109       9.23348       9.90687       9.78357       9.49686       8.28129       7.35025       6.19897       4.86136       3.89731       2.71209       1.88614       1.33702      0.834032      0.531045      0.303827      0.186273     0.0942117     0.0514971     0.0240371     0.0108070    0.00460192    0.00192852   0.000667017   0.000231864   6.29696e-05   1.77413e-05   3.95454e-06   6.94540e-07   8.61561e-08       0.00000       0.00000       0.00000       0.00000       0.00000       0.00000
  15  21 3752.3849    1.8831  4.9503 10.6046 -0.0007  0.0897   0.0274   0.2278    0.0735   0.0000   452.5499      -6.86859      -10.8313      -27.2906       3.42393      -10.4047      0.275057       2.88415      -1.40143      -1.95943       4.26385     -0.666634      -2.08349     -0.212651       1.12747     0.0252976     -0.392690      0.142997   -0.00334372    -0.0219457    -0.0169898   -0.00417048    0.00156965  -0.000956376  -0.000385966  -0.000115372   3.36432e-05  -3.12791e-06   2.68601e-07   2.19643e-07       0.00000       0.00000       0.00000       0.00000       0.00000       0.00000       8.96347       11.7152       12.7096       12.2992       11.9450       10.9669       9.33081       7.53391       5.87410       4.69146       3.28881       2.43094       1.62963       1.08147      0.662240      0.400134      0.228091      0.120338     0.0591781     0.0329990     0.0119141    0.00630666    0.00224231   0.000872617   0.000288006   8.56935e-05   2.18315e-05   5.15578e-06   8.80129e-07   1.11396e-07       0.00000       0.00000       0.00000       0.00000       0.00000       0.00000
  15  22 3893.8844    1.5717  6.7660 10.1494  0.0020  0.1039   0.0211   0.2842    0.0703   0.0000   424.4999    -0.0389442      -8.75539       23.3051       14.6012      -10.5218      -19.3678       6.35957       10.9235     -0.889851       4.06310      -2.14631      -2.19141      0.496010     -0.741872     -0.629227      0.770043      0.253011     -0.172731     0.0616798     0.0216777   -0.00449296   -0.00506663   0.000358138   0.000758158  -9.76301e-05  -2.81512e-05  -7.84116e-06   9.47422e-07   8.57665e-09       0.00000       0.00000       0.00000       0.00000       0.00000       0.00000       10.5865       13.5498       15.0640       14.6767       14.3570       12.4042       10.7700       9.07634       7.00123       5.47230       3.86390       2.78597       1.91173       1.23482      0.768158      0.448520      0.259091      0.144273     0.0726915     0.0343449     0.0160493    0.00674305    0.00267810   0.000989269   0.000332139   9.68568e-05   2.60398e-05   6.01560e-06   1.03183e-06   1.23420e-07       0.00000       0.00000       0.00000       0.00000       0.00000       0.00000
  15  23 4035.2982    1.2743  8.2552  9.9654 -0.0001  0.1252   0.0186   0.3609    0.0689   0.0000   434.4659       12.9252      -9.99441      -30.0058      -11.6640      -3.10168      -12.5899       15.8234       11.8919       9.72021      -6.92014      -2.96243       1.82928      -1.22693     -0.856558    -0.0624221     -0.478882     -0.226896      0.243140     0.0251145    -0.0208876   -0.00618529  -0.000445945    0.00310223  -0.000127803  -0.000235399   7.15361e-05   1.42290e-05   9.28253e-07   6.07146e-08       0.00000       0.00000       0.00000       0.00000       0.00000       0.00000       12.7630       16.0728       17.6573       17.7393       16.8351       14.8107       13.0649       10.6573       8.57126       6.57925       4.76379       3.41093       2.29652       1.47997      0.948632      0.561917      0.329317      0.172906     0.0891761     0.0460167     0.0189776    0.00882368    0.00332926    0.00123026   0.000411732   0.000118777   3.06978e-05   6.91158e-06   1.24953e-06   1.50395e-07       0.00000       0.00000       0.00000       0.00000       0.00000       0.00000
  15  24 4177.1672    1.0702 10.5800  9.7591 -0.0069  0.1630   0.0164   0.4628    0.0685   0.0000   489.6653      -37.5902       37.4532       11.6927     -0.964575       7.66363      -12.0609       2.41493      -11.8601       5.03474       2.98913      -8.21871      -11.6460       3.68880      0.671042     -0.403400      0.654689    -0.0203322     -0.258604    -0.0144246     0.0255811    -0.0155256   -0.00976834    0.00200714    0.00100428  -1.87601e-05  -1.90142e-05   1.34932e-06   3.04468e-09  -3.67804e-07       0.00000       0.00000       0.00000       0.00000       0.00000       0.00000       16.4168       21.3008       23.1448       22.7604       21.6813       19.8512       16.6028       14.2717       11.1038       8.61748       6.26643       4.49654       3.02204       1.99343       1.24037      0.732136      0.420145      0.231507      0.119350     0.0555118     0.0271086     0.0110327    0.00446832    0.00160073   0.000539542   0.000160053   4.16401e-05   9.31856e-06   1.58302e-06   2.05628e-07       0.00000       0.00000       0.00000       0.00000       0.00000       0.00000
  15  25 4318.9326    0.8716 11.9790  9.7413 -0.0096  0.2025   0.0150   0.5830    0.0581   0.0000   415.3081       75.7545      -26.7866      -32.9544       59.8902      -22.5288      -42.8576       34.9014       35.9690      -26.3311      -15.2931       15.5268       8.40414      -2.68055       2.00141       2.00476     -0.464344     0.0774615     0.0581698    -0.0407323    -0.0609540     0.0317417     0.0108020   -0.00199576   -0.00128836   0.000286309  -7.33892e-05  -4.39505e-05   6.30984e-06  -4.37818e-07       0.00000       0.00000       0.00000       0.00000       0.00000       0.00000       19.9478       26.1826       28.1157       27.7969       26.4549       24.3496       21.2230       17.1581       13.8298       10.7170       7.86786       5.58480       3.82814       2.51017       1.58369      0.959043      0.537769      0.306231      0.149318     0.0769319     0.0332013     0.0150832    0.00564324    0.00217177   0.000686860   0.000202754   5.17724e-05   1.15560e-05   2.09379e-06   2.59359e-07       0.00000       0.00000       0.00000       0.00000       0.00000       0.00000
  15  26 4461.0493    0.7418 13.5550  9.4766 -0.0135  0.2426   0.0124   0.6452    0.0562   0.0000   418.2878      -46.2603       67.5176       54.9384      -18.6617      -29.5700      -18.5551       28.8678      -8.74750       1.93711      -8.42599       13.6459      -5.05210      -2.36523       2.51706      -1.56709      -1.26404      0.114935      0.198375     0.0992415      0.131159    -0.0342239    -0.0258505    0.00165065    0.00125351   0.000325507  -8.29453e-06  -2.27511e-05   4.05126e-06   6.27866e-07       0.00000       0.00000       0.00000       0.00000       0.00000       0.00000       24.0310       31.7787       33.8503       34.3093       31.9216       29.0291       25.3406       20.9015       16.3305       13.1046       9.34679       6.77633       4.44055       3.06332       1.87926       1.14180      0.671509      0.350987      0.187727     0.0896214     0.0413460     0.0176848    0.00721579    0.00250497   0.000839744   0.000243006   6.05277e-05   1.42477e-05   2.45599e-06   3.18164e-07       0.00000       0.00000       0.00000       0.00000       0.00000       0.00000
  15  27 4603.7593    0.5569 15.7422  9.4447  0.0104  0.3522   0.0103   0.8948    0.0437   0.0000   372.3170       88.5880       18.5098      -48.2526      -5.65962       23.8614       89.1102      -25.2462      -8.33367      -18.5049      -23.5379       8.23133      -14.4188      0.757336       3.29442      -2.93551      0.994972      0.905885     -0.260534      0.110585    -0.0482640   -0.00785219   -0.00160683    0.00205348  -0.000876163   0.000192977  -0.000118472  -4.56762e-05   5.31649e-06   8.14414e-07       0.00000       0.00000       0.00000       0.00000       0.00000       0.00000       33.8737       45.3226       48.3767       47.9542       46.7782       41.5995       36.2883       30.3420       23.8109       18.6785       13.9644       9.75737       6.91212       4.50986       2.88650       1.75267       1.02968      0.552570      0.300180      0.139556     0.0679256     0.0272276     0.0113521    0.00389757    0.00128594   0.000365912   9.68054e-05   2.08738e-05   3.70911e-06   4.57800e-07       0.00000       0.00000       0.00000       0.00000       0.00000       0.00000
  16   9 2081.6204    0.7090  0.6393  9.1568 -0.0052  0.0311   0.0234   0.0699    0.1087   0.0000   437.8480      -2.22569       10.8250     -0.683312       4.10209      -1.82663     0.0739165      -1.88023      -1.56688     -0.586918     -0.637943      0.263289      0.361918      0.681945     0.0749506     0.0378962     0.0491083    -0.0299038     0.0137802   -0.00261264     0.0114160   -0.00111003  -0.000167572  -0.000145923  -4.56710e-05  -0.000101304  -1.17218e-05   3.51294e-06  -8.15921e-07   1.38849e-07  -3.52825e-08   1.82630e-08       0.00000       0.00000       0.00000       0.00000       2.93192       3.93624       4.16367       4.13830       4.25468       3.63781       3.21239       2.32830       1.98877       1.58936       1.17094      0.812278      0.537021      0.362654      0.241039      0.160346     0.0902603     0.0537667     0.0286334     0.0129541    0.00711808    0.00271610    0.00146140   0.000478098   0.000220403   7.57033e-05   2.37146e-05   7.11778e-06   1.79420e-06   4.23498e-07   7.79971e-08   8.79823e-09       0.00000       0.00000       0.00000       0.00000
  16  12 2514.7591    1.6014  0.9737 10.5303 -0.0059  0.0386   0.0443   0.0812    0.1370   0.0000   434.5357      -1.95855       9.68640      -1.62136      -6.21603      -7.36509       2.28446      -4.17432       1.43732      0.555474     -0.381859      -1.44283      -1.36046       1.75404    -0.0472243      0.424198     0.0580408    -0.0391313   0.000722880    -0.0153732    0.00187761    0.00110200   -0.00146117  -0.000560241  -5.56860e-05  -0.000168157  -3.90450e-05   2.74696e-06  -2.20878e-07   3.11428e-09   1.12099e-08   1.37447e-08       0.00000       0.00000       0.00000       0.00000       3.81456       4.38583       4.86442       5.21369       4.87722       4.11567       3.92226       3.33172       2.59501       1.94771       1.35857       1.17479      0.746238      0.523424      0.319168      0.197688      0.114684     0.0612222     0.0336972     0.0186020    0.00894043    0.00456288    0.00173396   0.000739720   0.000256000   9.45195e-05   3.12379e-05   8.27564e-06   1.96676e-06   5.16155e-07   8.50844e-08   1.06853e-08       0.00000       0.00000       0.00000       0.00000
  16  13 2656.8587    2.2254  0.7768 10.6778 -0.0011  0.0293   0.0621   0.0751    0.1688   0.0000   436.8663      -1.42322       6.13530       1.31485      -3.08607      -3.74729      -2.00852       5.47192      -4.52887      -1.55080       1.49774      0.343516      0.324606     -0.372072    -0.0148832     0.0939238    -0.0799187    -0.0423824   -0.00984574     0.0159318    0.00336577   -0.00326844    0.00116281   -0.00100744   9.99079e-05   1.92551e-05  -2.56665e-06   1.08550e-06  -1.84267e-06   6.39533e-08   1.73681e-07   2.81228e-09       0.00000       0.00000       0.00000       0.00000       3.31222       3.71432       3.77060       4.30103       4.01333       3.39593       2.98771       2.74700       2.05790       1.44079       1.14455      0.870455      0.595323      0.387404      0.239702      0.154079     0.0880549     0.0464242     0.0252447     0.0138650    0.00700319    0.00326487    0.00130529   0.000500300   0.000175694   5.64768e-05   1.77591e-05   5.59958e-06   1.39020e-06   3.08474e-07   5.65374e-08   7.75287e-09       0.00000       0.00000       0.00000       0.00000
  16  15 2941.6604    3.2551  0.8805 12.1937 -0.0045  0.0403   0.0895   0.0805    0.1456   0.0000   436.5056      -1.79783       17.9392       7.11008      -1.30033       1.25844     -0.576238       1.50632       1.49923     -0.560005      0.843995      0.693154     -0.330418     -0.223466    -0.0148576    -0.0770930      0.118024     0.0398262     0.0322284     0.0230861   -0.00663017   -0.00118065   0.000117869   0.000802428  -5.48915e-05  -3.44709e-05   1.07727e-06   4.93856e-06   3.99286e-07   3.59055e-07   2.92105e-08   1.32049e-08       0.00000       0.00000       0.00000       0.00000       3.44127       5.24930       5.19792       5.63389       4.80645       4.82530       4.40092       3.32020       2.89088       2.22141       1.76634       1.03436      0.976118      0.495818      0.413200      0.205400      0.147526     0.0768377     0.0372848     0.0252388    0.00927903    0.00573887    0.00169236    0.00114135   0.000320593   0.000137389   4.17237e-05   9.79118e-06   3.31295e-06   5.62832e-07   1.29939e-07   1.56065e-08       0.00000       0.00000       0.00000       0.00000
  16  16 3083.3756    4.0216  0.9768 11.7166 -0.0221  0.0381   0.1090   0.0844    0.5128   0.0000   437.2636       3.08402       5.49657      -6.69961      -4.07608      -2.56402       1.58001      0.495461      -2.05429     -0.245971      0.137459     -0.885897     -0.608615      0.206328      0.744285     -0.144507     0.0406186     0.0412637    -0.0804273    -0.0183128     0.0177176    0.00267359   -0.00227382   -0.00102134  -0.000252133   0.000228155   2.62641e-05  -1.56896e-05   9.23060e-07  -1.32259e-08   4.75470e-08  -6.99008e-09       0.00000       0.00000       0.00000       0.00000       3.50415       5.02025       4.81132       4.82459       4.58146       4.23576       3.79538       3.24506       2.61582       2.07282       1.57459       1.05828      0.752358      0.504641      0.304741      0.202869      0.108721     0.0641517     0.0359012     0.0161600    0.00943571    0.00333516    0.00194645   0.000618985   0.000295222   9.62066e-05   2.91862e-05   9.62983e-06   2.37123e-06   5.27017e-07   9.94776e-08   1.30047e-08       0.00000       0.00000       0.00000       0.00000
  16  18 3366.2667    3.1267  1.8305 11.5949 -0.0163  0.0559   0.0677   0.1235    0.2420   0.0000   437.5777       1.00173       13.0338       1.82969      -12.2903       8.00858       2.96136      0.204261       2.39271      -3.02815      0.176765       3.12580      0.402038      -1.69264     -0.399748      0.103064     0.0680507     0.0562588    -0.0278296    -0.0182275     0.0174032    0.00805424   -0.00125623   -0.00167193   0.000169060   0.000180646  -2.23977e-05   2.30295e-06   1.30130e-06   5.15549e-07  -2.79103e-07  -2.16376e-08       0.00000       0.00000       0.00000       0.00000       6.42444       7.57923       6.92929       6.04688       6.85090       7.46835       6.75122       5.30238       3.59571       2.69223       2.12386       1.84101       1.42231      0.996871      0.589634      0.332706      0.184171     0.0926632     0.0487103     0.0244390     0.0123296    0.00499692    0.00238806   0.000946645   0.000382952   0.000124917   4.16950e-05   1.20815e-05   3.01807e-06   6.89145e-07   1.10768e-07   1.39477e-08       0.00000       0.00000       0.00000       0.00000
  16  19 3507.7594    2.6617  2.7309 11.1844 -0.0011  0.0569   0.0471   0.1524    0.1386   0.0000   440.5015       5.44969       16.2362       9.19812     -0.436620       12.6162       6.13655      -4.73144     -0.947872      -1.98185      -1.07127      -3.35831      0.465217      0.983552     0.0340318      0.141519     0.0294756      0.108430    -0.0691463    -0.0234849    0.00639646  -0.000682410   -0.00103364   0.000268063  -6.02304e-05   1.25091e-05  -3.42686e-05  -1.03582e-05   2.83309e-06   2.31086e-07  -1.76795e-07   1.42514e-08       0.00000       0.00000       0.00000       0.00000       5.44724       7.17776       7.67539       7.71231       7.31906       6.64586       5.87550       4.83833       3.90767       3.15357       2.23726       1.67405       1.10430      0.740505      0.474870      0.298028      0.181866     0.0973664     0.0546243     0.0273164     0.0136355    0.00627969    0.00268656    0.00112095   0.000442163   0.000149331   5.07144e-05   1.41785e-05   3.56399e-06   8.34211e-07   1.42213e-07   1.75542e-08       0.00000       0.00000       0.00000       0.00000
  16  20 3649.5329    2.1464  3.7017 11.0809 -0.0103  0.0728   0.0341   0.1841    0.0835   0.0000   429.4001     -0.942515       22.0287      -6.03360     -0.294364       7.66161      -1.92034      -1.44555       3.94181      0.164014       1.28125       2.35890      -1.71076      -1.64394      0.222086     -0.114297      0.198274    -0.0956979     -0.105372    -0.0326355     0.0139685    0.00445942   -0.00559320   0.000592800    0.00110624   0.000125168   2.26406e-05  -2.58310e-05  -5.90580e-06   8.86391e-07  -2.00988e-07   6.33311e-08       0.00000       0.00000       0.00000       0.00000       6.90843       8.78762       9.58988       9.52375       9.31652       8.51170       7.25649       6.11872       4.85352       3.93016       2.87077       2.05920       1.50113      0.968015      0.628452      0.407361      0.239518      0.136188     0.0748029     0.0387336     0.0197474    0.00883550    0.00396474    0.00157102   0.000619446   0.000214230   6.53444e-05   1.88166e-05   4.87438e-06   1.02145e-06   1.72752e-07   2.16808e-08       0.00000       0.00000       0.00000       0.00000
  16  21 3791.2942    1.7624  5.4221 10.3782 -0.0055  0.0911   0.0245   0.2288    0.0792   0.0000   439.7246       15.8268       21.8405      -18.5925       6.98189       12.2251      -11.0803      -10.1699       16.3906     -0.560771     -0.183457      0.256925       1.94249       1.17119      0.396429     -0.903208      0.200351   0.000644322      0.186429    0.00408912    0.00875233    -0.0215043   -0.00282173  -0.000829809   0.000922145   4.20019e-05   6.52099e-05  -2.77428e-05   1.25698e-06   1.61880e-06  -2.84616e-07   1.30822e-08       0.00000       0.00000       0.00000       0.00000       8.62832       10.9261       11.7351       12.3754       11.5248       10.5612       9.21749       7.72108       6.20077       4.93221       3.67458       2.64174       1.84463       1.22124      0.805927      0.506096      0.293698      0.168729     0.0967969     0.0447084     0.0237308     0.0106656    0.00494097    0.00181601   0.000765450   0.000254077   8.26071e-05   2.32507e-05   5.97327e-06   1.29099e-06   2.24858e-07   2.85361e-08       0.00000       0.00000       0.00000       0.00000
  16  22 3933.1862    1.4814  7.2861 10.0056 -0.0090  0.1070   0.0193   0.2949    0.0738   0.0000   436.6313       10.2068       44.7261      -8.44564      -16.0194       5.42670       9.49886      -17.9505      -18.7803       11.7394       6.97229      -3.65696      -8.28203      0.508130       2.59041      0.619757      -1.33076     0.0396774      0.155139     0.0636778   -0.00282812   -0.00299858    0.00886000    0.00452884   0.000398132  -0.000905204   1.67037e-05   1.90332e-05  -7.65521e-06  -2.90653e-06   1.82196e-08   4.05174e-08       0.00000       0.00000       0.00000       0.00000       10.2360       12.7895       13.9422       14.3882       13.6194       12.4843       10.8052       9.17771       7.35036       5.71199       4.34836       3.15002       2.22809       1.45323      0.974178      0.595994      0.358692      0.207895      0.107672     0.0594152     0.0286850     0.0131844    0.00583261    0.00240686   0.000871682   0.000318388   9.86535e-05   2.77625e-05   7.17399e-06   1.50093e-06   2.61523e-07   3.24095e-08       0.00000       0.00000       0.00000       0.00000
  16  23 4075.2095    1.1889  8.6052  9.9043 -0.0132  0.1318   0.0170   0.3707    0.0672   0.0000   422.4821       3.39206       42.3842      -10.9416      -40.9890       17.7685       15.9451      -14.7196      -21.8671       3.42694       12.3205       6.36936      -5.29803      0.917297       3.89809      0.922810      -1.46491     -0.215137    -0.0945947      0.149463     0.0517189     0.0135579    -0.0192009   7.34199e-05    0.00183713  -5.36503e-05  -0.000194631  -2.66330e-05   3.61739e-06   1.29587e-06  -1.64915e-07   4.70761e-08       0.00000       0.00000       0.00000       0.00000       12.2838       16.0000       16.9524       17.3066       16.7126       15.2720       13.3478       11.2021       9.17041       7.16259       5.48609       3.89168       2.72898       1.84221       1.20096      0.753856      0.445723      0.260606      0.136323     0.0720186     0.0358329     0.0158537    0.00741239    0.00291287    0.00111453   0.000399814   0.000123761   3.65017e-05   9.09032e-06   1.92550e-06   3.42313e-07   4.14472e-08       0.00000       0.00000       0.00000       0.00000
  16  24 4217.4236    1.0347 11.2182  9.6547 -0.0084  0.1674   0.0149   0.4690    0.0669   0.0000   449.5455       19.2874      -18.8453       50.1649       33.0450      -44.8650      -5.93369     -0.793345      -3.81128      -15.1560      -4.47672       8.04905     -0.547581       1.42720       2.33340      0.211446     -0.835917     0.0748319    -0.0416688    -0.0263018     0.0488679     0.0277068     0.0119585   -0.00778170  -0.000881566   0.000361305  -0.000220512   1.96531e-05  -1.20635e-05   2.00425e-06  -7.95748e-08  -1.33833e-07       0.00000       0.00000       0.00000       0.00000       15.3706       20.5365       22.4539       21.7206       21.7753       19.3432       17.3617       14.3870       11.3568       9.11621       6.67486       5.00662       3.49137       2.35742       1.54082      0.939421      0.560068      0.324004      0.171824     0.0914769     0.0448480     0.0205270    0.00930692    0.00377025    0.00141425   0.000509566   0.000161219   4.58685e-05   1.17085e-05   2.61206e-06   4.40728e-07   5.12757e-08       0.00000       0.00000       0.00000       0.00000
  17  11 2405.0083    1.3982  0.9250  9.9839 -0.0074  0.0339   0.0351   0.0785    0.1529   0.0000   440.6352       1.69110       16.2182      0.534202      -2.77990       8.06345      -1.68749      0.543944       1.10710     -0.539534       1.63683      0.166496     -0.764061     -0.111699      0.397755      0.380308     -0.121232    -0.0139898    -0.0230425     0.0232715    -0.0118692   -0.00209555   0.000769253  -0.000740246   0.000457189   0.000116650  -1.84512e-05  -3.44613e-05  -2.73161e-06  -8.05763e-07   4.59808e-07   3.57609e-08  -1.66120e-08  -5.31626e-10       0.00000       0.00000       3.32034       4.03417       4.79095       4.94550       4.64280       4.10858       3.47546       2.88562       2.28937       1.73159       1.32540      0.977145      0.708673      0.428545      0.295251      0.212608      0.122803     0.0708431     0.0428170     0.0220738     0.0110289    0.00601182    0.00288614    0.00129056   0.000472109   0.000198947   7.52407e-05   2.47885e-05   7.37178e-06   2.09481e-06   5.12083e-07   1.01730e-07   1.74592e-08   2.10791e-09       0.00000       0.00000
  17  12 2548.0185    1.8023  1.0371 10.4670 -0.0068  0.0378   0.0431   0.0832    0.1474   0.0000   436.6327       1.94542       11.9090      -4.63068     -0.879265       4.72385      -6.76323      -1.38106       2.89654       3.05148      0.111040       1.10155     -0.266699     -0.568578      0.162353     -0.478335      0.160058      0.127096     0.0452433    -0.0368156   -0.00817276    0.00622634   -0.00247823   -0.00101189   2.12936e-05  -6.97689e-05  -6.23690e-06  -3.24594e-07  -1.24829e-05  -1.18857e-06  -2.35475e-07  -1.91139e-08   1.91976e-08   1.80487e-09       0.00000       0.00000       3.71646       4.81985       4.79604       4.72062       4.52843       4.17279       3.92032       3.46141       2.78159       2.33691       1.76658       1.29288      0.837757      0.594103      0.397307      0.241936      0.144735     0.0896306     0.0469007     0.0291606     0.0119594    0.00651599    0.00322781    0.00131869   0.000597365   0.000235643   7.24489e-05   2.95467e-05   8.49262e-06   2.46662e-06   6.04159e-07   1.34934e-07   2.19429e-08   2.79686e-09       0.00000       0.00000
  17  16 3119.3092    3.7986  0.9590 12.3400 -0.0114  0.0345   0.0985   0.0804    0.1830   0.0000   437.2237       3.85745       14.9982      -4.49135       2.63966       5.38609       1.84544      -3.04048      0.569075      -1.17320      0.845943      0.153584      0.913517     -0.298428     -0.527011      0.220366      0.157373     0.0229124    -0.0490070     0.0197833     0.0174885   -0.00139979  -8.31943e-05   4.52319e-05   -0.00129282   4.17806e-06   0.000116401  -1.28514e-05  -5.91677e-06  -6.96243e-07  -3.48806e-07   2.13523e-07   2.70328e-08  -3.77032e-09       0.00000       0.00000       3.34524       4.00687       4.31817       4.61107       4.65968       3.65719       3.62543       2.95777       2.43473       1.78019       1.30754       1.09962      0.746827      0.506572      0.317561      0.213202      0.142662     0.0749078     0.0408686     0.0217388     0.0125514    0.00655763    0.00283236    0.00129442   0.000493771   0.000202484   6.96448e-05   2.21774e-05   7.73255e-06   1.96606e-06   4.69617e-07   1.19636e-07   2.13559e-08   2.08570e-09       0.00000       0.00000
  17  17 3261.2754    3.7501  1.3359 11.3662 -0.0081  0.0515   0.0942   0.0966    0.4906   0.0000   431.1010       5.89984       17.6156       9.29256       1.93443       6.08468      -4.04662      -2.09503      -1.76612       1.77742       2.32560      0.437099     -0.553817     -0.373785      0.261969     -0.188255      0.104748     0.0467177     0.0838454    -0.0202092    -0.0100609   -0.00686115    0.00466114    0.00139371   0.000439606  -4.05708e-05  -3.23223e-05   3.54330e-05  -9.21077e-06   1.01412e-06   1.00453e-06  -2.96584e-08  -5.20201e-08   2.58350e-09       0.00000       0.00000       4.39792       6.61875       5.87058       7.00373       5.30987       6.33738       5.23880       4.62903       3.13782       2.69679       1.96785       1.43368       1.17264      0.770520      0.545503      0.294123      0.213086     0.0970024     0.0689131     0.0256842     0.0212513    0.00673508    0.00481240    0.00133001   0.000942530   0.000245298   0.000137115   3.07078e-05   1.32368e-05   2.60936e-06   8.96061e-07   1.67651e-07   3.00205e-08   5.32276e-09       0.00000       0.00000
  17  18 3403.2564    3.1103  1.9529 11.0039 -0.0167  0.0485   0.0637   0.1186    0.3999   0.0000   439.6557     -0.602340       4.29866      -5.16425      -1.01770      0.691641     -0.970264      -4.28667      -4.87338      -1.60773       3.65189      0.993218      -1.35843       1.27953      0.204352     -0.343083     -0.495660      0.170290     0.0149402    -0.0244088     0.0148074    0.00606833   0.000640486  -0.000831025  -0.000213460  -0.000174173   0.000155364   2.33718e-05  -3.47779e-05  -1.19786e-06   4.29091e-07   1.12902e-07  -1.14357e-08   2.04398e-09       0.00000       0.00000       4.03469       5.63121       5.92694       5.97346       6.12637       5.11521       4.85536       3.92567       3.28982       2.57737       1.95222       1.50604       1.04625      0.714568      0.486691      0.302051      0.202744      0.111196     0.0627773     0.0346676     0.0175515    0.00912413    0.00422499    0.00185978   0.000774600   0.000319822   0.000111756   3.89633e-05   1.30300e-05   3.36047e-06   8.80887e-07   1.96549e-07   3.43954e-08   3.75751e-09       0.00000       0.00000
  17  19 3545.3619    2.4771  2.8911 11.1708  0.0007  0.0648   0.0444   0.1546    0.1327   0.0000   433.5378      -5.38276      -2.75136       10.8061      -12.2836       2.07763       12.3157       5.07393      0.205920     -0.500948       2.18924      -2.73321      -2.22690      0.265278      0.264514      0.249240     0.0141043      0.121257     -0.178085     0.0271545    0.00810607    0.00204324   -0.00226532  -0.000444599    0.00199111  -0.000342684  -0.000163340   1.55669e-06   1.21093e-05   1.60459e-06  -3.11732e-07   1.93715e-07   2.24608e-09  -3.83252e-09       0.00000       0.00000       5.39706       7.53106       7.87351       7.98606       7.82760       6.92167       6.62096       5.17280       4.45458       3.61215       2.61677       2.00022       1.39531       1.00880      0.626783      0.406767      0.265036      0.143749     0.0890840     0.0455238     0.0249536     0.0122426    0.00542604    0.00255009    0.00102289   0.000438791   0.000163270   5.10573e-05   1.74314e-05   4.55998e-06   1.10244e-06   2.62429e-07   4.55750e-08   5.12543e-09       0.00000       0.00000
  17  20 3687.6117    2.0507  4.5765 10.7268 -0.0077  0.0778   0.0292   0.2034    0.0833   0.0000   440.6156      -5.73843       21.4671       8.62003       13.5365      -12.1121      -2.19742       17.4750       7.45898      -4.32265       4.81817      -1.10384      -3.55578      0.183604       1.91558     -0.129676      0.166828     0.0272046      0.151299    -0.0392912    -0.0414884    -0.0150398     0.0112957    0.00275190  -0.000137813  -0.000567486  -8.92761e-05   2.14260e-05  -2.57239e-05  -5.61129e-06   8.23826e-08   1.13727e-07   6.22246e-08   1.08479e-08       0.00000       0.00000       6.98822       8.97470       9.68796       9.97772       9.79785       8.88621       7.59937       6.78605       5.47092       4.34944       3.24410       2.41218       1.75811       1.20342      0.806113      0.514927      0.307536      0.192159      0.105149     0.0591828     0.0302836     0.0154744    0.00664080    0.00326982    0.00124266   0.000523042   0.000183645   6.66633e-05   1.97191e-05   5.65827e-06   1.40040e-06   2.95874e-07   4.85505e-08   5.95411e-09       0.00000       0.00000
  17  21 3829.7447    1.7582  5.8054 10.2194 -0.0045  0.0866   0.0228   0.2379    0.0817   0.0000   429.5581       1.43678       21.9568      -24.5692      -6.57119       12.1430      -12.9149       3.46416       5.00076       4.47430       1.61008       5.38223      0.617264      -1.96620      0.157767     -0.163106    -0.0604287     -0.393052     0.0699382    -0.0167991    -0.0791575     0.0221180     0.0113783   -0.00128809    0.00123645   0.000359254  -0.000678418   6.64026e-06   4.75116e-05  -6.37577e-06  -1.24209e-06  -3.43614e-07  -6.19491e-09  -2.86803e-10       0.00000       0.00000       7.83620       9.94938       10.8232       11.0112       10.9294       9.45620       8.74127       7.38664       6.14006       4.95039       3.73391       2.74849       1.91181       1.34851      0.910734      0.551845      0.345879      0.207753      0.120553     0.0641749     0.0345241     0.0163234    0.00771962    0.00350016    0.00150432   0.000567342   0.000211097   7.08469e-05   2.24068e-05   6.02414e-06   1.52753e-06   3.33649e-07   5.64041e-08   6.21045e-09       0.00000       0.00000
  17  24 4257.2295    0.9740 11.7527  9.5873 -0.0065  0.1624   0.0136   0.4811    0.0632   0.0000   429.4158      -27.9971       43.8003       17.8859      -17.0302      -40.3127       12.6712       6.26653      -20.5145       9.64309       4.59357      -10.6120     -0.273199     -0.825839       1.93961      0.393407     -0.159856   -0.00945198     -0.267214      0.178751  -0.000677320    -0.0352713    -0.0214203    0.00773429   -0.00126341   -0.00282065  -0.000149410   0.000190634   1.61908e-05   2.53676e-05  -6.18611e-06   4.16571e-07   2.44682e-07  -1.11912e-08       0.00000       0.00000       14.6302       18.7574       20.5463       20.7683       20.3998       18.6557       16.3715       13.8563       11.6629       9.09366       6.98586       5.14612       3.73478       2.59873       1.72478       1.10920      0.688240      0.409031      0.236744      0.130972     0.0677035     0.0339820     0.0160288    0.00707084    0.00297463    0.00117779   0.000427895   0.000145182   4.46076e-05   1.22693e-05   2.96733e-06   6.14429e-07   1.05206e-07   1.20362e-08       0.00000       0.00000
  17  25 4399.1505    0.8194 14.2273  9.5251 -0.0098  0.2231   0.0113   0.5948    0.0521   0.0000   440.4846       45.3677      -15.6864       8.82047       5.50100      -17.6118       10.0136      -44.6458       9.79680       39.8110       16.3648      -14.3428     0.0933882      -6.91370       3.93405       2.68021     -0.676072      -1.40403      0.473717      0.323583    -0.0165786    0.00956289     0.0430174   0.000781646   -0.00826658    0.00134438  -3.54599e-05  -0.000267424  -4.85081e-05   1.49283e-05  -2.54859e-06  -2.09990e-06   1.31201e-07   2.78124e-08       0.00000       0.00000       19.7263       25.1262       27.8029       27.6924       26.8025       25.2116       22.1841       19.2418       15.7041       12.7206       9.49134       7.14024       5.24818       3.63553       2.43324       1.54751      0.964019      0.584744      0.334592      0.184957      0.100546     0.0500999     0.0230275     0.0106933    0.00441978    0.00173191   0.000634905   0.000211841   6.37294e-05   1.72390e-05   4.18262e-06   8.60880e-07   1.39360e-07   1.67107e-08       0.00000       0.00000
  17  26 4543.0705    0.6284 15.1972  9.5177 -0.0078  0.2960   0.0098   0.7402    0.0423   0.0000   431.1277      -32.7101       3.23148      -32.3058       3.04117       53.9015       47.3377      -41.7317      -33.5486      -2.61666      -12.6031     -0.336952       12.6264      -8.71961      -5.34621       2.09346       1.49675      -2.40022     0.0949683      0.600460     0.0611600    -0.0224623   -0.00415272    0.00673539   -0.00597679    0.00387784    0.00108687   8.44609e-06   0.000132332  -2.76234e-05  -1.36533e-05   4.07398e-06  -3.25402e-07   1.18717e-08       0.00000       0.00000       26.6558       33.7716       37.6752       38.3533       36.6262       33.9551       30.2351       24.9910       21.0814       16.7327       12.7534       9.44123       6.95021       4.72770       3.21929       2.07293       1.30103      0.779919      0.453193      0.244031      0.137564     0.0639691     0.0335627     0.0133668    0.00628535    0.00220922   0.000872011   0.000276110   8.49234e-05   2.22943e-05   5.43562e-06   1.10340e-06   1.89083e-07   2.17717e-08       0.00000       0.00000
  18   8 1992.7461    0.5193  0.5301  9.1642 -0.0165  0.0323   0.0177   0.0555    0.0754   0.0000   432.5501       4.23918       18.3127      -1.53227      -2.44923       1.70122      0.391351      0.458128      0.775565      -1.48345       1.09703      0.503045      0.452332    -0.0775793      0.231061      0.304184     0.0553098    -0.0472402    -0.0539228     0.0414499    0.00182703   -0.00207324   -0.00473270   -0.00238956  -0.000782534   0.000260337   3.46845e-05   2.29523e-05  -1.98770e-05   8.13559e-06   1.79708e-06  -1.78818e-07  -9.85222e-08   1.17419e-08  -6.61065e-11   5.04644e-10       2.79358       3.32727       3.54924       3.85363       3.85617       3.15961       2.83680       2.76897       2.30112       1.71523       1.43262       1.02876      0.795498      0.533787      0.300353      0.237510      0.150475     0.0946994     0.0515511     0.0283299     0.0145482    0.00958735    0.00443347    0.00210136   0.000998701   0.000381824   0.000145673   6.14633e-05   1.85111e-05   6.16436e-06   1.78135e-06   6.07929e-07   1.33306e-07   2.67082e-08   4.76557e-09   5.46967e-10
  18   9 2143.6451    0.7525  0.7655  9.4604 -0.0028  0.0356   0.0211   0.0693    0.0906   0.0000   437.6542       1.85930       16.1396      -2.40703       6.26393      -3.80455      -2.09438     -0.225860     -0.855659       1.62197     -0.371909      0.124332     -0.458403      0.465183     -0.717296      0.166176   -0.00399591    -0.0468944   -0.00385459   -0.00892327   -0.00480215   -0.00714548   -0.00226604    0.00408290   0.000602543  -0.000529034  -0.000263426  -7.30360e-06  -1.66360e-05  -8.78110e-06   7.08136e-08   8.02521e-08  -1.15308e-08  -3.02823e-08   6.50388e-09  -2.57034e-10       3.23239       3.82906       3.64609       4.37845       4.27393       4.03632       3.23422       2.91618       2.47262       1.82794       1.54245       1.21370      0.876875      0.507703      0.359500      0.255562      0.182159      0.113617     0.0624081     0.0322431     0.0178554    0.00986212    0.00484904    0.00243027   0.000983924   0.000433769   0.000151492   5.64641e-05   2.03706e-05   6.98449e-06   2.11721e-06   5.59762e-07   1.42606e-07   2.60327e-08   4.95500e-09   6.60205e-10
  18  11 2436.8002    1.4360  0.8781 10.4846 -0.0276  0.0319   0.0391   0.0768    0.1604   0.0000   436.8304       9.12062       15.7435      -4.19049    -0.0902332       5.58535      -2.27905      -1.71107     -0.310011       1.52723     -0.254590      -2.44443      0.754592      0.656711     -0.529736     -0.145673     -0.108956    -0.0877718    -0.0129279    -0.0414389    0.00141449    -0.0178149   0.000654180    0.00493996    0.00174084  -0.000534099  -0.000272866  -2.18704e-06  -6.05284e-06  -1.88306e-05  -1.79477e-06   9.00811e-07   1.37379e-07  -3.15162e-08  -4.80528e-09   1.87747e-10       2.61146       3.65103       3.82015       3.74402       3.66671       3.26115       3.07717       2.61188       2.30155       1.75696       1.45138       1.01934      0.754732      0.517050      0.342200      0.217608      0.143433     0.0798615     0.0517402     0.0265548     0.0161044    0.00746465    0.00410747    0.00190613   0.000859034   0.000364732   0.000157849   5.62149e-05   2.20127e-05   6.39656e-06   2.17987e-06   5.71826e-07   1.44294e-07   2.79625e-08   5.52921e-09   6.04034e-10
  18  12 2580.8120    1.8686  1.0555 10.7318 -0.0150  0.0364   0.0449   0.0799    0.1383   0.0000   435.0303      -9.04493       18.5181      -1.38926       1.78946       7.22229       3.67099      -1.15548     0.0349414       6.73770     -0.723773      -1.88148       1.63123      0.184514     -0.490509     -0.154939      0.147964    -0.0202300     0.0277993    -0.0256723    -0.0158258    -0.0118783    0.00304200   0.000154046   -0.00135219  -5.18171e-05  -9.53801e-05   2.61034e-05  -2.67321e-05  -2.02632e-06   1.50494e-06  -3.85277e-07   1.61406e-07   2.35457e-08  -3.90869e-09   4.17762e-10       3.01926       4.17889       4.07597       4.52919       4.15158       4.10704       3.35866       3.09281       2.41668       2.06111       1.52245       1.18295      0.832088      0.588199      0.377373      0.262198      0.164125      0.107613     0.0554463     0.0349738     0.0165029     0.0102494    0.00451567    0.00229587   0.000976539   0.000440210   0.000165968   7.08700e-05   2.08119e-05   8.17515e-06   2.17158e-06   6.76102e-07   1.50396e-07   3.33681e-08   5.35461e-09   7.87626e-10
  18  17 3297.2088    3.2912  1.5206 11.7481 -0.0059  0.0439   0.0683   0.0970    0.1923   0.0000   442.6548       8.85627       12.0783      -4.06890      -4.91158       7.08608      -3.78125     -0.605849       7.90915      -2.40611      -4.85936      0.345209       1.02457     0.0972389      0.527156      0.196540     -0.189503     -0.137944     0.0181240     0.0418922    0.00237148   -0.00589296  -0.000860763    0.00105542   6.44393e-05   0.000225295  -0.000298012   5.18248e-05  -2.52378e-05  -1.93012e-05   5.86434e-06   1.04730e-06  -3.77441e-07  -1.34287e-08   1.49871e-08   1.92386e-09       3.63633       4.54209       5.28133       4.75183       5.18195       4.84543       4.12184       3.66598       2.96447       2.30163       1.96335       1.32095       1.05561      0.793449      0.464736      0.356540      0.223540      0.121426     0.0828475     0.0462579     0.0219774     0.0142184    0.00612207    0.00292167    0.00154431   0.000537167   0.000228716   0.000105932   3.15205e-05   9.82134e-06   3.31968e-06   9.62445e-07   2.08818e-07   4.03112e-08   6.61950e-09   6.91909e-10
  18  18 3439.7731    2.7943  2.1158 11.5304 -0.0039  0.0500   0.0549   0.1299    0.1720   0.0000   436.7778       4.16271       3.24126      0.326306       4.79683      -2.68743       11.0958       3.19854       3.01702       3.10818      0.536197     -0.316368      -1.07616      0.814274     -0.136449     -0.512031      0.350001     -0.157486    -0.0710000     0.0696033     0.0117315    -0.0153506    0.00223851    0.00410502   -0.00111562   -0.00160094   0.000165208  -8.46198e-05   4.29896e-05   1.79050e-05  -3.74256e-06   1.07265e-07   4.34346e-07  -2.84097e-08   7.86203e-09   3.31114e-10       4.32773       5.07080       5.65516       6.26705       5.66178       4.98568       4.85989       4.30300       3.47358       2.64261       2.25257       1.73136       1.12561      0.807234      0.589993      0.388678      0.229483      0.141689     0.0900807     0.0517405     0.0268892     0.0137754    0.00690481    0.00355066    0.00171571   0.000738135   0.000277321   0.000102282   3.52315e-05   1.14078e-05   3.44409e-06   9.07952e-07   2.08175e-07   4.36784e-08   7.51669e-09   8.67704e-10
  18  19 3582.4449    2.3434  3.5449 10.9223 -0.0050  0.0636   0.0362   0.1689    0.1212   0.0000   443.0666       5.21464       16.5575      -4.23880     -0.188713      -6.27748      -6.91441      -7.00205       3.93591      -4.46306      -4.04124      0.107836       4.04818      0.327006     -0.810913     0.0598907     -0.561460    -0.0319146     0.0830709    0.00526240    -0.0566543   -0.00908670    0.00982852    0.00106965   -0.00628161  -0.000421245  -0.000406436   0.000117227  -3.99433e-05   1.52122e-06  -1.18969e-06   1.30275e-06  -3.57572e-07   4.22023e-08   2.09449e-09  -4.41339e-10       5.41751       6.97110       7.61896       7.51819       7.49076       6.97249       6.24304       5.49539       4.36178       3.65055       2.78577       2.14915       1.51595       1.09847      0.761766      0.478581      0.311315      0.186350      0.109995     0.0637196     0.0341290     0.0174252    0.00883568    0.00412038    0.00195443   0.000806908   0.000347310   0.000126837   4.51328e-05   1.51453e-05   4.59845e-06   1.21394e-06   2.99141e-07   6.28395e-08   9.72337e-09   1.13014e-09
  18  20 3725.2190    1.9648  4.5284 10.6905 -0.0069  0.0736   0.0276   0.2077    0.0875   0.0000   442.4121       4.66386       6.14728     -0.939493      -6.71014      -11.8925      -10.1510      -2.20849      -4.28473      -9.28197      -1.37882       3.08185      0.167666      -1.28154      0.765020     -0.428859      0.471997      0.217235     0.0191023     0.0731464    -0.0266408     0.0328698   -0.00151844    0.00502231    0.00110226   -0.00104231   0.000213688   5.46708e-05   9.86081e-07  -6.39439e-06   1.23338e-05   3.76505e-06  -1.41348e-06  -8.43697e-08  -1.03636e-08  -1.69262e-09       6.20944       8.12458       9.20485       9.21402       8.81857       8.24205       7.33365       6.18835       5.26842       4.08462       3.21113       2.40159       1.80500       1.23025      0.826532      0.576115      0.349681      0.222513      0.129581     0.0736635     0.0392239     0.0221986     0.0101993    0.00537266    0.00225058    0.00105124   0.000380970   0.000161871   5.56161e-05   1.88208e-05   5.36832e-06   1.52523e-06   3.47459e-07   6.90884e-08   1.18594e-08   1.30869e-09
  18  21 3868.1832    1.5565  6.2248 10.3089 -0.0003  0.0952   0.0205   0.2549    0.0689   0.0000   441.7467       22.7735       7.22718       1.73821       34.6043       24.1039      -8.76526      -2.38294      -11.6713       6.15896      -2.79634      -1.31986      0.925582      0.619399     0.0417725       1.38675     -0.163649     0.0690865     -0.177314      0.136588     0.0721407     0.0364930   -0.00990186    -0.0134184   0.000176380    0.00159971   0.000271389  -0.000336431   0.000109684   7.46093e-06  -2.00296e-05   3.27134e-06  -1.29777e-07  -1.77504e-07   2.13234e-08  -1.78325e-09       8.16813       10.0217       11.4368       11.7180       11.0385       10.7634       9.50666       7.85004       6.66434       5.36800       4.23032       3.04980       2.34221       1.63991       1.13160      0.751542      0.473715      0.289718      0.174635      0.100424     0.0547427     0.0281850     0.0140252    0.00689407    0.00297200    0.00134876   0.000536376   0.000212757   7.54132e-05   2.43747e-05   7.13446e-06   1.90354e-06   4.45369e-07   8.47030e-08   1.46369e-08   1.66006e-09
  18  22 4010.7447    1.3323  8.3502  9.9223 -0.0066  0.1170   0.0164   0.3208    0.0662   0.0000   433.9555      -32.1035       44.3730       18.8132       10.8983      -5.67730      -10.4799      -3.76921      -3.95322       8.80808      -4.95591      -3.71191      -1.56566       2.72172      0.352336      -1.70219     -0.249297     -0.983180    -0.0986032      0.396532    -0.0342741    -0.0462101    0.00194681     0.0197477   -0.00120277   -0.00197103  -0.000184943   0.000406848  -0.000267017   7.44455e-06   1.19657e-05   5.97309e-07  -3.64262e-07   6.37792e-08  -4.39843e-08  -2.53933e-09       9.74268       13.1048       14.2255       14.2152       13.9493       12.8284       11.9540       9.68085       8.45523       6.54492       5.22965       3.90192       2.85102       2.02014       1.36962      0.912913      0.583034      0.358154      0.214135      0.119644     0.0655887     0.0347048     0.0167789    0.00833129    0.00361795    0.00165545   0.000641521   0.000258250   9.07539e-05   2.98424e-05   8.93327e-06   2.37037e-06   5.53967e-07   1.14620e-07   2.04639e-08   2.15189e-09
  18  23 4153.3986    1.1220 10.6562  9.7775 -0.0065  0.1477   0.0142   0.4081    0.0603   0.0000   440.6578       11.6667       16.7731      -25.1447       47.9909      -37.6087       23.3082      -3.74718      -19.6162      -9.48078       9.63451       4.89619    -0.0994790      0.128652      0.498293      -1.22919       2.49058     -0.651954      -1.27291     -0.339884      0.193392     0.0226495    -0.0227459    -0.0147452    -0.0120264   0.000732350    0.00198020   9.04905e-05   8.78543e-05   1.29184e-05   1.61453e-06   1.42915e-06   9.17215e-07  -1.59036e-07  -9.07601e-09   1.20555e-09       12.1190       16.2883       17.2178       18.0368       17.2945       16.1875       14.3454       12.5026       10.3965       8.58794       6.49870       5.02156       3.59597       2.60312       1.77846       1.16039      0.744914      0.466585      0.275740      0.156831     0.0876208     0.0464017     0.0230483     0.0110190    0.00500660    0.00218220   0.000880382   0.000331745   0.000117587   3.88364e-05   1.14629e-05   3.04720e-06   7.21288e-07   1.51380e-07   2.42848e-08   2.92348e-09
  19   9 2173.7241    0.7384  0.7717  9.4770 -0.0173  0.0348   0.0200   0.0703    0.0908   0.0000   437.1037      0.578971       15.1089       1.17961       1.11094       4.47825       4.54032      -1.14311       1.04382     -0.285987      -2.57366     -0.887544       1.99622    -0.0520821     -0.816797     -0.203502      0.164667     0.0505928      0.108416     0.0239641     0.0111211    -0.0111999  -0.000121134    0.00213353   -0.00213177  -0.000325405   0.000409622   0.000136155   5.47598e-07   2.22079e-05   4.12989e-06  -3.45383e-07   1.27666e-06   6.40407e-08  -1.28353e-08  -1.43702e-08       2.99467       3.69539       3.75651       4.00242       4.44333       3.89649       3.27527       2.82357       2.45089       1.99405       1.46328       1.20253      0.854071      0.627931      0.410958      0.278525      0.198336      0.119411     0.0789081     0.0428218     0.0235193     0.0140599    0.00718563    0.00347916    0.00164653   0.000714199   0.000310634   0.000112604   4.54489e-05   1.81260e-05   5.70869e-06   1.88641e-06   6.37789e-07   1.49257e-07   3.62162e-08   8.16718e-09
  19  12 2612.9943    2.0431  0.8887 11.0562 -0.0035  0.0324   0.0512   0.0713    0.1436   0.0000   441.8683      -6.39332       12.7794      -4.40006       2.87366       3.55632      -3.17548       2.62094       2.40559      0.580686     -0.507402     -0.918003     0.0451132      0.542447      0.367421     -0.446781     0.0988875    -0.0543067   -0.00444768    -0.0445961    0.00852728    0.00901263  -0.000595190   -0.00246234    0.00131722   0.000335419   0.000194900   5.46205e-05  -1.67546e-05   1.64933e-05  -3.92852e-06   6.91065e-07   6.26566e-08   1.39286e-08   3.88396e-08   6.69541e-09       2.67317       3.37778       3.44615       3.50774       3.74698       3.50909       2.92402       2.62211       2.24511       1.75055       1.42352       1.03703      0.772229      0.597440      0.427039      0.275753      0.183073      0.106251     0.0659575     0.0423715     0.0216535     0.0130427    0.00643076    0.00306020    0.00148200   0.000640204   0.000293880   0.000107075   4.76057e-05   1.72769e-05   5.21011e-06   2.01149e-06   6.16901e-07   1.53019e-07   3.77332e-08   7.05007e-09
  19  17 3332.7612    3.3287  1.5560 11.9444 -0.0064  0.0413   0.0657   0.0987    0.1289   0.0000   439.6840      -2.95501       13.6324       7.16351     0.0703158      -4.49631      -5.76572       5.04584      -2.19758       1.64200     0.0935362     -0.595783      0.188782    0.00296496      0.906934     -0.226912     -0.120584      0.244367    -0.0982518    -0.0427446     0.0200324    -0.0122379   -0.00140229    0.00355259    0.00225916   -0.00117228   0.000303242   0.000132956  -4.72827e-05  -1.43143e-05   3.29700e-06  -1.85272e-06   1.02491e-06   2.70442e-07  -5.66907e-08  -1.11319e-08       3.51731       4.76185       5.22817       5.39759       5.06952       4.66780       4.23994       3.65376       3.01998       2.43948       1.89142       1.43224       1.07370      0.751484      0.518277      0.348183      0.218871      0.147077     0.0847917     0.0499883     0.0290952     0.0148798    0.00892336    0.00396954    0.00210511   0.000928027   0.000424996   0.000166947   7.22245e-05   2.34609e-05   9.06235e-06   2.71553e-06   7.65041e-07   2.14286e-07   4.84364e-08   1.01038e-08
  19  18 3476.0500    2.7538  2.4435 11.3511 -0.0058  0.0510   0.0462   0.1269    0.1252   0.0000   432.5825      -5.17340       11.9872       6.21635       1.51269      -1.74904      -2.36939      -4.74135      0.130072       5.74755     -0.508455      -1.10230     -0.721560      0.928248     -0.714876    -0.0793783      0.412490      0.149161    -0.0221290     0.0511322    -0.0208212    -0.0198300   -0.00689622    -0.0111362   0.000613453   6.31804e-05   0.000443970  -0.000157207  -1.29999e-05  -1.76896e-05   6.01791e-07  -2.23971e-06   1.45148e-06   1.54767e-07  -5.96302e-08   2.40006e-08       4.07474       5.52548       5.72160       6.05822       5.89625       5.58066       4.83499       4.22640       3.72436       2.98662       2.31290       1.70104       1.30630      0.962362      0.680831      0.440936      0.284130      0.177470      0.105225     0.0649861     0.0371751     0.0200882     0.0109807    0.00532025    0.00245458    0.00118972   0.000465586   0.000210251   8.28785e-05   2.96007e-05   1.05994e-05   3.39722e-06   9.89919e-07   2.65140e-07   6.14638e-08   1.22397e-08
  19  19 3619.1532    2.2230  3.6834 10.7995 -0.0091  0.0667   0.0322   0.1608    0.1099   0.0000   434.9869     -0.642749       2.19889       9.35005      -13.8724      -7.64781       7.49669       1.60806       3.00730      -4.85707      0.811330      0.695529      -2.12472      -1.21554      0.214299      0.160922      0.222827      0.407153      0.115648    -0.0658676     0.0171462     0.0161215     0.0288917    -0.0133955  -8.58544e-05   -0.00191967  -0.000206137   0.000249637  -0.000135741   9.20176e-06   1.04114e-05  -6.67192e-07  -2.54782e-07  -5.56651e-07  -9.44566e-08  -2.70216e-08       5.14464       7.11589       7.59505       8.03815       7.66675       7.08331       6.46379       5.43667       4.69672       3.76956       2.99831       2.31125       1.66802       1.20835      0.836041      0.571376      0.374668      0.234340      0.148911     0.0870532     0.0495419     0.0281613     0.0141827    0.00735690    0.00362412    0.00156761   0.000753551   0.000294388   0.000115645   4.49444e-05   1.47267e-05   4.75386e-06   1.39276e-06   3.58287e-07   8.31624e-08   1.76456e-08
  19  20 3762.2553    1.8464  5.5542 10.3872 -0.0044  0.0810   0.0234   0.2212    0.0791   0.0000   431.0960      -13.6769       7.39864       4.82802       22.4037      -3.66091       20.9585      -3.69188     -0.622675     -0.452030      -8.45735      0.796675      0.735647      0.260150      -1.26210      0.633417     -0.123567      0.289359     -0.182969     0.0499345   -0.00117311    0.00842604     0.0249010     0.0132073    0.00115474   -0.00271612  -0.000569155  -0.000266605  -0.000215520   7.83173e-06   7.82128e-06  -3.17513e-06  -1.59281e-07  -6.33246e-07   3.62552e-08   1.58558e-08       6.78227       8.90625       10.0364       9.94020       9.51252       9.16206       8.06542       6.95609       5.95006       4.82340       3.77777       2.95330       2.04968       1.55085       1.04753      0.694230      0.465680      0.288846      0.175730      0.103979     0.0586949     0.0321969     0.0167083    0.00854015    0.00406152    0.00187360   0.000822492   0.000350635   0.000138478   5.09837e-05   1.75108e-05   5.80592e-06   1.73925e-06   4.34425e-07   9.67403e-08   2.00726e-08
  19  21 3905.7854    1.5344  7.4297 10.0527  0.0017  0.1007   0.0182   0.2798    0.0656   0.0000   425.2194      -5.42463       31.1218       15.1554       13.2686      -6.60461      -12.0248      -5.78509       4.21074      0.504571      -5.52092      -6.33333      0.892559       2.17385      -1.36938      -1.72063     -0.811519      0.551758      0.255707     0.0441234    -0.0229500     0.0787363    -0.0265937    0.00472292    0.00534602   0.000707155    0.00108982  -0.000590563   9.50248e-06   0.000117403   1.79819e-05  -1.21430e-05  -8.54839e-07   1.31102e-06  -8.08513e-08  -3.19525e-08       8.10704       10.7585       12.0164       11.6703       11.9225       10.6549       9.95163       8.73513       7.14325       5.95012       4.57030       3.55783       2.67486       1.90044       1.35606      0.897549      0.592173      0.373491      0.225594      0.134041     0.0762955     0.0409851     0.0230580     0.0110465    0.00549607    0.00263808    0.00109953   0.000471014   0.000187248   6.61686e-05   2.35511e-05   7.38178e-06   2.13949e-06   5.59792e-07   1.35266e-07   2.64331e-08
  19  22 4048.8142    1.2699  9.2270  9.8168 -0.0060  0.1233   0.0150   0.3389    0.0608   0.0000   443.1756      -3.99921       8.81783      -38.1660      -19.6886       20.9317      -22.0254      -4.17776       8.56997      -11.2319      -3.23029       3.59030      0.493263       2.55713       2.58226     -0.387635     -0.425107      0.154692      0.494257    -0.0327767     -0.173867     0.0581337    -0.0485408    0.00198199    0.00638437   -0.00333153  -0.000786362   0.000299123  -6.82385e-06  -0.000226791  -2.89848e-05   1.51852e-05   3.69351e-06   3.19097e-07   3.11058e-07   1.05706e-08       9.66792       12.6062       14.1166       14.2620       14.3035       13.1364       11.7723       10.3508       8.83292       7.08094       5.56366       4.32066       3.24568       2.31333       1.64808       1.10598      0.726102      0.467457      0.279070      0.167074     0.0976765     0.0514886     0.0285017     0.0142219    0.00698083    0.00322865    0.00138070   0.000583137   0.000227972   8.12039e-05   2.93800e-05   9.24375e-06   2.68849e-06   7.06842e-07   1.63033e-07   3.21905e-08
  19  23 4191.9525    1.0473 11.7258  9.6781 -0.0037  0.1556   0.0130   0.4422    0.0568   0.0000   461.4201       10.8488       42.7168       31.4067       10.1730      -15.2003      -16.7118       2.95812       7.01202       4.52938       4.85000      -7.64637      -4.51650      -1.23697       2.66275       1.08118      -1.26936      0.716575      0.302192     -0.627918     -0.187668     0.0142569     0.0509918    -0.0385208   -0.00399781    0.00581002    0.00377826  -0.000230425  -0.000112284   0.000113597  -6.97327e-05   1.69372e-05  -4.60428e-06  -1.00152e-06  -8.23850e-08  -7.58710e-08       12.7389       16.0251       18.2332       18.6281       17.7122       17.0373       15.0423       13.1814       11.3259       9.08639       7.23969       5.52832       4.08346       3.01340       2.10012       1.40390      0.919698      0.590546      0.353318      0.215348      0.122361     0.0677515     0.0359348     0.0180875    0.00891982    0.00393399    0.00182344   0.000731047   0.000296749   0.000105730   3.64670e-05   1.17866e-05   3.35886e-06   8.71317e-07   1.90648e-07   3.75844e-08
  19  24 4335.4758    0.8649 13.1574  9.5935 -0.0071  0.1897   0.0113   0.5324    0.0509   0.0000   431.8198      -25.7258       33.4643       5.01801       30.2045      -11.9898      -12.5963       30.4795       28.1954       1.47165      -21.8701       12.8034      -3.34588      -9.04441     -0.300146       1.54803      0.202307     -0.177676    -0.0577048     -0.296911    -0.0744047      0.184347     0.0564671     0.0151898    0.00280032   -0.00455005    0.00425279   0.000450235  -0.000675214  -8.25551e-06   2.77579e-05  -8.26521e-06  -1.92508e-06  -1.35840e-06  -1.17644e-07  -3.67056e-08       14.8700       19.0777       21.6245       21.8891       21.7550       19.9256       18.5377       15.9118       13.3318       10.9689       8.50295       6.71612       4.98555       3.63086       2.48475       1.74066       1.14753      0.720755      0.448459      0.264583      0.152222     0.0838680     0.0432776     0.0229801     0.0109657    0.00509000    0.00220777   0.000936963   0.000358053   0.000136581   4.58423e-05   1.43854e-05   4.15303e-06   1.07006e-06   2.47067e-07   5.01230e-08
  19  25 4478.7406    0.7430 16.3860  9.4222 -0.0040  0.2555   0.0086   0.6390    0.0431   0.0000   467.3058      -45.4855       11.2112       8.43684       23.0862       11.0500     -0.769239      -49.4504      -10.8110       15.4061       17.3257      -5.66279      -13.1977      -5.30388      0.661575       2.74839      -1.04903      0.297415     -0.318495     -0.228449     -0.119366      0.150497   -0.00298661    -0.0308343     0.0130035    0.00657777   -0.00867988  -0.000217444  -0.000102283   7.08717e-05   0.000210114  -4.57441e-05  -1.39455e-05   2.96728e-06   8.57333e-07  -1.67936e-08       20.2113       25.7828       29.0990       29.3977       29.7086       26.9711       24.4924       21.5033       18.1334       14.7271       12.0994       9.05935       6.69429       4.92837       3.40432       2.35799       1.54455      0.977885      0.612316      0.369386      0.212051      0.119070     0.0605589     0.0320770     0.0155234    0.00701297    0.00320330    0.00130364   0.000506563   0.000188843   6.16097e-05   1.95442e-05   5.66556e-06   1.49280e-06   3.35705e-07   6.63142e-08
  20   8 2050.0327    0.6446  0.5952  9.0347  0.0083  0.0267   0.0182   0.0575    0.0810   0.0000   436.4810      -2.31069       17.7767      0.964942       1.96175      -4.33315      -2.56866     0.0931557      0.220831      0.695034      0.348146     -0.325242      -1.38465     -0.193619      0.665074     0.0312800     -0.312400     -0.100932    -0.0298546     0.0456986    -0.0348975    -0.0160373     0.0191971   -0.00134719   -0.00433388    0.00134509   0.000855707  -2.18038e-05   0.000121542   5.52158e-06   5.97593e-06  -3.63682e-06  -1.93096e-07   4.03753e-07  -1.40055e-07   3.33453e-08       2.05681       2.74480       3.04408       2.92729       3.00451       2.70381       2.58540       2.37294       1.79237       1.48384       1.14208      0.889061      0.708696      0.481202      0.383108      0.252175      0.162972      0.107008     0.0643202     0.0370350     0.0223365     0.0112833    0.00715357    0.00344918    0.00177887   0.000910955   0.000407752   0.000210011   7.52111e-05   3.70889e-05   1.13428e-05   4.32376e-06   1.65950e-06   4.01594e-07   1.37578e-07   3.74823e-08
  20  11 2498.9577    1.7104  1.0019 10.4079 -0.0118  0.0321   0.0399   0.0789    0.1769   0.0000   438.5868      -1.23212       12.1284       4.45399      -1.80483      -5.12550      0.934617       1.86260      0.505346      -2.00046     -0.384581      0.428032     -0.685234    -0.0571421      0.759571     -0.201668      0.158473     0.0887375    -0.0660885    -0.0647759    -0.0319095    -0.0167033   -0.00732577    -0.0101376    0.00144077   0.000932811  -0.000162366   0.000164517   5.10184e-05   5.97363e-05  -3.06978e-05  -6.63300e-06   5.53245e-06   1.26806e-06  -1.25150e-07   6.42558e-09       2.57958       3.35990       3.55562       3.54945       3.38826       3.16421       2.98760       2.67335       2.32129       1.96026       1.63496       1.22705      0.909484      0.663346      0.446703      0.294538      0.198512      0.135773     0.0811395     0.0481593     0.0285875     0.0157494    0.00849942    0.00468329    0.00235662    0.00111795   0.000513795   0.000226314   0.000102049   4.20281e-05   1.55340e-05   5.37277e-06   1.85776e-06   5.67831e-07   1.64088e-07   4.26859e-08
  20  12 2644.7632    2.0499  1.1143 10.7468 -0.0131  0.0369   0.0483   0.0844    0.2348   0.0000   437.1845      0.529233       12.5010      -5.94641       3.31587      -5.77218       4.10789       1.92432       3.23974      -3.01448      0.148022     -0.560569     -0.279168      0.311855     -0.148883      0.445747     -0.446857   -0.00141558     0.0835562    -0.0122348   -0.00134403   -0.00622504   -0.00954187  -0.000801784    0.00186729    0.00135908  -0.000246384  -0.000314507   0.000241941   2.15493e-05  -1.24388e-05   3.37211e-06   7.32746e-07   1.32626e-06  -1.16146e-07  -5.22791e-08       3.15283       4.13498       3.98561       4.28185       4.35015       4.38519       3.88500       3.14635       2.41524       2.17674       1.79323       1.48839       1.06281      0.699503      0.484460      0.351504      0.243121      0.171678      0.109592     0.0686377     0.0363677     0.0211207     0.0103231    0.00570577    0.00244895    0.00137674   0.000578303   0.000290413   0.000107742   4.86901e-05   1.65780e-05   6.79774e-06   1.98941e-06   6.83616e-07   1.58938e-07   4.46603e-08
  20  13 2790.5753    2.7016  0.9229 11.6671 -0.0002  0.0329   0.0645   0.0734    0.1200   0.0000   440.7082     -0.242040       18.9524    -0.0507659      -4.66360      -2.16911      -4.26466       1.15054       1.12006      -1.52512      0.932104      0.780116     -0.330747      0.506314      0.104352     0.0989997    -0.0345757      0.188668     0.0983776    0.00111187    -0.0295010   -0.00516256     0.0156615    0.00368543   -0.00474699   -0.00167148   0.000617582  -2.78371e-05  -2.79343e-05   7.93188e-05  -2.60156e-05   4.33929e-06   1.67289e-06  -3.84286e-07  -3.92727e-07   5.67629e-08       2.45613       3.04010       3.50188       3.54926       3.40063       3.31648       3.03363       2.67912       2.45239       1.68800       1.48391       1.14216      0.912891      0.597801      0.469232      0.310541      0.219214      0.134607     0.0843616     0.0501927     0.0320971     0.0170210    0.00880932    0.00508674    0.00242860    0.00135974   0.000577635   0.000261721   0.000107893   4.35858e-05   1.56998e-05   5.69108e-06   2.04772e-06   6.19331e-07   1.97016e-07   4.13718e-08
  20  15 3080.3158    3.7044  0.9543 12.0924 -0.0040  0.0389   0.0844   0.0721    0.1413   0.0000   437.1749      -1.92668       20.7769     -0.131321      -2.66568      -4.81984       2.24949      -1.34953      0.582427      0.324453      0.231739      0.983911     -0.483681      0.338915      0.501641      0.382948     -0.409769     0.0795099    -0.0918343     0.0151322     0.0609226     0.0153493   -0.00893541    -0.0114281    0.00187021    0.00140680  -0.000565610  -5.32185e-05  -6.75062e-05   7.30664e-05   1.46805e-05  -1.35835e-06  -2.90638e-06  -1.00923e-07   5.87061e-08  -7.04592e-08       3.21730       3.24128       3.67230       4.79057       4.36357       3.27240       3.31629       3.52316       2.72482       1.85396       1.62044       1.53132       1.07046      0.629143      0.467587      0.425221      0.265051      0.138747     0.0821250     0.0632954     0.0419865     0.0209743    0.00974020    0.00483044    0.00300081    0.00178797   0.000858631   0.000375810   0.000135312   5.04490e-05   1.78504e-05   5.98857e-06   2.10978e-06   5.66444e-07   1.65325e-07   4.58111e-08
  20  16 3224.3095    3.7696  1.2233 12.2250 -0.0064  0.0393   0.0785   0.0895    0.1272   0.0000   441.6427       1.31561       18.3101       4.26785       5.17092      0.762036     -0.251354     -0.747653       2.17820     -0.835660      -2.79699     -0.124108     -0.520172     0.0772554      0.167381      0.315199     0.0726755     -0.183206      0.157248      0.114688     0.0104755    -0.0132331     0.0173223    0.00321507   -0.00443381  -0.000319447   0.000449092  -0.000235943  -0.000228863  -2.67182e-05   3.00808e-05   4.31644e-06   4.21463e-06   2.07861e-07  -3.23946e-07  -1.67459e-08       3.57204       4.19483       4.38622       4.43664       4.33564       3.90121       3.95516       3.42463       2.79640       2.47892       2.22754       1.65108       1.15960      0.832530      0.570619      0.373488      0.238285      0.177046      0.113570     0.0657666     0.0362745     0.0195990     0.0119577    0.00583078    0.00269941    0.00122907   0.000633213   0.000295882   0.000130230   5.25481e-05   1.82672e-05   5.99492e-06   2.03111e-06   5.61449e-07   1.64944e-07   4.61665e-08
  20  17 3367.9989    3.2128  1.8542 11.4918 -0.0058  0.0406   0.0539   0.1053    0.1158   0.0000   445.8423      -2.62418       9.74217      -4.48694     -0.129988      -2.42135      -1.19225      0.296929       4.48439      -3.62610      -2.06205       1.02378       3.39352      -1.42041     0.0876189     -0.292318     -0.198932      0.110409    -0.0286381    -0.0141924     0.0243717   -0.00438220    -0.0107336  -0.000884245    0.00642955    0.00243394  -0.000592255  -0.000482175  -8.02109e-05   5.00581e-05  -2.12968e-05  -1.13466e-05   1.18998e-06  -1.04857e-06  -3.20030e-08  -6.78340e-08       3.13057       4.03710       4.45382       4.44657       4.57027       4.34355       3.79425       3.41811       2.86188       2.29667       1.94893       1.38950       1.10727      0.803946      0.576326      0.408545      0.273366      0.172223      0.106205     0.0681745     0.0408379     0.0224484     0.0133275    0.00617809    0.00361917    0.00166268   0.000760755   0.000360044   0.000143058   5.83443e-05   2.39442e-05   7.51718e-06   2.69268e-06   8.07625e-07   2.39194e-07   6.35384e-08
  20  18 3511.6953    2.5954  2.5667 11.2458 -0.0141  0.0528   0.0412   0.1272    0.1133   0.0000   440.9299       6.39395       18.5501      -7.65694      -7.33414      -5.79602      -1.88807     -0.453412      0.870637       3.72529     -0.411867       1.75972     -0.938938     -0.446891      -1.04287      0.747903     -0.350700      0.266077     0.0502705    -0.0693235    -0.0310427     0.0155240     0.0402012    -0.0195492   -0.00482577    0.00194454  -0.000996687  -0.000270327   1.45515e-05   7.28399e-05   2.70286e-05  -1.95300e-05  -2.37948e-06   9.30616e-07  -4.28730e-07   9.28061e-08       3.88194       5.08706       5.72295       5.90299       5.40124       5.49549       4.93295       4.24400       3.61538       3.11959       2.36923       1.90405       1.45992       1.02332      0.729723      0.519642      0.350269      0.217006      0.143537     0.0881255     0.0500770     0.0270120     0.0165357    0.00834050    0.00388303    0.00212138   0.000970703   0.000461265   0.000165350   7.82870e-05   2.85832e-05   1.06428e-05   3.60290e-06   1.06055e-06   3.03925e-07   7.48728e-08
  20  19 3655.4658    2.1735  3.9802 10.8699 -0.0034  0.0655   0.0305   0.1694    0.0885   0.0000   439.1518       11.3014       2.24118      -3.25460      -1.79034       1.96665       4.60714      -2.25452      -6.50627    -0.0707817      -3.62729       1.84888       3.25450      0.622539     -0.451170     -0.366214    -0.0593394     -0.355922     -0.305148     -0.109718     0.0401030    -0.0335293   0.000462026    -0.0207135    -0.0115864   -0.00100290    0.00201776   4.60453e-05  -0.000232884  -0.000102593   1.76666e-06  -2.03362e-05   1.79727e-06   1.41215e-06   6.00515e-07  -2.52956e-08       4.93905       6.72286       7.28909       7.37339       7.81334       6.85100       6.21053       5.55602       4.54566       3.88622       2.99472       2.35098       1.83885       1.24716      0.934498      0.621836      0.424649      0.283486      0.176542      0.107537     0.0635921     0.0355589     0.0201947     0.0103635    0.00549551    0.00260161    0.00121988   0.000533378   0.000232120   8.80337e-05   3.53603e-05   1.22719e-05   4.28582e-06   1.30723e-06   3.59085e-07   9.66070e-08
  20  20 3798.9330    1.7604  6.0865 10.3273 -0.0049  0.0833   0.0211   0.2256    0.0715   0.0000   431.4758       2.32299       22.1844      -18.7989      -12.1669      0.401300      0.882673       8.90212       4.08924       3.79106      -6.71305      -5.62305       3.84989     -0.219947      0.302686      -2.27180      0.162237     0.0575793      0.217260      0.211479      0.180918    -0.0128316   -0.00520765     0.0140911    0.00790973  -0.000767108   -0.00283562   0.000505223  -0.000394319   0.000193973   1.85927e-06   7.46092e-06  -1.59687e-06  -7.00630e-07  -4.80199e-07  -8.94582e-08       6.52630       8.34308       9.52823       9.74538       9.55067       9.01685       8.10434       7.12272       5.95215       4.91378       3.85005       3.06879       2.30663       1.67325       1.20382      0.836136      0.569095      0.361719      0.228969      0.140434     0.0832673     0.0479512     0.0251784     0.0136593    0.00704183    0.00340059    0.00163407   0.000696685   0.000311812   0.000120287   4.67268e-05   1.68846e-05   5.54205e-06   1.73687e-06   4.81869e-07   1.20899e-07
  20  21 3942.4468    1.4846  8.1264  9.9200 -0.0002  0.1016   0.0164   0.2928    0.0648   0.0000   463.7098       11.5449       10.0692      -33.5104       10.3674      -15.4447       3.19555       9.12692      -5.48194      -9.34668       8.42873       3.13193      -5.31470      0.216619       2.47425       2.55943    -0.0535407     -0.887020     -0.187746     0.0186309     -0.150341     0.0575442    -0.0124734    -0.0145727    0.00333610   -0.00590206  -0.000543065  -0.000553050  -0.000189665   7.68519e-05  -2.09389e-05  -4.29960e-05   2.83653e-06  -4.15491e-07   1.10131e-06   8.58087e-08       7.80362       10.1441       11.1451       11.5436       11.1749       10.7962       9.66574       8.46016       7.41514       6.08527       4.92698       3.80591       2.86459       2.09954       1.49269       1.03727      0.679887      0.458411      0.279245      0.172471      0.101907     0.0569601     0.0311784     0.0169032    0.00823955    0.00411137    0.00194988   0.000833475   0.000366149   0.000148679   5.50631e-05   2.01018e-05   6.85151e-06   2.15409e-06   5.86943e-07   1.53666e-07
  20  22 4086.4592    1.2290  9.8314  9.8055 -0.0042  0.1279   0.0140   0.3545    0.0566   0.0000   442.5118      0.792207      -8.90897      -4.43709       19.1135      -1.60213       20.8320      0.145212      -1.59791      -2.96839       20.4002      -2.21171      -4.96432      -1.15080       2.62241     -0.854301      0.286227      0.384329     -0.174219     -0.384576     0.0473188      0.110971     0.0614614    -0.0447703    0.00537422    0.00615554   -0.00101837  -0.000911273   0.000262022   0.000154537  -0.000154672  -4.56560e-05   1.93768e-05   4.40994e-06   4.33877e-07  -4.25767e-07       9.32636       12.6269       14.0434       13.9515       14.1111       13.4082       11.8186       10.8026       8.98124       7.49262       6.00074       4.70899       3.54689       2.65099       1.87925       1.29639      0.875511      0.569043      0.364776      0.218329      0.127856     0.0742195     0.0408842     0.0214553     0.0112094    0.00544808    0.00243965    0.00118432   0.000471309   0.000196696   7.38991e-05   2.66860e-05   8.90180e-06   2.79527e-06   7.93856e-07   2.03941e-07
  20  23 4229.8268    1.0005 11.5793  9.6071 -0.0021  0.1558   0.0122   0.4305    0.0571   0.0000   451.4748       4.21050     -0.453302      -12.0986       23.6378      -5.86703       23.2144       23.5114      0.406798      -23.5659      0.270091       9.20182      -6.01069      -4.04556       3.71937      -1.83023     -0.475187      0.289374     0.0262595      0.121801   -0.00838782    -0.0724282     -0.110359     0.0273523    -0.0291661    0.00203908   -0.00367993   -0.00200484  -8.72853e-05   0.000481446   9.76178e-06  -7.84971e-05  -2.48124e-05  -1.80980e-06   1.08426e-06   2.47573e-07       11.6559       15.4655       17.2411       17.2937       17.6083       16.1905       14.7398       13.0917       10.9498       9.37663       7.39195       5.73957       4.42900       3.15714       2.30176       1.58697       1.06059      0.700392      0.443276      0.272166      0.161342     0.0921291     0.0508087     0.0275719     0.0135714    0.00665578    0.00327176    0.00135697   0.000611405   0.000240122   9.11428e-05   3.31688e-05   1.10430e-05   3.38583e-06   9.23044e-07   2.43743e-07
  20  24 4374.4220    0.8356 13.6909  9.6335 -0.0015  0.2014   0.0107   0.5322    0.0460   0.0000   457.0891      -20.7134       15.7022      -31.1170       58.4194       32.7509       6.93903      -23.3474      -12.0010       9.71022       28.8658      -2.99466      -16.1962       14.6718      -7.63596      -1.94989       1.61287      -1.94067     -0.819158      0.667692      0.359694    0.00151955    -0.0825766    -0.0314662   -0.00447757    0.00280080    0.00183840    0.00249915  -0.000815239   0.000505693  -6.17088e-06   5.87358e-05  -1.02924e-05   6.93643e-06   4.13577e-07   1.20036e-07       15.1335       20.2196       22.4889       22.5470       22.2472       21.1559       19.2752       16.8682       14.4125       12.0747       9.66188       7.52005       5.74049       4.15188       2.97545       2.06388       1.38212      0.910992      0.581194      0.345912      0.212217      0.119671     0.0653059     0.0351540     0.0181281    0.00887386    0.00411300    0.00186116   0.000799023   0.000320494   0.000120638   4.38945e-05   1.46286e-05   4.41083e-06   1.22795e-06   3.12137e-07
  20  25 4517.7073    0.6896 15.8002  9.5100 -0.0078  0.2487   0.0088   0.6449    0.0396   0.0000   393.9586       26.1833       38.8677      -30.6580     -0.672109       5.32501       12.3628      -4.32699       4.04342       16.8913      -16.8001      0.937896       10.6861      -18.5962       4.28034       1.60472    -0.0851279      -3.00371      -1.53167       1.00918    -0.0299161   -0.00652927     -0.209693    0.00220958     0.0231070    -0.0112487  -0.000923846    0.00262531  -0.000437659  -1.04280e-05   4.20575e-05  -9.51297e-07  -3.24607e-05   1.08156e-05   2.59659e-06  -2.88973e-07       18.7210       24.6184       27.2634       28.1659       27.6349       26.0221       24.0084       20.7025       17.6417       14.8302       11.7204       9.16283       7.06604       5.15911       3.72181       2.58723       1.76866       1.14934      0.731838      0.452992      0.269884      0.157033     0.0856557     0.0473947     0.0240482     0.0120083    0.00579754    0.00249231    0.00109408   0.000432745   0.000161843   5.80017e-05   1.84657e-05   5.66808e-06   1.49260e-06   3.80031e-07
  21   9 2231.8319    0.9645  0.7437  9.5422 -0.0103  0.0292   0.0245   0.0610    0.1201   0.0000   441.9507       3.94125       16.3863      -4.32659       2.69838     -0.167112       2.35019      -1.79295      -4.46828     -0.932738       1.74274      0.439196      -1.66725      0.436377      0.679691    -0.0143079     -0.396045     -0.123826     0.0190672    0.00208339    -0.0104004     0.0162263    -0.0100781    0.00158519   -0.00154783   -0.00106000   0.000299466  -0.000362593  -2.35515e-05   3.53360e-05  -6.18118e-05  -2.45571e-05   1.23140e-06   1.27468e-06  -1.13531e-06  -3.17418e-08       2.23648       2.76378       3.29978       3.19980       3.15079       3.04072       2.80366       2.18774       2.10293       1.74719       1.43244       1.00960      0.853644      0.623086      0.406746      0.308501      0.213452      0.132571     0.0828324     0.0582901     0.0336411     0.0187708     0.0116509    0.00645711    0.00332888    0.00159158   0.000840218   0.000401566   0.000176151   6.66785e-05   2.98847e-05   1.27612e-05   5.00951e-06   1.60089e-06   5.11848e-07   1.46211e-07
  21  12 2676.1527    2.2961  0.9077 10.9193 -0.0077  0.0277   0.0532   0.0703    0.2021   0.0000   435.4315       4.14078       18.0596      0.724550       3.43532      -1.57957       6.07583       1.75517      -3.70578      0.315556       1.08415      0.122403      0.302318    -0.0992215     -0.633584     0.0195419     0.0761621     -0.205314     0.0603876     0.0270284     0.0118931   -0.00925737    0.00328824    0.00128251   -0.00126177   -0.00392506   0.000470656   0.000141839   1.15041e-06  -4.45434e-06  -1.95523e-05   1.04691e-06  -3.10094e-06   1.40332e-07   5.13103e-07   3.59359e-07       2.14029       2.87636       3.31432       3.27985       3.24859       2.99694       2.87174       2.37630       2.09275       1.68545       1.32908       1.10671      0.774219      0.596114      0.424750      0.291689      0.198951      0.130818     0.0860268     0.0534534     0.0308833     0.0188991     0.0100771    0.00576224    0.00311593    0.00149689   0.000778491   0.000373058   0.000159864   7.52484e-05   3.04418e-05   1.13574e-05   4.48518e-06   1.54810e-06   5.10934e-07   1.63047e-07
  21  14 2968.7835    3.6020  0.9186 11.8765 -0.0004  0.0291   0.0832   0.0676    0.1354   0.0000   439.8376       2.04071       13.3086       1.07914      0.847445       4.34182      -5.56543      0.672169     -0.802320     -0.309210     -0.127979      -1.61241     -0.886700      0.328843      0.217959    -0.0838262     -0.409914      0.160379     0.0498133    -0.0444413     0.0265422     0.0187888     0.0168666   -0.00631281   0.000410921    0.00153106    0.00162275  -0.000189436   0.000178978  -2.66397e-05  -9.70956e-06   1.32052e-06   3.45104e-06  -2.22561e-06  -8.83947e-07   6.76240e-08       2.10825       2.90374       3.03090       3.01916       3.07398       2.94306       2.75392       2.61631       2.08161       1.84606       1.40015       1.13214      0.875122      0.646238      0.523564      0.313413      0.258780      0.153584      0.106084     0.0688709     0.0343449     0.0281418     0.0101088    0.00913139    0.00331379    0.00231087    0.00102647   0.000398765   0.000242891   6.85154e-05   4.29528e-05   1.49816e-05   5.02982e-06   2.39947e-06   4.57969e-07   2.12235e-07
  21  16 3258.3848    3.5450  1.3592 11.8250 -0.0092  0.0417   0.0707   0.0882    0.1406   0.0000   435.9162      -2.22815       10.5531       6.41042       1.26520      -1.56304      0.988372      -3.40877       2.58933      -4.32443       1.75787       1.33607       1.19369      0.223436      0.189969      0.189167     -0.701435      0.289075     0.0639306     -0.140988    -0.0459537   -0.00245211    0.00678608   -0.00722840    0.00125181    0.00216899  -0.000537393   0.000848366   0.000284248  -5.32408e-05  -6.17077e-05   7.90067e-07   9.74075e-06   1.42732e-06  -1.08557e-06   4.10423e-08       2.78634       4.24051       4.07040       4.70614       4.27459       4.32839       3.73604       3.42724       2.83571       2.39313       2.10451       1.33436       1.22645      0.827612      0.674756      0.459215      0.317350      0.211572      0.121675     0.0850573     0.0465936     0.0306816     0.0157046    0.00941015    0.00436218    0.00258087    0.00109334   0.000547167   0.000253231   0.000103245   4.88013e-05   1.72272e-05   6.95675e-06   2.15068e-06   6.98608e-07   1.93638e-07
  21  17 3402.6717    3.0617  1.7779 11.5808 -0.0047  0.0447   0.0526   0.0966    0.1065   0.0000   443.6911       2.75440       5.97181      -7.56948       11.9306      0.308219      -3.89726      -5.54339      -2.29356       1.61525       1.22551      0.114032       1.74273      0.750606     -0.437274    -0.0839234      0.129270     0.0910284      0.246653      0.101905    -0.0126867    -0.0291893    -0.0209702   -0.00233843    0.00881639   -0.00105928   -0.00146915  -7.90296e-05   0.000118383  -1.78982e-05   5.01561e-05   5.96293e-06   4.77456e-06  -3.35895e-06  -4.88321e-07  -4.71417e-08       3.06021       4.48841       4.66483       4.94771       4.98875       4.61711       4.10048       3.70849       3.10183       2.66828       2.08308       1.67894       1.16875      0.954434      0.648864      0.475431      0.319339      0.201185      0.134196     0.0840567     0.0501448     0.0321270     0.0169457     0.0101730    0.00521661    0.00249698    0.00132538   0.000605216   0.000270426   0.000120034   4.98084e-05   1.89993e-05   7.07100e-06   2.50617e-06   7.41269e-07   2.36445e-07
  21  18 3546.8104    2.4374  2.9946 11.3120 -0.0040  0.0550   0.0358   0.1392    0.0781   0.0000   441.3118      -7.72724       10.3124       2.24913       2.87830      -11.7591     0.0287963       2.50083      -4.00662      -5.77243       3.84346       2.04829      -3.86713     -0.968795       1.82850     -0.240237     -0.767411      0.400561     0.0895097     0.0755309     -0.161148    -0.0744496     0.0242425     0.0288337   -0.00504535   -0.00363899   -0.00166888    0.00190542   0.000308465  -0.000260728  -6.61520e-05   2.94591e-05  -1.13574e-05  -1.40833e-06   1.67641e-06  -1.04154e-07       4.11079       5.24849       6.03185       5.89295       5.95370       5.59656       5.03670       4.54057       3.99237       3.29576       2.75540       2.10644       1.60959       1.19054      0.870862      0.615514      0.407259      0.271816      0.176961      0.110279     0.0671933     0.0391423     0.0228588     0.0127751    0.00657440    0.00341237    0.00162585   0.000800556   0.000355684   0.000159224   6.26026e-05   2.56040e-05   9.06606e-06   3.25150e-06   1.03878e-06   3.14671e-07
  21  19 3691.2847    2.0225  4.2452 10.7445 -0.0006  0.0683   0.0268   0.1728    0.0797   0.0000   445.0903      0.922217       13.0549     -0.578060      -5.50993      -3.90812      -6.42289      -4.70984       2.40674       2.15944      -3.41811      0.413288      -1.20337       2.03655      -1.64177       1.41681     -0.354748     -0.856974      0.183819      0.120120    -0.0724565    0.00206009     0.0419970     0.0130276   -0.00298515   0.000318647   0.000611219    0.00226663  -0.000112623  -0.000242782  -4.23334e-05   2.14837e-05   1.35236e-05   1.75656e-06   2.96287e-07  -2.41959e-07       4.91796       6.33092       7.48927       7.50115       7.07225       7.24792       6.35622       5.61141       4.75275       3.92050       3.27562       2.49902       1.96187       1.44388       1.06402      0.707807      0.525179      0.338988      0.218170      0.141736     0.0838573     0.0488882     0.0281937     0.0156983    0.00800542    0.00434060    0.00201504    0.00101317   0.000436811   0.000196987   7.88532e-05   3.36805e-05   1.20917e-05   4.18554e-06   1.34387e-06   4.24304e-07
  21  20 3835.6022    1.6918  6.2822 10.2456 -0.0056  0.0830   0.0196   0.2276    0.0701   0.0000   446.5709      -18.9448       28.0305       9.32945       14.4073       15.9303       15.2311      -1.86069       5.64107      0.215211      -1.74952      0.182556       1.10961      0.728494       1.25265       1.37537     -0.475561      0.128782      0.256946     -0.186560     0.0447573      0.116533    -0.0322840   -0.00402590     0.0140265    0.00913949  -0.000743022   0.000992213  -0.000423671  -0.000133954  -6.20777e-05  -8.12681e-06  -1.46820e-05  -8.51317e-07   2.35332e-06   3.46706e-07       6.14577       8.10983       8.87739       9.24523       8.88780       8.71139       7.70061       6.91377       6.09773       5.02426       4.11986       3.24982       2.45423       1.88068       1.31594      0.923097      0.624967      0.437543      0.274309      0.173849      0.105940     0.0611522     0.0345544     0.0198734     0.0104064    0.00528400    0.00265622    0.00126223   0.000544964   0.000242897   0.000102082   3.96376e-05   1.41800e-05   5.03395e-06   1.62335e-06   4.92474e-07
  21  21 3979.5306    1.4159  8.7015  9.9044 -0.0000  0.1099   0.0153   0.2982    0.0590   0.0000   430.7328       1.23987       4.66675       6.82283       2.11473       16.2971      -13.5324      -6.47860      -5.19239      -4.58079       4.51586       2.07560      -7.07139       1.60747       1.17943      -1.38157      -1.49362      0.621303      0.512490     -0.167816    -0.0723911     0.0427589   -0.00158967    -0.0144468     0.0351025   -0.00209753    -0.0114060  -0.000528528   0.000511058   3.09324e-05   0.000110474  -7.28386e-05  -1.27732e-05  -5.89732e-06  -1.57131e-07   6.69980e-07       7.85054       10.3031       11.4630       11.6504       11.3893       11.2667       10.2103       9.12786       7.79814       6.39859       5.17922       4.16784       3.19816       2.37696       1.76324       1.25454      0.868220      0.567053      0.371483      0.229143      0.142387     0.0834896     0.0470234     0.0262140     0.0134523    0.00723208    0.00345808    0.00169120   0.000760083   0.000333522   0.000133089   5.44781e-05   1.91433e-05   7.04967e-06   2.19670e-06   6.68253e-07
  21  22 4123.6084    1.1741 10.0405  9.7102 -0.0045  0.1245   0.0130   0.3524    0.0561   0.0000   438.8572       13.0251       7.09345      -16.0371      -8.85135      -10.9361      -3.61722       27.7425       1.16943       7.34806      -15.7387      0.149254       5.09768      -5.49122       3.35978      0.632234      0.196589      0.310599     -0.476316     -0.284362      0.254610     0.0758388     0.0857583    0.00445392   -0.00608026    -0.0207569    0.00580627   0.000377633   0.000596891   -0.00104265  -0.000254586   3.17136e-05  -1.58992e-05   2.16390e-06  -3.94033e-06  -4.30614e-08       8.90264       11.5528       13.0092       13.5582       13.3333       12.8055       11.6019       10.0142       8.86405       7.31429       5.93424       4.64847       3.63044       2.68793       1.98828       1.34356      0.962424      0.638795      0.420912      0.264418      0.159388     0.0943594     0.0541200     0.0302247     0.0161950    0.00827370    0.00411001    0.00189643   0.000881537   0.000369845   0.000157650   6.06767e-05   2.27090e-05   7.80992e-06   2.50331e-06   7.58981e-07
  21  23 4267.8460    0.9785 13.2749  9.6545 -0.0036  0.1721   0.0108   0.4736    0.0483   0.0000   429.6297       4.65243       17.4460       13.7122       3.15417       26.5371      -2.82681      -48.4744       11.2727       36.1953      -2.20405      -12.1787       6.76146      0.630779       4.46361      -2.35689       2.63285       1.46037     -0.585398     -0.342939      0.511140      0.274374      0.201575     -0.117616    -0.0338217     0.0230342    0.00436504   -0.00430841  -0.000537975  -0.000834525   0.000466668   0.000210582  -3.27808e-05  -1.24001e-05  -3.84869e-06   8.02380e-07       12.1599       16.2110       17.8843       18.5581       18.1558       17.2222       16.1088       14.1179       12.4137       10.2575       8.23294       6.54479       5.04264       3.84231       2.77416       2.01882       1.35786      0.906425      0.590089      0.366924      0.223621      0.134581     0.0775106     0.0419036     0.0230551     0.0118596    0.00590292    0.00272614    0.00130089   0.000545535   0.000228347   8.69284e-05   3.30169e-05   1.12287e-05   3.52215e-06   1.04404e-06
  21  24 4412.1605    0.7623 13.3739  9.6445 -0.0061  0.2088   0.0101   0.5434    0.0435   0.0000   428.3204       42.4869       56.0072      -30.1141       9.39056      -18.8547      -61.8308       3.71202       21.5368       6.02018      -11.3034      -3.01912      -1.55347      -2.76114       1.86755       1.52025       1.86864     -0.483388      -1.24660      0.585611    -0.0224197    -0.0660724      0.191925    -0.0946117    -0.0498650    0.00857338    0.00981688   -0.00602635   -0.00153438    0.00105234   5.42658e-05  -0.000122723  -0.000120521   1.75026e-05   5.20331e-06  -4.27724e-07       15.0586       20.1765       22.7735       22.9342       23.2831       21.4774       19.7446       17.8262       14.7193       12.5614       10.0830       8.03219       6.20648       4.50512       3.38214       2.35557       1.62865       1.10873      0.704780      0.451261      0.278067      0.165281     0.0954929     0.0512380     0.0287849     0.0144503    0.00726989    0.00359600    0.00150929   0.000720614   0.000278080   0.000109853   4.05308e-05   1.34935e-05   4.31274e-06   1.27277e-06
  22  11 2559.1271    1.8925  0.9824 10.5841 -0.0119  0.0379   0.0395   0.0678    0.1279   0.0000   435.9616       3.38460       19.4589      0.430726      -8.30234       2.97974      0.897830      -1.19029       1.86173       3.47553      -2.87708      -1.86804      0.692686     -0.215120     -0.396655      0.168260     -0.506676     -0.204974     -0.148266     0.0465424    -0.0577532   -0.00749025     0.0105998    0.00912553    0.00652741   0.000617235  -0.000411557  -3.74453e-06  -0.000326221  -0.000145220   5.19760e-05  -9.86805e-06  -8.09084e-06  -9.27491e-07   2.05990e-07  -3.58702e-07       3.32919       4.01452       3.56670       3.42244       4.12621       4.75636       4.31475       3.24412       2.29053       1.90234       1.98280       1.83102       1.43591      0.930604      0.570928      0.340171      0.304886      0.243339      0.185673      0.125772     0.0801486     0.0430142     0.0239904     0.0117998    0.00585508    0.00281252    0.00143066   0.000677971   0.000308992   0.000156171   5.71238e-05   2.66955e-05   1.07311e-05   4.37339e-06   1.33479e-06   4.67278e-07
  22  13 2854.6056    3.0693  0.8269 11.5732 -0.0124  0.0282   0.0734   0.0629    0.2016   0.0000   438.5999       5.10743       20.1929       2.14521      0.540458     -0.252810      -1.51695       1.01133      -1.28733      -1.37815     -0.352018       1.68954     -0.464825     -0.454992      0.355190      0.262576     -0.256544     -0.254807     0.0426505     -0.168530    -0.0146416     0.0336308  -0.000726079    0.00712164   -0.00201285   0.000592662    0.00176418   0.000591617   0.000242495  -2.77655e-05  -2.76760e-05  -1.05411e-05  -3.90455e-06   4.91213e-06   1.05694e-06   4.23019e-07       2.02711       2.86146       3.08765       3.08438       3.10087       2.77641       2.45053       2.34744       2.00890       1.85518       1.42998       1.18820      0.896873      0.642388      0.474365      0.317951      0.210316      0.159821     0.0901612     0.0656518     0.0374399     0.0234213     0.0139127    0.00735013    0.00446069    0.00213951    0.00122658   0.000568834   0.000266054   0.000122883   5.01245e-05   2.24966e-05   8.63524e-06   3.28535e-06   1.13689e-06   3.86921e-07
  22  14 3001.3113    3.7258  0.8841 12.0638 -0.0070  0.0262   0.0825   0.0666    0.1403   0.0000   436.9067      -2.79358       12.5826       1.95526      -3.65436       4.41625      -1.62540      0.136273       1.37896      -2.16991      -1.25415      0.437324    -0.0811419     -0.230050     -0.190362    -0.0197530      0.175208      0.180137    -0.0105871     0.0918267     0.0230040     0.0129715     0.0105825   -0.00592577    0.00353475   -0.00149457   0.000944038  -0.000334719   3.27866e-05   0.000143234  -8.26491e-05  -1.71554e-05  -1.44032e-06   1.81906e-06  -2.76417e-06  -1.52973e-07       1.93572       2.51660       2.80773       2.93116       2.88694       2.54743       2.50972       2.27653       1.79435       1.64428       1.36244       1.07159      0.838952      0.576584      0.441028      0.316306      0.208861      0.139372     0.0958869     0.0626156     0.0383437     0.0222848     0.0138401    0.00787631    0.00419392    0.00221668    0.00114547   0.000547919   0.000265669   0.000143525   5.64318e-05   2.53184e-05   9.28901e-06   3.74196e-06   1.31085e-06   4.15427e-07
  22  15 3146.9292    3.9446  0.9466 12.4896 -0.0005  0.0306   0.0883   0.0702    0.1107   0.0000   440.6544      -2.57436       16.4034      0.330620     -0.137926      -11.6064      -5.27750       1.66507     -0.309076      -1.35450       1.56836     -0.787019     -0.227582      0.691055     -0.437340     0.0426836   -0.00326557      0.124780     -0.150647    0.00805544    0.00391145     0.0442218    0.00360621   -0.00125849    0.00693568   -0.00322315   0.000605863    0.00111272  -0.000729382   0.000188563   2.15788e-05   4.27922e-06   6.65430e-06   3.14874e-06   1.47043e-06  -6.51998e-07       2.26140       2.88400       3.10385       3.24064       3.33005       3.30636       2.99791       2.50945       2.11373       1.63091       1.53853       1.18547      0.956364      0.681896      0.480605      0.328465      0.238244      0.178954      0.114864     0.0875309     0.0464443     0.0297189     0.0165808    0.00900861    0.00531897    0.00249381    0.00142165   0.000644418   0.000314848   0.000158696   5.79491e-05   2.94787e-05   9.89757e-06   4.25129e-06   1.44836e-06   4.44961e-07
  22  16 3292.0767    3.4892  1.4691 11.8316  0.0041  0.0375   0.0638   0.0874    0.1200   0.0000   438.7963      0.907643       17.1748       3.12061       4.79432      -1.65801      -7.06961      -1.32571      0.517693      -1.34551      0.473457     -0.642185      0.673452      0.833781     -0.261766     -0.292146      0.278336      0.139293     -0.154594     0.0760924      0.179562     0.0203030   -0.00109276  -0.000898893   -0.00491282    0.00403361   -0.00154042  -9.20391e-05  -0.000309048   0.000238327   6.23487e-06  -3.15779e-05  -1.12191e-05   8.83270e-06   5.47425e-07  -4.43972e-07       2.67135       3.61931       3.82330       3.67328       3.88116       3.54143       3.52981       3.08093       2.72704       2.18741       1.82989       1.41703       1.13666      0.896977      0.634146      0.475184      0.319488      0.221107      0.145240     0.0937648     0.0552751     0.0331416     0.0193271     0.0105488    0.00583938    0.00323526    0.00158626   0.000812991   0.000351515   0.000181385   7.24100e-05   3.36504e-05   1.19461e-05   5.18408e-06   1.69800e-06   5.76105e-07
  22  17 3437.0902    2.9810  2.2033 11.4342 -0.0074  0.0423   0.0446   0.1067    0.0909   0.0000   437.4230      -5.54854       20.6488      -1.48556       1.74699      -2.57064       6.82484       1.36938     -0.684298      -1.86883     -0.102513      0.773750      -2.82828     0.0980291      0.230899    -0.0997447     -0.478256     -0.374494      0.410261     0.0165927   -0.00395230     -0.106120     0.0134673     0.0224793     0.0107616   -0.00827770   -0.00168726   0.000667732  -0.000118046  -5.42988e-05   6.79095e-05   1.06379e-05  -3.39885e-05   1.52547e-06   3.60182e-06  -4.71350e-07       3.17202       3.99188       4.33389       4.34229       4.44709       4.36417       3.99930       3.48925       3.07870       2.53593       2.06852       1.71665       1.30458      0.990285      0.711182      0.527950      0.361149      0.252844      0.160528      0.105172     0.0652416     0.0392479     0.0238358     0.0128392    0.00700294    0.00379064    0.00201124   0.000926143   0.000473545   0.000200305   9.71124e-05   3.52412e-05   1.58146e-05   5.67261e-06   2.06318e-06   6.97071e-07
  22  18 3581.7296    2.3436  3.3302 11.0647 -0.0074  0.0553   0.0314   0.1396    0.0739   0.0000   442.1970     0.0672063       14.8072       8.12541      -1.18052       3.28627       1.75924       3.09422    -0.0364691       5.97438      0.566384      -3.76687      0.400694     -0.342424     -0.508169      -1.18750      0.719051      0.251764      0.119458   -0.00461963      0.114979     0.0774104     0.0182513    -0.0523212    -0.0157470    0.00916618   0.000666519   -0.00396480   -0.00102838   0.000243525   0.000187627  -4.93496e-05  -2.10538e-05  -4.10506e-06   9.40629e-06  -4.62450e-07       3.85234       4.99125       5.54136       5.60313       5.63913       5.46462       5.02428       4.47460       3.80883       3.33608       2.75374       2.17200       1.70718       1.24686      0.947583      0.673809      0.477981      0.319075      0.209586      0.135689     0.0880841     0.0512181     0.0309117     0.0180715    0.00944666    0.00525525    0.00251883    0.00133982   0.000608642   0.000298574   0.000121644   5.50059e-05   2.10017e-05   8.61112e-06   2.75726e-06   1.00315e-06
  22  19 3726.6462    1.9411  5.0293 10.6141 -0.0048  0.0701   0.0228   0.1905    0.0660   0.0000   436.1462      -13.5151       10.4276       6.63826      -9.63575      -6.43100       7.65419      -2.34400       7.06790      -2.97299       5.46706       1.08432      -3.08239       3.72601       1.43965      -1.22380     -0.652655      0.383340      0.278852      0.185202   -0.00547780    -0.0661485    -0.0168627     0.0422244    0.00994809   6.97542e-05   -0.00420346    0.00285063  -0.000549192  -2.37281e-05  -4.42451e-05   0.000125346  -4.35138e-05   1.59288e-06   2.88070e-06   9.74073e-07       4.94093       6.39818       7.25517       7.39449       7.21289       7.13481       6.44808       5.81282       4.96101       4.09892       3.58378       2.70420       2.14558       1.67380       1.15605      0.851685      0.597942      0.399797      0.273713      0.173254      0.108277     0.0655010     0.0384793     0.0216513     0.0120012    0.00636935    0.00330892    0.00161237   0.000777818   0.000352967   0.000156804   6.62084e-05   2.71777e-05   1.03068e-05   3.67130e-06   1.19474e-06
  22  20 3871.4095    1.5737  6.7302 10.2675 -0.0064  0.0897   0.0179   0.2451    0.0587   0.0000   448.0061       8.31765       16.1047      -13.0406      -18.1950      -2.36839      -15.1033      -1.27998       1.20941       12.0853      -2.99225       3.24449       3.93979       5.05421     -0.556585      -1.02051     -0.158931      0.428981    0.00185785     -0.194666     -0.405823    -0.0181774     -0.101060     0.0105083     0.0277131    -0.0123150  -0.000590205    0.00176758   0.000611542  -0.000902791   0.000203733   0.000131158  -5.18385e-05  -1.38027e-05   7.43520e-06   2.88012e-06       6.28578       8.12387       9.01646       8.96273       9.17612       8.75478       8.45302       7.28632       6.09354       5.46623       4.41799       3.53129       2.85767       2.06991       1.55439       1.08810      0.769673      0.541774      0.353167      0.233937      0.146996     0.0860346     0.0501847     0.0290435     0.0159378    0.00821582    0.00434256    0.00212993    0.00102805   0.000485670   0.000201184   8.97136e-05   3.60226e-05   1.34395e-05   4.79525e-06   1.59572e-06
  22  21 4016.3288    1.3337  8.6846 10.0295 -0.0020  0.1098   0.0149   0.3077    0.0514   0.0000   444.1090       2.45907       1.45559      -9.33096       17.5456       2.99490      -20.7554     -0.246325       8.34574      0.163175      -3.27806      -6.19208     -0.380374       5.79049     -0.730186       1.22456     -0.590350      -1.45262      0.273833      0.424409      0.183564     -0.201419     -0.145701     0.0121962  -0.000879845    0.00359328    0.00263699   0.000199441   -0.00146187   0.000483231   0.000150823   9.84851e-05  -3.19070e-05   2.73009e-06   5.37747e-06   3.75009e-08       7.52778       9.81507       11.0566       11.0745       11.2411       10.7362       9.97176       8.97312       7.84032       6.46419       5.52219       4.27779       3.35416       2.56762       1.92800       1.36095      0.955724      0.650523      0.436160      0.276734      0.171184      0.105471     0.0621032     0.0348977     0.0196224     0.0104348    0.00542203    0.00265030    0.00126058   0.000582938   0.000261281   0.000110892   4.37827e-05   1.67692e-05   5.75913e-06   1.94527e-06
  22  22 4160.7727    1.0765 10.7639  9.7591 -0.0075  0.1395   0.0123   0.3839    0.0513   0.0000   446.4374       5.72874       27.3225       11.4962       21.2806      -10.6734      -5.64913       2.54260      0.710543       2.82111       7.58835      -7.72580     -0.105863      0.176281     -0.445532       5.45851      0.471841     0.0934935     -0.740341     0.0913439     -0.194374     0.0134549    -0.0717201     0.0325292     0.0251776     0.0249357    -0.0137482    0.00542321   -0.00325073  -0.000942231  -0.000167650  -0.000244998   2.60579e-05   4.97420e-05   1.02992e-05  -6.89955e-06       9.36125       12.5054       13.9629       14.5207       14.5088       13.7867       12.6132       11.3232       9.87800       8.32389       6.81021       5.46740       4.36656       3.15482       2.42551       1.68590       1.22451      0.818996      0.548112      0.360412      0.223713      0.135845     0.0819674     0.0463235     0.0253344     0.0138343    0.00722775    0.00348703    0.00173396   0.000782668   0.000354512   0.000140824   5.87811e-05   2.20590e-05   7.60181e-06   2.58137e-06
  22  23 4305.6030    0.8646 12.5487  9.7337 -0.0164  0.1767   0.0103   0.4876    0.0437   0.0000   463.4272      -9.27094       18.2808       14.1129       17.9647       8.71798      -1.23706       19.3865      0.922644      -25.2141       4.43246      -3.53009      -4.81571      -5.32852      -1.52617       6.40881      -3.07900      0.401666       2.09712     -0.520579     -0.426442     -0.229715     -0.128897     0.0612304      0.106168    -0.0200754    -0.0208465   -0.00258823   -0.00219861   4.72494e-05    0.00110107   0.000283796  -5.41725e-05   1.32207e-05   4.01503e-06  -2.21122e-06       12.0441       15.6480       17.9053       18.4204       17.8472       17.4076       15.9570       14.2462       12.6930       10.6518       8.64514       7.19465       5.39198       4.16183       3.06084       2.22632       1.54575       1.05017      0.703538      0.453134      0.283311      0.174293      0.104913     0.0584133     0.0333363     0.0177224    0.00922210    0.00463857    0.00218355    0.00104378   0.000444268   0.000194925   7.39071e-05   2.88664e-05   9.96168e-06   3.39623e-06
  23   7 1969.5928    0.5340  0.5666  9.0689 -0.0076  0.0298   0.0154   0.0502    0.0665   0.0000   440.1810      -2.26505       14.0712       4.57226      -3.24915       2.38082       4.29809     -0.406093     0.0142894       2.51495      -1.26982     -0.527641      0.411046      0.660495     0.0391846    -0.0232183      0.273672     -0.149147    -0.0625975     0.0658390     0.0674382    -0.0376471    -0.0150245    0.00602665   -0.00266131    0.00337150   -0.00257552   0.000340932  -0.000187671   0.000165286   5.19432e-06   4.82036e-05   9.88625e-06  -3.67799e-06   6.25508e-06  -6.39476e-07       1.77279       2.53547       2.78493       2.79609       3.02474       2.76364       2.46546       2.23215       2.15977       1.48591       1.51652      0.982766      0.855073      0.695529      0.454138      0.349324      0.250599      0.161647      0.117108     0.0754872     0.0467742     0.0302929     0.0163090    0.00986649    0.00608284    0.00319246    0.00183235   0.000871827   0.000497823   0.000238283   9.43552e-05   5.57845e-05   1.60127e-05   9.39606e-06   2.93547e-06   1.20639e-06
  23  12 2737.4998    2.4763  0.9053 11.2898 -0.0057  0.0313   0.0543   0.0641    0.1200   0.0000   439.4928     -0.727898       12.7214      -4.23182       3.01295       2.63395      -3.25580     -0.587155      0.349446       3.00480       1.89242      -1.90038      0.986209     -0.916701      0.281737     -0.361125     0.0556979    -0.0572151     -0.163751     0.0653066     0.0724760   -0.00602468   -0.00749153    0.00934714   -0.00223877   0.000295668    0.00120867   0.000235327   0.000210320  -1.46505e-05  -3.62021e-06   2.25382e-05   6.28412e-06  -7.29978e-06   3.25754e-06  -9.25728e-07       2.01432       2.87155       2.84475       3.15679       2.91552       2.94121       2.55956       2.42886       2.13475       1.93564       1.57198       1.22195       1.06461      0.745628      0.572297      0.401086      0.298044      0.189892      0.135268     0.0869587     0.0589268     0.0333854     0.0227038     0.0119526    0.00683765    0.00398230    0.00188436    0.00119989   0.000476131   0.000263718   0.000117552   4.87748e-05   2.24853e-05   8.21376e-06   3.36874e-06   1.38655e-06
  23  13 2886.0215    3.2818  0.8635 11.5174 -0.0058  0.0291   0.0756   0.0633    0.1925   0.0000   440.1986      -2.05750       21.9618      -1.02428      -5.01084      0.953909     0.0840441      0.620452      0.179721       1.35397     -0.496723      0.760278     -0.586851      0.292407     -0.304327     0.0253962     0.0232755     0.0803276     -0.171159     0.0109056     0.0309904  -0.000270592     0.0406325    -0.0169461   -0.00210098  -0.000221447    0.00513758   0.000774961  -0.000178766  -9.82795e-05  -1.67889e-05  -7.40649e-06  -5.37507e-06  -6.91563e-06   1.83334e-06  -4.00905e-07       2.06311       2.57624       2.89508       3.09879       3.05690       2.98822       2.68207       2.44800       1.85886       1.77680       1.46999       1.16410      0.908894      0.617929      0.477848      0.379305      0.262398      0.185564      0.107193     0.0835872     0.0531878     0.0310929     0.0201500     0.0126596    0.00675746    0.00364892    0.00199577    0.00101573   0.000395692   0.000244355   0.000126020   4.97172e-05   1.91935e-05   8.92510e-06   3.31255e-06   1.43308e-06
  23  14 3033.3398    3.8218  0.8766 11.9494  0.0008  0.0314   0.0864   0.0636    0.1919   0.0000   440.5444      -4.18642       14.9054      -1.02823      -1.19754     -0.879611      0.386717       2.98393      -1.00403      0.212481      -1.44522     -0.952112     -0.944389      0.543802     -0.166566      0.232158     0.0476387      0.163515    -0.0355888      0.142510    -0.0354512    -0.0225803   -0.00229492    -0.0103132   -0.00607164   -0.00142375    0.00211104   0.000848721   0.000318756  -0.000283776  -4.77202e-05   2.41843e-05   2.48896e-05   4.05996e-06  -2.94126e-06   1.62859e-06       2.61412       3.52683       3.62627       3.34291       3.06907       3.02942       3.09140       2.95134       2.70979       2.23296       1.84232       1.40591       1.13947      0.905938      0.691303      0.511830      0.356695      0.238271      0.148201     0.0898372     0.0558427     0.0298966     0.0183030     0.0104879    0.00551159    0.00312222    0.00162569   0.000865396   0.000404057   0.000205928   9.15702e-05   4.27403e-05   1.64118e-05   7.18033e-06   2.97329e-06   1.04726e-06
  23  16 3325.4401    3.3832  1.5830 11.7948 -0.0024  0.0396   0.0582   0.0887    0.1066   0.0000   434.9618      -3.19133       18.0480      -2.56683      -6.13112       2.30062     -0.966433      0.588671      -2.28469      -2.30530       1.10603      0.360482      0.840899      0.322132     -0.132797     0.0470350    -0.0370517    -0.0390818   -0.00238351   -0.00155308     0.0938187     0.0474831   -0.00558711    -0.0110851     0.0134667    0.00476821    0.00184312  -0.000867577  -0.000383405   0.000758819  -4.91199e-05  -5.30816e-05   1.36081e-05  -9.37233e-06  -6.46624e-06   4.89548e-07       2.46427       3.27249       3.61750       3.83523       3.58237       3.82212       3.35159       3.00673       2.72779       2.25289       1.79704       1.51560       1.24984      0.890700      0.712067      0.470594      0.356173      0.249719      0.163795      0.113318     0.0688530     0.0441005     0.0266713     0.0149151    0.00826896    0.00498250    0.00237807    0.00138227   0.000646257   0.000329816   0.000137343   6.45478e-05   2.77319e-05   1.13202e-05   4.18251e-06   1.70804e-06
  23  17 3471.1287    2.8023  2.3948 11.2404 -0.0054  0.0445   0.0391   0.1103    0.0834   0.0000   440.0556      0.802464       14.3201      -4.38111      -1.43719      -3.59390      -10.0178      -1.71410      -1.11421       1.71533      -1.88035       4.38965     -0.934077      -1.92617    -0.0395710       2.01978     -0.680729     -0.438899     0.0986334      0.379463    0.00778688    -0.0379363   -0.00288773     0.0219765   -0.00857196    -0.0124026  -0.000364806    0.00270232   0.000242068  -0.000597945   2.86502e-06  -3.81655e-05  -4.09948e-05   2.08483e-06   1.11119e-05   1.09850e-06       2.81523       3.87699       4.17042       4.47544       4.33263       4.20778       3.97913       3.34138       3.11658       2.70899       2.15994       1.77705       1.42403       1.04633      0.807781      0.585827      0.411105      0.285845      0.190166      0.130554     0.0792885     0.0514811     0.0306991     0.0177559     0.0106794    0.00582343    0.00299442    0.00157350   0.000775808   0.000383257   0.000169141   7.59270e-05   3.34209e-05   1.33918e-05   5.02501e-06   1.96382e-06
  23  18 3616.3851    2.2993  3.8470 10.9670 -0.0026  0.0574   0.0283   0.1524    0.0633   0.0000   431.8612       4.39192       6.39169       4.01673       5.64548      -6.14747      -7.20794       3.50523       12.3907    -0.0755849      -3.47597      0.769510      -3.68257     -0.523494     -0.991695      0.395271     -0.948778     -0.630513     -0.257035      0.328659     0.0609336     -0.124110    -0.0273279    0.00540485    -0.0150205    -0.0112978    0.00371341  -0.000439071   -0.00181047  -0.000130897  -4.00546e-05   0.000101727   1.29983e-05   4.78050e-06   2.20531e-06  -2.13051e-06       3.91070       5.18696       5.65238       5.88635       5.81960       5.60121       5.23148       4.56572       4.23294       3.47208       2.98441       2.38371       1.83964       1.41241       1.07792      0.773012      0.550760      0.385384      0.245951      0.166887      0.104069     0.0645789     0.0408075     0.0236076     0.0129432    0.00739993    0.00392696    0.00201408   0.000994639   0.000480432   0.000218287   0.000103812   4.12931e-05   1.77805e-05   6.63395e-06   2.48531e-06
  23  19 3761.8578    1.8170  5.4358 10.5356 -0.0030  0.0765   0.0212   0.1993    0.0618   0.0000   446.1583       4.58612       27.0390       12.5590     -0.953111      -2.83264       5.35691     -0.707823      -4.05447      -3.13324       4.34204       3.59682       2.78742      0.837414       2.17677     -0.204515      -1.04605      -1.05313      0.228731     -0.225603     0.0673846    -0.0957742     0.0414862  -0.000567376     0.0261872    0.00940960    0.00393576   -0.00104602  -0.000841877   -0.00132393  -0.000262982   0.000278974  -7.78587e-06  -2.78418e-05  -2.29032e-06   1.59529e-06       4.91348       6.61822       7.48349       7.53401       7.63895       7.47755       6.76380       6.16750       5.22041       4.50083       3.84586       2.98349       2.40352       1.83205       1.37621      0.999080      0.710112      0.490277      0.343281      0.218011      0.141811     0.0891163     0.0537593     0.0314775     0.0180636    0.00983331    0.00534754    0.00276308    0.00134456   0.000669540   0.000297311   0.000142106   5.80585e-05   2.51927e-05   8.93285e-06   3.43837e-06
  23  20 3907.1518    1.5082  7.4090 10.2000 -0.0027  0.0927   0.0169   0.2588    0.0552   0.0000   449.9564      -12.0617       16.6023       8.09198     -0.509252       3.45086       10.2296       8.85805       12.6746      -1.72578      -3.70555      -1.57411     -0.396797       1.67740      -2.92234     -0.248045      0.277359     0.0686793     -0.165245      0.253421      0.121608     -0.181143    0.00966336     0.0404459     0.0265750    -0.0133109   -0.00688085   8.13018e-05    0.00321785  -0.000307365   5.55782e-05  -3.73428e-05   5.07140e-05   2.14465e-05  -1.45062e-06  -7.13704e-06       6.13973       7.94969       8.91565       9.22200       9.36995       8.80574       8.30554       7.39970       6.61863       5.55119       4.59799       3.76520       2.93225       2.26798       1.70426       1.25005      0.894074      0.617363      0.414353      0.274668      0.174345      0.109005     0.0666268     0.0386457     0.0223768     0.0122360    0.00661643    0.00344991    0.00170747   0.000835750   0.000389814   0.000172101   7.36016e-05   3.01915e-05   1.11251e-05   4.21183e-06
  23  21 4052.3307    1.2417  9.1198  9.9924 -0.0046  0.1121   0.0141   0.3178    0.0493   0.0000   446.4217      -8.24782       30.7698       9.72073     -0.761860      -11.7502       4.29296       3.44020      -7.40915      -13.3104      -3.66254       11.6736     -0.299439      -4.43178       2.37034       1.75583     -0.235587     -0.358959      0.309991      0.197195     -0.157048      0.236840      0.118519    -0.0177372    -0.0778052     0.0134903     0.0268798   -0.00396291   -0.00102669  -0.000309398  -0.000151243   9.48155e-05   9.84595e-05  -3.88741e-05  -3.09986e-05   3.71073e-06       7.58937       9.82679       11.2383       11.5566       11.5680       11.0131       10.2189       9.29484       8.03041       6.82495       5.68205       4.54700       3.60500       2.78812       2.04248       1.53366       1.07680      0.747881      0.506278      0.338436      0.211968      0.133951     0.0819886     0.0473747     0.0272896     0.0152506    0.00803987    0.00425279    0.00211389    0.00102001   0.000485618   0.000212896   9.35634e-05   3.67553e-05   1.41727e-05   5.28612e-06
  23  22 4197.6154    1.0372 11.9295  9.7595 -0.0045  0.1522   0.0116   0.4138    0.0474   0.0000   433.9885      -17.3214       42.8308       6.48576       6.99629      -7.33942      -2.74016       26.9151      -4.69983      -13.6997      -5.88867      -7.28313       3.04940     0.0505645      -4.61904       2.41993      -2.55428     -0.137569      0.539667     -0.338289     -0.505156     0.0111403      0.252253     -0.108595     0.0103401     0.0305933    0.00270110    -0.0103481    0.00313795  -8.23722e-05   0.000212264   0.000138474   0.000104024   1.03078e-05  -1.15857e-05   1.76732e-06       9.80768       12.9319       14.5940       15.0273       15.0425       14.3633       13.8331       12.0012       10.7199       9.15623       7.48827       6.01798       4.77363       3.74313       2.78012       2.06909       1.48073       1.01732      0.697094      0.459454      0.294301      0.182561      0.110809     0.0664786     0.0375239     0.0211110     0.0113719    0.00583858    0.00294786    0.00144908   0.000650231   0.000309332   0.000122907   5.31569e-05   1.96600e-05   7.36306e-06
  24   8 2156.6788    0.7983  0.9231  9.2466 -0.0112  0.0331   0.0177   0.0657    0.0951   0.0000   439.2346      -3.43982       15.6130       4.29848      -1.22657     -0.510528       3.93235     -0.199186     -0.905541     -0.656134      -1.90430      0.849944      0.948628      -1.14831     -0.878828     -0.284984      0.213207      0.366748     0.0880141     -0.101798   -0.00288310     0.0736634     0.0438917   -0.00349123   -0.00322886    0.00194818    0.00540526    0.00148924  -0.000333540   0.000880519  -3.73283e-05  -7.92380e-06   5.38576e-05  -1.64229e-05  -1.20633e-05  -9.11082e-07       2.32331       2.63941       2.75171       3.35660       3.13295       2.85070       2.98502       2.80807       2.12049       1.76097       1.68528       1.45061       1.02246      0.847407      0.682803      0.463308      0.297340      0.210275      0.178488      0.116445     0.0714213     0.0457089     0.0292926     0.0184064    0.00937245    0.00512191    0.00315129    0.00188883   0.000825317   0.000408223   0.000171842   9.52401e-05   4.36220e-05   2.15352e-05   8.94998e-06   3.41255e-06
  24   9 2314.2912    1.1569  0.8856  9.8111 -0.0005  0.0317   0.0249   0.0664    0.1012   0.0000   437.4311      -2.89147       18.3964       5.75403      -5.55781       4.92265     -0.740720      -2.70870      -2.27122      0.754957     -0.461771      0.503054    -0.0163769      0.729797     -0.210397     -0.100491     0.0110775     -0.186397     0.0934617      0.107396     0.0424286     0.0276982   -0.00907414    -0.0117964   -0.00412641  -0.000710592  -0.000283467   -0.00325942   0.000742385  -5.41005e-05  -0.000111478  -4.72059e-05   5.51147e-05  -3.16648e-05   8.51653e-06   2.24508e-06       2.28743       2.68902       3.01404       3.47268       3.57955       3.15740       2.67787       2.83310       2.49042       1.74288       1.50131       1.29094       1.06991      0.735028      0.551031      0.456055      0.329220      0.216902      0.145742     0.0988542     0.0745288     0.0419172     0.0249825     0.0147037    0.00991374    0.00550305    0.00294001    0.00141560   0.000762592   0.000434805   0.000216455   0.000104760   4.56561e-05   1.79522e-05   6.90344e-06   2.46535e-06
  24  10 2467.0105    1.6088  1.1238 10.0964 -0.0075  0.0369   0.0328   0.0756    0.1810   0.0000   437.3131     -0.373850       14.7040       1.64799      -3.24103       1.20668      0.763358   -0.00596154       3.06855      -2.63544     0.0503668     -0.898889       2.03281    -0.0649138      0.442778      0.725050     -0.887742     -0.284997    -0.0550256   -0.00403533     -0.112271     0.0213859    -0.0150340    0.00646780   -0.00840303    0.00674849   -0.00239642  -0.000119624  -0.000255186  -0.000232961  -0.000110258   9.38127e-05  -7.18720e-05  -6.22466e-06   4.50478e-06   5.52889e-07       2.73844       3.90658       4.07386       4.02615       3.55919       2.96184       2.96836       2.87100       2.99816       2.68167       2.50552       2.00004       1.69139       1.15721      0.873027      0.569175      0.395563      0.257190      0.169981      0.113070     0.0695572     0.0470760     0.0254133     0.0161080    0.00930453    0.00559646    0.00306100    0.00145568   0.000838815   0.000446628   0.000205034   0.000100372   4.51327e-05   2.02594e-05   7.66729e-06   3.18945e-06
  24  11 2617.5339    2.0717  1.0753 10.9080 -0.0073  0.0316   0.0423   0.0732    0.1387   0.0000   436.6875       1.96145       13.9123      -7.11920     -0.249770      0.939664      0.567552      -5.73283      -3.88289     0.0430327      -1.01467      -2.27692     -0.659794     -0.394947     -0.550255    -0.0639738     -0.369385     -0.120715      0.109405    -0.0537622     0.0176189    -0.0523783     0.0132039   -0.00155609    0.00984087   -0.00472970   -0.00466934   0.000961303  -3.22814e-05  -0.000346288   3.35579e-05  -4.01485e-05   4.05040e-05   1.06281e-06   2.61069e-06   2.00131e-06       1.93742       2.74001       2.73922       3.03093       3.04752       2.84568       2.91426       2.29003       2.28961       1.75053       1.67753       1.21783       1.01177      0.710039      0.591203      0.456029      0.325588      0.235310      0.148366      0.101880     0.0603042     0.0435565     0.0259178     0.0164636    0.00952409    0.00540567    0.00298448    0.00148012   0.000797292   0.000378357   0.000181151   8.63832e-05   3.90737e-05   1.74777e-05   6.89398e-06   2.82195e-06
  24  12 2767.6071    2.7478  0.8524 11.4278  0.0036  0.0261   0.0582   0.0636    0.1099   0.0000   438.3133     -0.739747       13.6029       1.22336      -2.55228     -0.917470      -1.73993       1.98273       2.27474     0.0916098       2.34459       1.94181     -0.684353      -1.11527      0.232341      0.748924     -0.111605      0.322591      0.223722     0.0210352     0.0659921     0.0598348   -0.00256948    0.00498123   -0.00727977  -0.000444206   -0.00161915   -0.00107368  -0.000877435  -0.000414698   0.000128590  -2.12934e-05  -7.11659e-05   1.68848e-05   4.03329e-06  -1.76471e-06       1.97225       2.48401       2.73884       2.69415       2.86339       2.42317       2.23730       2.07254       1.97580       1.99214       1.57830       1.24600       1.01632      0.760591      0.613568      0.411331      0.259192      0.192359      0.126095     0.0934354     0.0576140     0.0334486     0.0210715     0.0105045    0.00788425    0.00459322    0.00255265    0.00145702   0.000684080   0.000340817   0.000157293   6.70452e-05   3.03109e-05   1.33891e-05   5.38766e-06   2.20935e-06
  24  13 2916.8807    3.3646  0.8244 11.8612 -0.0074  0.0250   0.0757   0.0579    0.1433   0.0000   438.5250       3.55752       12.4819       3.28181      -2.85466      0.502472      -3.10098     -0.650675      0.414693      0.189853      -1.06321      0.178701       1.33700       1.38564     -0.703670      0.189929      0.313608     0.0625834     -0.137932     0.0513190     0.0536335    -0.0586356   -0.00842350     0.0224920   -0.00201877    0.00209238   -0.00271132  -0.000351144  -0.000734194  -4.55956e-05  -0.000141646  -4.88552e-05   2.73077e-05  -4.92572e-06   1.64423e-05   2.61941e-06       1.71240       2.13263       2.32090       2.38396       2.43217       2.25805       2.34987       1.99898       1.67026       1.50224       1.19207       1.03964      0.784473      0.647743      0.496788      0.338969      0.260503      0.179231      0.132149     0.0788080     0.0533245     0.0363828     0.0219073     0.0124323    0.00729476    0.00440184    0.00210157    0.00114052   0.000611336   0.000327704   0.000148307   6.50284e-05   2.97161e-05   1.38661e-05   6.23564e-06   2.45187e-06
  24  15 3211.9385    3.6785  1.1639 12.3817 -0.0137  0.0320   0.0737   0.0774    0.1319   0.0000   440.4094      -2.53448       15.9178       1.87056      0.760091      -3.94670      -2.39874      0.404718     -0.594650      0.593841      0.569871      -1.54237      0.474357      0.244232      0.814784    -0.0392355     -0.599841    -0.0980366     -0.204165    -0.0471289    -0.0594514    -0.0335667    -0.0215044   -0.00565314    0.00589762  -5.18686e-05   -0.00422889   0.000877293   0.000990374   0.000225046  -9.42080e-05  -2.16619e-05  -6.18665e-06  -1.67469e-05   5.14617e-06   4.30201e-06       2.08360       2.70055       2.81465       2.85836       3.04575       2.87165       2.97385       2.38185       2.22209       1.79190       1.56301       1.34629       1.03773      0.809132      0.607051      0.444383      0.329720      0.237340      0.159818      0.107097     0.0727794     0.0458895     0.0279535     0.0169546    0.00964859    0.00537219    0.00290429    0.00148894   0.000777318   0.000401631   0.000191880   9.24062e-05   3.90507e-05   1.80516e-05   7.09709e-06   3.02845e-06
  24  16 3358.3047    3.2677  1.7653 11.6120 -0.0033  0.0395   0.0521   0.0911    0.1044   0.0000   435.1461       1.77496       13.3014      -10.1169      0.342292      -3.60253      -1.97425       3.90037      -4.09887       2.03935       2.68920      0.309211   0.000599168       1.05437     -0.717946     0.0587522      0.371832     -0.129090      0.226557    -0.0601239    -0.0383091   -0.00937775    -0.0298985   -0.00667941     0.0134333     0.0103425   0.000492055   -0.00469333   0.000430026   0.000179597  -0.000180415   3.92086e-05  -2.23333e-05  -3.47160e-05   1.07531e-05   4.41162e-06       2.48621       3.13252       3.50688       3.91543       3.79500       3.29879       3.49300       3.15229       2.72654       2.17221       1.98910       1.62133       1.25366      0.919689      0.790701      0.558635      0.377460      0.281958      0.199613      0.132552     0.0803203     0.0510161     0.0346064     0.0201138     0.0114612    0.00645411    0.00366573    0.00222937   0.000990690   0.000548878   0.000232680   0.000130411   5.64882e-05   2.56362e-05   1.05957e-05   4.05991e-06
  24  17 3504.7010    2.5898  2.8783 11.2597 -0.0023  0.0484   0.0339   0.1228    0.0704   0.0000   433.7613    -0.0233074       8.07156       3.23076      0.865447      -5.88288       6.05380      -2.16497       3.50100       2.49773       2.18580      -1.52848      0.435137      -1.08363     -0.255277      0.567037      0.389182     0.0482185      0.176445    -0.0775212     -0.105764    -0.0265867    -0.0547368   -0.00145523     0.0234996   -0.00240885   -0.00822640  -0.000912343   -0.00169804  -0.000238557   0.000315034   0.000138593   6.29800e-05   2.87321e-06   1.00146e-06  -1.03354e-05       3.12184       4.21931       4.51495       4.55132       4.50378       4.57594       4.21700       4.01823       3.42093       2.95729       2.39644       1.94111       1.60182       1.24178      0.957210      0.714010      0.511166      0.370924      0.251324      0.163993      0.110368     0.0654247     0.0424344     0.0243033     0.0140924    0.00807929    0.00435422    0.00240440    0.00124731   0.000620666   0.000302833   0.000142855   6.32025e-05   2.75583e-05   1.11640e-05   4.37911e-06
  24  18 3650.7699    2.1124  4.0877 10.9520 -0.0033  0.0590   0.0252   0.1583    0.0574   0.0000   436.5189       2.72978       11.8291      -4.83222       9.98719       1.37220      -1.64019      -2.55276     -0.806647      -1.78823       1.12692       3.72897       4.17575     -0.419919      -2.31341     -0.734435     -0.792600      0.571727      0.561502     -0.284934     0.0774825     -0.155785    -0.0672012   -0.00721080    0.00210667    0.00388959   0.000841570   -0.00208684    0.00122695   0.000659057  -0.000311552   7.68377e-05  -7.91419e-05  -4.97860e-05  -1.69631e-05   2.39120e-06       3.81101       4.91053       5.60636       5.59523       5.72096       5.56690       5.18944       4.78920       4.13753       3.54777       2.95342       2.39125       1.91781       1.50721       1.16058      0.839828      0.618000      0.436549      0.295293      0.204550      0.128983     0.0823758     0.0518216     0.0302238     0.0176939     0.0101913    0.00554405    0.00300391    0.00157638   0.000774205   0.000379427   0.000178535   7.94835e-05   3.56256e-05   1.41457e-05   5.72088e-06
  24  19 3796.5406    1.7829  6.1313 10.3414 -0.0022  0.0778   0.0196   0.2103    0.0642   0.0000   439.9196       3.66294      -8.39377      -9.09032      -13.6119       7.52159      -2.28685      -3.37100      -1.37860      0.814579     -0.645540       3.36072      -8.02352     -0.157200      0.997937      -2.77705      -2.07784     -0.775388       1.51888      0.606059     0.0407657     -0.272570    -0.0149182     0.0471052   -0.00527816     0.0302057   -0.00724203   -0.00192997   -0.00208703   -0.00130018   0.000746020   0.000443741  -2.72223e-05  -2.90865e-05   1.13123e-05   5.18906e-06       5.10948       6.52493       7.67530       7.56908       7.63257       7.54231       6.85562       6.31359       5.52401       4.77535       3.91573       3.24499       2.60462       2.01761       1.50908       1.10749      0.814973      0.568201      0.389412      0.263812      0.169235      0.109187     0.0670326     0.0405381     0.0235036     0.0131873    0.00739587    0.00390880    0.00204916    0.00103239   0.000507110   0.000233975   0.000107629   4.58646e-05   1.84499e-05   7.55895e-06
  24  20 3942.4240    1.4244  7.4006 10.2379 -0.0091  0.0923   0.0160   0.2623    0.0521   0.0000   436.8243       6.73008       5.29292      -5.38291      -7.37840       7.44198      0.397113       5.48062     -0.499908       5.79270     -0.266248      -4.27565       5.17829       3.09165       3.31150     -0.791046     -0.587857      0.621950      0.210493     -0.322484     0.0381463     0.0918649    -0.0958728    -0.0715337    -0.0236241     0.0389658    0.00798130   -0.00963313   -0.00323586    0.00191417   0.000391279   0.000338383  -0.000347927  -0.000193727   3.80819e-05   3.51527e-05       6.04501       7.69693       8.69223       8.77979       8.65124       8.70046       8.03041       7.43640       6.53591       5.69725       4.76942       3.76821       3.09187       2.40847       1.83319       1.39038       1.00796      0.706947      0.480346      0.319139      0.209822      0.129960     0.0820429     0.0500056     0.0284641     0.0166154    0.00918831    0.00489258    0.00255694    0.00128779   0.000614945   0.000296128   0.000131439   5.81602e-05   2.25155e-05   9.51720e-06
  24  21 4088.0027    1.1630  9.4822  9.9851 -0.0075  0.1149   0.0133   0.3352    0.0481   0.0000   450.8747      -6.69974       9.00509       3.03572       11.1426      -15.7281       18.2261       8.13318      -10.3965      -11.6036       9.99017      -2.62663      -4.54133      0.583948     -0.994547       1.21583     -0.430232      -2.15446     -0.148387      0.539559     -0.161117     0.0751861    -0.0517339     0.0923064    -0.0131649     0.0289776   -0.00293661    0.00420186   -0.00146706    0.00137271   0.000928959  -0.000354257  -0.000240331   3.33033e-05   7.59945e-05  -5.37426e-06       7.40947       9.66847       10.9933       11.4478       11.5699       11.2614       10.3074       9.34330       8.16410       6.95639       5.79910       4.76334       3.77984       2.92682       2.23319       1.65471       1.19471      0.844390      0.583498      0.398941      0.261816      0.165904      0.103576     0.0630937     0.0367778     0.0212274     0.0117271    0.00633725    0.00326944    0.00164759   0.000804773   0.000378369   0.000172526   7.41422e-05   2.95445e-05   1.17735e-05
  24  23 4379.7652    0.7703 14.2078  9.7394 -0.0055  0.2032   0.0090   0.5455    0.0374   0.0000   411.5332      -5.83952       26.9006      -15.5974      -30.5673       7.44196       39.3712      -8.30144      -6.89361      -24.0613      -10.6670      -1.09587      -2.38160      0.651164      -1.82526       1.01814      -3.08612     0.0310838       1.49951      0.198404     -0.444058      0.414264      0.260164     -0.306568   -0.00575079    -0.0627699    -0.0159532    0.00400898    0.00529972    0.00280070    0.00236554  -0.000360406  -8.97735e-05  -9.38549e-05   5.16589e-06  -3.82425e-05       12.7679       16.7546       19.0162       19.5077       19.7187       18.9837       17.9130       16.3392       14.2339       12.3365       10.1538       8.30291       6.78002       5.16156       4.01595       2.99124       2.17201       1.54053       1.06527      0.724405      0.470299      0.300848      0.190594      0.116265     0.0679363     0.0391174     0.0220901     0.0119591    0.00629547    0.00317647    0.00156925   0.000734796   0.000342034   0.000143741   5.62638e-05   2.21816e-05
  24  24 4524.8796    0.6557 15.5159  9.5250 -0.0056  0.2346   0.0076   0.5930    0.0345   0.0000   428.0243      -18.8199       13.3806       24.2975       13.6858      -30.6501       10.5054      -16.2770      -6.00770      -14.2572      -18.2517      0.110580       6.15887       1.67073       6.62942       6.44081      -3.53303      -3.22233     0.0112467      -1.32932     -0.310032       1.09101     0.0291175     -0.350425    -0.0915500     0.0539217    -0.0209999   -0.00748904    0.00317349   -0.00300639    0.00170209   -0.00138322  -0.000382396   0.000700066   8.85885e-05  -7.03964e-05       14.8751       19.2198       21.7364       22.7894       22.3900       21.7547       20.4173       18.5229       16.5980       14.1414       12.0444       9.70750       7.85008       6.18684       4.57394       3.52140       2.50167       1.79751       1.22105      0.845637      0.548071      0.356577      0.222487      0.135873     0.0807003     0.0476040     0.0262788     0.0142681    0.00752126    0.00389039    0.00187003   0.000900536   0.000395242   0.000178614   6.58803e-05   2.71921e-05
  25   8 2181.7694    0.8673  0.7523  9.6449 -0.0036  0.0267   0.0201   0.0599    0.0815   0.0000   439.1630      -4.48084       15.7784       5.58700      -2.79419       2.77893      -2.59996      -2.68395      -1.64743       1.16777     -0.884801       1.14816    -0.0857459     -0.402670     -0.187039     -0.170590     0.0773130      0.221482     -0.167453     0.0944790     0.0950973     0.0147163    -0.0270086     0.0237066    0.00351919   -0.00145960   -0.00215580   -0.00204014   0.000109958   0.000410703   0.000106259  -2.72565e-07   7.09172e-05   1.36284e-05   1.62642e-05  -2.55543e-06       1.67411       2.25979       2.38363       2.56880       2.58893       2.37711       2.47754       2.01332       1.98970       1.43034       1.39478       1.09212      0.913011      0.724951      0.511208      0.411488      0.261941      0.204655      0.140471      0.104565     0.0681378     0.0448291     0.0281169     0.0162929     0.0102016    0.00541962    0.00332681    0.00169509    0.00100834   0.000475851   0.000236778   0.000121655   5.66584e-05   2.57509e-05   1.17381e-05   5.00870e-06
  25   9 2340.4777    1.2194  0.9278  9.9484 -0.0083  0.0270   0.0261   0.0654    0.1028   0.0000   437.4514       3.14079       18.2998       1.18413      -6.00608       2.76736     0.0269521      0.678063      -4.50426     -0.371655      0.902885       1.66292      0.888675     -0.239940      0.488332     -0.646482      0.211325    0.00485808     -0.107003    -0.0767472     0.0911756      0.103922   -0.00577210    0.00505158    0.00339314   -0.00455518   0.000282858   -0.00133110   4.61095e-05   0.000678996   9.22950e-05   0.000131196  -0.000222762   2.05488e-05   2.80802e-05  -8.65005e-08       1.72291       2.39133       2.63063       2.74379       2.68826       2.59799       2.42472       2.19969       2.00918       1.72030       1.39932       1.18819      0.918473      0.724487      0.546533      0.408461      0.297216      0.215436      0.140733     0.0978965     0.0630368     0.0427251     0.0243021     0.0170158    0.00936074    0.00564382    0.00300968    0.00178741   0.000954087   0.000477859   0.000241678   0.000124802   5.97660e-05   2.81196e-05   1.05208e-05   5.04263e-06
  25  10 2494.2866    1.6782  1.0113 10.3655 -0.0114  0.0307   0.0340   0.0674    0.1391   0.0000   439.7102     -0.655862       15.9638       4.70249       1.25394       2.98548      -1.19614       4.93254      0.675962       2.63441       1.31549     -0.284005      -1.26156       1.28690      -1.27224     -0.239502      0.649512     0.0942146    -0.0365490     -0.110852      0.134980    -0.0592763     0.0205229    0.00162340    -0.0262773    0.00278397    0.00178172    0.00156246  -0.000203372   4.99172e-05  -0.000273527  -0.000149858  -1.57144e-05  -2.96077e-05   7.45220e-06  -2.97735e-06       2.14648       2.36848       2.74044       3.07414       3.06024       2.61008       2.66065       2.68521       2.26442       1.80409       1.62956       1.28221      0.914066      0.753705      0.663759      0.499588      0.340188      0.242748      0.195059      0.135613     0.0718070     0.0459179     0.0341055     0.0222796     0.0119217    0.00612941    0.00352987    0.00225410    0.00129133   0.000652946   0.000291553   0.000146464   6.81554e-05   3.27999e-05   1.82327e-05   7.52342e-06
  25  11 2646.1817    2.2437  1.0546 10.6364 -0.0032  0.0299   0.0430   0.0668    0.1754   0.0000   438.3104      -1.14754       8.68134      -3.35026       2.26514     -0.843906     -0.734609      -1.46357      -2.45400       2.42455       2.15558      -2.27676     -0.742511     -0.369667     -0.980016     -0.257422      0.295760      0.139597     -0.145344    -0.0188385     0.0904660     0.0195616     0.0215194    0.00224036   -0.00125802   -0.00509648    0.00697515  -0.000164617   7.18106e-05  -0.000522219  -0.000344488  -1.15655e-05   7.72773e-05   1.07111e-05  -9.66035e-07  -1.19504e-05       1.90266       2.59616       2.98369       2.85535       2.93596       2.57908       2.47348       2.36904       2.06478       1.95064       1.69409       1.37042       1.16142      0.843615      0.665084      0.464282      0.333910      0.239227      0.160737      0.105644     0.0746371     0.0450145     0.0291596     0.0180826     0.0103811    0.00649335    0.00330359    0.00202026    0.00102848   0.000538760   0.000287062   0.000130902   6.60023e-05   2.93894e-05   1.21682e-05   5.20262e-06
  25  14 3096.0936    3.9782  0.9991 12.1235  0.0012  0.0266   0.0821   0.0698    0.1947   0.0000   439.0407      -2.16627       12.1109     -0.159856      -2.62351       1.11128     -0.393773      -1.56689      -1.14353      -1.19195       2.31799      -1.07050     -0.458446       1.81476      0.408830     -0.985245      0.131036      0.253300    -0.0191899    -0.0791830   -0.00650718     0.0404700    -0.0288823     0.0139073    0.00704575    0.00406881   -0.00103216    0.00110144  -0.000190924  -0.000678324  -0.000408837   0.000269486  -2.51256e-05  -4.89136e-05  -1.45140e-05   7.16939e-06       1.81187       2.26328       2.48325       2.48146       2.55280       2.53787       2.47451       2.26002       1.90209       1.53734       1.36869       1.10320      0.913188      0.744781      0.548240      0.406526      0.290718      0.207054      0.155684      0.107218     0.0714785     0.0468585     0.0293413     0.0172960     0.0100104    0.00556699    0.00326653    0.00171871   0.000914688   0.000505823   0.000231677   0.000123358   5.51649e-05   2.48203e-05   1.19268e-05   4.64914e-06
  25  15 3243.7475    3.6479  1.2756 12.2409 -0.0059  0.0371   0.0715   0.0806    0.1529   0.0000   438.4694       3.91202       12.0089      -2.08737      -2.61924      0.601285      -1.32126       3.10796      -1.50305     -0.718516       1.28883     -0.292115      0.197146     -0.553432      -1.12197      0.457946     -0.234071     -0.159719    -0.0556095      0.138562      0.158538     0.0285653    0.00796523    -0.0130549    -0.0112674    0.00563486    0.00488736   -0.00455163  -0.000383370  -0.000128504   0.000470084   0.000116987  -7.80754e-06  -1.96159e-05   4.49304e-06  -5.02763e-07       2.28829       3.04836       3.53321       3.33761       4.04314       3.47699       3.31875       3.04319       2.45267       2.45920       1.79432       1.44955       1.22589      0.873154      0.801821      0.533942      0.408694      0.284041      0.192445      0.146120     0.0940472     0.0609067     0.0370926     0.0203640     0.0141530    0.00805563    0.00484466    0.00269780    0.00138288   0.000711367   0.000365874   0.000163032   8.31357e-05   3.43490e-05   1.50651e-05   6.26921e-06
  25  16 3391.0082    3.0824  1.9164 11.8202 -0.0076  0.0396   0.0487   0.0980    0.0922   0.0000   434.6560      -8.43257       8.96534      -1.46556      -1.90104       2.18568      0.388682     -0.449167       4.15251      0.238593     -0.306281       6.65293       2.30018      0.853130     -0.739242      0.238408      0.498834      0.232993     -0.361984     -0.309091     0.0907214      0.122124     0.0259615    -0.0105376    -0.0169596   -0.00182799    0.00135483  -0.000469841  -0.000733997   7.64136e-05   7.38579e-05  -0.000254211   2.15790e-05  -9.55428e-05   7.70802e-06   2.23595e-06       2.61335       3.51310       3.61308       3.72177       3.59687       3.59225       3.45630       3.22069       3.01037       2.50735       2.11129       1.64731       1.41737       1.04844      0.877189      0.641932      0.505542      0.344829      0.245119      0.160230      0.101742     0.0679762     0.0400558     0.0264179     0.0147269    0.00900655    0.00482713    0.00277708    0.00144261   0.000758992   0.000400782   0.000181430   9.12562e-05   3.92105e-05   1.68566e-05   6.68584e-06
  25  17 3537.8489    2.4573  3.1823 11.3115 -0.0028  0.0501   0.0311   0.1350    0.0621   0.0000   434.9224      -2.38917       5.47060       2.64616       2.86830      -1.37232      -2.52040      -4.84467      -1.59201      0.553759      -5.77683       1.14262      0.820193       1.76088       1.18235      0.753900     -0.205665     -0.371210      0.408604      0.340644     -0.155683     0.0743744   -0.00527005    0.00582863     0.0340619   -0.00824420   0.000173091    0.00233210  -3.13222e-05  -7.38902e-05   0.000869545   0.000395532   6.20730e-05   7.58081e-05  -3.03961e-05   1.29764e-05       3.07777       4.15569       4.41324       4.64970       4.59335       4.55262       4.32085       4.00737       3.34495       3.09820       2.53367       2.11655       1.72310       1.32666       1.02937      0.773371      0.583983      0.413131      0.279152      0.194478      0.130047     0.0800102     0.0531109     0.0320396     0.0199693     0.0108925    0.00641593    0.00350869    0.00186331   0.000953092   0.000478548   0.000236805   0.000113297   5.24432e-05   2.12609e-05   9.19857e-06
  25  18 3684.6402    2.0465  4.5393 10.7485 -0.0034  0.0636   0.0229   0.1600    0.0600   0.0000   434.5317       7.84381       8.13095       6.54517      0.832488       8.93050      -3.49733      0.301314       1.64048       4.64541      -2.76487       1.67080       4.76588       3.09837       1.30332    -0.0412295      0.692489      0.555825      0.374456      0.214037     0.0252390      0.149192   -0.00192679     0.0333377    0.00507147    -0.0109469    0.00838407    0.00478011  -0.000524451  -0.000193767   0.000541194   0.000562423   1.88793e-06  -5.94221e-05   1.42436e-05   4.38334e-06       3.93207       5.39639       5.91637       5.84552       6.07905       5.76774       5.36213       4.96700       4.49870       3.93478       3.38015       2.75018       2.22000       1.71900       1.35830      0.978600      0.730091      0.512211      0.351254      0.244527      0.158493      0.104192     0.0643613     0.0399889     0.0243866     0.0140543    0.00807452    0.00449252    0.00245320    0.00121824   0.000635205   0.000299047   0.000146590   6.44478e-05   2.69851e-05   1.15191e-05
  25  19 3830.9633    1.7062  6.3085 10.2705 -0.0016  0.0778   0.0178   0.2087    0.0620   0.0000   437.4185      -8.98972       8.16195       3.70274       8.33384       1.42965      -2.36678       6.13220       9.93208      0.687321      -1.79252       2.21844       3.30360     -0.970860      -1.39232     -0.867212      0.185379      0.442367     -0.232715     -0.417792      0.405379    0.00363818    -0.0501148     0.0120920     0.0229977     0.0341120    0.00330613   -0.00619015   -0.00318795    0.00289452  -0.000849325  -0.000140133   4.20558e-05   0.000151116   1.03295e-05  -1.44377e-05       4.54005       6.31033       6.80483       7.38313       7.19761       7.02376       6.69598       5.96546       5.46848       4.51995       4.02722       3.17884       2.65813       1.98714       1.60092       1.17702      0.879528      0.618634      0.438556      0.296142      0.198839      0.127955     0.0821311     0.0502319     0.0310040     0.0178066     0.0102289    0.00567969    0.00310040    0.00157276   0.000794198   0.000393134   0.000187160   8.48093e-05   3.63690e-05   1.54034e-05
  25  20 3977.1035    1.3442  8.5104 10.1172 -0.0071  0.1032   0.0146   0.2847    0.0514   0.0000   432.4037       27.3404       24.1987      -1.64515       9.79890    -0.0384705       19.2977       7.04340      -3.02556      -15.3994      -8.81293       5.57997       6.50960      -1.11168      0.926021     -0.960565       2.41463     -0.138640      -1.22177      0.422629   0.000536056      0.111582     0.0457848    -0.0500520     0.0296046    0.00981935     0.0113090     0.0105643   -0.00136421   -0.00195277    0.00362660    0.00109362   3.28833e-05  -3.75650e-05   6.00577e-05   2.39518e-05       6.18196       8.41992       9.14808       9.78814       9.46813       9.93671       8.71155       8.27091       7.03669       6.28035       5.13547       4.36799       3.46574       2.76400       2.09875       1.59086       1.16128      0.828697      0.591943      0.407345      0.269679      0.180168      0.112356     0.0697225     0.0420101     0.0245949     0.0141106    0.00779087    0.00417498    0.00220351    0.00112302   0.000548485   0.000257301   0.000119448   4.86657e-05   2.08894e-05
  25  21 4123.5987    1.1601 11.4173  9.9443 -0.0019  0.1382   0.0124   0.3764    0.0461   0.0000   452.5463      -8.64494       30.5295      -5.42449      -10.1145       4.84260      -5.73788       11.8798      -13.0466      -4.42655      -8.40820       2.16316       5.93307       3.66230      0.910272      -1.44974      -1.82852      0.809364       1.39528     -0.823565      0.327762      0.329548      0.208954     -0.122688    -0.0212189     0.0108663    0.00608672    0.00493119    -0.0115723    0.00654997    0.00159092  -0.000647481   0.000104924   0.000117056   7.77519e-05  -4.63703e-05       8.14088       11.1430       12.2452       12.6813       13.0711       12.6135       11.8815       10.8417       9.53638       8.28233       7.00066       5.70346       4.69325       3.60976       2.83589       2.13017       1.58849       1.13050      0.799161      0.546100      0.366308      0.238928      0.153413     0.0946912     0.0579232     0.0339915     0.0194496     0.0108278    0.00590606    0.00302506    0.00156903   0.000761618   0.000359116   0.000168058   6.60666e-05   2.89395e-05
  25  22 4269.5243    0.9163 12.9006  9.8249 -0.0113  0.1693   0.0099   0.4571    0.0410   0.0000   455.1145       32.3407       15.5333       23.0228       11.9785      -13.1612       31.9441      -11.3642       40.4509       6.93507      -17.1798      -7.42028       16.1657       4.33472      -6.98108      -3.62102      0.811051   -0.00516755      0.557374     -0.368786     -0.375016      0.253762      0.134184     -0.148199    0.00262342     0.0842205    -0.0475862    -0.0333191     0.0183176    0.00528528   -0.00726871  -0.000794039   0.000518826   4.30640e-05  -0.000137586  -3.75045e-05       10.4350       13.7835       15.2588       16.0803       16.0845       15.7928       14.9417       13.5920       11.8792       10.2429       8.66880       7.13510       5.79748       4.47109       3.56718       2.62484       1.96271       1.41578      0.990957      0.686912      0.452778      0.298511      0.192167      0.118886     0.0712583     0.0426165     0.0241596     0.0134004    0.00738783    0.00383270    0.00195546   0.000963743   0.000455241   0.000206245   8.84029e-05   3.68305e-05
  25  23 4415.3155    0.7345 14.7635  9.7403 -0.0018  0.2141   0.0085   0.5604    0.0352   0.0000   434.4883      -11.0541       3.71549      -4.24997       17.1997       7.08194       19.5730      -27.7907       14.7529       29.3513      -13.0842      -19.3219       13.6222      -9.70496       3.87737       2.45403     -0.203293      -2.75682      -1.37838     -0.741701      0.678662    -0.0885839     -0.191211      0.318913     0.0415835     -0.126471     0.0112370    0.00794326    -0.0213865    0.00286323    0.00258939   -0.00192437  -0.000386245   0.000568741   8.42300e-05  -7.09554e-06       12.9990       16.8743       18.8352       19.8917       20.0289       19.2851       18.2799       16.8057       14.8049       12.9564       11.0373       9.11336       7.31596       5.81506       4.48312       3.44363       2.43601       1.79828       1.25939      0.878401      0.581262      0.383128      0.243936      0.152335     0.0915539     0.0549887     0.0314752     0.0176527    0.00966843    0.00507532    0.00255687    0.00128429   0.000596806   0.000276527   0.000116408   4.91860e-05
  26   7 2039.7042    0.6160  0.6982  9.1639 -0.0074  0.0285   0.0154   0.0538    0.0724   0.0000   439.7513       1.78730       19.5041      -4.24077      -3.01013      0.183309      -5.82604       1.36684      0.825825     -0.224259      -1.00170      0.216485    -0.0525383     -0.544678     -0.167131     -0.184900     -0.206150      0.354059     0.0745488   -0.00138180    -0.0975522     0.0206325     0.0459493    -0.0109308    0.00210476   -0.00989600    0.00178633   8.06563e-05   0.000546241   0.000189702   1.00530e-05  -0.000288581   6.58883e-05   8.49498e-05  -1.14533e-05   4.09370e-06       1.63645       1.98357       2.38678       2.48320       2.37326       2.38938       2.30931       1.94230       1.86554       1.65141       1.27074       1.07075      0.913956      0.771874      0.494122      0.437971      0.314130      0.217315      0.168044      0.110371     0.0755116     0.0478390     0.0326651     0.0206742     0.0128377    0.00705809    0.00414744    0.00248099    0.00129344   0.000766717   0.000401378   0.000203813   9.57841e-05   5.50193e-05   2.34735e-05   8.87448e-06
  26   9 2365.9903    1.3061  1.0677  9.9445 -0.0017  0.0287   0.0249   0.0693    0.1122   0.0000   437.9327      -6.90163       19.8882       4.67705      0.466457      0.887567       1.78253      -2.07304      -3.64715      0.434541      -2.92330      0.814595      0.558540     -0.125304    -0.0490148      0.443703     -0.113625     -0.411980    -0.0489457     0.0102921    -0.0161928    -0.0212125    -0.0259371     0.0182750   -0.00258821    0.00931049   0.000697052    0.00431556   0.000194142   0.000408766  -2.97084e-05  -1.18821e-06   4.79642e-05   5.34897e-06  -3.69136e-05   9.01572e-06       1.68592       2.41195       2.53054       2.76362       2.79079       2.68483       2.53557       2.14939       2.04743       1.73401       1.49350       1.21720      0.959928      0.769463      0.581064      0.486206      0.324866      0.242479      0.175144      0.119243     0.0799960     0.0563907     0.0333884     0.0226398     0.0130136    0.00850921    0.00481390    0.00297873    0.00151726   0.000864984   0.000423462   0.000224524   0.000101593   4.90247e-05   2.17995e-05   9.68236e-06
  26  11 2674.3091    2.4186  0.9955 10.7753 -0.0043  0.0285   0.0458   0.0642    0.1788   0.0000   440.6523      -2.74271       15.2978       5.79786      -4.58867      0.873916       1.02154      -1.29106      -1.00661      0.760553      0.131432      -1.51300      0.269812     -0.381797     -0.168739     0.0973077    -0.0851794      0.154625      0.370168     0.0994688      0.165973    -0.0147396    -0.0672450     0.0109090     0.0271566     0.0103456   -0.00515210   -0.00140452    0.00119364   0.000233999  -0.000587820   0.000111327   0.000106124  -2.53082e-05   3.32971e-06  -3.92667e-06       1.87795       2.31464       2.53699       2.39158       2.50811       2.55107       2.46223       2.28808       1.97636       1.81140       1.55200       1.19382       1.04286      0.837052      0.657965      0.501996      0.356569      0.251698      0.180988      0.133172     0.0939142     0.0602237     0.0365237     0.0229795     0.0132654    0.00798055    0.00473645    0.00280039    0.00146295   0.000829965   0.000413971   0.000196148   9.88950e-05   4.68716e-05   2.16643e-05   8.86762e-06
  26  12 2826.4547    2.9085  0.9403 11.6798 -0.0038  0.0266   0.0571   0.0624    0.1214   0.0000   437.9538       1.42404       13.4487       2.20733      -1.82152      -1.38195      -1.35177       1.92100       2.00810      0.773230     -0.381436      0.389830     -0.331807     -0.484282     -0.146949     -0.623174     0.0937111      0.399949    -0.0214795      0.114681    -0.0419103     0.0213996    -0.0170396    0.00239420   0.000285237  -0.000557139   0.000146482  -0.000779489   8.19350e-05   0.000460182   0.000248083  -2.20590e-05   5.12467e-05   7.32361e-06  -4.20117e-05   1.26215e-05       1.60646       2.15751       2.47898       2.59312       2.67032       2.60661       2.38525       2.16220       1.83825       1.59218       1.37935       1.10996      0.882194      0.664457      0.551512      0.413242      0.305046      0.219102      0.156264      0.105995     0.0752581     0.0479607     0.0309064     0.0211471     0.0122566    0.00757972    0.00451865    0.00253503    0.00140149   0.000801471   0.000380614   0.000192136   0.000104098   4.43605e-05   2.20760e-05   1.02608e-05
  26  14 3126.8427    3.9174  1.0392 12.1530 -0.0080  0.0280   0.0777   0.0632    0.1606   0.0000   439.7698       1.22224       14.9465     -0.685528     -0.255230      0.893269       1.42532      0.997712       3.51537       1.56593      0.684196     -0.820124     -0.225452      0.866579    -0.0772303      0.154055      0.179867     0.0941923     0.0322115    0.00200263     -0.151368    -0.0609808    -0.0617536    -0.0191629   -0.00109839   -0.00833786   -0.00170197   0.000640047   0.000880780   0.000809088  -0.000130878  -7.77673e-05   4.84747e-05  -5.14573e-06  -5.12782e-05   8.01931e-06       1.68958       2.13352       2.39191       2.44858       2.54765       2.47489       2.33699       2.07866       1.90475       1.63342       1.41015       1.17397      0.942083      0.760159      0.569907      0.433378      0.344136      0.238050      0.173350      0.120241     0.0783902     0.0489465     0.0358873     0.0221645     0.0135240    0.00825177    0.00476447    0.00258892    0.00153176   0.000777172   0.000429626   0.000217638   9.82223e-05   4.99266e-05   2.30323e-05   1.02814e-05
  26  15 3275.2299    3.5732  1.3706 11.9422 -0.0091  0.0336   0.0682   0.0822    0.1835   0.0000   442.8797      -2.82752       10.7195      -3.69678       5.49579       2.89724       1.24349      -4.04316      -1.06097      0.940425       1.30501      0.168015     0.0337469      -1.05782      0.976048       1.08242     -0.185924     -0.487956     -0.202322    0.00779513     0.0937850    -0.0165726     0.0147367    -0.0159125   -0.00497217    0.00716800    0.00771521   -0.00585538   0.000710423   0.000935879   -0.00112292  -4.16398e-05  -0.000160992  -9.13027e-05  -1.28618e-05   2.41942e-06       2.15418       2.80652       3.19754       3.29016       3.05810       2.75980       2.84264       2.55715       2.34541       2.19046       1.97675       1.61807       1.32625       1.05764      0.794116      0.595990      0.413548      0.304428      0.204886      0.139492     0.0943247     0.0642166     0.0396001     0.0241266     0.0152297    0.00925299    0.00533838    0.00303352    0.00166959   0.000917084   0.000466546   0.000231776   0.000121394   5.56017e-05   2.55031e-05   1.15829e-05
  26  16 3423.0717    2.9373  2.0588 11.7602 -0.0065  0.0396   0.0455   0.1017    0.0979   0.0000   442.2310       2.37253       11.7589      -5.27628      -2.75704      -2.16596      -4.50126      -6.43575       1.77385     -0.286971     -0.124329    -0.0233875       1.34867       1.45432     -0.566457     -0.140404     0.0578519      0.504329     -0.254894     -0.219860      0.199580    -0.0810343     0.0432676    -0.0136356    0.00923425    0.00999622   -0.00429525   -0.00405012   -0.00409904   0.000649992   0.000481494  -0.000176899   0.000164384   1.77161e-05   8.51591e-06   9.23984e-06       2.38261       3.08364       3.37485       3.46893       3.62259       3.40976       3.23495       3.05750       2.69912       2.37088       2.04656       1.71179       1.45505       1.16270      0.881535      0.659350      0.465181      0.341936      0.248593      0.174309      0.119710     0.0797060     0.0521610     0.0323082     0.0193583     0.0116760    0.00689159    0.00377611    0.00220501    0.00115009   0.000622043   0.000312664   0.000155104   7.14095e-05   3.19433e-05   1.42184e-05
  26  17 3570.8304    2.3537  3.3221 11.2979 -0.0071  0.0526   0.0299   0.1340    0.0639   0.0000   437.6651      -3.86803       4.24671       3.41694      -1.84265      0.719087       3.54359       5.38426      -1.64240       4.83488       4.42987      -5.32853       2.07539       1.75168      -1.52173     -0.676287     -0.199825      -1.44541     -0.396830      0.365548      0.180972     0.0273747     -0.220273    -0.0114847    -0.0124395    0.00882278    0.00156244   -0.00235153  -0.000108467   -0.00227763   -0.00200042   0.000114681   0.000271723  -7.91288e-05   2.78013e-05   2.43141e-05       3.00141       4.06495       4.48829       4.71119       4.72048       4.70056       4.39294       4.05298       3.58475       3.06212       2.61948       2.24938       1.78718       1.44515       1.10891      0.832091      0.621291      0.442871      0.323201      0.223404      0.154472      0.101382     0.0672846     0.0413636     0.0255327     0.0151354    0.00873983    0.00513661    0.00269742    0.00151943   0.000776495   0.000402889   0.000193035   9.38006e-05   4.15949e-05   1.86094e-05
  26  18 3718.1606    2.0110  4.7926 10.6570 -0.0028  0.0619   0.0212   0.1651    0.0591   0.0000   433.2696      -6.66486       16.7651       3.93873    -0.0906667      -4.21809       1.41918       11.0565       3.53574      -7.14446       2.29798       2.03084      -2.03050      -1.40602     -0.223617      0.242612      0.729060     -0.335065     -0.211347     0.0855509      0.106973    -0.0223584     0.0172914    -0.0271831     0.0725310     0.0229399    -0.0330536    0.00944614    0.00616573   -0.00298418   -0.00132144   0.000453555   0.000325277   8.90075e-05  -2.34209e-05   4.54561e-06       3.64312       4.82151       5.36332       5.87167       5.56267       5.38742       5.22346       4.80642       4.28367       3.71333       3.25825       2.62629       2.15908       1.69061       1.36867      0.998228      0.747440      0.535492      0.394624      0.258443      0.177225      0.119296     0.0758302     0.0472626     0.0295527     0.0173839     0.0105571    0.00583353    0.00327718    0.00175387   0.000940591   0.000476106   0.000230210   0.000111468   4.97423e-05   2.28551e-05
  26  19 3865.1825    1.5680  7.1137 10.3535 -0.0021  0.0855   0.0168   0.2336    0.0538   0.0000   429.9347      -6.96174     0.0755016       1.56291       17.1180      -5.94260      -14.0295      -11.4577       1.33663       2.58219       6.16123      -6.01986      0.209997      -3.62147      -1.92400     -0.111959      0.207108      0.447384     -0.531526      0.299616     -0.141670    -0.0680399   0.000339731      0.103560   -0.00378435   -0.00171779    -0.0415700    0.00355494    0.00255460   0.000275993   0.000833093    0.00133448   0.000551076  -1.20982e-05  -0.000106945  -2.42893e-07       5.06748       6.71454       7.28474       7.82935       7.94008       7.71246       7.18942       6.52078       6.09377       5.21405       4.38134       3.58232       2.99006       2.31980       1.84491       1.38492       1.06950      0.764391      0.557097      0.375143      0.253013      0.164753      0.108914     0.0693085     0.0436440     0.0257992     0.0146218    0.00870501    0.00478578    0.00263372    0.00138094   0.000704905   0.000339283   0.000165175   7.21704e-05   3.13154e-05
  26  20 4011.8368    1.2887  8.9457 10.1688 -0.0054  0.1072   0.0140   0.2948    0.0478   0.0000   438.4465       18.4568       31.9593       4.54831     0.0442285      -9.71945       6.38383       24.7683       11.0954      -9.96622      -9.00819       1.12864      -2.74318      -4.62534       2.95367      0.158557      0.453959    -0.0729631      0.948952    -0.0433561      0.112579    -0.0694443     -0.101932    -0.0659612     -0.158272     0.0157057    0.00144036    -0.0174288    -0.0121681    0.00381506  -0.000277390   0.000827175   0.000386181   0.000231014  -0.000233584   1.88211e-06       6.20699       8.33247       9.56930       9.75752       10.0705       9.82356       9.07175       8.34718       7.40957       6.44403       5.56117       4.52732       3.77194       3.00648       2.25480       1.76604       1.26135      0.938184      0.670023      0.460514      0.322424      0.211372      0.137666     0.0885836     0.0542885     0.0323679     0.0193216     0.0107300    0.00616127    0.00330210    0.00172574   0.000893892   0.000434514   0.000206396   9.09792e-05   3.93963e-05
  26  21 4158.6690    1.1000 11.1069  9.9622 -0.0011  0.1336   0.0118   0.3624    0.0439   0.0000   433.4064      -4.06218       16.8763       9.32604       13.0517      -10.2132      -5.72456       10.9407       17.8212      -8.44321      -3.51077       12.4133       4.33997      0.385893      -5.24581     -0.475865      0.472328     -0.994296      -1.01507      0.495968     -0.352722      0.292595     0.0192524    0.00250480    0.00806341     0.0357671    -0.0349392    -0.0260431    0.00454140    0.00324981   0.000865368   0.000647507  -0.000397656  -0.000282142   0.000118512   2.26982e-05       7.65723       10.0542       11.5907       11.7555       12.0028       11.8814       10.8796       10.3391       8.96994       8.02612       6.90065       5.61259       4.62238       3.79879       2.81622       2.19318       1.64056       1.17693      0.849473      0.591483      0.400124      0.270859      0.172632      0.110586     0.0685455     0.0413700     0.0243339     0.0140507    0.00773496    0.00427080    0.00222069    0.00114946   0.000571876   0.000273585   0.000115194   5.23455e-05
  26  22 4304.9663    0.9121 13.2735  9.8037  0.0022  0.1669   0.0097   0.4465    0.0394   0.0000   429.6730       8.56274       59.8198       32.7939       22.3289       7.77701       24.9607       22.1744       1.19347       19.9595       1.98995       4.60563       2.72006      -3.72368      -4.47820      0.461359       3.33252      -2.30787      -3.03627      0.134362     -0.162666    -0.0751907     -0.108006     0.0253057      0.128831     0.0185484     0.0392896    0.00167236   0.000857001   -0.00854272    0.00351967    0.00189371  -0.000187723  -0.000159817  -8.25228e-05   0.000136119       9.80976       12.9171       14.7328       15.2925       15.6196       15.1573       14.0123       13.0086       11.5365       10.2648       8.59866       7.30520       5.85062       4.70489       3.65199       2.73636       2.07091       1.45553       1.07107      0.741935      0.505136      0.334899      0.219789      0.139775     0.0855103     0.0516315     0.0312290     0.0178379    0.00971593    0.00538780    0.00287147    0.00145651   0.000706277   0.000342723   0.000149060   6.79581e-05
  27   6 1889.7271    0.4763  0.5261  8.9286 -0.0045  0.0305   0.0138   0.0474    0.0555   0.0000   439.4562       1.84407       17.6445      -2.25941      -3.58523       1.86618      -1.70885       1.25474     -0.472614     -0.836239      -1.72928     0.0356386      0.341944      0.322176     -0.342012    -0.0689686      0.182097      0.171304    -0.0995085     0.0707992      0.149480    -0.0275463    -0.0474833     0.0125292     0.0111604   -0.00248153   -0.00789466   -0.00219899    0.00133819  -0.000333246  -0.000383309   0.000220905   2.99911e-05  -0.000107365  -3.76897e-07   2.73079e-06       1.36442       2.44426       2.20911       2.77472       2.59618       2.56229       2.27010       2.09466       1.88785       1.47665       1.32595      0.987680      0.933347      0.650083      0.629765      0.319544      0.408360      0.179223      0.200684     0.0965075     0.0851534     0.0491509     0.0367928     0.0203959     0.0147434    0.00794008    0.00577175    0.00275269    0.00226223   0.000860499   0.000716482   0.000296449   0.000172058   8.02675e-05   3.94961e-05   1.76399e-05
  27   7 2062.0062    0.6561  0.7581  9.2201 -0.0008  0.0345   0.0156   0.0554    0.0721   0.0000   440.9244      -2.47201       17.4888      0.171868      -1.77199      0.487520      -2.81408       2.55594       1.97658      -1.89868      0.344195      -1.19018      -2.03725    -0.0949513      -1.28688     -0.545128      0.234888     -0.276367    -0.0661883      0.117725      0.110942    -0.0206292     0.0373662    -0.0426564    -0.0281140   -0.00389210    0.00783981   0.000794698  -0.000195153  -0.000664378   0.000391265  -0.000194641   0.000148492  -4.40824e-05  -3.88908e-05   1.80416e-05       1.93073       2.50534       2.31180       2.97625       2.88184       3.29386       2.52212       2.68977       2.15829       2.00885       1.48826       1.48031       1.15943      0.995396      0.624455      0.515317      0.444002      0.349998      0.225573      0.146478     0.0904702     0.0748613     0.0513638     0.0316626     0.0207459     0.0131319    0.00828223    0.00478559    0.00247865    0.00113383   0.000664784   0.000367419   0.000199638   9.54566e-05   5.75059e-05   2.27953e-05
  27   9 2390.9597    1.3543  1.0490 10.2936 -0.0078  0.0288   0.0260   0.0706    0.0965   0.0000   436.4545      -2.85717       18.3904       7.15518      -3.33869      -2.23387       3.22451       4.47888      -2.20945      -3.45568       2.06306     -0.808666     -0.167965     -0.120810      0.546883     -0.531408     -0.199163     -0.123638      0.121263     -0.142205     0.0178291    -0.0724037    -0.0402937    -0.0109045     0.0156289    0.00271252   -0.00990369    0.00178444    0.00138463    0.00220600  -0.000939906   3.97394e-05   0.000444632   5.47907e-05  -3.36534e-05   2.09126e-06       1.65943       2.22185       2.37752       2.56155       2.66087       2.47980       2.42415       2.21253       1.98047       1.78207       1.48639       1.17086      0.967044      0.769625      0.627371      0.492390      0.364447      0.281214      0.191831      0.134583     0.0989053     0.0617362     0.0409567     0.0254959     0.0169911     0.0101153    0.00609507    0.00356216    0.00226880    0.00110291   0.000691064   0.000316930   0.000169859   8.63952e-05   3.78037e-05   1.90027e-05
  27  10 2547.4879    1.9038  1.0417 10.4700 -0.0058  0.0281   0.0361   0.0642    0.1281   0.0000   436.7162      0.513670       12.2703      -1.12748      -1.62520      -1.42278       2.71875      0.296114     -0.619132      0.826577     -0.914084     -0.420293      -1.10494      -1.03661       1.31447       1.21703     -0.339246      0.244491    -0.0279143      0.278273     0.0597338    0.00962609   -0.00217145    0.00667800    0.00290081   -0.00213574   -0.00189533   -0.00237449   -0.00209773   0.000631080  -0.000385105   4.94418e-05   5.34813e-05  -4.54534e-05  -6.07527e-06  -2.43970e-05       1.78895       2.29244       2.28108       2.56963       2.72100       2.73505       2.45243       2.15338       1.82418       1.76067       1.50400       1.34271       1.03188      0.810852      0.605544      0.485232      0.361602      0.271244      0.198487      0.134607     0.0850273     0.0552494     0.0385785     0.0275414     0.0180162     0.0113432    0.00658481    0.00370450    0.00213563    0.00121300   0.000610439   0.000332626   0.000153559   7.75413e-05   3.52249e-05   1.68256e-05
  27  12 2855.2622    3.2116  0.8558 11.5250 -0.0054  0.0242   0.0661   0.0571    0.1615   0.0000   440.3346      -3.75245       12.2185       3.32630     -0.707240      -7.38861      -1.35234       2.77282       2.18565      -1.69362      0.778837      -1.01440      0.849209     -0.257597     -0.767690     -0.178250     -0.130525     0.0926809      0.140037     -0.101235     -0.126565   -0.00934315    -0.0308699    -0.0230163    0.00595533   -0.00816555   -0.00924725    0.00296416   0.000905395   0.000320733  -0.000376737  -0.000435217   0.000203365   0.000153460   1.71006e-05  -1.97566e-05       1.39085       1.90372       2.12899       2.21626       2.20091       2.23998       2.09617       1.87978       1.75541       1.45929       1.23099       1.00018      0.816889      0.651587      0.522374      0.417706      0.288475      0.229190      0.159535      0.114514     0.0783777     0.0518433     0.0355011     0.0208124     0.0137615    0.00807180    0.00505060    0.00284737    0.00164877   0.000938191   0.000509527   0.000252636   0.000140130   6.77309e-05   2.95610e-05   1.43108e-05
  27  13 3006.9633    3.6904  1.0004 11.6229  0.0001  0.0310   0.0690   0.0584    0.1544   0.0000   439.9493      -2.09947       14.6613      -1.76388      -1.87075     -0.766818     -0.392220      0.371137      -2.16662      0.414321       1.24313     -0.781565      -1.08365      0.505825   -0.00584083      0.794205    -0.0451871     -0.382135     0.0218552     0.0882146    -0.0572408    -0.0436408    -0.0710494     0.0103936    0.00863819     0.0153681   -0.00317445  -0.000681274    0.00104488    0.00241877   0.000155044  -0.000163365  -0.000338317  -5.67383e-06   4.26260e-05  -3.98347e-06       1.47897       2.40045       2.43317       2.53064       2.88760       2.40914       2.71378       2.03890       2.18903       1.70856       1.57030       1.33444       1.03321      0.892991      0.594930      0.566043      0.354854      0.295251      0.204723      0.135905      0.105657     0.0581384     0.0493725     0.0262523     0.0185295     0.0117891    0.00601638    0.00420997    0.00202997    0.00122584   0.000674330   0.000305422   0.000190874   7.31807e-05   3.86264e-05   1.67928e-05
  27  14 3157.0705    3.8518  1.0159 12.4436 -0.0029  0.0285   0.0731   0.0658    0.1082   0.0000   435.9911      -1.48517       19.6945       2.89952      -3.85495       1.00130       1.10236     -0.997691      0.835117      0.693390     -0.562729     -0.554978     -0.437207      0.140911     -0.209272     0.0449715      0.337468    -0.0127293      0.154961     -0.166265     0.0418530     0.0830054    -0.0645444     0.0152855   -0.00467021   -0.00492882    0.00569192  -0.000870083   0.000745241   0.000858250  -0.000324390  -0.000274348   0.000133431  -2.01660e-05  -1.47604e-05  -9.20506e-06       1.54326       2.17959       2.25362       2.35509       2.45192       2.41805       2.30717       2.09890       1.93904       1.63899       1.45921       1.19664      0.975718      0.783412      0.610707      0.476088      0.367869      0.278622      0.186584      0.143473     0.0905691     0.0649369     0.0404484     0.0280974     0.0163191     0.0112781    0.00587896    0.00393303    0.00195163    0.00123767   0.000581885   0.000333620   0.000157102   7.93477e-05   3.60808e-05   1.71098e-05
  27  15 3306.3567    3.3910  1.6019 11.6720 -0.0020  0.0334   0.0566   0.0858    0.1501   0.0000   439.4707       1.65165       17.6611       1.00830     -0.115856      -2.36610     -0.147320      -4.25592      -3.33287       1.86115     -0.810687      0.377917     -0.623058     -0.435766     -0.121446     -0.391174      -1.60140      0.119340     -0.176132     0.0822133    -0.0250018     0.0939687     0.0224801    0.00500823   -0.00372085    0.00412278   -0.00180541   -0.00173684    0.00239306   0.000380510    0.00162821  -0.000152779   7.55903e-05  -4.61537e-05   6.63617e-05  -1.93719e-05       1.87773       2.48276       2.83906       2.87344       3.09465       2.94408       2.80247       2.55715       2.29987       1.98957       1.69820       1.42106       1.12945      0.943774      0.711966      0.571393      0.440234      0.301683      0.219498      0.162922      0.111298     0.0733255     0.0506208     0.0315362     0.0192315     0.0123346    0.00724451    0.00436915    0.00253330    0.00130892   0.000763261   0.000387234   0.000193336   9.56406e-05   4.49020e-05   2.13598e-05
  27  16 3454.9683    2.8503  2.5188 11.4225 -0.0086  0.0423   0.0393   0.1089    0.0989   0.0000   440.5006      -1.96306       11.5381      0.174671       4.06990       4.05299      -1.40456       3.35699      -2.68025      -3.68092      -2.30240      -1.33152     -0.234598       1.55331       1.62623      -1.46420     -0.956810      0.179442     -0.391689     -0.210258      0.325558    -0.0408139    -0.0362348    -0.0318113     0.0640694     0.0118294   -0.00976273    0.00328612   -0.00480128   0.000756380    0.00111618  -1.99169e-05  -0.000296712   5.48862e-05   1.97297e-05   3.07291e-05       2.49177       3.24316       3.78363       3.82149       4.01803       3.91235       3.67646       3.38448       2.97317       2.59093       2.21990       1.80219       1.47950       1.19291      0.933140      0.709581      0.560581      0.403085      0.297856      0.200442      0.141523     0.0950689     0.0616250     0.0400390     0.0250549     0.0161046    0.00914187    0.00549897    0.00320335    0.00165761   0.000959139   0.000469457   0.000250661   0.000123590   5.73050e-05   2.64446e-05
  27  17 3603.4218    2.2418  3.7662 11.0874 -0.0019  0.0529   0.0260   0.1467    0.0593   0.0000   435.5036     -0.345829       10.6756       1.98764      -2.07585       6.80687      0.306947      -1.65563       1.54912      -3.30731       2.91806     -0.902174      -2.35275      0.389502      0.240363      0.564155     -0.885339     -0.253477      0.105814     -0.437246      0.247539    -0.0229594     0.0507410    -0.0170884    -0.0393113     0.0384722     0.0282318    -0.0150074   -0.00924786   -0.00161136  -0.000161205   0.000351329   0.000274263   0.000206054  -6.06257e-05   2.91347e-05       3.04612       3.96859       4.42649       4.53757       4.82480       4.47199       4.33889       4.15740       3.53689       3.18305       2.65644       2.35664       1.92847       1.54988       1.19658      0.910159      0.686452      0.485115      0.363368      0.258065      0.175415      0.122339     0.0777336     0.0513471     0.0334231     0.0195626     0.0116154    0.00667648    0.00378969    0.00221415    0.00113261   0.000612657   0.000300591   0.000154898   7.44301e-05   3.39459e-05
  27  18 3751.3564    1.8301  5.6532 10.5826 -0.0046  0.0684   0.0188   0.1925    0.0520   0.0000   438.7702       1.56919       8.98721       7.27447      -3.90227       6.99036       17.2632     -0.937827      -11.9258      -8.54202      -4.66479    -0.0840615   0.000171749      -1.76624     -0.933023       1.76317     0.0772221     -0.264703     -0.447286     -0.458584      0.288912     0.0853165      0.133823    -0.0956499    -0.0398086    -0.0569928    -0.0352817     0.0101465    0.00151786   -0.00583259    0.00144029    0.00152239  -0.000533978  -0.000185237   0.000104970  -1.76779e-05       3.90366       5.10637       5.91644       5.98828       6.17894       5.96973       5.66837       5.21346       4.73392       4.12016       3.54231       2.99490       2.40783       1.99918       1.50655       1.17208      0.895858      0.644749      0.473397      0.327437      0.226339      0.152839      0.101021     0.0652305     0.0409390     0.0252799     0.0150667    0.00881239    0.00508463    0.00273093    0.00153363   0.000799379   0.000405695   0.000207705   9.32970e-05   4.39971e-05
  27  19 3899.0357    1.5119  7.3516 10.2848 -0.0049  0.0848   0.0158   0.2386    0.0510   0.0000   444.8847       4.98243       6.73333       9.31417       3.60898     -0.284803       3.72674       4.43937      -4.13181      -3.91789       10.5995      -3.66776      -1.08162      0.250408      -3.77453      -2.31325       1.67712      0.212753       1.08495     -0.737308     0.0728033      0.400835     -0.147368     0.0259379     0.0220090   -0.00635860  -4.61623e-05     0.0216152    0.00301086    0.00201348   -0.00146827   -0.00249028  -6.31992e-05   0.000744186   3.41721e-05   3.87401e-05       4.79953       6.26933       7.09493       7.53564       7.45353       7.43914       6.92523       6.42297       5.77387       5.17076       4.37715       3.63606       3.07107       2.40003       1.89613       1.46788       1.08883      0.826589      0.585065      0.410125      0.285119      0.188508      0.126906     0.0814246     0.0524672     0.0318549     0.0190639     0.0112330    0.00646553    0.00346113    0.00195356    0.00102577   0.000516139   0.000260046   0.000121326   5.63259e-05
  27  20 4046.2533    1.2652  9.9073 10.1069 -0.0045  0.1106   0.0133   0.3205    0.0449   0.0000   439.1512      -22.7926       4.94849      -6.87970       24.7004       18.3167       15.2776      -10.5797      -28.1648      -2.01393       3.30469       6.20951      -1.42752       3.34769       1.43914       2.88694       1.73959    -0.0937617    -0.0774270      0.220298     -0.252395    -0.0284299     0.0310966     -0.196754     0.0262005    -0.0298505    -0.0282802     0.0547250     0.0120791   -0.00139380   -0.00253629    0.00469416    0.00109418  -0.000517755   7.76810e-05   5.81920e-05       6.42885       8.35450       9.34503       9.84293       9.95509       9.85893       9.19418       8.50681       7.64598       6.75571       5.86145       4.89239       4.05238       3.17195       2.52366       1.95108       1.49000       1.06728      0.779432      0.551436      0.378022      0.256718      0.173041      0.109203     0.0686358     0.0432527     0.0260660     0.0151653    0.00879906    0.00485451    0.00261508    0.00135664   0.000704660   0.000351826   0.000159285   7.51381e-05
  27  21 4193.5496    1.0279 11.6858  9.8961 -0.0039  0.1421   0.0109   0.3868    0.0431   0.0000   434.5818     -0.234978       8.71296       14.5819       27.4130      -7.48722      -11.1086       6.48853       8.39821      -1.41914       7.21300       8.45899       2.58678      -4.73580       2.54287      -1.48885       1.67026      0.696933      0.151948     -0.256989     -0.316957      0.357703      0.227028     0.0641658     -0.170401   -0.00393011     0.0440293    -0.0253539   -0.00858061   -0.00526781    0.00378672   -0.00216220   6.50019e-06   7.39844e-05  -0.000193638  -7.67005e-05       7.87847       10.4698       11.7283       12.4827       12.4779       12.2557       11.5225       10.8910       9.55782       8.46583       7.52516       6.12344       5.05722       4.04621       3.23974       2.46762       1.86384       1.38751      0.999733      0.703519      0.481857      0.324697      0.219288      0.139160     0.0889310     0.0551318     0.0332364     0.0195887     0.0111973    0.00619897    0.00340353    0.00179329   0.000934757   0.000440252   0.000208641   9.57984e-05
  27  22 4340.7939    0.8530 13.6599  9.7600 -0.0023  0.1786   0.0088   0.4610    0.0367   0.0000   454.3412       5.91313       38.8701       10.3412      -16.0444      -13.4900       54.4058      -10.1140      -27.8747      -6.25129      -1.26378      -7.36050      -3.16643       5.16039      -8.60446       1.02113       3.56759      0.340849     -0.731474     -0.334860     -0.749558      0.512237      0.245165     -0.172311     0.0645563     0.0680963     0.0163784     0.0471719    0.00256223    -0.0230190   -0.00258063    0.00332008    0.00127089   0.000568397  -0.000199650  -5.56674e-05       9.90480       13.2031       15.0027       15.4934       15.8591       15.3439       14.6837       13.3417       12.3226       10.6966       9.23958       7.89494       6.36925       5.13018       4.08998       3.12199       2.38548       1.73311       1.26962      0.886528      0.621006      0.418569      0.276375      0.179552      0.115472     0.0694185     0.0431493     0.0250482     0.0146416    0.00810819    0.00441715    0.00237379    0.00118080   0.000605769   0.000266818   0.000127405
  28   7 2083.8425    0.7200  0.7705  9.2921 -0.0024  0.0259   0.0156   0.0573    0.0776   0.0000   441.6626      0.856240       17.7181      -5.08000      -4.88612       4.00798       1.14114      -2.93767      -2.31982      -1.09480      0.933819      0.483037      0.549174      0.216211      0.459502      0.118815     0.0482068      0.114017     -0.268960    -0.0985385   -0.00875497    -0.0144889     0.0181011     0.0287793    -0.0118678    0.00573138    0.00132659    0.00397530   -0.00194672   0.000630532    0.00138028  -0.000185400  -0.000302830   0.000184413   5.32578e-05  -2.46865e-06       1.49237       1.94379       2.18384       2.30691       2.23930       1.98215       2.15115       1.90861       1.78098       1.60565       1.34786       1.14730      0.961669      0.758154      0.589145      0.481406      0.353546      0.250034      0.188499      0.137176     0.0886714     0.0615894     0.0415942     0.0259396     0.0166436     0.0104063    0.00624467    0.00363857    0.00216871    0.00124002   0.000703560   0.000368179   0.000197738   0.000104116   5.02842e-05   2.56889e-05
  28   8 2252.7884    1.0193  0.9494  9.7599 -0.0020  0.0265   0.0199   0.0668    0.0889   0.0000   438.5177     -0.114981       21.4897       1.05445      -1.12728     -0.890201      -2.18536      0.289023       2.56695      -2.19149    -0.0849836      -1.45192     -0.585516      0.637542       1.02538     -0.314199     -0.563745      0.125022     -0.148574     0.0530871      0.103374    -0.0220439  -0.000895100     0.0766275     0.0375409    -0.0238457   0.000527331   -0.00150859   -0.00160698   0.000958102  -0.000154131  -0.000155032   0.000241135   4.62004e-07  -1.37068e-05   2.90841e-05       1.49628       1.95970       2.15614       2.27062       2.27770       2.24471       2.04514       2.03899       1.69614       1.56883       1.47538       1.26337       1.01636      0.790940      0.650340      0.481152      0.371321      0.272721      0.199753      0.141044     0.0945577     0.0629051     0.0456520     0.0290663     0.0183208     0.0123423    0.00747558    0.00454359    0.00265501    0.00136758   0.000862063   0.000414071   0.000223668   0.000112608   5.65524e-05   2.59893e-05
  28   9 2415.2141    1.4901  1.0662 10.3072  0.0015  0.0284   0.0280   0.0687    0.1102   0.0000   444.4292       1.46878       15.2821       2.81006     -0.869569       1.92932      -1.30833       3.50425      -2.00674      -1.37295      0.652492      -1.86632     -0.274645     -0.149145     -0.156126      0.772501     0.0321131      0.113437     -0.343282      0.265478     -0.205246    -0.0673076     0.0869974   -0.00508947   -0.00552509    0.00833951   -0.00474551   -0.00200603    0.00421215   -0.00164129   -0.00100634  -0.000129313  -0.000143532  -1.43749e-05  -0.000106981  -2.79383e-05       1.61350       2.13139       2.32675       2.28923       2.48469       2.28047       2.40424       2.17957       1.90681       1.70196       1.43571       1.32032      0.998016      0.845802      0.677558      0.514409      0.403294      0.276033      0.218779      0.152970      0.109659     0.0704051     0.0506587     0.0326227     0.0199993     0.0127694    0.00738079    0.00467714    0.00264790    0.00142553   0.000821930   0.000446675   0.000228378   0.000120018   5.32804e-05   2.55853e-05
  28  10 2573.3165    1.9651  1.1525 10.2559 -0.0032  0.0280   0.0341   0.0692    0.1656   0.0000   440.7319       1.50265       14.4461      -1.33858       2.22056       2.31930       1.59836     -0.866733     -0.182647       1.72963       2.90346      0.251169     0.0846614      0.626576     -0.306787     -0.354948     -0.119187      0.242277     -0.326443    -0.0502165     -0.120977    -0.0266478    0.00379923    -0.0160016   -0.00361389  -0.000646862   -0.00360885   -0.00648783    0.00159090   0.000446948   -0.00173102   0.000172109  -7.50142e-05   0.000151937   4.85643e-05   7.71870e-06       1.57085       2.06799       2.26666       2.44027       2.51541       2.42339       2.09387       2.12679       1.95092       1.66612       1.44698       1.20865       1.01217      0.854387      0.660967      0.490506      0.381694      0.281528      0.203244      0.150551      0.101379     0.0668860     0.0460655     0.0305173     0.0197610     0.0123400    0.00734253    0.00419038    0.00256930    0.00146136   0.000808371   0.000466614   0.000233294   0.000122588   6.17133e-05   3.08032e-05
  28  11 2729.2390    2.5479  0.9515 11.1404 -0.0031  0.0256   0.0483   0.0608    0.1200   0.0000   439.7055      0.291410       16.3323      -3.18691      0.473928      -2.31875      -3.46240      -3.66158      -1.98579      -1.38035       1.84757    -0.0695471      -1.08816     -0.592292       1.15603     0.0703400      0.782121     -0.337134     -0.276352      0.222402     0.0219012    -0.0642919    -0.0684775     0.0727620     0.0130389   -0.00589637    0.00252560    0.00921591   0.000627168  -0.000276791   0.000457251   0.000676861  -1.45135e-05  -0.000119392  -4.77836e-05   2.07634e-05       1.36574       1.92078       1.99981       2.21802       2.04562       2.16449       2.02903       1.94843       1.69732       1.62411       1.30070       1.09258      0.885708      0.746644      0.584515      0.465869      0.363501      0.264928      0.190082      0.142369     0.0971259     0.0623165     0.0427570     0.0276641     0.0176443     0.0111295    0.00659458    0.00391927    0.00233555    0.00128813   0.000784221   0.000415068   0.000205533   0.000110229   5.12479e-05   2.53986e-05
  28  12 2883.5829    3.4107  0.8617 11.4112  0.0023  0.0254   0.0641   0.0537    0.1715   0.0000   440.6687      -1.34000       15.2242     -0.858224      -3.32225     -0.649773     -0.514954      -2.92934     -0.284846     -0.206741      -1.55524     -0.584606     -0.997021      0.120055      0.111692      0.115724     -0.103423     0.0658558     0.0968808     -0.188803    -0.0701750     0.0730152     0.0270168    -0.0134374     0.0138847    0.00628070    0.00573674   -0.00101990   0.000892675   1.66687e-05  -0.000222733  -0.000631652  -3.72169e-05   5.44327e-05  -5.65744e-05  -1.88770e-05       1.22535       1.92907       2.01400       2.15678       2.23991       2.18047       1.97646       1.94208       1.62791       1.54813       1.24024       1.07409      0.896964      0.700733      0.572161      0.419842      0.333503      0.247993      0.175691      0.127248     0.0881260     0.0597039     0.0413651     0.0257596     0.0179487    0.00997695    0.00711511    0.00376416    0.00232367    0.00137555   0.000669097   0.000432076   0.000190522   0.000109775   4.94378e-05   2.46215e-05
  28  13 3036.1106    3.8845  1.0075 12.2336 -0.0079  0.0261   0.0723   0.0631    0.1273   0.0000   439.2543       1.44828       13.7878       1.20090       2.52276      -1.74394      0.400060      0.118801      -3.10886     0.0240631      0.748336      0.578779      0.909705     -0.447644     -0.530468      0.318775      0.744726      0.141829      0.114842    -0.0163066     0.0495415    -0.0236730     0.0313530    0.00409168   0.000431961     0.0205917   -0.00390459    0.00502148   -0.00366963  -0.000644801  -0.000235488   0.000463979   0.000151675  -0.000102689  -4.31876e-05   7.57179e-06       1.46342       1.98283       2.06211       2.31220       2.30642       2.06777       2.17691       1.97533       1.79455       1.52310       1.42291       1.17281      0.974360      0.779940      0.618346      0.487950      0.350761      0.278420      0.199662      0.141244     0.0929668     0.0651915     0.0442835     0.0288985     0.0179542     0.0119323    0.00724891    0.00432314    0.00229472    0.00148107   0.000759923   0.000436812   0.000194495   0.000118879   5.46958e-05   2.68402e-05
  28  14 3187.0527    3.8611  1.1551 12.0191 -0.0054  0.0282   0.0669   0.0684    0.1316   0.0000   438.4153      -1.99641       18.5480       1.55157     0.0811966      -1.41126      -1.05703       1.38754      -1.61245       1.07008      0.509828      0.979758      0.724752      0.933314     -0.641969      0.360791     -0.351591     -0.400327    -0.0717193      0.103357     -0.117613   -0.00163333     0.0558977    -0.0448054   -0.00573408     0.0254286   -0.00990328    0.00105490    0.00365104  -0.000634026   -0.00103897  -0.000606316   0.000703188   2.55624e-05   2.84458e-05   1.54085e-05       1.50146       2.15035       2.31451       2.53148       2.48052       2.40482       2.39057       2.06492       2.02878       1.66230       1.52312       1.24352       1.00918      0.837483      0.645050      0.531181      0.379607      0.296268      0.205585      0.155732      0.103039     0.0715839     0.0505016     0.0309096     0.0201360     0.0122182    0.00794335    0.00442353    0.00270517    0.00157000   0.000803074   0.000477505   0.000235809   0.000123193   5.82350e-05   2.72392e-05
  28  15 3337.0591    3.4447  1.5564 11.8549 -0.0045  0.0327   0.0545   0.0815    0.1167   0.0000   438.1064      0.221774       11.3881      -2.46339      -1.53766      -3.57745      0.466776      -2.67885       3.06060      -1.70911      0.893770     -0.794256     -0.181020     -0.150390     -0.177647     -0.742214    -0.0147445    -0.0508249      0.159512     -0.145169   -0.00373858    -0.0388830     0.0834880    -0.0821505   -0.00356428   -0.00813179   0.000361346   -0.00179630   -0.00214620    0.00412915    0.00136662  -0.000615958  -0.000563516   0.000211258   5.42906e-05   2.45162e-05       1.90873       2.59410       2.81585       2.84937       2.79105       2.72783       2.61458       2.36536       2.28483       2.05146       1.79808       1.58674       1.30624       1.06310      0.819365      0.652022      0.469493      0.347483      0.250856      0.175512      0.121794     0.0879950     0.0546227     0.0367722     0.0232086     0.0146997    0.00843781    0.00529945    0.00314523    0.00171173    0.00100447   0.000503254   0.000279390   0.000133918   6.87880e-05   3.27720e-05
  28  16 3486.5338    2.7308  2.7195 11.3824 -0.0067  0.0436   0.0354   0.1135    0.0892   0.0000   440.3190      -4.02956       9.24355       2.61115      -1.03127     -0.780080      -5.17620       5.17336       1.33228      -1.78621     -0.739186      0.336559      0.158444       3.05096      -1.96801     -0.468885      0.239483     -0.314640      0.123385     -0.299983     -0.322056      0.357967      0.103010    -0.0848946   -0.00111618    0.00373944    0.00441055    0.00632921   -0.00119835   0.000223807   -0.00215911   -0.00145627   0.000717570   0.000128437  -0.000208049  -2.54388e-05       2.48187       3.27567       3.45172       3.67203       3.93034       3.73218       3.59054       3.15323       2.99529       2.61146       2.36251       1.99152       1.55678       1.28402       1.03372      0.844465      0.602885      0.448327      0.318972      0.232380      0.165506      0.115939     0.0772814     0.0490385     0.0308182     0.0194732     0.0122167    0.00744327    0.00445947    0.00256774    0.00142567   0.000761003   0.000370568   0.000197905   9.37258e-05   4.35367e-05
  28  17 3635.4792    2.1640  3.9969 11.0272 -0.0012  0.0534   0.0244   0.1535    0.0590   0.0000   440.7620      -2.66164       7.78369       3.74194       1.07550      -11.1022       1.43584       6.09750      -1.08307       3.16344      -2.92757      -2.01436      -1.97125       4.38161       1.60424      0.457542      0.126052     -0.702963     -0.248672      0.330518    -0.0990565     -0.117035    -0.0383237     0.0499460    -0.0121625    -0.0320465    0.00626072    0.00604528    0.00652987   -0.00654710  -0.000908440  -9.15482e-05    0.00103644  -0.000218404  -0.000111798   1.61987e-05       2.96780       4.01836       4.43673       4.72980       4.81389       4.67567       4.43483       4.03021       3.75312       3.21986       2.86788       2.35910       1.97267       1.57208       1.28814      0.957862      0.744816      0.552461      0.403094      0.286180      0.198958      0.134517     0.0917276     0.0608451     0.0369579     0.0243088     0.0147292    0.00883539    0.00518475    0.00295665    0.00162500   0.000893836   0.000470513   0.000241994   0.000116030   5.45596e-05
  28  18 3784.2511    1.7576  5.8100 10.5526 -0.0023  0.0697   0.0179   0.1931    0.0514   0.0000   448.5148      -3.62783       20.2780       1.27303      -9.96802       2.60091       3.25225     -0.795213      0.113525      -6.96682       3.14087       6.10885      -1.60035       1.88706       1.23443    -0.0955757      0.736654      -1.83711     -0.270222      0.814934     -0.309380    -0.0492748      0.166988      0.188223     0.0110871   -0.00893464    -0.0154371    0.00653001     0.0127267    0.00184282   -0.00417683  -0.000198514  -0.000640170   0.000571659  -0.000187959   7.58686e-05       3.82214       5.11717       5.66151       6.03910       6.07531       6.11766       5.70367       5.29287       4.80764       4.18614       3.61597       3.06946       2.50520       2.01594       1.61541       1.25387      0.954546      0.736262      0.524899      0.381111      0.261179      0.177365      0.122135     0.0782789     0.0509398     0.0321373     0.0197027     0.0118306    0.00689220    0.00392416    0.00216941    0.00118240   0.000626708   0.000316432   0.000155608   7.22746e-05
  28  19 3932.4086    1.4323  7.9459 10.2895 -0.0046  0.0919   0.0147   0.2533    0.0470   0.0000   446.4696      -13.6670       18.1267      -13.8663       14.4218       17.5187       3.37415      -3.25237       12.1009    -0.0952443      -13.2987      -4.56617      0.100086       6.24316      0.453825      -3.94251      0.960028       3.05177     -0.521612     -0.929214      0.455486      0.520785     -0.316061     -0.270287     0.0164195     0.0204122   -0.00165717    0.00935092   -0.00106899    0.00373080    0.00347561    0.00176973  -0.000611960  -0.000182597  -2.86224e-05  -5.96763e-05       5.03906       6.65860       7.38199       7.73720       7.84358       7.59765       7.29032       6.78270       6.22839       5.54336       4.81939       4.10299       3.37183       2.81022       2.16875       1.70778       1.30618      0.962408      0.695284      0.510428      0.354431      0.238393      0.159656      0.104621     0.0692769     0.0424081     0.0261356     0.0153077    0.00898237    0.00529803    0.00290305    0.00158477   0.000846787   0.000415453   0.000205767   0.000101417
  28  20 4080.1760    1.1745  9.9630 10.1030 -0.0033  0.1144   0.0128   0.3259    0.0453   0.0000   433.5677       1.80812       27.5364      -8.73475      -29.2730      -3.66261      -15.7381      -5.45956      -1.04834       3.05289       4.90994      -5.04790       2.17517       7.31181       3.23755     -0.796258     -0.651300      -2.15513       1.06570     -0.332945      0.503104      0.137773    -0.0907309     0.0852545      0.104868    0.00441818    -0.0116024    0.00778067    0.00978613   -0.00555019   -0.00203691    0.00130602    0.00195182  -0.000111004   5.11432e-05  -1.60062e-06       6.21739       8.17820       9.17795       9.52517       9.75778       9.70354       9.18224       8.66365       7.70090       6.75776       5.88385       5.07458       4.23667       3.44419       2.70566       2.12129       1.58141       1.19681      0.862790      0.624957      0.447123      0.304213      0.208878      0.136270     0.0870356     0.0558151     0.0332382     0.0203895     0.0116686    0.00673189    0.00374255    0.00204051    0.00106844   0.000552191   0.000265420   0.000125476
  28  21 4227.8684    1.0274 13.5274  9.8498 -0.0001  0.1527   0.0093   0.4226    0.0392   0.0000   451.7239      -3.86266      -2.81592      -10.0213      -4.18048      -6.67838       20.7827       1.24557      -8.20038     -0.949114       18.5375      -19.6434       5.18336       1.06936       1.23550       5.11842       1.90937      -3.66578      -1.03548       2.17418      0.321087     -0.417756     -0.396588      0.299264     -0.153228    -0.0289176   -0.00902431    0.00199864     0.0166992    0.00642817  -0.000889218   -0.00348731   -0.00138967    0.00262779   0.000177373  -0.000167550       8.20634       11.0421       12.4789       12.8108       13.2809       13.0233       12.4929       11.4867       10.4584       9.15930       8.01936       6.70526       5.57060       4.49049       3.60355       2.78518       2.14437       1.61392       1.18058      0.847997      0.589348      0.402695      0.276534      0.177591      0.118268     0.0739749     0.0453679     0.0270362     0.0161115    0.00914172    0.00509803    0.00278811    0.00149269   0.000742287   0.000353267   0.000171151
  28  22 4375.0879    0.7986 14.4264  9.7512 -0.0038  0.1866   0.0078   0.4923    0.0335   0.0000   466.7878      -3.27466       17.7652      -10.9364       10.1711       10.2402      -3.73529       36.6547      -14.9047      -23.3478       5.04245       31.3704      -5.55648      -6.08261       3.96470       1.21318       1.94574      0.765949     -0.334307      -1.21059      0.287044       1.04706    -0.0741872     -0.342486     -0.349574    -0.0615907   -0.00893216   -0.00192079    -0.0595870     0.0131416   -0.00168462   -0.00858776    0.00175012  -0.000656319   0.000468855  -0.000166633       10.1272       13.5018       15.3519       15.7273       16.3322       15.7807       15.1799       14.2598       12.7734       11.3172       9.83919       8.14709       6.84096       5.58186       4.36374       3.50959       2.65957       1.95174       1.46321       1.04360      0.742915      0.504814      0.338803      0.223432      0.146517     0.0910550     0.0558748     0.0335794     0.0202213     0.0114260    0.00648830    0.00359934    0.00185415   0.000968284   0.000444004   0.000220486
  28  23 4522.2796    0.6770 17.2351  9.6079  0.0059  0.2366   0.0070   0.5944    0.0291   0.0000   456.2048       23.2176      -22.0770      -12.7003       17.1243       29.5885       58.6292       7.30679      -28.1499       3.24013       20.2785      -7.79838      -1.66122      -8.02504       3.15280      -4.02386      -2.90176       10.0030       4.49251      -1.28616     -0.161999       1.65706     -0.875603     -0.231555    -0.0447084    -0.0954087     0.0425168   -0.00309810    -0.0975914     0.0502386     0.0167916   -0.00642773   -0.00229823    0.00214126  -0.000455200  -0.000282269       12.7753       16.8462       19.3701       20.1969       20.4221       20.6542       19.0019       17.8178       16.4088       14.0647       12.4368       10.3490       8.83377       7.06639       5.47803       4.38089       3.35380       2.51338       1.81640       1.33916      0.904803      0.639417      0.435142      0.281838      0.182681      0.117110     0.0727158     0.0430530     0.0258641     0.0146025    0.00833058    0.00445328    0.00238471    0.00124384   0.000582946   0.000281211
  29   8 2275.3144    1.0735  0.8925  9.8521 -0.0077  0.0261   0.0212   0.0621    0.0907   0.0000   439.5204      -1.91862       18.6233       7.45935       1.66950       1.11265      -3.54298       2.31253      0.769816      -1.46994     -0.724922    -0.0696570     -0.491075     -0.858462     -0.368152      0.500548      0.405515    -0.0152285      0.282359    -0.0174596      0.112829     0.0428819    -0.0968798    -0.0628980     0.0149517   -0.00747802    -0.0154290   -0.00212776   -0.00503431  -0.000101639   0.000943492   3.69644e-05  -0.000395896  -0.000243565   0.000187667   6.84010e-05       1.50012       1.86414       1.92006       2.18063       2.22948       2.20519       2.03529       1.85843       1.84419       1.55438       1.35014       1.17671      0.979777      0.823501      0.602542      0.488858      0.382610      0.302429      0.224378      0.152563      0.111666     0.0722902     0.0500336     0.0316124     0.0228502     0.0146113    0.00913434    0.00544558    0.00326152    0.00182950    0.00103232   0.000601066   0.000312870   0.000172064   8.38990e-05   4.41017e-05
  29   9 2438.9766    1.5733  1.0807 10.1025 -0.0055  0.0285   0.0283   0.0638    0.1276   0.0000   440.1795      -4.00390       19.6159      -2.47967    -0.0796221     -0.242343       1.44287      -2.52934      0.725461      -1.18498       1.50139       2.11289       1.16227       1.78705      0.861742      0.543496      0.427283     -0.127841     0.0521430     0.0661736     0.0835214     0.0646698    -0.0333797    -0.0144112    -0.0309730   -0.00380677    0.00988418    0.00386908   0.000201234  -0.000572521   -0.00210493    0.00116176  -0.000412982  -0.000130360   0.000101859  -2.13950e-05       1.38087       2.03522       2.13530       2.27316       2.45636       2.29542       2.08937       2.21479       1.78881       1.74102       1.46500       1.22087       1.07887      0.809025      0.660399      0.545297      0.409932      0.309271      0.230958      0.152323      0.122918     0.0773394     0.0553666     0.0347727     0.0232664     0.0157857    0.00937113    0.00560358    0.00365141    0.00194919    0.00124507   0.000628789   0.000350513   0.000181351   8.48316e-05   4.67075e-05
  29  10 2598.5703    2.0237  1.1669 10.9457 -0.0006  0.0304   0.0361   0.0714    0.1124   0.0000   440.9329       4.81977       15.9136       1.03572      -4.01863       1.86554       2.95199      -1.15161      0.214793       1.44047      0.569299       1.85692     -0.282786     -0.653098     -0.182642      0.193375     -0.485038     -0.354774     0.0448385      0.141323     0.0171490    -0.0268903     0.0352105    -0.0417526     0.0113974   -0.00198768   -0.00560981   -0.00694590    0.00409195    0.00305765   -0.00110044  -0.000689539   0.000216887  -8.98464e-05  -5.69113e-05   1.95875e-05       1.94045       2.70892       3.20064       3.46558       3.60107       3.48901       3.29251       2.90438       2.53630       2.12400       1.74316       1.37742       1.12002      0.882956      0.702922      0.540777      0.401755      0.290455      0.232255      0.163548      0.115850     0.0780875     0.0567338     0.0363046     0.0241801     0.0153392    0.00935905    0.00570732    0.00342365    0.00197189    0.00111104   0.000647151   0.000344053   0.000194996   8.93267e-05   4.65561e-05
  29  11 2756.0640    2.6840  1.0421 11.4697 -0.0007  0.0261   0.0481   0.0647    0.1072   0.0000   436.8508      0.783924       16.4528      0.231953      -5.86921       2.95777      -1.07031      -2.98005      0.983275      0.661487      0.341372      0.690196     -0.538842     -0.942180     -0.331304      0.651592     -0.176624     -0.383029     0.0867258      0.115222  -0.000880634     -0.126673   0.000230160    0.00604381    -0.0352617     0.0188768    -0.0102700    0.00571422    0.00345374   0.000209304   -0.00215773   0.000803557  -0.000274125   0.000111073   6.93642e-05   6.24766e-05       1.42808       1.88325       2.03167       2.14091       2.14962       2.16366       2.08646       1.92971       1.88906       1.60636       1.35405       1.11605      0.943330      0.740756      0.635318      0.487915      0.404632      0.301747      0.220060      0.165079      0.114823     0.0772908     0.0542420     0.0351501     0.0219638     0.0144250    0.00857604    0.00556101    0.00320368    0.00188252    0.00112971   0.000578094   0.000331128   0.000175185   8.82267e-05   4.36281e-05
  29  12 2911.5845    3.4227  0.8563 11.9449  0.0021  0.0220   0.0662   0.0541    0.1261   0.0000   440.0629      -1.76114       13.1719      -1.65824     -0.531258      0.848208      0.733779      -1.56321      -2.09667      0.785122       2.16334     -0.961832      -1.43390      -1.18996      0.225538      0.757455     -0.208634      0.161642    -0.0309144     0.0902119     0.0197364     0.0974994    -0.0251509     0.0332537     0.0134272    -0.0120057    0.00430648    0.00458261  -3.90450e-05  -0.000965327  -3.65951e-05  -5.15775e-05   7.57515e-05   0.000279150  -0.000157995  -4.24032e-05       1.22814       1.63248       1.85430       1.85838       1.86440       1.86527       1.71752       1.70868       1.49155       1.38309       1.19308      0.986249      0.844422      0.665141      0.523431      0.439366      0.322162      0.256033      0.182350      0.130353     0.0902036     0.0649290     0.0408824     0.0283236     0.0171753     0.0114881    0.00697230    0.00434289    0.00254791    0.00149614   0.000852444   0.000480879   0.000241419   0.000133197   6.88857e-05   3.40066e-05
  29  13 3064.8532    4.0072  0.9866 12.2101 -0.0033  0.0265   0.0733   0.0611    0.1390   0.0000   435.9010      0.499185       17.3311      -1.07279      -2.11385     -0.688319     -0.224812       1.72813      -2.30189      0.443274      0.763459     -0.273830     -0.729094     -0.345874     -0.335656     -0.585533     -0.106234      0.321427     0.0603838     -0.231048    -0.0294103     0.0406002   -0.00746217     0.0254143    -0.0387577    -0.0109651    0.00891012    0.00255545   -0.00547661   -0.00210224    0.00113010  -5.34522e-05  -5.60468e-05  -3.64771e-05   9.72938e-05   1.65246e-05       1.39955       1.93264       1.94017       2.26698       2.15205       2.05843       2.08134       1.94619       1.79822       1.58292       1.36393       1.14714      0.898273      0.780296      0.600514      0.483417      0.381362      0.302758      0.224309      0.158899      0.111356     0.0760974     0.0489664     0.0362550     0.0216958     0.0146535    0.00810019    0.00597885    0.00326761    0.00199739   0.000979870   0.000588838   0.000320122   0.000181669   8.55642e-05   4.29924e-05
  29  14 3216.6479    3.9347  1.2307 11.8139 -0.0030  0.0268   0.0652   0.0662    0.1504   0.0000   440.4073       2.02231       11.6666      0.465788      -1.51545     -0.452997      0.323374      -3.06732       5.34646     -0.184776       3.09761      -2.44512      -1.14809      0.988637     0.0602216      0.765913     -0.335834      0.134673     -0.217509     -0.247808     -0.118348     0.0846514    -0.0193359   0.000297621    -0.0238068     0.0268151     0.0138069    -0.0158382   -0.00437622    0.00103763   0.000185306   -0.00172244  -0.000510165   0.000167986  -3.02575e-05   2.90083e-05       1.52806       1.97364       2.22358       2.30228       2.28436       2.27716       2.15717       2.02532       1.82061       1.63972       1.48568       1.27250       1.04864      0.842885      0.683307      0.547755      0.395491      0.314548      0.218598      0.160947      0.110021     0.0802466     0.0532275     0.0361181     0.0228118     0.0143409    0.00890788    0.00595204    0.00339229    0.00201234    0.00109684   0.000645335   0.000323060   0.000181178   8.75997e-05   4.42661e-05
  29  15 3367.4967    3.2408  1.8723 11.7440 -0.0020  0.0341   0.0460   0.0895    0.0885   0.0000   437.2378      0.453838       15.2582       4.66092      -6.37249       1.98904      -3.42882      -2.45810     -0.346738       1.17847      0.974903       1.58683      0.574389       1.45782      0.844483     -0.434865      0.710322    -0.0116477    -0.0421572    -0.0834686     0.0115823     -0.156432      0.109728     0.0612660    0.00397486    -0.0167450    0.00342070   -0.00786376   -0.00524396  -9.75995e-05    0.00127532    0.00119258  -0.000345201   2.99018e-05   7.97920e-05   1.14128e-05       1.93036       2.65270       3.00318       3.24957       3.29216       3.24882       3.10702       2.80119       2.52514       2.16868       1.83190       1.51495       1.22446       1.03014      0.825702      0.634164      0.479484      0.359320      0.275488      0.187477      0.142844     0.0998691     0.0670004     0.0439043     0.0288930     0.0186464     0.0114159    0.00685431    0.00394252    0.00246364    0.00140866   0.000758888   0.000422481   0.000216815   0.000111672   5.63287e-05
  29  16 3517.6109    2.5805  3.0921 11.3011 -0.0033  0.0461   0.0308   0.1225    0.0733   0.0000   439.1730      0.380535       16.2326      0.258306      -3.84808      -4.70595      -6.51397      -1.12555    -0.0967743       1.02504     0.0735122       3.97655       2.54443     -0.510626       1.12006      -1.66997      0.705281       1.16540      0.240537     -0.236706     -0.254265     0.0791407      0.205808     0.0367893    -0.0327492    0.00988787     0.0328193   -0.00952519    -0.0164965    0.00469728    0.00293371   -0.00197137   0.000267265   0.000356788   0.000169359   8.38714e-06       2.43773       3.30412       3.62838       3.78274       3.95130       3.73274       3.60667       3.38411       3.07761       2.78708       2.41165       2.13724       1.74610       1.40387       1.14470      0.885027      0.674542      0.527807      0.382895      0.276603      0.192327      0.127675     0.0927180     0.0596464     0.0388379     0.0255983     0.0153151    0.00996237    0.00590416    0.00331416    0.00191972    0.00104087   0.000578962   0.000312027   0.000151691   7.75264e-05
  29  17 3667.4137    2.1196  4.1922 10.9374 -0.0023  0.0542   0.0233   0.1489    0.0594   0.0000   440.4272      -4.78339       8.63805      -1.07005       4.28911      -4.50410       4.70944     -0.865199     -0.290825       3.11123       2.97444      -1.72492       3.43860       2.51875     -0.941125      -1.09755      -1.63134     -0.770525      -1.26748     0.0469493      0.104329     -0.263235    -0.0866099      0.128019     0.0749890    -0.0166530    -0.0118518   -0.00776771   -0.00115554   -0.00466037   0.000428221  -0.000579407  -0.000541914   0.000662297   0.000112822  -0.000163034       3.01772       3.81850       4.31807       4.56842       4.74752       4.70269       4.37991       4.03240       3.63908       3.34386       2.93947       2.43219       2.03795       1.65574       1.33468       1.04453      0.803704      0.606914      0.437669      0.314253      0.229685      0.162458      0.104894     0.0725888     0.0470949     0.0296685     0.0186756     0.0115562    0.00700052    0.00408678    0.00236643    0.00130729   0.000702675   0.000366849   0.000183951   9.17843e-05
  29  18 3816.6029    1.6938  6.3657 10.4723 -0.0054  0.0729   0.0166   0.2042    0.0484   0.0000   443.3081       2.52643       14.9014       1.43317       5.05222      -2.60355      -17.5367       9.85140      -3.47434      -3.79457      0.964218       4.78756      -1.07688      -2.87240      -4.35780    -0.0977767      -3.22146     -0.197913      0.598668     -0.329809      0.328184      0.335500      0.105368     -0.207736    -0.0657177     0.0573992    0.00729396  -0.000817436     0.0305015    0.00460547    0.00400185    0.00152113   0.000808639  -4.36652e-05   8.98384e-06   0.000388086       3.90057       5.08267       5.68618       6.02069       6.24507       6.06052       5.78634       5.41674       4.87135       4.38756       3.79354       3.21391       2.71683       2.24963       1.79967       1.38460       1.07574      0.795062      0.589932      0.427810      0.311888      0.214690      0.146296     0.0983786     0.0640591     0.0418903     0.0255289     0.0153784    0.00937518    0.00543995    0.00307937    0.00179491   0.000939330   0.000499102   0.000253563   0.000125363
  29  19 3965.3267    1.3921  8.0610 10.2960 -0.0046  0.0923   0.0141   0.2529    0.0445   0.0000   438.0202      -8.31744       17.9963      -6.14959      -12.6500      0.813864      -5.10790       24.1247       12.6284     -0.683362       2.73561       4.07208     -0.369481      -1.31678      0.708113      -1.81420       1.26622       1.44427     -0.611077     -0.517758      0.484226      0.223750     0.0610115     0.0542928    -0.0296094      0.151251    -0.0105511    -0.0302818     0.0210220    0.00623615   -0.00876405   -0.00101309    0.00276329  -0.000189242   0.000259173  -6.79841e-05       4.84522       6.37664       7.44428       7.61877       7.86811       7.78759       7.28880       6.82750       6.34601       5.38758       4.88100       4.12067       3.38717       2.79432       2.20135       1.76039       1.34745       1.02364      0.756860      0.548693      0.389184      0.268509      0.183797      0.121482     0.0813581     0.0509920     0.0324795     0.0198705     0.0117142    0.00699453    0.00396170    0.00220909    0.00120586   0.000631013   0.000315148   0.000155569
  29  20 4113.8868    1.1293 10.3398 10.0835 -0.0020  0.1202   0.0124   0.3311    0.0439   0.0000   442.4297      -5.60477       17.6102     -0.883297      -27.4393       4.47350       7.84694       24.1823      -1.28594      -21.2911       13.4036       2.35171      -3.25237      -1.77285       5.20877       1.75746    -0.0666804      0.281421     -0.962755      -1.00958     -0.471645      0.338956      0.299099     0.0400823     0.0665259    -0.0912729    -0.0884773    -0.0228379   -0.00509932   -0.00899750  -0.000158732   -0.00279888   0.000942205   0.000343393  -0.000217948  -0.000189345       6.27263       8.40030       9.61002       9.85513       10.2001       10.0112       9.74842       9.06807       8.12543       7.18678       6.24105       5.34234       4.42371       3.60106       2.87830       2.28574       1.77732       1.32475      0.996554      0.724039      0.508900      0.360009      0.243503      0.164006      0.106099     0.0682303     0.0434164     0.0262880     0.0158039    0.00927005    0.00529502    0.00292688    0.00158560   0.000841650   0.000405880   0.000206064
  29  21 4262.0699    0.9596 13.1646  9.8430  0.0003  0.1592   0.0090   0.4144    0.0384   0.0000   463.0408       11.3115      -19.9600      -17.7762      -1.73309       14.6944       9.03210       4.12945      -22.0654      -2.57959     -0.223326      -11.1542      -6.78833      -3.17575       3.51949      -3.52801      -3.60367      0.447443       1.45008      -1.75094      0.180666       1.04791      0.187218     -0.192500     -0.355796    -0.0420905      0.105742    -0.0118329    -0.0253640    0.00678880   -0.00724157    0.00596149   0.000150980   -0.00275607  -0.000463022   0.000266079       8.25149       11.0587       12.5634       13.1430       13.2142       13.1975       12.5069       11.7015       10.6902       9.42212       8.46570       7.15578       5.93906       4.94251       3.86408       3.06121       2.36377       1.80890       1.32299      0.952215      0.683307      0.470079      0.322802      0.214865      0.142165     0.0908550     0.0577702     0.0350562     0.0214469     0.0126653    0.00700852    0.00398785    0.00217204    0.00115604   0.000546204   0.000282138
  30   7 2126.3569    0.7868  0.7962  9.3652 -0.0065  0.0260   0.0170   0.0528    0.0830   0.0000   439.0729       1.72002       15.6242      -2.68199      -3.29156       2.42448      -2.04253      -1.40760       1.67244      -1.37342      -1.69206     -0.129508       1.74376      0.633749     -0.369428      0.995845     -0.210118     0.0871400     0.0223304    -0.0831992    -0.0758030     -0.212204     0.0442982     0.0299380     0.0291742  -0.000408303   -0.00660587    0.00436440   -0.00314393   -0.00166827   -0.00150850  -0.000394793  -0.000759176   0.000152119  -0.000124884   9.05491e-05       1.56790       2.12523       2.19608       2.32114       2.25281       2.19053       2.04798       2.04679       1.88886       1.72899       1.56699       1.34791       1.11898      0.885424      0.758942      0.611993      0.481163      0.340146      0.238582      0.179847      0.127634     0.0942453     0.0623486     0.0421323     0.0260043     0.0161809    0.00960395    0.00612003    0.00398585    0.00235140    0.00138702   0.000798082   0.000423238   0.000239087   0.000122185   5.82641e-05
  30   8 2297.2832    1.1278  0.9968  9.9457 -0.0035  0.0264   0.0208   0.0640    0.0857   0.0000   439.9717       2.71271       18.9645      -1.71442      -1.21680       1.85193      -2.96805       1.74561      0.839619     -0.896093      -1.97224      0.410292      0.989814      -1.73075      -1.56602      0.835724      0.132326      0.716417    -0.0372744     0.0722987     0.0920717     0.0423477    -0.0104855    -0.0180412    0.00134585     0.0226535    -0.0149693   -0.00299783    0.00111300   -0.00386950   5.54738e-05    0.00235768   0.000320614  -0.000298654   8.63595e-05   6.89735e-05       1.43251       1.83794       2.02150       2.05816       2.27942       2.21517       2.13452       1.95842       1.77696       1.64318       1.41718       1.20208      0.927766      0.820203      0.648014      0.542009      0.438913      0.295190      0.252355      0.175514      0.130272     0.0885359     0.0596769     0.0401400     0.0265267     0.0175655     0.0120007    0.00683036    0.00415177    0.00257569    0.00144232   0.000948861   0.000479563   0.000256624   0.000141568   7.39703e-05
  30   9 2462.1735    1.6096  1.1310 10.3841 -0.0075  0.0283   0.0287   0.0710    0.1178   0.0000   439.3628      -1.70885       18.9855     -0.759187      -6.04442      -5.17334     0.0841595       3.16200     -0.219232     -0.993931       1.01863     -0.937569      0.134239       2.26508      -1.28155     -0.501301     -0.166441      0.161695     -0.267615     -0.366776     -0.202222    -0.0842751    -0.0570248     0.0390283     0.0324299    -0.0347139    -0.0222685   -0.00110331   -0.00133169    0.00554463   3.97941e-05   -0.00207380  -0.000697941   0.000211048   0.000103928  -0.000109606       1.60576       1.97472       2.18322       2.50196       2.70859       2.43806       2.18347       2.23103       2.12097       1.78344       1.43541       1.22919       1.08544      0.874037      0.662890      0.534124      0.419164      0.336493      0.240728      0.173595      0.127378     0.0903519     0.0622262     0.0426182     0.0266530     0.0172367     0.0116527    0.00698816    0.00416988    0.00271206    0.00150365   0.000861247   0.000480538   0.000258123   0.000141851   8.31378e-05
  30  10 2623.4396    2.2571  0.9760 10.9784 -0.0052  0.0250   0.0408   0.0602    0.1130   0.0000   438.1929      -1.21940       13.4396     -0.545381      -2.31287      -2.14279       1.29498       1.02756       1.14629     0.0235739     -0.139736      -1.60792     -0.133835      0.422077     -0.287239     -0.294905     -0.218693      0.143394    -0.0953205      0.144156     -0.119479    -0.0471402     0.0234761     0.0184041     0.0644421    -0.0433991    0.00847638    0.00738527  -0.000750383    0.00114595  -8.01817e-05   0.000517354   0.000394582  -0.000382739  -0.000172993   4.26540e-06       1.34809       1.72259       1.86471       2.16527       2.15617       2.10719       1.95980       1.88755       1.73294       1.45828       1.29259       1.09012      0.932267      0.733616      0.611962      0.489121      0.370099      0.264748      0.219401      0.157564      0.107206     0.0780884     0.0535075     0.0394059     0.0249838     0.0160169    0.00932884    0.00660595    0.00391787    0.00241419    0.00123166   0.000746216   0.000408873   0.000244245   0.000133146   6.38068e-05
  30  11 2782.4289    2.8480  0.9011 11.5597 -0.0096  0.0255   0.0537   0.0559    0.1066   0.0000   437.9785      -3.04996       16.5735       1.08603      -2.53697      -1.21155       1.06457     -0.719426      -5.85310      0.176441       1.13740      0.146452    -0.0722549      0.512762      -2.16721     -0.918987     -0.296983     -0.108807      0.177446     -0.112516    -0.0168369     0.0806981    -0.0252312    -0.0232139    -0.0227377   -0.00960585     0.0136810     0.0118726   1.25917e-05    0.00387439    0.00160221   0.000476362  -0.000694886   0.000149031   7.64230e-05  -0.000135433       1.63064       2.00283       2.06191       2.16982       2.55230       2.54966       2.32854       1.92346       1.81141       1.69491       1.56071       1.27507      0.906831      0.686184      0.628899      0.550127      0.450727      0.321257      0.218245      0.159383      0.124392     0.0893755     0.0632580     0.0417857     0.0243044     0.0146867    0.00964375    0.00662788    0.00458265    0.00279552    0.00162947   0.000963064   0.000467846   0.000256913   0.000128670   6.28832e-05
  30  12 2938.9582    3.6493  0.9281 11.9092 -0.0017  0.0229   0.0669   0.0588    0.1266   0.0000   440.0946       1.66104       17.4092     -0.914508      -3.73818      0.366363      -1.91314      -3.40087     -0.440363      -2.60130     -0.644113      0.554884     -0.148120   -0.00852359     -0.730684       1.00128      0.221055     -0.385707     -0.142557     0.0235781     0.0956942     -0.116988   -0.00618607     0.0657566   -0.00949113    -0.0194801    -0.0156950   -0.00190964   -0.00661349   -0.00102737  -0.000425788  -0.000931268  -0.000244755   3.28671e-05   7.16876e-06  -3.84323e-05       1.21715       1.58272       1.70122       1.83027       1.86978       1.75956       1.83590       1.69722       1.55451       1.39098       1.15274       1.00727      0.794043      0.709898      0.555271      0.447340      0.347093      0.260641      0.198566      0.151682      0.106698     0.0746775     0.0513501     0.0348237     0.0224521     0.0150607    0.00971679    0.00566513    0.00340103    0.00192391    0.00118763   0.000692915   0.000390502   0.000208165   0.000108544   5.61633e-05
  30  13 3093.2311    4.0445  0.9077 12.1252 -0.0058  0.0263   0.0765   0.0575    0.1626   0.0000   439.4493      -1.98772       17.5646       2.33184      -2.82448      -2.27006      -1.38140       2.69456      -3.14678      0.297735     -0.578904      -1.00841     -0.360378     -0.393501     -0.493415     -0.357561     -0.895995      0.123837      0.382251     0.0330879    -0.0452683    -0.0383164    -0.0683833    -0.0610959     0.0168118     0.0257570   -0.00670012    0.00528728    0.00461176   -0.00137811   0.000336141   0.000123740   0.000231198   3.49016e-05  -0.000135053  -0.000132449       1.35305       1.69004       1.90412       2.04597       2.11553       1.99198       2.16353       1.75237       1.72869       1.43543       1.20927       1.22221      0.953327      0.793391      0.620815      0.495029      0.370574      0.275030      0.243824      0.157961      0.112890     0.0767547     0.0556582     0.0391868     0.0243891     0.0171914     0.0108733    0.00696136    0.00418004    0.00227824    0.00135782   0.000808031   0.000401259   0.000228609   0.000117063   6.64007e-05
  30  14 3245.8074    3.7470  1.3984 11.9891 -0.0001  0.0297   0.0598   0.0779    0.1223   0.0000   437.2064      0.380918       15.3127      -2.35837      -2.60464     -0.848617    -0.0678086       1.66986      0.349271      -1.40167     -0.485573       1.53308      -1.31839     -0.513286      0.883600     -0.159571      -1.02286      0.478501     0.0999912     0.0774578    -0.0135611      0.153929     0.0415567    -0.0385478     0.0229609     0.0120125    0.00305559    0.00477589  -9.54536e-05    0.00163215   -0.00131028  -0.000152394  -0.000682954   0.000313844   0.000215057   0.000117673       1.73620       2.24772       2.41726       2.61919       2.66888       2.59404       2.34185       2.10392       2.03921       1.88374       1.74150       1.50213       1.24883       1.01196      0.798373      0.657772      0.510936      0.363019      0.259740      0.178288      0.130825     0.0990674     0.0684665     0.0445355     0.0285997     0.0177925     0.0113101    0.00747010    0.00469252    0.00298202    0.00174405    0.00101060   0.000536018   0.000276416   0.000147208   7.39978e-05
  30  15 3397.5240    3.1388  2.1711 11.4495 -0.0024  0.0362   0.0399   0.0911    0.0885   0.0000   442.3822     -0.410582       12.0625      0.387374      -1.45154      0.366292       1.98431      0.809665      -1.82008       6.86693     -0.720361      -1.10228      0.101536       1.44994     -0.291262      0.642976      0.518761     -0.287457      0.135949     -0.143039      0.200022     0.0412317    0.00220192    -0.0151307     0.0188328   -0.00206148     0.0184355    0.00682884    0.00264678    0.00208872   -0.00111883  -0.000614918  -0.000384024   4.52224e-05   0.000110057  -5.42901e-05       1.85244       2.45229       2.74715       2.87810       3.03665       2.91075       2.85668       2.62036       2.39750       2.12769       1.87738       1.63843       1.35937       1.12236      0.914886      0.718154      0.552398      0.403000      0.319352      0.224552      0.163121      0.114456     0.0793316     0.0557548     0.0364985     0.0225877     0.0150430    0.00943968    0.00562835    0.00351165    0.00191473    0.00113454   0.000604428   0.000347197   0.000172526   9.20120e-05
  30  16 3548.5042    2.5733  3.2053 11.2369 -0.0019  0.0447   0.0293   0.1239    0.0689   0.0000   442.1849     -0.909102       9.20120       9.10824       6.23870      -9.62582       2.73527       5.93582      -1.02648      -3.01934       1.00709     -0.157968      -1.68336       1.00016       1.67252      -1.02704      0.209289      0.150995      0.654923      0.142452      0.229704    -0.0590227     -0.171353     0.0840468     0.0795891    -0.0263066    -0.0463348   -0.00193455   -0.00193926   -0.00364422    0.00288376   -0.00117251  -9.91181e-05   0.000155387   0.000220937  -5.48646e-05       2.39824       3.13087       3.64005       3.70682       3.74812       3.76916       3.50008       3.25900       3.03168       2.73192       2.41887       2.09042       1.76629       1.46218       1.17091      0.909082      0.700050      0.529135      0.399492      0.280717      0.206174      0.143172     0.0979238     0.0649152     0.0452281     0.0286671     0.0181254     0.0115139    0.00686932    0.00413581    0.00239041    0.00133634   0.000764883   0.000427640   0.000209452   0.000109955
  30  17 3698.8811    2.0492  4.5767 10.7823 -0.0016  0.0581   0.0214   0.1528    0.0582   0.0000   437.7953      -6.08788       15.6877     -0.138053      -9.15741       6.92812      0.350564       1.02072       2.20458       4.34567      0.883672      -3.03104      -2.76700      -1.85404     -0.891218       3.04953       1.02279      -1.26932     -0.590991     -0.123448      0.715120      0.335448      0.170349     0.0945032     0.0411825    -0.0393031   -0.00802551     0.0205317   0.000255468    -0.0118957   -0.00211364   -0.00122891   -0.00161767   0.000461003   0.000186981  -0.000205838       3.12717       4.20538       4.68348       4.76464       5.01617       4.78888       4.71365       4.43938       4.12204       3.54803       3.14148       2.60258       2.28414       1.82482       1.45999       1.19668      0.896362      0.714831      0.524135      0.383623      0.277984      0.194913      0.132431     0.0907854     0.0590865     0.0382593     0.0239305     0.0149402    0.00923443    0.00530934    0.00311286    0.00175289   0.000973981   0.000528028   0.000275177   0.000144396
  30  18 3848.7661    1.6526  7.0031 10.3657 -0.0026  0.0772   0.0153   0.2148    0.0475   0.0000   436.9504       3.65387       26.2924       6.57631      -2.41394      -6.15823      -8.27538       5.92390       10.3306     -0.819707      -6.19141       2.87020      -2.68086       1.75684       4.28584      0.133838      -3.12505      0.736771     -0.854012     -0.383196      0.157645     -0.177300     -0.259321     0.0698059    -0.0166025    -0.0410549    -0.0159192    -0.0257564   -0.00434528   -0.00134203    0.00459798   -0.00335738    0.00151956   0.000270301  -0.000493579  -0.000277634       3.92170       5.19496       5.85072       6.00685       6.47533       6.18254       6.01323       5.57930       5.16376       4.52832       4.02883       3.45227       2.87835       2.38185       1.92305       1.50712       1.19587      0.912453      0.684722      0.492422      0.355147      0.254274      0.175615      0.118971     0.0785115     0.0500907     0.0331671     0.0202037     0.0125749    0.00756687    0.00437821    0.00247812    0.00138112   0.000744251   0.000383140   0.000203128
  30  19 3998.3210    1.3421  9.0047 10.1821 -0.0002  0.0972   0.0130   0.2775    0.0438   0.0000   429.2463      -2.21843       26.2402      -5.48894       2.76175       4.72143      -6.33944       2.37933      -3.71102       5.40046       2.09786      -11.9920      0.510905       1.62745      -2.05393       1.51481      -1.21969      0.168423      0.955169      0.684744     -0.684414     -0.166943      0.399048     -0.212488      0.169461     0.0439237     0.0230287    -0.0313880    -0.0211395    0.00211935    0.00796978    0.00290731   -0.00269585   0.000850492  -0.000789412   6.73021e-05       4.93860       6.54141       7.33359       7.73662       7.90518       7.68667       7.53126       6.91971       6.55886       5.75405       5.06297       4.34509       3.72856       3.02881       2.45999       1.95216       1.48476       1.18335      0.852108      0.642006      0.445806      0.325213      0.223482      0.147972      0.100591     0.0655112     0.0420635     0.0258197     0.0159782    0.00945652    0.00549486    0.00324888    0.00175154   0.000967318   0.000490077   0.000258895
  30  20 4146.9882    1.0668 10.7635 10.0666  0.0009  0.1256   0.0116   0.3525    0.0420   0.0000   430.8316       23.1120       24.9306       1.16669      -36.6183      -11.6576       6.84313      -7.94771      -10.7757      -8.41741      -5.67719      -11.7774      -9.83723       5.86848      -3.87895       3.27709       1.42261       1.04945      -2.70735      0.943593      0.293232     0.0909736     -0.378529      0.271708     -0.132112    -0.0500822    -0.0420469    0.00270748   4.96806e-05    -0.0127581   -0.00311996    0.00868171    0.00171173   0.000601125   -0.00125514   0.000328879       6.52802       8.33574       9.64180       10.2208       10.4500       10.3175       9.85762       9.17565       8.41097       7.54451       6.62409       5.59403       4.74410       3.97821       3.15004       2.45759       1.98080       1.47009       1.10401      0.823276      0.591734      0.415057      0.284640      0.196860      0.131152     0.0857832     0.0548359     0.0338498     0.0214074     0.0123773    0.00739323    0.00424071    0.00234804    0.00131134   0.000665466   0.000340943
  30  22 4444.1135    0.7242 16.5682  9.7186  0.0031  0.2195   0.0072   0.5568    0.0305   0.0000   447.8870      -6.28385      -11.7549      -36.6168      -7.16593       18.9678      -9.22230      -14.6338      -8.48381      -12.0092       27.2386       26.1964       1.05047      -6.64636      -1.67015      -1.51373      -1.04580       2.59176       2.62184       3.57021     -0.251081      0.688165     -0.233113      0.410224     -0.309610    -0.0121459     0.0592691     0.0184486     0.0255086    -0.0454346   -0.00920556    0.00268630    0.00177421   0.000317521   0.000469605  -0.000215018       10.9565       14.6544       16.4749       17.4114       18.0285       17.5567       16.9757       15.8740       14.5114       12.9418       11.5588       9.82540       8.34061       6.94658       5.49857       4.39795       3.43078       2.63225       1.97676       1.44155       1.04076      0.734002      0.514981      0.339774      0.234281      0.152970     0.0979414     0.0616301     0.0377805     0.0222839     0.0134109    0.00775023    0.00427164    0.00230447    0.00117198   0.000615670
  31   7 2146.9894    0.8416  0.8346  9.3768 -0.0046  0.0291   0.0165   0.0551    0.0838   0.0000   442.6909      -2.77357       20.9054      -2.18869      -4.78181     -0.754932     -0.283759      -1.98274      -2.35285      -1.52145     -0.212986      0.165036       1.36189      0.365975    -0.0709553     -0.177628      0.135603     0.0201265      0.174869    -0.0801044     -0.223076    0.00315148    -0.0471609    -0.0142165    0.00435607   -0.00278302     0.0155943   -0.00191971    0.00141213    0.00211593    0.00279777   -0.00153340   0.000107104  -6.96709e-05  -0.000112945  -7.66370e-06       1.58331       2.00751       2.08236       1.80065       2.25711       2.30967       2.43160       2.20265       1.72691       1.62979       1.40013       1.36041       1.23298      0.924101      0.731258      0.494269      0.437487      0.374099      0.293778      0.227890      0.153677     0.0983508     0.0623117     0.0446960     0.0338583     0.0239716     0.0166665     0.0105028    0.00660096    0.00389556    0.00216467    0.00112589   0.000611601   0.000312821   0.000173674   9.31996e-05
  31   8 2318.8757    1.2493  1.0726  9.8407 -0.0022  0.0268   0.0225   0.0654    0.1118   0.0000   439.7242     -0.153006       20.4932      -1.54801      -1.46112      -2.37929       2.45598      0.883119       1.25736       2.10370     -0.481631      -1.41639       1.05637      0.262879       1.21152     0.0111606     -0.357137     -0.100951     -0.202433      0.107452     0.0113984     -0.202530    0.00960125    0.00246519     0.0126952     0.0336519     0.0124676    -0.0101044   0.000536110    0.00186354   -0.00282254   -0.00110801  -0.000120998   2.05528e-05  -0.000231336  -5.38782e-05       1.42119       1.91170       2.17737       2.27465       2.38733       2.32648       2.24024       2.10262       1.93448       1.78215       1.45018       1.18695      0.981534      0.782442      0.647834      0.531188      0.439320      0.327841      0.264550      0.196286      0.136409     0.0998947     0.0673280     0.0458436     0.0304144     0.0203161     0.0118039    0.00828673    0.00489887    0.00306897    0.00180084    0.00105682   0.000627443   0.000321889   0.000189064   0.000100232
  31  10 2647.7138    2.1828  1.0712 11.1441 -0.0063  0.0287   0.0389   0.0627    0.1116   0.0000   440.5862       2.97370       17.4340      -1.98320     -0.193505      0.845988      -2.58512      -1.11255      -1.91198      0.553381      -1.63715       1.41977       1.17157     -0.308487      -1.32883      0.765235      0.471330      0.234006     -0.230042      0.381106      0.148855     -0.182310   -0.00322695     0.0821078    -0.0209901    -0.0192253    0.00641677     0.0136961   -0.00454602   -0.00481026  -0.000134539    0.00119635    0.00114681  -0.000409135   7.80699e-05   0.000128843       1.50798       2.08790       2.08834       2.13956       2.13978       2.33218       2.35346       2.28818       1.99235       1.73778       1.37128       1.26453       1.11044      0.968170      0.801403      0.633766      0.471995      0.345422      0.260858      0.191092      0.151201      0.111241     0.0838112     0.0558490     0.0391303     0.0245652     0.0162326    0.00958845    0.00585460    0.00331779    0.00200541    0.00116764   0.000635823   0.000363442   0.000171859   9.59257e-05
  31  11 2808.2920    2.9646  0.9368 11.6929 -0.0023  0.0235   0.0540   0.0592    0.1037   0.0000   441.4892      0.236387       15.2167       2.50623     -0.917474       1.63944      -1.96627      -2.01425     0.0539740    -0.0414473     -0.471582       1.09437      0.976890     -0.332191     -0.153308    -0.0498905     -0.154330     -0.422838     0.0294301     0.0947076      0.166772    -0.0691490    -0.0150495     0.0174478    -0.0101355   -0.00842904     0.0192691     0.0150634    -0.0112233  -0.000861446    0.00125812  -0.000431148   0.000343245   0.000382597  -0.000119115  -6.55384e-05       1.26152       1.71293       1.88734       1.86658       2.01767       1.87220       1.84227       1.80389       1.63186       1.52916       1.27636       1.09684      0.919246      0.725924      0.625917      0.498767      0.394768      0.307328      0.225722      0.174298      0.124190     0.0885372     0.0609771     0.0406618     0.0287971     0.0172478     0.0116884    0.00708948    0.00442862    0.00271379    0.00155688   0.000944777   0.000521837   0.000299984   0.000155961   8.67695e-05
  31  12 2965.9497    3.6135  0.9858 11.8714  0.0000  0.0252   0.0629   0.0582    0.1235   0.0000   439.1213      0.596358       16.3938      -2.80849     -0.382126      0.232464      -4.35601      0.231942       2.17044      0.835804       1.59027     -0.890265      0.582182     0.0341128      -1.26559     -0.608564      0.494749     0.0444653     -0.252897     -0.106535      0.148476   -0.00775749    0.00332439    -0.0334211    -0.0314751     0.0256415    0.00318118    0.00234293   0.000863835    0.00299385   -0.00240613   -0.00118832   1.68921e-05   5.00244e-05  -4.81563e-06  -7.63897e-05       1.27052       1.68614       1.77847       1.93757       2.04660       2.06981       1.86649       1.82698       1.57531       1.44148       1.35258       1.12183      0.981004      0.741647      0.626103      0.522638      0.403598      0.303577      0.228362      0.160741      0.121004     0.0882002     0.0612826     0.0423912     0.0277179     0.0184458     0.0114320    0.00745730    0.00475048    0.00306089    0.00185268    0.00106014   0.000585342   0.000326238   0.000180952   9.00545e-05
  31  13 3121.1768    3.9546  1.1105 11.6051 -0.0062  0.0256   0.0666   0.0633    0.2364   0.0000   439.8845       1.38827       15.0701      -1.22555     -0.432624      -1.08843     0.0574871     -0.915693      0.254535     -0.188931      -3.60564      0.662066      -1.21847      0.319970       1.02112      0.639968     -0.169372     -0.303362      0.220696      0.130510     0.0176405    -0.0185022    -0.0322831     0.0579503   -0.00581172    -0.0194546     0.0122287     0.0112539   -0.00262813   -0.00194869   0.000183569   -0.00164284   0.000569277   1.49107e-05   0.000251561  -0.000111417       1.29299       1.87851       1.95465       2.18413       2.23215       2.23672       2.10589       1.91829       1.71516       1.58117       1.36690       1.17061      0.960469      0.826414      0.644835      0.526243      0.384948      0.314119      0.218221      0.171010      0.121527     0.0880425     0.0591193     0.0421891     0.0290910     0.0184363     0.0122709    0.00792469    0.00468847    0.00307667    0.00171037    0.00105997   0.000553509   0.000331006   0.000169878   9.02372e-05
  31  14 3274.6236    3.6168  1.5218 11.7117 -0.0112  0.0302   0.0531   0.0755    0.1295   0.0000   438.5900      0.485510       18.0323      -2.13052      -6.08434       1.16198       4.24321      -2.93331     -0.198215       3.04679      -2.09713      0.727956      0.378528     -0.320300      0.651672    -0.0664816      0.392139    -0.0667063     -0.136411     -0.235091     0.0215962     0.0349704     0.0104954     -0.100036    -0.0282415     0.0268519     0.0133781    0.00172809    -0.0140609  -0.000807994    0.00270960   -0.00111713   -0.00138338  -0.000820992   3.65408e-05  -6.63123e-05       1.49617       1.93924       2.22473       2.27292       2.43600       2.32762       2.31262       2.13477       1.96440       1.81315       1.56627       1.33158       1.16366      0.933743      0.761278      0.632518      0.471943      0.383664      0.280147      0.210580      0.165007      0.107905     0.0753165     0.0504600     0.0351463     0.0242073     0.0153717     0.0100628    0.00587654    0.00357001    0.00215103    0.00129719   0.000711455   0.000426869   0.000219525   0.000112628
  31  15 3427.1473    3.0540  2.3203 11.4505 -0.0018  0.0361   0.0368   0.0947    0.0788   0.0000   442.8768      0.231101       13.7226       2.58251       4.32788     -0.269577      -5.11997     -0.635422       3.00828      -2.82977      -2.14804       1.78363     -0.931231     -0.466943       2.67526     -0.881248      0.218720      0.727378     -0.511709     -0.244759     0.0106552   -0.00571082     -0.178895    0.00877369    -0.0244413   -0.00632573   -0.00344068    -0.0163450   -0.00448738  -0.000945751   0.000156845    0.00281956   0.000683630  -0.000350160  -0.000341613  -0.000100395       1.93481       2.50770       2.84345       2.95602       3.02644       3.01132       2.91041       2.78135       2.49278       2.26549       1.96064       1.63285       1.39601       1.16018      0.934941      0.760935      0.592732      0.459958      0.338892      0.252610      0.185666      0.135367     0.0932726     0.0635079     0.0420761     0.0283985     0.0179819     0.0111916    0.00707159    0.00407017    0.00249766    0.00150136   0.000852437   0.000461284   0.000245417   0.000131976
  31  16 3579.0041    2.3606  3.5112 11.1969 -0.0039  0.0477   0.0255   0.1235    0.0586   0.0000   434.7467       4.13620       10.6974       2.32680       8.94617      -6.79891      -3.13624      -5.64316      -1.72013      0.632981       3.51525      -3.06033     -0.753621       1.02420       1.19573      0.863329      0.319370      0.994549     -0.682470     -0.136179     -0.143456     0.0451219      0.200774     0.0857446    -0.0156248    -0.0297399     0.0307122   -0.00244725     0.0120486   -0.00529336   -0.00311063   0.000266256    0.00283203  -0.000204013  -0.000126543  -0.000128965       2.43061       3.15281       3.61094       3.82104       3.80165       3.82026       3.71203       3.42989       3.20076       2.81885       2.54115       2.16305       1.83819       1.53400       1.25316       1.00681      0.774324      0.591754      0.446567      0.330774      0.238294      0.173670      0.121695     0.0820232     0.0567822     0.0361732     0.0236868     0.0153427    0.00914965    0.00549521    0.00346536    0.00193890    0.00114315   0.000630502   0.000327901   0.000176759
  31  17 3730.1654    1.9158  5.3649 10.6686 -0.0063  0.0635   0.0184   0.1683    0.0509   0.0000   441.4762      -4.34394       17.7952      -9.83623       10.1002       3.50229      -3.46239       1.51513      -3.12964      -3.87147      -11.3298       2.04061     -0.728362       1.05555       6.04058      -1.30480      -1.49468      0.781080     -0.770294   -0.00277802      0.915817     -0.314907     -0.486054     -0.150758     0.0391969     0.0169099     0.0224832    -0.0101417     0.0151615    0.00750954   -0.00514206   -0.00271256    0.00154046    0.00185369  -0.000293536   0.000156185       3.16370       4.22296       4.79144       5.04756       5.20096       5.17236       4.98721       4.62202       4.22686       3.75728       3.41030       2.79418       2.46193       2.02258       1.60575       1.30554       1.01097      0.780356      0.593765      0.447068      0.315252      0.227643      0.158686      0.110394     0.0744150     0.0480306     0.0319045     0.0202221     0.0127039    0.00755577    0.00458749    0.00267643    0.00148669   0.000819922   0.000447767   0.000235784
  31  18 3880.5902    1.5803  7.0266 10.3857 -0.0037  0.0789   0.0148   0.2130    0.0458   0.0000   435.9497      -8.60075       15.4712      0.999148      -2.21232      -2.35083      -7.71107      -6.05352       15.8364      0.323687      -2.57928      0.163917      -1.43280     -0.753876     -0.731792      -1.79437       1.20011      0.871072      0.567207      -1.02262      0.524454      0.411332      0.177560      0.129771     -0.113856    -0.0103320    -0.0678573     0.0256548    0.00734955    -0.0215505    0.00520987    0.00257351    0.00266108   -0.00117557  -0.000169320  -8.10580e-05       3.93208       5.27267       5.85314       6.41537       6.44403       6.33787       6.26648       5.68316       5.37191       4.72908       4.13426       3.52578       3.03001       2.46650       1.98558       1.62739       1.26349      0.978033      0.732133      0.558712      0.399827      0.287235      0.197728      0.137948     0.0924062     0.0614781     0.0399903     0.0251795     0.0155909    0.00977104    0.00559795    0.00335841    0.00187287    0.00106698   0.000562661   0.000296060
  31  19 4030.6072    1.2292  9.7925 10.1997 -0.0037  0.1106   0.0121   0.3043    0.0413   0.0000   438.7086      -4.72205       25.4655       3.87669       2.00165      -3.91243       3.10446      -7.89402      -1.20078       3.90883       7.91261       3.60513      -4.59260      0.709958      -7.68037     -0.265321      0.423288     -0.998941      -1.62136     -0.634290      0.449863      0.325455    -0.0509993      0.137567    -0.0861957    -0.0276014    -0.0467432    0.00864431    0.00256209     0.0152755     0.0192399    0.00132144   -0.00494488    0.00173678  -0.000563629  -0.000221524       5.47480       7.19762       8.30840       8.68486       8.96237       8.91406       8.56724       8.04208       7.40112       6.49796       5.76549       5.00781       4.19847       3.50392       2.87336       2.24291       1.80547       1.35479       1.04375      0.777425      0.562878      0.399346      0.284301      0.195977      0.132002     0.0881409     0.0566303     0.0358386     0.0225424     0.0139354    0.00817659    0.00468393    0.00273402    0.00151842   0.000798203   0.000427316
  31  20 4180.1044    1.0318 12.5635 10.0262 -0.0013  0.1419   0.0097   0.3888    0.0374   0.0000   450.3063      -8.67213       6.20443       1.50535      -10.0234       1.20897      -8.27452     -0.609713      -4.16031       8.82835      0.979398       7.79941      -5.42872      -7.75004       1.25101       3.51013      -4.23322      -1.78356      0.560500     -0.101348      0.133915      0.142668     -0.687341     0.0799206     0.0861969    -0.0320147     0.0671472     0.0293481    -0.0399400    0.00575243   -0.00801361    0.00125482   -0.00167148   0.000628255   -0.00165041  -0.000563794       7.00534       9.31474       10.5104       11.2250       11.5522       11.3637       10.8316       10.2332       9.18633       8.58368       7.43973       6.46170       5.53418       4.49064       3.74084       2.91908       2.31469       1.77615       1.35623      0.999808      0.730400      0.517194      0.364375      0.249468      0.170815      0.113104     0.0734458     0.0474512     0.0298101     0.0181872     0.0107631    0.00646547    0.00363186    0.00202944    0.00107329   0.000574783
  32   6 1988.6348    0.6099  0.7214  9.0072 -0.0028  0.0226   0.0131   0.0523    0.0730   0.0000   439.4356      0.502806       22.4712       1.65694      -2.64994       2.46176     -0.186627       1.80214      -1.23194      -1.65049     0.0396501      0.344507       1.18465     -0.140089    -0.0435122      0.343923     -0.136671      0.366111     0.0430188    -0.0941546     0.0329767     0.0354849    -0.0570716     0.0107351     0.0478448   -0.00620798   -0.00674737    0.00111769    0.00325739    0.00264712   0.000890903  -0.000921451   -0.00138491  -0.000362067   0.000355977   4.65622e-05       1.16405       1.54435       1.70826       1.72857       1.83028       1.72882       1.64936       1.65445       1.57056       1.40744       1.20794      0.987971      0.874646      0.722305      0.589690      0.462953      0.393719      0.296542      0.235580      0.170366      0.127521     0.0910434     0.0625080     0.0458988     0.0289728     0.0186881     0.0131287    0.00789791    0.00476909    0.00315373    0.00174859    0.00110118   0.000644661   0.000359614   0.000192860   0.000104046
[truncated: 1,324,704 more chars]
