# Supplementary material for: Global-Mode Analysis of Full-Disk Data from the Michelson Doppler Imager and the Helioseismic and Magnetic Imager
Source: Sol Phys. 2018 Jan 31;293(2):29. doi: 10.1007/s11207-017-1201-5 (PMC6566312; doi:10.1007/s11207-017-1201-5)
Supplement: Supplementary file 3 — (TAR 230.0 MB) [file 11207_2017_1201_MOESM3_ESM.tar › MDI/mdivwcomm.1563]

   0  14 2093.4273    0.7569  0.9568  9.6813  0.0000  0.1541   0.1141   0.4256    0.8152   0.0000    -0.0000       0.00000       0.00000       0.00000       0.00000       0.00000       0.00000       0.00000       0.00000       0.00000       0.00000       0.00000
   0  19 2764.2019    2.6904  0.6995  0.7133  0.0000  0.0871   0.3594   0.3156 1000.0000   0.0000    -0.0000       0.00000       0.00000       0.00000       0.00000       0.00000       0.00000       0.00000       0.00000       0.00000       0.00000       0.00000
   0  21 3033.8088    3.6087  0.6640 12.6369  0.0000  0.1822   0.5361   0.5884    1.3574   0.0000    -0.0000       0.00000       0.00000       0.00000       0.00000       0.00000       0.00000       0.00000       0.00000       0.00000       0.00000       0.00000
   0  22 3168.6807    4.3599  0.7882 12.3478  0.0000  0.0915   0.6560   0.6410    1.8740   0.0000    -0.0000       0.00000       0.00000       0.00000       0.00000       0.00000       0.00000       0.00000       0.00000       0.00000       0.00000       0.00000
   0  23 3303.5174    3.9541  1.4628  0.8726  0.0000  0.1499   0.4768   0.5209 1000.0000   0.0000    -0.0000       0.00000       0.00000       0.00000       0.00000       0.00000       0.00000       0.00000       0.00000       0.00000       0.00000       0.00000
   0  24 3438.9192    3.4692  2.1962  3.0314  0.0000  0.2440   0.3180   0.7022 1000.0000   0.0000    -0.0000       0.00000       0.00000       0.00000       0.00000       0.00000       0.00000       0.00000       0.00000       0.00000       0.00000       0.00000
   0  25 3574.9702    2.7049  2.5423 10.4127  0.0000  0.2745   0.2232   0.7507    2.9579   0.0000    -0.0000       0.00000       0.00000       0.00000       0.00000       0.00000       0.00000       0.00000       0.00000       0.00000       0.00000       0.00000
   1  14 2156.8273    0.7636  1.0669 10.2982  0.0000  0.1012   0.0542   0.2116    0.2954   0.0000   439.6011       1.45012       0.00000       0.00000       0.00000       0.00000       138.213       61.7962       0.00000       0.00000       0.00000       0.00000
   1  15 2291.9811    1.3433  0.8374  9.4229  0.0000  0.0721   0.0872   0.1466    0.9758   0.0000   475.7478       41.8164       0.00000       0.00000       0.00000       0.00000       87.5026       50.3523       0.00000       0.00000       0.00000       0.00000
   1  17 2559.0176    2.0148  1.2212 -3.5560  0.0000  0.0769   0.1231   0.2360 1000.0000   0.0000   528.9652       10.7389       0.00000       0.00000       0.00000       0.00000       88.9478       56.2513       0.00000       0.00000       0.00000       0.00000
   1  18 2693.4568    2.5980  0.8324  0.4397  0.0000  0.0716   0.1726   0.1636 1000.0000   0.0000   396.1540      -37.0499       0.00000       0.00000       0.00000       0.00000       90.0517       50.5737       0.00000       0.00000       0.00000       0.00000
   1  19 2828.0392    3.3295  1.2038  4.9881  0.0000  0.0803   0.1896   0.2498  814.2229   0.0000   509.5358      -34.6975       0.00000       0.00000       0.00000       0.00000       103.813       53.5812       0.00000       0.00000       0.00000       0.00000
   1  20 2963.3447    4.1059  0.6134 -0.2781  0.0000  0.0724   0.3188   0.1458 1000.0000   0.0000   530.7837       28.5535       0.00000       0.00000       0.00000       0.00000       103.327       46.5842       0.00000       0.00000       0.00000       0.00000
   1  21 3098.0659    4.2803  0.8504  5.1166  0.0000  0.0744   0.2666   0.1878 1000.0000   0.0000   387.4579       10.8951       0.00000       0.00000       0.00000       0.00000       97.8293       48.7051       0.00000       0.00000       0.00000       0.00000
   1  22 3232.9604    4.4788  1.0024  3.0095  0.0000  0.0701   0.2713   0.2554 1000.0000   0.0000   645.3160      -34.5583       0.00000       0.00000       0.00000       0.00000       81.0891       52.0442       0.00000       0.00000       0.00000       0.00000
   1  23 3368.2195    3.6184  1.7501  4.3097  0.0000  0.1317   0.1634   0.2829 1000.0000   0.0000   621.6725       21.7843       0.00000       0.00000       0.00000       0.00000       175.696       76.7863       0.00000       0.00000       0.00000       0.00000
   2  12 1945.8205    0.6396  1.1302  8.6283  0.0000  0.0894   0.0315   0.1939    0.6481   0.0000   391.3985      -109.214      -8.81006      -5.03120       0.00000       0.00000       59.5217       48.8587       30.6836       10.8025       0.00000       0.00000
   2  13 2081.9584    0.7984  0.8956  9.3561  0.0000  0.0690   0.0423   0.1487    0.4463   0.0000   374.0756       29.3111       70.5774       8.69134       0.00000       0.00000       44.5424       38.5050       19.9312       8.54554       0.00000       0.00000
   2  14 2217.5839    1.0800  1.1289  7.7641  0.0000  0.0673   0.0514   0.1675    3.2985   0.0000   488.1306       22.2036       3.73974      -12.2314       0.00000       0.00000       50.5811       40.0100       20.7351       7.30104       0.00000       0.00000
   2  15 2352.2460    1.3495  0.6842 10.3885  0.0000  0.0557   0.0782   0.1121    0.4346   0.0000   443.6606       52.3875       23.4506       3.61186       0.00000       0.00000       36.5921       28.8418       23.2383       7.39680       0.00000       0.00000
   2  16 2485.7909    1.7028  1.2529  0.9878  0.0000  0.0618   0.0738   0.1652 1000.0000   0.0000   457.8082       54.6966      -25.2878       10.5279       0.00000       0.00000       41.9002       35.2907       23.0673       8.33845       0.00000       0.00000
   2  18 2754.3058    2.9738  1.1315  3.2137  0.0000  0.0645   0.1349   0.1492 1000.0000   0.0000   435.8844      -45.8642      -16.0830       12.7425       0.00000       0.00000       46.8367       41.6559       20.5162       8.73134       0.00000       0.00000
   2  19 2889.5719    3.6523  1.0773  8.7816  0.0000  0.0596   0.1671   0.1457   15.5903   0.0000   402.5345      -36.8006      -10.3430       12.0328       0.00000       0.00000       44.5725       35.8894       20.5329       7.19287       0.00000       0.00000
   2  20 3024.6577    4.5829  0.6493 11.1121  0.0000  0.0427   0.2640   0.1047    1.6680   0.0000   446.1513      -30.9085       7.21443       7.87987       0.00000       0.00000       30.3750       27.1409       13.9524       5.89300       0.00000       0.00000
   2  21 3159.7458    3.9634  1.1352  8.7086 -0.0003  0.0733   0.1768   0.1506   37.8312   0.0000   429.1187       32.5752      -3.05195       6.49363       0.00000       0.00000       55.6540       42.4896       24.8948       7.61889       0.00000       0.00000
   2  22 3294.8966    3.6866  1.8728 11.3981 -0.0120  0.0801   0.1368   0.2433    1.3174   0.0000   432.1196       41.5841       7.62549      -11.1565       0.00000       0.00000       54.4474       45.0394       27.2794       9.93272       0.00000       0.00000
   2  23 3430.8964    3.4145  2.6158  4.4279  0.0000  0.0899   0.1111   0.2698  608.3760   0.0000   427.8240       47.1990      0.628000       2.43700       0.00000       0.00000       65.1781       53.9051       31.9181       12.1797       0.00000       0.00000
   2  24 3566.7748    2.9413  3.7032 -3.6644  0.0000  0.1184   0.0752   0.3361 1000.0000   0.0000   481.0445      -112.269      -10.0612       11.8436       0.00000       0.00000       84.6823       70.8485       40.7952       15.3487       0.00000       0.00000
   3  12 2001.1214    0.6183  0.5080 10.0223  0.0000  0.0471   0.0376   0.1048    0.1919   0.0000   411.1746      -16.0245      -3.45733       2.77667      -2.25716     -0.262758       23.3724       21.8815       17.1219       8.06978       4.81877       1.13570
   3  13 2137.6555    0.8143  0.6922 10.0414  0.0000  0.0457   0.0450   0.1241    0.2741   0.0000   427.8084      -10.7833      -16.9635       5.10225     -0.113372       3.02542       25.5285       24.0607       16.9219       9.08849       4.10638       1.14648
   3  14 2273.4100    1.1413  1.0791  9.5509 -0.0013  0.0581   0.0509   0.1357    0.7326   0.0000   463.2409      -5.59102       6.10077       2.43061      -3.24893      0.548238       28.8942       25.0437       20.7946       13.6145       5.48838       1.47261
   3  15 2407.5092    1.4002  0.9523 10.9043  0.0000  0.0539   0.0665   0.1417    0.3554   0.0000   398.1823      -57.5064       25.5961      -10.7132      -5.12070      0.778703       27.1000       24.4514       19.8553       12.6443       5.37123       1.46109
   3  17 2676.0847    2.5801  0.9404 10.8349  0.0000  0.0568   0.1172   0.1306    1.2366   0.0000   446.5781       10.1243       26.7427      -12.2234       3.64293      -1.28658       26.2202       30.4817       18.1939       11.5961       4.79568       1.92858
   3  18 2811.3346    2.9476  0.8904 10.6060  0.0000  0.0463   0.1244   0.1233    1.4651   0.0000   454.1210       24.6173       19.8133      -20.7187      0.496482       1.19457       22.3090       20.3629       16.9774       9.81137       4.92429       1.29421
   3  19 2946.9423    3.6434  0.9339 12.1322  0.0000  0.0471   0.1690   0.1193    0.6189   0.0000   469.6860       33.3429       19.7692      -10.1585       5.13696       1.24075       24.3364       23.0868       17.5897       9.60484       4.75806       1.31067
   3  20 3082.2848    4.1861  0.8847 10.7183  0.0000  0.0438   0.1910   0.1332    2.5022   0.0000   441.9764       22.4325       2.76152       12.5485   -0.00857774      -1.41186       23.0175       22.5357       16.2239       7.83676       3.90632       1.18318
   3  21 3217.6651    3.9788  1.0254 13.1188  0.0000  0.0515   0.1804   0.1464    0.3805   0.0000   447.9502      0.630762      -46.7971       2.14690      -2.21561     -0.740126       23.4863       22.9799       18.5491       12.1236       5.33681       1.62240
   3  22 3353.4788    3.3230  1.6694 12.8672  0.0103  0.0685   0.1328   0.2033    0.2529   0.0000   412.8834       32.5373      -2.79878       17.0416       4.67025      -1.34425       36.2589       33.7109       25.3117       14.3824       6.69664       1.95002
   3  23 3489.4532    2.7947  2.5293 12.1851 -0.0007  0.0948   0.0995   0.2369    0.2381   0.0000   382.3243       63.4518       14.1407       34.2154       3.76894      -3.86981       49.6388       45.8724       33.8994       20.3910       8.76029       2.71306
   3  24 3626.1661    2.5258  3.7176 11.5663  0.0012  0.1126   0.0718   0.3057    0.2187   0.0000   410.5826      -64.5984      -36.6498       45.8478      -4.77125       1.33311       61.3484       58.7206       40.9689       22.5388       10.0619       3.06105
   3  25 3762.5530    1.9530  5.0731 11.4196  0.0000  0.1497   0.0554   0.4356    0.1770   0.0000   541.9612      -78.4157       51.0018      -25.9910       9.97131      -3.13002       79.7392       76.4011       55.9258       30.9276       14.5675       4.33207
   4  11 1914.7255    0.4720  0.4968  9.5757  0.0000  0.0358   0.0269   0.0916    0.1081   0.0000   423.3172       2.48948       24.8479     -0.971674      -2.34031       1.92368       12.0291       13.3426       11.3688       7.60437       5.06500       2.26416
   4  12 2051.5974    0.6681  0.6574  9.5440  0.0000  0.0406   0.0327   0.0962    0.1698   0.0000   466.3957       30.6948      -21.3157     -0.964088       4.07708     -0.250936       14.8948       15.8277       13.2929       9.16633       5.59479       2.45977
   4  13 2188.3485    0.9814  0.7015  9.4583 -0.0011  0.0417   0.0436   0.1006    0.3380   0.0000   433.4864      -5.91405       29.0483       5.50138      0.215499      -3.00932       17.0324       18.3684       15.2825       8.97834       4.98910       2.65313
   4  17 2728.3747    3.0389  0.6645 11.4711  0.0000  0.0454   0.1300   0.0907    0.5184   0.0000   429.2932       17.1955      -8.95285      -26.9576      -4.72511     -0.370122       17.9652       14.9634       13.6104       11.8975       7.02429       2.94105
   4  18 2864.1253    3.2437  0.8359 12.3163  0.0000  0.0433   0.1353   0.1141    0.3737   0.0000   450.4402       18.8536      0.756298      -2.62474      -10.3958      -2.22769       17.8736       17.4739       14.6030       10.4949       6.16753       3.04339
   4  19 3000.0713    3.9380  0.9044 11.0974  0.0000  0.0406   0.1601   0.1036    1.6118   0.0000   434.6039      -23.7816       9.73536    -0.0935020       9.55242      0.216018       14.6716       16.3238       13.0592       9.56293       5.59770       2.74826
   4  20 3135.8270    4.1709  1.0187 -0.2897  0.0000  0.0441   0.1607   0.1183 1000.0000   0.0000   435.7333       7.37432      0.570767       3.41323      -3.58622       4.01927       16.4733       16.9918       16.1235       11.0995       6.65742       3.60468
   4  21 3271.6493    3.6384  1.2448 12.3993  0.0000  0.0567   0.1513   0.1416    0.5586   0.0000   445.6298       39.6062       1.65398       20.5785       5.50958       1.46976       19.9936       22.0662       18.2178       13.2080       7.78600       4.00278
   4  22 3408.0348    3.2061  2.1418 11.8613  0.0000  0.0794   0.1002   0.1980    0.3516   0.0000   413.7193       19.5346       47.3437      -8.95729       11.1483      -4.48117       25.5395       30.2017       25.9241       17.6010       10.7887       5.59878
   4  23 3544.4303    2.8111  2.9158 11.6080  0.0027  0.0919   0.0778   0.2365    0.2445   0.0000   488.3200       65.9275      -24.7877      -30.2578      -7.19437      -9.66546       31.5876       36.5058       28.1439       21.7237       12.8388       6.18449
   4  24 3681.5890    2.3143  3.8616 11.0393  0.0000  0.1039   0.0529   0.2751    0.2102   0.0000   503.6870       80.2382       50.4516      -22.6800      -30.3969       4.86791       38.4241       43.5334       34.6797       24.9970       14.3486       7.35479
   4  25 3818.7744    1.9345  5.9267 10.3379  0.0021  0.1483   0.0369   0.3797    0.2085   0.0000   412.3225       104.460       49.9248       24.9796       8.81105       8.09485       59.1775       63.5359       50.9550       33.6363       19.4017       9.62579
   4  26 3955.8400    1.6050  7.4356 10.1956  0.0000  0.1677   0.0299   0.4561    0.1764   0.0000   502.3247       3.51092       27.1572       14.3444       22.2878       9.71397       59.8940       64.8224       55.2706       40.0154       24.1156       12.1720
   5   9 1685.8516    0.2457  0.2365  9.6855  0.0000  0.0319   0.0190   0.0565    0.0590   0.0000   444.5270       3.19270       12.6796      -5.82733     -0.965759     -0.261791       11.2784       12.0757       9.93225       7.64106       4.59950       2.40177
   5  10 1823.3279    0.3707  0.2903  9.7110  0.0000  0.0338   0.0234   0.0493    0.0708   0.0000   431.3998      -6.33485      -4.98710      -5.00109     -0.322457       4.62283       11.3838       9.49024       8.59245       8.51893       5.73716       2.88740
   5  11 1960.5691    0.6025  0.3925  9.5487  0.0000  0.0292   0.0335   0.0623    0.1030   0.0000   438.9161      0.243324       13.0205      -1.04523      -1.60761       1.83373       7.82351       8.09866       8.00517       5.33394       5.14365       2.78905
   5  12 2098.4214    0.7121  0.5977  9.9302  0.0000  0.0551   0.0330   0.0820    0.1233   0.0000   447.9500       4.68038       12.1186       3.48221      -3.44965     -0.863746       23.9379       27.8131       21.9700       13.6274       7.09610       3.53652
   5  13 2235.3589    1.0117  0.6339 10.4305  0.0000  0.0308   0.0446   0.0795    0.1324   0.0000   433.5127      -19.1081       10.2065      -2.74035      -2.98032     -0.435553       9.79337       11.2482       9.36628       7.38140       4.93730       2.93410
   5  14 2371.0529    1.3835  0.6700 10.8618  0.0000  0.0317   0.0584   0.0833    0.1653   0.0000   442.2908       10.5295       10.4538      -9.91668      -6.33875       3.16368       10.1926       10.6731       9.34859       7.99968       5.15740       3.18640
   5  15 2506.0305    1.7633  1.0363 10.2226  0.0000  0.0384   0.0630   0.1064    0.4934   0.0000   455.7276       16.8273       2.96444      0.641473       9.93449      0.990548       11.6990       12.8426       11.8515       9.01978       6.12057       3.61008
   5  16 2641.1464    2.4495  0.8450 11.1187  0.0000  0.0384   0.0937   0.0952    0.4528   0.0000   448.3112       20.1486       26.5356     -0.764779      -11.4715      0.568282       12.0155       14.4358       11.5092       8.76367       5.98817       3.43393
   5  17 2777.3047    2.8930  0.9645  9.0794  0.0000  0.0417   0.0952   0.0979    4.8773   0.0000   421.3560      -20.7443       17.5795       10.9920     -0.679998      -1.11767       11.9202       14.2267       12.6348       9.96737       6.00540       3.78971
   5  18 2913.6148    3.9817  0.7990 10.6403  0.0015  0.0494   0.1415   0.0979    2.5035   0.0000   431.0610      -4.79011       27.9195       5.87347      -5.82003      -5.63449       16.5229       16.4546       12.7319       13.5763       10.7607       6.15103
   5  21 3322.5474    3.5715  1.3921 12.6607  0.0054  0.0634   0.1171   0.1607    0.4735   0.0000   460.1380       6.35665       8.11805      -4.88124       1.33160       4.65278       19.6111       21.9249       19.5793       15.7071       9.69574       6.35731
   5  22 3459.2635    3.3352  2.1186  4.7737  0.0000  0.0698   0.0852   0.1863  427.5321   0.0000   429.9271       33.5701       17.3621       32.4106       2.17601     -0.118276       19.4069       23.8808       20.3071       17.0447       10.5464       6.72820
   5  23 3596.5221    2.6517  3.2938 11.0617 -0.0110  0.0920   0.0554   0.2480    0.4069   0.0000   437.2922      0.813914       8.92028      -5.59717       40.4039     -0.556716       25.2950       30.1056       27.7745       21.3942       14.5046       8.69804
   5  24 3733.6159    2.2146  5.0862  9.9805  0.0000  0.1168   0.0364   0.3067    0.3505   0.0000   418.2835       11.5435       4.71313       1.29958      -13.7664      -1.20567       33.2541       39.7774       35.0050       28.2162       19.1224       11.4211
   5  25 3871.1830    1.8235  6.5178 10.2778  0.0000  0.1439   0.0292   0.3698    0.1745   0.0000   368.8157       9.89398       72.0599       44.4679       12.6537       12.6421       40.5389       48.2247       44.7779       34.7739       23.2402       14.0954
   6  10 1866.1043    0.3946  0.4330  9.5569  0.0000  0.0379   0.0195   0.0697    0.0764   0.0000   437.4755      0.198633       6.74535      -1.56092       2.94484       2.54900       13.4111       15.1931       13.4553       9.78709       6.33110       4.04272
   6  11 2004.0179    0.6010  0.4348  9.6965  0.0000  0.0252   0.0285   0.0628    0.0900   0.0000   440.9097      -15.2236       16.5603       5.52164       4.80667       3.52673       7.19017       8.33679       6.83720       6.00000       4.45271       2.93912
   6  12 2142.4226    0.7214  0.8084  9.8483  0.0000  0.0368   0.0271   0.0931    0.1308   0.0000   422.4775      -10.7004       18.4981       3.24231      -7.68231      -2.12195       9.65948       11.1243       11.1049       8.19732       6.26888       3.72229
   6  13 2279.7819    1.0992  0.7116 10.0734  0.0000  0.0335   0.0399   0.0751    0.1752   0.0000   423.8974      -2.84857       12.7931       3.62513      -5.32922      -7.61897       9.48110       11.7554       10.3909       8.14425       5.46568       3.23153
   6  14 2415.4936    1.4884  0.8774 10.9583  0.0000  0.0356   0.0526   0.0951    0.1609   0.0000   446.9619      -2.62946       9.02777      0.201900       9.57156      -2.55710       9.30204       10.3476       9.16705       8.58743       5.89850       3.83397
   6  15 2550.9741    1.9459  0.7607 11.5985  0.0000  0.0321   0.0712   0.0820    0.1377   0.0000   435.1508      -12.7136       31.5099      -10.2970      -2.30198       5.32030       8.14477       9.58180       8.46470       7.19053       5.35323       3.71320
   6  16 2687.0344    2.5927  0.8018 11.6781  0.0000  0.0320   0.0898   0.0809    0.1906   0.0000   426.6636       8.77535       5.07672      0.150305      -2.01899       1.78050       8.12208       9.50549       9.01731       7.14299       5.29473       3.48322
   6  17 2823.6894    3.2533  0.8130 11.7431  0.0000  0.0303   0.1129   0.0764    0.2488   0.0000   434.7347      -10.4904       5.68876      -13.8204       1.85477      -7.59071       7.90487       8.68255       8.14690       6.64637       5.38714       3.42067
   6  18 2960.6316    4.0435  0.7938 11.4585  0.0000  0.0294   0.1405   0.0743    0.4926   0.0000   437.8017      -3.57060       3.12514       6.09302       4.86457       5.16342       7.69196       9.04297       8.00835       6.71680       5.42990       3.54119
   6  19 3097.2414    4.1600  1.0605 11.3512  0.0000  0.0387   0.1328   0.0877    0.9538   0.0000   444.7430      -4.69093       8.82287     -0.963359       21.3564       3.16926       10.0832       11.2540       10.7295       8.55004       7.02665       4.58804
   6  20 3233.9417    4.1262  1.1033 12.1757 -0.0025  0.0402   0.1341   0.1110    0.5681   0.0000   424.5709      -24.1698      -5.06273      -11.8370      -4.40658      -3.40337       11.4847       13.3959       12.3238       9.61034       6.66438       4.46400
   6  21 3370.9536    3.5394  1.6884 11.8160  0.0000  0.0566   0.0957   0.1454    0.4914   0.0000   438.3766      -4.17141       16.4328      -3.39665      -19.7052       2.85718       14.0344       16.6402       15.6493       13.1268       9.61938       6.44486
   6  22 3508.2746    2.9693  2.3948 11.9010  0.0004  0.0722   0.0721   0.1980    0.2555   0.0000   442.3712      -42.5151       41.4910       19.9541       14.3244       1.90906       16.9170       21.5877       19.2701       16.8272       11.6502       7.81735
   6  23 3645.7931    2.5382  3.8893 10.0991 -0.0038  0.0867   0.0466   0.2383    0.5969   0.0000   458.8494       1.53467       14.1739      -43.5848       6.72070       10.1854       21.0310       26.0941       24.3066       19.4737       15.0799       9.77728
   6  25 3921.7477    1.6838  6.7766 10.4213  0.0003  0.1394   0.0284   0.3905    0.1390   0.0000   481.2924      -27.2146      -17.2937      -16.1283      -31.9519       27.4443       33.6823       40.5098       40.0202       32.2046       23.7300       16.4120
   6  29 4477.2598    0.8339 15.3268  9.9727  0.0000  0.3015   0.0152   0.8941    0.0674   0.0000   559.8091       213.440       112.375      -12.6220       16.1005       12.6789       78.2090       93.8047       89.4349       73.4434       53.0362       35.6894
   7   8 1627.4958    0.2257  0.1077  9.3230  0.0000  0.0182   0.0229   0.0338    0.0474   0.0000   433.2558      -6.74169       2.27473      0.108234      -2.29836      0.172721       5.27814       5.35552       4.65943       4.11157       3.09914       2.81909
   7   9 1767.6703    0.2769  0.2680  9.4879  0.0000  0.0263   0.0178   0.0617    0.0550   0.0000   446.2540       9.42936       2.54946     -0.225530      0.699457      -4.92727       5.53609       6.44798       5.61962       4.62249       3.76270       3.45928
   7  10 1906.8228    0.4612  0.3685  9.6201  0.0000  0.0271   0.0235   0.0584    0.0698   0.0000   442.1748      -2.43512       4.99319      -5.20853      0.834296       3.20626       6.95821       8.82204       8.14397       6.24224       4.39428       2.83316
   7  11 2045.8155    0.6275  0.4639  9.8047  0.0000  0.0275   0.0274   0.0598    0.0827   0.0000   440.5261      -12.9962       20.2594       6.22124       1.51366      -4.66333       5.80821       5.78909       6.71585       5.50793       4.07943       3.20792
   7  12 2184.5502    0.8838  0.6208 10.1554  0.0000  0.0280   0.0318   0.0709    0.1045   0.0000   439.9218      -9.19754       4.15047      -3.10446       1.29413      0.126556       6.03380       7.14520       6.28244       5.66782       4.56360       3.61481
   7  13 2322.0568    1.2771  0.8253 10.0771  0.0000  0.0312   0.0400   0.0780    0.1862   0.0000   428.7086       3.11502       2.35987       6.48732       4.70588     -0.841202       7.24094       7.84198       7.17235       6.89491       5.36445       3.93127
   7  14 2458.1698    1.6056  0.8744 10.6738  0.0000  0.0318   0.0496   0.0853    0.1680   0.0000   422.0932      -7.58514       10.3956      -10.2345      -3.11430       2.69454       7.06885       8.35920       8.06922       6.47112       5.50247       3.81015
   7  15 2594.2371    2.0979  0.8399 11.0080  0.0000  0.0336   0.0657   0.0763    0.1955   0.0000   428.2111      -10.6632     -0.558951       3.18590      -7.61246      -2.30590       7.98510       10.0980       8.76560       8.09548       5.89770       3.84206
   7  16 2731.1292    2.5871  0.7302 12.1235  0.0000  0.0281   0.0883   0.0772    0.1276   0.0000   432.0149       15.4121       11.5256      -2.69897     -0.844182      -1.85235       5.89184       7.38152       6.87993       6.24770       4.46417       3.31911
   7  17 2868.2767    3.4039  0.7041 12.3100  0.0000  0.0284   0.1130   0.0662    0.1562   0.0000   445.7452      -4.80388       6.71987       6.67424      -1.65527       6.03433       6.39098       7.28555       6.48834       5.92136       5.06172       3.75743
   7  18 3005.6284    4.0371  0.7271 12.8821  0.0000  0.0291   0.1379   0.0713    0.1382   0.0000   438.9595       6.85328       20.6841      -1.34158       8.15253       4.13073       7.32378       8.62568       8.38315       6.47732       4.99157       3.56073
   7  19 3142.7433    4.2705  0.9080 12.4928  0.0000  0.0341   0.1301   0.0760    0.2074   0.0000   436.6928      -5.32770       13.2857       10.5147     -0.949046      -5.65779       7.16561       9.26796       7.88056       7.47522       5.49724       3.81230
   7  20 3279.8666    3.6663  1.4149 12.1650  0.0000  0.0440   0.0975   0.1046    0.2281   0.0000   429.9081      -37.8497      -1.44371      -8.11392      -11.1716      -8.45896       9.00533       10.9390       10.7198       8.69609       7.46869       5.42307
   7  21 3417.3487    3.1863  1.8767 11.9395 -0.0017  0.0528   0.0792   0.1297    0.2099   0.0000   441.4336      -15.2779       35.6613       9.47157      -9.89907      -3.46984       11.3298       13.5704       13.1897       11.4343       8.91682       6.46112
   7  22 3555.0335    2.7209  2.7850 11.4662  0.0000  0.0675   0.0548   0.1830    0.1878   0.0000   469.6242       26.9096       2.00439       6.20113     -0.782677      -4.36220       14.9578       18.3278       17.7566       14.9722       11.4951       8.07698
   7  23 3693.3317    2.2380  4.0539 10.9617  0.0000  0.0869   0.0380   0.2418    0.1493   0.0000   482.6267      -16.4864       39.4449       5.04811       7.47827       4.32382       19.9234       21.7062       21.2765       19.8481       15.3754       11.1309
   7  24 3831.6854    1.8980  5.1821 10.6707  0.0000  0.1098   0.0310   0.2882    0.1307   0.0000   461.3034      -4.57318       8.92637      -2.08121       6.28652      -25.2717       21.7777       27.8958       26.5159       23.6186       17.6659       13.2854
   7  25 3970.2901    1.5598  7.5778 10.2224 -0.0004  0.1305   0.0219   0.3793    0.1003   0.0000   427.3723      -1.42663      -41.2627       16.4070      -7.02834      -9.76532       28.9782       34.8251       33.3381       29.3852       23.0898       16.9029
   8   9 1806.1976    0.3646  0.3448  9.5104  0.0000  0.0233   0.0171   0.0495    0.0667   0.0000   433.3591      -3.11584       15.3331      -1.68919      -2.93780     -0.309332       4.69478       5.74137       5.61484       4.32305       3.97092       3.42054
   8  10 1946.0118    0.5178  0.4798  9.5730  0.0000  0.0275   0.0210   0.0601    0.0861   0.0000   450.6401      -5.70923       10.3269     -0.452067       1.85595     -0.673925       4.31555       5.99296       5.04966       5.20905       3.86195       3.29361
   8  11 2086.0938    0.7182  0.5547  9.9037  0.0000  0.0259   0.0273   0.0615    0.0874   0.0000   430.7017       2.69023       2.17735      -7.73818       7.24397       2.30119       4.94459       6.94878       6.21878       4.50643       4.96933       4.04542
   8  12 2225.1288    0.9759  0.6120 10.2892  0.0000  0.0291   0.0340   0.0593    0.0957   0.0000   425.9029      -5.49267       8.54133       1.53055       2.08756      -2.78488       5.06702       7.02385       5.86086       6.06164       4.50314       3.51954
   8  13 2362.8429    1.3550  0.8275 10.3462  0.0000  0.0303   0.0417   0.0734    0.1529   0.0000   436.3025       2.36004       21.0809      -15.3669      -1.71863       6.28316       6.03574       7.76636       7.39064       6.63599       4.95699       3.85393
   8  14 2499.3869    1.7051  0.8553 10.8796  0.0000  0.0320   0.0516   0.0752    0.1478   0.0000   423.2505       4.38191       14.7463      -4.59646      -1.65597      -1.84345       5.63481       7.36347       6.70627       5.73106       5.26447       4.05845
   8  15 2636.0957    2.2699  0.9451 11.1542  0.0000  0.0314   0.0638   0.0774    0.1776   0.0000   444.5959      -13.1489       6.83895       12.1627       2.46460     -0.405367       5.83413       6.88323       7.31861       6.04597       5.14832       3.71245
   8  16 2773.7819    2.7334  0.8185 11.9968 -0.0002  0.0276   0.0815   0.0748    0.1383   0.0000   448.8852      -7.25208       6.43105      0.130227      -5.46913     -0.787808       5.36536       6.31526       6.04883       5.88722       4.65772       3.31117
   8  17 2911.5117    3.6422  0.7413 12.4618  0.0000  0.0266   0.1095   0.0694    0.1379   0.0000   436.0610      -1.73010       18.5692       8.48979       3.80322      -2.45252       5.19345       6.33487       6.41465       5.42398       4.49641       3.15592
   8  18 3049.1457    4.0148  0.7317 13.0164  0.0000  0.0276   0.1278   0.0733    0.1192   0.0000   438.0969       4.77214       3.46462      -6.53393      -6.99048       4.06788       5.29139       6.42608       6.07823       5.42306       4.70143       3.54207
   8  19 3186.6933    4.0144  1.0069 13.2772  0.0000  0.0352   0.1202   0.0979    0.1364   0.0000   440.6784       3.57434       9.95371       16.1517      -10.2168      -1.42898       7.33026       8.20628       8.00445       7.35426       6.22492       4.49957
   8  20 3324.2828    3.7283  1.3174 12.7988  0.0138  0.0433   0.1035   0.1079    0.1662   0.0000   437.3891       10.8431       7.67157      -8.99854      -10.5002       6.33006       8.50039       10.5453       10.5351       9.07140       7.34430       5.32438
   8  21 3462.3466    3.0886  1.9748 12.0765  0.0000  0.0524   0.0678   0.1290    0.1322   0.0000   451.3360      -17.8687      -22.1750      -5.37984      0.668928     -0.448047       10.1310       12.2778       11.1908       11.4351       8.86732       6.38402
   8  22 3600.8111    2.4346  3.0170 11.5356  0.0000  0.0672   0.0454   0.1864    0.1084   0.0000   417.7235      -22.4461       29.5686       13.6772      -6.75428      -9.81369       11.9924       14.8434       14.6954       13.5947       10.7554       8.21319
   8  23 3739.2831    2.0541  4.2639 10.9821  0.0000  0.0856   0.0325   0.2306    0.1099   0.0000   458.2959       10.3206       30.2093      -21.7120       9.82765       17.3439       16.5582       19.7848       19.9642       17.2261       14.8563       10.9263
   8  24 3878.1326    1.7084  5.6665 10.6817  0.0000  0.1039   0.0246   0.2897    0.0895   0.0000   391.8248      -58.4627       24.8940       4.12083       21.3499      -17.7973       19.1632       24.5149       23.4228       21.0879       17.5427       13.0516
   8  25 4017.2590    1.4689  7.3117 10.4271  0.0000  0.1279   0.0202   0.3681    0.0756   0.0000   421.3976       3.58579       10.3423      -11.9646      -29.9479       37.3558       23.5326       28.8061       29.2752       26.0751       21.3050       15.9661
   8  27 4296.2404    1.0021 12.1906 10.0202  0.0000  0.2147   0.0149   0.6098    0.0596   0.0000   424.5541      -59.9946       31.0975      -3.40766       2.54866       13.6521       38.5893       49.2519       47.3438       44.8708       34.9305       27.9918
   9   8 1702.4355    0.2891  0.1732  9.4351  0.0000  0.0142   0.0184   0.0325    0.0445   0.0000   436.5860      -3.03431       10.2009       4.27386      -1.11263      0.138494       2.81061       2.83432       3.14532       2.87592       2.32537       1.76219
   9   9 1843.6186    0.3752  0.3171  9.6148  0.0000  0.0223   0.0178   0.0447    0.0554   0.0000   438.7623      -7.98717       8.20307       1.76476      -1.27738      -5.02380       4.17634       5.23053       5.03518       4.55961       3.66588       2.68806
   9  10 1984.1938    0.5542  0.5117  9.5644  0.0000  0.0223   0.0207   0.0609    0.0979   0.0000   432.8936      -5.66068       8.68484       2.91749      -1.36396      -2.04150       3.67947       4.67264       4.22322       4.25132       3.52630       2.68938
   9  11 2125.0608    0.7706  0.6503  9.9401  0.0000  0.0281   0.0256   0.0630    0.1221   0.0000   437.1213       4.14310       7.16575      -4.73893      -5.19551      -3.30257       4.47270       5.57915       5.66155       5.15112       4.41908       3.18472
   9  12 2264.5265    0.9931  0.8317 10.1829  0.0000  0.0327   0.0303   0.0706    0.1221   0.0000   431.8899       8.63851       22.3023       4.05118      -8.86673       2.83489       5.09102       6.77062       6.60794       5.90088       4.82156       4.05091
   9  13 2402.2846    1.4047  0.9090 10.9693  0.0000  0.0339   0.0415   0.0741    0.1163   0.0000   440.2116      -9.83051       18.3179      -5.74914       4.53912      -1.11926       6.41016       8.04940       7.96706       7.24879       5.54875       4.37778
   9  14 2539.4900    1.8931  0.9442 11.0822  0.0000  0.0309   0.0520   0.0745    0.1504   0.0000   440.8107      -10.0646       8.00586       1.28249       2.16820      -2.91608       5.70144       6.51889       6.66056       6.19991       5.14830       4.07994
   9  15 2676.9707    2.4451  0.9328 11.3079  0.0000  0.0306   0.0672   0.0753    0.1702   0.0000   444.7344     -0.344064       10.9859      -7.15501       10.2907       2.65733       4.92891       6.41406       6.21076       5.41154       4.78254       3.51429
   9  16 2815.1761    3.2782  0.7697 11.8824  0.0000  0.0264   0.0948   0.0619    0.1580   0.0000   436.8751      -12.2116       4.39601      -1.98847       2.83878      -3.21333       4.19584       5.61957       5.16759       5.14890       4.03107       3.19469
   9  17 2953.5135    3.6474  0.8932 12.2564  0.0000  0.0284   0.1009   0.0697    0.1625   0.0000   437.5758       2.62909       7.20988     -0.732910       3.77759     -0.280299       4.80037       5.95882       5.49748       5.62434       4.32889       3.73444
   9  18 3091.4496    4.1354  0.9538 12.1914 -0.0026  0.0285   0.1100   0.0727    0.2099   0.0000   445.0758      -5.31606       9.85977     -0.167585      -4.83822      -9.26692       4.97110       5.97884       5.97696       5.45134       4.59406       3.75188
   9  19 3229.4855    3.7786  1.1442 13.0472  0.0000  0.0388   0.1007   0.0883    0.1352   0.0000   440.1273      -13.1837       5.37933       22.1319      -5.80781      -2.23378       6.17244       8.14052       7.52073       7.17004       6.00927       4.82155
   9  20 3367.6388    3.1733  1.6998 12.6899  0.0000  0.0480   0.0714   0.1203    0.0929   0.0000   431.8368      -19.2447       3.91208       14.5191       4.10556      -3.93005       7.88016       10.4610       10.1778       9.23907       7.69618       5.92195
   9  21 3506.1222    2.6685  2.2147 12.4628  0.0000  0.0588   0.0572   0.1479    0.0768   0.0000   432.0443       14.6267       23.0995     -0.991567     -0.168883      -3.46129       10.0241       12.9219       12.8321       11.7708       9.96406       7.43399
   9  22 3645.0691    2.3007  3.6770 11.6130  0.0003  0.0713   0.0387   0.2003    0.0702   0.0000   430.0739      0.838401     -0.456963       8.48420       9.65866       10.4148       12.4620       15.1011       14.8899       13.9597       11.8214       9.30827
   9  23 3784.0138    1.9613  4.8846 11.0738  0.0000  0.0871   0.0287   0.2366    0.0746   0.0000   425.6383      -8.34861      -6.80439       15.0017      -14.1178      -1.38482       14.3014       18.4595       18.2014       16.5900       14.2520       10.8297
   9  24 3923.2541    1.6129  6.2569 10.7948  0.0000  0.1095   0.0229   0.2939    0.0673   0.0000   397.8691       39.1868      -9.11086       5.17381     -0.311454     -0.895319       18.0868       22.8845       23.3015       20.9163       17.9872       13.8651
  10   7 1592.9106    0.2127  0.0994  9.3292  0.0000  0.0192   0.0212   0.0331    0.0376   0.0000   435.6325     -0.651666       10.7035       1.21756      -3.40415      0.377063       2.93510       2.86958       3.23064       3.92844       2.12118       1.91555
  10   9 1879.9535    0.4759  0.3223  9.4616  0.0000  0.0202   0.0203   0.0385    0.0590   0.0000   438.3896      -5.08859       10.6238      -5.38790       4.54804     -0.464189       3.54262       4.59249       4.55194       4.18139       3.47093       2.57511
  10  10 2021.4983    0.6229  0.4799  9.7098  0.0000  0.0218   0.0224   0.0486    0.0829   0.0000   436.2089      -5.86314       15.5221       3.31299      -6.61443      0.525736       3.21896       4.12365       3.83037       3.70451       3.18121       2.70390
  10  11 2162.9711    0.8375  0.7048  9.7793  0.0000  0.0254   0.0266   0.0696    0.1598   0.0000   440.1587      -8.91592       8.19992       5.90677      -2.72060       2.78910       4.10361       4.61728       4.86065       4.59514       4.09817       3.24108
  10  12 2302.7752    1.1729  0.9342  9.8741  0.0000  0.0286   0.0313   0.0738    0.2575   0.0000   442.0653      -7.52333       16.0129       1.19769      -1.63591      -1.07751       4.53010       5.33586       5.27042       5.03566       4.60109       3.80813
  10  13 2440.7688    1.5584  0.8498 10.8097  0.0000  0.0279   0.0440   0.0666    0.1437   0.0000   449.3303       6.40485       9.27241       5.32393     -0.807161      -6.90749       4.26275       5.57111       5.14427       4.96899       4.28701       3.57343
  10  14 2578.5938    1.9791  0.9755 11.2462  0.0000  0.0289   0.0536   0.0825    0.1358   0.0000   440.5688       3.29274       3.73248       10.8695       2.87007       5.11365       4.21039       5.61055       5.47829       5.22382       4.62615       3.56294
  10  15 2716.9748    2.6272  0.9252 11.3171  0.0000  0.0270   0.0675   0.0696    0.1630   0.0000   432.7502      -8.09746       24.0165     -0.740217      -2.31394      -3.90015       4.07731       5.24147       5.03112       4.86937       4.34591       3.50203
  10  16 2855.6535    3.2475  0.8397 11.7811  0.0000  0.0252   0.0863   0.0612    0.1535   0.0000   441.4455       1.06950       12.0681     -0.534012       7.98379      -2.39264       4.10571       4.91047       5.02310       4.64235       4.07246       3.24119
  10  17 2994.4204    3.9765  0.8690 12.1575  0.0000  0.0263   0.1036   0.0626    0.1578   0.0000   433.2152       1.48408       5.25156       3.94869       6.68232       8.84150       3.95591       4.81475       4.73210       4.66231       3.94940       3.27000
  10  18 3132.8781    4.2087  0.8601 12.6840  0.0000  0.0268   0.1112   0.0646    0.1417   0.0000   434.2835       1.02993       11.2076       5.24186       1.63475     -0.510061       4.39373       5.39398       5.16652       4.99445       4.21830       3.65288
  10  19 3271.2405    3.8498  1.3557 11.8914  0.0000  0.0369   0.0822   0.0811    0.1847   0.0000   436.2632      -6.54120       17.0270      -14.8866      -1.57782       1.52453       5.36126       6.89715       6.61078       6.70494       5.31913       4.84638
  10  20 3409.9611    3.2153  1.9671 12.3071  0.0000  0.0454   0.0632   0.1221    0.0868   0.0000   439.2837       4.76119       23.6169      -8.90797      -1.96638      -10.6074       6.60286       8.46641       8.53482       7.64598       7.18186       5.88066
  10  21 3549.0413    2.6231  2.5663 12.0950  0.0000  0.0544   0.0479   0.1485    0.0718   0.0000   445.1369      -13.1366      -2.19912       1.43790      0.834809       8.70111       8.55627       10.5238       10.8523       9.77555       8.86025       7.01571
  10  22 3688.1913    2.1415  3.7808 11.6092  0.0000  0.0734   0.0345   0.1908    0.0604   0.0000   421.4468       1.45075       9.80300      -23.1930      -15.0430      -7.82942       10.7236       13.9956       14.0510       12.8014       11.4076       9.23007
  10  23 3827.8017    1.7651  5.1409 11.1227 -0.0009  0.0902   0.0268   0.2423    0.0629   0.0000   446.0896      -23.4073       7.36057      -11.7914      -11.8858       18.5979       13.7776       16.7327       17.6098       16.1859       14.4390       11.6586
  10  24 3967.5692    1.4642  6.8053 10.5429  0.0000  0.1089   0.0193   0.2991    0.0635   0.0000   450.0891       27.2749       43.5486       25.3896      -31.7395      -3.97063       15.9819       20.3933       21.3738       19.9323       17.0196       13.5828
  10  26 4247.7662    1.0383 10.4914 10.1404  0.0000  0.1606   0.0145   0.4851    0.0533   0.0000   455.1826      -30.8328       61.4329       48.5372       35.9121      -21.5046       24.0496       29.3576       29.9114       29.7107       24.7644       20.4480
  10  27 4388.0975    0.8790 12.6717  9.9800  0.0007  0.2017   0.0137   0.5947    0.0535   0.0000   487.1106      -26.5377      -9.25333       44.4824       76.5430      -2.78614       29.1689       37.7084       38.1122       36.1626       31.5404       25.3369
  11   6 1477.1639    0.1499  0.0634  9.2642  0.0000  0.0126   0.0180   0.0224    0.0333   0.0000   434.9577      0.207499       9.74950       2.78921      -4.16115     -0.980312       1.55184       2.32720       1.93902       1.93252       1.82178       1.45819
  11   7 1627.1232    0.2444  0.1347  9.3483  0.0000  0.0136   0.0154   0.0246    0.0383   0.0000   438.8927      -3.95958       17.5419      -2.93915       1.13779       3.29026       2.14568       3.03463       2.97660       2.67459       2.20262       1.72041
  11   8 1772.1905    0.3172  0.2694  9.4814  0.0000  0.0179   0.0154   0.0406    0.0445   0.0000   437.7206      0.718833       8.32861       2.65668     -0.403915       4.11007       3.07045       3.06786       3.23714       3.00549       3.13085       2.51089
  11   9 1915.4111    0.5548  0.3824  9.5093  0.0000  0.0180   0.0214   0.0431    0.0628   0.0000   437.3510      -2.89378       6.95618       2.90224       1.98408      -2.83484       2.85650       3.62011       3.76816       3.50766       3.13927       2.41940
  11  10 2057.9357    0.6448  0.6403  9.3937  0.0000  0.0237   0.0198   0.0599    0.0851   0.0000   436.6265       4.40536       7.81586     -0.790318      -2.24770      -4.44218       2.95403       3.81976       4.01509       3.90987       3.24052       2.70422
  11  11 2199.7505    0.9394  0.6857  9.7382  0.0000  0.0242   0.0272   0.0570    0.1382   0.0000   437.6775      -4.49633       13.5067       4.85913      -3.74831      -3.01361       3.52843       4.82029       4.88886       5.18493       4.52199       3.27349
  11  12 2339.9935    1.2762  0.9188 10.0702  0.0000  0.0282   0.0354   0.0774    0.2732   0.0000   439.4799      -4.09582       13.4874       2.04823      -4.13387      -2.26886       3.74851       4.83014       4.63547       4.46561       3.94670       3.38853
  11  13 2478.4886    1.7110  1.0653  9.7531  0.0000  0.0313   0.0437   0.0746    0.6313   0.0000   436.0425      -4.36058       9.25626      -4.45621       12.8587       1.71098       4.15781       5.01732       5.42626       5.10796       4.35377       3.51219
  11  14 2616.8768    2.1342  0.9909 11.2227  0.0000  0.0278   0.0527   0.0746    0.1694   0.0000   440.8372      0.690436       12.6187      -2.85722      0.128947      -3.96085       3.78419       4.73416       4.36444       4.77789       3.98004       3.46859
  11  15 2756.0529    2.7962  0.7912 11.7801  0.0000  0.0234   0.0750   0.0614    0.1279   0.0000   443.7382      -1.05510       17.4829      -8.83842      -6.87526      -5.24577       3.48185       4.01472       4.10291       4.18037       3.66413       2.91445
  11  16 2895.3572    3.4833  0.8137 12.3153  0.0000  0.0253   0.0907   0.0587    0.1258   0.0000   440.3746      0.799438       3.09506      -4.35102     -0.179054       7.63706       3.55465       4.60465       4.59092       4.56810       3.80167       3.11266
  11  17 3034.4812    4.1928  0.7447 12.5593  0.0000  0.0238   0.1112   0.0531    0.1352   0.0000   436.7337     -0.360049       6.41250       1.02153       2.13179      -2.16357       3.45813       4.10144       4.23610       4.01172       3.80305       3.14713
  11  18 3173.4199    4.0027  1.0876 12.5137  0.0000  0.0292   0.0930   0.0719    0.1385   0.0000   440.3211     -0.245164       10.6694       2.98746      -1.98618      -2.20222       4.13628       5.23410       5.27551       5.01962       4.45988       3.80016
  11  19 3312.2277    3.6394  1.5326 11.9052 -0.0053  0.0355   0.0712   0.0860    0.1315   0.0000   434.8497      -18.5885       5.54223       6.35168      -5.07876       4.76882       5.08507       6.25629       6.46693       6.10748       5.29402       4.74456
  11  20 3451.5239    3.0560  2.2169 11.8970  0.0000  0.0450   0.0545   0.1155    0.0875   0.0000   445.9207       12.4010       13.6960       5.28777       1.58992      -4.42578       6.44666       8.17861       7.98450       7.84700       6.90998       5.72526
  11  21 3591.0377    2.5132  3.1016 11.6056  0.0000  0.0578   0.0398   0.1533    0.0678   0.0000   440.5801      -4.24837       10.2515       19.4280      -10.2571      -9.84184       7.37757       9.69925       9.80075       9.53167       8.44915       6.85159
  11  22 3730.7202    2.0341  4.2700 11.2776  0.0000  0.0736   0.0297   0.1920    0.0613   0.0000   428.6799      -6.31882       11.6562      -9.58009      -16.5071       9.49131       9.72326       12.5947       13.0316       12.3687       10.8100       9.08656
  11  23 3870.5077    1.7257  5.8989 10.7494  0.0000  0.0872   0.0228   0.2476    0.0633   0.0000   441.9556      -24.7683      -12.5995       21.0391       17.1483       8.17839       12.0574       15.5369       15.8703       15.1719       13.5469       11.2949
  11  24 4010.5641    1.4271  7.3787 10.5258  0.0000  0.1081   0.0183   0.2990    0.0581   0.0000   465.1360       3.89156       15.3717       6.43411       6.64755      -26.3596       14.8420       18.2755       19.3392       18.1956       16.5428       13.5485
  11  25 4150.7108    1.1892  8.9553 10.2172  0.0000  0.1290   0.0155   0.3704    0.0578   0.0000   456.3274      -3.02880      -20.3708       9.36464       13.6514      -3.24894       17.8069       22.5232       23.0652       22.2115       20.1731       16.3952
  12   6 1509.7129    0.1391  0.1163  9.2195 -0.0038  0.0245   0.0115   0.0344    0.0339   0.0000   440.1480     -0.333699       14.2264       2.23327       1.05461       2.40166       5.17163       3.67654       2.83444       3.65560       3.89233       4.02980
  12   7 1660.2331    0.2601  0.1816  9.3213  0.0000  0.0147   0.0141   0.0278    0.0399   0.0000   436.3844      -2.86525       11.6418      -1.19713      -5.36396      -3.12265       1.91767       2.14866       2.61514       2.55773       2.22339       1.77577
  12   8 1805.7967    0.3635  0.3384  9.3202  0.0000  0.0188   0.0150   0.0453    0.0501   0.0000   435.2190     -0.720675       5.03485      -1.21938       3.08046      0.603014       2.54926       2.80490       2.59638       2.77440       2.57929       2.25726
  12   9 1949.9700    0.5479  0.4343  9.3469  0.0000  0.0182   0.0193   0.0457    0.0630   0.0000   437.2344      -5.50413       15.5970       1.07354      -2.83981      -1.43289       2.45634       3.00715       3.09354       2.75930       2.72086       2.26532
  12  10 2093.6091    0.6540  0.6145  9.7177  0.0000  0.0249   0.0197   0.0542    0.0785   0.0000   438.5134       4.67119       7.64846      -2.04382    -0.0158257      -1.19540       2.96644       3.85401       3.80858       3.68495       3.44748       2.73251
  12  11 2235.8251    1.0380  0.6637 10.0483  0.0000  0.0233   0.0288   0.0491    0.0975   0.0000   437.7523      -2.48614       11.6563      -1.59104      -3.15082    -0.0557670       2.90423       3.88930       3.92834       3.76392       3.30848       2.98331
  12  12 2376.2770    1.3084  0.9308 10.2309  0.0000  0.0287   0.0321   0.0660    0.1929   0.0000   443.9123      -1.68098       8.34176       2.28337       2.66780      -1.74112       3.31608       4.49695       4.19933       4.33298       3.73943       3.44017
  12  13 2515.4374    1.7942  1.0205 10.8823  0.0000  0.0297   0.0491   0.0789    0.2903   0.0000   437.3871      -1.25022       20.5010       1.55605      -2.67704     -0.918854       3.71589       5.21074       4.69874       5.03873       4.48438       3.73089
  12  14 2654.5375    2.3888  0.8045 11.5890  0.0000  0.0247   0.0624   0.0581    0.2101   0.0000   445.1707      0.264855       7.48598      -1.37186      -8.33028       1.00164       3.16433       3.91662       3.99441       4.00356       3.49986       2.98873
  12  15 2794.4386    2.9164  0.9247 11.9130 -0.0018  0.0266   0.0682   0.0596    0.1660   0.0000   437.8532    -0.0829363       15.0121      0.929467     -0.479210      -1.10286       3.33571       4.23804       4.44472       4.12853       3.69677       3.24368
  12  16 2934.3466    3.7907  0.6899 12.3659  0.0000  0.0200   0.1050   0.0542    0.1256   0.0000   442.9131   -0.00836156       10.4516      -3.32805      0.148893     -0.671148       2.76591       3.26521       3.37706       3.40277       2.96546       2.48811
  12  17 3073.7411    4.0452  0.8828 12.5075 -0.0001  0.0237   0.0996   0.0629    0.1331   0.0000   439.2586      -4.22771       12.1740       2.03164      0.504045       2.22311       3.31739       3.96690       3.98403       4.14522       3.70207       3.11590
  12  18 3213.1681    3.9603  1.2157 12.1004  0.0000  0.0289   0.0839   0.0725    0.1676   0.0000   442.3137      -4.93077       16.7267       9.08969      -3.23785      -3.35429       3.89302       4.83415       5.04930       4.48998       4.16863       4.02134
  12  19 3352.5492    3.5051  1.6904 11.9751  0.0000  0.0370   0.0643   0.0905    0.1138   0.0000   436.9106      -2.66020       12.1635      -5.42201      -6.17680      -1.62587       4.45156       5.92728       5.99126       5.73330       5.13317       4.47892
  12  20 3492.3255    2.9585  2.3635 11.4891  0.0000  0.0428   0.0472   0.1133    0.0900   0.0000   435.2340      -1.85810       27.0136      -2.84796       1.09471       1.28940       5.45122       6.75153       7.09437       6.99036       6.11675       5.26605
  12  21 3632.3415    2.4057  3.7623 11.2332  0.0000  0.0579   0.0324   0.1528    0.0643   0.0000   430.6302      -4.56537       10.1100      0.463944      -7.64836      -4.20311       7.47447       9.39794       9.98819       9.51563       8.72276       7.41072
  12  22 3772.4286    1.9306  5.1830 10.9032  0.0009  0.0738   0.0240   0.2004    0.0597   0.0000   438.4738      -1.68562       21.8383       2.33784       4.42408       15.0646       9.02247       11.7250       12.2728       11.7639       10.5739       9.00714
  12  23 3912.7292    1.5503  6.1178 10.8474 -0.0002  0.0909   0.0212   0.2525    0.0559   0.0000   444.0069       21.0761       17.1680       32.6324      -5.83076      -27.6550       11.3505       14.6107       15.1804       14.6309       13.5372       11.2563
  12  24 4053.2123    1.3447  8.0392 10.3595  0.0000  0.1073   0.0166   0.3091    0.0597   0.0000   452.6445       39.7838       21.3258      -12.6488       1.77116       31.5769       13.6128       17.0631       18.3200       17.3478       15.5969       13.8420
  12  25 4194.1544    1.1092 10.2354 10.1482  0.0000  0.1371   0.0143   0.4069    0.0554   0.0000   429.9211      -1.27190       39.4780      -20.7179       16.3372      -22.4602       16.8696       21.7351       22.6105       22.3070       19.8690       16.8679
  12  26 4334.9615    0.9256 12.0645 10.0899 -0.0001  0.1740   0.0137   0.5099    0.0505   0.0000   476.5924       3.89019      -45.7993       24.7319       18.4328      -20.1372       21.8385       27.1796       29.5617       27.9330       25.6377       22.1025
  12  28 4617.5780    0.6067 17.3160  9.8981  0.0000  0.3059   0.0093   0.8688    0.0357   0.0000   472.7665      -22.2869       24.1414      -27.0242      -6.01449       30.7334       37.2808       47.7994       51.4086       49.2326       43.9917       37.7199
  13   6 1541.1372    0.1753  0.1294  9.2168  0.0000  0.0114   0.0130   0.0356    0.0335   0.0000   435.2592      0.692824       12.0868       2.31130      -2.66839      -1.44526       1.39084       1.61563       1.89592       1.76426       1.56938       1.22773
  13   7 1692.3482    0.3059  0.1888  9.2539  0.0000  0.0132   0.0153   0.0274    0.0397   0.0000   435.9858       2.81070       13.7308     -0.426310      -3.91003      -2.94263       1.49641       1.73810       1.87859       1.77263       1.65483       1.54533
  13   8 1838.6258    0.3972  0.4265  9.3772  0.0000  0.0189   0.0141   0.0488    0.0558   0.0000   436.6088      0.892413       17.8333      0.840996      0.529835    -0.0216193       2.24910       2.83783       2.85311       2.88607       2.44548       2.41857
  13   9 1983.7937    0.5481  0.5504  9.5112  0.0000  0.0234   0.0165   0.0474    0.0662   0.0000   436.4662      -3.07693       10.0051      -1.25363      -2.73303      -1.01908       2.45888       3.28897       3.14094       3.50012       2.76801       2.62135
  13  10 2128.4650    0.8049  0.6510  9.5823  0.0000  0.0211   0.0219   0.0500    0.0871   0.0000   438.5699       2.68406       6.79656     -0.611099       3.45630      -1.17515       2.64213       3.28481       3.35717       3.27939       2.98794       2.59750
  13  11 2271.1285    1.0878  0.8410 10.0612  0.0000  0.0249   0.0266   0.0620    0.1065   0.0000   441.8116      -1.98526       8.96194      0.469369       2.55868      0.321101       2.82953       3.76767       3.94784       3.80942       3.51764       2.93599
  13  12 2411.7858    1.5009  0.8615 10.6198  0.0000  0.0251   0.0365   0.0604    0.1230   0.0000   432.4695      0.268653       9.39042     0.0326541      -5.21520       1.09064       3.10905       4.02874       3.91637       3.98703       3.71701       3.06416
  13  13 2551.6914    1.9504  1.0200 10.8117  0.0000  0.0275   0.0456   0.0665    0.2487   0.0000   439.5956       2.09594       12.6540       4.14007      -7.38965     -0.698832       2.94051       4.18086       3.98967       4.17962       3.71010       3.15590
  13  14 2691.6177    2.4975  0.8893 10.9601  0.0000  0.0253   0.0608   0.0587    0.4070   0.0000   435.5215       1.05190       15.7066    -0.0654359       3.81621      -1.74628       2.88974       3.75249       3.85674       3.98880       3.24174       3.02881
  13  15 2832.1186    3.1482  0.8560 11.7011  0.0000  0.0244   0.0754   0.0550    0.2905   0.0000   434.6828       4.02984       14.0454     -0.218871       1.85393     -0.416360       2.89146       3.66452       3.71702       3.78008       3.10298       3.21514
  13  16 2972.5987    3.7309  0.9102 12.3145 -0.0051  0.0247   0.0841   0.0564    0.2048   0.0000   444.7842     -0.125285       10.1195       7.10279       5.19965      -2.97555       3.06791       3.83598       3.85329       3.90544       3.58330       3.11542
  13  17 3112.4013    3.9911  0.9085 12.5023  0.0000  0.0245   0.0931   0.0605    0.1495   0.0000   443.5220      -4.13979       13.1274       9.86333     -0.390342     -0.875405       2.90558       3.63774       3.41983       3.68205       3.34042       2.99675
  13  18 3252.2306    3.8896  1.2062 12.5295  0.0000  0.0295   0.0827   0.0721    0.1378   0.0000   437.6767      -2.76845       15.3437     -0.316855     -0.350833       2.95984       3.56772       4.32246       4.74850       4.49731       4.28468       3.73678
  13  19 3392.2782    3.3649  1.5758 12.3795  0.0000  0.0351   0.0648   0.0887    0.1012   0.0000   440.5929      -8.83339       7.96302       7.39097       3.42956      -5.34815       4.32195       5.76663       5.79114       5.94511       5.14594       4.35210
  13  20 3532.4493    2.6778  2.8060 11.6466  0.0000  0.0483   0.0397   0.1237    0.0704   0.0000   443.0388       11.7626       9.17401      -5.32496      -12.0132      -3.70467       5.62885       7.09186       7.70503       7.12872       6.84636       5.92140
  13  21 3672.9351    2.2164  4.0005 11.1503  0.0000  0.0597   0.0289   0.1534    0.0635   0.0000   443.4783      0.643191      -1.26651      -3.48348      -2.32392      -3.43884       7.11550       8.72946       9.27292       9.21081       8.30978       7.20548
  13  22 3813.4655    1.8088  5.9590 10.7384  0.0000  0.0768   0.0211   0.2100    0.0590   0.0000   427.6080      -5.58992       12.1501       3.24808      -8.79009      -4.02810       8.98463       11.1008       12.3475       11.8872       10.6948       9.41496
  13  23 3954.3523    1.4722  7.4305 10.5439  0.0000  0.0948   0.0181   0.2662    0.0588   0.0000   461.7961      -11.4546       30.8940       13.8676       20.6210      -9.43485       11.0946       14.2091       14.9260       14.7523       13.4818       11.6450
  13  24 4095.4953    1.2460  8.8417 10.3907  0.0000  0.1116   0.0158   0.3393    0.0550   0.0000   453.7570      0.721210      -13.9984       9.70555      -2.50936       7.30681       13.0424       16.3167       17.4341       16.9760       15.7068       13.4918
  13  25 4236.4158    1.0263 10.4767 10.1546  0.0000  0.1366   0.0138   0.4089    0.0526   0.0000   421.1707      -12.2513       13.5717       35.8043      -1.86101      -17.8586       15.8988       20.3084       21.3508       21.5714       19.7381       17.0257
  13  26 4377.5017    0.8677 13.1620 10.0595 -0.0019  0.1875   0.0127   0.5305    0.0480   0.0000   407.4731       28.4072       12.8101       23.8779       38.1511      -25.9694       21.2682       27.7225       28.8145       28.9754       26.2794       22.6511
  13  27 4519.0331    0.6928 15.3060  9.9810  0.0000  0.2466   0.0110   0.6967    0.0414   0.0000   423.6354      -5.31923       48.4681       27.2846      -1.81912       26.0094       28.0394       36.3259       38.5531       38.2804       34.4318       29.8440
  14   7 1723.4868    0.2927  0.2566  9.3532  0.0000  0.0143   0.0127   0.0327    0.0383   0.0000   435.0762      -3.88676       9.52232      -5.07254      -2.58484       2.03783       1.68078       2.06419       2.10345       2.07629       2.09553       1.66229
  14   8 1870.8382    0.4370  0.3171  9.3733  0.0000  0.0167   0.0169   0.0339    0.0502   0.0000   434.7247      0.172429       9.62535      -2.96549      0.326843      -1.41579       1.82301       2.06488       2.62336       2.29797       2.32370       2.00136
  14   9 2017.0283    0.6050  0.4880  9.6168  0.0000  0.0185   0.0179   0.0422    0.0635   0.0000   436.0033      -3.34180       19.4261      0.985997      0.232012       1.51528       1.98802       2.71543       2.81429       2.85327       2.62247       2.24845
  14  10 2162.4809    0.8080  0.8037  9.7153  0.0000  0.0248   0.0200   0.0619    0.0850   0.0000   434.0752       5.15912       7.64059      -6.49759      0.305107       3.79897       2.54265       3.56472       3.49541       3.66756       3.30213       2.78842
  14  11 2305.6456    1.1571  0.9144 10.1377  0.0000  0.0253   0.0259   0.0600    0.1027   0.0000   441.8667       3.40510       12.5242       1.75864       2.30535      0.176542       2.84025       3.54169       3.63729       3.67948       3.38556       2.95155
  14  12 2446.6728    1.5622  0.8901 10.7708  0.0000  0.0247   0.0355   0.0582    0.1099   0.0000   437.5764       3.24690       15.6172       6.45036    -0.0539953      0.674409       2.71601       3.43335       3.70392       3.69502       3.30348       2.85341
  14  13 2587.2398    1.9854  0.9382 11.3653  0.0000  0.0251   0.0465   0.0652    0.1227   0.0000   444.1317       10.6653       1.83864      -6.24396       5.92837       3.68279       2.87381       3.69734       3.62593       3.69515       3.50414       3.02632
  14  14 2728.1834    2.6630  0.9276 11.0392  0.0000  0.0238   0.0592   0.0592    0.3092   0.0000   443.1697      -4.30215       8.40132       6.50973     -0.229284     -0.510181       2.67912       3.51400       3.71072       3.71148       3.46875       2.95462
  14  15 2869.1508    3.3221  0.8431 11.8180  0.0000  0.0236   0.0841   0.0564    0.3229   0.0000   440.3313       2.05179       16.5319      -2.23972      -1.72668      -2.47690       2.67331       3.32048       3.82017       3.47615       3.40752       2.81163
  14  16 3010.1041    4.0029  0.8579 11.9506  0.0000  0.0232   0.0924   0.0542    0.3501   0.0000   436.7557      -3.30488       15.0526     -0.941247       1.11436      -3.18554       2.53672       3.23121       3.40018       3.29306       3.04398       2.87557
  14  17 3150.4762    4.0296  1.1407 12.7246  0.0000  0.0276   0.0869   0.0723    0.1793   0.0000   437.2260      -1.71230       14.6807      -2.90193      -7.06499      0.435562       2.92254       3.82322       3.83876       4.07054       3.67328       3.15091
  14  18 3290.7914    3.6521  1.4466 12.2403  0.0000  0.0310   0.0693   0.0799    0.1466   0.0000   439.9615      -7.33822       5.84651       7.54119       4.53234      -3.07011       3.33961       4.27583       4.37041       4.52553       4.15405       3.51473
  14  19 3431.3166    3.1778  2.0294 12.0043  0.0000  0.0372   0.0525   0.0991    0.0945   0.0000   437.1456      -5.95654       17.0694       3.66200       1.47911      -8.28856       4.09092       5.03184       5.52374       5.41838       4.97092       4.42929
  14  20 3572.0193    2.5056  3.0333 11.5720  0.0000  0.0488   0.0357   0.1288    0.0703   0.0000   429.7101      -3.31546       14.4888       3.34679      0.485872      -4.97476       5.48330       6.60205       7.18019       7.26931       6.68006       5.85851
  14  21 3712.9998    2.1133  4.3998 10.9685  0.0000  0.0600   0.0261   0.1601    0.0669   0.0000   437.9523     -0.355026       7.96646      -15.1145       12.6676       2.85731       6.67476       8.49508       9.03632       8.87280       8.22327       7.41131
  14  22 3853.9402    1.7399  5.8251 10.6693  0.0000  0.0751   0.0204   0.2008    0.0608   0.0000   443.0132       16.5343       14.5741      -9.53057       3.27554      -16.2626       8.06075       10.3715       11.1785       10.9544       10.1236       8.83652
  14  23 3995.2635    1.4145  7.6035 10.5193  0.0000  0.0971   0.0173   0.2784    0.0562   0.0000   442.9477      -16.7173       7.24025       2.51065       6.16508      -11.1818       9.98272       13.3029       13.8736       14.1088       12.7510       11.2954
  14  24 4136.5816    1.1774  9.6371 10.2738  0.0000  0.1180   0.0148   0.3523    0.0549   0.0000   453.2335       22.1266      -23.6799      0.509041       14.5848      -9.21441       12.6298       16.5970       17.6979       17.2848       15.9768       14.1396
  14  26 4419.5606    0.8224 14.0838 10.0375  0.0006  0.1946   0.0120   0.5751    0.0445   0.0000   469.5238      -20.9493      -58.5217      -26.8521       33.7361       8.58414       20.5685       26.5209       28.3250       28.4752       26.0412       22.9724
  15   7 1753.7657    0.3392  0.2722  9.3090  0.0000  0.0137   0.0131   0.0305    0.0409   0.0000   439.4670      -3.17999       12.0984       3.49629      -1.28972       1.86043       1.36326       1.73982       1.92176       1.76958       1.67645       1.53618
  15   8 1902.3306    0.4862  0.3826  9.4837  0.0000  0.0162   0.0161   0.0366    0.0494   0.0000   438.8412      0.877696       12.2001      0.356268      -5.05787      0.830300       1.80132       2.38523       2.44959       2.47693       2.42695       1.93807
  15   9 2049.5974    0.6776  0.4811  9.6510  0.0000  0.0179   0.0191   0.0395    0.0721   0.0000   436.9054       2.49357       13.7568      -2.39846      -6.24672      -5.50451       2.10456       2.49138       2.83606       2.91110       2.96259       2.39809
  15  10 2195.8120    0.8994  0.6924  9.9899  0.0000  0.0213   0.0222   0.0495    0.0800   0.0000   439.8632      -1.80369       12.3777      -6.26561       1.29811       2.60182       2.19150       2.84516       2.94569       2.87037       2.84952       2.48151
  15  11 2339.4728    1.2422  0.9521  9.9862  0.0000  0.0236   0.0263   0.0601    0.1129   0.0000   440.3381      -2.04870       11.9599      -3.41078      -3.65276       4.39959       2.60937       3.26346       3.30570       3.39049       3.35842       2.95292
  15  12 2480.9575    1.7069  0.9669 10.4260  0.0000  0.0234   0.0358   0.0620    0.1301   0.0000   440.5544       1.36061       12.2017       5.81814      -1.10055     -0.962256       2.25989       3.14459       3.11237       3.10650       3.03958       2.65964
  15  13 2622.3646    2.1943  0.8115 11.4739  0.0000  0.0221   0.0502   0.0517    0.0992   0.0000   438.2350      -1.19617       11.7840      -2.13908       4.41329      0.624735       2.27612       2.92113       3.10347       3.15283       2.85718       2.57893
  15  14 2764.0957    2.7052  0.8260 11.9055  0.0000  0.0210   0.0616   0.0558    0.1177   0.0000   435.9901      -3.92365       9.95363      -1.15557      -1.72201      -1.33023       2.27699       2.87054       3.01029       2.90759       2.74300       2.43551
  15  15 2905.7155    3.4805  0.8899 12.0700  0.0000  0.0231   0.0766   0.0569    0.2211   0.0000   439.6548       3.27570       11.1486     0.0790535     -0.704461       2.74094       2.14340       3.11566       2.97382       3.17888       2.74739       2.52220
  15  16 3047.0708    3.8444  0.9107 12.4158  0.0000  0.0250   0.0919   0.0604    0.2646   0.0000   438.1621    -0.0923235       5.36280      -4.98613       1.40538      -2.22341       2.52928       3.29276       3.61720       3.37245       3.40566       2.83239
  15  17 3187.9407    4.2113  1.1135 11.8903  0.0000  0.0271   0.0940   0.0668    0.5159   0.0000   439.1166     -0.395976       11.2411     -0.199659     -0.697395      -2.59009       2.60703       3.45349       3.65061       3.65381       3.43885       2.95695
  15  18 3328.7861    3.4308  1.4694 12.6834  0.0000  0.0327   0.0693   0.0838    0.1338   0.0000   439.5964      0.579282       8.21967       2.61161      0.701685       2.87937       3.43679       4.64775       4.71308       4.81175       4.51225       3.84512
  15  19 3469.8738    2.9255  2.2921 12.0753  0.0037  0.0416   0.0471   0.1028    0.0934   0.0000   437.7432      -9.78884       2.45647      -5.96604     -0.299774      -11.0162       4.38587       5.66797       6.06977       5.94748       5.57400       4.92124
  15  20 3611.0872    2.3994  3.3361 11.5610  0.0000  0.0513   0.0323   0.1351    0.0675   0.0000   441.4186      -17.9252       16.7170       9.30963      -5.29256       4.78198       5.02881       6.63406       6.71723       7.04782       6.46635       5.94326
  15  21 3752.4201    1.9468  5.1095 10.9345  0.0000  0.0664   0.0229   0.1777    0.0620   0.0000   438.4764       1.45407       19.7747     0.0528305      -11.9697       7.35427       6.62822       8.44437       9.23686       9.12971       8.42700       7.64423
  15  22 3893.9230    1.6404  6.7458 10.4741  0.0000  0.0784   0.0180   0.2210    0.0630   0.0000   442.0989       4.33473       7.85452      -5.15556      -16.5792      -10.2602       7.79209       10.2396       10.9618       10.8618       10.1800       9.09735
  15  23 4035.4985    1.3770  8.3269 10.4422  0.0000  0.0965   0.0161   0.2838    0.0547   0.0000   447.5555       8.98848      0.696260      -4.66154      -6.94980      -1.81454       9.60528       12.4042       13.5310       13.0954       12.4329       11.3390
  15  25 4318.8795    0.9163 12.6551 10.1725  0.0003  0.1598   0.0130   0.4812    0.0458   0.0000   412.4952       35.3895       31.9077      -13.2967      -20.4213       7.43641       15.7577       20.5024       22.0921       22.0627       20.6629       18.4205
  15  27 4603.0086    0.5725 16.1826  9.9940 -0.0024  0.2830   0.0095   0.7591    0.0339   0.0000   466.1889       41.3017       20.7527      -51.6566       28.0047       55.8957       27.8374       35.7633       39.0283       39.0960       35.8342       32.6775
  16   4 1293.7500    0.0850  0.0685  9.2544  0.0000  0.0226   0.0131   0.0285    0.0274   0.0000   439.1373       1.10468       18.7994       1.91178      -3.24534      0.152677       3.14137       3.22521       2.53765       2.33797       5.26900       5.75339
  16   6 1629.5080    0.2373  0.1834  9.2375  0.0000  0.0109   0.0114   0.0280    0.0332   0.0000   436.7697       1.03353       14.5085      0.945626      -1.63115      -2.37376       1.14329       1.33314       1.56546       1.50893       1.44329       1.24235
  16   7 1783.2270    0.3564  0.3169  9.3300  0.0000  0.0156   0.0132   0.0359    0.0416   0.0000   436.6576      -1.09346       12.5643     -0.883766      -3.64329      -2.72790       1.31671       1.77093       1.82599       1.89221       1.67692       1.56040
  16   8 1933.1667    0.5031  0.4405  9.5064  0.0000  0.0180   0.0151   0.0376    0.0503   0.0000   436.9155      0.606031       14.5874       1.51914      -1.85390      -2.38476       1.76878       2.44485       2.41209       2.63970       2.65479       2.27672
  16   9 2081.5664    0.7170  0.5879  9.6564  0.0000  0.0200   0.0188   0.0455    0.0779   0.0000   438.3743       1.48192       11.9958     -0.715353     -0.298347       1.51848       1.85669       2.75264       2.64914       2.79195       2.48505       2.48488
  16  10 2228.3718    0.9945  0.6740 10.1849  0.0000  0.0196   0.0249   0.0496    0.0915   0.0000   437.3536      -1.35016       10.4602      -5.02815     0.0648585      -1.75534       2.16116       2.84319       2.96061       3.17264       2.82650       2.65409
  16  11 2372.5494    1.3176  0.9135 10.4120  0.0000  0.0230   0.0278   0.0573    0.0993   0.0000   441.4176      -2.57694       19.6375      0.400829      -4.51486      0.631679       2.26608       2.75796       2.93933       2.95324       2.80320       2.56834
  16  12 2514.8163    1.7388  1.0269 10.9718  0.0000  0.0254   0.0353   0.0599    0.1070   0.0000   438.9624     -0.951736       18.0554       4.03494      -6.15800       3.02489       2.42500       3.23709       3.37176       3.61654       3.38397       2.87168
  16  13 2656.8799    2.4255  0.8502 11.3636  0.0000  0.0217   0.0511   0.0507    0.1143   0.0000   439.6356       1.32611       15.7607     -0.397666     -0.708999      -1.55722       2.17652       2.72355       2.97602       2.95159       2.71609       2.47809
  16  14 2799.4808    2.9640  0.8586 11.9553  0.0000  0.0224   0.0642   0.0508    0.1141   0.0000   437.6523      0.272806       11.4885      -2.50680       2.40360      -4.57142       2.08245       2.77609       2.83753       2.88463       2.65960       2.43276
  16  15 2941.7009    3.6973  0.8086 11.9861  0.0010  0.0195   0.0801   0.0488    0.1759   0.0000   439.6006      -5.23155       7.96671      -2.97656     -0.974148      -3.31576       2.01564       2.52893       2.72509       2.65947       2.66380       2.33667
  16  16 3083.4413    4.0959  0.9344 12.4851  0.0000  0.0228   0.0882   0.0588    0.2295   0.0000   437.7408      -4.89169       10.6146      -1.08019      -1.27942       4.61174       2.26853       2.84978       2.78612       2.92279       2.91062       2.46669
  16  17 3224.9196    3.9699  1.1372 12.6086  0.0000  0.0285   0.0919   0.0727    0.2742   0.0000   433.7941     -0.181651       19.5619     -0.834306       2.22306      -2.80105       2.44308       3.53785       3.43042       3.62596       3.31758       3.15096
  16  18 3366.2428    3.5160  1.8175 11.4985  0.0000  0.0339   0.0616   0.0849    0.3369   0.0000   440.3279       6.58892       16.9325       4.78371       1.35785       2.99478       3.26867       4.19787       4.38944       4.46180       4.26522       3.96857
  16  19 3507.7591    2.6774  2.5587 11.9928  0.0000  0.0434   0.0427   0.1185    0.0957   0.0000   443.5210       4.33900      -2.26039      -1.27942      -7.76502      -10.5869       4.12869       5.72347       5.79426       5.98204       5.45625       4.91385
  16  20 3649.6642    2.2717  3.9786 11.2212  0.0000  0.0527   0.0274   0.1453    0.0740   0.0000   441.3110      -2.60097       11.4260       5.82292      -11.8566      -1.81626       5.09166       6.49107       7.08552       7.07769       6.79580       5.90347
  16  21 3791.4029    1.8506  5.1910 10.8212  0.0000  0.0647   0.0214   0.1785    0.0651   0.0000   455.2976       2.23424       23.3774       5.02527       22.0624     -0.373916       6.08571       8.13956       8.50632       8.68778       8.23868       7.48762
  16  22 3933.2334    1.5382  7.2474 10.5228  0.0000  0.0816   0.0171   0.2346    0.0575   0.0000   450.2380       10.0662       2.87014      -14.5945      -20.5504       4.94566       7.98258       10.3104       11.1058       11.1537       10.5191       9.65151
  16  25 4359.8623    0.8357 12.9875 10.1559 -0.0012  0.1705   0.0123   0.5063    0.0454   0.0000   431.4957       5.52799       4.31045       4.16118       13.8713      -11.5594       15.7286       20.6467       22.3089       22.1949       20.8762       19.1364
  16  27 4644.5349    0.5550 17.4459  9.9719  0.0034  0.2989   0.0087   0.7763    0.0306   0.0000   475.7546      -13.6681       18.2220      -42.5948       41.2065       5.87735       26.9929       36.0152       38.6249       39.3322       36.7681       33.4431
  17   3 1131.0185    0.0455  0.0204  9.3215  0.0000  0.0163   0.0091   0.0141    0.0251   0.0000   437.8115      -1.40469       20.1963      0.353109      -1.80755      0.682552       1.52227       1.89664       1.58961       1.64551       2.06944       1.29545
  17   6 1657.0544    0.2450  0.2146  9.2008  0.0000  0.0136   0.0109   0.0301    0.0336   0.0000   436.5819      -1.16476       13.1530      0.483720      -2.16167       3.74666       1.26327       1.76535       1.96033       2.06650       1.88888       1.71733
  17   7 1811.9483    0.3812  0.2848  9.4064  0.0000  0.0126   0.0138   0.0305    0.0386   0.0000   438.2605      -1.11879       17.4209       1.47745      -3.25518    -0.0857363       1.19478       1.57667       1.73592       1.64582       1.52152       1.44972
  17   8 1963.2696    0.5336  0.5181  9.5059  0.0000  0.0174   0.0149   0.0442    0.0539   0.0000   436.8668      -2.84980       10.7345      -4.47582      -2.01832      -1.29048       1.50458       1.98336       2.11853       2.06101       2.01871       1.91444
  17   9 2112.9699    0.7554  0.6256  9.8325  0.0000  0.0198   0.0189   0.0451    0.0660   0.0000   437.8821     -0.706929       13.5934    -0.0242157      -4.27804      0.200941       1.96458       2.50627       2.75396       2.68569       2.49684       2.34528
  17  10 2260.2919    1.0870  0.8822  9.9273  0.0000  0.0218   0.0233   0.0570    0.1300   0.0000   441.2529      -1.36269       13.6297      0.120389     -0.977250      -5.03837       1.93821       2.60145       2.66310       2.73047       2.69487       2.46754
  17  11 2405.0099    1.4460  0.8997 10.6673  0.0000  0.0225   0.0304   0.0565    0.1072   0.0000   436.8527     -0.387823       9.46516     -0.641205      -2.52334      -4.32224       2.08761       2.66229       2.78963       2.90590       2.79669       2.41368
  17  12 2548.1012    1.9789  0.9936 10.6396  0.0000  0.0221   0.0381   0.0566    0.1356   0.0000   439.8373       1.80397       9.45764       4.68313       2.25432     -0.583305       2.01767       2.64034       2.64552       2.73054       2.68797       2.39980
  17  13 2690.9989    2.4897  0.9668 11.5026  0.0000  0.0223   0.0499   0.0570    0.1083   0.0000   438.5663       1.22950       10.9147       2.57615      -1.65335      -4.64159       2.04154       2.71927       2.88683       2.93454       2.80109       2.52070
  17  14 2834.2800    3.1409  0.8248 11.9948 -0.0000  0.0202   0.0657   0.0485    0.1027   0.0000   438.1393      -1.35541       15.8918      -7.67001      -2.49432       2.20737       1.86057       2.37626       2.55175       2.70599       2.49491       2.27061
  17  15 2977.1480    3.8344  0.8187 12.1721  0.0000  0.0200   0.0818   0.0503    0.1289   0.0000   436.1512      0.438757       13.9269     0.0286405      -2.16341     0.0293396       1.70628       2.34564       2.21362       2.41419       2.27572       2.15072
  17  16 3119.3166    4.0002  0.9752 12.4984  0.0000  0.0223   0.0817   0.0555    0.1707   0.0000   441.6817      -2.59936       17.0006      0.952504      -2.85491       2.81217       2.11258       2.84644       2.91426       3.09786       2.85557       2.66470
  17  17 3261.3407    3.8120  1.3367 12.3143  0.0000  0.0272   0.0739   0.0755    0.2366   0.0000   440.1120       2.53961       11.1106       1.60823      -3.12635     -0.608144       2.50181       3.30164       3.56707       3.42367       3.31121       3.04967
  17  18 3403.2961    3.2472  1.9793 11.6180  0.0000  0.0349   0.0557   0.0963    0.2569   0.0000   434.8571      -8.73490       15.7706       1.27790     0.0134753      -3.38024       3.16336       4.18916       4.43367       4.50345       4.39046       4.03865
  17  19 3545.3714    2.6711  2.9329 11.6130  0.0000  0.0435   0.0374   0.1203    0.1067   0.0000   441.7065      -2.85403       5.98414      0.355175       7.33759      -4.25291       3.97965       5.13664       5.55687       5.58405       5.37009       4.93316
  17  20 3687.6694    2.1643  4.2251 11.0567  0.0000  0.0545   0.0255   0.1480    0.0785   0.0000   439.3623       9.06520       7.40986      -1.99552      -2.38989      -2.41147       4.86519       6.32617       6.76964       6.96181       6.34429       6.12438
  17  21 3829.8580    1.8200  5.8747 10.6721  0.0000  0.0670   0.0196   0.1896    0.0634   0.0000   436.1934      -1.20224       25.2459     -0.666490       6.52262      -5.68977       5.97744       7.94475       8.42065       8.63291       8.10781       7.67425
  17  22 3972.2444    1.4760  7.7740 10.3603  0.0000  0.0830   0.0154   0.2409    0.0562   0.0000   437.6753      -16.8295       13.2946      -1.60430       1.86342      -16.2710       7.37130       9.46651       10.6930       10.4638       9.85543       9.07698
  17  23 4114.8326    1.2242  9.6815 10.2545  0.0000  0.1043   0.0137   0.3085    0.0501   0.0000   440.5861      -19.2614       26.5912      -8.99523      -5.38809      -9.74155       9.31698       12.1466       13.2320       13.0530       12.7152       11.7381
  17  24 4257.2139    1.0200 12.2608 10.1499  0.0000  0.1361   0.0123   0.4077    0.0449   0.0000   440.6890      0.736548       23.8942      -23.5539      -3.96217       14.2645       12.2355       15.7082       17.2983       17.3647       16.6579       14.8498
  17  25 4399.9435    0.8232 14.6527 10.0708  0.0019  0.1812   0.0106   0.5251    0.0401   0.0000   427.2655      -43.3707       16.9309      -3.19034       17.6513       4.81989       16.0636       20.5444       22.7813       23.2680       21.8905       20.1837
  17  26 4542.8093    0.6328 15.2363 10.0496 -0.0013  0.2341   0.0095   0.6358    0.0327   0.0000   443.8720      -57.1678      -29.7690      -21.9843       59.7498      -1.20638       20.0975       26.2147       28.9189       29.4699       27.4669       25.2649
  18   4 1341.5240    0.1090  0.1002  9.2205  0.0000  0.0142   0.0088   0.0303    0.0264   0.0000   437.8931     -0.533593       17.5068      0.970107      -3.28755     -0.786941       1.45030       1.37902       2.01186       2.66343       2.13121       1.92638
  18   5 1518.7255    0.1713  0.1157  9.2108  0.0000  0.0114   0.0108   0.0245    0.0280   0.0000   437.6130      -2.29461       18.3433      0.702774      -3.59130      -1.15410       1.39404       1.59054       1.58924       1.81175       1.67649       1.42899
  18   6 1683.6677    0.2749  0.2395  9.3000  0.0000  0.0176   0.0114   0.0308    0.0330   0.0000   437.5389      -2.16920       14.8464       1.60636      -2.68264      -1.47859       1.66615       2.75529       2.68294       3.73661       2.91858       2.76588
  18   7 1839.9792    0.3898  0.4150  9.3428  0.0000  0.0164   0.0117   0.0387    0.0426   0.0000   438.4003      -2.11152       16.3089     -0.186418      -4.29480      0.583445       1.31257       1.71952       1.93991       1.89280       1.77175       1.74602
  18   8 1992.8363    0.5819  0.5130  9.5709  0.0000  0.0166   0.0158   0.0422    0.0575   0.0000   437.5190      -2.43083       14.0196      0.599121      -2.28263      -2.08596       1.47675       1.90031       2.05738       1.98612       1.96495       1.85065
  18   9 2143.6543    0.8324  0.6979  9.6455  0.0000  0.0190   0.0185   0.0453    0.0755   0.0000   438.2065      -2.46317       11.0998      0.712821      0.229490     -0.891787       1.54147       2.09555       2.22356       2.14618       2.20254       1.93839
  18  10 2291.5929    1.1330  0.9130 10.0118  0.0000  0.0228   0.0235   0.0547    0.1231   0.0000   437.4846      -1.33283       16.0095       1.51222      0.745628       2.46765       2.03822       2.72597       2.82306       2.77314       2.74226       2.44233
  18  11 2436.8175    1.5400  1.0077 10.5618  0.0000  0.0238   0.0307   0.0589    0.1448   0.0000   441.7743       2.81549       12.7508      -6.70414      0.852591      0.716342       1.89496       2.64154       2.62868       2.86225       2.57980       2.36938
  18  12 2580.8117    2.1136  0.8703 11.1618 -0.0000  0.0207   0.0420   0.0505    0.1028   0.0000   442.1187      -3.82585       11.9887       3.78215      0.624838      -1.82183       1.70477       2.27126       2.48382       2.64637       2.41506       2.21198
  18  13 2724.6645    2.6420  0.9153 11.4147  0.0000  0.0213   0.0511   0.0500    0.1174   0.0000   436.9547       1.65449       14.7343       3.85712      -4.70501      0.331936       1.87952       2.59324       2.54940       2.73152       2.56895       2.29933
  18  14 2868.6142    3.3330  0.9306 11.8087  0.0000  0.0205   0.0644   0.0524    0.1235   0.0000   438.5113      -5.26316       16.8319       4.25809      -5.43154      -1.37487       1.77030       2.28341       2.32426       2.51174       2.40418       2.10737
  18  15 3012.0917    3.8436  0.7923 12.7462  0.0000  0.0189   0.0820   0.0498    0.0868   0.0000   438.6626      0.547070       13.7176    -0.0444946      -1.81177      -3.69142       1.58334       2.06250       2.21323       2.27998       2.07580       2.08324
  18  16 3154.7597    3.9218  1.1753 12.2586  0.0007  0.0242   0.0722   0.0633    0.1574   0.0000   438.3888      -2.39767       8.94247       2.64999      -2.13456      -1.35523       2.15436       2.86892       2.94846       3.08999       2.94778       2.68982
  18  17 3297.2758    3.6780  1.4439 12.2483  0.0000  0.0274   0.0625   0.0702    0.1570   0.0000   433.0898      -1.15581       15.3904      -6.98743       2.85077      0.600994       2.48141       3.30593       3.37921       3.62503       3.48074       3.13222
  18  18 3439.8752    3.0242  2.2863 11.6971  0.0000  0.0354   0.0451   0.0969    0.1520   0.0000   444.5394      -4.70286       16.2074       1.09329     -0.208974      0.862550       3.06643       3.94066       4.22530       4.28840       4.22274       3.77865
  18  19 3582.5188    2.4335  3.3559 11.3831  0.0000  0.0452   0.0315   0.1285    0.0992   0.0000   436.1908      -2.00875       8.00312      -6.16076       7.16646      -3.07886       4.06312       5.13227       5.70022       5.74447       5.56236       5.14709
  18  20 3725.1969    2.0848  4.7641 10.8945  0.0000  0.0562   0.0228   0.1561    0.0761   0.0000   441.6402      -13.6203       8.76513      -1.34553      -2.59495      -10.5947       4.71290       6.27697       6.58886       6.95891       6.61943       6.19753
  18  21 3867.9625    1.6925  6.3235 10.5791 -0.0001  0.0685   0.0172   0.1919    0.0582   0.0000   428.3951      -16.7102       41.1577       1.08912       12.6474      -11.0397       5.82743       7.64291       8.17005       8.42162       8.01821       7.42070
  18  22 4010.7473    1.4114  8.2498 10.3211  0.0000  0.0853   0.0144   0.2482    0.0532   0.0000   433.3118      -2.62919       24.1074      -3.37140       15.4771      -14.0231       7.31036       9.47657       10.4541       10.4841       10.2523       9.13464
  18  23 4153.7463    1.1502 10.4354 10.2284  0.0000  0.1107   0.0128   0.3237    0.0470   0.0000   435.2915      -30.5672       27.5474      -6.47590      -16.6206       2.58401       9.28167       12.0312       13.1821       13.3353       12.7781       11.9009
  18  24 4296.8428    0.9033 11.6524 10.2116  0.0000  0.1397   0.0117   0.4107    0.0410   0.0000   442.3910      -43.5759       14.0782      -3.88885      -6.27772       1.95540       11.4847       14.9031       16.4076       17.0951       15.4279       14.6992
  18  25 4439.8470    0.7525 14.8574 10.1200  0.0002  0.1940   0.0098   0.5439    0.0352   0.0000   467.6790      -29.7287       12.3007       64.0197       21.9408      -60.5352       16.1079       20.4928       23.3005       22.8740       22.2037       20.5222
  18  26 4583.2914    0.5891 16.6357 10.0272 -0.0006  0.2581   0.0080   0.6877    0.0287   0.0000   403.6689      -48.9080       38.5130       93.9239       23.1934      -15.3078       21.5919       27.8934       30.6506       30.8633       29.5097       27.3175
  19   4 1364.2808    0.1003  0.1145  9.1709  0.0000  0.0183   0.0075   0.0245    0.0259   0.0000   436.1392       5.45552       20.0421      -2.50903      -4.27421     -0.145026       1.09775       1.91685       1.91627       1.93211       1.95271       1.67859
  19   6 1709.3346    0.3077  0.2365  9.3065  0.0000  0.0123   0.0121   0.0273    0.0336   0.0000   438.4089      0.251606       16.5938      0.463649      -2.75240       1.07538       1.06675       1.37067       1.43034       1.39503       1.31899       1.33829
  19   7 1867.2524    0.4183  0.4299  9.4279  0.0000  0.0167   0.0119   0.0350    0.0435   0.0000   439.3104      0.752946       14.9474      -2.14327      -2.31884       1.75742       1.29417       1.64741       1.85229       1.81260       1.85551       1.68924
  19   8 2021.7320    0.6068  0.5619  9.5476  0.0000  0.0165   0.0150   0.0417    0.0614   0.0000   436.9254     -0.765857       13.1174      -2.60049      -3.72254      -1.46380       1.36881       1.74207       1.80683       1.97143       1.79202       1.69322
  19   9 2173.7175    0.8761  0.7627  9.8841  0.0000  0.0198   0.0189   0.0474    0.0728   0.0000   438.8626      -2.51110       19.9835      -1.52946      -2.46158     -0.922989       1.55168       2.07549       2.16037       2.31309       2.09588       1.99311
  19  10 2322.3018    1.2521  0.8013 10.1994  0.0000  0.0195   0.0255   0.0474    0.0895   0.0000   439.7713     -0.893251       15.2877       1.98164      -1.09232      -1.16848       1.48426       2.02526       2.16544       2.16727       2.23621       1.98166
  19  11 2468.0684    1.6545  0.9732 10.7322  0.0000  0.0223   0.0331   0.0572    0.1419   0.0000   433.9393      -3.84423       14.4567    -0.0490951       1.74128      -1.85444       1.79659       2.42983       2.48141       2.59764       2.59390       2.43622
  19  12 2613.0319    2.1013  1.0200 11.1220  0.0002  0.0220   0.0397   0.0561    0.1428   0.0000   436.2516     0.0762541       12.6745       8.01089      -2.92526     -0.698789       1.85515       2.38969       2.66431       2.62528       2.61863       2.40446
  19  13 2757.8940    2.8157  0.8285 11.7687  0.0000  0.0189   0.0562   0.0481    0.0987   0.0000   440.3683      0.565841       12.9626       1.40380      -1.63850       4.55618       1.54179       1.97253       2.02071       2.29687       2.13264       1.96403
  19  14 2902.4839    3.4970  0.8153 12.0987  0.0000  0.0184   0.0693   0.0462    0.1066   0.0000   438.7769      0.242839       12.2418       6.23792      -1.72874      -1.97091       1.59275       2.14731       2.15590       2.36881       2.30634       2.04485
  19  15 3046.4604    3.9441  0.8881 12.4826  0.0000  0.0199   0.0756   0.0491    0.1005   0.0000   437.8251      -5.25178       18.1178      -1.37288      0.957671      0.960172       1.69354       2.24013       2.37328       2.50320       2.44919       2.23312
  19  16 3189.7674    3.9414  1.1030 12.7101  0.0000  0.0245   0.0732   0.0596    0.1137   0.0000   438.5357      -2.30910       11.8019       3.26452       3.19020      0.425675       1.99647       2.76171       2.78640       3.00716       2.85817       2.70832
  19  17 3332.8225    3.4038  1.6370 12.1971 -0.0072  0.0298   0.0527   0.0732    0.1086   0.0000   435.0902      0.395665       13.7995      -3.44312      0.403449       2.33679       2.40840       3.18607       3.39784       3.36970       3.38486       3.06152
  19  18 3475.9887    2.8701  2.4099 11.7967  0.0000  0.0368   0.0399   0.0961    0.1065   0.0000   437.5854      -8.24977       11.2393      0.810684      -4.60637      -7.33906       2.93282       3.72495       4.26503       4.21647       4.00383       3.78374
  19  19 3619.2096    2.3637  3.7825 11.0340  0.0000  0.0460   0.0272   0.1304    0.1015   0.0000   443.4049       3.69197       16.5978      -6.40816      -1.56342       5.34058       3.74783       4.80582       5.31451       5.33522       5.33057       4.86781
  19  20 3762.3561    1.9649  5.5836 10.7131  0.0000  0.0600   0.0195   0.1690    0.0666   0.0000   429.2618       6.81431       5.02095      0.305386     -0.419567      -6.37124       4.78352       6.15791       6.98861       7.06455       6.77203       6.39742
  19  21 3905.6623    1.6218  7.0002 10.4461 -0.0001  0.0713   0.0155   0.2023    0.0561   0.0000   444.1753      -2.98831       8.78669       3.81809      -5.65121      -10.3493       5.74826       7.47497       8.16688       8.25212       8.10965       7.47948
  19  22 4048.7168    1.3310  9.3938 10.2504 -0.0000  0.0923   0.0130   0.2701    0.0488   0.0000   448.3868       3.08461       46.5812       6.73339      -26.0428       5.52832       7.30528       9.50019       10.5417       10.6181       10.3675       9.54461
  19  23 4192.0757    1.0816 11.0674 10.2299  0.0000  0.1161   0.0121   0.3457    0.0433   0.0000   416.4394       12.2581       26.9380      -1.42047      -9.55933      -8.73807       9.14147       12.3997       13.1881       13.8116       13.0941       12.2352
  19  24 4335.5703    0.8664 12.8639 10.1965 -0.0012  0.1501   0.0110   0.4476    0.0382   0.0000   438.7608       5.03486       16.5910      -45.9170       9.29604       35.3064       11.7701       15.1774       17.0455       17.4618       16.4870       15.5572
  19  25 4479.2527    0.7038 14.9792 10.1380  0.0046  0.1986   0.0093   0.5594    0.0310   0.0000   422.3660       4.49355       9.15071      -2.89194       11.4284      -19.7150       15.6576       20.3639       22.3458       23.0783       22.1149       20.8335
  19  26 4621.7372    0.5937 19.2024  9.9729  0.0084  0.2779   0.0073   0.7162    0.0249   0.0000   413.2633       49.0167       28.7885       1.32022      -5.51362       18.9973       21.4806       28.4336       31.5741       31.6867       30.4856       28.1543
  20   3 1193.6648    0.0793  0.0446  9.3002  0.0000  0.0231   0.0099   0.0166    0.0239   0.0000   438.9867     -0.210837       17.1149      0.502572     -0.969792     -0.974114       1.37800       1.39882       1.34032       1.55661       2.62572       2.10975
  20   4 1386.4827    0.1007  0.0918  9.1823  0.0000  0.0184   0.0079   0.0267    0.0250   0.0000   439.6504      -1.71070       17.3348      -2.93747      -1.97540      -1.68747       1.40734       1.71031       1.75040       1.57004       2.96843       3.30111
  20   5 1566.5315    0.2065  0.1564  9.2310  0.0000  0.0105   0.0098   0.0220    0.0282   0.0000   440.5206      -2.16422       19.2095      -1.14394      -1.62497    -0.0861057      0.945662       1.13713       1.19027       1.26051       1.08373       1.02187
  20   6 1734.1599    0.3113  0.2844  9.3237  0.0000  0.0137   0.0109   0.0299    0.0344   0.0000   440.9112     -0.448249       16.8109     -0.306635      0.718817      -2.54489       1.11076       1.62490       1.67407       1.85782       1.83029       1.79363
  20   7 1893.8823    0.4850  0.4513  9.4333  0.0000  0.0159   0.0133   0.0378    0.0454   0.0000   438.8528     -0.326747       11.3990       1.55287      -4.44208     -0.337238       1.19854       1.38530       1.67103       1.81299       1.60554       1.68056
  20   8 2050.0318    0.6813  0.5317  9.6733  0.0000  0.0151   0.0166   0.0391    0.0547   0.0000   439.1225      -1.31581       12.8721       1.28634     -0.748828      0.533336       1.25980       1.60760       1.82468       1.82673       1.80086       1.60362
  20   9 2203.1044    0.9774  0.7366  9.8191  0.0000  0.0185   0.0200   0.0430    0.0866   0.0000   439.3420     -0.220218       10.8186     -0.436081      -4.36621     -0.767310       1.39499       1.76051       2.03668       2.06408       1.96180       1.80168
  20  10 2352.4059    1.3137  0.8200 10.3272  0.0000  0.0193   0.0260   0.0463    0.0915   0.0000   440.2082       1.82461       12.6468      0.927324      -4.11231      -2.44164       1.53832       1.96341       2.01352       2.11116       2.00408       1.98484
  20  11 2498.9191    1.7777  0.9447 10.8047  0.0005  0.0207   0.0332   0.0504    0.1252   0.0000   437.7175     -0.625759       11.7110       1.84813      -7.41462      -1.18714       1.71580       2.24463       2.40160       2.49480       2.39517       2.18730
  20  12 2644.7920    2.2617  0.9661 11.3635  0.0000  0.0214   0.0437   0.0542    0.1435   0.0000   435.3808       1.24679       15.4063      0.442679       2.49393      -1.55706       1.65912       2.21642       2.21156       2.48944       2.30299       2.13789
  20  13 2790.6117    2.8335  0.9689 11.8492  0.0004  0.0211   0.0526   0.0519    0.1066   0.0000   438.2633      -4.28175       10.0372      -2.10987      -2.09414      0.365985       1.59089       2.12755       2.26292       2.30959       2.29928       2.15332
  20  14 2935.8522    3.6938  0.8562 11.9091  0.0002  0.0182   0.0694   0.0454    0.1296   0.0000   438.0863      -1.18973       10.6199      -2.12337       1.65200       3.93507       1.47783       1.93370       2.02838       2.07968       2.09032       1.92269
  20  15 3080.4228    3.9789  0.9778 12.6159 -0.0000  0.0217   0.0728   0.0515    0.1034   0.0000   437.7853      0.705037       11.5446     -0.412754      -1.78925      -2.86049       1.71312       2.15082       2.44885       2.47843       2.33432       2.27222
  20  16 3224.3500    3.9259  1.2154 12.4944  0.0000  0.0231   0.0670   0.0642    0.1084   0.0000   437.5187      -1.00853       8.99083     -0.890847      0.456070     -0.750144       1.81960       2.37363       2.50703       2.58787       2.57571       2.46886
  20  17 3367.9604    3.3816  1.6512 12.2352 -0.0000  0.0299   0.0513   0.0743    0.0918   0.0000   437.7744       1.04270       14.7267      -1.59938      -1.25630      0.903764       2.12321       3.00487       3.13217       3.24047       3.03551       2.89209
  20  18 3511.7299    2.7351  2.8861 11.5434  0.0000  0.0385   0.0334   0.1040    0.0869   0.0000   441.4516     -0.118186    -0.0428549      -1.77108       2.26394      -3.49931       2.99173       3.83598       4.39143       4.24504       4.22990       4.01318
  20  19 3655.5432    2.2398  4.1212 11.0037  0.0000  0.0486   0.0240   0.1311    0.0807   0.0000   436.8550      -4.29870       9.58961       4.20569      0.812137       3.40599       3.67712       4.78338       5.35791       5.32614       5.10414       4.91577
  20  20 3799.0737    1.8454  5.9768 10.6984  0.0000  0.0620   0.0180   0.1782    0.0591   0.0000   433.8571      -7.92949       9.46539       13.4715      -4.93376      -11.5001       4.80977       6.21613       7.00188       7.31956       6.98420       6.56917
  20  21 3942.7324    1.5141  7.9907 10.3737  0.0000  0.0781   0.0141   0.2239    0.0509   0.0000   441.1254      -1.64800       17.3830       7.57748       16.3152      -5.11012       5.97323       7.85958       8.70142       8.81927       8.51587       8.09591
  20  22 4086.5775    1.2633  9.8349 10.2301  0.0000  0.0948   0.0121   0.2834    0.0446   0.0000   441.3474      -5.91564       18.5140       10.6995      -12.8603      -10.0998       7.17631       9.43015       10.1784       10.7925       9.91517       9.63073
  20  23 4230.2304    0.9936 11.5002 10.2874  0.0016  0.1241   0.0117   0.3749    0.0389   0.0000   440.6337       8.86901      -8.87238      -14.8469       31.2715     -0.318989       9.23323       12.1610       13.5617       13.7792       13.3557       12.5415
  20  24 4374.3861    0.8525 13.7783 10.1320  0.0024  0.1562   0.0099   0.4577    0.0355   0.0000   429.2258       12.8492       17.4034      -4.93006       15.1761       6.86866       11.6008       15.3210       16.8022       17.5674       16.6237       15.7615
  20  25 4518.0009    0.6170 15.2099 10.1691 -0.0070  0.2230   0.0087   0.6137    0.0285   0.0000   446.4885       31.2647      -18.8643       24.9625      -12.8533      -21.7111       16.5355       21.5089       24.1315       24.5664       23.5571       22.1930
  21   3 1213.5366    0.0634  0.0749  9.2930  0.0000  0.0288   0.0084   0.0469    0.0237   0.0000   432.3667      -13.3848       6.79650      -11.0826      -7.26093      -4.86146       2.91569       4.32421       4.22398       4.07568       2.62908       2.74904
  21   6 1758.1825    0.3375  0.3049  9.3552  0.0000  0.0123   0.0111   0.0312    0.0353   0.0000   437.9679     -0.339267       17.5144      0.332273      -3.58401     0.0971542      0.971908       1.16828       1.26403       1.34837       1.29709       1.34405
  21   7 1919.8100    0.5296  0.4060  9.5448  0.0000  0.0133   0.0146   0.0321    0.0445   0.0000   438.3633      0.458203       18.9285     -0.888122     -0.955420      0.155168       1.04943       1.28190       1.42662       1.46865       1.36771       1.29605
  21   8 2077.7351    0.7158  0.6292  9.6846  0.0000  0.0170   0.0157   0.0411    0.0613   0.0000   437.9087      0.295113       12.9784     -0.219619      -4.42624       1.67252       1.31138       1.77214       1.94728       2.05482       1.96898       1.80178
  21   9 2231.8473    1.0222  0.8393 10.0022  0.0000  0.0202   0.0204   0.0482    0.0921   0.0000   439.5150      -2.83268       16.5850      -1.73567      0.632070     -0.417427       1.66795       2.07876       2.28712       2.22195       2.24529       2.17295
  21  10 2381.8955    1.3866  0.9388 10.2794  0.0000  0.0207   0.0249   0.0492    0.0965   0.0000   438.5802      -4.87681       12.2261       3.50448      -1.96345      -3.50015       1.46569       1.97365       2.04125       2.24883       2.10008       2.01262
  21  11 2529.2751    1.8943  1.0318 10.6635  0.0000  0.0213   0.0325   0.0505    0.1200   0.0000   436.9166      -5.72986       13.3532       1.20357       2.09074      -1.04271       1.53882       2.08825       2.16641       2.25133       2.24881       2.14833
  21  12 2676.1567    2.4970  0.9743 11.2586  0.0000  0.0206   0.0461   0.0522    0.1800   0.0000   439.5708       1.48962       14.2184      -2.39668      -4.95962      -1.73003       1.55309       1.93637       2.27093       2.22175       2.26722       2.00597
  21  13 2822.8987    3.1823  0.8271 11.9779  0.0000  0.0181   0.0611   0.0457    0.1297   0.0000   440.2212     -0.658303       16.0710     -0.438008     -0.958555     -0.867573       1.40923       1.71110       1.78231       2.03517       1.95255       1.77822
  21  14 2968.8382    3.8532  0.8866 12.3658  0.0000  0.0192   0.0713   0.0479    0.1067   0.0000   439.4097     -0.195411       11.2559      0.966831      0.159112      -1.79957       1.43446       1.96183       2.10681       2.16423       2.14488       1.93873
  21  15 3113.8623    4.0085  1.0220 12.4270  0.0000  0.0207   0.0702   0.0538    0.1195   0.0000   438.6361      -2.95496       11.7681      0.770478      -5.46005      0.836327       1.53846       1.95883       2.10969       2.16890       2.20074       2.02588
  21  16 3258.5027    3.7770  1.2490 12.7027 -0.0025  0.0246   0.0639   0.0626    0.1026   0.0000   439.6005      -2.35383       18.0832       4.86573      -3.40493      -3.20078       1.78115       2.37017       2.57314       2.61645       2.55084       2.38484
  21  17 3402.6957    3.2187  1.9631 12.0012  0.0000  0.0301   0.0429   0.0811    0.0763   0.0000   440.3399      -1.24220       12.5243      -1.42944      -3.74838      -1.41657       2.28800       3.02132       3.31618       3.38169       3.43871       3.07847
  21  18 3547.0766    2.5806  2.8890 11.7251  0.0000  0.0389   0.0313   0.1047    0.0641   0.0000   441.6862      0.689503      0.705081     -0.596642       5.87323       3.84503       2.83360       3.74893       4.08543       4.21654       4.19878       3.93988
  21  19 3691.3264    2.1388  4.5309 11.0481 -0.0000  0.0506   0.0221   0.1390    0.0653   0.0000   443.5954      -2.62645       9.59266       7.14843      -3.14451      -3.60101       3.69841       4.92304       5.35571       5.59167       5.52857       5.15879
  21  20 3835.5120    1.7273  6.1295 10.7085  0.0000  0.0634   0.0169   0.1778    0.0545   0.0000   441.9925       4.67326       9.95001      -17.2576       6.65942       6.97829       4.64270       5.95348       6.75612       6.86724       6.77850       6.45114
  21  21 3979.6442    1.4551  8.5795 10.3640  0.0000  0.0811   0.0131   0.2312    0.0459   0.0000   445.6274       2.12796       23.4965       10.9804      -3.61651      -13.0225       5.88958       7.68798       8.47820       8.79443       8.40314       8.04246
  21  22 4123.7387    1.1358  9.9360 10.3610  0.0000  0.0991   0.0119   0.3006    0.0397   0.0000   433.7266      -12.0913       23.8514       3.04587       3.10492       4.94762       7.31236       9.54946       10.7127       10.9212       10.5309       9.98259
  21  23 4268.1059    0.9300 11.7954 10.3490  0.0000  0.1280   0.0115   0.3944    0.0357   0.0000   450.4636       4.85027      -11.3176       18.8841       35.3725      -4.60037       9.35851       11.9443       13.4888       13.8177       13.1094       12.9381
  21  24 4412.4964    0.7566 14.1641 10.1910 -0.0013  0.1734   0.0092   0.4978    0.0323   0.0000   459.6067      -30.1019       14.7443      -3.52596      -15.6037       13.6300       12.4102       16.1024       18.1101       18.4526       17.7043       17.0304
  21  26 4700.9003    0.4200 15.4024 10.0258  0.0000  0.3019   0.0082   0.7948    0.0275   0.0000   487.5683      -14.7054      -14.5168      -1.43645       61.1144      -9.03369       21.0209       27.6496       31.0800       31.8005       30.4818       28.7913
  22   3 1233.0935    0.0674  0.0688  9.2522  0.0000  0.0126   0.0076   0.0261    0.0231   0.0000   438.4997      0.492993       20.5911      -1.32319      -3.57462     -0.956745       1.02027       1.39136       1.51705       1.27702       1.53349       1.50437
  22   4 1429.1295    0.1051  0.1296  9.2266  0.0000  0.0113   0.0071   0.0312    0.0244   0.0000   438.9543      -1.53025       17.7364      -1.73997      -4.84915      0.302952      0.810800       1.14476       1.23733       1.14777       1.13989       1.15064
  22   5 1611.3188    0.2090  0.2080  9.3075  0.0000  0.0119   0.0088   0.0277    0.0278   0.0000   440.5511    -0.0270903       19.0141       1.25526      -4.61802       1.06505      0.823912       1.17628       1.10376       1.30607       1.28007       1.34002
  22   6 1781.5410    0.3658  0.3117  9.4199  0.0000  0.0134   0.0114   0.0281    0.0356   0.0000   439.7264      -4.28953       16.8895      -2.89163      -2.61233     -0.927260      0.985638       1.26452       1.42200       1.50772       1.60591       1.33509
  22   7 1945.0439    0.5448  0.4852  9.5152  0.0000  0.0159   0.0133   0.0340    0.0475   0.0000   438.2272      -3.14825       16.9920      0.397212      -2.82563       1.95058       1.15051       1.47783       1.67322       1.75524       1.72982       1.61999
  22   8 2104.7437    0.7657  0.6569  9.7319  0.0000  0.0167   0.0163   0.0419    0.0621   0.0000   439.2235       2.68223       16.3931      -1.46374     -0.388223       1.65784       1.12771       1.55568       1.63033       1.68725       1.70865       1.57959
  22   9 2259.9409    1.1156  0.7792 10.0309  0.0000  0.0178   0.0215   0.0459    0.0808   0.0000   437.0586      -2.80126       15.5921       1.09502      -2.74708     0.0414823       1.28027       1.75726       1.84526       2.05247       2.04278       1.92374
  22  10 2410.7560    1.4275  0.9967 10.5464  0.0003  0.0208   0.0259   0.0527    0.1133   0.0000   437.4021      -2.84380       14.1519      0.996566      0.732370      -1.55464       1.51726       2.06386       2.14412       2.29728       2.28624       2.13761
  22  11 2559.1451    2.0162  1.0447 10.7366  0.0001  0.0204   0.0337   0.0508    0.1176   0.0000   441.3786     -0.353463       16.1311      0.959219      -1.34228       1.89538       1.50424       2.07763       2.19907       2.32764       2.25616       2.14725
  22  12 2707.0401    2.6440  0.9071 11.5645  0.0000  0.0192   0.0481   0.0458    0.1225   0.0000   439.1642     -0.685672       13.4676      0.834577     -0.566120       1.48966       1.36853       1.74161       1.94374       2.01297       1.99642       1.90120
  22  13 2854.6941    3.2163  0.9517 11.7725  0.0000  0.0195   0.0581   0.0482    0.1777   0.0000   438.6638      -2.38021       11.6412     -0.554275      -4.17828      -6.33113       1.45017       1.82012       2.00522       2.11171       2.03823       1.99782
  22  14 3001.3394    3.8073  0.8841 12.5174  0.0000  0.0185   0.0693   0.0464    0.1068   0.0000   438.5872      0.426420       11.9287       2.16480      -1.38646      -1.49324       1.28305       1.68359       1.84552       1.93791       1.95018       1.91223
  22  15 3146.9378    4.1838  1.0415 12.3356  0.0000  0.0206   0.0713   0.0510    0.1305   0.0000   441.2486      -2.37514       12.4879      0.488727     -0.914027      -3.82150       1.48063       2.06372       2.13962       2.25226       2.23919       2.03140
  22  16 3292.1271    3.7253  1.5023 11.8384  0.0045  0.0250   0.0540   0.0641    0.1315   0.0000   440.0891      -2.31722       14.1866       3.03055      0.326749       2.70559       1.85049       2.43985       2.59326       2.67566       2.59163       2.46880
  22  17 3437.1114    3.0513  2.1513 11.9305  0.0000  0.0315   0.0380   0.0825    0.0667   0.0000   444.6418       4.81551       6.85631      -1.39395     -0.572107      -2.75696       2.17255       2.87115       3.13652       3.30171       3.16417       2.95465
  22  18 3581.9313    2.4236  3.4377 11.4916  0.0000  0.0424   0.0267   0.1113    0.0578   0.0000   437.6119      -6.04241       11.3595       3.90746      -2.60992       4.34324       2.96132       3.96141       4.30227       4.44234       4.39848       4.26538
  22  19 3726.8366    2.0139  5.1706 10.9441  0.0000  0.0549   0.0195   0.1495    0.0573   0.0000   434.5070      -2.80109       17.8442       2.89775      -1.47390      -1.77651       3.74339       5.08457       5.43073       5.66404       5.49610       5.25033
  22  20 3871.6232    1.6282  6.6634 10.6547  0.0000  0.0650   0.0151   0.1870    0.0475   0.0000   439.5848      -1.17433       13.3718     -0.427499      0.126287      -2.87793       4.58373       5.95056       6.48144       6.81998       6.62588       6.51202
  22  21 4016.0742    1.3468  8.9268 10.4273  0.0000  0.0843   0.0126   0.2462    0.0417   0.0000   434.4753      -1.29468       22.6576       1.39443       9.51750       8.30879       5.94368       7.61650       8.40777       8.77015       8.52606       8.07320
  22  22 4160.6558    1.0919 10.5210 10.4202  0.0000  0.1073   0.0117   0.3205    0.0357   0.0000   433.1119       4.66109       16.4528      -1.68806       20.5687       8.64051       7.33625       9.66602       10.6601       10.9921       10.6965       10.2871
  22  23 4305.5521    0.8793 12.4092 10.3277 -0.0002  0.1413   0.0108   0.4140    0.0340   0.0000   451.8999       5.23221       35.1105       7.00130      -15.5638      -11.0969       9.33431       12.5533       13.8742       14.2699       13.9534       13.4400
  22  24 4450.1686    0.7102 14.6625 10.2411  0.0000  0.1846   0.0094   0.5258    0.0298   0.0000   452.2129      -11.4807       14.9911      -5.59339       27.3209      -37.3861       12.4184       16.5478       18.1629       19.1206       18.3643       17.6582
  22  25 4594.9057    0.5320 15.9497 10.1272 -0.0053  0.2487   0.0083   0.6654    0.0266   0.0000   447.1249      -49.5163       39.5741       12.3766      -9.68914       15.5870       16.6888       22.1904       24.5566       25.6140       24.7051       23.6626
  23   4 1449.7015    0.1417  0.0833  9.1780  0.0000  0.0077   0.0120   0.0260    0.0237   0.0000   440.1408   -0.00402287       20.1012      -2.08346      -2.02392      0.612122      0.603524      0.809179       1.00757      0.956547      0.700439      0.764193
  23   5 1632.7830    0.2526  0.2002  9.2866  0.0000  0.0100   0.0098   0.0236    0.0278   0.0000   439.9452     -0.448097       19.7449      0.248210      -2.35890      0.657656      0.666007      0.877241      0.846373      0.960432      0.983150      0.912986
  23   6 1804.1955    0.3996  0.3637  9.3559  0.0000  0.0132   0.0111   0.0295    0.0367   0.0000   440.2915     -0.466310       15.6228     0.0719396      -2.04934      0.893982      0.913007       1.17202       1.28795       1.27508       1.29660       1.33712
  23   7 1969.6312    0.6120  0.5508  9.5007  0.0000  0.0155   0.0140   0.0372    0.0521   0.0000   439.2955     -0.923774       17.7215     -0.566866      -1.82315       1.56942       1.14680       1.55888       1.62815       1.60766       1.62443       1.54631
  23   8 2131.0695    0.8204  0.7055  9.7821  0.0000  0.0171   0.0167   0.0433    0.0657   0.0000   439.2878      -1.78869       15.9314      -2.12297      -2.33644      -1.10079       1.18018       1.62566       1.70208       1.77730       1.71715       1.64217
  23   9 2287.4444    1.1373  0.9877  9.9324  0.0000  0.0201   0.0197   0.0508    0.0968   0.0000   439.2438      -1.99653       14.8713       2.07457      0.157834      0.402615       1.34232       1.78320       1.86822       2.02150       2.02941       1.89016
  23  10 2439.1315    1.6226  1.0341 10.2992  0.0000  0.0206   0.0271   0.0520    0.1367   0.0000   438.4697       1.91400       15.2052      0.620822      -1.83751      -2.66527       1.36573       1.79887       2.03860       2.10713       2.00645       2.03189
  23  11 2588.5823    2.2107  0.9941 11.1102  0.0000  0.0201   0.0372   0.0492    0.1083   0.0000   438.7352      -3.96746       13.5608      -2.14888      -5.39083       1.68852       1.37196       1.88256       2.01162       2.19495       2.27144       2.13325
  23  12 2737.5095    2.7590  0.9271 11.5317  0.0000  0.0185   0.0477   0.0469    0.1002   0.0000   438.5976       2.13234       14.8654       1.09857      -3.92230      0.513437       1.24707       1.73409       1.78131       1.94423       1.90667       1.79613
  23  13 2886.0403    3.4157  0.8875 12.1049  0.0000  0.0187   0.0612   0.0456    0.1371   0.0000   440.1999      -1.22688       15.9951      -2.27854      -3.42217      -1.28017       1.25157       1.68769       1.71213       1.84609       1.87113       1.81223
  23  14 3033.3492    3.9447  0.8888 12.4733  0.0000  0.0180   0.0701   0.0470    0.1337   0.0000   439.3542    -0.0459391       13.3689       3.74756      0.190999       2.73880       1.25448       1.66577       1.77739       1.94498       1.86034       1.80118
  23  15 3179.6077    3.9292  1.1458 12.6474  0.0000  0.0225   0.0659   0.0577    0.1093   0.0000   441.4616      -3.41074       13.8562      0.384494      -7.00294      0.835182       1.46832       2.05427       2.04348       2.21190       2.22418       2.10140
  23  16 3325.4684    3.5783  1.5646 12.1531  0.0000  0.0262   0.0509   0.0644    0.0947   0.0000   437.8712      -4.22093       10.3048       1.57675      0.955790      -1.92324       1.72535       2.30780       2.46044       2.59694       2.60261       2.39097
  23  17 3471.1694    2.8768  2.6214 11.7912 -0.0000  0.0344   0.0321   0.0929    0.0576   0.0000   442.9663      -7.46379       9.87590      -2.23456       5.83456       1.09132       2.32224       3.11783       3.41082       3.44090       3.50414       3.28809
  23  18 3616.5001    2.3410  3.9315 11.3049  0.0000  0.0445   0.0234   0.1180    0.0525   0.0000   446.2722     -0.864606       5.76063      -12.0921       11.5243      -3.27904       2.90837       3.88295       4.17061       4.38379       4.33104       4.13024
  23  19 3761.8322    1.9184  5.5256 10.8260 -0.0003  0.0554   0.0176   0.1539    0.0528   0.0000   430.4286       8.76898       17.7757      -11.1393      -11.2311      -2.11999       3.58494       4.75291       5.26937       5.51674       5.29723       5.11028
  23  20 3907.2438    1.5772  7.3774 10.5523  0.0000  0.0696   0.0142   0.1955    0.0458   0.0000   442.2413      -10.8534       16.6279       1.46294       9.40532      -12.9121       4.51323       6.08214       6.60112       7.08371       6.71370       6.47819
  23  21 4052.2367    1.3041  9.7198 10.3893  0.0000  0.0894   0.0119   0.2642    0.0388   0.0000   440.6337       3.81638       5.27849       1.33811      -6.45378       1.53444       5.76657       7.67814       8.51016       8.93309       8.70225       8.18073
  23  22 4197.3727    1.0534 11.4335 10.3902  0.0000  0.1144   0.0111   0.3398    0.0338   0.0000   416.2756       3.04522       29.0752      -7.27419      -12.5836      -12.0870       7.55906       9.76158       11.0776       11.3603       11.1921       10.6671
  23  23 4342.1498    0.8532 13.6977 10.2788  0.0055  0.1499   0.0096   0.4377    0.0311   0.0000   446.1966       22.2487       4.57135      -50.9603       12.4432       11.8798       9.71076       12.9508       14.2605       14.9128       14.2434       13.8547
  23  24 4487.5977    0.6285 15.1432 10.2671  0.0000  0.2063   0.0088   0.5813    0.0271   0.0000   404.4418       19.4485       40.8412      -20.5343      -3.85328      -3.52060       13.2332       17.7885       19.4268       20.2912       19.6962       18.8702
  23  25 4632.2689    0.5068 16.3368 10.0847  0.0057  0.2523   0.0081   0.6902    0.0254   0.0000   440.3518      -16.9353       29.9531       8.82648       44.1322       2.60097       16.3422       21.3341       24.0328       24.8256       24.2543       23.1490
  24   3 1271.0096    0.0888  0.0685  9.1918  0.0000  0.0099   0.0079   0.0218    0.0222   0.0000   440.4234     -0.727757       19.7802     -0.480196      -2.22808    -0.0915614      0.874543      0.831946      0.985229       1.21314       1.02364       1.16712
  24   4 1469.7889    0.1427  0.0970  9.1505  0.0000  0.0092   0.0082   0.0164    0.0234   0.0000   438.8784     -0.177608       19.1918       1.01111      -2.73402      -1.15701      0.625447      0.852436      0.824512      0.817429      0.812258      0.834787
  24   5 1653.6883    0.2764  0.2061  9.2311  0.0000  0.0091   0.0104   0.0236    0.0281   0.0000   439.3659      0.858914       18.7066     -0.448754      -2.40404      0.269454      0.676990      0.814270      0.999131       1.00986      0.948159      0.902294
  24   6 1826.2878    0.4447  0.3830  9.3135  0.0000  0.0137   0.0118   0.0303    0.0391   0.0000   439.8904     -0.487072       19.2025      0.741731    0.00509357      0.916508      0.971183       1.33497       1.51305       1.63279       1.59839       1.39209
  24   7 1993.5530    0.5976  0.6002  9.6094  0.0000  0.0159   0.0130   0.0390    0.0493   0.0000   439.8360      -2.83670       17.6245      0.580755      -2.61186       1.80200       1.03501       1.39317       1.52212       1.60655       1.62160       1.48228
  24   8 2156.7255    0.8765  0.7763  9.7721 -0.0003  0.0176   0.0165   0.0432    0.0672   0.0000   439.4734     -0.557011       15.4502      -2.11005      -5.04073      0.796388       1.14643       1.55502       1.65831       1.76802       1.71005       1.66480
  24   9 2314.2416    1.2455  0.8816 10.2857  0.0000  0.0184   0.0222   0.0472    0.0822   0.0000   439.3056       2.59156       15.9576      -2.18266     -0.711851      -1.00101       1.27927       1.62213       1.75886       1.86873       1.88642       1.72977
  24  10 2466.9955    1.6487  1.0409 10.7579  0.0000  0.0205   0.0275   0.0522    0.1098   0.0000   441.9019     -0.496388       18.5639      0.906637      -3.05007       1.88050       1.33503       1.70670       1.90610       2.04146       2.01027       1.94720
  24  11 2617.6034    2.2238  1.0104 11.1605  0.0002  0.0199   0.0370   0.0479    0.1225   0.0000   437.2339     -0.962408       14.7587      -1.73363      -3.64734     -0.383638       1.26583       1.70517       1.80818       1.86026       1.91078       1.77951
  24  12 2767.6333    2.9179  0.9614 11.5535  0.0000  0.0186   0.0487   0.0468    0.1124   0.0000   437.9362      0.736094       14.0727       1.06711      -1.10303    -0.0684700       1.21361       1.69377       1.73559       1.85453       1.89617       1.74932
  24  13 2916.9286    3.5331  0.8975 12.3194  0.0000  0.0181   0.0629   0.0458    0.1082   0.0000   439.1903      -1.88229       12.8639       3.32976     -0.579713      -2.80332       1.18244       1.57464       1.66952       1.80284       1.82761       1.74068
  24  14 3064.9791    4.1171  0.8811 12.5317  0.0000  0.0185   0.0733   0.0448    0.1442   0.0000   437.8553     -0.888455       14.1670      0.167421     -0.756333     -0.934073       1.16297       1.61437       1.68487       1.86284       1.82578       1.70492
  24  15 3211.9031    3.9377  1.1544 12.5934  0.0000  0.0209   0.0642   0.0563    0.1303   0.0000   438.3714       2.15659       15.6480      -2.05592       2.45626      -2.24646       1.39018       1.79920       1.99095       2.10099       2.03661       1.90674
  24  16 3358.3566    3.5196  1.6771 12.2489  0.0000  0.0256   0.0481   0.0705    0.0789   0.0000   441.1920      -5.74507       11.6534       1.78600       1.69956      -6.54820       1.70985       2.28946       2.37128       2.62377       2.73861       2.53871
  24  17 3504.7399    2.7243  2.7264 11.7321  0.0000  0.0350   0.0297   0.0911    0.0560   0.0000   445.9792      -2.13354       9.69683      -4.46874       3.94228       4.17111       2.21700       2.94455       3.16956       3.33470       3.33392       3.26389
  24  18 3650.7333    2.2250  4.2045 11.1718  0.0000  0.0449   0.0210   0.1193    0.0503   0.0000   437.3538       3.30700       17.1421      -6.30588       3.68498       10.9670       2.87321       3.74592       4.27674       4.40208       4.39716       4.34645
  24  19 3796.5864    1.8159  5.7672 10.8296  0.0000  0.0561   0.0168   0.1580    0.0497   0.0000   434.5684     -0.244795       11.7403       1.02971      -4.94969      -9.80199       3.53671       4.62302       5.22668       5.38528       5.40848       5.09256
  24  20 3942.4407    1.5021  8.0131 10.5185  0.0000  0.0725   0.0133   0.2093    0.0432   0.0000   435.7346      -10.3215       7.72998      -12.9910      0.151918      -13.9824       4.55775       6.00637       6.82360       6.92246       6.83037       6.61723
  24  21 4088.2250    1.2047  9.6800 10.4005  0.0000  0.0910   0.0116   0.2646    0.0383   0.0000   426.4506      -5.30326       7.81080       16.8210     -0.622534      -4.61377       5.75619       7.42479       8.47222       8.73739       8.53520       8.24210
  24  23 4379.4263    0.7824 13.5105 10.2648 -0.0009  0.1548   0.0092   0.4440    0.0300   0.0000   421.4334      -6.86184       42.8546      -6.85680     -0.612290       1.74214       9.63013       12.6946       14.3460       14.8720       14.5676       14.0682
  24  24 4524.6181    0.5961 15.3795 10.2321  0.0010  0.2146   0.0085   0.5926    0.0257   0.0000   416.4373      -16.9873       12.2798      -26.7152      -4.36962      -7.15011       13.3786       17.5470       19.3738       20.3946       19.8050       19.0204
  25   4 1489.4503    0.1623  0.1416  9.1761  0.0000  0.0094   0.0077   0.0218    0.0239   0.0000   440.1980    -0.0350346       20.0240     -0.708199      -1.88342      0.466114      0.531576      0.750167      0.742763      0.910845      0.869250      0.836367
  25   5 1674.0766    0.2746  0.2583  9.2253  0.0000  0.0114   0.0089   0.0250    0.0291   0.0000   438.5449     -0.992666       19.4000     -0.871838      -2.11154      -1.51254      0.719734      0.893320      0.960601       1.02356       1.12355      0.936694
  25   6 1847.8055    0.4263  0.4289  9.4394  0.0000  0.0139   0.0108   0.0329    0.0372   0.0000   438.5328       1.25376       19.0124      -1.14656      -2.26328     0.0316487      0.919629       1.15557       1.29372       1.39194       1.38526       1.25471
  25   7 2016.9158    0.6571  0.6108  9.4817 -0.0000  0.0155   0.0137   0.0368    0.0560   0.0000   439.4260      0.109669       18.0321      0.319478      -2.09457     -0.882252      0.994581       1.28322       1.43956       1.56802       1.53350       1.49491
  25   8 2181.7064    0.9208  0.8313  9.8437  0.0001  0.0181   0.0169   0.0452    0.0722   0.0000   437.7519     -0.228452       17.9765     -0.303810      -3.74073    -0.0803236       1.16117       1.51949       1.66587       1.87427       1.84943       1.64923
  25   9 2340.4823    1.3176  0.9018 10.3888  0.0000  0.0189   0.0230   0.0459    0.0811   0.0000   439.6422       1.17371       13.5215      -2.60530      -3.63724      -1.15204       1.13716       1.55951       1.69020       1.72668       1.76264       1.63099
  25  10 2494.2461    1.7625  1.1513 10.5532 -0.0003  0.0212   0.0272   0.0525    0.1191   0.0000   438.2290      -2.38838       16.9421      0.139545      -2.54448     -0.340072       1.29503       1.76858       1.83983       2.01429       2.11708       1.99993
  25  11 2646.1731    2.4137  0.9801 11.1989  0.0000  0.0191   0.0394   0.0480    0.1244   0.0000   439.3197     -0.901644       15.9839      0.706194      -3.01613       1.04504       1.15305       1.62124       1.71818       1.84499       1.87741       1.75910
  25  12 2797.2759    2.9818  0.9079 11.7921  0.0000  0.0173   0.0500   0.0445    0.0943   0.0000   438.6431      -1.89558       13.5274     -0.486478      -1.53052     -0.588017       1.09395       1.41538       1.56925       1.70152       1.55543       1.58337
  25  13 2947.3346    3.7032  0.8870 12.1391  0.0000  0.0173   0.0619   0.0421    0.1070   0.0000   439.6592       1.51294       16.4948      -1.45654      -1.35268       1.77229       1.12203       1.47287       1.65365       1.70635       1.81794       1.69037
  25  14 3096.1111    3.9760  0.9911 12.8004  0.0000  0.0197   0.0688   0.0520    0.1135   0.0000   438.1616       2.75658       10.3527       2.98235      -1.43501      -4.34064       1.19054       1.65010       1.68058       1.78791       1.88577       1.72745
  25  15 3243.7909    3.7800  1.4100 12.3023  0.0000  0.0239   0.0563   0.0610    0.1389   0.0000   439.8838     -0.408567       16.4753       1.69613      -3.48779      0.139022       1.48914       1.98117       2.12015       2.14352       2.31173       2.17263
  25  16 3390.9501    3.2068  1.9393 12.0941  0.0000  0.0281   0.0401   0.0738    0.0754   0.0000   441.3506     0.0863593       12.0444      -3.83973       2.66052      -4.81635       1.72849       2.33047       2.57773       2.64727       2.70368       2.55560
  25  17 3537.9084    2.5600  3.2074 11.6572  0.0000  0.0374   0.0262   0.1019    0.0499   0.0000   441.0643      0.527441       12.2269       8.65952       5.05265     -0.347008       2.28609       3.08167       3.35141       3.53696       3.49347       3.32009
  25  18 3684.6366    2.1091  4.5119 11.1308  0.0000  0.0460   0.0194   0.1272    0.0474   0.0000   440.4189      -2.95766       10.9688      0.810054      -1.48626      -8.15329       2.84268       3.66634       4.17029       4.19548       4.16882       4.08324
  25  19 3831.0590    1.6941  6.4471 10.8335  0.0000  0.0614   0.0155   0.1713    0.0433   0.0000   440.0051      -7.68124       10.0731      -4.43512       9.70640       1.14255       3.69800       4.86472       5.53368       5.64011       5.66083       5.45672
  25  20 3977.4541    1.3812  8.0058 10.5669  0.0000  0.0739   0.0129   0.2139    0.0406   0.0000   434.7302      -2.95969       26.3889      -4.73658       2.60975      -6.83589       4.48654       6.01427       6.66503       6.94883       6.84051       6.58264
  25  21 4123.6554    1.1590 10.5066 10.4219  0.0011  0.0962   0.0113   0.2854    0.0351   0.0000   447.4308       11.7715       14.5742      -10.4379      -5.32041      -1.61717       5.97975       7.76744       8.59450       8.97852       9.04077       8.77647
  25  22 4269.4286    0.9464 12.3960 10.3588 -0.0020  0.1253   0.0101   0.3693    0.0312   0.0000   448.8155       8.33804       19.6939      -17.3280       8.25626       14.5024       7.61120       9.83879       11.2834       11.5870       11.5706       11.2157
  25  23 4415.5300    0.7446 14.9625 10.2435  0.0006  0.1732   0.0079   0.4757    0.0263   0.0000   441.4546      -18.0892       25.0713      -20.3363      -13.2377       11.9798       10.3758       13.3334       15.2708       15.9619       15.5209       15.0988
  26   2 1088.5974    0.0538  0.0165  9.2945 -0.0026  0.0129   0.0085   0.0075    0.0205   0.0000   439.2879      -2.39651       20.5663      0.462693      -3.65218       3.52854       1.01210       1.11157       1.25884       1.24256       1.26692       1.24573
  26   3 1307.4840    0.0780  0.0587  9.1824  0.0000  0.0181   0.0078   0.0153    0.0214   0.0000   439.6483      0.400449       20.2161      0.455830      -4.12526     -0.526268      0.844595       1.32145       1.30607       1.51948       2.05547       1.94201
  26   4 1508.6909    0.1772  0.1301  9.1201  0.0000  0.0085   0.0082   0.0198    0.0240   0.0000   440.3742     -0.387042       20.3418     -0.670391      -3.67699      -1.03494      0.595684      0.588975      0.632980      0.810973      0.715319      0.798255
  26   5 1694.0312    0.3125  0.2684  9.2348  0.0000  0.0111   0.0098   0.0259    0.0296   0.0000   440.0882      -1.38636       17.4964     -0.695961     -0.647483      0.160511      0.748226      0.807108      0.859195      0.996643      0.917871      0.878584
  26   6 1869.0212    0.4938  0.4118  9.3661  0.0000  0.0134   0.0121   0.0294    0.0405   0.0000   439.7303      -1.51979       17.2772      0.600769      -2.09401     -0.519004      0.767704       1.03729       1.13655       1.20889       1.24128       1.15306
  26   7 2039.6719    0.6629  0.7356  9.5658  0.0000  0.0174   0.0128   0.0442    0.0558   0.0000   438.5974      -1.62347       17.1431     -0.455813     -0.877390      0.960527      0.967953       1.30907       1.43493       1.53472       1.43633       1.47474
  26   8 2206.0304    0.9932  0.8266  9.9271  0.0000  0.0169   0.0175   0.0444    0.0704   0.0000   440.4831      0.660834       17.1706      0.334714      -2.11325      -2.09820       1.02316       1.31349       1.48441       1.52356       1.52960       1.47469
  26   9 2366.0230    1.3607  1.0218 10.4083  0.0001  0.0196   0.0220   0.0496    0.0848   0.0000   439.4990      -1.62062       17.4217     -0.589520      -1.06183      0.769297       1.20703       1.65073       1.75471       1.85522       1.82022       1.81442
  26  10 2521.1364    1.8315  1.0804 11.1048  0.0000  0.0201   0.0292   0.0520    0.0834   0.0000   439.0489       3.12057       15.2645     0.0548911      -1.48859      -4.99667       1.22248       1.58352       1.74822       1.83536       1.87009       1.81501
  26  11 2674.3269    2.5513  0.9818 11.2892 -0.0000  0.0182   0.0411   0.0469    0.1318   0.0000   440.2381      -1.61332       14.1139     -0.532690     -0.955411      0.991652       1.10075       1.48262       1.54281       1.60644       1.70835       1.58272
  26  12 2826.5087    3.2261  0.9852 11.6154 -0.0017  0.0182   0.0505   0.0447    0.1388   0.0000   439.0944       2.64702       13.2723     -0.573447     -0.200730     -0.959913       1.13680       1.44594       1.59105       1.65242       1.78953       1.76726
  26  13 2977.3733    3.8701  0.9492 11.8177  0.0000  0.0172   0.0610   0.0427    0.1323   0.0000   438.0960      -1.92510       9.92788      -1.43066      -2.51709     0.0223080       1.07119       1.34851       1.55279       1.58467       1.63096       1.61214
  26  14 3126.8273    4.2057  1.0339 12.5719  0.0000  0.0189   0.0678   0.0499    0.1185   0.0000   436.4409      -1.27411       16.8438       1.44294      0.755610      -1.44460       1.11785       1.52671       1.59879       1.72970       1.68417       1.64400
  26  15 3275.2961    3.7102  1.3876 12.5024  0.0000  0.0242   0.0573   0.0611    0.1272   0.0000   441.5507      -4.09339       15.9714      -1.68154     -0.426943      -1.23406       1.43238       1.89939       2.05085       2.23668       2.16087       2.15511
  26  16 3423.1735    3.0639  2.0788 12.1818  0.0000  0.0297   0.0384   0.0792    0.0733   0.0000   440.0429      -4.16498       4.55518      -2.86514       7.18032      -2.52907       1.70969       2.33806       2.56268       2.68488       2.73694       2.64851
  26  17 3570.8381    2.4468  3.3070 11.5491  0.0000  0.0374   0.0244   0.1014    0.0515   0.0000   442.8344      -4.98050       12.1183      -8.02130       2.43446       2.45963       2.26857       2.99691       3.30141       3.46700       3.53008       3.35369
  26  18 3718.2171    2.0335  5.3112 10.9853  0.0000  0.0505   0.0174   0.1373    0.0455   0.0000   436.0283      0.968536       14.4939      0.704030      -1.18088       1.17228       2.95751       3.92206       4.40397       4.53590       4.58150       4.36524
  26  19 3865.1830    1.6404  6.6890 10.7604  0.0000  0.0611   0.0147   0.1731    0.0426   0.0000   438.3279       2.87185       12.9454      -3.63302      -8.75650       6.83878       3.58895       4.75770       5.24282       5.48938       5.56635       5.38481
  26  20 4011.9505    1.3498  8.8815 10.5463  0.0000  0.0787   0.0125   0.2299    0.0383   0.0000   441.7002      -9.51065       27.9366       2.08748      -1.93687      -4.82211       4.54230       6.17882       6.74529       7.07431       7.11366       6.87138
  26  21 4158.5815    1.0480 10.7306 10.5048  0.0000  0.1070   0.0115   0.3178    0.0333   0.0000   433.8682      -6.91220       25.0848       10.0995      -6.15620       3.48211       6.05286       8.18051       9.25418       9.41436       9.55265       9.20909
  26  22 4305.2389    0.8709 12.2922 10.3808 -0.0015  0.1312   0.0098   0.3840    0.0300   0.0000   454.5042       20.7787      -19.9289      -7.27627       12.5254      -12.4877       7.51327       10.0026       11.2069       11.6729       11.4988       11.2949
  26  24 4597.7749    0.5652 17.2679 10.0848  0.0085  0.2308   0.0069   0.6083    0.0219   0.0000   432.5487       22.6866       46.4097      -3.59351       8.49397      -31.7369       13.1333       17.5334       19.5505       20.4487       20.0010       19.7241
  27   4 1527.5627    0.1669  0.1527  9.1964  0.0000  0.0107   0.0075   0.0230    0.0236   0.0000   440.2131      -1.78269       21.4804     -0.422805      -3.12003     -0.236431      0.781755      0.949173       1.01819       1.00001       1.11591      0.931496
  27   5 1713.5959    0.3050  0.3080  9.2795  0.0000  0.0119   0.0089   0.0273    0.0297   0.0000   440.3441      -1.83359       21.6316       1.99989      -2.54070      0.378493      0.635364      0.908441      0.976128       1.04216       1.08452       1.08627
  27   6 1889.7703    0.4791  0.4288  9.4000  0.0000  0.0130   0.0114   0.0301    0.0403   0.0000   438.9581     -0.353975       18.1123     -0.371697      -3.57307       2.49700      0.741783       1.02470       1.10868       1.19071       1.16080       1.11749
  27   7 2062.0276    0.7379  0.6591  9.6805  0.0000  0.0158   0.0142   0.0371    0.0557   0.0000   439.6666      -1.43425       17.5216      0.626282      -3.66930      -1.37313      0.881458       1.20189       1.29172       1.36891       1.40553       1.33395
  27   8 2229.7204    1.0623  0.8572 10.1605  0.0000  0.0177   0.0185   0.0448    0.0683   0.0000   439.7329      -3.17270       17.3202       3.61802     -0.493317     -0.344722       1.00484       1.39214       1.50870       1.56155       1.57448       1.45398
  27   9 2390.9604    1.4686  0.9846 10.6725  0.0000  0.0195   0.0238   0.0466    0.0792   0.0000   439.3059     -0.853394       15.9307      -1.32557      -2.67782      0.822653       1.10108       1.51663       1.57681       1.67916       1.67842       1.69540
  27  10 2547.4868    1.9945  1.0276 11.2198  0.0000  0.0195   0.0317   0.0486    0.0833   0.0000   438.5963     -0.353823       13.2301      0.464272     -0.770229      0.161658       1.12617       1.56358       1.64802       1.74440       1.74607       1.67498
  27  11 2702.0058    2.5678  0.9632 11.5931 -0.0000  0.0176   0.0412   0.0467    0.0976   0.0000   438.9011       1.87356       12.7848      -2.93655      -1.25452      -2.14916      0.999419       1.34250       1.41567       1.54617       1.57869       1.51673
  27  12 2855.2556    3.1948  0.9630 11.9256  0.0000  0.0179   0.0507   0.0462    0.1195   0.0000   437.1934     0.0633650       12.1898      -2.84830      -2.73570      0.881095       1.03357       1.40173       1.43462       1.52424       1.50779       1.56698
  27  13 3007.0017    4.0485  0.8955 12.2716  0.0000  0.0171   0.0647   0.0408    0.1095   0.0000   438.2303      -1.58512       14.5715     -0.526331      -1.77104     -0.676481      0.961169       1.29127       1.47326       1.44560       1.58641       1.44462
  27  14 3157.1686    4.1362  1.1279 12.3549 -0.0000  0.0193   0.0617   0.0517    0.1231   0.0000   440.6062      -3.13730       14.0625       3.55759      -1.00482     -0.512915       1.09915       1.47152       1.62767       1.76169       1.82886       1.70402
  27  15 3306.4175    3.6671  1.5714 12.4581  0.0000  0.0250   0.0511   0.0644    0.0995   0.0000   438.9917      0.797184       12.3473     -0.633062    -0.0126282      -1.94906       1.40611       1.93642       2.09286       2.20416       2.22784       2.13633
  27  16 3455.1298    2.9176  2.3752 11.9728  0.0000  0.0314   0.0350   0.0850    0.0797   0.0000   440.4185      -1.37875       8.71454     0.0763013       7.68564      -3.15296       1.83288       2.44551       2.69493       2.85111       2.93985       2.79463
  27  17 3603.3329    2.3392  3.8503 11.4687 -0.0000  0.0402   0.0222   0.1142    0.0483   0.0000   440.1796       4.76950       14.1942      0.384798      -6.30718     -0.166262       2.33152       3.05774       3.41783       3.52521       3.58139       3.45572
  27  18 3751.4041    1.9622  5.3798 10.9649  0.0000  0.0507   0.0166   0.1387    0.0446   0.0000   440.8540      -3.70323       7.88002      -1.15273     0.0669112      -4.68335       2.79535       3.71142       4.20405       4.33738       4.38802       4.19270
  27  19 3899.1305    1.5319  7.2956 10.7989  0.0000  0.0654   0.0138   0.1897    0.0383   0.0000   438.6044      -9.98819       18.2806       8.51846      -4.67572      -5.46241       3.71351       4.82104       5.52939       5.62304       5.80047       5.64415
  27  20 4046.2780    1.2332  9.4118 10.5820 -0.0002  0.0851   0.0121   0.2522    0.0367   0.0000   437.8248      -2.60948       19.2750       6.54141      -9.14715      -6.28208       4.72879       6.40892       7.16954       7.44166       7.47250       7.33143
  27  21 4193.4350    0.9773 10.9410 10.5433  0.0000  0.1094   0.0114   0.3350    0.0325   0.0000   429.4014      -6.80362       33.3911       2.57516      -15.4289     -0.597084       6.08997       8.12440       9.07521       9.63253       9.39882       9.30352
  27  22 4340.3175    0.8412 13.6100 10.3670  0.0000  0.1438   0.0086   0.4079    0.0272   0.0000   441.7130       17.3556       18.4925      -2.96786     -0.766519      -6.60251       7.97609       10.5780       12.0336       12.2679       12.6739       12.2442
  28   3 1342.6617    0.0912  0.0958  9.2310  0.0000  0.0102   0.0065   0.0245    0.0210   0.0000   440.5651     -0.497950       21.7898      -1.55574      -3.16517       2.45722      0.594723      0.691273      0.843699      0.959685      0.938561      0.923583
  28   4 1546.0240    0.1962  0.1359  9.2436  0.0000  0.0074   0.0084   0.0185    0.0231   0.0000   441.4585      -1.04656       19.7602      0.360832      -2.21545     -0.936585      0.449304      0.504811      0.558420      0.653013      0.643856      0.689499
  28   5 1732.7138    0.3446  0.3489  9.2642  0.0000  0.0122   0.0091   0.0267    0.0319   0.0000   440.1752      -1.28887       19.8540     -0.605243      -2.21423     -0.258938      0.704048      0.892128       1.04130       1.11061       1.12296       1.06488
  28   6 1910.0992    0.5261  0.5232  9.4179 -0.0000  0.0135   0.0112   0.0335    0.0428   0.0000   439.1601      0.945629       20.9947     -0.172479      -4.24709      -2.05806      0.732584      0.947635       1.05090       1.13400       1.09210       1.10734
  28   7 2083.9024    0.7857  0.6529  9.7705  0.0000  0.0150   0.0148   0.0359    0.0557   0.0000   440.8552     -0.495464       17.8167      -1.25188      -1.88874       1.45960      0.872243       1.11611       1.25156       1.37711       1.48196       1.35416
  28   8 2252.7706    1.0897  0.8806 10.0938  0.0001  0.0171   0.0179   0.0430    0.0726   0.0000   441.7387       1.61220       18.8366      0.728585      -1.76836     -0.132268      0.977467       1.28128       1.41747       1.49685       1.50189       1.50815
  28   9 2415.2519    1.5919  1.0025 10.6913  0.0000  0.0183   0.0248   0.0469    0.0870   0.0000   439.3568       2.08124       17.3806      0.476792     -0.430853     -0.254690       1.02962       1.37495       1.50793       1.63429       1.72641       1.59071
  28  10 2573.3155    2.1117  1.0656 11.0406  0.0000  0.0188   0.0318   0.0489    0.1009   0.0000   440.2429      -2.49858       14.7173       1.67991      -1.83598       2.00417       1.01591       1.38408       1.49244       1.58113       1.58801       1.55920
  28  11 2729.2637    2.7798  0.9563 11.6211 -0.0000  0.0175   0.0431   0.0436    0.0978   0.0000   438.1356      0.318345       17.2329     -0.615272      -3.75250      -2.30046      0.964290       1.34188       1.43431       1.61119       1.60064       1.56243
  28  12 2883.6570    3.4711  0.9717 12.0664  0.0000  0.0175   0.0540   0.0444    0.1209   0.0000   438.5399     -0.887886       16.0663     -0.229265     -0.811423      0.798688      0.990489       1.29049       1.43183       1.58301       1.53313       1.49795
  28  13 3036.1785    4.0519  0.9641 12.4572  0.0000  0.0176   0.0623   0.0432    0.1080   0.0000   437.5979     -0.835682       16.1499      -2.05457      -1.83132      -1.98098      0.990568       1.31474       1.40230       1.56900       1.53359       1.50569
  28  14 3187.0868    4.1818  1.1064 12.5067  0.0000  0.0188   0.0620   0.0482    0.1115   0.0000   438.6124     -0.150720       14.5710     -0.236309      0.391187       1.66467       1.13937       1.49884       1.60732       1.71994       1.72992       1.64206
  28  15 3337.1239    3.4675  1.5537 12.4412  0.0000  0.0241   0.0465   0.0618    0.0834   0.0000   440.9951       1.68932       10.9151       1.08261       1.49275      -1.78476       1.36197       1.83826       1.99592       2.13174       2.17383       2.08607
  28  16 3486.5900    2.8200  2.5783 11.9512  0.0000  0.0320   0.0320   0.0879    0.0712   0.0000   443.1267     -0.156659       5.61775       1.99536       2.95862      -3.24218       1.78887       2.32787       2.68453       2.73298       2.84342       2.71947
  28  17 3635.5270    2.3009  4.1070 11.3521  0.0000  0.0412   0.0208   0.1137    0.0500   0.0000   442.4537      -2.20161       14.7286       3.41572      0.250035       1.21187       2.26471       2.99841       3.35038       3.45570       3.52316       3.43080
  28  18 3784.1560    1.8533  5.7433 11.0019  0.0000  0.0524   0.0157   0.1483    0.0414   0.0000   440.9659     -0.832109       13.2312      -1.93007       8.44496       5.39573       2.84093       3.83273       4.30392       4.45601       4.46679       4.34918
  28  19 3932.4797    1.4610  7.8465 10.8056 -0.0001  0.0686   0.0130   0.2014    0.0356   0.0000   443.5327      -8.42380       15.9109      -5.50596      -2.78664       1.01967       3.70562       4.89192       5.52348       5.79097       5.82439       5.68869
  28  20 4080.2839    1.1995  9.7638 10.6333  0.0018  0.0873   0.0118   0.2584    0.0340   0.0000   427.5387       1.93117       26.1165      -8.88970      -1.78624       4.19626       4.69452       6.22175       7.03866       7.38872       7.38903       7.19009
  28  21 4227.6929    0.9591 11.6709 10.5671  0.0000  0.1140   0.0107   0.3498    0.0304   0.0000   443.4004       2.85285       1.72990       11.5617       12.0478      -21.9596       6.22014       8.09557       9.24104       9.74943       9.74614       9.50672
  28  22 4375.6499    0.7994 14.8979 10.3835  0.0012  0.1583   0.0078   0.4328    0.0247   0.0000   433.6818       14.1862       25.9526       4.80588      -4.92271      -3.55249       8.57291       11.2618       12.9695       13.4471       13.4244       13.2266
  28  23 4522.2926    0.6102 15.9755 10.2897  0.0011  0.2044   0.0073   0.5396    0.0220   0.0000   444.1410       18.9814       18.2788      -7.19290       34.9767      -52.2455       10.9484       14.4201       16.4534       17.3586       17.3753       16.7361
  29   4 1564.1379    0.2133  0.1628  9.1790  0.0000  0.0081   0.0081   0.0189    0.0236   0.0000   440.0638     -0.203741       20.6189     -0.370308      -2.75556      0.667622      0.452232      0.544992      0.642820      0.703843      0.726667      0.648747
  29   5 1751.5395    0.3616  0.3152  9.3219  0.0000  0.0110   0.0097   0.0254    0.0314   0.0000   438.9342      -1.42004       19.7786      0.423930      -1.24025      0.658470      0.606113      0.812242      0.833401      0.987833      0.908050      0.896548
  29   6 1930.1379    0.5534  0.5804  9.3952  0.0000  0.0143   0.0112   0.0366    0.0446   0.0000   439.1800      0.479700       18.6944     -0.167754     -0.652818      0.104670      0.733773       1.01396       1.09070       1.18623       1.16055       1.13342
  29   7 2105.2823    0.8080  0.7808  9.6951  0.0000  0.0163   0.0140   0.0393    0.0589   0.0000   439.9955      -2.30400       19.0111      0.604322      -3.47610      0.540840      0.896234       1.15469       1.32642       1.44298       1.42512       1.37252
  29   8 2275.2960    1.1716  0.9113 10.1889  0.0000  0.0178   0.0188   0.0425    0.0749   0.0000   439.7820     -0.279200       19.8571      -1.29888      -1.35424       1.54542      0.962609       1.30233       1.35326       1.47555       1.58789       1.47067
  29   9 2438.9854    1.6377  1.0973 10.6444  0.0000  0.0192   0.0243   0.0497    0.0913   0.0000   441.3939      -2.42504       15.4154     -0.596229     -0.491761      -6.04597       1.01590       1.38194       1.45082       1.65426       1.55677       1.58018
  29  10 2598.6176    2.2483  1.0582 11.4339  0.0000  0.0186   0.0338   0.0482    0.0813   0.0000   439.1483      0.210162       16.8154    -0.0877970      -1.57447      -1.21926      0.982152       1.32536       1.40555       1.56035       1.52265       1.47243
  29  11 2756.0916    2.9025  0.9252 11.9264  0.0000  0.0166   0.0455   0.0439    0.0796   0.0000   438.7366      -2.13760       17.7775      -1.91824      -3.14519      -1.02178      0.857890       1.17101       1.25466       1.34137       1.32944       1.34482
  29  12 2911.5587    3.6139  0.8877 12.1728  0.0000  0.0160   0.0558   0.0391    0.1108   0.0000   440.5696     -0.172565       15.6313      -1.50648     -0.968751     -0.345775      0.889584       1.13827       1.28551       1.32838       1.38623       1.33380
  29  13 3064.9081    4.1519  0.9587 12.4271  0.0000  0.0177   0.0619   0.0419    0.1175   0.0000   439.2503     -0.808376       15.1916      0.840076     -0.673239      0.407229      0.896048       1.27343       1.34256       1.50187       1.47346       1.41295
  29  14 3216.6839    4.1088  1.2490 12.2095  0.0001  0.0195   0.0563   0.0517    0.1216   0.0000   439.2415       1.48517       14.3837      0.960444      -3.20604      -5.25707       1.06210       1.45277       1.53806       1.63411       1.65975       1.62314
  29  15 3367.5209    3.4235  1.7856 12.1440  0.0000  0.0248   0.0413   0.0644    0.0752   0.0000   441.3708     -0.226035       12.3141      0.184666      -1.57679       1.64940       1.36779       1.81604       2.01041       2.14953       2.11848       2.04544
  29  16 3517.7454    2.6544  2.8920 11.8467 -0.0002  0.0336   0.0275   0.0929    0.0556   0.0000   441.5813   -0.00450001       4.73585      -1.55582       4.11089       2.18408       1.79972       2.45246       2.71955       2.79553       2.93035       2.80841
  29  17 3667.4777    2.1400  4.4661 11.2814  0.0000  0.0444   0.0193   0.1223    0.0461   0.0000   439.3419      -3.07671       14.4083      -3.58076       3.83179       1.60321       2.31994       3.08697       3.50528       3.58405       3.66354       3.62315
  29  18 3816.6334    1.7642  6.2177 10.8733  0.0000  0.0552   0.0146   0.1567    0.0400   0.0000   436.0229      -5.61739       16.4147      -9.53394     -0.486196       4.06797       2.90381       3.79849       4.32538       4.62992       4.52697       4.40133
  29  19 3965.5443    1.3886  8.0636 10.7188 -0.0023  0.0713   0.0123   0.2019    0.0346   0.0000   440.4448       5.50600       15.6377      -7.09027       2.60013      0.459957       3.72315       4.96071       5.56119       5.82783       5.91659       5.79289
  29  20 4113.8816    1.0840 10.0128 10.6657  0.0000  0.0948   0.0119   0.2914    0.0326   0.0000   436.3544      0.227040       12.6747      -2.47042       1.87549      -13.2720       4.97287       6.46823       7.54310       7.76134       7.82897       7.70062
  29  21 4262.1240    0.9072 12.2504 10.4872 -0.0000  0.1239   0.0099   0.3611    0.0296   0.0000   446.0199       1.75781       1.44364       17.3770       9.79264      -13.8687       6.36076       8.43040       9.63935       10.1121       9.81145       9.80419
  29  22 4410.2435    0.6972 13.9203 10.3907  0.0004  0.1675   0.0082   0.4570    0.0248   0.0000   436.1177      -18.6756      0.401945      -6.95495       10.9338       7.25150       8.55319       11.3737       12.8111       13.7536       13.3704       13.3329
  30   4 1581.9049    0.2180  0.2015  9.1979  0.0000  0.0093   0.0075   0.0211    0.0240   0.0000   441.3669    -0.0504540       20.9875      -1.07652      -1.38458     -0.134613      0.543786      0.737035      0.847476      0.851402      0.840973      0.829832
  30   5 1770.0427    0.3746  0.3592  9.2785  0.0000  0.0121   0.0094   0.0257    0.0318   0.0000   441.1059     -0.425360       20.3535      0.398437      -2.25429    -0.0443793      0.650595      0.806674      0.930894      0.999095      0.987452       1.03618
  30   6 1949.9361    0.5756  0.5669  9.4537  0.0000  0.0143   0.0114   0.0337    0.0437   0.0000   440.3424      -1.03429       17.2763     -0.236271      -4.61362      -2.39783      0.700673       1.01178       1.08357       1.17612       1.19566       1.17699
  30   7 2126.2997    0.8515  0.8219  9.7094  0.0000  0.0164   0.0141   0.0401    0.0641   0.0000   439.5461      -1.20424       19.5251     0.0255467      -2.20285       1.18688      0.891579       1.16828       1.30370       1.28672       1.36777       1.38065
  30   8 2297.3165    1.2324  1.0006 10.3074  0.0000  0.0185   0.0190   0.0473    0.0761   0.0000   440.4903     -0.285819       19.4538     -0.352475      -4.79677     -0.462094      0.917461       1.24080       1.37590       1.44602       1.47229       1.43389
  30   9 2462.2223    1.7447  1.0958 10.7049  0.0000  0.0184   0.0253   0.0485    0.0940   0.0000   439.1598     -0.372302       18.8107       1.47283      -3.17666     -0.198730       1.00723       1.31858       1.41504       1.50046       1.49875       1.46765
  30  10 2623.4214    2.3253  1.1235 11.1983  0.0000  0.0190   0.0330   0.0473    0.1010   0.0000   439.5421       1.10564       18.9402      -1.12019      -2.23252      0.786548      0.943395       1.32075       1.43274       1.54893       1.49028       1.46846
  30  11 2782.4286    3.0755  0.9632 11.9371  0.0000  0.0169   0.0463   0.0425    0.0869   0.0000   438.8115      -2.74750       16.1728     0.0241880      -1.84563      -1.16442      0.894132       1.22392       1.31115       1.40077       1.39904       1.39640
  30  12 2939.0245    3.8051  0.9402 12.3605  0.0000  0.0163   0.0581   0.0426    0.0895   0.0000   438.4618      -1.19521       15.0277      -2.87675      -1.89094       1.77269      0.832159       1.11835       1.19988       1.28028       1.31425       1.25244
  30  13 3093.2759    4.1211  0.9721 12.6449 -0.0007  0.0173   0.0624   0.0436    0.1056   0.0000   439.4732      -2.56921       14.9904       2.04032      -5.28485     -0.689871      0.876473       1.18075       1.27318       1.41650       1.45349       1.42923
  30  14 3245.9035    3.9030  1.3747 12.4154  0.0000  0.0215   0.0509   0.0547    0.0912   0.0000   438.8535       2.07624       15.1300       1.17069      -3.21252    -0.0180874       1.08928       1.47806       1.56527       1.72979       1.69841       1.68730
  30  15 3397.5746    3.2888  1.9858 12.0377  0.0002  0.0260   0.0366   0.0689    0.0669   0.0000   440.8881      -2.26442       10.4653       1.90922      0.147137       3.37794       1.28500       1.77378       1.92190       2.03847       2.06382       1.98933
  30  16 3548.6040    2.5442  3.2006 11.6838 -0.0000  0.0346   0.0243   0.0960    0.0508   0.0000   439.7976      -1.23200       7.17495      -1.97286       2.47677      -2.82458       1.74002       2.32919       2.61038       2.76110       2.81089       2.73904
  30  17 3698.9301    2.0988  5.0277 11.0343  0.0000  0.0454   0.0173   0.1257    0.0471   0.0000   440.0109      0.127419       13.4822       5.34565      -7.82311      -4.20750       2.33499       3.08040       3.45088       3.69269       3.65486       3.62232
  30  18 3848.7831    1.6648  6.8759 10.7937 -0.0001  0.0589   0.0133   0.1657    0.0375   0.0000   434.1308      -2.67045       28.0018      -2.35607      -8.04745      -3.76151       2.98430       3.92067       4.53967       4.73297       4.69019       4.61473
  30  19 3998.1911    1.3414  8.1885 10.7021 -0.0002  0.0725   0.0118   0.2041    0.0332   0.0000   436.7034      -11.2479       24.7764       1.96107      -15.4222       1.51529       3.62862       4.78103       5.49471       5.68794       5.70716       5.62963
  30  20 4147.1873    1.0508 10.5469 10.6586 -0.0011  0.0990   0.0113   0.3007    0.0310   0.0000   451.3070      -11.6519       14.6546       13.1919      -17.5694      -2.96616       4.96882       6.59651       7.51331       7.95587       7.85442       7.76697
  30  21 4295.8637    0.8615 13.1678 10.4807  0.0000  0.1354   0.0087   0.3775    0.0267   0.0000   449.2208      -12.3661      -5.84380       16.3792      -5.71489      -9.55105       6.74771       8.95172       10.2674       10.8646       10.7817       10.5747
  30  22 4444.3264    0.6684 14.6022 10.3897 -0.0011  0.1776   0.0080   0.4764    0.0233   0.0000   439.8953      -16.1566      -12.6706       42.9320       23.1423      -22.7825       8.64490       11.7028       13.2037       13.9902       13.7747       13.5558
  30  23 4592.7750    0.5066 14.8769 10.2663  0.0000  0.2175   0.0076   0.5902    0.0213   0.0000   421.5591      -10.3266       6.09874      -21.7376       55.2657       24.6420       10.8252       14.1575       16.4672       17.1981       17.0696       16.9863
  31   3 1393.1501    0.1160  0.0830  9.1473  0.0000  0.0078   0.0072   0.0165    0.0203   0.0000   440.4640      -1.08970       20.9344      0.871535      -2.25097      0.217572      0.426828      0.569579      0.638931      0.645107      0.655868      0.725525
  31   4 1599.3369    0.2341  0.1812  9.1627  0.0000  0.0091   0.0081   0.0181    0.0237   0.0000   441.2342      -1.45005       20.9454      0.950386      -3.62723     -0.221674      0.405730      0.606452      0.597903      0.729955      0.618401      0.671088
  31   5 1788.2618    0.3941  0.3740  9.3108  0.0000  0.0117   0.0094   0.0257    0.0318   0.0000   440.6187     -0.487352       20.6552      -1.26281      -3.57988      0.162339      0.593703      0.798339      0.879082      0.937467      0.963471      0.970847
  31   6 1969.4042    0.6187  0.5643  9.5103  0.0000  0.0142   0.0121   0.0329    0.0453   0.0000   440.4851      -1.14288       21.5803      0.670231      -4.30447     -0.645361      0.661808      0.953966      0.959166       1.07848       1.11086       1.02950
  31   7 2147.0050    0.9021  0.7740  9.7429  0.0000  0.0158   0.0147   0.0368    0.0623   0.0000   441.6158      -1.48135       19.0505       1.74431      -1.97426      0.366713      0.768899       1.05451       1.11412       1.21943       1.29007       1.24762
  31   8 2318.8794    1.2942  1.0317 10.2621  0.0000  0.0186   0.0193   0.0451    0.0824   0.0000   440.6567     -0.373236       18.1661       3.07560      -1.08403      -1.08447      0.901529       1.23274       1.33467       1.45383       1.47767       1.46871
  31   9 2484.9193    1.8493  1.1061 10.7264  0.0000  0.0185   0.0263   0.0487    0.0978   0.0000   439.4719       1.00314       18.2679      -3.46416      -3.19201      0.544007      0.898646       1.24115       1.29790       1.46102       1.46209       1.42248
  31  10 2647.7560    2.4292  1.1308 11.2778  0.0000  0.0185   0.0341   0.0480    0.1013   0.0000   439.0814      -1.10652       16.2070     0.0155461      -4.45359      0.258412      0.952187       1.28895       1.41983       1.54038       1.50214       1.45178
  31  11 2808.2627    3.2097  0.9120 11.8983  0.0000  0.0158   0.0482   0.0401    0.0909   0.0000   440.9894    -0.0930042       19.4062      0.328080      -1.06608      -3.31621      0.815324       1.10122       1.18866       1.29145       1.34743       1.30889
  31  12 2966.0370    3.9998  0.9038 12.3363  0.0000  0.0158   0.0603   0.0390    0.0923   0.0000   440.0472       1.01995       16.9178     -0.860169      -2.16355     -0.974819      0.794305       1.07828       1.14793       1.21385       1.25066       1.27926
  31  13 3121.1946    4.1834  1.1669 12.1402  0.0000  0.0184   0.0577   0.0480    0.1575   0.0000   439.2089      -1.16213       18.3884       1.73030      -5.63465      -3.67472      0.905290       1.24669       1.37528       1.44734       1.45445       1.45045
  31  14 3274.7195    3.8070  1.5699 12.4420  0.0000  0.0227   0.0465   0.0592    0.0788   0.0000   437.7930      -3.31399       14.5755      -1.46367       1.94899     -0.920942       1.11912       1.50663       1.60507       1.73758       1.78417       1.75641
  31  15 3427.1827    3.1356  2.3097 11.7940  0.0000  0.0271   0.0308   0.0714    0.0600   0.0000   441.4530     -0.367330       7.24818       1.52423       6.17703      -3.03976       1.35045       1.76828       2.04905       2.05053       2.15453       2.11018
  31  16 3579.1506    2.4670  3.4143 11.6351  0.0001  0.0360   0.0222   0.0964    0.0443   0.0000   443.3147      -2.80174       11.1138      0.108222       6.66335       2.36981       1.72819       2.34964       2.60724       2.79032       2.85094       2.79137
  31  17 3730.2205    2.0197  5.4158 10.9571  0.0000  0.0463   0.0158   0.1314    0.0430   0.0000   435.8748      -6.01324       21.7787       12.1799      -6.24144      -4.37636       2.39737       3.12240       3.53964       3.76459       3.78303       3.76798
  31  18 3880.5677    1.6416  7.3705 10.6510  0.0000  0.0595   0.0125   0.1701    0.0376   0.0000   428.5367      0.198847       28.3179      -7.16729      -3.68365     -0.468190       2.95567       3.87481       4.38688       4.65516       4.82687       4.77194
  31  19 4030.6118    1.3061  9.2890 10.6410  0.0000  0.0784   0.0113   0.2271    0.0320   0.0000   434.2276       1.64209       7.34143       4.05992      -9.75242      -8.23516       3.81318       5.11097       5.76305       6.14845       6.14149       6.05594
  31  20 4180.3746    1.0217 11.3489 10.5938  0.0013  0.1082   0.0105   0.3153    0.0296   0.0000   437.2133       6.16990       16.8151      -2.02178      -2.29344      -4.26373       5.23238       6.86561       7.89132       8.31465       8.40598       8.21918
  31  21 4329.6035    0.8259 13.6495 10.4551  0.0002  0.1417   0.0086   0.3942    0.0255   0.0000   442.7314      -5.72767       25.7903      -4.78360      -2.07040       4.50017       6.81641       9.03878       10.4886       11.0262       11.1512       11.0079
  31  22 4478.0863    0.6243 15.0646 10.3511 -0.0019  0.1889   0.0077   0.5034    0.0225   0.0000   427.0776      -7.68474       3.60639      -6.03113       29.0173       1.18157       9.09843       12.1803       13.6747       14.3899       14.7641       14.4066
  32   3 1409.4330    0.1194  0.1144  9.1663  0.0000  0.0092   0.0062   0.0203    0.0204   0.0000   440.5798      -1.21549       20.1713       1.14564      -3.41919      0.346327      0.413097      0.525768      0.657128      0.639543      0.689714      0.630715
  32   4 1616.4350    0.2528  0.1874  9.2197  0.0000  0.0089   0.0083   0.0175    0.0239   0.0000   441.5143     -0.856690       20.0145     -0.470654      -3.00675      0.335115      0.391513      0.546004      0.636465      0.651247      0.668555      0.671722
  32   5 1806.1424    0.4096  0.4539  9.3177  0.0000  0.0134   0.0091   0.0304    0.0341   0.0000   441.5433    -0.0121571       19.0408       1.35937      -2.19770       1.01297      0.643101      0.919090      0.977471       1.10144       1.01167       1.02517
  32   6 1988.6262    0.6284  0.6720  9.4942  0.0000  0.0150   0.0113   0.0358    0.0511   0.0000   439.6462      -1.51267       18.8825      -2.13189      -1.94507      0.162883      0.717881      0.936761       1.05622       1.15367       1.17072       1.15798
  32   7 2167.3421    0.9109  0.9072  9.9549 -0.0003  0.0169   0.0146   0.0440    0.0627   0.0000   440.9618      -1.04051       21.4238    -0.0993589      -3.29506      -1.15413      0.835245       1.12354       1.17479       1.28650       1.31905       1.27216
  32   8 2340.0488    1.3742  1.0163 10.3551 -0.0000  0.0178   0.0200   0.0449    0.0832   0.0000   440.5141     -0.252034       17.4781     -0.655887      -2.77786     -0.362941      0.873817       1.18608       1.31789       1.41968       1.46758       1.41454
  32   9 2507.2288    1.8381  1.1593 11.0936  0.0000  0.0194   0.0263   0.0503    0.0830   0.0000   440.3956      0.146707       18.5473      -1.02782      -1.20520      -1.70474      0.935309       1.26492       1.34688       1.46215       1.56519       1.45041
  32  10 2671.6078    2.5809  1.0609 11.4091  0.0000  0.0174   0.0362   0.0441    0.0998   0.0000   440.3463     -0.269044       17.3414      -1.35025      -2.82232      -3.40084      0.827636       1.14006       1.22491       1.35271       1.38917       1.36391
  32  11 2833.6403    3.3733  0.9603 11.9903 -0.0000  0.0159   0.0489   0.0415    0.0906   0.0000   439.1888     -0.274549       16.2677      0.475518      -2.32052    -0.0783213      0.771204       1.07659       1.15366       1.26030       1.21109       1.21678
  32  12 2992.6176    4.0292  0.8877 12.4229 -0.0001  0.0154   0.0595   0.0380    0.0872   0.0000   439.3487      -1.06216       18.3191       2.04975      -4.52239      -1.94844      0.762112       1.02604       1.12137       1.17037       1.25641       1.20255
  32  13 3148.7975    4.1969  1.1341 12.5737  0.0000  0.0181   0.0587   0.0477    0.1045   0.0000   438.6684     -0.453604       14.8947       1.43216      -1.78159     -0.439929      0.877526       1.18256       1.30566       1.39632       1.39350       1.35219
  32  14 3303.2140    3.5936  1.5751 12.5246  0.0000  0.0233   0.0440   0.0581    0.0785   0.0000   438.1423     -0.328399       11.1321       2.27165      -2.29240      -3.15863       1.11824       1.53776       1.71098       1.82035       1.84017       1.75298
  32  15 3456.5683    2.9994  2.3633 11.8910  0.0000  0.0273   0.0297   0.0723    0.0560   0.0000   442.2815       2.05369       9.71745      -2.42317       4.28895      -1.76316       1.34857       1.80124       2.01988       2.13815       2.19157       2.12472
  32  16 3609.1807    2.2930  3.8649 11.5971  0.0000  0.0379   0.0196   0.1041    0.0385   0.0000   441.7215      0.494273       13.8937     -0.297018       1.63481      0.340568       1.83050       2.42314       2.76407       2.92766       2.94056       2.93723
  32  17 3760.9694    1.9242  5.8429 10.9096  0.0001  0.0498   0.0144   0.1369    0.0404   0.0000   440.3319      -3.85452       8.46125       4.38129       1.44817      -4.06210       2.35421       3.17391       3.60677       3.71212       3.87570       3.75893
  32  18 3912.0984    1.5507  7.9959 10.7248  0.0000  0.0643   0.0118   0.1837    0.0337   0.0000   436.9525      -7.19886       18.7730       3.67180      -2.32710      -2.81869       3.08985       4.10086       4.60365       4.96671       4.98096       4.95964
  32  20 4213.1789    0.9697 11.8150 10.6132 -0.0009  0.1127   0.0097   0.3249    0.0283   0.0000   445.0749      -3.65943       20.5727       1.73773      -4.42416       5.63969       5.31982       7.14160       8.07415       8.48401       8.49698       8.48536
  32  21 4363.2234    0.7418 13.5784 10.5221 -0.0016  0.1533   0.0083   0.4238    0.0243   0.0000   431.6556      -15.5123       3.83907      -2.14616       14.0505       9.96741       7.07042       9.43078       10.9034       11.4661       11.4732       11.3845
  32  22 4511.8123    0.5924 15.4590 10.3572  0.0124  0.1973   0.0078   0.5287    0.0221   0.0000   429.8916      -2.02865       20.6441       43.4153      -3.26495      -46.0643       9.10044       12.1931       13.8922       14.7008       14.7845       14.6509
  33   2 1193.8872    0.0752  0.0457  9.2350  0.0000  0.0101   0.0102   0.0199    0.0187   0.0000   440.8535      -1.45081       21.4650     -0.615074      -2.18084       1.06021      0.472359      0.494660      0.624419      0.795658      0.772844       1.11755
  33   3 1425.4156    0.1290  0.0934  9.1389  0.0000  0.0084   0.0069   0.0167    0.0198   0.0000   441.4127     0.0300199       20.6180      0.550925      -3.79563    -0.0623260      0.511480      0.716282      0.838160       1.03964       1.01555       1.04835
  33   4 1633.2269    0.2577  0.2504  9.2145  0.0000  0.0097   0.0076   0.0228    0.0246   0.0000   440.4031     -0.378149       20.6755    -0.0679057      -2.80508      0.268073      0.437091      0.625826      0.639222      0.670770      0.704194      0.684121
  33   5 1823.8374    0.4255  0.4767  9.3572  0.0000  0.0129   0.0091   0.0324    0.0354   0.0000   441.4540     -0.536135       19.2659     -0.383037      -2.51349       1.24581      0.612174      0.826458      0.927219       1.01514       1.03536       1.00432
  33   6 2007.6052    0.6768  0.6417  9.4781  0.0000  0.0141   0.0119   0.0332    0.0514   0.0000   441.3908    -0.0907992       20.1627      0.831801      -5.73444      0.129790      0.662667      0.863835      0.984685       1.03224       1.07807       1.07375
  33   7 2187.2935    0.9779  0.9405  9.7541  0.0000  0.0170   0.0146   0.0411    0.0729   0.0000   442.2205      -3.47173       19.4800      0.301830      -3.45563      0.504838      0.808385       1.07339       1.21836       1.33382       1.37713       1.33463
  33   8 2360.7744    1.4613  1.0706 10.3007  0.0000  0.0180   0.0205   0.0444    0.0910   0.0000   440.2230     -0.516635       20.0202     -0.197458      -4.24133       2.65442      0.833263       1.16429       1.25101       1.35610       1.39831       1.36816
  33   9 2529.0715    1.9990  1.0283 11.1471  0.0000  0.0171   0.0285   0.0443    0.0818   0.0000   440.8692       1.56045       17.5768      -3.10317      -2.42493       1.63891      0.812519       1.07061       1.17978       1.25270       1.37273       1.31148
  33  10 2694.9860    2.6988  0.9941 11.4375  0.0000  0.0163   0.0382   0.0412    0.0959   0.0000   442.0150     -0.821954       19.9591     -0.646082      -3.18327     -0.356040      0.782819       1.04261       1.12185       1.22623       1.25172       1.24175
  33  11 2858.5081    3.4435  0.9323 11.9684  0.0000  0.0156   0.0496   0.0380    0.0955   0.0000   439.8388     0.0444667       15.6448      -1.20380      0.801031      -1.41274      0.772500      0.994150       1.13845       1.20514       1.22816       1.20934
  33  12 3018.7187    3.9712  1.0138 12.5102  0.0000  0.0163   0.0570   0.0431    0.0887   0.0000   440.7166       1.02367       13.8560       1.18936      -2.15622     -0.323630      0.791725       1.04698       1.14445       1.24072       1.29652       1.26056
  33  13 3175.9682    4.1009  1.1887 12.5466  0.0000  0.0185   0.0556   0.0480    0.1008   0.0000   440.2085     -0.630840       15.8733     -0.303694       1.61615      0.472583      0.885499       1.20481       1.30856       1.41052       1.47207       1.42355
  33  14 3331.2958    3.5233  1.7056 12.3692  0.0000  0.0228   0.0413   0.0613    0.0761   0.0000   438.6957      0.379003       16.1351      -1.74050     -0.698631      -1.17374       1.07107       1.45595       1.61447       1.67899       1.76597       1.69684
  33  15 3485.5912    2.8369  2.6810 11.9110  0.0000  0.0294   0.0268   0.0791    0.0496   0.0000   443.0975     -0.896733       12.0187      -3.57515      0.410096      -1.53863       1.38179       1.85446       2.07880       2.21621       2.34707       2.25839
  33  16 3638.9806    2.2283  4.5166 11.2616  0.0000  0.0403   0.0173   0.1096    0.0398   0.0000   440.1389      0.561174       14.1651      -2.78086      -1.88997      0.269087       1.86897       2.53499       2.83205       3.01340       3.12756       3.03347
  33  17 3791.4727    1.8260  6.3714 10.9170 -0.0021  0.0525   0.0135   0.1445    0.0356   0.0000   437.8999      -2.81766       14.1976       7.10321      0.134803      -3.63333       2.47320       3.28204       3.73632       3.93946       4.08750       4.02463
  33  18 3943.3639    1.4632  8.1405 10.7188  0.0000  0.0664   0.0114   0.1915    0.0323   0.0000   434.5059      -4.43140       14.1278       7.89349      0.345928      -11.4824       3.03956       4.09555       4.67147       4.81695       4.99680       4.91906
  33  19 4094.5945    1.1718 10.2428 10.6349 -0.0004  0.0890   0.0102   0.2580    0.0300   0.0000   438.5062       2.23380       17.4149       3.56995      -9.19532       7.36356       4.08975       5.41310       6.24991       6.52231       6.63821       6.64058
  33  20 4245.3997    0.9300 12.2981 10.5681  0.0000  0.1209   0.0090   0.3374    0.0270   0.0000   433.0361      -6.90402       6.77918      -15.3783      -2.71203       1.42537       5.47410       7.26952       8.25342       8.76142       8.81102       8.80817
  33  21 4395.5835    0.6974 13.8179 10.4867  0.0003  0.1604   0.0081   0.4409    0.0239   0.0000   460.6037      -24.1806      -17.3236      -6.82031       12.1367      -4.95540       7.25588       9.57651       11.0695       11.6755       11.7500       11.5125
  33  22 4545.7921    0.5450 15.7210 10.3348 -0.0043  0.2159   0.0075   0.5672    0.0211   0.0000   443.4273       11.1975       8.30895      -5.12063       21.0123      -9.29542       9.49831       12.9563       14.4689       15.6611       15.5336       15.3303
  34   2 1207.9800    0.0711  0.0708  9.2036  0.0000  0.0113   0.0076   0.0350    0.0187   0.0000   441.0099      0.307109       21.4590       1.20047      -3.10480     -0.485165      0.631369      0.768328      0.802053      0.843677      0.887245      0.780289
  34   3 1441.1418    0.1333  0.1368  9.1753  0.0000  0.0104   0.0061   0.0199    0.0203   0.0000   440.5440     -0.117080       21.9066      0.290175      -3.39541      -1.10343      0.528627      0.552907      0.608999      0.877005      0.848759      0.797359
  34   4 1649.7141    0.2681  0.2326  9.2647  0.0000  0.0092   0.0079   0.0198    0.0242   0.0000   440.1501      -1.22785       20.5141     -0.237946      -4.44371      0.149715      0.478793      0.589405      0.676687      0.662828      0.721398      0.746389
  34   5 1841.2562    0.4728  0.4208  9.3693  0.0000  0.0109   0.0102   0.0272    0.0344   0.0000   441.0335      0.248112       20.8233       1.01162      -2.07441     -0.130770      0.522741      0.690482      0.776764      0.783761      0.822780      0.810461
  34   6 2026.3418    0.6947  0.6016  9.7147 -0.0000  0.0130   0.0126   0.0330    0.0450   0.0000   440.0389     -0.152473       21.3826      0.209639      -3.80343     -0.415165      0.612556      0.808275      0.890000      0.965067      0.995951      0.996717
  34   7 2206.9907    1.0579  0.8631  9.8891  0.0001  0.0155   0.0161   0.0388    0.0717   0.0000   439.5884       1.56675       21.8571     0.0476088      -3.90338      0.339694      0.704135      0.944942       1.06218       1.14944       1.21735       1.21662
  34   8 2381.1858    1.4854  1.0903 10.5858  0.0000  0.0175   0.0208   0.0476    0.0772   0.0000   440.3221      -1.38996       20.4282       2.65153      -1.67639      0.767446      0.799931       1.10275       1.18726       1.28252       1.29648       1.28316
  34   9 2550.6589    2.1171  1.1810 10.9008  0.0001  0.0187   0.0280   0.0467    0.1044   0.0000   440.6376     -0.206382       17.4235     -0.142937      0.272066     -0.991661      0.829600       1.17494       1.22810       1.37890       1.35320       1.33740
  34  10 2717.9102    2.8487  0.9678 11.7316 -0.0000  0.0161   0.0401   0.0393    0.0828   0.0000   439.7139      -2.53996       17.2618       1.00714      -1.02427      -2.30740      0.743620      0.984021       1.03443       1.18031       1.17996       1.13410
  34  11 2882.8600    3.6082  0.9110 12.3640 -0.0001  0.0154   0.0520   0.0391    0.0764   0.0000   439.8968      0.261224       17.8407      -1.35979      -1.36194      -1.65453      0.695521      0.941846       1.04600       1.10567       1.18875       1.15008
  34  12 3044.3533    4.3202  0.9474 12.4215 -0.0001  0.0151   0.0605   0.0391    0.0933   0.0000   440.0777      -1.00410       15.5836      0.366163     -0.988833      0.959906      0.700348      0.950840       1.02402       1.13230       1.19204       1.13280
  34  13 3202.6808    4.0230  1.2983 12.3768  0.0000  0.0188   0.0506   0.0496    0.0883   0.0000   438.6089     -0.911419       18.0168      -1.51457     -0.608395      -2.40849      0.872985       1.18698       1.30767       1.45492       1.47209       1.41922
  34  14 3359.0890    3.4770  1.8827 12.1531  0.0000  0.0237   0.0378   0.0611    0.0724   0.0000   441.8401     -0.955066       13.2575      0.458958      0.451506      -3.28198       1.04314       1.42131       1.58295       1.66690       1.73247       1.70942
  34  15 3514.2401    2.7328  3.0310 11.8253  0.0000  0.0322   0.0244   0.0836    0.0470   0.0000   442.3336     -0.734704       9.97405       2.18607       5.16392      -1.43239       1.43215       1.92594       2.20489       2.32155       2.42905       2.40828
  34  16 3668.4427    2.1655  4.7926 11.2647  0.0000  0.0412   0.0163   0.1152    0.0360   0.0000   438.6290      -2.00130       15.2772     -0.488607      -4.81408     -0.334579       1.85113       2.48782       2.87340       2.95823       3.09125       3.00071
  34  17 3821.7912    1.7227  6.5244 10.9597 -0.0004  0.0539   0.0130   0.1509    0.0332   0.0000   442.4899       2.77000       11.7415       1.81519      -5.61099      -3.92959       2.40861       3.25454       3.67781       3.80012       3.97320       3.87370
  34  18 3974.2863    1.3971  8.9011 10.7096  0.0001  0.0726   0.0107   0.2034    0.0305   0.0000   435.4791       3.67646       16.3450      0.212331       6.53972      -3.68124       3.22169       4.26797       4.91597       5.11201       5.22427       5.15948
  34  19 4126.0714    1.1604 11.3651 10.5831  0.0025  0.0983   0.0094   0.2747    0.0291   0.0000   440.9777      -9.32361       17.7493      -3.57959      -20.1465      -2.73271       4.27841       5.87002       6.52850       6.94281       7.07256       6.96392
  34  20 4277.4335    0.8912 13.0340 10.4957  0.0000  0.1265   0.0079   0.3486    0.0257   0.0000   441.1356      -4.36277       26.2496      0.173472      -6.49972       15.9827       5.52097       7.45324       8.47058       9.00103       9.07768       9.01658
  34  21 4427.8332    0.7120 15.2633 10.4099  0.0025  0.1693   0.0075   0.4483    0.0222   0.0000   442.3067       3.37840       23.0753       20.6800       27.3266      -19.3962       7.30461       9.73978       11.2752       11.9670       11.8033       11.7323
  35   2 1221.9241    0.0817  0.0390  9.1937  0.0000  0.0078   0.0083   0.0143    0.0181   0.0000   441.1527      0.335468       20.8187     0.0147106      -4.04141     -0.642587      0.417175      0.569826      0.685317      0.876417      0.771042      0.634818
  35   3 1456.6064    0.1436  0.1223  9.1465  0.0000  0.0070   0.0065   0.0201    0.0201   0.0000   441.5563     -0.884293       21.3003       1.31156      -3.76325      0.883547      0.339707      0.402952      0.440418      0.456166      0.492239      0.474155
  35   4 1665.9666    0.2774  0.2264  9.2559  0.0000  0.0084   0.0081   0.0203    0.0241   0.0000   440.7873      0.173419       20.2919     -0.225206      -3.65069     -0.108147      0.370302      0.491742      0.542366      0.582228      0.633012      0.619921
  35   5 1858.4305    0.4698  0.5048  9.3311  0.0003  0.0133   0.0094   0.0308    0.0374   0.0000   440.5363     -0.393046       21.2224     -0.243399      -4.69626      -1.45307      0.559352      0.764753      0.818466      0.889502      0.898958      0.926056
  35   6 2044.7954    0.7121  0.7708  9.5143  0.0000  0.0159   0.0114   0.0364    0.0536   0.0000   440.1193     0.0208594       20.3241     -0.258365      -5.33033       1.49573      0.652011      0.908208      0.989645       1.07621       1.06457       1.06815
  35   7 2226.3930    1.0901  0.9305  9.9720  0.0000  0.0162   0.0158   0.0410    0.0680   0.0000   442.0344      0.198154       18.4166      -1.24412      -1.88451      -2.04600      0.685964      0.985210       1.02618       1.14163       1.21056       1.14264
  35   8 2401.2583    1.5622  1.1267 10.5443  0.0000  0.0178   0.0211   0.0478    0.0841   0.0000   439.9311       1.17687       20.4300     -0.564541      -4.18250      0.194472      0.762841       1.06304       1.15950       1.26928       1.29547       1.26444
  35   9 2571.7701    2.1748  1.1446 11.0310  0.0002  0.0173   0.0289   0.0457    0.0973   0.0000   441.4407      -1.16101       19.1669     -0.372288      -1.33475       1.91320      0.815758       1.07020       1.17016       1.26633       1.34481       1.29075
  35  10 2740.4485    2.9395  1.0377 11.7559  0.0000  0.0171   0.0401   0.0418    0.0908   0.0000   440.3543     0.0878163       18.7470      0.168806      -1.33795      -1.27598      0.752886       1.01437       1.04101       1.19499       1.15082       1.22818
  35  11 2906.7731    3.7353  0.9257 12.2079  0.0000  0.0157   0.0518   0.0368    0.0890   0.0000   440.4327     -0.550872       17.7786    -0.0290657      -3.00737       1.71960      0.659061      0.930713       1.00534       1.10458       1.08556       1.09296
  35  12 3069.5085    4.2433  1.0299 12.3973 -0.0000  0.0164   0.0568   0.0397    0.1022   0.0000   439.7115      -1.01233       15.7457       1.44021     -0.689806      -1.41314      0.728783      0.968907       1.06160       1.17405       1.19042       1.17335
  35  13 3229.0693    4.1133  1.3129 12.5024  0.0000  0.0185   0.0516   0.0501    0.0831   0.0000   440.8907       2.20912       16.1496      0.498249    -0.0545237      -1.02999      0.846500       1.15228       1.24441       1.32766       1.39923       1.33394
  35  14 3386.5173    3.4155  1.9921 12.0958  0.0001  0.0237   0.0352   0.0639    0.0625   0.0000   439.8640      -1.69759       13.4337       1.02386     -0.760945      -3.10151       1.02684       1.38623       1.53914       1.65238       1.67928       1.64666
  35  15 3542.6038    2.5609  3.4335 11.7629  0.0000  0.0346   0.0220   0.0927    0.0418   0.0000   438.3519     -0.428940       14.3697      -4.03913       2.21756      -3.02765       1.45369       2.01739       2.20256       2.38633       2.42074       2.40791
  35  16 3697.5692    2.0757  4.8873 11.1748  0.0000  0.0424   0.0156   0.1135    0.0361   0.0000   441.1816       3.05046       12.4777       1.38715       1.77704     -0.667408       1.85069       2.49438       2.83707       2.94048       3.09052       3.01920
  35  17 3851.7881    1.6640  6.8972 10.9442  0.0000  0.0563   0.0126   0.1573    0.0317   0.0000   440.8347      -1.07615       13.0885      -4.49057     -0.856117       1.66994       2.46277       3.30015       3.77447       3.97859       4.09944       4.05059
  35  18 4004.9426    1.3551  9.3909 10.7271  0.0001  0.0762   0.0105   0.2199    0.0293   0.0000   442.3863      -5.35822       19.4362       2.41663      -7.08235       1.27155       3.30245       4.45246       5.05956       5.28541       5.50559       5.48609
  35  19 4157.3190    1.0801 11.3925 10.5938  0.0014  0.1005   0.0089   0.2813    0.0272   0.0000   437.0283       1.74613       17.9187      -20.0631      -6.10723       9.83924       4.36593       5.82485       6.59861       7.11559       7.13651       7.14635
  35  20 4309.3069    0.8923 14.2892 10.4403  0.0013  0.1317   0.0073   0.3638    0.0240   0.0000   448.5331     -0.461833       23.6930      0.989280      -7.42114      -17.6360       5.68136       7.56260       8.60430       9.20662       9.22683       9.18893
  35  21 4461.1024    0.6661 15.5366 10.3725  0.0000  0.1778   0.0070   0.4658    0.0207   0.0000   419.6668      -26.4491       12.2109       12.5376       26.7079      -7.11082       7.52122       9.94460       11.5713       12.1831       12.2139       12.2770
  36   3 1471.8460    0.1601  0.1418  9.1509  0.0000  0.0071   0.0065   0.0204    0.0201   0.0000   441.1385     -0.635497       20.4959       1.33551      -2.75894     -0.461946      0.335582      0.503565      0.530706      0.618296      0.593434      0.720457
  36   4 1681.8917    0.3027  0.3037  9.1695  0.0000  0.0099   0.0077   0.0242    0.0261   0.0000   440.9445      0.126225       21.2564     -0.320009      -2.56038      0.308413      0.446778      0.567246      0.624872      0.703239      0.727566      0.674325
  36   5 1875.4246    0.4848  0.4761  9.3801  0.0000  0.0118   0.0096   0.0284    0.0354   0.0000   440.5782     -0.668966       20.7823     -0.186622      -2.62727     -0.280133      0.501118      0.683779      0.760356      0.811328      0.852145      0.846229
  36   6 2063.0947    0.7689  0.7409  9.6274  0.0000  0.0142   0.0123   0.0356    0.0531   0.0000   441.3457      -1.46056       20.7211      0.146681      -4.23914     -0.945810      0.599395      0.810535      0.894103      0.963098       1.03629      0.995672
  36   7 2245.4500    1.1390  1.0420  9.9461  0.0000  0.0171   0.0157   0.0431    0.0766   0.0000   440.3795      -1.11738       19.3025     -0.116248      -1.77173       2.48570      0.734099       1.00999       1.08881       1.19244       1.23490       1.20220
  36   8 2421.1211    1.6288  1.1762 10.4848  0.0000  0.0183   0.0213   0.0454    0.0962   0.0000   440.9486     -0.696514       18.3112     -0.588001      -1.07054       1.16096      0.797172       1.07270       1.16766       1.23914       1.31246       1.28768
  36   9 2592.6951    2.2550  1.1660 11.1006  0.0000  0.0177   0.0294   0.0452    0.0998   0.0000   439.6271      -2.66961       20.6392      -1.54298      -4.13011      0.552388      0.775360       1.05092       1.16252       1.23761       1.31361       1.29448
  36  10 2762.6606    2.9975  1.0294 11.8478  0.0000  0.0164   0.0407   0.0406    0.0866   0.0000   439.1848      -1.30352       19.8623       2.63353      -1.93714     -0.148556      0.737249      0.962281       1.02709       1.11467       1.19113       1.17702
  36  11 2930.1830    3.8030  0.9942 12.2477  0.0000  0.0157   0.0515   0.0388    0.0896   0.0000   441.1066      0.448024       19.8716       1.53663      -2.04956      -1.96782      0.684104      0.924718       1.01188       1.11834       1.10028       1.10991
  36  12 3094.2105    4.2667  1.1407 12.5369  0.0000  0.0176   0.0561   0.0457    0.1023   0.0000   440.3430     -0.569180       17.0348     -0.128354      -1.87975    -0.0813038      0.742209       1.05480       1.11583       1.21153       1.23656       1.23026
  36  13 3254.9973    4.0378  1.3989 12.2891  0.0000  0.0191   0.0474   0.0502    0.0843   0.0000   440.0286      -1.77644       13.4164      -1.49564      -1.86654     -0.588541      0.815279       1.13228       1.25121       1.34083       1.36083       1.37068
  36  14 3413.5455    3.1976  2.2356 11.9667 -0.0002  0.0249   0.0307   0.0663    0.0535   0.0000   441.7474       2.18785       8.52000      -2.67063       5.09809     0.0337057       1.07987       1.47879       1.63122       1.73953       1.82661       1.78304
  36  15 3570.5363    2.4679  3.7304 11.6021  0.0000  0.0351   0.0202   0.0945    0.0410   0.0000   439.3859      -2.89217       13.6985       2.74147      -3.20041      -8.03051       1.45155       1.99346       2.22040       2.36772       2.41840       2.44889
  36  16 3726.4572    1.9697  5.4425 11.1784 -0.0000  0.0453   0.0144   0.1243    0.0321   0.0000   438.0976       4.92163       16.5467      -3.78839      -5.35023       7.62329       1.92844       2.56059       2.92863       3.09879       3.20282       3.16452
  36  17 3881.2226    1.5756  7.3346 10.9192  0.0003  0.0587   0.0119   0.1673    0.0302   0.0000   439.6392       6.00189       11.1863     -0.706281       10.2061       2.19806       2.49400       3.31567       3.80921       4.00363       4.12913       4.09531
  36  18 4035.1159    1.2569  9.6768 10.7570 -0.0000  0.0824   0.0105   0.2327    0.0289   0.0000   437.3332      -1.97383       15.0137      -2.07709      -4.35359       3.88498       3.40256       4.61981       5.29252       5.56808       5.69982       5.65806
  36  19 4188.5755    1.0359 11.6506 10.5776  0.0000  0.1039   0.0086   0.2873    0.0267   0.0000   430.4300       4.21704       22.3124     -0.308872      -19.3714      -7.30442       4.35726       5.79704       6.67630       7.02118       7.22996       7.13066
  36  20 4340.8951    0.8163 13.8802 10.4665  0.0002  0.1383   0.0074   0.3745    0.0234   0.0000   432.8497       3.52040       9.46444      -10.2031       31.0553       12.0060       5.69815       7.63788       8.72071       9.22473       9.41779       9.31862
  37   2 1249.2016    0.0883  0.0776  9.1610  0.0000  0.0091   0.0066   0.0221    0.0181   0.0000   440.7730     -0.283239       20.4421      0.132875      -2.11425     -0.496980      0.360543      0.490891      0.486316      0.533488      0.633194      0.723659
  37   3 1486.8050    0.1737  0.1484  9.1719  0.0000  0.0079   0.0065   0.0165    0.0202   0.0000   441.4804     -0.589729       21.1087      0.197615      -3.21916     -0.507928      0.313712      0.429200      0.505835      0.516761      0.564058      0.524563
  37   4 1697.5681    0.3137  0.2764  9.2625  0.0000  0.0107   0.0080   0.0202    0.0255   0.0000   440.3539     -0.459345       20.7831      -1.57858      -3.44581      -1.04904      0.564347      0.825053      0.975140      0.998839      0.948198      0.875136
  37   5 1892.1894    0.5175  0.5233  9.4537  0.0000  0.0127   0.0097   0.0298    0.0372   0.0000   441.7179     -0.903047       20.0751     -0.117195      -3.23267      -1.09472      0.525448      0.746301      0.822155      0.869416      0.875283      0.942590
  37   6 2081.1420    0.7888  0.7665  9.6265  0.0000  0.0144   0.0122   0.0350    0.0555   0.0000   441.6216     -0.604518       19.7558     -0.900543      -1.58461      0.544107      0.613402      0.834290      0.888713      0.999827       1.01003      0.978799
  37   7 2264.2892    1.1622  1.0789 10.1036  0.0000  0.0175   0.0157   0.0452    0.0740   0.0000   440.0394      -1.78694       19.7745       2.21507     -0.996625     0.0170182      0.715069       1.02705       1.07996       1.23868       1.23357       1.22574
  37   8 2440.6111    1.7249  1.2204 10.3233  0.0000  0.0177   0.0213   0.0456    0.1021   0.0000   441.2910      0.125997       19.0985      -1.08725      -1.81565     -0.514333      0.737854       1.03468       1.11949       1.23600       1.25408       1.23297
  37   9 2613.2660    2.3270  1.1600 11.3757  0.0000  0.0177   0.0300   0.0451    0.0828   0.0000   439.6537      0.215169       18.2791      -2.12601      -3.93058     -0.961856      0.713873       1.00472       1.06712       1.18865       1.22765       1.18956
  37  10 2784.4741    3.1488  1.1506 11.6485 -0.0000  0.0168   0.0398   0.0441    0.1059   0.0000   440.0499     -0.122196       20.4523      -1.01383      -3.37577      -1.33662      0.690719      0.949703       1.03938       1.14779       1.18680       1.18853
  37  11 2953.2230    3.9359  1.0101 12.3090  0.0000  0.0154   0.0530   0.0408    0.0940   0.0000   440.7774      0.357351       17.6128      -1.08550      -3.31005      -2.22771      0.646293      0.878695      0.953690       1.04223       1.07622       1.06062
  37  12 3118.4469    4.3328  1.1229 12.5494  0.0000  0.0172   0.0561   0.0426    0.1012   0.0000   440.3658       1.85082       18.1774       1.63377      -2.47820      -3.33600      0.752228       1.03136       1.16231       1.23013       1.26999       1.25696
  37  13 3280.4905    3.7733  1.5684 12.4858  0.0000  0.0207   0.0425   0.0542    0.0654   0.0000   441.4214      -1.83802       15.3177     -0.608124      -3.62782     -0.597847      0.851423       1.16830       1.28280       1.38251       1.45717       1.41574
  37  14 3440.2021    3.0876  2.2745 12.1826  0.0000  0.0255   0.0297   0.0675    0.0456   0.0000   439.4312      0.658077       11.3719     -0.724474      0.856437     -0.270961       1.08070       1.46831       1.62360       1.72324       1.82336       1.81491
  37  15 3598.2224    2.3629  4.0659 11.5763  0.0000  0.0364   0.0185   0.0977    0.0362   0.0000   439.9820      -1.80296       9.68467      0.944893      -3.39841      -4.88824       1.52647       2.03016       2.31495       2.47648       2.58187       2.53318
  37  16 3754.9033    1.9549  5.8659 11.0780  0.0000  0.0463   0.0136   0.1284    0.0319   0.0000   435.8009       4.16301       19.1222      -5.31245      -5.77669      -3.43528       1.90919       2.59492       2.91192       3.08134       3.20258       3.17670
  37  17 3910.4679    1.5276  7.7264 10.9315  0.0000  0.0618   0.0115   0.1755    0.0289   0.0000   438.6487      -1.63098       20.5308      -1.45252       2.75921      0.872419       2.52261       3.43097       3.84751       4.07317       4.25083       4.22912
  37  18 4065.1661    1.2003  9.9355 10.7647 -0.0009  0.0847   0.0099   0.2409    0.0279   0.0000   434.5221      -5.11177       12.9930       5.50798      -10.2234      -5.81017       3.49018       4.56257       5.31303       5.65145       5.78682       5.79876
  37  19 4219.0016    0.9826 12.8770 10.6082  0.0001  0.1181   0.0077   0.3170    0.0238   0.0000   439.2509       2.81645       5.60527      -20.8180     -0.268905       10.0876       4.73656       6.44477       7.23633       7.78564       7.81022       7.85755
  37  20 4372.1323    0.7361 13.7940 10.5056 -0.0046  0.1490   0.0073   0.3964    0.0223   0.0000   436.7165      -8.30889       18.1050       1.03099       17.6848      -7.67880       6.01486       8.01043       9.18099       9.79810       9.96095       9.97501
  38   2 1262.5559    0.0840  0.0802  9.1748  0.0000  0.0103   0.0057   0.0167    0.0179   0.0000   441.2237      -1.22673       20.6101     -0.414078      -5.23590      -1.62967      0.480709      0.692444      0.683955      0.669178      0.821817      0.851301
  38   3 1501.5460    0.1759  0.1565  9.1755  0.0000  0.0081   0.0064   0.0175    0.0201   0.0000   441.2496      0.111494       21.5689      0.395353      -2.71693      0.174628      0.344595      0.455366      0.539138      0.569761      0.517759      0.526624
  38   4 1713.0446    0.3357  0.2881  9.2627  0.0000  0.0093   0.0083   0.0207    0.0261   0.0000   441.3797     0.0616776       21.3498      0.244382      -3.11232     -0.351305      0.396933      0.522637      0.557419      0.623763      0.602422      0.639410
  38   5 1908.7763    0.5627  0.4878  9.4654  0.0001  0.0113   0.0106   0.0274    0.0379   0.0000   440.9185      0.231132       21.8277      0.110856      -3.71885     -0.346547      0.474687      0.608374      0.682268      0.750988      0.777881      0.765263
  38   6 2098.9586    0.8394  0.7302  9.5888 -0.0000  0.0135   0.0128   0.0337    0.0575   0.0000   440.4575     -0.228669       19.7264      0.561124      -2.63005    -0.0814702      0.548083      0.762510      0.809673      0.895738      0.938600      0.940986
  38   7 2282.9027    1.2770  0.9846 10.0287  0.0000  0.0162   0.0171   0.0397    0.0824   0.0000   441.0158     -0.951343       19.3267      -1.40672      -2.99380      0.808699      0.636553      0.887225      0.916317       1.04175       1.04720       1.06778
  38   8 2459.9593    1.8158  1.1277 10.8315 -0.0000  0.0174   0.0235   0.0431    0.0809   0.0000   441.3284     -0.978798       19.1234      0.433350     -0.347972      0.737059      0.691741      0.973288       1.04712       1.15537       1.15627       1.15687
  38   9 2633.6871    2.4700  1.1876 11.1979  0.0000  0.0170   0.0307   0.0454    0.1019   0.0000   439.8432      -3.26924       20.6632       1.83829      -3.31884     -0.310116      0.692796      0.928012       1.02175       1.11935       1.14777       1.15525
  38  10 2805.9817    3.3051  1.0854 11.8496  0.0000  0.0162   0.0421   0.0411    0.0938   0.0000   440.1936     -0.318381       18.3083      0.640269      -2.11349     0.0749779      0.658718      0.893795      0.969325       1.06605       1.09062       1.07902
  38  11 2975.8355    4.0398  0.9590 12.4406  0.0000  0.0150   0.0537   0.0373    0.0835   0.0000   441.0388      0.488633       18.8752    -0.0747920      -2.76161     0.0781301      0.627667      0.859917      0.943253       1.03029       1.05578       1.06194
  38  12 3142.2222    4.2173  1.2144 12.6979  0.0072  0.0175   0.0540   0.0471    0.0889   0.0000   440.1033     -0.299204       15.7118      0.720309      -2.36751      -1.04560      0.704419      0.982180       1.06269       1.17396       1.22018       1.18990
  38  13 3305.5781    3.7682  1.6027 12.5352  0.0000  0.0203   0.0420   0.0560    0.0596   0.0000   439.7018     -0.372232       17.0068       1.03412      -3.64955       2.09749      0.833157       1.16026       1.26067       1.40454       1.45757       1.45882
  38  14 3466.5529    3.0100  2.6376 11.9093  0.0000  0.0266   0.0258   0.0719    0.0444   0.0000   441.2513      -3.78547       9.79772       2.63824       1.76104      -2.79438       1.07662       1.45840       1.64543       1.76442       1.82087       1.82742
  38  15 3625.6767    2.2795  4.1620 11.5029  0.0000  0.0362   0.0171   0.0985    0.0337   0.0000   442.7208      -3.65627       9.38144      -3.21951       1.98035      -2.83767       1.46417       1.95746       2.22993       2.38042       2.46616       2.51262
  38  16 3783.2770    1.8372  6.0774 11.0620  0.0000  0.0488   0.0129   0.1335    0.0310   0.0000   441.6382      -6.46449       18.5677       5.79208      -5.36934      -7.30848       1.93737       2.62635       3.00779       3.14090       3.25814       3.31244
  38  17 3939.5049    1.4629  8.3023 10.8884  0.0000  0.0668   0.0110   0.1870    0.0283   0.0000   431.6049      -4.63959       12.8123      0.264210       2.00084     0.0175706       2.61435       3.55654       3.99731       4.21928       4.31425       4.37047
  38  18 4094.8115    1.1985 11.0511 10.7059  0.0012  0.0901   0.0089   0.2553    0.0263   0.0000   437.1787       1.96709       11.3116       3.58717      -11.0167      -12.7650       3.65990       4.79518       5.53812       5.80961       5.97394       6.02058
  38  19 4249.7805    0.9000 12.4824 10.6393 -0.0005  0.1221   0.0077   0.3282    0.0233   0.0000   435.0394      -10.9581       21.7296      -2.38117      -2.13454      -2.97569       4.75915       6.49787       7.32970       7.85578       8.03779       8.09905
  39   2 1275.7242    0.0879  0.0631  9.1762  0.0000  0.0081   0.0060   0.0150    0.0175   0.0000   441.2590      0.469680       21.0070      0.225819      -3.98288    -0.0984731      0.292312      0.438738      0.484041      0.517219      0.503297      0.639371
  39   3 1516.0429    0.1978  0.1653  9.1646  0.0000  0.0072   0.0067   0.0171    0.0202   0.0000   441.2937     -0.487937       20.9042     -0.680931      -3.38977       1.13498      0.314053      0.390196      0.423816      0.475085      0.574366      0.558029
  39   4 1728.2633    0.3671  0.3265  9.2265  0.0000  0.0092   0.0084   0.0230    0.0274   0.0000   441.0626     -0.712682       20.7324     -0.171051      -3.38217     -0.311968      0.383067      0.497438      0.576106      0.632220      0.658393      0.650358
  39   5 1925.1743    0.5635  0.6054  9.4252  0.0000  0.0135   0.0096   0.0310    0.0408   0.0000   441.3509      -1.35755       21.3719    -0.0396334      -3.15664     -0.172507      0.517580      0.726045      0.807308      0.833493      0.887845      0.882213
  39   6 2116.5140    0.8836  0.8427  9.5022  0.0002  0.0142   0.0126   0.0355    0.0648   0.0000   441.4797     -0.629950       22.1927     -0.276885      -3.78854      0.383431      0.602300      0.788112      0.906703      0.936142      0.999260       1.00604
  39   7 2301.1851    1.2950  1.1018 10.0755  0.0003  0.0167   0.0166   0.0433    0.0848   0.0000   440.2353      0.996491       21.7908     -0.108021      -1.32515    0.00963483      0.652014      0.886603      0.961407       1.03441       1.09589       1.07823
  39   8 2478.9847    1.8207  1.2198 11.0214  0.0000  0.0182   0.0229   0.0478    0.0729   0.0000   439.9161       1.14448       20.7351      0.357193      -2.27892     -0.397263      0.694648      0.945889       1.03873       1.14376       1.19255       1.17761
  39   9 2653.8041    2.5492  1.1903 11.2410  0.0000  0.0168   0.0316   0.0450    0.1048   0.0000   441.7650     -0.407287       21.3878     -0.414502      -3.46167     -0.313118      0.668851      0.894334      0.992130       1.05985       1.14554       1.10621
  39  10 2827.1807    3.4101  0.9929 11.9349  0.0001  0.0149   0.0444   0.0370    0.0875   0.0000   441.7795      0.271900       19.6568     -0.130360     -0.585601      -1.17110      0.621421      0.826483      0.903946      0.996757       1.04666       1.04818
  39  11 2998.0482    4.1737  0.9393 12.6457  0.0000  0.0146   0.0561   0.0370    0.0739   0.0000   441.1808      -1.47563       17.9676      0.117605      -3.03582       1.44762      0.562906      0.765513      0.855299      0.912894      0.925365      0.951991
  39  12 3165.6360    4.2686  1.2097 12.7409  0.0005  0.0174   0.0534   0.0455    0.0820   0.0000   440.6368     -0.804856       18.9414      0.422555      -3.09211       1.69385      0.707085      0.956181       1.02499       1.13337       1.19093       1.16006
  39  13 3330.2759    3.6269  1.8115 12.3141  0.0000  0.0218   0.0371   0.0574    0.0579   0.0000   440.6104      0.577426       17.7571   -0.00418794       1.31947      -3.18357      0.850866       1.17753       1.27093       1.36333       1.44544       1.41825
  39  14 3492.5069    2.8123  2.9282 11.9675  0.0000  0.0287   0.0236   0.0795    0.0383   0.0000   441.8435     -0.252007       8.90656      0.999036       5.92316       1.55854       1.11712       1.53136       1.71528       1.84183       1.90261       1.90233
  39  15 3652.4732    2.2559  4.6713 11.2976  0.0000  0.0380   0.0157   0.1032    0.0338   0.0000   441.1438       3.19066       10.5503     -0.697633       3.87626     -0.358850       1.47278       2.01803       2.28028       2.42116       2.50595       2.50693
  39  16 3811.0448    1.7762  6.6132 10.9771 -0.0000  0.0512   0.0122   0.1411    0.0307   0.0000   443.6954      -6.50274       14.8408      -3.40395      -3.56592      -5.78265       1.97241       2.65374       3.02143       3.27384       3.28938       3.35620
  39  17 3968.1164    1.4010  8.7516 10.8488 -0.0016  0.0708   0.0103   0.1961    0.0279   0.0000   442.4114      -2.01718       19.4387    -0.0597902       1.89479       8.89744       2.69897       3.63719       4.16277       4.44405       4.54270       4.58559
  39  18 4124.2619    1.1218 10.7940 10.7035 -0.0010  0.0924   0.0085   0.2568    0.0258   0.0000   435.3140      -11.3802       13.6538      0.631765      -7.69252       3.77782       3.58404       4.83018       5.48425       5.90591       5.97509       6.07868
  39  19 4279.1564    0.8728 12.9889 10.5633  0.0000  0.1251   0.0072   0.3357    0.0234   0.0000   441.2215       1.22389       17.2070      -12.4995      -19.0283       5.80316       4.78277       6.34827       7.36151       7.81751       8.09589       8.04763
  39  20 4433.5432    0.6699 14.3860 10.4343 -0.0023  0.1599   0.0070   0.4218    0.0219   0.0000   435.6057       10.3936       10.4338      -10.6040      -6.94169      -7.19456       6.14769       8.18116       9.33284       10.0266       10.3297       10.2982
  40   2 1288.7241    0.0862  0.0944  9.1298  0.0000  0.0086   0.0054   0.0224    0.0176   0.0000   441.3080     -0.435940       21.1876      0.212361      -3.44879     0.0948197      0.341835      0.424580      0.516800      0.577066      0.500326      0.589590
  40   3 1530.3061    0.1869  0.1768  9.1575  0.0000  0.0077   0.0062   0.0176    0.0200   0.0000   441.6842      0.425461       20.9976     -0.851303      -2.60937      0.231348      0.317360      0.431269      0.460702      0.525169      0.501521      0.501307
  40   4 1743.2566    0.3574  0.3280  9.3161  0.0000  0.0098   0.0081   0.0219    0.0264   0.0000   441.4850     -0.818143       21.1606    -0.0792351      -2.96924      0.567837      0.366920      0.493576      0.536681      0.616581      0.586978      0.598433
  40   5 1941.3840    0.5773  0.6249  9.4411  0.0000  0.0132   0.0097   0.0314    0.0420   0.0000   440.9266      -1.07593       21.0406       1.04391      -3.57721      0.682227      0.497555      0.699862      0.774576      0.817983      0.860370      0.882957
  40   6 2133.9086    0.9117  0.8799  9.7165  0.0000  0.0146   0.0128   0.0374    0.0616   0.0000   442.5981      0.194822       19.6638      0.318998      -1.56914      0.445248      0.568776      0.759949      0.852861      0.905821      0.938698      0.942051
  40   7 2319.3038    1.3898  1.0074 10.3024  0.0000  0.0156   0.0182   0.0391    0.0753   0.0000   440.0965     -0.182731       19.8726       1.52177      -1.17850      0.664776      0.607880      0.831345      0.908400      0.986129       1.02930       1.04173
  40   8 2497.8316    1.9229  1.2694 10.7841 -0.0006  0.0176   0.0228   0.0456    0.0818   0.0000   441.3901       1.93471       18.9311       1.15166     -0.222363     -0.415576      0.697861      0.921375       1.00335       1.10445       1.15106       1.15094
  40   9 2673.7150    2.6586  1.0915 11.6069  0.0000  0.0160   0.0339   0.0420    0.0818   0.0000   442.3469      0.518483       19.7466      0.247073     -0.690220       1.00747      0.600823      0.862556      0.920370       1.01425       1.02782       1.00734
  40  10 2848.1757    3.4718  1.0752 12.0914  0.0000  0.0158   0.0438   0.0413    0.0842   0.0000   441.5194     -0.264860       18.0579      0.920645      -2.62376      0.929761      0.584968      0.837045      0.874902       1.00568       1.02545       1.02256
  40  11 3019.9523    4.3568  0.9827 12.3143  0.0000  0.0145   0.0555   0.0372    0.0976   0.0000   440.8898      0.249954       19.0058       2.46338      -1.51305      -2.07183      0.560749      0.776562      0.828014      0.898191      0.929689      0.936181
  40  12 3188.6026    4.2360  1.3512 12.3844  0.0000  0.0181   0.0479   0.0455    0.0839   0.0000   440.9519      0.167426       20.4471      0.319873      -1.62376      -1.73269      0.711530      0.987061       1.06046       1.15533       1.19299       1.20389
  40  13 3354.5761    3.5084  1.9105 12.4055  0.0000  0.0222   0.0350   0.0594    0.0517   0.0000   442.5545      -1.95289       15.8768     -0.841146      0.341428      -1.32677      0.863865       1.19064       1.29090       1.39625       1.48264       1.45121
  40  14 3518.0308    2.7749  3.0273 11.8776  0.0000  0.0292   0.0222   0.0774    0.0374   0.0000   441.1798      -1.02419       10.1718       3.22762       2.32433       1.60612       1.08984       1.51580       1.67301       1.83883       1.89395       1.91934
  40  15 3679.2538    2.1695  4.8058 11.3867  0.0000  0.0390   0.0148   0.1060    0.0287   0.0000   441.4653      -1.87689       13.0644      -2.82082      -3.59037      -3.90461       1.48678       2.03563       2.28050       2.39200       2.49776       2.53014
  40  16 3838.4402    1.7191  7.2365 10.9831  0.0000  0.0543   0.0115   0.1527    0.0289   0.0000   440.8162       2.44847       17.7749       1.98504      -2.59397      -9.21477       2.07399       2.76097       3.17129       3.37837       3.47922       3.50728
  40  17 3996.5420    1.4056  9.4473 10.7702  0.0000  0.0737   0.0095   0.2037    0.0277   0.0000   439.4453       3.60748       19.1437      -4.50851      -8.69246      -2.48312       2.78379       3.77369       4.23990       4.53965       4.69525       4.73051
  40  18 4153.3379    1.1077 11.8759 10.6581  0.0005  0.1003   0.0074   0.2711    0.0235   0.0000   445.1712      -1.09587       15.2923      -5.76245      -18.7436      -1.69764       3.75332       5.05858       5.83597       6.13021       6.33279       6.41796
  41   2 1301.5658    0.1023  0.1006  9.0926  0.0000  0.0076   0.0056   0.0211    0.0176   0.0000   441.4269    -0.0504079       21.3241     0.0643788      -3.21086      0.612814      0.334268      0.452319      0.525719      0.517232      0.473492      0.498202
  41   3 1544.3570    0.1946  0.2151  9.1619  0.0000  0.0090   0.0060   0.0214    0.0202   0.0000   441.7961     -0.172816       20.5722    -0.0144179      -2.72955      0.438753      0.388902      0.570669      0.667117      0.701744      0.676172      0.628662
  41   4 1758.0447    0.3863  0.3870  9.2687  0.0000  0.0104   0.0080   0.0239    0.0285   0.0000   441.9103     -0.955882       21.1736     -0.291515      -4.55496     -0.437970      0.387761      0.536217      0.598109      0.645800      0.670873      0.667803
  41   5 1957.4320    0.6127  0.7004  9.3397  0.0000  0.0133   0.0096   0.0331    0.0458   0.0000   441.5806     -0.507586       20.1598       1.13463      -3.48441      0.120986      0.495676      0.671100      0.755523      0.808681      0.842254      0.859049
  41   6 2151.1156    0.9414  0.8380  9.7712  0.0000  0.0140   0.0134   0.0360    0.0608   0.0000   440.4101     -0.576987       20.1601       1.70406      -3.25383      0.851042      0.559050      0.772262      0.832496      0.912344      0.951482      0.952217
  41   7 2337.1381    1.4215  1.1178 10.2430  0.0000  0.0164   0.0178   0.0425    0.0833   0.0000   441.2046     -0.509154       21.3760      -1.65669      -2.26965     -0.190185      0.635547      0.859079      0.955840       1.05671       1.10327       1.10113
  41   8 2516.5152    2.0044  1.2095 11.0081  0.0000  0.0175   0.0244   0.0442    0.0784   0.0000   440.7736     -0.518933       19.2206     -0.221402      -2.23837      -1.43621      0.637637      0.883486      0.940237       1.05667       1.08619       1.06063
  41   9 2693.4529    2.7620  1.1933 11.4007 -0.0000  0.0165   0.0335   0.0435    0.1033   0.0000   442.7001      -1.16979       18.7658       1.31953      -3.43444       1.55673      0.621752      0.849290      0.933435      0.997247       1.07507       1.06234
  41  10 2868.8938    3.6464  1.0600 12.0635  0.0000  0.0149   0.0454   0.0396    0.0893   0.0000   440.7681     -0.530654       20.1304      0.232904      -1.60294   -0.00235447      0.583767      0.796511      0.870470      0.947996      0.990365      0.989599
  41  11 3041.5786    4.3039  1.1198 12.3928  0.0000  0.0161   0.0524   0.0415    0.0948   0.0000   441.2130      -1.72508       19.3663      -1.03314      -2.45902      -1.29524      0.592516      0.856347      0.908155       1.01212       1.06233       1.08160
  41  12 3211.2352    4.2516  1.4156 12.3687  0.0000  0.0180   0.0469   0.0466    0.0794   0.0000   441.2249       1.51750       19.6434      -2.56578      -2.57761     -0.667250      0.685455      0.918161       1.03962       1.12863       1.17806       1.15031
  41  13 3378.4120    3.4731  2.0643 12.2816  0.0000  0.0228   0.0330   0.0599    0.0491   0.0000   442.0866      -1.97350       13.4073     -0.984764       1.42175     -0.255644      0.858822       1.17077       1.29614       1.38986       1.45773       1.45445
  41  14 3543.1429    2.5917  3.4115 11.8329  0.0000  0.0321   0.0201   0.0831    0.0327   0.0000   441.3526      -1.10050       13.7257       1.39514       2.82764      -1.86137       1.18210       1.63901       1.80787       1.95384       2.02837       2.03735
  41  15 3705.4904    2.0934  5.2520 11.2839  0.0000  0.0423   0.0139   0.1140    0.0278   0.0000   438.4442       2.31914       13.3736      -7.61486      -2.56814      -1.90695       1.52896       2.15074       2.39531       2.57640       2.64563       2.62730
  41  16 3865.8087    1.6518  7.5530 10.9645  0.0000  0.0564   0.0110   0.1601    0.0275   0.0000   441.5375      -2.18928       18.0727       1.42865       4.21603       4.37446       2.11010       2.84814       3.24671       3.46724       3.62019       3.65114
  41  17 4024.4554    1.3387  9.8872 10.7352 -0.0002  0.0778   0.0087   0.2147    0.0259   0.0000   436.0733      -9.87853       20.2518      -3.31875      -3.54642      -3.55120       2.85761       3.91264       4.42259       4.69491       4.87742       4.87445
  41  18 4182.4423    1.0710 12.6666 10.5706  0.0000  0.1080   0.0069   0.2825    0.0231   0.0000   436.6334      -14.9357       19.3597       3.71529      -5.85759      -1.09651       3.87960       5.26767       6.05557       6.45526       6.60766       6.75092
  42   2 1314.2270    0.1018  0.0937  9.1559  0.0000  0.0082   0.0056   0.0180    0.0173   0.0000   441.8221     -0.788697       20.8181      0.934840      -2.88186      0.384002      0.266694      0.385858      0.399051      0.455234      0.537514      0.476408
  42   3 1558.1828    0.2214  0.1829  9.1525  0.0000  0.0082   0.0068   0.0169    0.0206   0.0000   441.7320     -0.603949       20.7912     0.0368850      -3.52234      0.127630      0.370401      0.479574      0.556823      0.540819      0.569556      0.578979
  42   4 1772.6256    0.3867  0.4035  9.2838  0.0000  0.0107   0.0078   0.0245    0.0284   0.0000   441.6563     -0.696517       20.8609     -0.782268      -3.94577      0.508536      0.418487      0.516040      0.578205      0.650862      0.688648      0.678631
  42   5 1973.3234    0.6503  0.6960  9.3803  0.0000  0.0135   0.0100   0.0316    0.0476   0.0000   440.6392      -1.25377       20.7802    -0.0777470      -4.17857     -0.321915      0.477181      0.648372      0.722227      0.787161      0.797462      0.774278
  42   6 2168.0724    0.9879  0.9340  9.7328 -0.0000  0.0149   0.0131   0.0369    0.0666   0.0000   439.7421     -0.888448       19.5279     -0.931219      -3.39701      -1.22161      0.550425      0.744447      0.794248      0.866908      0.915899      0.917033
  42   7 2354.7797    1.4845  1.1016 10.4785  0.0000  0.0164   0.0186   0.0417    0.0783   0.0000   440.7091      -1.22593       19.4887    -0.0645877      -4.12979      0.903681      0.602120      0.819857      0.901797      0.985294       1.03135       1.02003
  42   8 2534.9557    2.0536  1.2395 11.0269  0.0000  0.0169   0.0245   0.0453    0.0809   0.0000   440.6279      -1.04197       21.7036     -0.309900      -1.44712      -1.14876      0.633439      0.871893      0.938741       1.02177       1.08234       1.06062
  42   9 2713.0094    2.8930  1.1839 11.3317  0.0000  0.0160   0.0340   0.0420    0.1131   0.0000   440.8291     -0.262557       20.2424      0.721571      -2.71270      -1.58179      0.604256      0.829484      0.895618      0.998325       1.05797       1.06878
  42  10 2889.3264    3.6847  1.0911 12.1788  0.0000  0.0162   0.0447   0.0396    0.0878   0.0000   441.5517      0.223557       19.7676      0.835617      -3.71316      -2.66755      0.565509      0.822118      0.893549      0.976989       1.02746       1.04467
  42  11 3062.8628    4.3366  1.0933 12.6577  0.0000  0.0157   0.0537   0.0401    0.0862   0.0000   441.0062     -0.735290       22.0266     -0.491412     -0.940408     -0.997461      0.590007      0.814886      0.858465      0.947276       1.01867       1.00842
  42  12 3233.5336    4.1057  1.3945 12.7716  0.0048  0.0182   0.0471   0.0484    0.0648   0.0000   440.6433     -0.609238       17.5745       1.03020      -1.72576      -2.04814      0.669790      0.929082       1.01302       1.10754       1.16126       1.15345
  42  13 3401.8950    3.3502  2.2416 12.1389  0.0000  0.0231   0.0293   0.0616    0.0459   0.0000   441.5482      -1.06906       14.6525       1.66261       3.86888      -5.71217      0.865441       1.17380       1.34503       1.39809       1.47135       1.46288
  42  14 3567.9578    2.5758  4.0125 11.6248  0.0000  0.0338   0.0179   0.0897    0.0318   0.0000   439.9115       1.10766       16.6573     -0.310458       3.08479      0.246655       1.21911       1.65892       1.87877       1.99714       2.07415       2.09422
  42  15 3731.3087    2.0286  5.7368 11.2094  0.0000  0.0442   0.0128   0.1185    0.0268   0.0000   438.3238     -0.228988       18.7059     -0.422123      -5.63113      -1.07180       1.57232       2.13732       2.45166       2.61331       2.69726       2.70465
  42  16 3892.7058    1.5932  7.9786 11.0023 -0.0002  0.0603   0.0105   0.1690    0.0265   0.0000   440.6370      -1.40617       19.7586      -1.92920      -6.77429      -2.14898       2.14638       2.94860       3.32694       3.58181       3.70462       3.78206
  42  17 4052.2277    1.2626 10.3060 10.7738  0.0000  0.0841   0.0081   0.2262    0.0248   0.0000   438.8959       5.74998       24.6446     -0.896860      -9.75820       1.64762       2.95515       4.07901       4.55259       4.98896       5.00478       5.10433
  42  18 4210.8517    0.9923 12.6885 10.6378 -0.0011  0.1134   0.0067   0.2963    0.0221   0.0000   438.5850      -4.36944       23.8848       8.70803      -6.38380      -4.84483       4.00887       5.48959       6.19304       6.75204       6.87190       7.04964
  43   2 1326.7386    0.1149  0.0627  9.1004  0.0000  0.0066   0.0067   0.0111    0.0168   0.0000   441.2629     -0.431633       21.5193      0.327654      -3.21168      0.132046      0.245778      0.277870      0.341759      0.405326      0.399813      0.422030
  43   3 1571.7851    0.2220  0.2157  9.1198  0.0000  0.0080   0.0063   0.0191    0.0203   0.0000   441.7493     -0.295573       20.8878      0.636144      -2.86588     -0.164103      0.284178      0.383079      0.451343      0.460959      0.454727      0.482691
  43   4 1787.0207    0.4227  0.3851  9.2436  0.0000  0.0096   0.0084   0.0223    0.0293   0.0000   442.4986     -0.242244       20.5917      0.358539      -3.79745     -0.502431      0.382548      0.506274      0.565163      0.594068      0.601194      0.646285
  43   5 1989.0172    0.6858  0.6687  9.4120  0.0000  0.0125   0.0104   0.0297    0.0458   0.0000   442.6213     -0.283731       20.6165      0.118557      -2.92376      0.485038      0.458352      0.632549      0.690793      0.737597      0.810276      0.835065
  43   6 2184.8373    1.0016  0.9144  9.9105  0.0001  0.0146   0.0134   0.0363    0.0595   0.0000   441.0687      0.400212       22.5319     -0.324735      -3.38519      0.427471      0.532068      0.729149      0.765538      0.877550      0.899714      0.896942
  43   7 2372.2177    1.5344  1.1467 10.3840  0.0000  0.0169   0.0187   0.0414    0.0855   0.0000   441.6794     -0.178958       19.7545      -1.31551      -2.42420       1.38701      0.591484      0.834402      0.918273      0.995595       1.04100       1.03836
  43   8 2553.2810    2.1832  1.2495 10.8485  0.0000  0.0166   0.0250   0.0431    0.0872   0.0000   441.8104     -0.551530       20.3514      0.564610      -2.52398     -0.258399      0.595299      0.807631      0.882210      0.974661       1.03344       1.00554
  43   9 2732.3167    2.9159  1.1662 11.6512  0.0001  0.0162   0.0350   0.0419    0.0922   0.0000   441.7336      0.840806       20.2421      -1.31063      -1.28490     -0.524031      0.597281      0.819005      0.900920      0.986154       1.04943       1.06017
  43  10 2909.5630    3.7310  1.0317 12.3213  0.0000  0.0152   0.0461   0.0375    0.0765   0.0000   440.3439      0.853688       19.4143      -1.18030      -3.43372     -0.992995      0.532962      0.742120      0.800075      0.911131      0.918111      0.918673
  43  11 3083.8761    4.3702  1.1347 12.4729  0.0000  0.0155   0.0518   0.0405    0.0922   0.0000   442.0725      0.197087       20.7054     -0.117059      -2.43453      -1.40677      0.589824      0.805520      0.880697      0.967068      0.986067       1.02133
  43  12 3255.5383    4.1087  1.5085 12.3926  0.0000  0.0188   0.0438   0.0481    0.0732   0.0000   440.7931      -2.13394       19.7917      0.690423      -3.47997      -1.70646      0.669366      0.918901       1.02262       1.10967       1.11884       1.13268
  43  13 3425.0549    3.2143  2.3779 12.1689  0.0003  0.0246   0.0278   0.0639    0.0419   0.0000   443.4355     -0.497663       13.0860       1.58613       1.29899     -0.825145      0.861795       1.19905       1.31372       1.43622       1.45855       1.47772
  43  14 3592.2708    2.4621  4.1058 11.5695 -0.0000  0.0341   0.0171   0.0916    0.0309   0.0000   440.3246     -0.858673       15.1623       1.20304      -2.31508     -0.971458       1.22407       1.66097       1.86496       2.00621       2.08588       2.12280
  43  15 3756.8727    1.9575  6.2968 11.1347 -0.0001  0.0466   0.0120   0.1300    0.0255   0.0000   444.2951      -2.61794       14.5306     -0.574339      -7.00378      -5.12515       1.62911       2.23169       2.52484       2.74895       2.82516       2.84684
  43  16 3919.2466    1.5490  8.6100 10.8894  0.0000  0.0646   0.0099   0.1799    0.0269   0.0000   441.4484     -0.283456       11.7536      -1.71416      0.868708      -2.06907       2.31038       3.12156       3.54833       3.76261       3.94481       3.93110
  43  17 4079.7846    1.2530 11.3298 10.7062  0.0000  0.0900   0.0076   0.2413    0.0237   0.0000   435.0596      -6.30685       13.5298       2.40698      -7.57021     -0.744564       3.10061       4.29007       4.81939       5.15564       5.34516       5.39247
  43  18 4238.9607    0.9555 12.8651 10.5881  0.0019  0.1147   0.0067   0.3024    0.0216   0.0000   431.8674      -2.29122       23.2535       3.14387      -11.0334      -16.3489       3.93509       5.41640       6.04600       6.68555       6.71987       6.79603
  44   2 1339.0760    0.1164  0.0922  9.0953  0.0000  0.0068   0.0057   0.0152    0.0171   0.0000   441.6046      0.393409       21.2384     -0.221745      -3.53264      0.163785      0.243015      0.319725      0.394180      0.394619      0.421400      0.438854
  44   3 1585.1967    0.2427  0.2383  9.1143  0.0000  0.0085   0.0064   0.0194    0.0211   0.0000   441.4348     -0.286342       20.9448      0.381763      -2.77605      0.259460      0.301075      0.429247      0.453576      0.507486      0.525403      0.553674
  44   4 1801.2337    0.4357  0.4692  9.2384  0.0000  0.0106   0.0081   0.0271    0.0310   0.0000   441.5423     -0.559251       21.4089      0.169870      -4.45847     -0.605653      0.393222      0.488822      0.554684      0.597656      0.660422      0.677444
  44   5 2004.5821    0.6881  0.7593  9.4683  0.0000  0.0140   0.0101   0.0334    0.0483   0.0000   440.9675     -0.552372       20.0147     -0.127516      -2.28384      0.874980      0.478871      0.675159      0.740781      0.788485      0.860218      0.838068
  44   6 2201.4109    1.0615  0.9517  9.8085  0.0000  0.0150   0.0137   0.0354    0.0692   0.0000   441.3311      0.445226       19.4587      0.973524      -2.85018      0.468571      0.511815      0.714535      0.786604      0.850101      0.880960      0.903962
  44   7 2389.4237    1.5846  1.1947 10.6426  0.0000  0.0170   0.0192   0.0444    0.0770   0.0000   440.6180     -0.767778       21.0047      0.571942      -3.55917      0.370764      0.584773      0.809452      0.877713      0.979926       1.03097       1.01078
  44   8 2571.4115    2.2350  1.2620 11.1041  0.0000  0.0170   0.0255   0.0437    0.0781   0.0000   441.8639     -0.842560       19.7176     -0.429090     -0.381016     0.0382744      0.579452      0.831866      0.876329      0.981530       1.06903       1.03528
  44   9 2751.4943    3.0806  1.1563 11.6365  0.0000  0.0156   0.0361   0.0402    0.0942   0.0000   440.2708     -0.642245       20.1847       1.86628      -2.51653     -0.115236      0.571442      0.796367      0.855805      0.958254      0.979163       1.01087
  44  10 2929.5723    3.9308  1.0472 12.2241 -0.0000  0.0144   0.0477   0.0376    0.0880   0.0000   440.8788     -0.646425       19.9768     -0.144726      -2.68429     0.0218571      0.512223      0.700599      0.765653      0.876737      0.928976      0.894144
  44  11 3104.6952    4.2759  1.1623 12.7548  0.0000  0.0159   0.0514   0.0428    0.0785   0.0000   441.7137     -0.551527       19.1962    -0.0431739      -1.04032     -0.836917      0.559286      0.759335      0.849297      0.916238      0.951456      0.955252
  44  12 3277.2300    4.0872  1.6035 12.4685  0.0036  0.0189   0.0414   0.0499    0.0613   0.0000   440.8822     -0.211393       18.6002     -0.477436     -0.883944      -2.85692      0.652482      0.912214       1.01521       1.10415       1.13399       1.11797
  44  13 3447.7260    3.1100  2.5747 12.1045  0.0000  0.0253   0.0256   0.0661    0.0399   0.0000   444.0488     -0.624072       11.2329      0.197640       2.10827     -0.734286      0.884880       1.19867       1.37329       1.44750       1.52170       1.54824
  44  14 3616.2599    2.4069  4.3689 11.4855  0.0000  0.0355   0.0160   0.0932    0.0303   0.0000   442.9362      -2.87670       13.4959      -2.81368       1.34916       3.37752       1.22556       1.68944       1.91046       2.03609       2.19082       2.17271
  44  15 3782.0544    1.8951  6.1929 11.1422 -0.0000  0.0474   0.0118   0.1276    0.0260   0.0000   438.0852      -1.88532       21.8990       1.86171      -9.05276      -4.53177       1.60811       2.20283       2.48650       2.67958       2.76211       2.79150
  44  16 3945.3407    1.4972  9.0693 10.8984 -0.0009  0.0679   0.0089   0.1895    0.0245   0.0000   439.9099       2.78776       21.6102      -5.61907       3.42599       5.45625       2.36127       3.20383       3.69241       3.90422       4.09345       4.10249
  44  17 4107.0129    1.1570 11.1315 10.7652  0.0008  0.0938   0.0074   0.2455    0.0229   0.0000   442.3916       4.53904       19.1567      -2.99244      -13.1183       10.3314       3.16045       4.36136       4.95854       5.27748       5.48995       5.58469
  45   1 1062.0534    0.0550  0.0390  9.2278  0.0000  0.0154   0.0066   0.0132    0.0159   0.0000   441.0017      -1.34037       20.4783      0.828942      -3.10968      0.196637      0.734454      0.553394      0.716219       1.14574       1.42777       1.26258
  45   2 1351.2696    0.1150  0.1000  9.0492  0.0000  0.0068   0.0053   0.0151    0.0169   0.0000   441.8940     -0.367720       21.2765      0.128765      -3.79518      -1.14628      0.233520      0.316654      0.356558      0.410688      0.388636      0.425641
  45   3 1598.3974    0.2479  0.2180  9.1433  0.0000  0.0074   0.0066   0.0184    0.0207   0.0000   441.8715      0.394863       21.1855      -1.11287      -3.25848     -0.359957      0.258428      0.346165      0.375457      0.418632      0.434114      0.426327
  45   4 1815.2804    0.4691  0.4341  9.2541  0.0000  0.0101   0.0086   0.0235    0.0310   0.0000   441.8348     -0.426050       21.5894      0.415396      -3.26038     -0.816582      0.358968      0.468944      0.558304      0.598391      0.629178      0.639341
  45   5 2019.9933    0.7315  0.7402  9.3953  0.0000  0.0128   0.0104   0.0314    0.0485   0.0000   442.1968      -1.04452       21.0393     -0.327773      -3.47482     -0.233880      0.450889      0.586767      0.648177      0.734386      0.720058      0.734676
  45   6 2217.7679    1.0925  1.0030  9.9528 -0.0000  0.0151   0.0137   0.0386    0.0643   0.0000   441.5849     -0.710751       20.9022      0.848235      -3.03829       1.03531      0.518277      0.700962      0.776377      0.869913      0.885951      0.921205
  45   7 2406.4315    1.6298  1.2513 10.3218 -0.0001  0.0165   0.0183   0.0435    0.0808   0.0000   441.7344     -0.633049       21.5871    -0.0837376      -2.33882      0.831574      0.572362      0.758238      0.842540      0.913119       1.00618      0.997600
  45   8 2589.4031    2.3065  1.2720 11.0339  0.0001  0.0166   0.0258   0.0433    0.0820   0.0000   441.0281     -0.969102       19.1481      -1.12929      -1.77605      -1.36616      0.557468      0.776403      0.847671      0.924283      0.997139      0.971824
  45   9 2770.4732    3.1699  1.1226 11.6681 -0.0000  0.0150   0.0371   0.0395    0.0946   0.0000   441.0335      0.536307       20.3739       2.07011      -4.07064     -0.729676      0.527757      0.703295      0.791652      0.866164      0.897959      0.905882
  45  10 2949.3585    4.0507  1.0947 12.0700  0.0000  0.0149   0.0472   0.0378    0.1030   0.0000   440.7798      0.441734       20.7177       1.84083      -4.18870      -2.38835      0.519156      0.733415      0.794281      0.884922      0.953008      0.952197
  45  11 3125.2561    4.3912  1.2293 12.4600  0.0000  0.0167   0.0497   0.0418    0.0866   0.0000   440.2197     -0.701845       19.7406     -0.474049      -1.41144      0.868657      0.535048      0.787631      0.826926      0.923606      0.951884      0.941987
  45  12 3298.7175    3.8521  1.7076 12.3492  0.0001  0.0195   0.0377   0.0517    0.0565   0.0000   442.2064      0.908424       18.1767     0.0928502     -0.832923     -0.917311      0.667331      0.920066       1.03644       1.13786       1.16739       1.16017
  45  13 3470.3063    3.0208  3.0415 11.7927 -0.0001  0.0271   0.0222   0.0715    0.0378   0.0000   443.5727      -1.09515       16.3846       1.63140       2.20213      -1.39938      0.908026       1.30181       1.39010       1.56900       1.65051       1.64000
  45  14 3639.8593    2.3785  4.8163 11.3654 -0.0000  0.0376   0.0150   0.0995    0.0294   0.0000   443.1973      -5.41822       13.5745      0.710235      -2.26521       2.38603       1.24188       1.74749       1.95353       2.11209       2.22024       2.23134
  45  15 3806.7541    1.8386  7.1426 11.0901 -0.0006  0.0533   0.0110   0.1428    0.0248   0.0000   438.1877      -1.02331       18.7378       1.87880      -14.1482      -7.58383       1.77969       2.42516       2.77539       2.94967       3.10371       3.13936
  45  16 3971.3102    1.4631  9.4952 10.8057  0.0007  0.0719   0.0082   0.1954    0.0240   0.0000   443.7178      -2.55435       17.2995     -0.572197     -0.268882       2.86823       2.41715       3.29924       3.73767       4.01193       4.20211       4.24898
  45  17 4133.4152    1.1050 11.7831 10.7272 -0.0017  0.1009   0.0068   0.2626    0.0212   0.0000   445.6673       13.3713       22.1346      -5.46670       1.94500       8.11937       3.29181       4.51102       5.18188       5.49890       5.57805       5.65725
  46   2 1363.3100    0.1114  0.0935  9.0670  0.0000  0.0069   0.0053   0.0147    0.0167   0.0000   441.8878     -0.508640       21.1233     -0.399195      -3.36752      0.463890      0.239493      0.282462      0.355249      0.374232      0.358431      0.387011
  46   3 1611.4189    0.2572  0.2444  9.0992  0.0000  0.0084   0.0064   0.0174    0.0211   0.0000   441.9014     -0.653882       21.4719    -0.0739016      -4.01949    -0.0644345      0.273968      0.361087      0.443054      0.469873      0.468719      0.501987
  46   4 1829.1949    0.4680  0.5010  9.2945  0.0000  0.0111   0.0081   0.0257    0.0323   0.0000   441.7392     -0.277080       21.0432    0.00357094      -3.55578     -0.165255      0.399877      0.515224      0.580835      0.639627      0.663960      0.678788
  46   5 2035.2230    0.7489  0.7789  9.4367  0.0000  0.0132   0.0103   0.0321    0.0509   0.0000   441.4037     -0.556527       21.7391      0.705417      -3.49264       1.95475      0.442333      0.600331      0.657311      0.716266      0.766678      0.771144
  46   6 2233.9428    1.1454  1.0558 10.0384  0.0000  0.0154   0.0140   0.0404    0.0658   0.0000   440.7862     -0.269066       21.6164      0.677997      -2.05549      0.576633      0.499590      0.691809      0.770940      0.848246      0.859297      0.867181
  46   7 2423.2551    1.7083  1.2348 10.5424 -0.0023  0.0167   0.0192   0.0421    0.0729   0.0000   441.2288     0.0790298       21.8794      0.370444      -3.16465      -1.00686      0.542380      0.773991      0.831071      0.932561      0.947022      0.944609
  46   8 2607.1640    2.4179  1.2540 10.9604  0.0053  0.0157   0.0270   0.0420    0.0947   0.0000   441.1893      0.850002       20.1129     0.0279592      -1.74807     -0.174305      0.545732      0.751513      0.833517      0.932504      0.976779      0.970121
  46   9 2789.2825    3.3143  1.1602 11.5815 -0.0001  0.0154   0.0372   0.0388    0.1058   0.0000   442.6726      0.209973       21.3448      -1.63329      -2.93460     -0.750462      0.534360      0.730902      0.807929      0.863021      0.908217      0.915418
  46  10 2968.9822    4.1184  1.0643 12.2708 -0.0003  0.0146   0.0483   0.0368    0.0881   0.0000   442.1579     0.0921412       19.5104      -1.18244      -4.49881     -0.139341      0.475658      0.681079      0.740555      0.811900      0.850871      0.846663
  46  11 3145.6038    4.5449  1.1849 12.7731  0.0000  0.0160   0.0525   0.0412    0.0820   0.0000   441.4422     -0.479871       21.7901      0.428386      -3.08118      -1.89102      0.532400      0.736088      0.796162      0.899786      0.949484      0.955677
  46  12 3319.9453    3.8551  1.8451 12.2150  0.0000  0.0197   0.0355   0.0526    0.0565   0.0000   442.7118      -1.17293       17.8324       1.07515      -2.88568     -0.191030      0.669674      0.921910       1.03120       1.11076       1.20267       1.18823
  46  13 3492.4843    2.9395  3.1814 11.8763  0.0000  0.0275   0.0211   0.0739    0.0339   0.0000   440.9310      0.174101       15.7257       1.38460       1.84005      -4.13897      0.913260       1.26068       1.40570       1.51175       1.58582       1.61886
  46  14 3663.0321    2.2071  4.9997 11.4396 -0.0000  0.0388   0.0140   0.1065    0.0264   0.0000   439.5597      -1.13509       19.1231     -0.270577      -2.77490      0.604336       1.26868       1.74576       1.97015       2.12065       2.24148       2.27718
  46  15 3831.4448    1.8185  7.6051 11.0315  0.0006  0.0558   0.0103   0.1519    0.0254   0.0000   436.6501      -1.93407       23.2022       4.64629      -5.81409      -2.42626       1.80090       2.49416       2.79128       3.01574       3.11852       3.17655
  46  16 3996.9136    1.4203  9.9447 10.8191 -0.0004  0.0753   0.0077   0.2051    0.0232   0.0000   437.7426       2.65325       23.3137      -5.99920      -5.00221      -5.54512       2.45898       3.36176       3.81656       4.10412       4.26374       4.37611
  46  17 4160.2099    1.1462 13.1242 10.6041  0.0009  0.1058   0.0064   0.2682    0.0213   0.0000   444.8504      -2.73793       19.9377       4.70467       2.62003       2.25034       3.39841       4.69913       5.26765       5.72187       5.81127       5.94688
  47   1 1081.8308    0.0437  0.0246  9.1955  0.0000  0.0134   0.0063   0.0119    0.0154   0.0000   440.5107     -0.192974       20.6299     -0.100043      -3.09342      0.298318      0.477868      0.998690      0.845948      0.854911       1.15155       1.32618
  47   2 1375.1812    0.1207  0.1024  9.0492  0.0000  0.0069   0.0053   0.0136    0.0168   0.0000   441.6287     -0.143030       21.4668     -0.306128      -3.29062      0.306566      0.269535      0.346029      0.428368      0.444696      0.424219      0.453842
  47   3 1624.2263    0.2558  0.2706  9.1372  0.0000  0.0088   0.0062   0.0195    0.0211   0.0000   441.8092     -0.711482       21.7339      0.827133      -3.26509    -0.0807720      0.296029      0.398439      0.453577      0.517488      0.507295      0.559997
  47   4 1842.9113    0.4810  0.4931  9.3288  0.0000  0.0106   0.0084   0.0261    0.0314   0.0000   441.4434      -1.04882       21.7491      0.185107      -3.80331     -0.588852      0.356294      0.491283      0.534296      0.582582      0.651451      0.633354
  47   5 2050.3064    0.7863  0.7545  9.5085  0.0000  0.0128   0.0108   0.0311    0.0499   0.0000   441.2743     -0.393259       19.8913      0.939530      -2.83697       1.13777      0.414293      0.575055      0.642005      0.683382      0.703587      0.727316
  47   6 2249.8749    1.1861  1.1025  9.8358  0.0000  0.0154   0.0140   0.0396    0.0799   0.0000   442.0932      0.792747       20.1728      -1.45537      -2.18568      -2.69339      0.516900      0.688085      0.781590      0.858028      0.872978      0.907050
  47   7 2439.9579    1.7264  1.2196 10.6980  0.0000  0.0163   0.0199   0.0433    0.0743   0.0000   440.4575      0.799295       19.7005     -0.517426      -3.77886     -0.769204      0.547688      0.765278      0.835353      0.946486      0.953679      0.970741
  47   8 2624.8604    2.4612  1.3259 10.8947  0.0000  0.0162   0.0257   0.0424    0.0872   0.0000   440.7224     -0.837472       20.5527     -0.104732      -2.45993     0.0674695      0.524970      0.733151      0.794297      0.870639      0.905312      0.910370
  47   9 2807.9562    3.3765  1.1467 11.7318 -0.0000  0.0150   0.0382   0.0378    0.0952   0.0000   441.0816      0.804317       21.4007    -0.0334929      -2.11538      -1.22271      0.511028      0.686787      0.746802      0.828829      0.894758      0.885619
  47  10 2988.3933    4.1488  1.1276 12.2843 -0.0000  0.0148   0.0474   0.0386    0.0880   0.0000   441.0868      -1.19939       21.5260      0.616538      -2.45045      -1.86306      0.483188      0.677742      0.733425      0.815688      0.831919      0.837249
  47  11 3165.7426    4.2524  1.3498 12.6926 -0.0000  0.0169   0.0459   0.0448    0.0639   0.0000   440.9568      -1.26043       19.2997      0.700804      -2.73295      -2.38461      0.567774      0.772587      0.858812      0.934420      0.989631      0.972449
  47  12 3340.9571    3.7544  1.8992 12.1808  0.0000  0.0204   0.0334   0.0522    0.0518   0.0000   442.6203      -2.15509       17.1155     0.0193242       3.96636     0.0593472      0.641909      0.914975      0.992763       1.10301       1.13762       1.16186
  47  13 3514.4871    2.7973  3.4363 11.7551 -0.0002  0.0291   0.0193   0.0765    0.0323   0.0000   442.9528       1.36963       16.9816      0.445896      0.599145     -0.617347      0.940296       1.28990       1.44161       1.57072       1.64571       1.69003
  47  14 3686.0441    2.1855  5.3939 11.3469  0.0000  0.0406   0.0132   0.1092    0.0257   0.0000   440.0632      -5.62295       21.3339      -2.26525      -2.76417      -4.41125       1.29274       1.77243       2.02003       2.19030       2.24370       2.28690
  47  15 3855.3819    1.7226  7.9061 11.0260 -0.0010  0.0590   0.0097   0.1598    0.0248   0.0000   442.9027       2.47441       19.2506       8.75204      -2.85056      -1.24726       1.88120       2.59323       2.93357       3.18006       3.29099       3.36464
  47  16 4022.1358    1.3862 10.5603 10.7794  0.0001  0.0804   0.0072   0.2169    0.0228   0.0000   438.1312     -0.609994       23.2789      -9.09285      -1.56863      -1.10212       2.56905       3.57450       3.95566       4.37476       4.43678       4.57941
  48   1 1091.6012    0.0531  0.0337  9.1852  0.0000  0.0125   0.0057   0.0130    0.0154   0.0000   440.7278    -0.0224622       22.7442      0.422103      -4.69749     -0.483136      0.425312      0.377901      0.580412      0.545353      0.729870      0.791164
  48   2 1386.9184    0.1337  0.1205  9.0862  0.0000  0.0060   0.0054   0.0171    0.0168   0.0000   441.9446     -0.418131       21.5401    -0.0241851      -3.51767     -0.220190      0.223151      0.283763      0.316313      0.334702      0.341434      0.359771
  48   3 1636.8647    0.2780  0.2662  9.1165  0.0000  0.0083   0.0065   0.0187    0.0214   0.0000   442.2507     -0.635044       22.0677     -0.578874      -3.91483     0.0827353      0.272830      0.327754      0.386560      0.423070      0.457632      0.445252
  48   4 1856.4980    0.5076  0.5256  9.2748  0.0000  0.0110   0.0083   0.0255    0.0343   0.0000   442.2680     -0.366743       21.0911     -0.205640      -3.41461     -0.298151      0.354875      0.478505      0.549320      0.604661      0.626095      0.637806
  48   5 2065.2257    0.8109  0.7892  9.5358  0.0000  0.0128   0.0109   0.0314    0.0519   0.0000   442.0633      0.124482       20.1675      -1.08430      -3.62869     -0.475124      0.415025      0.549288      0.621405      0.658158      0.707949      0.722419
  48   6 2265.6784    1.2515  1.0935  9.9841 -0.0000  0.0149   0.0148   0.0397    0.0764   0.0000   441.8743      0.208643       20.6850     -0.210676      -1.81737      -1.10208      0.487219      0.668409      0.738975      0.793101      0.842404      0.861331
  48   7 2456.4606    1.8475  1.2449 10.5147 -0.0021  0.0161   0.0200   0.0403    0.0863   0.0000   441.4138     -0.785037       20.9456      0.559811      -1.62578      0.430068      0.494410      0.701439      0.750242      0.847325      0.898314      0.894803
  48   8 2642.3423    2.5791  1.2244 11.2896  0.0001  0.0156   0.0283   0.0405    0.0820   0.0000   441.7555     -0.480923       20.4371     -0.160522      -1.49812      0.310470      0.501608      0.690790      0.742151      0.820439      0.850543      0.848032
  48   9 2826.4048    3.4451  1.2046 11.6690  0.0059  0.0151   0.0382   0.0406    0.1046   0.0000   441.9123      -1.09925       20.3824      0.703649      -2.16507     -0.748972      0.481151      0.679832      0.722420      0.799836      0.828768      0.837140
  48  10 3007.6304    4.2767  1.1445 12.3236  0.0000  0.0148   0.0485   0.0390    0.0937   0.0000   442.4012      -1.20597       21.9540       1.56258      -1.62039     -0.448865      0.477399      0.666959      0.695472      0.811727      0.880284      0.877854
  48  11 3185.7001    4.3806  1.3510 12.4919  0.0000  0.0166   0.0462   0.0433    0.0751   0.0000   442.1595     -0.167126       20.8629      0.663872      -2.94325     -0.484713      0.519597      0.737191      0.776189      0.901674      0.895494      0.913087
  48  12 3361.7040    3.6084  2.1032 12.2301 -0.0000  0.0217   0.0308   0.0549    0.0469   0.0000   443.3880       1.91352       16.0663     -0.945220       1.87754     -0.664991      0.674581      0.942652       1.03486       1.15314       1.21384       1.21709
  48  13 3536.1731    2.7250  3.7077 11.7677  0.0000  0.0302   0.0184   0.0808    0.0302   0.0000   442.6238      0.613458       17.5708      -3.10507      0.537573      -1.72682      0.962874       1.31168       1.47715       1.59297       1.69948       1.72249
  48  14 3708.6616    2.1539  5.9671 11.2193  0.0000  0.0438   0.0123   0.1154    0.0269   0.0000   440.6338      0.673570       23.7011       1.55301      -9.06712      -5.02695       1.35172       1.90667       2.11764       2.28671       2.35442       2.41422
  48  15 3879.0769    1.6791  8.3037 11.0177  0.0000  0.0613   0.0092   0.1661    0.0248   0.0000   439.2026      -7.27485       19.9936      0.228262      -6.68855      0.562496       1.92567       2.63806       3.02192       3.24858       3.39141       3.47409
  48  16 4046.9151    1.3374 11.0451 10.7617  0.0000  0.0867   0.0068   0.2236    0.0222   0.0000   437.7808      -4.96974       22.7871      -2.38893      -4.75569       4.67262       2.64860       3.68977       4.14312       4.54786       4.68946       4.75092
  49   2 1398.5024    0.1444  0.1134  9.0601  0.0000  0.0059   0.0057   0.0157    0.0168   0.0000   441.5268     -0.350556       21.6030     -0.258882      -4.13317    -0.0324635      0.192778      0.217301      0.285129      0.303262      0.366447      0.374405
  49   3 1649.3210    0.2961  0.2533  9.1283  0.0000  0.0076   0.0068   0.0174    0.0214   0.0000   442.2439    -0.0289242       21.8564    -0.0910876      -4.10514      0.346173      0.254286      0.317287      0.360408      0.433742      0.447196      0.448082
  49   4 1869.9448    0.5296  0.5421  9.2800  0.0000  0.0110   0.0084   0.0253    0.0344   0.0000   441.5538     -0.808014       21.0376     0.0172020      -3.36582      0.250895      0.341547      0.464868      0.535881      0.546819      0.579996      0.584701
  49   5 2080.0258    0.8017  0.8554  9.5761  0.0000  0.0136   0.0105   0.0339    0.0521   0.0000   441.8115     -0.472421       21.4193     -0.542681      -4.63451       1.50087      0.442588      0.612583      0.683431      0.740039      0.804329      0.810887
  49   6 2281.3093    1.2759  1.0547 10.1680  0.0000  0.0153   0.0151   0.0371    0.0684   0.0000   441.1706     -0.718306       20.5470      0.196391      -2.29395      0.340432      0.481251      0.664143      0.710976      0.768550      0.794882      0.842236
  49   7 2472.7453    1.9324  1.2159 10.7062  0.0000  0.0154   0.0211   0.0409    0.0797   0.0000   441.7785       1.19663       18.9504     0.0811777     -0.803573     -0.608296      0.485202      0.667440      0.747960      0.824876      0.842087      0.859446
  49   8 2659.7127    2.6855  1.2504 11.1655  0.0074  0.0152   0.0291   0.0415    0.0951   0.0000   441.4933      -1.03074       21.6108      0.555007      -2.59445      -1.33500      0.492106      0.669559      0.724175      0.790103      0.840742      0.858066
  49   9 2844.7340    3.5764  1.1165 11.8806  0.0000  0.0145   0.0401   0.0376    0.0922   0.0000   441.2973     -0.778149       20.1089     -0.152592      -3.94034    -0.0515751      0.462583      0.628290      0.701800      0.779632      0.821032      0.813886
  49  10 3026.6873    4.2817  1.1075 12.3913  0.0000  0.0147   0.0480   0.0364    0.0880   0.0000   440.7258     -0.582642       21.0254       1.81085      -4.82120      0.231813      0.469228      0.648499      0.719827      0.779760      0.817117      0.809701
  49  11 3205.5329    4.3591  1.4330 12.3703  0.0002  0.0166   0.0436   0.0441    0.0721   0.0000   441.5537      -1.50498       19.8753     0.0667469      -3.07114     -0.439739      0.516559      0.715815      0.782417      0.860008      0.911897      0.904148
  49  12 3382.3500    3.4831  2.3251 12.2206  0.0000  0.0224   0.0280   0.0589    0.0421   0.0000   442.7913    -0.0124728       17.7769     -0.124902      0.839846     -0.903030      0.692907      0.949288       1.06703       1.14103       1.24041       1.23860
  49  13 3557.6217    2.5911  3.9504 11.7473  0.0000  0.0314   0.0171   0.0865    0.0281   0.0000   442.0684     -0.106645       18.6471     -0.390561      0.760919     -0.417502      0.983167       1.33557       1.52715       1.63176       1.73135       1.73608
  49  14 3731.1063    2.0829  6.2731 11.2465  0.0002  0.0456   0.0119   0.1241    0.0260   0.0000   441.6821      -2.21905       22.3265       2.20787      -4.14922      -6.75240       1.38727       1.92382       2.16340       2.34273       2.44384       2.47686
  49  15 3902.4277    1.6578  8.9298 10.9512  0.0012  0.0665   0.0084   0.1725    0.0244   0.0000   438.7776       1.72701       24.9161       4.28740      -7.01347      0.717956       2.02696       2.82107       3.14532       3.46585       3.52427       3.59508
  49  16 4071.3015    1.2958 11.7650 10.7176  0.0000  0.0934   0.0063   0.2350    0.0213   0.0000   438.8258      -4.04256       23.5821       3.67555      -11.1389      -12.5525       2.74768       3.92058       4.39253       4.70656       4.90870       5.02178
  50   2 1409.9582    0.1532  0.1324  9.0757  0.0000  0.0057   0.0055   0.0167    0.0169   0.0000   441.6032     -0.263904       20.9838     0.0843295      -3.63291    -0.0314848      0.199991      0.250579      0.301465      0.331251      0.360272      0.369479
  50   3 1661.5915    0.3091  0.3259  9.1355  0.0000  0.0093   0.0065   0.0201    0.0229   0.0000   441.6489     -0.414143       20.4931     0.0201324      -3.37410      0.270044      0.276930      0.391488      0.423018      0.471627      0.474309      0.466185
  50   4 1883.2613    0.5219  0.5933  9.3745  0.0000  0.0117   0.0081   0.0273    0.0338   0.0000   442.1849     -0.421034       22.2278      0.963878      -2.78036      0.701118      0.367860      0.475811      0.522502      0.592891      0.597829      0.613871
  50   5 2094.6298    0.8411  0.9350  9.4224  0.0000  0.0139   0.0104   0.0350    0.0611   0.0000   442.1490    -0.0568031       20.9967      -1.61622      -5.00143      0.561869      0.426997      0.574259      0.631629      0.712363      0.726055      0.754380
  50   6 2296.7154    1.3031  1.1762 10.1779  0.0000  0.0158   0.0149   0.0408    0.0736   0.0000   441.3226       1.29018       20.9053     -0.850086      -3.41270      0.666225      0.489545      0.668294      0.755806      0.828757      0.862970      0.880979
  50   7 2488.9645    1.9246  1.3506 10.5872  0.0062  0.0164   0.0201   0.0428    0.0812   0.0000   441.7722      -1.20618       20.6355     -0.690162      -2.17628     -0.674088      0.506861      0.697496      0.766340      0.834620      0.885072      0.880106
  50   8 2676.9639    2.7434  1.1958 11.4557  0.0000  0.0153   0.0299   0.0384    0.0812   0.0000   441.3023      -1.55083       19.8051     -0.699165      -1.04574     -0.245070      0.473996      0.661919      0.732489      0.806688      0.860074      0.839469
  50   9 2862.9086    3.6281  1.1029 12.1423  0.0005  0.0143   0.0408   0.0371    0.0797   0.0000   441.9336     0.0891026       20.4959     0.0145000      -2.98202       1.20544      0.450181      0.613376      0.688306      0.752249      0.773969      0.811913
  50  10 3045.5427    4.3635  1.1663 12.3642  0.0000  0.0148   0.0477   0.0377    0.0948   0.0000   441.4866      -1.41995       21.2923       1.95672      -3.87184      0.623592      0.468024      0.635766      0.693667      0.768063      0.823357      0.853510
  50  11 3225.1520    4.2627  1.4924 12.4301  0.0000  0.0173   0.0417   0.0449    0.0669   0.0000   442.6108     -0.981158       20.0942    -0.0289709      -1.48779     -0.660804      0.510891      0.729895      0.779497      0.852219      0.919220      0.914440
  50  12 3402.7570    3.4554  2.3076 12.1623  0.0000  0.0221   0.0276   0.0575    0.0430   0.0000   442.9622     -0.327073       16.2098      0.191695       3.23686      -2.30083      0.672149      0.939188       1.05745       1.12308       1.16895       1.18980
  50  13 3578.8883    2.5776  4.2591 11.6044  0.0000  0.0326   0.0157   0.0884    0.0277   0.0000   443.8819     -0.336992       18.1195       2.87779     -0.375020      -5.17595      0.958428       1.34156       1.50105       1.63464       1.69209       1.75378
  50  14 3753.2111    1.9724  6.2736 11.3211  0.0000  0.0471   0.0115   0.1270    0.0250   0.0000   438.6873      0.616608       24.9458      -4.03009      -3.39905     -0.444224       1.39239       1.96255       2.20724       2.37999       2.48055       2.51240
  50  15 3925.5440    1.5772  9.1408 10.9659 -0.0010  0.0692   0.0079   0.1823    0.0239   0.0000   443.3490      -3.63591       18.4006       6.25462      -10.1947      -2.76902       2.05506       2.85782       3.24173       3.44781       3.66813       3.67241
  51   1 1120.1999    0.0534  0.0435  9.1547  0.0020  0.0109   0.0052   0.0130    0.0149   0.0000   440.7064       1.20632       22.6737       1.70953      -2.37528       1.29893      0.348253      0.459622      0.549839      0.467724      0.551744      0.557619
  51   2 1421.2827    0.1424  0.1233  9.0438  0.0000  0.0067   0.0052   0.0138    0.0164   0.0000   441.6469     -0.476173       22.0467      0.425817      -3.45773      0.289003      0.206984      0.253487      0.326590      0.360845      0.343305      0.368711
  51   3 1673.7360    0.3238  0.2573  9.1699  0.0000  0.0072   0.0072   0.0173    0.0213   0.0000   441.8046     -0.263041       21.5807    0.00435925      -3.60940      0.153015      0.233948      0.299670      0.355514      0.365614      0.405740      0.414129
  51   4 1896.4715    0.5603  0.5917  9.2912  0.0000  0.0112   0.0084   0.0266    0.0364   0.0000   442.0419     -0.934379       20.7389     -0.123113      -3.20367      0.171687      0.342090      0.459051      0.528728      0.561259      0.583376      0.597432
  51   5 2109.1299    0.8834  0.8868  9.5552 -0.0000  0.0133   0.0109   0.0330    0.0558   0.0000   442.6181     -0.324274       21.9019      0.413122      -3.73136     -0.803156      0.408066      0.570180      0.634360      0.686004      0.748275      0.747046
  51   6 2311.9509    1.3648  1.1780 10.1218  0.0000  0.0154   0.0152   0.0402    0.0768   0.0000   441.6311     0.0738564       22.2855      -1.07307      -2.91497      0.483503      0.465728      0.654406      0.718793      0.785502      0.824092      0.864561
  51   7 2505.0147    2.0096  1.2489 10.9482  0.0001  0.0163   0.0215   0.0400    0.0684   0.0000   442.2201      0.184029       20.0452     -0.109191      -2.34432      0.861279      0.469447      0.674015      0.736699      0.804210      0.846044      0.846543
  51   8 2694.0416    2.7687  1.2605 11.4657  0.0000  0.0155   0.0293   0.0401    0.0759   0.0000   441.5952     -0.386657       20.8943       1.16499      -2.72689       1.26009      0.474758      0.652827      0.714915      0.797069      0.842239      0.871587
  51   9 2880.8826    3.7006  1.1334 12.1197  0.0000  0.0149   0.0409   0.0371    0.0843   0.0000   441.1273      0.215641       19.1478     0.0824715      -4.35692      0.232625      0.446745      0.626140      0.656158      0.730644      0.759361      0.793257
  51  10 3064.2450    4.3750  1.2508 12.4317  0.0000  0.0153   0.0460   0.0396    0.0776   0.0000   441.0842     -0.422933       21.5731      0.839854      -3.38925     -0.535683      0.467283      0.659161      0.723855      0.787578      0.841690      0.839784
  51  11 3244.6067    4.1935  1.5616 12.3719  0.0000  0.0172   0.0402   0.0456    0.0632   0.0000   441.3527     -0.217741       20.3897     -0.541787      -1.99154      -2.16184      0.536638      0.723548      0.839798      0.911748      0.973376      0.978234
  51  12 3422.9728    3.2303  2.6538 12.1586  0.0000  0.0239   0.0242   0.0649    0.0352   0.0000   443.5188     -0.888005       17.9938       1.23213     -0.500167      -2.01345      0.703676      0.977274       1.10441       1.18841       1.23712       1.29275
  51  13 3599.8667    2.5086  4.6331 11.4585 -0.0000  0.0347   0.0150   0.0917    0.0287   0.0000   441.5564      -1.39987       19.3137       1.96829      0.760896     -0.885732       1.02038       1.41780       1.59594       1.77275       1.82342       1.88418
  51  14 3775.0392    2.0171  7.0540 11.1714 -0.0002  0.0514   0.0109   0.1354    0.0261   0.0000   442.5366      -2.16909       19.8450       1.43926      -8.02731      -2.33109       1.50023       2.09138       2.35927       2.54426       2.66649       2.73090
  51  15 3948.2982    1.5727  9.9219 10.9013  0.0025  0.0734   0.0074   0.1927    0.0227   0.0000   439.1372      -3.58119       20.9103       2.00060      -9.17669       1.41385       2.14262       2.96616       3.33863       3.65510       3.77310       3.85683
  52   2 1432.4428    0.1512  0.1513  9.0594  0.0000  0.0067   0.0050   0.0165    0.0168   0.0000   442.0100     -0.101031       20.6721     -0.648956      -4.21433      0.303358      0.212001      0.297909      0.318294      0.353889      0.371701      0.336617
  52   3 1685.6507    0.3283  0.3503  9.1695  0.0000  0.0089   0.0065   0.0211    0.0232   0.0000   441.6537     -0.408578       21.2933     -0.204530      -4.39935      0.299222      0.291546      0.381100      0.451784      0.487593      0.524983      0.537047
  52   4 1909.5193    0.5699  0.6576  9.3221  0.0000  0.0120   0.0083   0.0285    0.0375   0.0000   441.9722     -0.647277       21.0095    -0.0157340      -4.35974     -0.100381      0.378060      0.504330      0.563814      0.626510      0.650123      0.659441
  52   5 2123.4641    0.9267  0.9224  9.7064  0.0000  0.0139   0.0113   0.0333    0.0562   0.0000   441.5890     -0.110060       20.5576    -0.0539421      -3.02281    -0.0181006      0.395911      0.557892      0.612377      0.677955      0.685037      0.701458
  52   6 2327.0395    1.3953  1.2301 10.2312 -0.0003  0.0157   0.0152   0.0405    0.0712   0.0000   442.5152     -0.557731       20.6944     -0.575314      -1.57304       1.62065      0.465143      0.635218      0.724030      0.772748      0.800748      0.812252
  52   7 2520.9082    2.0402  1.3121 10.8077  0.0000  0.0161   0.0210   0.0407    0.0750   0.0000   442.4232      -1.41186       20.3547      0.535750      -3.03928     -0.196076      0.478097      0.640636      0.708943      0.772601      0.815430      0.813724
  52   8 2710.9848    2.8988  1.2607 11.4554 -0.0000  0.0151   0.0302   0.0400    0.0823   0.0000   441.2496      0.700610       21.2959      0.953269      -2.97136      -1.24042      0.455975      0.633098      0.673459      0.763911      0.779482      0.791445
  52   9 2898.7184    3.7558  1.1517 12.0407  0.0000  0.0144   0.0407   0.0373    0.0922   0.0000   441.9156      0.270097       20.7590      -1.12967      -3.62131     -0.229593      0.440183      0.593148      0.643260      0.734281      0.757171      0.794416
  52  10 3082.8212    4.4718  1.2381 12.4318  0.0000  0.0152   0.0469   0.0386    0.0897   0.0000   440.9275    -0.0576518       21.0984     -0.503133      -3.43662     -0.209263      0.467711      0.639185      0.722487      0.776797      0.832047      0.835718
  52  11 3263.9020    4.0208  1.5927 12.5424  0.0043  0.0177   0.0381   0.0475    0.0547   0.0000   442.1243      0.254597       19.0700     -0.532892      -2.28238      0.780458      0.507112      0.722338      0.770359      0.875212      0.910514      0.925208
  52  12 3443.1114    3.1590  2.8550 12.1289  0.0000  0.0246   0.0227   0.0674    0.0334   0.0000   442.1128      -1.31689       15.6739      0.869709     -0.366121     -0.279739      0.708460      0.984887       1.09889       1.21093       1.26124       1.28876
  52  13 3620.8264    2.4318  4.8404 11.5402  0.0001  0.0359   0.0146   0.0953    0.0273   0.0000   441.7201       1.42456       21.7557      0.244511      -3.09024      0.430591       1.04948       1.43305       1.62165       1.76069       1.83420       1.87208
  52  14 3796.6827    1.9056  7.2441 11.2081  0.0017  0.0537   0.0102   0.1419    0.0257   0.0000   439.0925      0.622621       23.6382      -3.41432      -11.0627      -2.53000       1.53074       2.14041       2.38558       2.62806       2.66378       2.73640
  52  15 3970.8563    1.4757  9.8477 10.9351 -0.0005  0.0763   0.0071   0.1985    0.0227   0.0000   437.3163      -4.46682       23.2565      -3.12119      -8.16586      -4.91542       2.16557       3.02480       3.37956       3.68282       3.80607       3.89531
  53   1 1138.7642    0.0698  0.0682  9.1289  0.0000  0.0116   0.0050   0.0179    0.0149   0.0000   440.0913    -0.0840744       21.9704      0.337807      -4.73453     -0.346358      0.627851      0.491340      0.816692      0.852796      0.952221       1.16656
  53   2 1443.4769    0.1634  0.1755  9.0087  0.0000  0.0075   0.0050   0.0171    0.0170   0.0000   441.7707     -0.374400       21.3772     -0.747390      -3.64075      0.629631      0.224808      0.307643      0.350126      0.414822      0.465968      0.421342
  53   3 1697.4598    0.3443  0.3881  9.0467  0.0000  0.0096   0.0064   0.0219    0.0249   0.0000   442.1351     -0.561071       20.7116      0.126316      -3.76985       1.02676      0.267172      0.369180      0.417779      0.440011      0.484044      0.466916
  53   4 1922.4861    0.5939  0.6203  9.3181  0.0000  0.0107   0.0086   0.0275    0.0369   0.0000   441.8155      0.148020       22.0712      0.843668      -5.02333      0.253602      0.330161      0.431840      0.490557      0.517271      0.560777      0.571192
  53   5 2137.6545    0.9196  0.9974  9.6287  0.0000  0.0146   0.0109   0.0357    0.0592   0.0000   441.9370    -0.0584783       22.2335     -0.710521      -3.14142       1.00731      0.400781      0.558180      0.609257      0.689654      0.708100      0.712573
  53   6 2341.9580    1.4466  1.3181 10.0745  0.0001  0.0162   0.0148   0.0416    0.0718   0.0000   442.0070      0.648007       21.0665     -0.163593      -2.24727     -0.163888      0.460705      0.663571      0.727448      0.807345      0.826004      0.840902
  53   7 2536.6758    2.1519  1.2900 10.9401 -0.0039  0.0157   0.0220   0.0400    0.0714   0.0000   441.9919      -1.13869       20.5841     0.0889737      -1.91227     -0.458228      0.462116      0.630602      0.717186      0.768023      0.801509      0.806738
  53   8 2727.8718    3.0297  1.2354 11.4662 -0.0000  0.0148   0.0312   0.0389    0.0858   0.0000   442.3941     -0.784246       21.1143      0.391489      -2.09041     -0.274255      0.427813      0.591818      0.661737      0.716514      0.753761      0.780538
  53   9 2916.4033    3.9158  1.0704 12.2997 -0.0000  0.0137   0.0434   0.0357    0.0780   0.0000   441.3138     -0.494101       20.2730    -0.0546792      -2.38426      -1.61882      0.407777      0.559007      0.630684      0.691027      0.745568      0.740681
  53  10 3101.2397    4.4943  1.2681 12.5073  0.0000  0.0150   0.0462   0.0390    0.0760   0.0000   442.2101     -0.413153       20.3265      -1.38171      -2.61639     -0.698153      0.453985      0.596490      0.675216      0.760975      0.801206      0.792366
  53  11 3283.0249    4.0964  1.6608 12.4482  0.0001  0.0174   0.0374   0.0477    0.0534   0.0000   440.9599     -0.353659       20.1660      0.868267      -2.82199     -0.893003      0.512184      0.697140      0.788644      0.837374      0.889130      0.910035
  53  12 3463.0751    3.0513  3.0949 11.9559  0.0000  0.0258   0.0208   0.0681    0.0324   0.0000   442.4523      -1.34114       15.5915     -0.261050       1.77232      -1.48333      0.740412       1.03603       1.15129       1.26816       1.33308       1.37654
  53  13 3641.4212    2.3150  4.9438 11.4704  0.0000  0.0373   0.0136   0.0986    0.0271   0.0000   441.5788    -0.0200919       19.8315       2.06327      -5.08334     -0.163506       1.05136       1.46520       1.65346       1.80962       1.88882       1.91549
  53  14 3818.0396    1.7816  7.4137 11.0737 -0.0038  0.0545   0.0089   0.1474    0.0263   0.0000   443.5184       1.98747       20.9211      -4.23569      -6.38333       5.02788       1.53233       2.13830       2.41005       2.63616       2.72829       2.77439
  54   1 1147.8910    0.0654  0.0601  9.1173  0.0000  0.0088   0.0050   0.0188    0.0147   0.0000   440.7543    -0.0342315       21.1083     -0.141858      -3.99187     0.0424909      0.236363      0.358453      0.379311      0.422058      0.579684      0.598740
  54   2 1454.3830    0.1613  0.1528  9.0598  0.0000  0.0067   0.0052   0.0146    0.0168   0.0000   442.1154     -0.404799       21.7621    -0.0167006      -3.92217      0.271061      0.213651      0.263727      0.297194      0.340094      0.340480      0.347678
  54   3 1709.1091    0.3504  0.3804  9.1736  0.0000  0.0096   0.0066   0.0214    0.0239   0.0000   441.4318     -0.721943       22.1659      0.308639      -3.79297    -0.0854493      0.266765      0.356061      0.430804      0.442646      0.473270      0.484841
  54   4 1935.3105    0.6236  0.7014  9.2980  0.0000  0.0115   0.0084   0.0297    0.0399   0.0000   442.1772     -0.806647       21.7930     -0.460886      -3.86377      0.557927      0.320606      0.436659      0.495367      0.520595      0.588693      0.575491
  54   5 2151.7248    0.9663  1.0035  9.7848  0.0003  0.0140   0.0113   0.0360    0.0561   0.0000   442.0013      0.228821       21.3041      0.817574      -4.18263      0.715677      0.398495      0.554413      0.610145      0.682995      0.698232      0.706044
  54   6 2356.7102    1.5072  1.2718 10.3557  0.0001  0.0156   0.0158   0.0408    0.0684   0.0000   440.9767     -0.134727       20.7881      0.155821      -3.40855     -0.936259      0.450836      0.615842      0.678791      0.747816      0.819366      0.823613
  54   7 2552.3465    2.1981  1.3310 11.0527 -0.0001  0.0161   0.0222   0.0405    0.0672   0.0000   442.2251      -1.29454       20.4493     -0.253525      -2.10809   -0.00142152      0.450291      0.642314      0.684672      0.785221      0.831805      0.822155
  54   8 2744.5350    3.1375  1.2540 11.2812  0.0000  0.0143   0.0316   0.0383    0.1001   0.0000   441.8708      0.949385       22.3958      -1.11832      -3.18225      0.595950      0.419341      0.566077      0.630556      0.683128      0.727717      0.738366
  54   9 2933.9624    4.1001  1.1276 12.0691  0.0000  0.0136   0.0434   0.0360    0.0947   0.0000   441.1932      0.298342       20.7492      0.802654      -3.86699     -0.622078      0.396652      0.535999      0.590918      0.653306      0.688257      0.722001
  54  10 3119.4873    4.4681  1.2807 12.4717  0.0000  0.0153   0.0453   0.0387    0.0777   0.0000   441.6079     0.0524139       20.8641      -1.55781      -3.29661     -0.939881      0.441700      0.618058      0.681256      0.753437      0.777459      0.796708
  54  11 3302.0538    3.9821  1.7331 12.4589  0.0000  0.0184   0.0355   0.0485    0.0523   0.0000   441.6434      0.306821       19.2392      0.956481     -0.779219      -1.10723      0.514710      0.729425      0.799606      0.895933      0.946194      0.978891
  54  12 3482.8256    2.9874  3.0714 12.0160  0.0000  0.0255   0.0205   0.0695    0.0320   0.0000   443.4002     -0.967407       18.7069      0.789104       2.54536      -4.58635      0.714761      0.984468       1.11726       1.20325       1.25744       1.29030
  54  13 3661.9767    2.4257  5.9293 11.1507 -0.0004  0.0394   0.0096   0.1067    0.0184   0.0000   438.7399      0.245647       25.8388     -0.705857      -8.61660      -2.61453       1.13215       1.53696       1.75253       1.87485       2.01082       2.06455
  54  14 3838.9506    1.9793  9.2831 10.7125  0.0002  0.0623   0.0056   0.1622    0.0149   0.0000   441.1507       7.96862       22.5083      -6.36946      -9.71053       4.67138       1.80190       2.36062       2.75079       2.96458       3.09529       3.20230
  55   1 1156.9433    0.0645  0.0615  9.0884  0.0000  0.0090   0.0050   0.0149    0.0147   0.0000   440.3823     -0.412457       21.2128     -0.297880      -4.40092      -1.11843      0.252811      0.345454      0.437633      0.558996      0.573604      0.521541
  55   2 1465.1519    0.1747  0.1354  9.0255  0.0000  0.0054   0.0056   0.0146    0.0165   0.0000   442.0974     -0.160647       22.2771     -0.700665      -3.47645     -0.112548      0.148989      0.213648      0.238840      0.255914      0.287253      0.293586
  55   3 1720.6136    0.3565  0.3840  9.1650 -0.0003  0.0090   0.0065   0.0210    0.0235   0.0000   441.4115     -0.572653       21.0131     -0.527415      -3.54469     -0.259563      0.255151      0.346601      0.391790      0.439400      0.474474      0.456936
  55   4 1948.0214    0.6319  0.7008  9.3395  0.0000  0.0119   0.0086   0.0295    0.0404   0.0000   442.2184     -0.822717       20.5330      0.147571      -3.07148      -1.28747      0.321198      0.455690      0.507127      0.547805      0.567839      0.597638
  55   5 2165.6012    1.0230  1.0062  9.7249  0.0000  0.0135   0.0116   0.0352    0.0604   0.0000   442.0715     -0.315700       21.4319      -1.60907      -3.37608     0.0737352      0.381386      0.537307      0.592597      0.637748      0.672067      0.710015
  55   6 2371.2733    1.5807  1.3219 10.2942  0.0000  0.0160   0.0159   0.0406    0.0721   0.0000   441.9447     -0.777186       20.8233     -0.402778      -4.42378      0.483600      0.439943      0.603994      0.675259      0.737066      0.773643      0.779551
  55   7 2567.8170    2.2145  1.3625 10.9678  0.0000  0.0159   0.0217   0.0409    0.0692   0.0000   440.6968    -0.0809687       19.9918       1.04365      -3.29976     -0.326769      0.437998      0.609669      0.687397      0.755174      0.797328      0.823230
  55   8 2761.1147    3.1319  1.1890 11.8295  0.0001  0.0146   0.0331   0.0378    0.0781   0.0000   441.6881      0.119857       21.1345      0.689421      -2.31508      -1.38402      0.414689      0.570047      0.632593      0.677624      0.721365      0.731497
  55   9 2951.3195    4.2578  1.1278 11.9834  0.0000  0.0135   0.0444   0.0351    0.1058   0.0000   442.4385     -0.501854       21.5687   -0.00976864      -3.66477     -0.335166      0.380393      0.534459      0.590529      0.640562      0.679131      0.701539
  55  10 3137.5898    4.4936  1.3155 12.4537 -0.0000  0.0149   0.0443   0.0393    0.0733   0.0000   442.1329     -0.900605       20.5539     -0.621925      -2.78694     -0.660779      0.425810      0.577215      0.636271      0.720436      0.779982      0.782775
  55  11 3320.9534    3.8875  1.8665 12.3453  0.0000  0.0185   0.0327   0.0497    0.0480   0.0000   441.7086     -0.603922       19.9381       1.37465      -1.64055      0.529221      0.512352      0.698159      0.782722      0.854813      0.894802      0.920981
  55  12 3502.4702    2.9339  3.5170 11.8215  0.0000  0.0274   0.0186   0.0736    0.0308   0.0000   442.6369       1.81527       18.3218      -2.38877      -1.60027     -0.626672      0.745567       1.05747       1.16098       1.28752       1.33560       1.38256
  55  13 3682.3704    2.3841  6.2063 11.0451  0.0000  0.0415   0.0087   0.1077    0.0166   0.0000   440.0470     -0.151641       26.4331     -0.133067      -5.92227      0.541374       1.18494       1.61156       1.83634       1.98081       2.12855       2.18359
  56   1 1165.9012    0.0763  0.0645  9.0802  0.0000  0.0082   0.0051   0.0153    0.0145   0.0000   440.8686     -0.559448       21.3166      0.237305      -3.22356     -0.268364      0.233426      0.270237      0.337542      0.396602      0.440597      0.399969
  56   2 1475.7914    0.1746  0.1602  9.0241  0.0000  0.0064   0.0052   0.0150    0.0167   0.0000   441.7729     -0.708957       21.3921     -0.194985      -3.69435     -0.199678      0.182323      0.254758      0.292231      0.316847      0.322397      0.350474
  56   3 1731.9740    0.3750  0.4054  9.1608  0.0000  0.0095   0.0066   0.0209    0.0250   0.0000   441.8389     -0.487693       21.3054      0.459489      -3.31820      0.206363      0.263795      0.349067      0.397366      0.442381      0.495341      0.501417
  56   4 1960.6112    0.6562  0.7189  9.3586 -0.0000  0.0118   0.0086   0.0290    0.0406   0.0000   442.8170     -0.512584       21.9298     0.0945376      -3.39627      0.745668      0.306551      0.440020      0.493163      0.521168      0.536651      0.553085
  56   5 2179.3728    1.0472  1.1028  9.7357  0.0000  0.0148   0.0116   0.0376    0.0673   0.0000   442.4759     -0.343851       20.4273     -0.237802      -3.83486     -0.139781      0.394415      0.556330      0.623609      0.684795      0.716805      0.732466
  56   6 2385.7699    1.6205  1.3407 10.3568  0.0000  0.0156   0.0161   0.0416    0.0696   0.0000   442.3120      0.914947       20.8369       1.63469      -3.89741      0.212471      0.428098      0.590944      0.646874      0.708842      0.735195      0.762392
  56   7 2583.2480    2.3190  1.3744 11.0217  0.0011  0.0154   0.0224   0.0406    0.0686   0.0000   441.8127     -0.411733       19.7251      -1.07768      -2.08836     -0.444126      0.431790      0.588952      0.662372      0.722743      0.786625      0.794631
  56   8 2777.5604    3.2216  1.2288 11.7812  0.0008  0.0146   0.0330   0.0381    0.0779   0.0000   442.3612       1.04773       20.4268      0.616808      -3.48964      0.473814      0.397368      0.557599      0.620324      0.680181      0.720054      0.738570
  56   9 2968.5727    4.1439  1.1614 12.2932  0.0000  0.0143   0.0434   0.0361    0.0845   0.0000   441.6993      0.366446       20.1963     -0.519291      -2.77598     -0.576946      0.386178      0.554490      0.584268      0.669198      0.689206      0.699114
  56  10 3155.5578    4.4503  1.3406 12.5458  0.0000  0.0151   0.0436   0.0406    0.0683   0.0000   442.0186     -0.126495       20.9715     -0.184459      -2.34888     -0.604422      0.416337      0.585284      0.632357      0.734305      0.762932      0.771901
  56  11 3339.6582    3.7801  1.9284 12.3727  0.0000  0.0190   0.0315   0.0503    0.0466   0.0000   442.0876      0.975736       20.5934      -1.24878      -1.80378     -0.973539      0.519446      0.722214      0.810067      0.885636      0.944187      0.980245
  56  12 3521.9435    2.7928  3.8191 11.7217  0.0000  0.0294   0.0170   0.0771    0.0299   0.0000   441.4751      0.670157       18.4489      -2.22206      -1.18634      -3.48637      0.775029       1.09496       1.23426       1.34444       1.41571       1.44154
  56  13 3702.6316    2.1483  5.7408 11.3237 -0.0007  0.0413   0.0113   0.1115    0.0265   0.0000   441.1035      -1.55153       21.2672       2.23790      -5.10045       1.34355       1.09604       1.51840       1.73632       1.87290       1.97800       2.01367
  56  14 3881.5010    1.6146  7.8436 11.0103 -0.0096  0.0609   0.0072   0.1588    0.0235   0.0000   441.9456      -2.29440       31.9013       3.48621      -6.20965       3.81563       1.60930       2.23822       2.57804       2.76909       2.90676       2.94829
  57   1 1174.7538    0.0810  0.0657  9.0627  0.0000  0.0076   0.0050   0.0139    0.0145   0.0000   440.6900     -0.224153       21.2998    -0.0613195      -4.06663     -0.218483      0.200552      0.266046      0.296132      0.376816      0.399010      0.411152
  57   2 1486.3044    0.1790  0.1717  9.0272  0.0000  0.0066   0.0051   0.0146    0.0167   0.0000   441.6988     -0.585235       21.3484     -0.422156      -4.23531      0.699882      0.190435      0.233910      0.269454      0.311086      0.306476      0.337314
  57   3 1743.1923    0.3867  0.4175  9.1744  0.0000  0.0091   0.0067   0.0225    0.0251   0.0000   441.7015     -0.655045       21.6056     0.0588282      -3.66753       1.03589      0.251919      0.334444      0.386784      0.411427      0.454872      0.476586
  57   4 1973.1485    0.6623  0.7364  9.4662  0.0000  0.0120   0.0087   0.0300    0.0401   0.0000   442.3105     -0.663901       21.1829     -0.438563      -2.72825     -0.881380      0.313599      0.448220      0.490149      0.535224      0.574019      0.579372
  57   5 2192.9960    1.0745  1.0998  9.6830  0.0002  0.0142   0.0117   0.0362    0.0697   0.0000   441.9748      0.154569       21.4810     -0.125002      -2.29765     -0.468135      0.385738      0.532704      0.589456      0.626951      0.689212      0.698221
  57   6 2400.0590    1.6651  1.3504 10.4707  0.0053  0.0153   0.0164   0.0414    0.0628   0.0000   442.2798     -0.896594       21.6230     -0.455362      -4.08151     -0.407434      0.412807      0.563499      0.622224      0.690581      0.729352      0.747631
  57   7 2598.5011    2.4066  1.3037 11.0957  0.0000  0.0151   0.0237   0.0385    0.0739   0.0000   441.0806     -0.307691       20.8575      -1.30041      -2.26460     0.0450120      0.415449      0.573528      0.648356      0.697974      0.747742      0.749032
  57   8 2793.8795    3.3335  1.1757 11.7837 -0.0001  0.0140   0.0344   0.0369    0.0866   0.0000   441.0402     -0.706847       21.4785     -0.628957      -3.84924      -1.54620      0.384254      0.540556      0.593520      0.643623      0.699090      0.721495
  57   9 2985.7002    4.2447  1.1493 12.3700  0.0000  0.0136   0.0442   0.0364    0.0817   0.0000   441.5922     -0.332469       21.1319     -0.256037      -3.34095      -1.47243      0.376466      0.519784      0.578632      0.647038      0.673269      0.695293
  57  10 3173.4038    4.4913  1.3957 12.4341  0.0000  0.0154   0.0420   0.0396    0.0673   0.0000   441.3141      0.118250       21.6447     0.0790841      -2.07250     -0.459873      0.416046      0.588298      0.637740      0.722846      0.751638      0.761292
  57  11 3358.3059    3.6412  2.2046 12.1226  0.0000  0.0198   0.0275   0.0530    0.0456   0.0000   442.7316      -1.51569       19.1677      0.183004      0.449206      0.219534      0.526593      0.729075      0.819340      0.886338      0.948861      0.955240
  57  12 3541.3445    2.7586  3.9456 11.6978  0.0000  0.0293   0.0163   0.0786    0.0287   0.0000   442.4889      0.299623       19.4160      0.120715      0.509359     -0.780963      0.768127       1.08290       1.21205       1.32500       1.38896       1.41241
  57  13 3722.6286    2.1166  6.6297 11.3582  0.0013  0.0471   0.0107   0.1261    0.0250   0.0000   441.9260      -2.68734       23.5634       2.11741      -6.50233      -2.86123       1.22293       1.72181       1.92844       2.12846       2.24163       2.29895
  57  14 3902.2162    1.7312  9.9879 11.0521  0.0063  0.0716   0.0069   0.1814    0.0207   0.0000   437.4460      0.174314       21.9640       6.57907      -1.23664      -5.47152       1.86000       2.64418       2.92886       3.21037       3.33196       3.44089
  58   1 1183.5279    0.0685  0.0712  9.0960  0.0000  0.0093   0.0046   0.0151    0.0143   0.0000   440.7962   0.000968812       21.7838     -0.321477      -3.62900      0.264213      0.232705      0.325453      0.394065      0.393963      0.448130      0.447516
  58   2 1496.6922    0.1953  0.2054  8.9918  0.0000  0.0070   0.0051   0.0167    0.0172   0.0000   441.9522     -0.545571       21.6751      0.207046      -3.98321     -0.206132      0.211650      0.299395      0.330907      0.371485      0.371395      0.400125
  58   3 1754.2855    0.4032  0.4710  9.1399  0.0000  0.0098   0.0066   0.0236    0.0267   0.0000   442.1500     -0.495933       21.5869     -0.227950      -4.37926     -0.332745      0.259165      0.350216      0.396265      0.431132      0.452577      0.459053
  58   4 1985.5439    0.6786  0.7600  9.4305  0.0000  0.0118   0.0087   0.0301    0.0406   0.0000   442.4357    -0.0217441       21.2053     0.0652487      -2.92125      0.453871      0.307206      0.423323      0.475699      0.521949      0.550644      0.559454
  58   5 2206.4653    1.0915  1.1982  9.7455  0.0000  0.0151   0.0114   0.0386    0.0654   0.0000   441.7738    -0.0601526       20.9389     0.0311297      -2.72897     -0.274450      0.406823      0.553584      0.626432      0.689989      0.725015      0.744710
  58   6 2414.2604    1.6976  1.3422 10.5655  0.0001  0.0158   0.0168   0.0403    0.0644   0.0000   441.9276     -0.178663       21.6293     -0.428936      -2.41060      0.508243      0.417439      0.582144      0.631219      0.703166      0.756277      0.768283
  58   7 2613.6940    2.4635  1.3403 11.2126 -0.0000  0.0154   0.0238   0.0392    0.0686   0.0000   441.9161      -1.09006       20.6034    -0.0660017      -3.45300      0.564058      0.413152      0.580187      0.645373      0.697840      0.753890      0.756792
  58   8 2810.1310    3.4611  1.1618 11.8232 -0.0000  0.0138   0.0356   0.0357    0.0881   0.0000   442.1162     -0.442621       20.3593      -1.00703      -2.24776     -0.491198      0.379395      0.504114      0.544630      0.639501      0.670344      0.688617
  58   9 3002.6604    4.3162  1.2446 12.1574  0.0001  0.0141   0.0428   0.0374    0.0914   0.0000   441.7932     -0.394847       22.0555      0.730805      -1.88496      -1.86482      0.378426      0.530560      0.579143      0.640766      0.672263      0.681468
  58  10 3191.0591    4.3897  1.4521 12.5354  0.0001  0.0156   0.0404   0.0409    0.0585   0.0000   442.4438     -0.236861       19.4231     -0.117667      -1.46204     -0.985360      0.425820      0.585200      0.650286      0.715711      0.765941      0.781615
  58  11 3376.7058    3.5576  2.1665 12.3552  0.0000  0.0202   0.0275   0.0535    0.0388   0.0000   443.3844      -1.65773       17.2984     -0.509013      -1.40907      -1.82586      0.523726      0.734138      0.805951      0.901521      0.952152      0.993153
  58  12 3560.5736    2.6693  4.1883 11.6524  0.0000  0.0307   0.0154   0.0814    0.0277   0.0000   442.1427      0.114483       18.9124      0.597236      -3.80152      0.519396      0.789226       1.10994       1.24750       1.35643       1.42109       1.44872
  58  13 3742.6841    2.0736  6.6383 11.3605 -0.0006  0.0477   0.0107   0.1280    0.0256   0.0000   441.2824      -2.24991       23.5960       2.98389      -5.26045      -5.72684       1.21574       1.71860       1.91643       2.11182       2.20675       2.26904
  58  14 3922.8525    1.5972  9.5208 11.0835 -0.0023  0.0728   0.0071   0.1868    0.0219   0.0000   441.2200     -0.768119       26.3180      -3.77848      -6.95199       1.86145       1.83599       2.63233       2.85750       3.23290       3.25823       3.38615
  59   1 1192.2314    0.0698  0.0551  9.0525  0.0000  0.0080   0.0047   0.0120    0.0141   0.0000   440.7768      0.395966       21.5470     -0.389658      -4.25028     -0.375286      0.220202      0.320403      0.372752      0.392701      0.498479      0.503843
  59   2 1506.9512    0.1985  0.2125  8.9815  0.0002  0.0067   0.0050   0.0174    0.0171   0.0000   442.1975     -0.222680       21.4145     -0.195311      -3.85984    -0.0658544      0.190472      0.235192      0.290013      0.309488      0.333216      0.344249
  59   3 1765.2702    0.4140  0.4437  9.1372  0.0005  0.0093   0.0068   0.0219    0.0263   0.0000   441.7886     -0.608396       21.9277      0.115276      -3.82163     -0.209966      0.249427      0.330552      0.382987      0.408792      0.428521      0.441791
  59   4 1997.8005    0.7201  0.8133  9.3719  0.0000  0.0122   0.0088   0.0298    0.0459   0.0000   442.0113      0.312057       21.3998      0.547937      -3.07819     -0.288260      0.318756      0.430112      0.480955      0.521720      0.551535      0.560513
  59   5 2219.8238    1.1586  1.1143  9.7960  0.0000  0.0139   0.0124   0.0360    0.0705   0.0000   441.3497     -0.308026       22.1016     -0.144280      -4.43881     -0.379179      0.367137      0.499119      0.560480      0.617469      0.636441      0.662533
  59   6 2428.2820    1.7527  1.3444 10.5758  0.0000  0.0152   0.0169   0.0409    0.0608   0.0000   442.4215     -0.136049       20.8986     -0.451936      -2.34713      -1.70454      0.394203      0.556845      0.602908      0.662967      0.699537      0.732572
  59   7 2628.7434    2.5603  1.3606 10.9518 -0.0001  0.0149   0.0241   0.0393    0.0843   0.0000   442.3666      0.878171       21.2029       1.00760      -4.21207      -1.10042      0.389866      0.542189      0.592902      0.666603      0.699004      0.698252
  59   8 2826.1434    3.5567  1.1929 11.6978 -0.0008  0.0138   0.0350   0.0348    0.0898   0.0000   442.2461     -0.326046       21.3739     -0.993623      -3.02537      0.502547      0.369916      0.507287      0.573988      0.638402      0.689457      0.689682
  59   9 3019.4917    4.4469  1.1629 12.3814 -0.0001  0.0135   0.0452   0.0362    0.0861   0.0000   442.0174     -0.264921       21.1861      0.884542      -1.71814     -0.487194      0.352478      0.488349      0.525567      0.584880      0.639518      0.634591
  59  10 3208.6275    4.3911  1.5058 12.4010  0.0070  0.0155   0.0401   0.0424    0.0660   0.0000   441.1404      0.100784       20.3960     -0.451588      -1.92388      -1.72458      0.409170      0.563842      0.628600      0.688944      0.728567      0.756715
  59  11 3395.0985    3.5144  2.5209 12.1035  0.0000  0.0212   0.0245   0.0566    0.0386   0.0000   442.8058      0.777185       18.4820      -1.88898     -0.538809      0.887568      0.550089      0.772624      0.869763      0.957866       1.01822       1.04312
  59  12 3579.6379    2.5944  4.5163 11.6063  0.0000  0.0327   0.0150   0.0865    0.0283   0.0000   440.9646      0.354144       19.8614      0.407208     0.0407270      -1.43153      0.830623       1.16800       1.30281       1.44348       1.54888       1.56275
  59  13 3762.3674    2.0315  6.9205 11.3305  0.0002  0.0512   0.0104   0.1317    0.0256   0.0000   441.4064      -1.91921       20.8273       2.48335      -8.53324      0.675438       1.24554       1.79990       1.97662       2.21492       2.25668       2.34889
  59  14 3943.2863    1.5594 10.0251 11.0675 -0.0002  0.0770   0.0070   0.1936    0.0210   0.0000   437.8460       2.55836       28.0155      -3.66041      -6.10027      -2.29656       1.89560       2.72107       2.99452       3.36834       3.46443       3.56747
  60   1 1200.8622    0.0812  0.0872  9.0492  0.0000  0.0074   0.0044   0.0177    0.0143   0.0000   440.9242    -0.0566605       21.3153     -0.290131      -4.08383      0.168677      0.192743      0.275839      0.308697      0.370132      0.385393      0.411402
  60   2 1517.1074    0.2071  0.1809  9.0071  0.0000  0.0061   0.0054   0.0144    0.0167   0.0000   441.9804     -0.654372       21.6073      0.409352      -3.53080      0.320860      0.162265      0.229480      0.249120      0.281304      0.294984      0.287289
  60   3 1776.1234    0.4254  0.4796  9.1771  0.0003  0.0096   0.0067   0.0230    0.0264   0.0000   441.6638     0.0921706       21.3771     -0.181438      -3.44184     -0.350318      0.244597      0.333126      0.374418      0.397291      0.443608      0.452529
  60   4 2010.0171    0.7346  0.8338  9.3886  0.0000  0.0123   0.0088   0.0299    0.0457   0.0000   442.3076      0.460591       21.4848      0.124668      -3.89292     -0.121717      0.309255      0.427543      0.478630      0.518708      0.557776      0.559682
  60   5 2233.0258    1.1589  1.1713  9.9781  0.0000  0.0149   0.0122   0.0385    0.0631   0.0000   442.4664     -0.446228       20.8652    -0.0202806      -2.06073      0.484608      0.365093      0.532698      0.570161      0.633562      0.676097      0.703635
  60   6 2442.2303    1.8126  1.3355 10.5813 -0.0016  0.0150   0.0173   0.0395    0.0621   0.0000   442.1288      0.573075       21.3317     -0.612274      -2.85425      0.373814      0.386846      0.529883      0.596728      0.662121      0.684124      0.702743
  60   7 2643.7349    2.6127  1.2916 11.4102  0.0000  0.0145   0.0255   0.0391    0.0662   0.0000   441.8019     -0.307717       21.2799      -1.59061      -2.37763      -1.03953      0.376176      0.515065      0.568303      0.643164      0.671986      0.704418
  60   8 2842.0889    3.5801  1.2539 11.8353  0.0000  0.0143   0.0345   0.0366    0.0780   0.0000   441.7273     -0.463135       20.8223      0.247065      -2.27281     -0.909603      0.365734      0.516419      0.564334      0.633230      0.665881      0.685699
  60   9 3036.1724    4.4576  1.2453 12.2448  0.0024  0.0137   0.0433   0.0378    0.0882   0.0000   442.1042     -0.379985       20.7315      0.703805      -2.45721      -1.54518      0.357634      0.496482      0.553300      0.611778      0.636880      0.652743
  60  10 3226.0826    4.3335  1.5702 12.3819  0.0000  0.0158   0.0379   0.0428    0.0598   0.0000   441.2726      -1.36559       20.3214     -0.745572      -1.81458      0.288498      0.417118      0.573742      0.638135      0.700023      0.749908      0.765777
  60  11 3413.2844    3.3279  2.7207 12.0257 -0.0000  0.0219   0.0224   0.0597    0.0362   0.0000   443.6304      0.805628       16.9562   -0.00950285      0.538903      -2.16801      0.565230      0.770636      0.894390      0.942338       1.01758       1.05994
  60  12 3598.5678    2.5265  4.6779 11.6628  0.0000  0.0334   0.0144   0.0905    0.0261   0.0000   441.8418       1.11585       22.5073     -0.642011      -3.52210      0.117637      0.838424       1.17609       1.30869       1.47314       1.52207       1.56798
  60  13 3782.0069    1.9692  7.1188 11.2949  0.0004  0.0508   0.0097   0.1358    0.0254   0.0000   440.6834      0.292731       24.1973     -0.300313      -7.22701    -0.0197852       1.25863       1.77529       1.99415       2.18666       2.28902       2.35475
  61   1 1209.3835    0.0802  0.0800  9.0151  0.0000  0.0077   0.0045   0.0147    0.0142   0.0000   440.5880    -0.0496904       20.8438    -0.0441679      -3.99313     0.0856859      0.218501      0.278850      0.272125      0.314212      0.370323      0.368392
  61   2 1527.1274    0.2111  0.1910  9.0117  0.0000  0.0066   0.0053   0.0142    0.0166   0.0000   441.7731      0.152863       21.8829     -0.156018      -4.22186      0.121371      0.154336      0.225880      0.233123      0.278107      0.262490      0.290700
  61   3 1786.8603    0.4453  0.5004  9.1590  0.0000  0.0098   0.0069   0.0235    0.0281   0.0000   441.8372     -0.467235       21.0637     -0.274236      -3.66447      0.406035      0.248983      0.333541      0.390012      0.401642      0.449381      0.447911
  61   4 2022.1292    0.7508  0.8778  9.4333 -0.0004  0.0125   0.0089   0.0317    0.0465   0.0000   441.8510     -0.239813       21.4434     -0.105584      -3.45696      0.470122      0.319141      0.437783      0.494834      0.526819      0.566588      0.569923
  61   5 2246.0890    1.2270  1.2074  9.7439  0.0000  0.0141   0.0122   0.0369    0.0721   0.0000   442.0393      0.111512       20.9388     -0.830806      -3.69460      0.538480      0.362469      0.492719      0.544968      0.611080      0.648289      0.663199
  61   6 2456.0142    1.8273  1.4165 10.6006  0.0000  0.0155   0.0169   0.0404    0.0598   0.0000   441.8630      -1.22607       21.9443      0.315113      -2.65369     -0.644870      0.390942      0.549640      0.602530      0.664848      0.723920      0.723213
  61   7 2658.5423    2.7444  1.3300 11.1741  0.0000  0.0147   0.0256   0.0373    0.0790   0.0000   442.8467     -0.630476       20.0072       1.16408      -2.45351     -0.758733      0.367208      0.513164      0.567508      0.631215      0.679478      0.679476
  61   8 2857.9017    3.7552  1.1708 11.7939 -0.0000  0.0134   0.0366   0.0339    0.0932   0.0000   441.4020     -0.556377       21.4075     0.0862862      -3.93049      -1.19610      0.344378      0.472160      0.518365      0.577230      0.620851      0.648139
  61   9 3052.7543    4.4673  1.2030 12.6443  0.0000  0.0138   0.0446   0.0366    0.0674   0.0000   441.7696     -0.438812       20.7596      0.428057      -3.06034     -0.514077      0.351248      0.481734      0.522012      0.608847      0.633132      0.641094
  61  10 3243.3890    4.3495  1.6392 12.2075  0.0000  0.0161   0.0365   0.0423    0.0625   0.0000   441.8299    -0.0242124       19.8253     -0.576470      -2.45055      -1.12714      0.404501      0.566020      0.620800      0.696394      0.741028      0.746727
  61  11 3431.4000    3.2586  3.0266 11.8924  0.0000  0.0235   0.0206   0.0628    0.0348   0.0000   442.3305     -0.192136       18.7546     -0.586510      -1.58681      0.107364      0.578018      0.819951      0.915060       1.00773       1.05592       1.10980
  61  12 3617.4418    2.4091  4.8925 11.6233  0.0000  0.0356   0.0134   0.0949    0.0253   0.0000   441.4889     -0.285888       17.7092      0.382143      -2.18962     -0.624349      0.850034       1.21189       1.34848       1.48109       1.56717       1.61323
  61  13 3801.3464    1.8829  7.6539 11.2666 -0.0003  0.0563   0.0086   0.1450    0.0239   0.0000   438.6421      0.310690       26.3835      0.314123      -7.06199      -3.60257       1.36118       1.91631       2.16391       2.34410       2.47003       2.53578
  62   1 1217.8260    0.0784  0.0787  8.9761  0.0000  0.0094   0.0045   0.0144    0.0140   0.0000   440.5910     -0.281002       21.9831      0.884438      -5.48648       1.01691      0.200422      0.276482      0.298108      0.426067      0.604656      0.540901
  62   2 1537.0200    0.2162  0.2393  8.9550  0.0000  0.0074   0.0050   0.0169    0.0173   0.0000   441.9198     -0.490863       21.9458    -0.0600480      -3.60581    -0.0991846      0.171719      0.253693      0.270152      0.306730      0.305621      0.326016
  62   3 1797.4925    0.4528  0.5337  9.0922  0.0000  0.0099   0.0067   0.0240    0.0289   0.0000   441.7439     -0.845820       21.9152     -0.449746      -4.04936      0.199095      0.248745      0.330090      0.383421      0.418514      0.440726      0.453027
  62   4 2034.1241    0.7755  0.8774  9.3586  0.0000  0.0122   0.0089   0.0310    0.0486   0.0000   442.1156     -0.594899       22.0810     0.0671339      -3.06776      0.619503      0.315090      0.427650      0.482769      0.530673      0.579838      0.591260
  62   5 2259.0355    1.2460  1.1602 10.1410  0.0000  0.0144   0.0130   0.0367    0.0621   0.0000   442.0787     0.0190302       21.6201     -0.237993      -3.29260     -0.334562      0.370637      0.500110      0.560619      0.613986      0.663528      0.664621
  62   6 2469.6832    1.8924  1.3405 10.7545 -0.0000  0.0148   0.0180   0.0391    0.0602   0.0000   442.3026      0.318423       20.9512     -0.876925      -3.65939     -0.478920      0.386551      0.520522      0.581906      0.648523      0.709079      0.720100
  62   7 2673.3188    2.7340  1.3883 11.2062  0.0000  0.0147   0.0249   0.0391    0.0724   0.0000   442.5397     -0.254463       20.9583      0.178927      -3.97582     -0.319929      0.375026      0.518447      0.569096      0.625016      0.663520      0.670754
  62   8 2873.5840    3.7723  1.2089 11.8091  0.0000  0.0134   0.0363   0.0360    0.0854   0.0000   442.4823      0.292852       20.7872      -1.43322      -3.25162     -0.501267      0.328501      0.463401      0.504937      0.577297      0.604654      0.607398
  62   9 3069.1865    4.4689  1.2183 12.4039  0.0001  0.0138   0.0436   0.0356    0.0795   0.0000   441.8555     -0.118670       21.5572     -0.516602      -2.62659     0.0466171      0.354467      0.478506      0.538160      0.591552      0.626156      0.628511
  62  10 3260.5704    4.1284  1.7633 12.2271  0.0000  0.0167   0.0334   0.0444    0.0531   0.0000   442.6635     -0.560632       21.6036       1.59224      -2.35866      -1.88157      0.414671      0.577152      0.640098      0.706347      0.771482      0.771681
  62  11 3449.3447    3.1507  3.1115 11.9467  0.0000  0.0243   0.0199   0.0649    0.0319   0.0000   443.5104     -0.309545       18.0841      0.462649       3.05345      -1.36048      0.584887      0.827802      0.917149       1.01130       1.07222       1.10236
  62  12 3636.1423    2.4336  5.3036 11.4334  0.0009  0.0363   0.0122   0.0973    0.0254   0.0000   441.9426      -3.83047       21.8764       1.37057      -1.61617      -2.51054      0.882207       1.24230       1.39259       1.52154       1.60398       1.64864
  62  13 3820.7335    1.8752  7.9585 11.0668 -0.0005  0.0572   0.0061   0.1445    0.0165   0.0000   440.6173      -2.34661       28.7757      -5.53989      -8.70184      -6.06601       1.35470       1.91194       2.11375       2.36730       2.44048       2.56951
  63   1 1226.2270    0.0855  0.0668  8.9768  0.0000  0.0076   0.0045   0.0106    0.0139   0.0000   440.6216    -0.0770444       21.1829     -0.450761      -4.11845     -0.187801      0.184922      0.276703      0.285891      0.334595      0.426751      0.345074
  63   2 1546.8025    0.2275  0.2506  8.9710 -0.0002  0.0075   0.0051   0.0168    0.0177   0.0000   441.8005     -0.231756       21.7581    -0.0135678      -4.07939     0.0319753      0.195204      0.255181      0.283055      0.303015      0.338003      0.341673
  63   3 1808.0224    0.4785  0.5418  9.1124  0.0000  0.0100   0.0069   0.0233    0.0295   0.0000   441.9958     -0.358446       21.1419     -0.115886      -2.87954      0.684289      0.240448      0.327281      0.380037      0.390922      0.419136      0.447858
  63   4 2046.0277    0.8144  0.8846  9.3829  0.0000  0.0121   0.0092   0.0307    0.0499   0.0000   442.2235     -0.961060       21.5887     -0.461442      -3.81374    -0.0922435      0.291512      0.416990      0.453122      0.500198      0.527931      0.540589
  63   5 2271.8483    1.2894  1.2826  9.8611  0.0000  0.0146   0.0124   0.0386    0.0676   0.0000   442.2570     -0.843772       20.9712      0.151316      -3.85384      0.468061      0.355128      0.489660      0.548312      0.603644      0.640337      0.668335
  63   6 2483.2659    1.9800  1.4236 10.7039 -0.0000  0.0152   0.0178   0.0397    0.0600   0.0000   442.2372      -1.22022       21.1462     -0.743924      -3.18971     -0.785078      0.378963      0.520139      0.587376      0.643151      0.697532      0.704225
  63   7 2687.9746    2.8311  1.4071 11.3250 -0.0000  0.0145   0.0255   0.0392    0.0657   0.0000   442.2856     -0.205912       20.8486     -0.326556      -3.74326     -0.518922      0.363910      0.500039      0.556214      0.615199      0.666721      0.686721
  63   8 2889.1788    3.8981  1.2519 11.8595 -0.0000  0.0135   0.0366   0.0355    0.0824   0.0000   441.9940     -0.626049       20.4574     -0.430239      -2.44230     0.0360071      0.342417      0.468247      0.523460      0.570376      0.626504      0.636061
  63   9 3085.5070    4.5764  1.3392 12.2289  0.0000  0.0140   0.0418   0.0371    0.0785   0.0000   441.6071     -0.533498       21.2271      0.732328      -2.30707      0.225934      0.346063      0.480662      0.519901      0.584498      0.629276      0.643733
  63  10 3277.6810    4.1218  1.7800 12.2759  0.0000  0.0166   0.0329   0.0450    0.0501   0.0000   442.2667     -0.986296       19.9133      0.262491      -1.88870      -3.77032      0.407045      0.567123      0.632532      0.691131      0.763981      0.785658
  63  11 3467.2426    3.0983  3.2588 11.9705  0.0000  0.0247   0.0193   0.0668    0.0302   0.0000   442.1305      0.279737       19.8290      -1.50118      0.494640     -0.649296      0.598569      0.838575      0.927918       1.02370       1.08558       1.12913
  63  12 3654.7647    2.3574  5.4222 11.3783 -0.0021  0.0376   0.0101   0.0963    0.0208   0.0000   442.5314     -0.280824       23.0055       1.59801      -3.32387      -2.45585      0.896966       1.25853       1.41364       1.55464       1.63976       1.69642
  64   1 1234.5445    0.0894  0.1028  8.9510  0.0000  0.0087   0.0043   0.0161    0.0141   0.0000   440.8159     -0.175219       21.8960     -0.149892      -4.28519     -0.121784      0.209345      0.266349      0.353256      0.358873      0.349752      0.405290
  64   2 1556.4670    0.2429  0.2244  8.9218  0.0000  0.0061   0.0054   0.0157    0.0174   0.0000   441.5801     -0.425452       21.5585     0.0132810      -4.47118     -0.420766      0.161661      0.208228      0.238262      0.250087      0.270029      0.281378
  64   3 1818.4299    0.4879  0.5546  9.1390  0.0000  0.0102   0.0069   0.0238    0.0299   0.0000   442.2970     -0.554203       21.6002      0.328968      -4.68241     -0.652940      0.242942      0.346929      0.377747      0.425171      0.455043      0.448109
  64   4 2057.8164    0.8240  0.9784  9.2982  0.0000  0.0127   0.0089   0.0325    0.0541   0.0000   441.8861      0.461760       21.4962     -0.569973      -3.15314      0.284018      0.310406      0.426246      0.483407      0.523175      0.556869      0.577801
  64   5 2284.5166    1.3274  1.3257  9.9941  0.0002  0.0148   0.0125   0.0390    0.0606   0.0000   442.5235     0.0648111       20.9256    -0.0524909      -3.18951      0.561612      0.361481      0.496825      0.567811      0.606188      0.659268      0.686253
  64   6 2496.7282    2.0171  1.4098 10.6905 -0.0001  0.0150   0.0180   0.0387    0.0614   0.0000   442.9394      0.863649       20.7728     0.0733724      -3.87279    -0.0914397      0.369131      0.498888      0.567115      0.610638      0.663334      0.662260
  64   7 2702.5360    2.8849  1.3183 11.4339  0.0000  0.0142   0.0266   0.0372    0.0663   0.0000   441.5754      -1.45906       21.7747       1.55397      -3.39334     -0.808212      0.341604      0.471763      0.524499      0.584779      0.630429      0.645136
  64   8 2904.6442    3.9774  1.2091 11.9589 -0.0001  0.0134   0.0379   0.0350    0.0812   0.0000   442.5172      0.330846       21.2666      0.235902      -3.26657     -0.309708      0.326963      0.457821      0.486173      0.545597      0.587387      0.607560
  64   9 3101.7029    4.5556  1.2800 12.4605 -0.0005  0.0139   0.0426   0.0360    0.0703   0.0000   441.7620      0.811817       20.4592     -0.613604      -1.86284     -0.962853      0.340383      0.472543      0.518254      0.576995      0.615944      0.625355
  64  10 3294.6317    4.0855  1.8684 12.2448  0.0000  0.0171   0.0315   0.0453    0.0475   0.0000   442.7938       1.23850       20.3495      0.471457      -2.56316      0.183579      0.409570      0.577532      0.642554      0.704061      0.749607      0.769072
  64  11 3484.9832    2.9889  3.4386 11.8452  0.0001  0.0254   0.0179   0.0693    0.0292   0.0000   443.1341       1.10638       17.1921      -1.60873     -0.317602     -0.884640      0.596496      0.843111      0.937839       1.02664       1.09092       1.11125
  64  12 3673.1541    2.3771  6.1941 11.3629  0.0039  0.0418   0.0089   0.1075    0.0171   0.0000   442.4628     -0.704080       22.2942     -0.992553      -3.07746     -0.617390      0.983148       1.36380       1.53892       1.68757       1.76035       1.83815
  65   1 1242.7633    0.0950  0.0782  8.9794  0.0001  0.0063   0.0044   0.0115    0.0137   0.0000   440.1978    -0.0151012       21.5130    -0.0610178      -4.06445      0.197649      0.146499      0.208558      0.235514      0.229652      0.273146      0.275005
  65   2 1566.0135    0.2314  0.2379  9.0128  0.0000  0.0071   0.0051   0.0161    0.0172   0.0000   441.5650     -0.150995       21.8791      0.179100      -4.30109     -0.146045      0.170898      0.232888      0.256459      0.277123      0.286621      0.332533
  65   3 1828.7598    0.5076  0.5963  9.1374  0.0000  0.0102   0.0069   0.0242    0.0312   0.0000   441.8372     -0.418734       21.7396     -0.134143      -3.91411     -0.192678      0.251066      0.338220      0.389715      0.425325      0.437146      0.463371
  65   4 2069.5113    0.8660  1.0105  9.3531  0.0000  0.0131   0.0091   0.0327    0.0575   0.0000   442.6352      0.538382       21.4250      0.600556      -3.81544     -0.927600      0.307021      0.429223      0.486164      0.544556      0.553348      0.581775
  65   5 2297.0676    1.3648  1.2916  9.9116  0.0000  0.0143   0.0129   0.0379    0.0722   0.0000   442.5398      0.307517       21.0353      0.227356      -3.15463     -0.404244      0.343920      0.462876      0.532300      0.574124      0.626346      0.634136
  65   6 2510.0840    2.0532  1.4376 10.8517 -0.0048  0.0151   0.0181   0.0391    0.0552   0.0000   442.5054     -0.362615       20.5885     -0.237921      -2.37217    -0.0313159      0.364252      0.497529      0.561535      0.609409      0.653188      0.674480
  65   7 2716.9589    2.9866  1.3564 11.2719  0.0000  0.0140   0.0267   0.0372    0.0767   0.0000   442.2777     -0.320752       20.7457     -0.267192      -2.37924      0.783953      0.340257      0.469234      0.518294      0.579427      0.624790      0.641570
  65   8 2919.9796    4.0585  1.1934 12.1643 -0.0091  0.0130   0.0384   0.0348    0.0765   0.0000   442.2772     -0.291056       21.8360      0.386559      -2.73244      -1.44808      0.312441      0.434914      0.473607      0.535181      0.569455      0.580012
  65   9 3117.7938    4.5780  1.3475 12.4071  0.0000  0.0140   0.0410   0.0370    0.0671   0.0000   442.7322     -0.180938       20.2140     -0.399221      -2.72439     -0.461155      0.335879      0.468467      0.519922      0.565554      0.624596      0.627620
  65  10 3311.4871    3.9613  1.9416 12.3107 -0.0000  0.0176   0.0298   0.0466    0.0433   0.0000   442.8715      0.776844       20.3032      -1.14396      0.898089    -0.0100834      0.408337      0.582003      0.648189      0.709002      0.756304      0.768193
  65  11 3502.6045    2.9625  3.7465 11.7751  0.0000  0.0268   0.0168   0.0710    0.0290   0.0000   444.2279     -0.726894       19.5535      -1.01118      -1.27702     -0.207638      0.616730      0.867097      0.965322       1.09008       1.13131       1.16170
  65  12 3691.5672    2.1856  5.7769 11.4584 -0.0026  0.0417   0.0111   0.1093    0.0266   0.0000   443.5695     -0.429381       22.2944      0.356359      -5.76226      -3.78674      0.933227       1.34069       1.48393       1.64857       1.71235       1.78888
  65  13 3878.2902    1.6649  8.5036 11.1819 -0.0001  0.0638   0.0071   0.1645    0.0221   0.0000   437.5493      0.217926       30.0651      -1.09586      -4.15325     -0.745712       1.43567       2.02376       2.28049       2.50749       2.59864       2.73305
  66   1 1250.9398    0.0958  0.0767  8.9517  0.0000  0.0067   0.0044   0.0120    0.0137   0.0000   440.5584      0.113084       21.4047     -0.257929      -4.08354      0.219386      0.230397      0.318392      0.471539      0.541641      0.593862      0.523091
  66   2 1575.4655    0.2553  0.2536  8.9814  0.0000  0.0069   0.0053   0.0158    0.0176   0.0000   441.7209     -0.399235       21.8846     -0.324926      -3.72095      0.316945      0.178232      0.243448      0.286309      0.313442      0.337404      0.377156
  66   3 1838.9776    0.5095  0.6809  9.1016 -0.0001  0.0112   0.0066   0.0271    0.0334   0.0000   441.7082     -0.540742       20.8957      0.711925      -2.99615     0.0349999      0.256752      0.352167      0.403109      0.436784      0.451714      0.479351
  66   4 2081.1607    0.8783  0.9513  9.5494  0.0000  0.0124   0.0095   0.0315    0.0505   0.0000   442.0698    -0.0423726       21.7515    -0.0671229      -3.57866     -0.811049      0.290049      0.398788      0.448954      0.497459      0.531028      0.543330
  66   5 2309.5067    1.4171  1.2887 10.0243  0.0001  0.0143   0.0133   0.0379    0.0685   0.0000   442.7375      0.468919       21.8765      -1.17292      -3.41561      0.122118      0.328250      0.465139      0.510867      0.568368      0.606927      0.610800
  66   6 2523.3369    2.1464  1.4354 10.7100  0.0000  0.0148   0.0186   0.0387    0.0661   0.0000   442.0950     -0.362260       20.9281      0.333007      -3.54545     -0.646572      0.343292      0.471229      0.538250      0.583003      0.623999      0.634140
  66   7 2731.2935    2.9763  1.3703 11.5486  0.0000  0.0143   0.0268   0.0384    0.0645   0.0000   442.4026     -0.244737       20.7439     -0.413473      -3.54700    -0.0438808      0.339007      0.469082      0.509805      0.578465      0.602479      0.616566
  66   8 2935.2359    4.0993  1.2303 12.2041 -0.0068  0.0135   0.0379   0.0343    0.0674   0.0000   442.6934      0.298899       21.4441      0.188032      -3.37947     -0.533394      0.314434      0.452258      0.476301      0.550814      0.581229      0.591010
  66   9 3133.7429    4.5035  1.4078 12.3349 -0.0000  0.0145   0.0394   0.0373    0.0670   0.0000   442.9536     -0.538260       20.7321     -0.255135      -1.76272     -0.167048      0.335423      0.468368      0.518277      0.561237      0.611255      0.622430
  66  10 3328.2338    3.8711  2.0866 12.3396  0.0000  0.0180   0.0284   0.0498    0.0403   0.0000   444.1170     -0.385160       19.8889     -0.157595     -0.184406     -0.766421      0.415618      0.582729      0.643572      0.703473      0.749920      0.760411
  66  11 3520.2053    2.8735  3.9203 11.7722  0.0000  0.0272   0.0162   0.0757    0.0283   0.0000   442.9502       1.65694       20.4955      0.360263      -1.77907       1.38589      0.632553      0.866655      0.992570       1.07901       1.15202       1.19776
  66  12 3709.7953    2.3068  7.1322 11.3513  0.0057  0.0480   0.0084   0.1227    0.0200   0.0000   440.3985      -1.38732       22.4205      -1.38012      -3.16174      0.337823       1.07164       1.51681       1.69905       1.87532       1.96964       2.04346
  66  13 3897.0667    1.6885  9.2129 11.0740 -0.0008  0.0666   0.0057   0.1672    0.0174   0.0000   438.0475      0.755040       27.1965      -1.31317      -5.75863       1.49335       1.50204       2.10603       2.36404       2.62713       2.70655       2.86702
  67   1 1259.0280    0.0901  0.0894  8.9526  0.0000  0.0062   0.0042   0.0147    0.0136   0.0000   440.4555     0.0335246       21.6096     -0.216240      -3.85156      0.504722      0.145936      0.184062      0.234525      0.266559      0.292552      0.285663
  67   2 1584.7907    0.2551  0.2730  8.9945  0.0000  0.0079   0.0051   0.0166    0.0178   0.0000   441.8851     -0.289089       21.5040    -0.0439617      -3.69298      0.214062      0.165317      0.241779      0.270473      0.309106      0.321644      0.352362
  67   3 1849.1474    0.5291  0.6558  9.1933  0.0002  0.0107   0.0069   0.0266    0.0323   0.0000   441.7330     -0.402424       21.2605    -0.0445803      -3.91808    -0.0880580      0.239725      0.338628      0.372219      0.416442      0.422416      0.449753
  67   4 2092.6604    0.8967  1.0262  9.4225  0.0000  0.0126   0.0093   0.0333    0.0573   0.0000   442.1315     -0.674871       22.0330     -0.136565      -3.40826       1.32079      0.295279      0.403262      0.457657      0.500323      0.536424      0.556206
  67   5 2321.8247    1.4715  1.3271 10.0453  0.0000  0.0143   0.0134   0.0382    0.0657   0.0000   442.1337      0.428252       20.7191     -0.749495      -3.73857     -0.639751      0.319826      0.446544      0.505011      0.550010      0.583292      0.595756
  67   6 2536.5226    2.1750  1.4240 11.0047  0.0000  0.0148   0.0192   0.0393    0.0563   0.0000   442.4063      0.214801       20.7751    -0.0611793      -2.75688      0.553754      0.343735      0.471929      0.526940      0.587233      0.633251      0.644806
  67   7 2745.5339    3.1330  1.3302 11.5639 -0.0000  0.0139   0.0279   0.0364    0.0674   0.0000   441.8129    -0.0422786       20.0117     -0.148321      -3.17560    -0.0461040      0.321875      0.449291      0.492301      0.556762      0.599988      0.620947
  67   8 2950.3402    4.2445  1.2060 12.0976 -0.0000  0.0132   0.0392   0.0340    0.0843   0.0000   442.1936     -0.505185       21.4748    -0.0568015      -4.47107     -0.939698      0.300248      0.431062      0.463719      0.530630      0.567564      0.573597
  67   9 3149.6245    4.5164  1.4159 12.4235  0.0001  0.0144   0.0390   0.0375    0.0606   0.0000   443.0222      0.292712       21.4576     -0.302603      -2.62783      -1.10400      0.328838      0.460702      0.510333      0.567155      0.623478      0.639585
  67  10 3344.8996    3.7848  2.2292 12.1512 -0.0001  0.0187   0.0263   0.0488    0.0428   0.0000   443.1668    -0.0265207       21.0756      0.998855     -0.825945      -1.06283      0.426340      0.587290      0.671534      0.727225      0.806567      0.827751
  67  11 3537.6225    2.7748  4.1588 11.7830 -0.0001  0.0288   0.0154   0.0796    0.0270   0.0000   443.3251      -3.03403       19.8040     -0.455139      0.142885      -1.83526      0.654195      0.904965       1.03161       1.14318       1.21242       1.24431
  67  12 3727.9393    2.0426  6.0654 11.4328 -0.0012  0.0453   0.0103   0.1179    0.0271   0.0000   441.8638      -1.47504       23.4566     -0.760459      -3.91860      -2.71553      0.965018       1.41734       1.55258       1.73411       1.79297       1.86388
  68   1 1267.0614    0.0992  0.0895  8.9620  0.0000  0.0057   0.0042   0.0130    0.0136   0.0000   440.6194     -0.394845       21.2707      0.330773      -4.47734    -0.0339611      0.140733      0.191665      0.206557      0.226085      0.256605      0.276256
  68   2 1594.0255    0.2597  0.2942  9.0154  0.0000  0.0073   0.0051   0.0182    0.0180   0.0000   441.8394     -0.685095       21.8774      0.340331      -3.93930      0.458165      0.179789      0.242792      0.282118      0.320122      0.333235      0.344090
  68   3 1859.1944    0.5499  0.6309  9.1972  0.0000  0.0100   0.0071   0.0250    0.0321   0.0000   441.7087     -0.251341       21.6363     -0.284715      -4.39494      0.256116      0.228700      0.307160      0.347086      0.390945      0.417415      0.424775
  68   4 2104.0694    0.9051  1.0393  9.6181  0.0000  0.0130   0.0094   0.0337    0.0508   0.0000   442.3775     -0.305869       21.3234     -0.486854      -3.50000       1.42978      0.286377      0.402245      0.456235      0.499976      0.528252      0.553083
  68   5 2334.0233    1.4710  1.3829 10.3821  0.0000  0.0149   0.0134   0.0401    0.0521   0.0000   442.2267     -0.428161       21.1098     0.0643050      -3.92519     -0.896084      0.334212      0.465761      0.525653      0.576657      0.615411      0.626079
  68   6 2549.5869    2.2587  1.3731 11.0334  0.0000  0.0146   0.0199   0.0378    0.0595   0.0000   442.1470     -0.364322       21.1850      0.150517      -3.32341     -0.627119      0.327133      0.465687      0.510004      0.572836      0.604634      0.621087
  68   7 2759.7265    3.2399  1.3065 11.5388  0.0000  0.0138   0.0287   0.0350    0.0714   0.0000   442.3595     -0.734775       21.3068      0.848480      -4.66291     0.0591534      0.306547      0.444934      0.475524      0.542872      0.574569      0.595887
  68   8 2965.3432    4.3004  1.2605 11.9478  0.0000  0.0133   0.0382   0.0334    0.0848   0.0000   442.0195    -0.0635589       21.4584     -0.491552      -2.64440     -0.283657      0.295661      0.426421      0.463678      0.516276      0.564904      0.573745
  68   9 3165.3468    4.5822  1.4346 12.3566 -0.0000  0.0142   0.0390   0.0381    0.0667   0.0000   442.1930     -0.720151       20.9739     -0.399960      -3.78915      -1.11804      0.322501      0.441775      0.500006      0.557704      0.586223      0.606611
  68  10 3361.4174    3.6367  2.3717 12.2631 -0.0000  0.0196   0.0249   0.0523    0.0370   0.0000   442.7212      0.632047       19.7755     0.0289352     -0.498438      -1.05675      0.435354      0.618054      0.687853      0.773336      0.806390      0.837097
  68  11 3554.8468    2.7642  4.3208 11.6768  0.0000  0.0299   0.0136   0.0787    0.0245   0.0000   442.6601     -0.377532       22.2414      0.783515      -1.59187      -2.88709      0.656137      0.947182       1.04465       1.17077       1.23504       1.28508
  68  12 3745.4766    2.1843  7.2513 11.1427 -0.0002  0.0491   0.0058   0.1257    0.0099   0.0000   440.8474       3.58677       27.3594      -1.80415      -8.61968     0.0563694       1.09114       1.52304       1.71308       1.86310       1.98722       2.03916
  69   1 1275.0194    0.1117  0.1073  8.8894  0.0000  0.0061   0.0042   0.0132    0.0137   0.0000   440.3404     -0.528561       21.5746     0.0659584      -4.17305    -0.0528217      0.137960      0.176502      0.224128      0.227030      0.265579      0.231628
  69   2 1603.1388    0.2692  0.2828  8.9650  0.0000  0.0074   0.0052   0.0161    0.0182   0.0000   442.0346     -0.207588       21.2692     -0.395466      -3.74861    -0.0109852      0.175221      0.235624      0.276163      0.314235      0.337323      0.339455
  69   3 1869.1733    0.5565  0.6375  9.2081  0.0000  0.0104   0.0071   0.0243    0.0322   0.0000   441.9023    -0.0238509       21.8006     -0.529573      -4.27708      0.445637      0.228250      0.309952      0.350249      0.400262      0.431763      0.436147
  69   4 2115.4540    0.9157  1.0447  9.6810 -0.0000  0.0132   0.0095   0.0339    0.0496   0.0000   442.4512     -0.248681       21.2598     -0.462216      -3.59033    -0.0644228      0.287475      0.397493      0.448694      0.504799      0.524692      0.537937
  69   5 2346.1034    1.5131  1.4219 10.1935  0.0003  0.0149   0.0133   0.0394    0.0574   0.0000   442.2711     -0.662498       22.2996     -0.779565      -3.55165     -0.122296      0.325893      0.463999      0.511014      0.573863      0.615541      0.619754
  69   6 2562.5724    2.3016  1.4430 10.9991  0.0000  0.0147   0.0198   0.0383    0.0592   0.0000   441.9871      -1.15093       21.8145     -0.836824      -4.05718      0.628753      0.329196      0.454166      0.510251      0.562152      0.598757      0.604446
  69   7 2773.8073    3.2484  1.3278 11.5888  0.0000  0.0136   0.0288   0.0368    0.0691   0.0000   442.7182     -0.145862       21.6882     -0.376239      -2.15310      -1.17374      0.309604      0.435196      0.478521      0.532148      0.571494      0.582265
  69   8 2980.1981    4.2620  1.2965 12.1393  0.0000  0.0132   0.0377   0.0351    0.0701   0.0000   442.2913     -0.304108       21.1455       1.20443      -3.14236     -0.925534      0.299757      0.402317      0.461191      0.506510      0.532540      0.540249
  69   9 3180.9965    4.4967  1.5375 12.3724  0.0000  0.0149   0.0367   0.0392    0.0576   0.0000   442.0945     -0.913911       21.4367     0.0444835      -3.24825     -0.926950      0.329137      0.465157      0.511380      0.570724      0.610636      0.623888
  69  10 3377.8927    3.5613  2.4792 12.1995  0.0000  0.0198   0.0238   0.0539    0.0360   0.0000   443.1912      -1.51764       18.0059      0.838069       1.74455      -1.62955      0.445874      0.617144      0.699791      0.773975      0.836363      0.864711
  70   1 1282.8985    0.1079  0.1164  8.9568  0.0000  0.0057   0.0041   0.0154    0.0137   0.0000   440.6417     -0.363542       21.4821     0.0747624      -4.27235    0.00669648      0.147654      0.198119      0.244889      0.288308      0.318531      0.316139
  70   2 1612.1640    0.2771  0.3425  8.9991  0.0000  0.0082   0.0050   0.0193    0.0192   0.0000   442.0028     -0.532349       22.1269      0.177423      -4.42067     -0.101747      0.177042      0.234438      0.280650      0.307632      0.312284      0.327217
  70   3 1879.0848    0.5787  0.6839  9.2110 -0.0000  0.0103   0.0071   0.0255    0.0341   0.0000   442.1300     -0.694199       21.3172      0.220070      -4.10634     0.0386894      0.227761      0.304312      0.352988      0.385332      0.413587      0.437866
  70   4 2126.6585    0.9536  1.1070  9.6814  0.0000  0.0133   0.0097   0.0348    0.0555   0.0000   442.7254     -0.324625       20.8067      0.337247      -2.96546      0.624178      0.296351      0.407236      0.463156      0.511476      0.555114      0.564556
  70   5 2358.1050    1.5615  1.4021 10.3223 -0.0001  0.0145   0.0135   0.0387    0.0551   0.0000   442.7012     -0.607159       20.6281      0.243410      -4.05586      -1.04280      0.315853      0.438774      0.498826      0.543436      0.580572      0.608885
  70   6 2575.4652    2.3713  1.4304 11.0683 -0.0004  0.0143   0.0203   0.0387    0.0591   0.0000   442.8929      0.159881       21.3043      0.876621      -4.12338     -0.895925      0.311586      0.439608      0.483203      0.537713      0.576942      0.590261
  70   7 2787.7871    3.3845  1.3205 11.7355  0.0000  0.0138   0.0298   0.0352    0.0701   0.0000   442.3220     -0.222374       20.1575     -0.451005      -3.64104      -1.21208      0.300822      0.416928      0.471502      0.517163      0.560611      0.560208
  70   8 2994.9955    4.3933  1.3185 12.2301  0.0000  0.0131   0.0383   0.0356    0.0689   0.0000   442.2074     -0.804705       21.3981     -0.307549      -3.43880      0.140291      0.289495      0.400568      0.441413      0.498267      0.523507      0.539049
  70   9 3196.5401    4.3908  1.6352 12.2847  0.0000  0.0152   0.0346   0.0403    0.0570   0.0000   442.7386     -0.787860       20.5430     -0.168190      -3.09394      -1.21990      0.330892      0.461987      0.523013      0.567010      0.614233      0.616942
  70  10 3394.1675    3.4633  2.6777 12.2134 -0.0000  0.0209   0.0220   0.0559    0.0329   0.0000   442.8689     -0.128801       19.2265     -0.279906     -0.936761      -1.38389      0.448481      0.629406      0.714195      0.784423      0.823290      0.861168
  70  11 3589.2312    2.5748  4.7824 11.7338  0.0007  0.0335   0.0116   0.0869    0.0210   0.0000   441.2399      -1.74165       21.8885      -1.19769      -1.70844      -4.18464      0.701415      0.999929       1.12458       1.24693       1.27670       1.33214
  70  12 3781.6703    1.7877  6.2645 11.3608 -0.0037  0.0473   0.0068   0.1260    0.0193   0.0000   439.7333     0.0590109       23.6244     -0.931687      -9.59358     -0.714507      0.996837       1.41422       1.59921       1.75653       1.83821       1.92839
  71   1 1290.7367    0.1074  0.0922  8.9115  0.0000  0.0053   0.0042   0.0124    0.0134   0.0000   440.4099     -0.245770       21.4962      0.379581      -4.04981    -0.0279716      0.119606      0.164223      0.180164      0.199915      0.241302      0.250306
  71   2 1621.0577    0.2896  0.3402  8.9608  0.0000  0.0076   0.0051   0.0188    0.0190   0.0000   441.5197     -0.238765       21.6701    -0.0112482      -4.46309     -0.294200      0.170876      0.229745      0.254863      0.293998      0.305861      0.320243
  71   3 1888.8702    0.5904  0.7105  9.1855  0.0000  0.0110   0.0071   0.0257    0.0358   0.0000   441.7084     -0.289078       22.7497      0.454194      -3.70580     -0.778812      0.229638      0.327651      0.365040      0.395297      0.414748      0.435848
  71   4 2137.8206    0.9941  1.0721  9.6508  0.0000  0.0130   0.0100   0.0334    0.0566   0.0000   442.2078    -0.0704441       22.1200      0.303270      -3.63258     0.0748366      0.274523      0.388550      0.432161      0.480885      0.520793      0.534014
  71   5 2369.9524    1.6022  1.3618 10.3931 -0.0002  0.0142   0.0141   0.0386    0.0557   0.0000   442.1050      0.499737       21.7058     0.0413330      -3.70683      0.187739      0.305692      0.430979      0.471231      0.526914      0.551945      0.574638
  71   6 2588.2547    2.3808  1.4888 11.0698  0.0000  0.0149   0.0200   0.0387    0.0593   0.0000   442.2243     0.0271555       20.4050      0.476217      -3.59036     -0.539370      0.321020      0.451556      0.497288      0.555638      0.591626      0.616071
  71   7 2801.6424    3.4058  1.2888 11.9055  0.0000  0.0137   0.0307   0.0349    0.0645   0.0000   443.0814     -0.633023       21.2061      0.946677      -2.46992      -1.26142      0.290308      0.412331      0.458492      0.503736      0.522260      0.544749
  71   8 3009.6843    4.4382  1.2912 12.1236  0.0000  0.0131   0.0387   0.0340    0.0803   0.0000   442.6047     -0.837017       21.3062    -0.0958077      -2.44724      -1.06147      0.295616      0.405998      0.458843      0.509623      0.539471      0.555526
  71   9 3212.0242    4.3205  1.6414 12.3451 -0.0002  0.0151   0.0337   0.0403    0.0522   0.0000   442.3991    0.00871358       21.6624      0.170703      -2.12259      -1.14787      0.332550      0.454401      0.522122      0.566361      0.611983      0.630759
  71  10 3410.4431    3.3889  2.9628 12.0062  0.0000  0.0219   0.0203   0.0588    0.0328   0.0000   442.6503    -0.0784250       18.1601       1.17432      -2.08565     -0.226353      0.460013      0.649916      0.725321      0.803722      0.843530      0.881377
  71  11 3606.0648    2.5798  5.3770 11.3878 -0.0041  0.0354   0.0086   0.0907    0.0145   0.0000   441.8668      0.273121       19.9953      0.612513      -2.55642      0.197014      0.758395       1.04173       1.18134       1.30378       1.38097       1.42391
  72   1 1298.5073    0.1094  0.1004  8.9290  0.0000  0.0066   0.0042   0.0135    0.0135   0.0000   440.4754     0.0892759       21.6323     -0.345347      -4.30324      0.326702      0.175978      0.233865      0.278808      0.289199      0.310832      0.280276
  72   2 1629.8852    0.2908  0.3341  8.9708 -0.0000  0.0077   0.0051   0.0178    0.0190   0.0000   441.7359     -0.428165       21.8755      0.155240      -4.12129     0.0595519      0.175914      0.237070      0.278621      0.296020      0.309951      0.314616
  72   3 1898.6082    0.5909  0.7699  9.1761 -0.0001  0.0112   0.0069   0.0285    0.0365   0.0000   441.9218     -0.245725       21.1899    -0.0236420      -4.11800     -0.490135      0.232807      0.314622      0.370391      0.391088      0.418008      0.436807
  72   4 2148.8229    1.0022  1.0753  9.8477  0.0000  0.0128   0.0101   0.0339    0.0507   0.0000   442.7054      0.419295       22.0354     -0.183464      -3.77949     -0.587385      0.280302      0.382113      0.428200      0.480193      0.495070      0.519311
  72   5 2381.7274    1.6604  1.4331 10.3891 -0.0000  0.0146   0.0141   0.0386    0.0557   0.0000   442.5982      0.163921       21.8160     -0.177384      -3.43300     -0.217174      0.310876      0.433068      0.479582      0.527001      0.571135      0.592760
  72   6 2600.9855    2.4827  1.5107 10.8627  0.0000  0.0145   0.0199   0.0381    0.0645   0.0000   442.6852     -0.759482       21.2506      0.694302      -2.33085    -0.0963500      0.311225      0.439884      0.492170      0.541704      0.592647      0.597694
  72   7 2815.4041    3.4637  1.3002 11.9132 -0.0000  0.0134   0.0304   0.0347    0.0602   0.0000   442.4750     0.0478979       21.7045      0.382276      -2.63872     -0.206261      0.289459      0.398085      0.439652      0.489507      0.520032      0.530578
  72   8 3024.2685    4.4716  1.2542 12.3166 -0.0000  0.0129   0.0398   0.0338    0.0708   0.0000   442.4323    -0.0674256       21.6144     -0.218708      -3.09131     -0.355162      0.282661      0.386771      0.430793      0.486433      0.520892      0.533391
  72   9 3227.3185    4.3153  1.6607 12.4721  0.0000  0.0153   0.0337   0.0409    0.0467   0.0000   442.4927      0.379637       20.6786      0.459429      -1.68781      0.290848      0.325843      0.454216      0.504849      0.563021      0.602746      0.632022
  72  10 3426.6086    3.2950  3.0531 12.0475  0.0000  0.0224   0.0194   0.0597    0.0300   0.0000   443.1082      -2.03502       18.0531       1.28831      -1.62246      -2.45493      0.472646      0.652441      0.742993      0.824336      0.884311      0.907792
  73   1 1306.2126    0.1130  0.1274  8.8848  0.0000  0.0062   0.0040   0.0140    0.0137   0.0000   440.5572     -0.238769       21.9097    -0.0891589      -4.31103     0.0741010      0.143370      0.193563      0.216046      0.219084      0.243667      0.245675
  73   2 1638.5964    0.2898  0.3531  8.9939  0.0000  0.0078   0.0050   0.0195    0.0190   0.0000   441.6383     -0.515701       21.3276      0.292929      -4.27353     0.0424483      0.165821      0.219619      0.253918      0.274723      0.310733      0.311198
  73   3 1908.2961    0.6204  0.7625  9.1856  0.0000  0.0108   0.0071   0.0271    0.0373   0.0000   441.9912     -0.353258       21.9881      0.343709      -4.28047      0.307352      0.224645      0.318123      0.353005      0.386806      0.435931      0.447577
  73   4 2159.7733    1.0262  1.1249  9.8132  0.0000  0.0131   0.0102   0.0348    0.0545   0.0000   442.1728     -0.199777       22.1414      0.475459      -3.31549      0.731706      0.283682      0.385654      0.438599      0.483621      0.523493      0.541082
  73   5 2393.3765    1.7030  1.5081 10.0927  0.0000  0.0146   0.0138   0.0385    0.0666   0.0000   442.7187     -0.377943       20.5992       1.22946      -3.62390   -0.00448637      0.309558      0.425671      0.476772      0.519221      0.558154      0.578036
  73   6 2613.6699    2.5464  1.4762 11.0987  0.0000  0.0146   0.0206   0.0368    0.0585   0.0000   443.0757    -0.0672041       21.6122    0.00751854      -1.73377      0.626050      0.303791      0.429449      0.469387      0.525674      0.553439      0.584982
  73   7 2829.0953    3.6182  1.3264 11.7067 -0.0000  0.0134   0.0308   0.0339    0.0731   0.0000   442.8226     -0.578912       21.0790      0.417851      -3.00365      0.299794      0.280617      0.395909      0.437587      0.488843      0.525523      0.532690
  73   8 3038.7775    4.5679  1.3158 12.3040  0.0000  0.0131   0.0391   0.0346    0.0673   0.0000   443.0924     -0.328776       20.9029      0.103241      -2.54683     -0.976432      0.275642      0.387123      0.429076      0.488305      0.507152      0.513719
  73   9 3242.5423    4.2769  1.6944 12.5217  0.0000  0.0153   0.0327   0.0413    0.0427   0.0000   442.1427      -1.10080       20.1031       1.05681      -3.40614     -0.595379      0.327094      0.455708      0.511189      0.560916      0.604597      0.632233
  73  10 3442.6056    3.2261  3.2293 11.9514 -0.0000  0.0233   0.0184   0.0615    0.0305   0.0000   444.2917      -1.20932       19.1548     -0.352310     -0.648747      -2.15942      0.477394      0.683018      0.759447      0.845721      0.889744      0.937612
  73  11 3639.9306    2.3924  5.4485 11.4832 -0.0044  0.0369   0.0083   0.0959    0.0160   0.0000   443.3573     -0.357136       21.0229      0.773691      -2.12595      0.901629      0.770150       1.05792       1.22044       1.32399       1.38872       1.45531
  74   1 1313.8538    0.1158  0.1228  8.8441  0.0000  0.0064   0.0040   0.0142    0.0135   0.0000   440.4944     -0.159188       21.4967      0.125312      -4.30467    0.00866768      0.181389      0.245535      0.287199      0.296508      0.323469      0.310978
  74   2 1647.2117    0.3228  0.3607  8.9272  0.0001  0.0081   0.0053   0.0175    0.0197   0.0000   441.6621     -0.482361       21.6792     -0.304980      -3.75488    -0.0487694      0.162585      0.227361      0.252895      0.288283      0.283497      0.309038
  74   3 1917.8801    0.6324  0.7420  9.1746  0.0000  0.0108   0.0072   0.0258    0.0369   0.0000   441.9014    -0.0521035       22.6925     -0.283593      -4.75318      0.332086      0.220568      0.314932      0.350441      0.383970      0.415746      0.430710
  74   4 2170.6371    1.0628  1.2339  9.6133  0.0000  0.0142   0.0099   0.0356    0.0596   0.0000   442.0540     -0.806643       20.3157     -0.463286      -3.11359     -0.717754      0.281190      0.405464      0.450186      0.494959      0.535726      0.548507
  74   5 2404.9494    1.7087  1.4558 10.4895 -0.0000  0.0145   0.0142   0.0385    0.0500   0.0000   442.0233     -0.676128       22.2537      0.134438      -2.52859      0.276984      0.310203      0.425565      0.480657      0.529586      0.569118      0.590003
  74   6 2626.2624    2.5784  1.4146 11.2563 -0.0000  0.0143   0.0213   0.0370    0.0534   0.0000   443.2371     -0.438577       21.5428     -0.245457      -3.36582     -0.320673      0.288282      0.406497      0.452600      0.504748      0.540225      0.548951
  74   7 2842.6956    3.7276  1.3359 11.5462  0.0000  0.0130   0.0312   0.0338    0.0819   0.0000   442.5660     -0.680024       21.7990     -0.528214      -2.91938     -0.426633      0.277420      0.384043      0.426991      0.475223      0.511001      0.516174
  74   8 3053.1150    4.5346  1.3117 12.3801 -0.0000  0.0130   0.0389   0.0345    0.0628   0.0000   442.8474     -0.538168       21.4834    0.00683514      -2.80432      0.670277      0.276996      0.376374      0.429359      0.462920      0.503890      0.515288
  74   9 3257.6528    4.2529  1.7716 12.2590  0.0000  0.0158   0.0313   0.0406    0.0480   0.0000   442.9207     -0.449781       20.7096     -0.208814      -1.92424     -0.214141      0.323778      0.450278      0.506700      0.561921      0.599722      0.606636
  74  10 3458.5919    3.1596  3.4410 11.8798 -0.0000  0.0241   0.0178   0.0660    0.0297   0.0000   444.7106      -1.46618       20.3719     -0.642997      -2.49863     -0.623254      0.483661      0.694700      0.773965      0.845434      0.908392      0.941764
  75   1 1321.4240    0.1243  0.1250  8.8678  0.0000  0.0057   0.0041   0.0135    0.0136   0.0000   440.5579      0.199788       21.6247      0.110741      -4.13338      0.391025      0.115200      0.175757      0.189194      0.218106      0.240676      0.260702
  75   2 1655.7419    0.3286  0.3617  8.9716  0.0000  0.0075   0.0054   0.0186    0.0198   0.0000   441.5847     0.0329262       21.4675    0.00167571      -3.85815      0.491230      0.150130      0.213407      0.240888      0.268314      0.284264      0.280890
  75   3 1927.4268    0.6519  0.8185  9.1414  0.0000  0.0109   0.0072   0.0283    0.0406   0.0000   441.7931     -0.191822       22.4465      0.663451      -3.65116      0.243296      0.227309      0.308240      0.350424      0.388850      0.414059      0.417165
  75   4 2181.4261    1.1097  1.2009  9.6484  0.0000  0.0133   0.0103   0.0343    0.0615   0.0000   442.9862     -0.240941       21.5474      0.594870      -3.64709      0.705320      0.279957      0.381256      0.437412      0.474788      0.500994      0.525647
  75   5 2416.4196    1.7555  1.5271 10.4888  0.0002  0.0147   0.0142   0.0399    0.0516   0.0000   441.9040     -0.946247       21.2870      0.930636      -2.51643     -0.707609      0.304254      0.423163      0.471405      0.522389      0.558123      0.583042
  75   6 2638.7034    2.6624  1.4906 11.1383 -0.0000  0.0143   0.0215   0.0378    0.0619   0.0000   442.3295      0.173615       21.4892     -0.149985      -2.33468     -0.541585      0.289247      0.407681      0.449224      0.496256      0.530966      0.540950
  75   7 2856.2374    3.7239  1.3200 11.8601  0.0000  0.0133   0.0316   0.0339    0.0681   0.0000   443.0399     -0.549058       21.4130      0.558427      -3.76898     -0.952775      0.270957      0.385916      0.419900      0.474113      0.507418      0.519847
  75   8 3067.3751    4.5584  1.3395 12.4787  0.0000  0.0131   0.0389   0.0351    0.0612   0.0000   442.3113      0.779600       21.9236     -0.615511      -3.43172     -0.635496      0.275911      0.380470      0.432773      0.479904      0.511540      0.536018
  75   9 3272.7449    4.1032  1.9153 12.3278 -0.0000  0.0164   0.0289   0.0428    0.0416   0.0000   442.3764     -0.343147       20.4777      -1.36432      -1.60911      0.287097      0.335146      0.469205      0.521421      0.585611      0.620337      0.641898
  75  10 3474.4656    3.0779  3.6468 11.9073  0.0000  0.0254   0.0169   0.0675    0.0283   0.0000   442.6707      0.375233       19.8260       1.44982      -2.99934      -2.35012      0.507271      0.719541      0.800030      0.889399      0.949149      0.978749
  75  11 3673.2297    2.4695  6.9295 11.2739  0.0000  0.0444   0.0066   0.1125    0.0116   0.0000   440.8122      -1.46702       26.2325       2.94830      -7.68415     -0.177737      0.896754       1.23964       1.40444       1.53683       1.64630       1.69628
  76   1 1328.9541    0.1122  0.1507  8.8249  0.0000  0.0067   0.0038   0.0164    0.0136   0.0000   440.5285     0.0117417       21.7392     0.0549309      -3.95724      0.624403      0.141627      0.201518      0.227856      0.257280      0.264642      0.278176
  76   2 1664.1703    0.3266  0.3815  8.9715  0.0000  0.0078   0.0053   0.0192    0.0200   0.0000   441.3481     -0.485971       21.5924     -0.455093      -4.41144     -0.538543      0.161988      0.218708      0.244845      0.279199      0.291385      0.310530
  76   3 1936.8884    0.6615  0.7613  9.2237  0.0000  0.0104   0.0073   0.0259    0.0372   0.0000   441.8771     0.0520468       21.9220     -0.783107      -4.39655     -0.441241      0.215112      0.289382      0.331532      0.367567      0.386567      0.397332
  76   4 2192.0759    1.1150  1.2456  9.7321  0.0077  0.0134   0.0103   0.0360    0.0571   0.0000   442.1739     -0.438513       20.3247      0.575277      -3.03649      0.168920      0.269649      0.369333      0.425204      0.469388      0.509468      0.512773
  76   5 2427.7676    1.8073  1.4945 10.5939  0.0028  0.0144   0.0148   0.0389    0.0521   0.0000   442.2451     0.0921139       20.9342     -0.227186      -3.74216     -0.713870      0.303433      0.410150      0.471187      0.513648      0.559788      0.584452
  76   6 2651.1525    2.6973  1.4808 11.2944  0.0000  0.0143   0.0216   0.0372    0.0547   0.0000   442.3508      0.294304       21.0632      0.478933      -2.76983      -1.09861      0.287667      0.397079      0.452643      0.489789      0.534740      0.541429
  76   7 2869.6256    3.7701  1.3007 12.1439  0.0000  0.0131   0.0323   0.0343    0.0559   0.0000   442.1706     -0.723927       20.5248     -0.120209      -3.54454     -0.486442      0.266816      0.366977      0.409092      0.461113      0.489124      0.498316
  76   8 3081.5863    4.6336  1.3967 12.1916 -0.0000  0.0132   0.0372   0.0345    0.0653   0.0000   442.8968     -0.334450       21.2433       1.00830      -2.58906      -1.80113      0.269753      0.378127      0.418766      0.466820      0.501786      0.520999
  76   9 3287.7017    4.0798  2.0277 12.1724  0.0000  0.0166   0.0277   0.0440    0.0445   0.0000   443.8448     -0.811401       19.8914     -0.232421      -1.17172     -0.268875      0.335208      0.462882      0.530677      0.580981      0.624098      0.652034
  76  10 3490.2404    2.9894  3.6947 11.9170 -0.0002  0.0257   0.0164   0.0704    0.0276   0.0000   443.2049     -0.241806       19.8118      0.181561     -0.356104     -0.452393      0.500599      0.707725      0.781979      0.877399      0.923598      0.962988
  77   1 1336.4123    0.1166  0.1491  8.8266  0.0000  0.0067   0.0038   0.0150    0.0135   0.0000   440.5358     -0.341744       21.7058      0.382702      -4.13147      0.192990      0.128891      0.182973      0.202995      0.233503      0.242267      0.252754
  77   2 1672.5142    0.3403  0.3916  8.9358  0.0000  0.0080   0.0053   0.0185    0.0203   0.0000   441.1466     0.0935021       21.9640      0.309682      -4.23998     -0.464651      0.159408      0.225459      0.250904      0.274036      0.293260      0.308549
  77   3 1946.2846    0.6970  0.8706  9.1258  0.0000  0.0115   0.0073   0.0277    0.0434   0.0000   442.0765     -0.185833       20.9856     -0.320088      -3.90230     0.0497603      0.228302      0.313976      0.347283      0.391331      0.412341      0.433328
  77   4 2202.7000    1.1454  1.2506  9.8847  0.0019  0.0136   0.0106   0.0357    0.0544   0.0000   442.3118     -0.692518       21.9346      0.166344      -3.55758      -1.00670      0.270065      0.382581      0.422500      0.475734      0.509598      0.532877
  77   5 2439.0868    1.8720  1.5472 10.4381  0.0000  0.0145   0.0146   0.0382    0.0542   0.0000   442.1505     -0.231744       21.3408      0.724733      -3.59791      0.270629      0.291018      0.400875      0.450627      0.502800      0.532994      0.563693
  77   6 2663.4714    2.7721  1.4434 11.2576 -0.0034  0.0139   0.0222   0.0362    0.0578   0.0000   442.6013     0.0894496       21.8494     0.0874194      -2.75629     -0.610110      0.280957      0.392347      0.439985      0.480925      0.514531      0.541517
  77   7 2882.9446    3.7857  1.3597 11.9672  0.0000  0.0131   0.0313   0.0344    0.0596   0.0000   442.6625     -0.543607       21.7609     -0.253678      -3.56826     -0.837888      0.274195      0.369972      0.415673      0.464120      0.507388      0.523005
  77   8 3095.6437    4.5545  1.4406 12.3185  0.0000  0.0137   0.0368   0.0361    0.0611   0.0000   442.9499     -0.245845       21.4100    -0.0340323      -3.97126     -0.329586      0.273625      0.392623      0.422114      0.473771      0.516151      0.526210
  77   9 3302.6127    3.9948  2.0289 12.3867  0.0000  0.0168   0.0276   0.0454    0.0381   0.0000   443.2425     -0.204939       21.1054      0.842206      -1.82382      -1.23698      0.331692      0.463898      0.522043      0.582881      0.631308      0.647743
  77  10 3505.9244    2.9967  3.9974 11.8073  0.0000  0.0272   0.0155   0.0723    0.0277   0.0000   443.3419     -0.227886       19.7748      0.300772      -1.60474      -1.05409      0.520455      0.749155      0.835451      0.929618      0.995258       1.03795
  78   1 1343.8238    0.1315  0.1406  8.8417  0.0000  0.0052   0.0040   0.0146    0.0134   0.0000   440.3911    -0.0327832       21.4792     0.0551681      -4.64214     -0.360842      0.110100      0.144691      0.170484      0.189366      0.200455      0.214487
  78   2 1680.7659    0.3522  0.4144  8.9360 -0.0000  0.0082   0.0053   0.0187    0.0212   0.0000   441.5340     -0.167970       22.0347    0.00750428      -3.98197     -0.231652      0.167180      0.218205      0.255038      0.283868      0.294366      0.318108
  78   3 1955.6444    0.6923  0.8227  9.2469  0.0000  0.0109   0.0074   0.0276    0.0400   0.0000   442.1098      -1.11667       21.4078     -0.260202      -3.70201    -0.0154920      0.210931      0.294236      0.323601      0.367279      0.382272      0.409432
  78   4 2213.1741    1.1787  1.2643  9.8239  0.0000  0.0136   0.0106   0.0355    0.0569   0.0000   442.3639     0.0586032       21.8661      0.647471      -3.64768  -1.67789e-05      0.267459      0.367975      0.415237      0.461081      0.496382      0.514622
  78   5 2450.3011    1.8760  1.4618 10.7849  0.0000  0.0146   0.0153   0.0379    0.0476   0.0000   442.3835     -0.157332       21.3819     -0.507200      -3.78102     -0.132415      0.282822      0.396374      0.446982      0.495512      0.536396      0.548649
  78   6 2675.7500    2.8022  1.4611 11.4632  0.0000  0.0138   0.0224   0.0375    0.0502   0.0000   442.6143    0.00448855       22.1988     -0.827077      -3.25475      0.111602      0.269777      0.378663      0.420965      0.465180      0.487074      0.514947
  78   7 2896.1664    3.9444  1.3473 12.0007  0.0022  0.0130   0.0327   0.0345    0.0668   0.0000   442.7767     -0.375915       21.6708     -0.188180      -2.52147      -1.46277      0.258570      0.358209      0.401640      0.452651      0.470600      0.491548
  78   8 3109.6698    4.5931  1.4589 12.4044 -0.0000  0.0136   0.0363   0.0358    0.0550   0.0000   442.6515    0.00339844       21.5446     -0.184228      -4.08792     -0.309240      0.266531      0.372752      0.415620      0.462955      0.479045      0.506573
  78   9 3317.3688    3.9002  2.0786 12.4639  0.0000  0.0172   0.0267   0.0458    0.0350   0.0000   442.6847      0.308195       20.3012     -0.525407      -1.42750      -1.38731      0.338464      0.466069      0.528646      0.586990      0.618781      0.652948
  78  10 3521.4804    2.8972  4.2001 11.8451 -0.0004  0.0287   0.0152   0.0768    0.0279   0.0000   442.6841      0.876552       21.6628     -0.255412      -1.02684    -0.0465441      0.545298      0.779529      0.875795      0.966565       1.02456       1.05299
  79   1 1351.1579    0.1301  0.1469  8.8122  0.0000  0.0058   0.0039   0.0145    0.0134   0.0000   440.3486     -0.107315       21.8887      0.547635      -4.12440      0.564801      0.126084      0.163765      0.205946      0.214433      0.234770      0.261812
  79   2 1688.9562    0.3605  0.4200  8.9470  0.0000  0.0083   0.0053   0.0188    0.0212   0.0000   441.4018     -0.494641       22.0241      0.377802      -4.63676     -0.467152      0.159430      0.221609      0.258352      0.277735      0.299010      0.314501
  79   3 1964.8721    0.7064  0.9393  9.1811  0.0000  0.0119   0.0073   0.0302    0.0442   0.0000   441.9448      0.323720       21.2783     -0.408465      -3.70279     0.0642957      0.224554      0.317664      0.349472      0.392190      0.416432      0.444342
  79   4 2223.5586    1.1954  1.3069  9.8462  0.0003  0.0137   0.0105   0.0360    0.0526   0.0000   441.9452    -0.0147637       21.9969     -0.598060      -3.48822      -1.40084      0.267632      0.372814      0.421848      0.457143      0.501228      0.520586
  79   5 2461.4277    1.9297  1.5629 10.5714  0.0000  0.0146   0.0150   0.0388    0.0526   0.0000   441.8505     -0.789951       20.1507     -0.417832      -3.82493      0.279058      0.287612      0.396465      0.446978      0.493531      0.530292      0.550738
  79   6 2687.9948    2.9362  1.4473 11.2088  0.0078  0.0132   0.0235   0.0360    0.0648   0.0000   442.4364     -0.156223       22.1604    -0.0680775      -3.54268      0.632605      0.266056      0.363925      0.412479      0.454352      0.496616      0.520553
  79   7 2909.3355    4.0808  1.3413 11.7441  0.0000  0.0126   0.0330   0.0335    0.0782   0.0000   442.3591      0.321446       21.6849     0.0310868      -3.33659      0.342130      0.252873      0.349299      0.386546      0.433572      0.467891      0.488195
  79   8 3123.5526    4.6016  1.4638 12.2227  0.0000  0.0132   0.0359   0.0362    0.0602   0.0000   442.4847      0.697635       21.4140     0.0646038      -2.95685      -1.29194      0.255447      0.352937      0.394866      0.441370      0.468009      0.482507
  79   9 3332.1208    3.8169  2.2533 12.2553 -0.0001  0.0180   0.0246   0.0470    0.0359   0.0000   442.8271     -0.595165       20.1262     -0.366697      -2.00488      -1.92521      0.339270      0.482022      0.534430      0.589903      0.633124      0.657174
  79  10 3536.9896    2.8248  4.4311 11.7719  0.0021  0.0297   0.0144   0.0797    0.0281   0.0000   443.4455      -1.21748       22.8246      0.550580      -3.68889      -1.86108      0.565593      0.800881      0.898749      0.997185       1.06150       1.10732
  79  11 3738.7657    1.9909  6.3298 11.5092 -0.0029  0.0464   0.0071   0.1221    0.0179   0.0000   442.6308    -0.0538494       23.2992     -0.343920      -2.38851      -1.23007      0.862071       1.22399       1.37308       1.53459       1.58172       1.65418
  80   1 1358.4612    0.1337  0.1364  8.8204  0.0000  0.0052   0.0039   0.0130    0.0132   0.0000   440.3536      0.174803       21.7044    -0.0937278      -4.66098    -0.0242146      0.113637      0.155993      0.179884      0.201279      0.213213      0.223906
  80   2 1697.0151    0.3617  0.4651  8.9179  0.0000  0.0086   0.0052   0.0209    0.0220   0.0000   441.5177     -0.269466       21.9770      0.411921      -4.00373     0.0734821      0.161766      0.219881      0.257344      0.279754      0.299343      0.320336
  80   3 1974.1462    0.7227  0.9226  9.1920  0.0000  0.0115   0.0073   0.0286    0.0424   0.0000   442.0067     -0.982577       21.6429    -0.0689914      -4.22025      0.100638      0.223419      0.305291      0.344116      0.380118      0.411196      0.416464
  80   4 2233.8837    1.2125  1.3577  9.9620  0.0000  0.0140   0.0104   0.0369    0.0465   0.0000   442.6429     -0.133157       22.3532      0.650537      -3.67615     0.0909547      0.263922      0.370071      0.418141      0.458945      0.498774      0.510702
  80   5 2472.4463    1.9837  1.6214 10.5347  0.0000  0.0145   0.0150   0.0398    0.0534   0.0000   442.7019     -0.554730       20.9839      0.162574      -3.40037     -0.499500      0.288331      0.398573      0.452289      0.506844      0.541083      0.559488
  80   6 2700.1434    2.9452  1.4546 11.4706  0.0000  0.0137   0.0233   0.0361    0.0520   0.0000   442.2953     -0.346327       21.3923      0.890597      -3.35597     -0.572319      0.259612      0.364940      0.408447      0.446088      0.489743      0.508474
  80   7 2922.3918    4.0882  1.3487 12.0350  0.0042  0.0127   0.0336   0.0344    0.0645   0.0000   442.8406     -0.150921       21.2010      0.642494      -3.63083     -0.792059      0.245672      0.350033      0.378002      0.426107      0.454082      0.470342
  80   8 3137.3783    4.5656  1.4963 12.4872  0.0000  0.0141   0.0353   0.0359    0.0489   0.0000   442.3544     -0.193333       21.0557    -0.0856384      -2.70832      -1.52416      0.265445      0.383906      0.421902      0.467611      0.496236      0.514367
  80   9 3346.7167    3.7555  2.5531 12.1312 -0.0000  0.0192   0.0227   0.0506    0.0352   0.0000   443.5802     -0.916609       20.1026     0.0986649      -1.33220      -1.73160      0.355217      0.507670      0.567407      0.636374      0.669984      0.686020
  80  10 3552.4173    2.8650  4.8401 11.6030  0.0000  0.0296   0.0087   0.0780    0.0073   0.0000   441.5794      -1.20237       23.4746       1.80426      -4.51319      -1.20781      0.598140      0.780199      0.935136      0.993299       1.08315       1.12427
  81   0  916.6994    0.0260  0.0072  9.0675  0.0000  0.0089   0.0052   0.0062    0.0116   0.0000   436.8809      -1.00846       23.9012     -0.902156      -4.11564       1.71397      0.181308      0.223491      0.265125      0.336891      0.484213      0.637174
  81   1 1365.7114    0.1359  0.1511  8.7864  0.0000  0.0055   0.0038   0.0143    0.0133   0.0000   440.3364     -0.361507       21.2980      0.103235      -4.19713     0.0664060      0.115069      0.165670      0.179325      0.179496      0.204684      0.219784
  81   2 1705.0267    0.3640  0.5070  8.9545  0.0000  0.0089   0.0051   0.0226    0.0221   0.0000   441.4282     -0.631146       21.5435     0.0496285      -4.57693     0.0819405      0.169462      0.230072      0.260982      0.296418      0.307450      0.323846
  81   3 1983.2746    0.7386  0.9542  9.2042  0.0000  0.0119   0.0074   0.0288    0.0448   0.0000   441.7838    -0.0698292       22.2218      0.272401      -3.66017      0.308480      0.225601      0.311316      0.351053      0.391873      0.410158      0.420859
  81   4 2244.1592    1.2409  1.3262 10.0077 -0.0001  0.0142   0.0108   0.0359    0.0511   0.0000   442.7496    0.00739892       21.8576      0.112862      -3.37446     -0.280463      0.262799      0.376247      0.414992      0.455588      0.489817      0.515288
  81   5 2483.4152    2.0016  1.5733 10.7724  0.0000  0.0146   0.0154   0.0395    0.0477   0.0000   442.1736      0.183355       21.9591     -0.131823      -3.72257     -0.194277      0.275081      0.385742      0.428177      0.475380      0.511373      0.533221
  81   6 2712.1825    3.0330  1.4930 11.3168  0.0000  0.0137   0.0235   0.0368    0.0630   0.0000   442.5143     0.0395567       21.1780      0.831439      -3.11479     -0.174824      0.257065      0.365944      0.404043      0.448953      0.475453      0.500888
  81   7 2935.3771    4.1500  1.2995 12.1216  0.0031  0.0123   0.0344   0.0334    0.0655   0.0000   442.8474     -0.192081       22.2062      0.488263      -3.78669      0.101477      0.239047      0.326173      0.363781      0.413252      0.434305      0.459959
  81   8 3151.1124    4.5987  1.5007 12.5152  0.0000  0.0139   0.0356   0.0362    0.0483   0.0000   442.9902     -0.227343       20.5059     -0.172944      -3.52994      -1.30311      0.257130      0.371090      0.398598      0.448893      0.486618      0.495806
  81   9 3361.2961    3.6534  2.6121 12.1870  0.0000  0.0190   0.0220   0.0524    0.0332   0.0000   443.1698     -0.993702       19.9365    -0.0977667      -1.52301     -0.688132      0.366218      0.505562      0.571498      0.633303      0.677862      0.710676
  81  10 3567.7911    2.8264  4.9528 11.5991  0.0026  0.0326   0.0090   0.0824    0.0123   0.0000   441.8541      0.382039       21.8575     -0.770571      -2.41026      0.828695      0.592014      0.850120      0.949351       1.05407       1.11789       1.15253
  82   1 1372.8944    0.1417  0.1647  8.7814  0.0000  0.0062   0.0038   0.0133    0.0135   0.0000   440.4085     0.0670290       21.3943      0.266094      -4.19205     -0.279750      0.115914      0.157072      0.178442      0.193582      0.203193      0.218300
  82   2 1712.9514    0.3884  0.5002  8.9459  0.0000  0.0088   0.0053   0.0212    0.0228   0.0000   441.6120      0.121614       21.5773     -0.545240      -4.69820    -0.0820151      0.165343      0.221851      0.255346      0.285772      0.290631      0.309359
  82   3 1992.3768    0.7499  0.9988  9.2323  0.0000  0.0123   0.0074   0.0306    0.0457   0.0000   441.8370     -0.384785       21.1754      0.559801      -3.72613     0.0495591      0.223840      0.308404      0.346563      0.386955      0.407589      0.422116
  82   4 2254.2798    1.3072  1.3423  9.9624  0.0000  0.0137   0.0111   0.0356    0.0548   0.0000   442.2388    -0.0365585       21.8332      -1.01510      -2.51003    -0.0196146      0.256582      0.360685      0.400992      0.449337      0.480853      0.500548
  82   5 2494.3027    2.0412  1.5619 10.7665 -0.0000  0.0144   0.0156   0.0382    0.0486   0.0000   442.2659      0.109714       21.6076     -0.544132      -3.31022     -0.416604      0.271930      0.381989      0.422369      0.474117      0.511674      0.533769
  82   6 2724.1769    3.0705  1.4996 11.3410 -0.0003  0.0139   0.0233   0.0352    0.0600   0.0000   442.6678     -0.587188       21.3622      0.176776      -4.10879      -1.43642      0.259353      0.365225      0.404598      0.454754      0.485380      0.495902
  82   7 2948.2753    4.2840  1.3125 12.1395  0.0000  0.0124   0.0348   0.0330    0.0641   0.0000   442.7051     -0.271948       21.7406      0.303016      -3.21764     -0.900612      0.240111      0.329203      0.370239      0.410418      0.448449      0.459635
  82   8 3164.7306    4.5180  1.6058 12.4320  0.0000  0.0141   0.0335   0.0376    0.0471   0.0000   443.1244     -0.621701       20.9747      0.132710      -2.91810     -0.931424      0.265820      0.366054      0.413314      0.453013      0.486182      0.512237
  82   9 3375.7793    3.6300  2.9256 12.0063  0.0000  0.0203   0.0202   0.0556    0.0332   0.0000   443.7926     -0.971373       19.6001      0.290000      -2.25475      0.589639      0.367549      0.522794      0.585270      0.651674      0.685931      0.716641
  82  10 3583.0487    2.6007  4.7841 11.8524  0.0022  0.0339   0.0138   0.0896    0.0272   0.0000   443.6764      0.648517       20.4948     -0.544382      0.848134      0.436676      0.590427      0.874797      0.951702       1.07750       1.12382       1.17777
  83   1 1380.0215    0.1473  0.1456  8.7918  0.0000  0.0049   0.0040   0.0127    0.0133   0.0000   440.2915     -0.240294       21.6259    -0.0682451      -4.23622     0.0220092     0.0977652      0.121619      0.142224      0.160789      0.182860      0.181683
  83   2 1720.7849    0.3880  0.4967  9.0127  0.0000  0.0088   0.0053   0.0211    0.0221   0.0000   441.1228     -0.473930       21.3709    -0.0985190      -4.13281     0.0406461      0.159153      0.219266      0.246796      0.271601      0.297260      0.295159
  83   3 2001.4064    0.7666  0.9460  9.2566 -0.0000  0.0115   0.0076   0.0285    0.0455   0.0000   442.0145     0.0660959       21.3949     -0.474732      -3.96358      0.899564      0.216191      0.301916      0.342216      0.370949      0.404465      0.409330
  83   4 2264.3208    1.3051  1.4118 10.0303  0.0000  0.0140   0.0107   0.0371    0.0488   0.0000   442.0016     -0.405295       21.2513      0.339712      -3.61287      -1.01399      0.259212      0.357750      0.412456      0.453380      0.497634      0.500614
  83   5 2505.1042    2.1239  1.5783 10.7850  0.0000  0.0144   0.0160   0.0381    0.0508   0.0000   442.5657      -1.27410       22.0150      0.795449      -3.58042     -0.949779      0.266611      0.373347      0.419423      0.460715      0.492057      0.507656
  83   6 2736.0938    3.0589  1.4915 11.6762 -0.0057  0.0139   0.0236   0.0370    0.0471   0.0000   443.0179     -0.154247       21.1065     -0.558685      -2.83821     -0.206029      0.257718      0.361489      0.406669      0.450149      0.482995      0.499260
  83   7 2961.0553    4.3029  1.3631 12.0670  0.0000  0.0125   0.0338   0.0329    0.0637   0.0000   442.8910     -0.293711       22.3107     -0.159831      -3.22505      -1.15240      0.239255      0.326939      0.366043      0.407234      0.450983      0.454340
  83   8 3178.3248    4.4660  1.6538 12.4739  0.0000  0.0144   0.0327   0.0387    0.0451   0.0000   442.9697     -0.273383       21.3244      0.195222      -3.15979      -1.01456      0.265036      0.377458      0.411516      0.467885      0.505734      0.523746
  83   9 3390.1360    3.5295  3.0196 12.1025  0.0000  0.0210   0.0196   0.0573    0.0303   0.0000   443.8746     -0.219148       20.9656     -0.388358      -1.66552      0.758435      0.378281      0.540760      0.604104      0.670852      0.719254      0.743832
  83  10 3598.0787    2.5468  5.0773 11.8374 -0.0062  0.0350   0.0094   0.0910    0.0166   0.0000   443.0913     -0.260561       21.2134      -1.15555      -1.17910     -0.590540      0.621129      0.892198      0.998400       1.11462       1.16073       1.24153
  84   1 1387.1070    0.1482  0.1743  8.7934  0.0000  0.0058   0.0038   0.0143    0.0134   0.0000   440.3862    -0.0524959       21.5356     0.0808566      -4.30335     -0.309074      0.111718      0.145738      0.176229      0.195182      0.216134      0.222281
  84   2 1728.5642    0.4101  0.5004  8.9570  0.0000  0.0087   0.0054   0.0200    0.0232   0.0000   441.5528     -0.290108       21.8268   -0.00371012      -3.79199      0.105169      0.162762      0.229299      0.249916      0.279139      0.316736      0.320309
  84   3 2010.4173    0.7857  1.0659  9.2197  0.0000  0.0122   0.0075   0.0318    0.0486   0.0000   442.1986     -0.480518       21.9160     -0.153532      -3.72294      0.472788      0.223591      0.314807      0.354067      0.402226      0.426119      0.444323
  84   4 2274.2975    1.3416  1.4587  9.9831 -0.0003  0.0141   0.0108   0.0378    0.0498   0.0000   442.2448     -0.189447       21.2957      0.333478      -4.04112     -0.626148      0.255458      0.356829      0.405398      0.443028      0.475850      0.489277
  84   5 2515.8775    2.1479  1.6403 10.8028 -0.0030  0.0149   0.0157   0.0385    0.0475   0.0000   442.7482     -0.133561       21.5513       1.76786      -3.80167     -0.874476      0.269979      0.384785      0.424433      0.472366      0.508213      0.530760
  84   6 2747.9690    3.1472  1.4827 11.5399 -0.0041  0.0137   0.0238   0.0354    0.0511   0.0000   442.8839     -0.258753       21.9110      0.803156      -1.92769     0.0878290      0.245366      0.346884      0.385583      0.424217      0.467304      0.473138
  84   7 2973.7939    4.2683  1.4279 12.1557  0.0000  0.0130   0.0328   0.0342    0.0558   0.0000   442.8635    -0.0446271       20.9040     -0.110162      -2.97277     -0.517051      0.239819      0.334030      0.376772      0.415963      0.453089      0.459902
  84   8 3191.8034    4.5266  1.6631 12.3971  0.0000  0.0143   0.0323   0.0378    0.0447   0.0000   442.8938      -1.03141       21.4739      0.183554      -1.96287      -1.79104      0.259758      0.373228      0.409861      0.463376      0.492052      0.512448
  84   9 3404.4357    3.4135  2.9678 12.1438  0.0000  0.0212   0.0195   0.0572    0.0296   0.0000   443.1098     -0.823645       20.8376       1.83679     -0.896489      -1.74896      0.377291      0.527697      0.595585      0.661557      0.702057      0.732623
  84  10 3613.2024    2.7618  6.2121 11.3420  0.0087  0.0379   0.0069   0.0943    0.0067   0.0000   442.0548      -1.36455       21.3231       1.21255      -3.21877      -1.83732      0.705288      0.935444       1.10650       1.18694       1.29547       1.34557
  85   1 1394.1247    0.1523  0.1734  8.7354  0.0000  0.0058   0.0038   0.0140    0.0134   0.0000   440.3422     -0.370485       21.6008      0.269541      -4.26194     -0.240587      0.106583      0.137460      0.171800      0.193256      0.196076      0.213316
  85   2 1736.2495    0.4094  0.5204  8.9343  0.0000  0.0085   0.0053   0.0214    0.0234   0.0000   441.2142     -0.223204       21.7466     0.0409657      -4.41307      0.709658      0.158219      0.211814      0.243283      0.265595      0.288842      0.299123
  85   3 2019.3362    0.7794  1.0598  9.2952  0.0000  0.0123   0.0075   0.0326    0.0465   0.0000   441.7380    -0.0712971       21.5289     0.0494879      -4.21502     0.0795135      0.224095      0.307919      0.353840      0.391778      0.421679      0.432413
  85   4 2284.2033    1.3581  1.4415 10.0801 -0.0056  0.0140   0.0108   0.0373    0.0451   0.0000   442.4716     -0.547807       21.6272      0.282666      -3.64134      0.391082      0.253383      0.351624      0.391823      0.442814      0.465747      0.490988
  85   5 2526.5337    2.1658  1.5921 11.0682  0.0000  0.0147   0.0165   0.0397    0.0429   0.0000   442.5059      0.697820       21.2269     -0.282382      -2.63337      0.442539      0.261977      0.365464      0.414873      0.455243      0.491635      0.507684
  85   6 2759.7637    3.2834  1.4583 11.4774  0.0000  0.0133   0.0248   0.0346    0.0579   0.0000   442.4963      0.247334       21.1092     0.0921570      -3.55896      -1.36861      0.238559      0.337620      0.367874      0.417524      0.443070      0.456942
  85   7 2986.4218    4.3216  1.4085 12.2424  0.0000  0.0130   0.0337   0.0341    0.0538   0.0000   443.0706     -0.184698       21.6971     0.0842681      -3.41339     -0.956823      0.235400      0.330262      0.356368      0.407864      0.433199      0.452177
  85   8 3205.1937    4.4826  1.6781 12.4625  0.0000  0.0145   0.0322   0.0380    0.0437   0.0000   443.1107     -0.210167       22.4083      0.249505      -2.60212     -0.984527      0.263862      0.366725      0.411011      0.457057      0.486059      0.503420
  85   9 3418.6498    3.3842  3.2489 12.0332  0.0001  0.0224   0.0184   0.0605    0.0292   0.0000   442.9407     -0.147867       19.7692      0.323746      -2.77259      -1.58754      0.390283      0.560059      0.620660      0.698135      0.748254      0.770327
  86   1 1401.0999    0.1571  0.2075  8.7378  0.0000  0.0061   0.0037   0.0166    0.0137   0.0000   440.3695     0.0303187       21.2933      0.168911      -4.01773     0.0719535      0.117658      0.157909      0.179623      0.190643      0.207494      0.220355
  86   2 1743.8890    0.4247  0.5235  8.9413 -0.0000  0.0089   0.0054   0.0205    0.0241   0.0000   441.1823     -0.611190       21.2358      0.457752      -4.17278      0.102520      0.155756      0.218422      0.252732      0.279397      0.303809      0.310928
  86   3 2028.2079    0.8048  1.0641  9.2762  0.0000  0.0121   0.0075   0.0313    0.0476   0.0000   441.8127     -0.168395       21.6232     -0.496188      -4.47298    -0.0515370      0.216462      0.296834      0.334984      0.373337      0.400932      0.415065
  86   4 2293.9791    1.3926  1.4412 10.0169 -0.0001  0.0139   0.0111   0.0366    0.0533   0.0000   442.1309     0.0321848       21.7039      0.487183      -4.41872      0.103813      0.248028      0.336501      0.383053      0.424070      0.459847      0.478637
  86   5 2537.1832    2.2117  1.6130 10.9649 -0.0001  0.0144   0.0164   0.0386    0.0464   0.0000   442.2609    -0.0685496       20.6954      0.170072      -4.28327     -0.232947      0.263875      0.363111      0.415751      0.455670      0.493976      0.509398
  86   6 2771.4564    3.3206  1.4335 11.7435  0.0000  0.0134   0.0257   0.0346    0.0527   0.0000   442.7974     -0.203166       21.9705    -0.0686834      -3.76184      0.803695      0.236381      0.338931      0.375687      0.418894      0.453814      0.465816
  86   7 2999.0082    4.3960  1.3801 12.2465  0.0000  0.0128   0.0343   0.0334    0.0579   0.0000   442.8404     -0.183843       20.7817     -0.569796      -3.97938     -0.662040      0.225361      0.315777      0.349484      0.395047      0.415324      0.436275
  86   8 3218.5216    4.3678  1.8133 12.4060  0.0000  0.0149   0.0295   0.0396    0.0398   0.0000   442.8080     -0.570152       21.4340    -0.0211603      -2.48018     -0.414978      0.263728      0.363641      0.413332      0.456291      0.479872      0.503031
  86   9 3432.8191    3.3260  3.3287 12.0152  0.0003  0.0227   0.0177   0.0615    0.0293   0.0000   443.3913     -0.581233       19.9463      0.470755      -2.24687     -0.234037      0.391064      0.553889      0.633728      0.692132      0.738550      0.768091
  87   0  949.0202    0.0318  0.0240  8.9966 -0.0176  0.0142   0.0051   0.0109    0.0114   0.0000   436.6796     -0.107104       21.5996     -0.369537      -4.77949    -0.0223514      0.202304      0.343477      0.364032      0.380246      0.389690      0.364062
  87   1 1408.0295    0.1607  0.1877  8.7220  0.0000  0.0062   0.0038   0.0137    0.0135   0.0000   440.3908     -0.476542       21.1340     0.0710406      -4.08712     0.0930898      0.100112      0.150162      0.152408      0.188447      0.186216      0.206966
  87   2 1751.4157    0.4290  0.5661  8.9531  0.0000  0.0089   0.0054   0.0219    0.0247   0.0000   441.0351     -0.155271       21.6374     -0.101406      -4.19903      0.166520      0.162725      0.222895      0.249375      0.273665      0.310858      0.311934
  87   3 2037.0320    0.8357  1.0645  9.2944  0.0000  0.0122   0.0078   0.0307    0.0498   0.0000   441.8843     -0.405680       21.9748     -0.606749      -4.22260     -0.240259      0.209973      0.300507      0.331161      0.368185      0.392237      0.408310
  87   4 2303.7188    1.4242  1.4936 10.0504  0.0000  0.0140   0.0110   0.0367    0.0493   0.0000   442.6888     -0.408500       20.9526     -0.187585      -3.46547     -0.181322      0.250468      0.343633      0.386795      0.434820      0.471250      0.487525
  87   5 2547.7370    2.2591  1.6410 10.9595 -0.0002  0.0143   0.0165   0.0398    0.0471   0.0000   442.3213     -0.354381       21.1657     -0.182009      -3.28662     -0.672359      0.256770      0.360437      0.405991      0.443206      0.483486      0.501344
  87   6 2783.1361    3.3833  1.4977 11.6423 -0.0002  0.0136   0.0250   0.0348    0.0532   0.0000   442.8654     -0.239796       22.0359      0.321518      -3.66220     -0.194545      0.234391      0.335047      0.373876      0.407640      0.434235      0.450237
  87   7 3011.4710    4.5023  1.4052 12.1535  0.0001  0.0126   0.0341   0.0327    0.0599   0.0000   443.0493    -0.0879458       21.2237      0.963938      -3.29038     0.0859965      0.229545      0.316699      0.353375      0.394084      0.425110      0.440987
  87   8 3231.7849    4.3452  1.8002 12.4712  0.0000  0.0150   0.0300   0.0395    0.0404   0.0000   442.5891     -0.126699       21.6631      0.960853      -2.04938     -0.858209      0.267646      0.369972      0.415492      0.464172      0.495795      0.511894
  87   9 3446.9143    3.2964  3.6257 11.9521  0.0002  0.0239   0.0173   0.0654    0.0305   0.0000   443.3348     -0.112338       20.1205     0.0681039      -1.11639      -1.36534      0.412994      0.583638      0.650426      0.738340      0.768595      0.815652
  88   1 1414.9045    0.1560  0.2030  8.7116  0.0000  0.0063   0.0037   0.0152    0.0136   0.0000   440.1057     -0.112843       21.5123     -0.333310      -3.77154    -0.0541373      0.114881      0.159292      0.182173      0.194710      0.219924      0.218314
  88   2 1758.9103    0.4401  0.6070  8.8877  0.0000  0.0092   0.0053   0.0232    0.0257   0.0000   441.0018     -0.457588       21.7050      0.477537      -4.37732      0.110146      0.157893      0.220842      0.249307      0.282694      0.293966      0.311874
  88   3 2045.7742    0.8342  1.0537  9.4347  0.0000  0.0122   0.0079   0.0316    0.0458   0.0000   441.7407     -0.198570       21.8390     -0.444790      -4.52563      0.158301      0.208085      0.291812      0.326048      0.367425      0.393047      0.404963
  88   4 2313.3820    1.4578  1.5153 10.0978 -0.0000  0.0142   0.0113   0.0377    0.0498   0.0000   441.9685      0.102103       22.2899     -0.452129      -2.98251     0.0419975      0.246474      0.346285      0.391467      0.435403      0.467512      0.479696
  88   5 2558.1623    2.3315  1.6342 10.9017 -0.0070  0.0143   0.0166   0.0381    0.0492   0.0000   442.5183      0.162680       21.1865     -0.384102      -3.79340      0.416898      0.252223      0.351361      0.395136      0.440368      0.469359      0.489286
  88   6 2794.6957    3.3981  1.4914 11.7672 -0.0056  0.0136   0.0253   0.0352    0.0489   0.0000   442.4993      0.850451       21.9585    -0.0323406      -3.60397     -0.922983      0.232802      0.330188      0.371646      0.405265      0.432360      0.454457
  88   7 3023.8597    4.4950  1.4214 12.2330  0.0000  0.0127   0.0340   0.0343    0.0568   0.0000   442.7444      0.234625       21.8996     -0.589901      -3.32908      0.128311      0.221023      0.311408      0.347280      0.387592      0.413244      0.425218
  88   8 3244.9780    4.2572  1.8872 12.4022 -0.0001  0.0153   0.0287   0.0418    0.0395   0.0000   443.4100      0.520451       21.1687      0.871346      -2.66541      -1.21451      0.259705      0.369240      0.415653      0.457680      0.491599      0.511427
  88   9 3460.9108    3.1587  3.6713 12.0316  0.0000  0.0249   0.0170   0.0685    0.0285   0.0000   443.1755     -0.967463       20.5216      -2.13929      -2.16599      -1.27253      0.420823      0.600832      0.674369      0.757852      0.811106      0.850567
  89   1 1421.7406    0.1664  0.2102  8.7098  0.0000  0.0064   0.0037   0.0149    0.0137   0.0000   439.9893     -0.153443       21.7793    -0.0683180      -4.16084    -0.0231942      0.113513      0.144336      0.180889      0.201571      0.215606      0.239920
  89   2 1766.3102    0.4383  0.6102  8.9711  0.0000  0.0096   0.0053   0.0229    0.0257   0.0000   440.9340     -0.412200       21.2309     0.0765895      -4.06044     -0.591191      0.164119      0.223250      0.260196      0.280360      0.306875      0.314147
  89   3 2054.4849    0.8734  1.1606  9.2582  0.0001  0.0127   0.0078   0.0323    0.0545   0.0000   441.9968      0.141140       20.8385      0.186876      -3.84996      0.462689      0.215182      0.294824      0.339468      0.376099      0.400539      0.415515
  89   4 2322.9340    1.4430  1.5446 10.2443 -0.0000  0.0148   0.0110   0.0384    0.0435   0.0000   442.0906     -0.674095       21.2436      0.487222      -3.87571     -0.360986      0.246060      0.356514      0.398397      0.444696      0.479542      0.496788
  89   5 2568.6486    2.3654  1.6346 11.1071 -0.0003  0.0146   0.0170   0.0384    0.0441   0.0000   442.2818     -0.745220       21.7586      0.522518      -3.26311     -0.576241      0.247230      0.354062      0.400551      0.438062      0.459594      0.491043
  89   6 2806.2283    3.4990  1.4955 11.8159 -0.0002  0.0133   0.0259   0.0353    0.0483   0.0000   442.5214     -0.561538       22.1569     -0.199826      -3.73004     -0.389289      0.226755      0.321950      0.357174      0.397490      0.429421      0.440830
  89   7 3036.2212    4.5976  1.4774 12.1048  0.0002  0.0127   0.0337   0.0339    0.0600   0.0000   443.0053    -0.0846162       21.9570      0.195715      -3.52676    -0.0841605      0.220781      0.306817      0.344933      0.379783      0.405573      0.420434
  89   8 3258.1226    4.1924  1.9777 12.3968  0.0000  0.0155   0.0276   0.0423    0.0382   0.0000   443.2472    -0.0414732       21.0039     -0.231744      -3.28973      -1.49778      0.271613      0.375835      0.425022      0.474212      0.514627      0.535724
  89   9 3474.8203    3.0774  3.9305 12.0518  0.0003  0.0267   0.0162   0.0719    0.0271   0.0000   442.7745     -0.851098       19.7076      -1.22318      -1.58358      0.139670      0.444396      0.630248      0.710988      0.795254      0.837710      0.870374
  90   1 1428.5074    0.1639  0.2200  8.6715  0.0000  0.0064   0.0037   0.0157    0.0136   0.0000   440.3170     -0.110541       21.4394     0.0679854      -4.14317      0.184499      0.113271      0.154843      0.182105      0.196654      0.220597      0.246909
  90   2 1773.6644    0.4616  0.5631  8.8880  0.0000  0.0085   0.0056   0.0212    0.0258   0.0000   440.8959     -0.261688       21.3798     -0.140399      -4.47139      0.291137      0.145527      0.201538      0.225905      0.254683      0.262538      0.278525
  90   3 2063.1479    0.8825  1.2052  9.2722  0.0000  0.0127   0.0078   0.0338    0.0511   0.0000   441.8509     -0.242316       21.6747     -0.138930      -3.60427     -0.394299      0.212507      0.299632      0.334721      0.376559      0.398172      0.416969
  90   4 2332.4320    1.5099  1.5516 10.2252  0.0000  0.0142   0.0113   0.0380    0.0446   0.0000   442.3360     -0.271209       21.3815     -0.438284      -3.90292     -0.663583      0.244944      0.335243      0.383046      0.421421      0.452801      0.473316
  90   5 2578.9711    2.4105  1.6838 10.9978  0.0000  0.0144   0.0168   0.0387    0.0457   0.0000   442.0170     -0.192177       21.3290      0.127704      -3.11545     -0.286268      0.246265      0.346936      0.389460      0.433270      0.462400      0.478232
  90   6 2817.6819    3.5498  1.4908 11.8031  0.0000  0.0132   0.0265   0.0356    0.0512   0.0000   442.7240     -0.134535       22.4554     0.0430037      -4.05213     -0.584743      0.221297      0.312134      0.351220      0.387214      0.418694      0.424810
  90   7 3048.5122    4.4678  1.4982 12.3317  0.0046  0.0131   0.0332   0.0350    0.0507   0.0000   442.6554     -0.638901       21.1673      0.182671      -3.48721     -0.802270      0.224305      0.312121      0.355585      0.386147      0.421986      0.437524
  90   8 3271.1265    4.1550  2.0523 12.3768  0.0000  0.0161   0.0267   0.0427    0.0361   0.0000   443.6578     -0.390451       19.9808       1.33896      -2.08323    -0.0103303      0.273961      0.382538      0.431831      0.484057      0.514001      0.535537
  90   9 3488.7300    3.0886  4.1323 11.9474  0.0028  0.0274   0.0156   0.0742    0.0278   0.0000   442.9259     -0.182451       21.0529     -0.390183      -1.70914      -2.20254      0.454322      0.647265      0.717946      0.805794      0.862760      0.904139
  91   0  969.9726    0.0272  0.0086  8.8818  0.0000  0.0088   0.0045   0.0046    0.0110   0.0000   437.1432      0.308913       21.5185      0.489659      -4.02866     -0.303147      0.168909      0.219147      0.260430      0.277967      0.398844      0.340036
  91   1 1435.2458    0.1663  0.1894  8.6978  0.0000  0.0057   0.0038   0.0132    0.0134   0.0000   440.1238     -0.118824       21.6126    0.00174756      -4.36622     0.0885372      0.103546      0.133379      0.159790      0.164012      0.177432      0.187663
  91   2 1780.9455    0.4683  0.6683  8.9096  0.0000  0.0097   0.0053   0.0237    0.0272   0.0000   441.0809     -0.466762       21.6619    -0.0118904      -4.62337     0.0682037      0.160179      0.219452      0.254281      0.278472      0.297862      0.313523
  91   3 2071.7457    0.9059  1.2019  9.2300  0.0002  0.0126   0.0079   0.0333    0.0551   0.0000   441.7288     -0.429376       21.9446     -0.415538      -4.86148     0.0872121      0.208195      0.295176      0.325704      0.371774      0.393981      0.412520
  91   4 2341.8197    1.5382  1.6862 10.0804 -0.0062  0.0148   0.0108   0.0390    0.0474   0.0000   442.3081      0.120130       20.9274     -0.338216      -3.83700     -0.672840      0.252294      0.352242      0.391308      0.433539      0.469504      0.488384
  91   5 2589.3342    2.4532  1.6405 11.1798  0.0000  0.0142   0.0177   0.0388    0.0443   0.0000   442.5398     -0.568562       21.4445      0.634074      -3.98643      0.698634      0.238733      0.330335      0.371384      0.410297      0.439800      0.461600
  91   6 2829.0693    3.6140  1.4868 11.7890  0.0000  0.0129   0.0267   0.0350    0.0533   0.0000   442.9143     -0.315934       21.1221      0.469453      -2.84287    -0.0434132      0.223124      0.305150      0.345447      0.376792      0.408957      0.427068
  91   7 3060.6732    4.5784  1.4773 12.2104  0.0001  0.0127   0.0332   0.0341    0.0541   0.0000   442.8872     -0.672127       21.5770      0.546511      -4.22679     -0.566189      0.220452      0.305430      0.345276      0.381776      0.408131      0.425479
  91   8 3284.1167    4.0932  2.1092 12.4782 -0.0000  0.0167   0.0263   0.0442    0.0339   0.0000   443.5496      0.214152       19.9204     -0.744666      -2.37249     -0.729744      0.270952      0.389966      0.435037      0.486274      0.511977      0.538844
  91   9 3502.4943    2.9591  4.1234 11.8418  0.0007  0.0274   0.0136   0.0744    0.0275   0.0000   443.5621     0.0846594       21.5567     -0.481750      -3.01249      -2.04948      0.448302      0.644847      0.716077      0.801176      0.852988      0.890317
  92   1 1441.9283    0.1819  0.2044  8.6761  0.0000  0.0060   0.0039   0.0130    0.0136   0.0000   440.2151     -0.215964       21.3703      0.372397      -4.14060      0.130224     0.0986219      0.142286      0.154931      0.162729      0.183087      0.190150
  92   2 1788.1928    0.4762  0.6667  8.9084  0.0000  0.0095   0.0054   0.0238    0.0274   0.0000   440.8462    -0.0875594       21.7926      0.169783      -4.40588      0.349708      0.157925      0.211067      0.250253      0.267134      0.292152      0.301033
  92   3 2080.3012    0.9065  1.2208  9.4538  0.0000  0.0129   0.0080   0.0340    0.0476   0.0000   441.7477    -0.0482633       21.7226     -0.576667      -3.73074      0.255744      0.215365      0.298859      0.339605      0.373885      0.414872      0.432146
  92   4 2351.1783    1.5724  1.6348 10.2448 -0.0002  0.0145   0.0115   0.0393    0.0461   0.0000   442.1768      0.216919       21.3612       1.59045      -3.67540     -0.738668      0.244444      0.336079      0.385327      0.421694      0.454343      0.476950
  92   5 2599.5845    2.4932  1.7006 11.0579 -0.0001  0.0144   0.0172   0.0380    0.0460   0.0000   442.2236     -0.711896       20.9556     -0.280821      -4.20570    -0.0257748      0.239313      0.330654      0.374661      0.418981      0.447442      0.464395
  92   6 2840.3883    3.6756  1.4933 11.7034 -0.0061  0.0129   0.0262   0.0338    0.0531   0.0000   443.1519      0.412312       21.5973     0.0393612      -3.15238     -0.554329      0.217702      0.298375      0.342875      0.386253      0.414448      0.439906
  92   7 3072.7791    4.5856  1.4977 12.3839  0.0000  0.0129   0.0334   0.0346    0.0469   0.0000   442.5999     0.0541315       21.3340      0.281648      -3.51439     -0.467096      0.214722      0.298546      0.336529      0.375020      0.399527      0.418158
  92   8 3297.0342    4.0017  2.2638 12.3436  0.0000  0.0168   0.0243   0.0462    0.0334   0.0000   443.3700      0.436594       20.6003     0.0408248      -1.77459     -0.941769      0.276902      0.387544      0.444473      0.484906      0.527316      0.541936
  92   9 3516.1116    3.2417  5.1164 11.4629  0.0001  0.0241   0.0085   0.0515    0.0057   0.0000   441.8627     -0.351820       23.7683       1.78986      -4.55831      -4.63922      0.503185      0.534455      0.714121      0.720942      0.746865      0.830223
  93   0  980.2933    0.0233  0.0029  8.8934 -0.0039  0.0044   0.0044   0.0017    0.0108   0.0000   436.8225    -0.0623200       21.5139      0.229031      -4.43985     -0.321648      0.101441      0.134278      0.143712      0.165988      0.155475      0.194363
  93   1 1448.5539    0.1754  0.2136  8.7073  0.0000  0.0058   0.0037   0.0148    0.0136   0.0000   440.0198     -0.174947       21.4972      0.201671      -4.13066     -0.293378      0.102896      0.136222      0.159290      0.185739      0.186593      0.212232
  93   2 1795.3500    0.4966  0.6594  8.9518  0.0006  0.0092   0.0056   0.0231    0.0277   0.0000   440.9984     -0.505147       21.1971     0.0795291      -4.75891      0.272331      0.151827      0.205580      0.240082      0.265512      0.290501      0.301072
  93   3 2088.8109    0.9056  1.2657  9.5119  0.0000  0.0134   0.0080   0.0346    0.0464   0.0000   441.6876     -0.690107       22.1979      0.253662      -4.10303     -0.136977      0.221387      0.310235      0.344900      0.381778      0.417543      0.430652
  93   4 2360.4568    1.5970  1.6125 10.3942 -0.0001  0.0147   0.0117   0.0389    0.0443   0.0000   441.8283     -0.136717       21.8475     -0.572850      -4.17859      -1.32574      0.240778      0.335433      0.372546      0.421545      0.449783      0.472844
  93   5 2609.7837    2.5192  1.6413 11.1928  0.0000  0.0143   0.0177   0.0379    0.0452   0.0000   442.6063    -0.0247188       21.9134     -0.131803      -3.21034      0.303091      0.230989      0.327938      0.366260      0.406903      0.438941      0.464253
  93   6 2851.6635    3.7300  1.5173 11.8208 -0.0002  0.0131   0.0266   0.0352    0.0504   0.0000   442.9101   -0.00342319       20.4878      0.679879      -4.18764     -0.470460      0.211415      0.310595      0.336383      0.384532      0.408548      0.425372
  93   7 3084.8210    4.5707  1.5350 12.4033  0.0000  0.0133   0.0329   0.0348    0.0471   0.0000   443.1370     -0.220002       21.8094    -0.0411666      -2.67231     -0.457825      0.215592      0.305948      0.338405      0.385180      0.403344      0.425010
  93   8 3309.9142    3.9750  2.4315 12.2483  0.0000  0.0176   0.0232   0.0471    0.0350   0.0000   443.2269    -0.0572443       20.5014      0.254028      -1.68535     -0.631844      0.282459      0.402757      0.448730      0.499812      0.526924      0.555034
  94   1 1455.1604    0.1751  0.2390  8.6567 -0.0002  0.0064   0.0036   0.0157    0.0137   0.0000   440.1615    -0.0301958       21.2686     0.0692258      -4.55168     -0.116942      0.110389      0.152073      0.168699      0.195129      0.199436      0.215941
  94   2 1802.4498    0.5008  0.6812  8.9394  0.0000  0.0096   0.0056   0.0237    0.0290   0.0000   440.6285     -0.357858       21.7774    -0.0823366      -4.39997      0.386046      0.156176      0.219159      0.243892      0.274386      0.303381      0.308056
  94   3 2097.2695    0.9205  1.1912  9.5668  0.0000  0.0127   0.0083   0.0343    0.0484   0.0000   441.8857     -0.503362       22.0731     0.0624360      -3.99158     -0.372406      0.208208      0.291305      0.327689      0.365245      0.394316      0.406255
  94   4 2369.6647    1.6370  1.6202 10.4180  0.0000  0.0146   0.0119   0.0387    0.0432   0.0000   442.5045      0.675878       21.6278     -0.208538      -3.91691     -0.626179      0.235641      0.325858      0.376659      0.408137      0.441145      0.461080
  94   5 2619.9633    2.5506  1.8096 11.1271  0.0000  0.0148   0.0170   0.0398    0.0435   0.0000   442.4208     -0.759141       21.7078      0.493108      -3.71135     -0.148293      0.241985      0.333403      0.379656      0.421753      0.458062      0.475754
  94   6 2862.8591    3.7815  1.4576 11.9931 -0.0000  0.0128   0.0276   0.0343    0.0473   0.0000   443.0939     -0.372202       21.3115      0.940371      -3.50700     -0.448089      0.205564      0.292347      0.325083      0.363497      0.391453      0.401609
  94   7 3096.7959    4.6309  1.5617 12.2760 -0.0000  0.0131   0.0323   0.0348    0.0495   0.0000   443.1501     -0.306621       21.4566      0.277406      -3.11154     -0.315415      0.215270      0.302919      0.339573      0.377218      0.403109      0.423704
  94   8 3322.6087    3.8650  2.4452 12.3510  0.0000  0.0177   0.0227   0.0484    0.0308   0.0000   443.7353    -0.0977631       19.5897      -1.14258      -1.61750     -0.837236      0.283745      0.399842      0.449611      0.503982      0.536479      0.562255
  94   9 3543.5957    3.2834  6.2927 11.3842  0.0183  0.0356   0.0077   0.0912    0.0074   0.0000   442.8272      -1.51387       22.3087       2.49242      -2.13881      -4.56672      0.612222      0.815535      0.947701       1.03857       1.12748       1.19067
  95   0  990.5143    0.0333  0.0286  8.7671 -0.0012  0.0103   0.0044   0.0138    0.0109   0.0000   436.6562     -0.465237       21.8569      0.150181      -4.58093     -0.857525      0.192141      0.294114      0.282775      0.285326      0.299166      0.393088
  95   1 1461.7038    0.1899  0.2395  8.6263  0.0000  0.0063   0.0037   0.0146    0.0139   0.0000   440.0492     -0.104051       21.5241      0.183310      -4.73255     0.0569924      0.101990      0.138241      0.161902      0.190484      0.182919      0.202725
  95   2 1809.5192    0.5068  0.6937  8.9278  0.0000  0.0095   0.0056   0.0241    0.0290   0.0000   440.8474     -0.143389       21.7136     -0.205116      -4.37634     0.0888513      0.153864      0.214112      0.239534      0.263402      0.282138      0.295583
  95   3 2105.6569    0.9448  1.2434  9.5130  0.0000  0.0130   0.0082   0.0346    0.0478   0.0000   442.0616      0.103149       21.6760      0.533243      -3.56874     -0.464438      0.205814      0.288794      0.322420      0.363573      0.383219      0.404384
  95   4 2378.7766    1.6509  1.6362 10.3644  0.0001  0.0147   0.0120   0.0384    0.0461   0.0000   441.7894      0.242439       21.4905      -1.03601      -3.57876      0.306475      0.236218      0.325283      0.370597      0.407940      0.439302      0.453847
  95   5 2630.0645    2.6498  1.6734 11.1740  0.0000  0.0140   0.0183   0.0378    0.0472   0.0000   442.8518     -0.160733       21.7536      0.842352      -4.00217     -0.616782      0.231413      0.316285      0.357836      0.402486      0.425694      0.450083
  95   6 2873.9850    3.8693  1.4823 11.9205  0.0000  0.0130   0.0277   0.0335    0.0493   0.0000   443.1564      0.434330       21.5350     0.0173510      -3.12389     0.0282376      0.206691      0.293468      0.331895      0.366013      0.390000      0.407888
  95   7 3108.6493    4.6569  1.5473 12.3494  0.0001  0.0130   0.0324   0.0342    0.0460   0.0000   442.7842     -0.412716       21.7276    -0.0622421      -3.92071     -0.521440      0.213466      0.298827      0.332725      0.379551      0.403094      0.420342
  95   8 3335.3215    3.8263  2.6778 12.2322  0.0000  0.0188   0.0219   0.0510    0.0321   0.0000   443.8502      0.289911       20.1894      0.490425      -2.09671      0.238448      0.294566      0.421036      0.465252      0.529517      0.563675      0.584538
  95   9 3557.0252    2.5343  4.1824 11.8452 -0.0177  0.0308   0.0127   0.0829    0.0296   0.0000   443.9619      -1.60501       20.8287    -0.0208825      -3.55871      0.749714      0.475111      0.677514      0.762069      0.856455      0.895168      0.938181
  96   0  995.5603    0.0270  0.0068  8.7990  0.0000  0.0070   0.0056   0.0035    0.0107   0.0000   437.1408    -0.0701693       21.1466      0.932675      -4.07523    -0.0712862      0.193429      0.289319      0.161963      0.244263      0.393519      0.235892
  96   1 1468.1717    0.1944  0.2329  8.6632  0.0000  0.0061   0.0038   0.0142    0.0138   0.0000   439.9065     -0.176689       21.8574      0.282607      -4.60864    -0.0905824     0.0971997      0.129433      0.145948      0.168580      0.175895      0.192565
  96   2 1816.4949    0.5107  0.6886  8.9508 -0.0000  0.0094   0.0056   0.0236    0.0287   0.0000   440.8603    -0.0940970       21.6790     0.0117620      -4.36653     0.0688826      0.148601      0.211763      0.228926      0.266222      0.277289      0.295784
  96   3 2114.0104    0.9669  1.2459  9.5221  0.0000  0.0126   0.0081   0.0337    0.0456   0.0000   441.5835    -0.0438771       21.9582      0.535379      -3.55313      0.131435      0.203076      0.284147      0.318182      0.358411      0.380896      0.401348
  96   4 2387.8480    1.6494  1.6648 10.6133 -0.0000  0.0149   0.0119   0.0403    0.0377   0.0000   442.0470     -0.823898       21.5327     -0.578611      -3.17752     -0.744843      0.234242      0.324459      0.371689      0.416942      0.439166      0.466301
  96   5 2640.0796    2.6779  1.7312 11.2306  0.0000  0.0143   0.0180   0.0384    0.0438   0.0000   442.4558     -0.209131       21.4913      0.753733      -2.97961     -0.787269      0.229603      0.317045      0.358226      0.398923      0.427691      0.446777
  96   6 2885.0326    3.8890  1.4986 11.9728  0.0000  0.0128   0.0276   0.0340    0.0470   0.0000   443.1740      0.556664       21.5270      0.313325      -3.47460     -0.513822      0.205685      0.284310      0.323420      0.352986      0.385724      0.405061
  96   7 3120.4940    4.6306  1.6251 12.3010  0.0000  0.0133   0.0316   0.0352    0.0471   0.0000   442.9943      0.127627       21.4220    -0.0432647      -2.92719     -0.810269      0.215505      0.295506      0.342733      0.375896      0.408791      0.418256
  96   8 3347.9960    3.7559  2.7543 12.2931 -0.0000  0.0191   0.0209   0.0522    0.0289   0.0000   443.8746     0.0868724       20.9198      0.302900      -2.51234     -0.322882      0.299209      0.420708      0.477528      0.537022      0.565217      0.602592
  96   9 3570.2959    3.0373  6.3320 11.6078  0.0209  0.0379   0.0070   0.0962    0.0067   0.0000   444.1692      -1.25702       20.9831       1.78405      -3.34871     -0.541542      0.603868      0.836453      0.962540       1.06094       1.14817       1.20360
  97   0 1000.5835    0.0420  0.0336  8.8019  0.0000  0.0105   0.0044   0.0103    0.0108   0.0000   437.3294      0.292954       20.7661      0.254459      -3.31936      0.208681      0.146534      0.257619      0.251386      0.300998      0.311015      0.356323
  97   1 1474.6429    0.1923  0.2438  8.6563  0.0000  0.0062   0.0037   0.0152    0.0138   0.0000   439.9298      0.149185       21.6186      0.226001      -4.53048     0.0537388     0.0990645      0.134858      0.160245      0.171269      0.187456      0.199340
  97   2 1823.4363    0.5261  0.7609  8.9022 -0.0000  0.0098   0.0055   0.0256    0.0313   0.0000   440.7712     0.0107801       21.6988      0.342569      -4.29299   -0.00413364      0.159770      0.215484      0.245079      0.265841      0.290436      0.303006
  97   3 2122.2896    0.9970  1.3527  9.4267  0.0000  0.0130   0.0079   0.0351    0.0477   0.0000   441.7030     -0.838225       21.7830     -0.162799      -4.36868     -0.260295      0.207940      0.284105      0.325109      0.351177      0.391782      0.408420
  97   4 2396.8375    1.6960  1.7057 10.5301  0.0002  0.0149   0.0120   0.0408    0.0414   0.0000   442.1205     -0.202768       22.0269    -0.0435276      -3.74294     -0.334310      0.234855      0.323785      0.363905      0.402283      0.432121      0.457970
  97   5 2650.0813    2.6539  1.6593 11.3968  0.0000  0.0141   0.0186   0.0385    0.0416   0.0000   442.5703     -0.436272       21.3773      0.102693      -3.79938     -0.301148      0.227839      0.316014      0.358361      0.394404      0.431527      0.443121
  97   6 2896.0685    3.9836  1.4991 12.0170  0.0056  0.0126   0.0283   0.0341    0.0490   0.0000   442.7900     -0.428519       21.8159     -0.374993      -3.09705     -0.582565      0.202521      0.281710      0.311178      0.353875      0.375661      0.395904
  97   7 3132.2549    4.6095  1.6671 12.3591  0.0000  0.0137   0.0311   0.0356    0.0443   0.0000   443.1159     -0.328437       21.3540      0.481106      -3.16255     -0.216008      0.217849      0.302516      0.345816      0.377968      0.406292      0.428293
  97   8 3360.5720    3.6650  2.9111 12.2043  0.0000  0.0198   0.0201   0.0551    0.0302   0.0000   443.6222     0.0734365       20.1795      0.607652      -1.68298     -0.843087      0.308482      0.434352      0.488001      0.539364      0.571021      0.603331
  97   9 3583.8191    2.6492  5.1202 11.6430 -0.0017  0.0284   0.0068   0.0685    0.0057   0.0000   442.8123      -1.45018       21.7822      0.944264      -3.48311      -1.51748      0.537749      0.594208      0.809758      0.793985      0.929198      0.944615
  98   1 1481.0506    0.1967  0.2805  8.6843  0.0000  0.0072   0.0036   0.0163    0.0140   0.0000   439.9339    -0.0236756       21.7271    -0.0242350      -4.78874    -0.0345033      0.108762      0.145166      0.176052      0.191647      0.192929      0.218619
  98   2 1830.3315    0.5337  0.7273  8.9916  0.0000  0.0097   0.0056   0.0241    0.0299   0.0000   440.7778     -0.266391       21.5350    -0.0712877      -4.16337    -0.0238197      0.146459      0.206755      0.228750      0.264921      0.273527      0.287802
  98   3 2130.5095    1.0313  1.3405  9.4785  0.0000  0.0131   0.0083   0.0342    0.0520   0.0000   441.6032     0.0830534       21.7223      0.184683      -3.84077      0.136531      0.208395      0.284952      0.321368      0.361208      0.384737      0.408884
  98   4 2405.7744    1.7403  1.7635 10.5312 -0.0000  0.0149   0.0120   0.0410    0.0424   0.0000   442.1264     -0.262731       21.9477      0.347229      -3.21769     -0.868305      0.232071      0.325912      0.372473      0.405747      0.446847      0.466400
  98   5 2660.0355    2.7747  1.7267 11.2510  0.0000  0.0143   0.0184   0.0378    0.0473   0.0000   442.5443     -0.625646       21.3041     -0.796909      -4.14002     -0.272925      0.219469      0.314347      0.343811      0.391875      0.423100      0.441176
  98   6 2907.0098    3.9805  1.5058 12.1197  0.0000  0.0126   0.0283   0.0350    0.0456   0.0000   442.9606     -0.369322       21.3714      0.205622      -3.34449      -1.13195      0.200217      0.276779      0.313592      0.345656      0.380585      0.386891
  98   7 3143.9626    4.5927  1.6736 12.4411  0.0000  0.0135   0.0309   0.0368    0.0424   0.0000   443.0487     -0.372875       21.5892      0.276526      -3.77801     0.0599927      0.210191      0.296804      0.335512      0.375210      0.396495      0.409467
  98   8 3373.0874    3.6491  3.1134 12.2275  0.0000  0.0212   0.0197   0.0569    0.0299   0.0000   444.2532     -0.756889       21.1511     -0.532222      -1.60793      -3.16234      0.318008      0.460744      0.512366      0.575705      0.610412      0.644360
  99   1 1487.4214    0.2035  0.2756  8.6399  0.0000  0.0066   0.0036   0.0157    0.0141   0.0000   439.8952     -0.227032       21.8260   -0.00604452      -4.51314     0.0548200      0.100006      0.134676      0.162153      0.173956      0.184264      0.196719
  99   2 1837.1717    0.5497  0.7613  8.9673 -0.0000  0.0098   0.0056   0.0248    0.0315   0.0000   440.7598    0.00159328       21.3925      0.330148      -4.09808      0.765690      0.149023      0.217375      0.239173      0.262539      0.285095      0.296753
  99   3 2138.7161    1.0272  1.2956  9.6757 -0.0001  0.0130   0.0084   0.0343    0.0445   0.0000   441.5051     -0.184715       21.4335     -0.571913      -3.54842     -0.125573      0.194982      0.278672      0.311920      0.355081      0.380146      0.397201
  99   4 2414.6144    1.7549  1.7396 10.7248  0.0004  0.0152   0.0124   0.0412    0.0397   0.0000   442.5317     -0.453108       21.9558    -0.0114997      -3.77543      0.606995      0.233352      0.326088      0.365812      0.416029      0.439301      0.460575
  99   5 2669.9045    2.7847  1.7816 11.3232  0.0004  0.0143   0.0183   0.0394    0.0444   0.0000   443.0464     -0.260004       21.4286     0.0618749      -3.85511     -0.682748      0.220973      0.312698      0.349228      0.388836      0.419165      0.434011
  99   6 2917.8711    4.0973  1.5070 12.0657  0.0001  0.0128   0.0287   0.0336    0.0496   0.0000   442.9433     -0.102530       21.9871      0.358550      -4.07293     -0.366263      0.197898      0.278476      0.313301      0.347124      0.378092      0.385734
  99   7 3155.5904    4.5341  1.6619 12.5735 -0.0000  0.0138   0.0308   0.0367    0.0389   0.0000   443.4884     0.0820816       21.3246      0.463302      -3.22269     -0.927229      0.209723      0.297429      0.331220      0.371262      0.398381      0.413349
  99   8 3385.5514    3.5263  3.0769 12.3024  0.0000  0.0212   0.0194   0.0580    0.0282   0.0000   443.3019     -0.417006       20.8188      0.750483      -3.96307     -0.458881      0.317656      0.453690      0.506696      0.573808      0.597367      0.632326
  99   9 3610.5032    2.6964  5.9155 11.4968 -0.0027  0.0381   0.0063   0.0987    0.0063   0.0000   442.1773      -2.65919       21.9357       3.44102      -3.80466      -3.55458      0.583893      0.813392      0.925233       1.02284       1.08947       1.15028
 100   0 1015.5604    0.0375  0.0349  8.7631  0.0000  0.0104   0.0042   0.0121    0.0107   0.0000   437.4444     0.0916851       21.0673      0.424105      -3.84239      0.326352      0.165256      0.194658      0.252199      0.279261      0.291027      0.364710
 100   1 1493.7469    0.2035  0.2643  8.6223  0.0000  0.0062   0.0037   0.0151    0.0141   0.0000   439.8615     -0.432691       21.3803     -0.179336      -4.45008      0.233272      0.101351      0.133251      0.151669      0.170428      0.178556      0.192020
 100   2 1843.9778    0.5490  0.8277  8.9457 -0.0001  0.0103   0.0055   0.0266    0.0322   0.0000   440.7750     -0.637917       21.0292      0.370210      -4.48323      0.318495      0.157267      0.215859      0.241091      0.273658      0.293008      0.309251
 100   3 2146.8004    1.0359  1.4015  9.5245 -0.0003  0.0132   0.0081   0.0353    0.0458   0.0000   441.8804     -0.650222       21.7360     -0.148229      -4.52135     -0.396145      0.204132      0.280946      0.325020      0.355428      0.388556      0.398616
 100   4 2423.4218    1.7854  1.7940 10.5889 -0.0000  0.0151   0.0122   0.0413    0.0415   0.0000   442.0609     -0.219295       21.1973      0.427359      -3.68315      0.296074      0.230900      0.318057      0.368756      0.400571      0.443094      0.456826
 100   5 2679.7759    2.8826  1.7428 11.2056  0.0000  0.0140   0.0186   0.0370    0.0472   0.0000   442.3281     -0.119142       21.6916     -0.517717      -3.73580     -0.200596      0.214088      0.299574      0.343133      0.382106      0.409249      0.424508
 100   6 2928.6811    4.1030  1.5083 12.1685  0.0000  0.0128   0.0287   0.0339    0.0443   0.0000   442.7798     -0.340367       21.9322      0.148196      -3.58736     -0.892024      0.195545      0.273567      0.311733      0.341672      0.364929      0.384190
 100   7 3167.1416    4.4756  1.7444 12.4713  0.0000  0.0142   0.0295   0.0374    0.0384   0.0000   443.1270     0.0406685       22.1661     -0.152954      -3.57432      -1.14513      0.211256      0.301940      0.335564      0.381045      0.409954      0.429095
 100   8 3397.9688    3.4644  3.1730 12.2799  0.0002  0.0219   0.0191   0.0604    0.0279   0.0000   443.7652     -0.733306       20.3283      0.477437      -1.68547     -0.369510      0.321424      0.464278      0.520495      0.585171      0.605367      0.648454
 101   0 1020.5155    0.0254  0.0054  8.7370  0.0015  0.0063   0.0040   0.0037    0.0104   0.0000   437.0460     -0.308568       21.7171     -0.413408      -5.12736      0.334587      0.100677      0.132284      0.150418      0.190639      0.139389      0.156383
 101   1 1500.0167    0.2090  0.3061  8.5785  0.0000  0.0069   0.0036   0.0167    0.0144   0.0000   439.9161     -0.266070       21.7552      0.435787      -3.84822     -0.132846      0.104895      0.145080      0.169877      0.184347      0.202674      0.200408
 101   2 1850.7059    0.5624  0.7982  8.9875  0.0000  0.0102   0.0057   0.0252    0.0320   0.0000   440.7547     -0.150857       21.5942      0.546993      -4.47235     -0.388096      0.153500      0.210306      0.237137      0.269549      0.285865      0.307297
 101   3 2154.9013    1.0588  1.3889  9.5523 -0.0051  0.0133   0.0082   0.0351    0.0463   0.0000   441.6933    -0.0406706       22.2070     -0.129303      -4.13930      0.213723      0.199664      0.275996      0.319687      0.348602      0.371776      0.392066
 101   4 2432.1885    1.8093  1.7748 10.6818  0.0000  0.0153   0.0126   0.0414    0.0403   0.0000   442.3753     0.0761596       21.0111     -0.143722      -3.61940      -1.14272      0.225062      0.320379      0.358494      0.400384      0.427815      0.452578
 101   5 2689.5863    2.8986  1.7127 11.3792  0.0004  0.0139   0.0192   0.0379    0.0433   0.0000   442.9443      0.208252       22.0047     0.0419505      -2.54232     -0.449657      0.209332      0.293652      0.331939      0.370233      0.392694      0.418108
 101   6 2939.4409    4.1819  1.5254 12.1116 -0.0001  0.0127   0.0290   0.0339    0.0464   0.0000   442.7590     -0.289240       22.1409      0.473903      -3.53227     -0.445405      0.192295      0.269697      0.308294      0.331881      0.365210      0.381991
 101   7 3178.6835    4.4645  1.8676 12.4339 -0.0000  0.0144   0.0283   0.0388    0.0374   0.0000   443.3511     -0.287847       21.3593     -0.262371      -3.27164    -0.0236522      0.219951      0.306388      0.346232      0.385164      0.413544      0.432437
 101   8 3410.2499    3.4120  3.5855 12.1867  0.0000  0.0243   0.0179   0.0657    0.0285   0.0000   442.7575     0.0375513       20.0403      0.962174      -1.81932      -2.51433      0.350868      0.503344      0.566340      0.634463      0.667933      0.701767
 102   0 1025.4098    0.0421  0.0537  8.6894  0.0000  0.0110   0.0041   0.0174    0.0107   0.0000   436.2937     0.0119596       21.1294      0.823256      -4.91155     -0.580592      0.187110      0.288075      0.345487      0.322537      0.423801      0.478797
 102   1 1506.2292    0.2182  0.3110  8.5412  0.0000  0.0068   0.0036   0.0166    0.0147   0.0000   439.8541     -0.124301       21.7869     -0.292198      -4.30294     0.0400564      0.103445      0.139890      0.161408      0.179525      0.203829      0.209634
 102   2 1857.3993    0.5599  0.8464  8.9591  0.0000  0.0107   0.0057   0.0267    0.0332   0.0000   440.5908     -0.239792       22.0322     -0.218764      -4.29454     0.0532525      0.159566      0.223527      0.259641      0.282326      0.314579      0.322379
 102   3 2162.9517    1.0747  1.4470  9.5663  0.0062  0.0136   0.0083   0.0367    0.0464   0.0000   441.8507     -0.149796       21.5793     -0.509329      -3.78647     -0.845461      0.201564      0.283994      0.323578      0.351140      0.379766      0.389304
 102   4 2440.8867    1.8496  1.7740 10.6741 -0.0000  0.0151   0.0127   0.0411    0.0415   0.0000   441.9217      0.160499       20.5976      0.291831      -3.85274     -0.317919      0.226052      0.314493      0.357821      0.397944      0.429108      0.448606
 102   5 2699.3539    2.9014  1.7216 11.5107  0.0001  0.0141   0.0194   0.0388    0.0401   0.0000   442.7546     -0.319464       21.5146     0.0539097      -3.79734     -0.117290      0.207668      0.292671      0.338098      0.362366      0.398098      0.414420
 102   6 2950.1205    4.2236  1.5097 12.1376  0.0000  0.0126   0.0295   0.0337    0.0472   0.0000   442.6003      0.141014       21.3059      0.127002      -4.00818     -0.525917      0.190699      0.266711      0.300674      0.336944      0.362423      0.379590
 102   7 3190.1296    4.4933  1.9356 12.2919  0.0000  0.0145   0.0275   0.0397    0.0391   0.0000   442.9489     -0.609021       20.7769      0.203368      -2.43758     -0.874457      0.212511      0.301498      0.334327      0.375176      0.402838      0.427010
 102   8 3422.5917    3.4443  3.6215 12.0783  0.0006  0.0242   0.0176   0.0646    0.0301   0.0000   443.7016      0.192707       21.1414     0.0576794      -3.00551      -1.05997      0.348102      0.502304      0.556868      0.631418      0.661873      0.697538
 103   0 1030.3197    0.0508  0.0613  8.7188  0.0000  0.0100   0.0038   0.0152    0.0107   0.0000   436.7787     -0.973926       21.8109      0.242046      -3.62068     -0.362110      0.127164      0.198608      0.222434      0.260146      0.246070      0.239006
 103   1 1512.4245    0.2158  0.2986  8.6100  0.0000  0.0066   0.0037   0.0159    0.0146   0.0000   439.7769     -0.123282       21.3723      0.179813      -4.31851     -0.105308      0.102113      0.134739      0.153866      0.171772      0.179260      0.192780
 103   2 1864.0397    0.5731  0.8612  8.9925  0.0000  0.0106   0.0057   0.0269    0.0340   0.0000   440.6426     -0.100168       21.6616      0.170339      -4.50140     -0.364619      0.157328      0.219307      0.246003      0.281577      0.297596      0.316804
 103   3 2170.9147    1.0884  1.4944  9.6528  0.0000  0.0137   0.0083   0.0370    0.0446   0.0000   441.6343     -0.602484       21.0907     -0.842541      -3.54251      0.784761      0.204345      0.289666      0.330571      0.366934      0.394420      0.412299
 103   4 2449.5289    1.9202  1.7185 10.7776  0.0000  0.0148   0.0133   0.0400    0.0420   0.0000   442.0537     -0.176232       21.6139      0.159549      -3.40439     -0.254975      0.214381      0.304672      0.344855      0.380903      0.407747      0.434261
 103   5 2709.0510    3.0191  1.7077 11.3815  0.0000  0.0136   0.0196   0.0368    0.0460   0.0000   442.9371      0.372582       21.4407      0.499487      -3.60291     -0.332384      0.206055      0.285366      0.322087      0.355479      0.385505      0.407312
 103   6 2960.7229    4.2641  1.5448 12.1283 -0.0002  0.0125   0.0286   0.0336    0.0454   0.0000   442.5149      0.124643       21.9588      0.207041      -3.41779     -0.873422      0.189518      0.260026      0.299313      0.331837      0.372515      0.386807
 103   7 3201.5075    4.4122  1.9342 12.4137  0.0000  0.0146   0.0276   0.0402    0.0383   0.0000   442.8386     0.0992564       21.2528     0.0918988      -3.26252     -0.581604      0.215075      0.303498      0.342687      0.378581      0.410043      0.431255
 103   8 3434.8445    3.3439  3.8179 12.1717 -0.0005  0.0252   0.0170   0.0698    0.0291   0.0000   443.5967     -0.613019       20.7123     -0.580064      -2.38862     -0.244346      0.368052      0.516553      0.594682      0.660210      0.712366      0.751553
 104   0 1035.1732    0.0483  0.0671  8.6456 -0.0005  0.0127   0.0038   0.0165    0.0106   0.0000   437.2110    -0.0414922       21.2821      0.441806      -4.16535     0.0839638      0.187740      0.201978      0.286036      0.344868      0.478471      0.415941
 104   1 1518.5893    0.2244  0.3121  8.5274  0.0000  0.0066   0.0037   0.0161    0.0149   0.0000   439.6534     -0.299639       21.5643     -0.160182      -4.34039      0.145634      0.103625      0.139565      0.159576      0.171234      0.187039      0.204213
 104   2 1870.6733    0.5914  0.8826  8.9404  0.0000  0.0106   0.0058   0.0272    0.0356   0.0000   440.4320     0.0603268       21.5452      0.305926      -4.56637      0.456563      0.156508      0.220211      0.248089      0.272817      0.303551      0.318471
 104   3 2178.8252    1.1159  1.4497  9.6773  0.0000  0.0134   0.0084   0.0361    0.0430   0.0000   441.7336      0.420130       21.8583     -0.290901      -3.69055      0.828731      0.197499      0.278166      0.314345      0.351978      0.383725      0.407285
 104   4 2458.0740    1.9186  1.8119 10.7330 -0.0000  0.0151   0.0129   0.0414    0.0409   0.0000   442.0790     -0.307640       21.5968     -0.110340      -3.73674      0.364709      0.220941      0.312555      0.349691      0.389598      0.428949      0.445036
 104   5 2718.7310    3.0429  1.6696 11.5841  0.0000  0.0136   0.0204   0.0377    0.0402   0.0000   442.5554      0.285766       21.8633       1.14679      -3.15215     -0.593401      0.201301      0.282002      0.316744      0.347287      0.379604      0.397735
 104   6 2971.3376    4.2704  1.5773 12.1773 -0.0000  0.0130   0.0286   0.0342    0.0429   0.0000   442.5419    -0.0169152       21.5681     -0.320681      -3.13429      0.260647      0.191554      0.270929      0.300145      0.343473      0.369260      0.386437
 104   7 3212.8707    4.3939  2.0214 12.3041  0.0001  0.0147   0.0266   0.0409    0.0376   0.0000   443.5453     -0.175878       21.2823     -0.550482      -3.17549     -0.425282      0.219551      0.303271      0.346669      0.375077      0.414018      0.432647
 104   8 3446.9753    3.2773  3.8779 12.1209 -0.0003  0.0259   0.0167   0.0708    0.0291   0.0000   443.3080     -0.679368       21.1377     -0.628576      -3.19535     -0.441970      0.371824      0.529427      0.598619      0.670182      0.716222      0.763422
 105   0 1040.0091    0.0485  0.0555  8.6591  0.0000  0.0085   0.0037   0.0144    0.0106   0.0000   436.9851     0.0497387       21.6389      0.691658      -3.88408    -0.0298493      0.138108      0.162740      0.215149      0.251193      0.295519      0.298754
[truncated: 162,535 more chars]
