# Supplementary material for: Global-Mode Analysis of Full-Disk Data from the Michelson Doppler Imager and the Helioseismic and Magnetic Imager
Source: Sol Phys. 2018 Jan 31;293(2):29. doi: 10.1007/s11207-017-1201-5 (PMC6566312; doi:10.1007/s11207-017-1201-5)
Supplement: Supplementary file 3 — (TAR 230.0 MB) [file 11207_2017_1201_MOESM3_ESM.tar › MDI/mdifd.2262.36]

   0  14 2093.3639    0.9773  0.4552 10.5710  0.0000  0.1443   0.2071   0.3522    0.4563   0.0000    -0.0000       0.00000       0.00000       0.00000       0.00000       0.00000       0.00000       0.00000       0.00000       0.00000       0.00000       0.00000       0.00000       0.00000       0.00000       0.00000       0.00000       0.00000       0.00000       0.00000       0.00000       0.00000       0.00000       0.00000       0.00000       0.00000       0.00000       0.00000       0.00000       0.00000       0.00000       0.00000       0.00000       0.00000       0.00000       0.00000       0.00000       0.00000       0.00000       0.00000       0.00000       0.00000       0.00000       0.00000       0.00000       0.00000       0.00000       0.00000       0.00000       0.00000       0.00000       0.00000       0.00000       0.00000       0.00000       0.00000       0.00000       0.00000       0.00000       0.00000       0.00000       0.00000       0.00000       0.00000       0.00000       0.00000       0.00000       0.00000       0.00000       0.00000       0.00000       0.00000
   0  15 2228.7069    1.0068  1.1269 10.6763  0.0000  0.1526   0.1550   1.0512    0.8927   0.0000    -0.0000       0.00000       0.00000       0.00000       0.00000       0.00000       0.00000       0.00000       0.00000       0.00000       0.00000       0.00000       0.00000       0.00000       0.00000       0.00000       0.00000       0.00000       0.00000       0.00000       0.00000       0.00000       0.00000       0.00000       0.00000       0.00000       0.00000       0.00000       0.00000       0.00000       0.00000       0.00000       0.00000       0.00000       0.00000       0.00000       0.00000       0.00000       0.00000       0.00000       0.00000       0.00000       0.00000       0.00000       0.00000       0.00000       0.00000       0.00000       0.00000       0.00000       0.00000       0.00000       0.00000       0.00000       0.00000       0.00000       0.00000       0.00000       0.00000       0.00000       0.00000       0.00000       0.00000       0.00000       0.00000       0.00000       0.00000       0.00000       0.00000       0.00000       0.00000       0.00000
   0  17 2496.1315    2.1511  1.0067  5.1932  0.0000  0.1425   0.2869   0.4694  596.0203   0.0000    -0.0000       0.00000       0.00000       0.00000       0.00000       0.00000       0.00000       0.00000       0.00000       0.00000       0.00000       0.00000       0.00000       0.00000       0.00000       0.00000       0.00000       0.00000       0.00000       0.00000       0.00000       0.00000       0.00000       0.00000       0.00000       0.00000       0.00000       0.00000       0.00000       0.00000       0.00000       0.00000       0.00000       0.00000       0.00000       0.00000       0.00000       0.00000       0.00000       0.00000       0.00000       0.00000       0.00000       0.00000       0.00000       0.00000       0.00000       0.00000       0.00000       0.00000       0.00000       0.00000       0.00000       0.00000       0.00000       0.00000       0.00000       0.00000       0.00000       0.00000       0.00000       0.00000       0.00000       0.00000       0.00000       0.00000       0.00000       0.00000       0.00000       0.00000       0.00000       0.00000
   0  19 2764.2226    3.0772  1.1037  6.1750  0.0000  0.1690   0.4413   0.6052  713.4838   0.0000    -0.0000       0.00000       0.00000       0.00000       0.00000       0.00000       0.00000       0.00000       0.00000       0.00000       0.00000       0.00000       0.00000       0.00000       0.00000       0.00000       0.00000       0.00000       0.00000       0.00000       0.00000       0.00000       0.00000       0.00000       0.00000       0.00000       0.00000       0.00000       0.00000       0.00000       0.00000       0.00000       0.00000       0.00000       0.00000       0.00000       0.00000       0.00000       0.00000       0.00000       0.00000       0.00000       0.00000       0.00000       0.00000       0.00000       0.00000       0.00000       0.00000       0.00000       0.00000       0.00000       0.00000       0.00000       0.00000       0.00000       0.00000       0.00000       0.00000       0.00000       0.00000       0.00000       0.00000       0.00000       0.00000       0.00000       0.00000       0.00000       0.00000       0.00000       0.00000       0.00000
   0  22 3168.7594    4.5003  1.4627 12.0029  0.0000  0.1536   0.5234   0.7764    2.9647   0.0000    -0.0000       0.00000       0.00000       0.00000       0.00000       0.00000       0.00000       0.00000       0.00000       0.00000       0.00000       0.00000       0.00000       0.00000       0.00000       0.00000       0.00000       0.00000       0.00000       0.00000       0.00000       0.00000       0.00000       0.00000       0.00000       0.00000       0.00000       0.00000       0.00000       0.00000       0.00000       0.00000       0.00000       0.00000       0.00000       0.00000       0.00000       0.00000       0.00000       0.00000       0.00000       0.00000       0.00000       0.00000       0.00000       0.00000       0.00000       0.00000       0.00000       0.00000       0.00000       0.00000       0.00000       0.00000       0.00000       0.00000       0.00000       0.00000       0.00000       0.00000       0.00000       0.00000       0.00000       0.00000       0.00000       0.00000       0.00000       0.00000       0.00000       0.00000       0.00000       0.00000
   1  12 1884.8621    0.5771  1.2497  9.0769  0.1391  0.2105   0.0563   0.3199    0.3966   0.0000   355.3882       81.2044       0.00000       0.00000       0.00000       0.00000       0.00000       0.00000       0.00000       0.00000       0.00000       0.00000       0.00000       0.00000       0.00000       0.00000       0.00000       0.00000       0.00000       0.00000       0.00000       0.00000       0.00000       0.00000       0.00000       0.00000       0.00000       0.00000       0.00000       0.00000       0.00000       0.00000       0.00000       0.00000       0.00000       0.00000       284.114       107.951       0.00000       0.00000       0.00000       0.00000       0.00000       0.00000       0.00000       0.00000       0.00000       0.00000       0.00000       0.00000       0.00000       0.00000       0.00000       0.00000       0.00000       0.00000       0.00000       0.00000       0.00000       0.00000       0.00000       0.00000       0.00000       0.00000       0.00000       0.00000       0.00000       0.00000       0.00000       0.00000       0.00000       0.00000
   1  13 2020.6247    0.7326  1.0869  9.0473  0.0000  0.1052   0.0524   0.2160    0.6549   0.0000   438.5567      -94.1058       0.00000       0.00000       0.00000       0.00000       0.00000       0.00000       0.00000       0.00000       0.00000       0.00000       0.00000       0.00000       0.00000       0.00000       0.00000       0.00000       0.00000       0.00000       0.00000       0.00000       0.00000       0.00000       0.00000       0.00000       0.00000       0.00000       0.00000       0.00000       0.00000       0.00000       0.00000       0.00000       0.00000       0.00000       139.693       66.1216       0.00000       0.00000       0.00000       0.00000       0.00000       0.00000       0.00000       0.00000       0.00000       0.00000       0.00000       0.00000       0.00000       0.00000       0.00000       0.00000       0.00000       0.00000       0.00000       0.00000       0.00000       0.00000       0.00000       0.00000       0.00000       0.00000       0.00000       0.00000       0.00000       0.00000       0.00000       0.00000       0.00000       0.00000
   1  14 2156.7399    0.9752  1.1782  9.2238  0.0000  0.1169   0.0654   0.2222    0.9106   0.0000   476.8514       6.51048       0.00000       0.00000       0.00000       0.00000       0.00000       0.00000       0.00000       0.00000       0.00000       0.00000       0.00000       0.00000       0.00000       0.00000       0.00000       0.00000       0.00000       0.00000       0.00000       0.00000       0.00000       0.00000       0.00000       0.00000       0.00000       0.00000       0.00000       0.00000       0.00000       0.00000       0.00000       0.00000       0.00000       0.00000       160.387       69.9125       0.00000       0.00000       0.00000       0.00000       0.00000       0.00000       0.00000       0.00000       0.00000       0.00000       0.00000       0.00000       0.00000       0.00000       0.00000       0.00000       0.00000       0.00000       0.00000       0.00000       0.00000       0.00000       0.00000       0.00000       0.00000       0.00000       0.00000       0.00000       0.00000       0.00000       0.00000       0.00000       0.00000       0.00000
   1  15 2291.8617    1.2677  1.1253  9.8459  0.0000  0.1059   0.0864   0.2275    0.8803   0.0000   236.6711     -0.296731       0.00000       0.00000       0.00000       0.00000       0.00000       0.00000       0.00000       0.00000       0.00000       0.00000       0.00000       0.00000       0.00000       0.00000       0.00000       0.00000       0.00000       0.00000       0.00000       0.00000       0.00000       0.00000       0.00000       0.00000       0.00000       0.00000       0.00000       0.00000       0.00000       0.00000       0.00000       0.00000       0.00000       0.00000       147.233       66.6652       0.00000       0.00000       0.00000       0.00000       0.00000       0.00000       0.00000       0.00000       0.00000       0.00000       0.00000       0.00000       0.00000       0.00000       0.00000       0.00000       0.00000       0.00000       0.00000       0.00000       0.00000       0.00000       0.00000       0.00000       0.00000       0.00000       0.00000       0.00000       0.00000       0.00000       0.00000       0.00000       0.00000       0.00000
   1  16 2425.5597    1.7093  0.9630  1.0770  0.0000  0.0720   0.1208   0.2255 1000.0000   0.0000   283.6572       8.86790       0.00000       0.00000       0.00000       0.00000       0.00000       0.00000       0.00000       0.00000       0.00000       0.00000       0.00000       0.00000       0.00000       0.00000       0.00000       0.00000       0.00000       0.00000       0.00000       0.00000       0.00000       0.00000       0.00000       0.00000       0.00000       0.00000       0.00000       0.00000       0.00000       0.00000       0.00000       0.00000       0.00000       0.00000       91.8110       48.5433       0.00000       0.00000       0.00000       0.00000       0.00000       0.00000       0.00000       0.00000       0.00000       0.00000       0.00000       0.00000       0.00000       0.00000       0.00000       0.00000       0.00000       0.00000       0.00000       0.00000       0.00000       0.00000       0.00000       0.00000       0.00000       0.00000       0.00000       0.00000       0.00000       0.00000       0.00000       0.00000       0.00000       0.00000
   1  18 2693.4101    2.8124  1.0869  4.8218  0.0000  0.0752   0.2077   0.3129  811.1674   0.0000   546.4557      -32.4522       0.00000       0.00000       0.00000       0.00000       0.00000       0.00000       0.00000       0.00000       0.00000       0.00000       0.00000       0.00000       0.00000       0.00000       0.00000       0.00000       0.00000       0.00000       0.00000       0.00000       0.00000       0.00000       0.00000       0.00000       0.00000       0.00000       0.00000       0.00000       0.00000       0.00000       0.00000       0.00000       0.00000       0.00000       94.1992       46.9224       0.00000       0.00000       0.00000       0.00000       0.00000       0.00000       0.00000       0.00000       0.00000       0.00000       0.00000       0.00000       0.00000       0.00000       0.00000       0.00000       0.00000       0.00000       0.00000       0.00000       0.00000       0.00000       0.00000       0.00000       0.00000       0.00000       0.00000       0.00000       0.00000       0.00000       0.00000       0.00000       0.00000       0.00000
   1  19 2828.2831    3.6912  0.7064  4.9215  0.0000  0.0593   0.2985   0.1838  765.7524   0.0000   529.8710      -27.6312       0.00000       0.00000       0.00000       0.00000       0.00000       0.00000       0.00000       0.00000       0.00000       0.00000       0.00000       0.00000       0.00000       0.00000       0.00000       0.00000       0.00000       0.00000       0.00000       0.00000       0.00000       0.00000       0.00000       0.00000       0.00000       0.00000       0.00000       0.00000       0.00000       0.00000       0.00000       0.00000       0.00000       0.00000       75.2047       40.3733       0.00000       0.00000       0.00000       0.00000       0.00000       0.00000       0.00000       0.00000       0.00000       0.00000       0.00000       0.00000       0.00000       0.00000       0.00000       0.00000       0.00000       0.00000       0.00000       0.00000       0.00000       0.00000       0.00000       0.00000       0.00000       0.00000       0.00000       0.00000       0.00000       0.00000       0.00000       0.00000       0.00000       0.00000
   1  20 2963.4435    4.0040  0.8539 11.7562  0.0000  0.0938   0.2857   0.2101    1.3070   0.0000   522.4792      -33.5530       0.00000       0.00000       0.00000       0.00000       0.00000       0.00000       0.00000       0.00000       0.00000       0.00000       0.00000       0.00000       0.00000       0.00000       0.00000       0.00000       0.00000       0.00000       0.00000       0.00000       0.00000       0.00000       0.00000       0.00000       0.00000       0.00000       0.00000       0.00000       0.00000       0.00000       0.00000       0.00000       0.00000       0.00000       125.443       58.0403       0.00000       0.00000       0.00000       0.00000       0.00000       0.00000       0.00000       0.00000       0.00000       0.00000       0.00000       0.00000       0.00000       0.00000       0.00000       0.00000       0.00000       0.00000       0.00000       0.00000       0.00000       0.00000       0.00000       0.00000       0.00000       0.00000       0.00000       0.00000       0.00000       0.00000       0.00000       0.00000       0.00000       0.00000
   1  21 3098.3925    4.3508  1.2216 -2.1615  0.0000  0.0963   0.2766   0.2344 1000.0000   0.0000   558.4091       11.1100       0.00000       0.00000       0.00000       0.00000       0.00000       0.00000       0.00000       0.00000       0.00000       0.00000       0.00000       0.00000       0.00000       0.00000       0.00000       0.00000       0.00000       0.00000       0.00000       0.00000       0.00000       0.00000       0.00000       0.00000       0.00000       0.00000       0.00000       0.00000       0.00000       0.00000       0.00000       0.00000       0.00000       0.00000       122.283       61.1756       0.00000       0.00000       0.00000       0.00000       0.00000       0.00000       0.00000       0.00000       0.00000       0.00000       0.00000       0.00000       0.00000       0.00000       0.00000       0.00000       0.00000       0.00000       0.00000       0.00000       0.00000       0.00000       0.00000       0.00000       0.00000       0.00000       0.00000       0.00000       0.00000       0.00000       0.00000       0.00000       0.00000       0.00000
   1  22 3233.4082    4.5036  1.0306 10.5716  0.0000  0.0950   0.2940   0.2263    6.2303   0.0000   510.2998      -107.887       0.00000       0.00000       0.00000       0.00000       0.00000       0.00000       0.00000       0.00000       0.00000       0.00000       0.00000       0.00000       0.00000       0.00000       0.00000       0.00000       0.00000       0.00000       0.00000       0.00000       0.00000       0.00000       0.00000       0.00000       0.00000       0.00000       0.00000       0.00000       0.00000       0.00000       0.00000       0.00000       0.00000       0.00000       129.043       56.0315       0.00000       0.00000       0.00000       0.00000       0.00000       0.00000       0.00000       0.00000       0.00000       0.00000       0.00000       0.00000       0.00000       0.00000       0.00000       0.00000       0.00000       0.00000       0.00000       0.00000       0.00000       0.00000       0.00000       0.00000       0.00000       0.00000       0.00000       0.00000       0.00000       0.00000       0.00000       0.00000       0.00000       0.00000
   1  23 3368.5458    3.5923  2.6878  1.6820  0.0000  0.1404   0.1500   0.4266 1000.0000   0.0000   548.4501      -16.6797       0.00000       0.00000       0.00000       0.00000       0.00000       0.00000       0.00000       0.00000       0.00000       0.00000       0.00000       0.00000       0.00000       0.00000       0.00000       0.00000       0.00000       0.00000       0.00000       0.00000       0.00000       0.00000       0.00000       0.00000       0.00000       0.00000       0.00000       0.00000       0.00000       0.00000       0.00000       0.00000       0.00000       0.00000       177.844       93.3531       0.00000       0.00000       0.00000       0.00000       0.00000       0.00000       0.00000       0.00000       0.00000       0.00000       0.00000       0.00000       0.00000       0.00000       0.00000       0.00000       0.00000       0.00000       0.00000       0.00000       0.00000       0.00000       0.00000       0.00000       0.00000       0.00000       0.00000       0.00000       0.00000       0.00000       0.00000       0.00000       0.00000       0.00000
   1  26 3776.7662    2.2194  5.0812 10.5599 -0.0038  0.2470   0.0726   0.7315    0.4770   0.0000   -13.7919       16.4779       0.00000       0.00000       0.00000       0.00000       0.00000       0.00000       0.00000       0.00000       0.00000       0.00000       0.00000       0.00000       0.00000       0.00000       0.00000       0.00000       0.00000       0.00000       0.00000       0.00000       0.00000       0.00000       0.00000       0.00000       0.00000       0.00000       0.00000       0.00000       0.00000       0.00000       0.00000       0.00000       0.00000       0.00000       297.213       183.960       0.00000       0.00000       0.00000       0.00000       0.00000       0.00000       0.00000       0.00000       0.00000       0.00000       0.00000       0.00000       0.00000       0.00000       0.00000       0.00000       0.00000       0.00000       0.00000       0.00000       0.00000       0.00000       0.00000       0.00000       0.00000       0.00000       0.00000       0.00000       0.00000       0.00000       0.00000       0.00000       0.00000       0.00000
   2  10 1674.5327    0.2667  0.2464 10.4077  0.0000  0.0629   0.0356   0.1002    0.0938   0.0000   450.8431      -8.20190      -8.35077       6.98511       0.00000       0.00000       0.00000       0.00000       0.00000       0.00000       0.00000       0.00000       0.00000       0.00000       0.00000       0.00000       0.00000       0.00000       0.00000       0.00000       0.00000       0.00000       0.00000       0.00000       0.00000       0.00000       0.00000       0.00000       0.00000       0.00000       0.00000       0.00000       0.00000       0.00000       0.00000       0.00000       51.0838       42.0295       15.1860       7.68286       0.00000       0.00000       0.00000       0.00000       0.00000       0.00000       0.00000       0.00000       0.00000       0.00000       0.00000       0.00000       0.00000       0.00000       0.00000       0.00000       0.00000       0.00000       0.00000       0.00000       0.00000       0.00000       0.00000       0.00000       0.00000       0.00000       0.00000       0.00000       0.00000       0.00000       0.00000       0.00000
   2  12 1945.7931    0.6293  0.7127  9.6389  0.0000  0.0682   0.0415   0.1374    0.3167   0.0000   389.8394       17.0128      -18.7990      -9.06267       0.00000       0.00000       0.00000       0.00000       0.00000       0.00000       0.00000       0.00000       0.00000       0.00000       0.00000       0.00000       0.00000       0.00000       0.00000       0.00000       0.00000       0.00000       0.00000       0.00000       0.00000       0.00000       0.00000       0.00000       0.00000       0.00000       0.00000       0.00000       0.00000       0.00000       0.00000       0.00000       57.6670       44.4496       22.4339       7.35704       0.00000       0.00000       0.00000       0.00000       0.00000       0.00000       0.00000       0.00000       0.00000       0.00000       0.00000       0.00000       0.00000       0.00000       0.00000       0.00000       0.00000       0.00000       0.00000       0.00000       0.00000       0.00000       0.00000       0.00000       0.00000       0.00000       0.00000       0.00000       0.00000       0.00000       0.00000       0.00000
   2  17 2619.6497    2.3240  1.0075  7.1845  0.0000  0.0649   0.1236   0.1762   35.2430   0.0000   427.9484       70.0469      -20.4262       12.3985       0.00000       0.00000       0.00000       0.00000       0.00000       0.00000       0.00000       0.00000       0.00000       0.00000       0.00000       0.00000       0.00000       0.00000       0.00000       0.00000       0.00000       0.00000       0.00000       0.00000       0.00000       0.00000       0.00000       0.00000       0.00000       0.00000       0.00000       0.00000       0.00000       0.00000       0.00000       0.00000       48.2312       35.9403       26.2489       7.80332       0.00000       0.00000       0.00000       0.00000       0.00000       0.00000       0.00000       0.00000       0.00000       0.00000       0.00000       0.00000       0.00000       0.00000       0.00000       0.00000       0.00000       0.00000       0.00000       0.00000       0.00000       0.00000       0.00000       0.00000       0.00000       0.00000       0.00000       0.00000       0.00000       0.00000       0.00000       0.00000
   2  18 2754.4975    2.9275  1.1446  5.5521  0.0000  0.0796   0.1616   0.1618  389.1744   0.0000   432.1309       25.6650       10.5520       3.08100       0.00000       0.00000       0.00000       0.00000       0.00000       0.00000       0.00000       0.00000       0.00000       0.00000       0.00000       0.00000       0.00000       0.00000       0.00000       0.00000       0.00000       0.00000       0.00000       0.00000       0.00000       0.00000       0.00000       0.00000       0.00000       0.00000       0.00000       0.00000       0.00000       0.00000       0.00000       0.00000       62.0135       52.1904       24.0835       8.94876       0.00000       0.00000       0.00000       0.00000       0.00000       0.00000       0.00000       0.00000       0.00000       0.00000       0.00000       0.00000       0.00000       0.00000       0.00000       0.00000       0.00000       0.00000       0.00000       0.00000       0.00000       0.00000       0.00000       0.00000       0.00000       0.00000       0.00000       0.00000       0.00000       0.00000       0.00000       0.00000
   2  19 2889.6520    3.5250  1.0164  5.5828  0.0000  0.0634   0.1838   0.1632  466.6759   0.0000   478.6129       36.3466      -15.1878       3.72599       0.00000       0.00000       0.00000       0.00000       0.00000       0.00000       0.00000       0.00000       0.00000       0.00000       0.00000       0.00000       0.00000       0.00000       0.00000       0.00000       0.00000       0.00000       0.00000       0.00000       0.00000       0.00000       0.00000       0.00000       0.00000       0.00000       0.00000       0.00000       0.00000       0.00000       0.00000       0.00000       43.3491       35.6531       24.4477       8.49733       0.00000       0.00000       0.00000       0.00000       0.00000       0.00000       0.00000       0.00000       0.00000       0.00000       0.00000       0.00000       0.00000       0.00000       0.00000       0.00000       0.00000       0.00000       0.00000       0.00000       0.00000       0.00000       0.00000       0.00000       0.00000       0.00000       0.00000       0.00000       0.00000       0.00000       0.00000       0.00000
   2  20 3024.9067    4.5145  0.8164 11.8116  0.0000  0.0585   0.2550   0.1309    1.3758   0.0000   398.4309       21.2287       7.13758      -2.92451       0.00000       0.00000       0.00000       0.00000       0.00000       0.00000       0.00000       0.00000       0.00000       0.00000       0.00000       0.00000       0.00000       0.00000       0.00000       0.00000       0.00000       0.00000       0.00000       0.00000       0.00000       0.00000       0.00000       0.00000       0.00000       0.00000       0.00000       0.00000       0.00000       0.00000       0.00000       0.00000       45.2485       34.8305       21.9361       6.92171       0.00000       0.00000       0.00000       0.00000       0.00000       0.00000       0.00000       0.00000       0.00000       0.00000       0.00000       0.00000       0.00000       0.00000       0.00000       0.00000       0.00000       0.00000       0.00000       0.00000       0.00000       0.00000       0.00000       0.00000       0.00000       0.00000       0.00000       0.00000       0.00000       0.00000       0.00000       0.00000
   2  21 3159.9550    4.1708  1.2342  5.1081  0.0000  0.0748   0.2506   0.2067 1000.0000   0.0000   432.0060       42.5220       4.79900       3.23600       0.00000       0.00000       0.00000       0.00000       0.00000       0.00000       0.00000       0.00000       0.00000       0.00000       0.00000       0.00000       0.00000       0.00000       0.00000       0.00000       0.00000       0.00000       0.00000       0.00000       0.00000       0.00000       0.00000       0.00000       0.00000       0.00000       0.00000       0.00000       0.00000       0.00000       0.00000       0.00000       48.7562       42.3949       23.2122       8.92355       0.00000       0.00000       0.00000       0.00000       0.00000       0.00000       0.00000       0.00000       0.00000       0.00000       0.00000       0.00000       0.00000       0.00000       0.00000       0.00000       0.00000       0.00000       0.00000       0.00000       0.00000       0.00000       0.00000       0.00000       0.00000       0.00000       0.00000       0.00000       0.00000       0.00000       0.00000       0.00000
   2  23 3430.9968    3.3518  2.7552 10.7492  0.0026  0.1110   0.1134   0.2922    1.0685   0.0000   485.5429      -38.8674      -9.32462       6.09185       0.00000       0.00000       0.00000       0.00000       0.00000       0.00000       0.00000       0.00000       0.00000       0.00000       0.00000       0.00000       0.00000       0.00000       0.00000       0.00000       0.00000       0.00000       0.00000       0.00000       0.00000       0.00000       0.00000       0.00000       0.00000       0.00000       0.00000       0.00000       0.00000       0.00000       0.00000       0.00000       78.4100       69.2341       36.5035       15.2196       0.00000       0.00000       0.00000       0.00000       0.00000       0.00000       0.00000       0.00000       0.00000       0.00000       0.00000       0.00000       0.00000       0.00000       0.00000       0.00000       0.00000       0.00000       0.00000       0.00000       0.00000       0.00000       0.00000       0.00000       0.00000       0.00000       0.00000       0.00000       0.00000       0.00000       0.00000       0.00000
   3  11 1865.1899    0.5130  0.3003  9.7139  0.0000  0.0441   0.0491   0.0832    0.1340   0.0000   416.2184      -6.94802       17.2374      -3.99028      -2.47993     -0.455095       0.00000       0.00000       0.00000       0.00000       0.00000       0.00000       0.00000       0.00000       0.00000       0.00000       0.00000       0.00000       0.00000       0.00000       0.00000       0.00000       0.00000       0.00000       0.00000       0.00000       0.00000       0.00000       0.00000       0.00000       0.00000       0.00000       0.00000       0.00000       0.00000       0.00000       25.6811       24.9174       17.2845       8.61123       3.67649       1.15761       0.00000       0.00000       0.00000       0.00000       0.00000       0.00000       0.00000       0.00000       0.00000       0.00000       0.00000       0.00000       0.00000       0.00000       0.00000       0.00000       0.00000       0.00000       0.00000       0.00000       0.00000       0.00000       0.00000       0.00000       0.00000       0.00000       0.00000       0.00000       0.00000       0.00000
   3  13 2137.7311    0.8316  0.7708 10.1861  0.0000  0.0514   0.0471   0.1404    0.2553   0.0000   431.3109     -0.876799       18.5224       7.11590       4.73271      -2.22176       0.00000       0.00000       0.00000       0.00000       0.00000       0.00000       0.00000       0.00000       0.00000       0.00000       0.00000       0.00000       0.00000       0.00000       0.00000       0.00000       0.00000       0.00000       0.00000       0.00000       0.00000       0.00000       0.00000       0.00000       0.00000       0.00000       0.00000       0.00000       0.00000       0.00000       23.7852       23.5552       18.8815       9.90197       5.23466       1.50217       0.00000       0.00000       0.00000       0.00000       0.00000       0.00000       0.00000       0.00000       0.00000       0.00000       0.00000       0.00000       0.00000       0.00000       0.00000       0.00000       0.00000       0.00000       0.00000       0.00000       0.00000       0.00000       0.00000       0.00000       0.00000       0.00000       0.00000       0.00000       0.00000       0.00000
   3  14 2273.3937    1.1823  0.9379  9.2478  0.0000  0.0571   0.0621   0.1360    1.1074   0.0000   458.0241       51.8275       6.63308      -15.7684      -1.29829       1.73014       0.00000       0.00000       0.00000       0.00000       0.00000       0.00000       0.00000       0.00000       0.00000       0.00000       0.00000       0.00000       0.00000       0.00000       0.00000       0.00000       0.00000       0.00000       0.00000       0.00000       0.00000       0.00000       0.00000       0.00000       0.00000       0.00000       0.00000       0.00000       0.00000       0.00000       30.8226       30.6194       19.4500       11.2629       4.56355       1.57970       0.00000       0.00000       0.00000       0.00000       0.00000       0.00000       0.00000       0.00000       0.00000       0.00000       0.00000       0.00000       0.00000       0.00000       0.00000       0.00000       0.00000       0.00000       0.00000       0.00000       0.00000       0.00000       0.00000       0.00000       0.00000       0.00000       0.00000       0.00000       0.00000       0.00000
   3  15 2407.5264    1.4100  1.1056 10.8437  0.0000  0.0721   0.0720   0.1854    0.4110   0.0000   425.2015      -34.3310       21.3358       4.18823    -0.0358806      0.955988       0.00000       0.00000       0.00000       0.00000       0.00000       0.00000       0.00000       0.00000       0.00000       0.00000       0.00000       0.00000       0.00000       0.00000       0.00000       0.00000       0.00000       0.00000       0.00000       0.00000       0.00000       0.00000       0.00000       0.00000       0.00000       0.00000       0.00000       0.00000       0.00000       0.00000       41.7728       41.2468       26.7311       12.2007       5.97913       1.78257       0.00000       0.00000       0.00000       0.00000       0.00000       0.00000       0.00000       0.00000       0.00000       0.00000       0.00000       0.00000       0.00000       0.00000       0.00000       0.00000       0.00000       0.00000       0.00000       0.00000       0.00000       0.00000       0.00000       0.00000       0.00000       0.00000       0.00000       0.00000       0.00000       0.00000
   3  17 2676.2392    2.4645  1.0769  1.8280  0.0000  0.0585   0.1178   0.1449 1000.0000   0.0000   443.4758       10.8144      -8.69854      -13.7158       5.51730      -3.11561       0.00000       0.00000       0.00000       0.00000       0.00000       0.00000       0.00000       0.00000       0.00000       0.00000       0.00000       0.00000       0.00000       0.00000       0.00000       0.00000       0.00000       0.00000       0.00000       0.00000       0.00000       0.00000       0.00000       0.00000       0.00000       0.00000       0.00000       0.00000       0.00000       0.00000       31.4674       27.7345       21.9707       13.0248       5.60811       1.47741       0.00000       0.00000       0.00000       0.00000       0.00000       0.00000       0.00000       0.00000       0.00000       0.00000       0.00000       0.00000       0.00000       0.00000       0.00000       0.00000       0.00000       0.00000       0.00000       0.00000       0.00000       0.00000       0.00000       0.00000       0.00000       0.00000       0.00000       0.00000       0.00000       0.00000
   3  18 2811.4489    2.9703  0.8886 11.5413  0.0000  0.0533   0.1456   0.1327    0.6775   0.0000   435.6890       21.5057       31.5316       11.3265      -2.33034      -1.61209       0.00000       0.00000       0.00000       0.00000       0.00000       0.00000       0.00000       0.00000       0.00000       0.00000       0.00000       0.00000       0.00000       0.00000       0.00000       0.00000       0.00000       0.00000       0.00000       0.00000       0.00000       0.00000       0.00000       0.00000       0.00000       0.00000       0.00000       0.00000       0.00000       0.00000       28.8900       28.4885       19.5947       9.93813       4.95977       1.50902       0.00000       0.00000       0.00000       0.00000       0.00000       0.00000       0.00000       0.00000       0.00000       0.00000       0.00000       0.00000       0.00000       0.00000       0.00000       0.00000       0.00000       0.00000       0.00000       0.00000       0.00000       0.00000       0.00000       0.00000       0.00000       0.00000       0.00000       0.00000       0.00000       0.00000
   3  19 2947.0952    3.7294  1.0974 10.8650  0.0000  0.0546   0.1754   0.1719    2.5810   0.0000   438.5002       53.7455      -2.17645      -11.5940      -2.33238     -0.332132       0.00000       0.00000       0.00000       0.00000       0.00000       0.00000       0.00000       0.00000       0.00000       0.00000       0.00000       0.00000       0.00000       0.00000       0.00000       0.00000       0.00000       0.00000       0.00000       0.00000       0.00000       0.00000       0.00000       0.00000       0.00000       0.00000       0.00000       0.00000       0.00000       0.00000       27.6997       27.4727       20.1239       10.4620       5.33184       1.57316       0.00000       0.00000       0.00000       0.00000       0.00000       0.00000       0.00000       0.00000       0.00000       0.00000       0.00000       0.00000       0.00000       0.00000       0.00000       0.00000       0.00000       0.00000       0.00000       0.00000       0.00000       0.00000       0.00000       0.00000       0.00000       0.00000       0.00000       0.00000       0.00000       0.00000
   3  20 3082.3073    4.3482  1.0596 11.9591  0.0000  0.0512   0.2010   0.1650    1.1006   0.0000   381.4822       7.52171       24.2580      -19.2553      -7.96240     -0.352571       0.00000       0.00000       0.00000       0.00000       0.00000       0.00000       0.00000       0.00000       0.00000       0.00000       0.00000       0.00000       0.00000       0.00000       0.00000       0.00000       0.00000       0.00000       0.00000       0.00000       0.00000       0.00000       0.00000       0.00000       0.00000       0.00000       0.00000       0.00000       0.00000       0.00000       28.1572       26.6055       19.0026       10.4223       4.65244       1.44533       0.00000       0.00000       0.00000       0.00000       0.00000       0.00000       0.00000       0.00000       0.00000       0.00000       0.00000       0.00000       0.00000       0.00000       0.00000       0.00000       0.00000       0.00000       0.00000       0.00000       0.00000       0.00000       0.00000       0.00000       0.00000       0.00000       0.00000       0.00000       0.00000       0.00000
   3  21 3217.9275    4.2427  1.3173 11.7974  0.0000  0.0617   0.1850   0.1820    1.2556   0.0000   409.7667      -20.9663       26.2962      -21.2043      -1.34963      0.787594       0.00000       0.00000       0.00000       0.00000       0.00000       0.00000       0.00000       0.00000       0.00000       0.00000       0.00000       0.00000       0.00000       0.00000       0.00000       0.00000       0.00000       0.00000       0.00000       0.00000       0.00000       0.00000       0.00000       0.00000       0.00000       0.00000       0.00000       0.00000       0.00000       0.00000       29.4424       29.3355       22.1426       13.0415       6.16554       1.92211       0.00000       0.00000       0.00000       0.00000       0.00000       0.00000       0.00000       0.00000       0.00000       0.00000       0.00000       0.00000       0.00000       0.00000       0.00000       0.00000       0.00000       0.00000       0.00000       0.00000       0.00000       0.00000       0.00000       0.00000       0.00000       0.00000       0.00000       0.00000       0.00000       0.00000
   3  22 3353.4937    3.7995  1.7841 11.4472  0.0000  0.0721   0.1505   0.1976    1.0603   0.0000   442.0032       57.5198       23.5141      -7.86269       4.48443      -3.90517       0.00000       0.00000       0.00000       0.00000       0.00000       0.00000       0.00000       0.00000       0.00000       0.00000       0.00000       0.00000       0.00000       0.00000       0.00000       0.00000       0.00000       0.00000       0.00000       0.00000       0.00000       0.00000       0.00000       0.00000       0.00000       0.00000       0.00000       0.00000       0.00000       0.00000       37.2150       36.0545       25.8650       15.1065       6.68565       2.07567       0.00000       0.00000       0.00000       0.00000       0.00000       0.00000       0.00000       0.00000       0.00000       0.00000       0.00000       0.00000       0.00000       0.00000       0.00000       0.00000       0.00000       0.00000       0.00000       0.00000       0.00000       0.00000       0.00000       0.00000       0.00000       0.00000       0.00000       0.00000       0.00000       0.00000
   3  23 3489.6311    3.2231  2.5400 11.2012  0.0000  0.0874   0.1077   0.2533    0.6187   0.0000   406.1665       34.1057      -27.3945       21.1828      -15.6995      -5.19935       0.00000       0.00000       0.00000       0.00000       0.00000       0.00000       0.00000       0.00000       0.00000       0.00000       0.00000       0.00000       0.00000       0.00000       0.00000       0.00000       0.00000       0.00000       0.00000       0.00000       0.00000       0.00000       0.00000       0.00000       0.00000       0.00000       0.00000       0.00000       0.00000       0.00000       46.4902       43.9837       32.4652       17.0040       8.42686       2.37644       0.00000       0.00000       0.00000       0.00000       0.00000       0.00000       0.00000       0.00000       0.00000       0.00000       0.00000       0.00000       0.00000       0.00000       0.00000       0.00000       0.00000       0.00000       0.00000       0.00000       0.00000       0.00000       0.00000       0.00000       0.00000       0.00000       0.00000       0.00000       0.00000       0.00000
   3  24 3626.2492    2.6944  4.0914 10.0881  0.0000  0.1089   0.0705   0.3392    0.7391   0.0000   435.6117      -80.3017      -40.2432      -15.2516      -6.41121      -4.70611       0.00000       0.00000       0.00000       0.00000       0.00000       0.00000       0.00000       0.00000       0.00000       0.00000       0.00000       0.00000       0.00000       0.00000       0.00000       0.00000       0.00000       0.00000       0.00000       0.00000       0.00000       0.00000       0.00000       0.00000       0.00000       0.00000       0.00000       0.00000       0.00000       0.00000       56.8757       53.2601       38.8372       23.5878       9.85339       2.96658       0.00000       0.00000       0.00000       0.00000       0.00000       0.00000       0.00000       0.00000       0.00000       0.00000       0.00000       0.00000       0.00000       0.00000       0.00000       0.00000       0.00000       0.00000       0.00000       0.00000       0.00000       0.00000       0.00000       0.00000       0.00000       0.00000       0.00000       0.00000       0.00000       0.00000
   3  25 3762.9905    2.3365  5.5066  9.5852  0.0026  0.1330   0.0547   0.3871    0.7423   0.0000   376.7205       47.6247      -29.6858      -40.3688      -16.4029     -0.987755       0.00000       0.00000       0.00000       0.00000       0.00000       0.00000       0.00000       0.00000       0.00000       0.00000       0.00000       0.00000       0.00000       0.00000       0.00000       0.00000       0.00000       0.00000       0.00000       0.00000       0.00000       0.00000       0.00000       0.00000       0.00000       0.00000       0.00000       0.00000       0.00000       0.00000       66.8189       65.4745       48.2053       27.2219       12.8103       3.88863       0.00000       0.00000       0.00000       0.00000       0.00000       0.00000       0.00000       0.00000       0.00000       0.00000       0.00000       0.00000       0.00000       0.00000       0.00000       0.00000       0.00000       0.00000       0.00000       0.00000       0.00000       0.00000       0.00000       0.00000       0.00000       0.00000       0.00000       0.00000       0.00000       0.00000
   4  12 2051.7696    0.7277  0.4503  9.8604 -0.0123  0.0426   0.0471   0.0868    0.1610   0.0000   417.5380       25.7409       20.4754       1.57465     -0.131399      0.740074      -1.54038      0.304323       0.00000       0.00000       0.00000       0.00000       0.00000       0.00000       0.00000       0.00000       0.00000       0.00000       0.00000       0.00000       0.00000       0.00000       0.00000       0.00000       0.00000       0.00000       0.00000       0.00000       0.00000       0.00000       0.00000       0.00000       0.00000       0.00000       0.00000       0.00000       18.4002       12.6695       12.0828       12.4281       8.11713       3.18673      0.922150      0.201634       0.00000       0.00000       0.00000       0.00000       0.00000       0.00000       0.00000       0.00000       0.00000       0.00000       0.00000       0.00000       0.00000       0.00000       0.00000       0.00000       0.00000       0.00000       0.00000       0.00000       0.00000       0.00000       0.00000       0.00000       0.00000       0.00000       0.00000       0.00000
   4  13 2188.2856    0.8993  0.7142  9.9323 -0.0129  0.0507   0.0481   0.1149    0.2985   0.0000   448.2051       9.98614      -31.1869       23.5280      0.689538      -7.48741       3.82919     -0.691147       0.00000       0.00000       0.00000       0.00000       0.00000       0.00000       0.00000       0.00000       0.00000       0.00000       0.00000       0.00000       0.00000       0.00000       0.00000       0.00000       0.00000       0.00000       0.00000       0.00000       0.00000       0.00000       0.00000       0.00000       0.00000       0.00000       0.00000       0.00000       17.9993       19.7145       17.1834       10.4491       6.20035       3.60952       1.54613      0.374255       0.00000       0.00000       0.00000       0.00000       0.00000       0.00000       0.00000       0.00000       0.00000       0.00000       0.00000       0.00000       0.00000       0.00000       0.00000       0.00000       0.00000       0.00000       0.00000       0.00000       0.00000       0.00000       0.00000       0.00000       0.00000       0.00000       0.00000       0.00000
   4  14 2324.1707    1.3670  0.9624  8.2999 -0.0004  0.0627   0.0604   0.1463    2.4520   0.0000   457.4314      -33.9528       39.4092       9.22803     -0.563904       2.22989     0.0628322     -0.119398       0.00000       0.00000       0.00000       0.00000       0.00000       0.00000       0.00000       0.00000       0.00000       0.00000       0.00000       0.00000       0.00000       0.00000       0.00000       0.00000       0.00000       0.00000       0.00000       0.00000       0.00000       0.00000       0.00000       0.00000       0.00000       0.00000       0.00000       0.00000       29.2188       33.4334       23.6984       13.4483       7.04736       2.93147       1.28985      0.390289       0.00000       0.00000       0.00000       0.00000       0.00000       0.00000       0.00000       0.00000       0.00000       0.00000       0.00000       0.00000       0.00000       0.00000       0.00000       0.00000       0.00000       0.00000       0.00000       0.00000       0.00000       0.00000       0.00000       0.00000       0.00000       0.00000       0.00000       0.00000
   4  15 2458.5917    1.7132  0.7938 10.0416  0.0038  0.0485   0.0809   0.1258    0.7054   0.0000   446.2276       19.0104      -4.70578       13.5494      -11.0370    0.00309014      0.198721     -0.695140       0.00000       0.00000       0.00000       0.00000       0.00000       0.00000       0.00000       0.00000       0.00000       0.00000       0.00000       0.00000       0.00000       0.00000       0.00000       0.00000       0.00000       0.00000       0.00000       0.00000       0.00000       0.00000       0.00000       0.00000       0.00000       0.00000       0.00000       0.00000       20.6602       20.9417       16.1684       12.0568       6.92834       2.89682       1.07969      0.303149       0.00000       0.00000       0.00000       0.00000       0.00000       0.00000       0.00000       0.00000       0.00000       0.00000       0.00000       0.00000       0.00000       0.00000       0.00000       0.00000       0.00000       0.00000       0.00000       0.00000       0.00000       0.00000       0.00000       0.00000       0.00000       0.00000       0.00000       0.00000
   4  16 2593.1037    1.9914  1.3409  0.6282  0.0000  0.0585   0.0834   0.1761 1000.0000   0.0000   451.6567      -11.3132       11.7252      -20.0649      -2.29859      -1.32332       0.00000       0.00000       0.00000       0.00000       0.00000       0.00000       0.00000       0.00000       0.00000       0.00000       0.00000       0.00000       0.00000       0.00000       0.00000       0.00000       0.00000       0.00000       0.00000       0.00000       0.00000       0.00000       0.00000       0.00000       0.00000       0.00000       0.00000       0.00000       0.00000       0.00000       24.3395       21.6661       19.3117       15.6082       9.21825       4.17580       1.46997      0.350540       0.00000       0.00000       0.00000       0.00000       0.00000       0.00000       0.00000       0.00000       0.00000       0.00000       0.00000       0.00000       0.00000       0.00000       0.00000       0.00000       0.00000       0.00000       0.00000       0.00000       0.00000       0.00000       0.00000       0.00000       0.00000       0.00000       0.00000       0.00000
   4  17 2728.4394    2.8318  0.9751  4.6695  0.0000  0.0506   0.1229   0.1379  573.2073   0.0000   462.3322       2.04540      -11.5729      -9.25138      0.527924      -3.18539       0.00000       0.00000       0.00000       0.00000       0.00000       0.00000       0.00000       0.00000       0.00000       0.00000       0.00000       0.00000       0.00000       0.00000       0.00000       0.00000       0.00000       0.00000       0.00000       0.00000       0.00000       0.00000       0.00000       0.00000       0.00000       0.00000       0.00000       0.00000       0.00000       0.00000       20.8601       17.3580       15.6574       13.6247       8.12960       3.75312       1.18395      0.276505       0.00000       0.00000       0.00000       0.00000       0.00000       0.00000       0.00000       0.00000       0.00000       0.00000       0.00000       0.00000       0.00000       0.00000       0.00000       0.00000       0.00000       0.00000       0.00000       0.00000       0.00000       0.00000       0.00000       0.00000       0.00000       0.00000       0.00000       0.00000
   4  18 2864.3113    3.6875  0.7872 11.4776  0.0032  0.0461   0.1665   0.1031    0.7626   0.0000   417.1914       11.6593       20.0025      -5.68618       6.18870      -6.87378       1.04975     -0.389288       0.00000       0.00000       0.00000       0.00000       0.00000       0.00000       0.00000       0.00000       0.00000       0.00000       0.00000       0.00000       0.00000       0.00000       0.00000       0.00000       0.00000       0.00000       0.00000       0.00000       0.00000       0.00000       0.00000       0.00000       0.00000       0.00000       0.00000       0.00000       16.6692       18.4959       14.5294       11.0374       6.35525       2.97187       1.17281      0.334700       0.00000       0.00000       0.00000       0.00000       0.00000       0.00000       0.00000       0.00000       0.00000       0.00000       0.00000       0.00000       0.00000       0.00000       0.00000       0.00000       0.00000       0.00000       0.00000       0.00000       0.00000       0.00000       0.00000       0.00000       0.00000       0.00000       0.00000       0.00000
   4  19 3000.1818    4.1984  0.8329 12.2222 -0.0035  0.0424   0.1968   0.1105    0.6210   0.0000   417.8664       9.78442       2.52812      -16.9905      -8.29656      -4.42612     -0.304636     -0.449627       0.00000       0.00000       0.00000       0.00000       0.00000       0.00000       0.00000       0.00000       0.00000       0.00000       0.00000       0.00000       0.00000       0.00000       0.00000       0.00000       0.00000       0.00000       0.00000       0.00000       0.00000       0.00000       0.00000       0.00000       0.00000       0.00000       0.00000       0.00000       17.1970       18.4115       13.9391       10.3640       5.63645       2.79285      0.954513      0.305712       0.00000       0.00000       0.00000       0.00000       0.00000       0.00000       0.00000       0.00000       0.00000       0.00000       0.00000       0.00000       0.00000       0.00000       0.00000       0.00000       0.00000       0.00000       0.00000       0.00000       0.00000       0.00000       0.00000       0.00000       0.00000       0.00000       0.00000       0.00000
   4  20 3135.9611    4.2197  1.4024 11.1911 -0.0028  0.0591   0.1617   0.1548    1.6435   0.0000   437.6709       33.5859       10.2317      -19.2812     -0.965596      -6.84907      0.886878     -0.576394       0.00000       0.00000       0.00000       0.00000       0.00000       0.00000       0.00000       0.00000       0.00000       0.00000       0.00000       0.00000       0.00000       0.00000       0.00000       0.00000       0.00000       0.00000       0.00000       0.00000       0.00000       0.00000       0.00000       0.00000       0.00000       0.00000       0.00000       0.00000       23.3795       23.5269       19.2648       14.4410       7.84517       4.14312       1.38732      0.380688       0.00000       0.00000       0.00000       0.00000       0.00000       0.00000       0.00000       0.00000       0.00000       0.00000       0.00000       0.00000       0.00000       0.00000       0.00000       0.00000       0.00000       0.00000       0.00000       0.00000       0.00000       0.00000       0.00000       0.00000       0.00000       0.00000       0.00000       0.00000
   4  21 3271.8872    4.0643  1.6180 11.9087  0.0268  0.0757   0.1550   0.1903    0.5362   0.0000   416.4083      -4.25806       9.49276      -19.8930       2.92972      -3.11702     -0.214095     -0.582950       0.00000       0.00000       0.00000       0.00000       0.00000       0.00000       0.00000       0.00000       0.00000       0.00000       0.00000       0.00000       0.00000       0.00000       0.00000       0.00000       0.00000       0.00000       0.00000       0.00000       0.00000       0.00000       0.00000       0.00000       0.00000       0.00000       0.00000       0.00000       25.8193       26.1265       26.1489       15.9560       9.15356       5.68816       2.24408      0.488348       0.00000       0.00000       0.00000       0.00000       0.00000       0.00000       0.00000       0.00000       0.00000       0.00000       0.00000       0.00000       0.00000       0.00000       0.00000       0.00000       0.00000       0.00000       0.00000       0.00000       0.00000       0.00000       0.00000       0.00000       0.00000       0.00000       0.00000       0.00000
   4  22 3408.2368    3.5739  1.8932 11.8537 -0.0039  0.0688   0.1181   0.1973    0.4375   0.0000   428.8684       38.6474      -19.4048      -17.8228      -1.92413      -8.02193       1.95019     -0.808237       0.00000       0.00000       0.00000       0.00000       0.00000       0.00000       0.00000       0.00000       0.00000       0.00000       0.00000       0.00000       0.00000       0.00000       0.00000       0.00000       0.00000       0.00000       0.00000       0.00000       0.00000       0.00000       0.00000       0.00000       0.00000       0.00000       0.00000       0.00000       26.1544       25.6596       22.2253       16.8935       9.63067       5.03243       1.72148      0.458987       0.00000       0.00000       0.00000       0.00000       0.00000       0.00000       0.00000       0.00000       0.00000       0.00000       0.00000       0.00000       0.00000       0.00000       0.00000       0.00000       0.00000       0.00000       0.00000       0.00000       0.00000       0.00000       0.00000       0.00000       0.00000       0.00000       0.00000       0.00000
   4  23 3544.6075    2.9611  3.3482 10.6599  0.0002  0.0922   0.0729   0.2488    0.4582   0.0000   453.0779      0.519573       24.7370      -36.1026      -10.7809      -1.01063     -0.509008     -0.284964       0.00000       0.00000       0.00000       0.00000       0.00000       0.00000       0.00000       0.00000       0.00000       0.00000       0.00000       0.00000       0.00000       0.00000       0.00000       0.00000       0.00000       0.00000       0.00000       0.00000       0.00000       0.00000       0.00000       0.00000       0.00000       0.00000       0.00000       0.00000       36.1302       35.0379       30.7776       21.6152       12.9058       6.33848       2.34168      0.553796       0.00000       0.00000       0.00000       0.00000       0.00000       0.00000       0.00000       0.00000       0.00000       0.00000       0.00000       0.00000       0.00000       0.00000       0.00000       0.00000       0.00000       0.00000       0.00000       0.00000       0.00000       0.00000       0.00000       0.00000       0.00000       0.00000       0.00000       0.00000
   4  24 3681.7845    2.4612  4.0523 10.8202  0.0003  0.1067   0.0588   0.2866    0.2630   0.0000   404.5507      -10.7375       45.8576      -5.12437      -15.7682      -1.90567      -2.97224     -0.224751       0.00000       0.00000       0.00000       0.00000       0.00000       0.00000       0.00000       0.00000       0.00000       0.00000       0.00000       0.00000       0.00000       0.00000       0.00000       0.00000       0.00000       0.00000       0.00000       0.00000       0.00000       0.00000       0.00000       0.00000       0.00000       0.00000       0.00000       0.00000       41.6798       42.6461       35.4711       25.0491       15.3471       7.03108       2.74591      0.701182       0.00000       0.00000       0.00000       0.00000       0.00000       0.00000       0.00000       0.00000       0.00000       0.00000       0.00000       0.00000       0.00000       0.00000       0.00000       0.00000       0.00000       0.00000       0.00000       0.00000       0.00000       0.00000       0.00000       0.00000       0.00000       0.00000       0.00000       0.00000
   4  25 3818.7704    2.1659  6.3110  9.4209  0.0015  0.1286   0.0389   0.3764    0.4282   0.0000   386.5889      -97.8759       14.1475      -40.9640       7.79000      -4.65029      -2.45966     -0.669591       0.00000       0.00000       0.00000       0.00000       0.00000       0.00000       0.00000       0.00000       0.00000       0.00000       0.00000       0.00000       0.00000       0.00000       0.00000       0.00000       0.00000       0.00000       0.00000       0.00000       0.00000       0.00000       0.00000       0.00000       0.00000       0.00000       0.00000       0.00000       48.9493       52.5065       43.1225       29.2698       17.1006       8.42664       3.33566      0.877341       0.00000       0.00000       0.00000       0.00000       0.00000       0.00000       0.00000       0.00000       0.00000       0.00000       0.00000       0.00000       0.00000       0.00000       0.00000       0.00000       0.00000       0.00000       0.00000       0.00000       0.00000       0.00000       0.00000       0.00000       0.00000       0.00000       0.00000       0.00000
   4  26 3956.5572    1.8548  7.4591  9.4665  0.0023  0.1591   0.0334   0.4209    0.3366   0.0000   500.9585       80.9256       48.7443       7.98583       1.10026      -1.97468      -7.04061      -4.63300       0.00000       0.00000       0.00000       0.00000       0.00000       0.00000       0.00000       0.00000       0.00000       0.00000       0.00000       0.00000       0.00000       0.00000       0.00000       0.00000       0.00000       0.00000       0.00000       0.00000       0.00000       0.00000       0.00000       0.00000       0.00000       0.00000       0.00000       0.00000       62.3754       64.4430       53.0407       36.9653       22.0715       10.2791       4.03770       1.03919       0.00000       0.00000       0.00000       0.00000       0.00000       0.00000       0.00000       0.00000       0.00000       0.00000       0.00000       0.00000       0.00000       0.00000       0.00000       0.00000       0.00000       0.00000       0.00000       0.00000       0.00000       0.00000       0.00000       0.00000       0.00000       0.00000       0.00000       0.00000
   5  11 1960.5857    0.6011  0.4446  9.5677 -0.0034  0.0334   0.0337   0.0668    0.1365   0.0000   419.7828      -3.28561     -0.463063      0.993985       7.96610      -6.06549       2.51862      -1.26660     -0.120580     0.0164167       0.00000       0.00000       0.00000       0.00000       0.00000       0.00000       0.00000       0.00000       0.00000       0.00000       0.00000       0.00000       0.00000       0.00000       0.00000       0.00000       0.00000       0.00000       0.00000       0.00000       0.00000       0.00000       0.00000       0.00000       0.00000       0.00000       10.3628       11.8970       10.1762       7.86704       4.94865       3.03797       1.55542      0.700646      0.216722     0.0539630       0.00000       0.00000       0.00000       0.00000       0.00000       0.00000       0.00000       0.00000       0.00000       0.00000       0.00000       0.00000       0.00000       0.00000       0.00000       0.00000       0.00000       0.00000       0.00000       0.00000       0.00000       0.00000       0.00000       0.00000       0.00000       0.00000
   5  12 2098.4405    0.6972  0.6054  9.9809 -0.0048  0.0405   0.0367   0.0944    0.1509   0.0000   430.5358       17.6258       14.7819       2.64582      0.397335     0.0741153      -2.17941     -0.398956      0.177345     0.0307834       0.00000       0.00000       0.00000       0.00000       0.00000       0.00000       0.00000       0.00000       0.00000       0.00000       0.00000       0.00000       0.00000       0.00000       0.00000       0.00000       0.00000       0.00000       0.00000       0.00000       0.00000       0.00000       0.00000       0.00000       0.00000       0.00000       11.1513       12.8745       11.3721       8.62530       6.27426       3.77189       1.73321      0.830083      0.293561     0.0700416       0.00000       0.00000       0.00000       0.00000       0.00000       0.00000       0.00000       0.00000       0.00000       0.00000       0.00000       0.00000       0.00000       0.00000       0.00000       0.00000       0.00000       0.00000       0.00000       0.00000       0.00000       0.00000       0.00000       0.00000       0.00000       0.00000
   5  13 2235.3846    1.0282  0.7347 10.0793  0.0019  0.0648   0.0455   0.0932    0.2358   0.0000   406.4083       4.25485       20.5395      -5.94173       5.36815       2.54951      -1.44648     -0.194494    -0.0927770    -0.0896835       0.00000       0.00000       0.00000       0.00000       0.00000       0.00000       0.00000       0.00000       0.00000       0.00000       0.00000       0.00000       0.00000       0.00000       0.00000       0.00000       0.00000       0.00000       0.00000       0.00000       0.00000       0.00000       0.00000       0.00000       0.00000       0.00000       13.7832       23.0839       15.1776       14.2199       10.3338       4.66646       3.55547      0.901300      0.498549      0.149518       0.00000       0.00000       0.00000       0.00000       0.00000       0.00000       0.00000       0.00000       0.00000       0.00000       0.00000       0.00000       0.00000       0.00000       0.00000       0.00000       0.00000       0.00000       0.00000       0.00000       0.00000       0.00000       0.00000       0.00000       0.00000       0.00000
   5  14 2371.1636    1.3058  0.7406 11.0986 -0.0013  0.0474   0.0606   0.1047    0.1793   0.0000   416.7209       8.56000       18.4244       6.82206      -8.12060      -8.37705      -1.11403      0.422071    0.00663961    -0.0189717       0.00000       0.00000       0.00000       0.00000       0.00000       0.00000       0.00000       0.00000       0.00000       0.00000       0.00000       0.00000       0.00000       0.00000       0.00000       0.00000       0.00000       0.00000       0.00000       0.00000       0.00000       0.00000       0.00000       0.00000       0.00000       0.00000       14.1038       18.1110       12.7448       12.7142       6.56757       4.91066       1.84488       1.09160      0.239575     0.0969144       0.00000       0.00000       0.00000       0.00000       0.00000       0.00000       0.00000       0.00000       0.00000       0.00000       0.00000       0.00000       0.00000       0.00000       0.00000       0.00000       0.00000       0.00000       0.00000       0.00000       0.00000       0.00000       0.00000       0.00000       0.00000       0.00000
   5  15 2506.1127    1.8683  0.9556 10.5239 -0.0042  0.0453   0.0785   0.1284    0.5335   0.0000   434.2065       1.95834       8.52558      -3.99744       4.52915      0.230432     -0.180906      0.713865     0.0979917    -0.0310777       0.00000       0.00000       0.00000       0.00000       0.00000       0.00000       0.00000       0.00000       0.00000       0.00000       0.00000       0.00000       0.00000       0.00000       0.00000       0.00000       0.00000       0.00000       0.00000       0.00000       0.00000       0.00000       0.00000       0.00000       0.00000       0.00000       14.8124       17.6511       14.6982       10.7627       7.04435       3.55883       2.21991      0.772707      0.319006     0.0754839       0.00000       0.00000       0.00000       0.00000       0.00000       0.00000       0.00000       0.00000       0.00000       0.00000       0.00000       0.00000       0.00000       0.00000       0.00000       0.00000       0.00000       0.00000       0.00000       0.00000       0.00000       0.00000       0.00000       0.00000       0.00000       0.00000
   5  16 2641.2509    2.2740  0.8818 11.3691 -0.0009  0.0419   0.0999   0.1120    0.4212   0.0000   447.3821      -20.1770       11.0394      -2.45259      -4.32452      -3.89046     -0.777513     -0.672532      0.300132     0.0851087       0.00000       0.00000       0.00000       0.00000       0.00000       0.00000       0.00000       0.00000       0.00000       0.00000       0.00000       0.00000       0.00000       0.00000       0.00000       0.00000       0.00000       0.00000       0.00000       0.00000       0.00000       0.00000       0.00000       0.00000       0.00000       0.00000       13.3030       13.2396       13.1905       10.0254       6.37728       4.12894       2.06238      0.943097      0.287799     0.0602521       0.00000       0.00000       0.00000       0.00000       0.00000       0.00000       0.00000       0.00000       0.00000       0.00000       0.00000       0.00000       0.00000       0.00000       0.00000       0.00000       0.00000       0.00000       0.00000       0.00000       0.00000       0.00000       0.00000       0.00000       0.00000       0.00000
   5  18 2913.7226    3.7169  0.9985 11.2579 -0.0052  0.0460   0.1497   0.1187    1.5913   0.0000   438.7599       16.3852       2.84956      -4.46418       6.45785      -6.06969      -1.09485     -0.121846      0.466145      0.114878       0.00000       0.00000       0.00000       0.00000       0.00000       0.00000       0.00000       0.00000       0.00000       0.00000       0.00000       0.00000       0.00000       0.00000       0.00000       0.00000       0.00000       0.00000       0.00000       0.00000       0.00000       0.00000       0.00000       0.00000       0.00000       0.00000       14.2095       15.4281       13.3734       10.5139       7.53912       4.23485       2.25731      0.870316      0.314711     0.0721800       0.00000       0.00000       0.00000       0.00000       0.00000       0.00000       0.00000       0.00000       0.00000       0.00000       0.00000       0.00000       0.00000       0.00000       0.00000       0.00000       0.00000       0.00000       0.00000       0.00000       0.00000       0.00000       0.00000       0.00000       0.00000       0.00000
   5  19 3049.9908    4.4428  1.0891  8.5203 -0.0008  0.0501   0.1947   0.1227    3.8830   0.0000   450.6433       35.0469       32.8748      -27.1626       5.78485       1.93602      0.774095      -2.98762     -0.511652      0.293533       0.00000       0.00000       0.00000       0.00000       0.00000       0.00000       0.00000       0.00000       0.00000       0.00000       0.00000       0.00000       0.00000       0.00000       0.00000       0.00000       0.00000       0.00000       0.00000       0.00000       0.00000       0.00000       0.00000       0.00000       0.00000       0.00000       14.8642       17.7566       15.3796       12.3590       7.19869       4.52946       2.59263       1.10519      0.343381     0.0945372       0.00000       0.00000       0.00000       0.00000       0.00000       0.00000       0.00000       0.00000       0.00000       0.00000       0.00000       0.00000       0.00000       0.00000       0.00000       0.00000       0.00000       0.00000       0.00000       0.00000       0.00000       0.00000       0.00000       0.00000       0.00000       0.00000
   5  22 3459.4556    3.3587  2.3794 10.9316  0.0017  0.0760   0.0892   0.1812    0.7155   0.0000   440.9041       12.0947       14.1591       11.7076       10.1546      -15.7970      0.161516    -0.0612428     -0.250081     -0.110276       0.00000       0.00000       0.00000       0.00000       0.00000       0.00000       0.00000       0.00000       0.00000       0.00000       0.00000       0.00000       0.00000       0.00000       0.00000       0.00000       0.00000       0.00000       0.00000       0.00000       0.00000       0.00000       0.00000       0.00000       0.00000       0.00000       21.6736       25.9427       23.5612       16.6904       11.5797       7.42878       3.10309       1.70120      0.576888      0.132809       0.00000       0.00000       0.00000       0.00000       0.00000       0.00000       0.00000       0.00000       0.00000       0.00000       0.00000       0.00000       0.00000       0.00000       0.00000       0.00000       0.00000       0.00000       0.00000       0.00000       0.00000       0.00000       0.00000       0.00000       0.00000       0.00000
   5  23 3596.7767    2.8634  3.7396 10.2731  0.0005  0.0906   0.0653   0.2542    0.6418   0.0000   417.1526       14.6800      -24.6744      -11.1141      -3.07430      -4.40925       1.22346      0.351392      0.163226    -0.0995580       0.00000       0.00000       0.00000       0.00000       0.00000       0.00000       0.00000       0.00000       0.00000       0.00000       0.00000       0.00000       0.00000       0.00000       0.00000       0.00000       0.00000       0.00000       0.00000       0.00000       0.00000       0.00000       0.00000       0.00000       0.00000       0.00000       26.7273       31.1730       26.8448       20.9406       14.3553       8.57737       4.18209       1.89408      0.646752      0.155219       0.00000       0.00000       0.00000       0.00000       0.00000       0.00000       0.00000       0.00000       0.00000       0.00000       0.00000       0.00000       0.00000       0.00000       0.00000       0.00000       0.00000       0.00000       0.00000       0.00000       0.00000       0.00000       0.00000       0.00000       0.00000       0.00000
   5  24 3733.9343    2.3378  4.9276 10.2937  0.0036  0.1099   0.0461   0.2989    0.3009   0.0000   442.2321       38.9876       51.7362      -19.0889      -38.9462      -1.21951       8.07320      -1.83027     -0.434378   0.000272526       0.00000       0.00000       0.00000       0.00000       0.00000       0.00000       0.00000       0.00000       0.00000       0.00000       0.00000       0.00000       0.00000       0.00000       0.00000       0.00000       0.00000       0.00000       0.00000       0.00000       0.00000       0.00000       0.00000       0.00000       0.00000       0.00000       32.5486       38.6459       33.7064       25.3342       17.7353       9.91428       5.34723       2.19711      0.832545      0.193169       0.00000       0.00000       0.00000       0.00000       0.00000       0.00000       0.00000       0.00000       0.00000       0.00000       0.00000       0.00000       0.00000       0.00000       0.00000       0.00000       0.00000       0.00000       0.00000       0.00000       0.00000       0.00000       0.00000       0.00000       0.00000       0.00000
   5  25 3871.6024    1.9322  7.2138  9.7891  0.0006  0.1363   0.0319   0.3866    0.2344   0.0000   436.8045       126.889      -4.67619       19.7807     -0.407436       11.7386      0.922030     -0.422937      0.562909    -0.0280951       0.00000       0.00000       0.00000       0.00000       0.00000       0.00000       0.00000       0.00000       0.00000       0.00000       0.00000       0.00000       0.00000       0.00000       0.00000       0.00000       0.00000       0.00000       0.00000       0.00000       0.00000       0.00000       0.00000       0.00000       0.00000       0.00000       40.2574       48.1047       40.5035       32.5420       21.7260       12.6940       6.68771       2.78273      0.989934      0.247085       0.00000       0.00000       0.00000       0.00000       0.00000       0.00000       0.00000       0.00000       0.00000       0.00000       0.00000       0.00000       0.00000       0.00000       0.00000       0.00000       0.00000       0.00000       0.00000       0.00000       0.00000       0.00000       0.00000       0.00000       0.00000       0.00000
   5  27 4147.7593    1.4415  9.5482  9.8770 -0.0007  0.1813   0.0251   0.4943    0.1474   0.0000   487.7761       33.5883      -33.3441      -13.4946       8.68187      -16.9914       9.62330       3.43763      -2.00449     -0.329368       0.00000       0.00000       0.00000       0.00000       0.00000       0.00000       0.00000       0.00000       0.00000       0.00000       0.00000       0.00000       0.00000       0.00000       0.00000       0.00000       0.00000       0.00000       0.00000       0.00000       0.00000       0.00000       0.00000       0.00000       0.00000       0.00000       52.3063       63.2629       53.9695       42.2823       28.8992       16.4624       9.08931       3.67117       1.36270      0.329534       0.00000       0.00000       0.00000       0.00000       0.00000       0.00000       0.00000       0.00000       0.00000       0.00000       0.00000       0.00000       0.00000       0.00000       0.00000       0.00000       0.00000       0.00000       0.00000       0.00000       0.00000       0.00000       0.00000       0.00000       0.00000       0.00000
   6  10 1866.0695    0.4595  0.3282  9.5871 -0.0051  0.0400   0.0330   0.0678    0.0856   0.0000   441.2626      -3.33889       32.3375      -8.24184      0.455548      -2.77130       4.38503       1.90651      0.194351     -0.275820    -0.0212575     0.0138285       0.00000       0.00000       0.00000       0.00000       0.00000       0.00000       0.00000       0.00000       0.00000       0.00000       0.00000       0.00000       0.00000       0.00000       0.00000       0.00000       0.00000       0.00000       0.00000       0.00000       0.00000       0.00000       0.00000       0.00000       10.7702       12.6727       11.3373       9.01524       6.12385       5.13777       2.54143       1.30191      0.535748      0.287421     0.0620555     0.0156119       0.00000       0.00000       0.00000       0.00000       0.00000       0.00000       0.00000       0.00000       0.00000       0.00000       0.00000       0.00000       0.00000       0.00000       0.00000       0.00000       0.00000       0.00000       0.00000       0.00000       0.00000       0.00000       0.00000       0.00000
   6  11 2003.9643    0.5488  0.5631  9.5541 -0.0224  0.0402   0.0286   0.0849    0.1256   0.0000   448.5412      -13.5674       33.7462       1.82765      -4.45656       2.21148      0.139664      0.123687      -1.36635     -0.105616     0.0695985    0.00187955       0.00000       0.00000       0.00000       0.00000       0.00000       0.00000       0.00000       0.00000       0.00000       0.00000       0.00000       0.00000       0.00000       0.00000       0.00000       0.00000       0.00000       0.00000       0.00000       0.00000       0.00000       0.00000       0.00000       0.00000       9.51614       9.68679       10.2744       9.20929       6.19182       3.62875       2.67213       1.58836      0.736001      0.239092     0.0729489     0.0146573       0.00000       0.00000       0.00000       0.00000       0.00000       0.00000       0.00000       0.00000       0.00000       0.00000       0.00000       0.00000       0.00000       0.00000       0.00000       0.00000       0.00000       0.00000       0.00000       0.00000       0.00000       0.00000       0.00000       0.00000
   6  12 2142.5326    0.8403  0.5829  9.8244 -0.0083  0.0387   0.0391   0.0819    0.1680   0.0000   431.7549      -7.91776       3.34834       4.29275      -1.09576      -2.76049      -1.55494       1.09497    -0.0135700    -0.0390263     -0.116138   -0.00392045       0.00000       0.00000       0.00000       0.00000       0.00000       0.00000       0.00000       0.00000       0.00000       0.00000       0.00000       0.00000       0.00000       0.00000       0.00000       0.00000       0.00000       0.00000       0.00000       0.00000       0.00000       0.00000       0.00000       0.00000       10.8249       10.2098       9.36983       7.95126       7.23994       5.24199       2.80631       1.22752      0.595149      0.221225     0.0693788     0.0117765       0.00000       0.00000       0.00000       0.00000       0.00000       0.00000       0.00000       0.00000       0.00000       0.00000       0.00000       0.00000       0.00000       0.00000       0.00000       0.00000       0.00000       0.00000       0.00000       0.00000       0.00000       0.00000       0.00000       0.00000
   6  13 2279.7653    1.0354  0.9348  9.9405 -0.0195  0.0463   0.0428   0.1108    0.2665   0.0000   447.6438      -2.19405      -8.36808       3.57411       6.53525      -4.07251      -1.71182      0.586916      -1.71215     -0.187592      0.172822    -0.0113046       0.00000       0.00000       0.00000       0.00000       0.00000       0.00000       0.00000       0.00000       0.00000       0.00000       0.00000       0.00000       0.00000       0.00000       0.00000       0.00000       0.00000       0.00000       0.00000       0.00000       0.00000       0.00000       0.00000       0.00000       11.1338       12.7036       10.2609       10.0641       7.64297       5.39808       3.02228       1.62503      0.681283      0.266188     0.0783624     0.0191874       0.00000       0.00000       0.00000       0.00000       0.00000       0.00000       0.00000       0.00000       0.00000       0.00000       0.00000       0.00000       0.00000       0.00000       0.00000       0.00000       0.00000       0.00000       0.00000       0.00000       0.00000       0.00000       0.00000       0.00000
   6  14 2415.5353    1.5313  1.0250 10.2334  0.0028  0.0455   0.0561   0.1132    0.3234   0.0000   421.4918      -10.9833      -4.60427       3.40922       16.0953       1.47209     -0.429819      -2.25967      -1.16964     -0.239716     0.0597685  -0.000824833       0.00000       0.00000       0.00000       0.00000       0.00000       0.00000       0.00000       0.00000       0.00000       0.00000       0.00000       0.00000       0.00000       0.00000       0.00000       0.00000       0.00000       0.00000       0.00000       0.00000       0.00000       0.00000       0.00000       0.00000       12.5226       13.0873       12.2688       9.90720       7.79636       4.78387       2.91961       1.49422      0.659274      0.235235     0.0769726     0.0143110       0.00000       0.00000       0.00000       0.00000       0.00000       0.00000       0.00000       0.00000       0.00000       0.00000       0.00000       0.00000       0.00000       0.00000       0.00000       0.00000       0.00000       0.00000       0.00000       0.00000       0.00000       0.00000       0.00000       0.00000
   6  15 2551.0764    1.8645  0.8928 11.0322 -0.0068  0.0437   0.0715   0.0974    0.2476   0.0000   428.5723       6.35848       2.91297      0.854407     -0.711308      -1.02378       4.54233     -0.585562     -0.925581     -0.283487     0.0711783     0.0269004       0.00000       0.00000       0.00000       0.00000       0.00000       0.00000       0.00000       0.00000       0.00000       0.00000       0.00000       0.00000       0.00000       0.00000       0.00000       0.00000       0.00000       0.00000       0.00000       0.00000       0.00000       0.00000       0.00000       0.00000       11.8396       14.4043       13.2110       9.84709       7.24412       4.47404       2.51446       1.46509      0.560399      0.255710     0.0797257     0.0163170       0.00000       0.00000       0.00000       0.00000       0.00000       0.00000       0.00000       0.00000       0.00000       0.00000       0.00000       0.00000       0.00000       0.00000       0.00000       0.00000       0.00000       0.00000       0.00000       0.00000       0.00000       0.00000       0.00000       0.00000
   6  16 2687.1786    2.7048  0.8343 11.6280  0.0015  0.0373   0.1067   0.0909    0.2906   0.0000   434.7043       29.4495       11.3113       3.15602       11.9365      -2.35892       1.22423      0.724917     -0.227569     -0.351334      0.197317    0.00994969       0.00000       0.00000       0.00000       0.00000       0.00000       0.00000       0.00000       0.00000       0.00000       0.00000       0.00000       0.00000       0.00000       0.00000       0.00000       0.00000       0.00000       0.00000       0.00000       0.00000       0.00000       0.00000       0.00000       0.00000       10.1329       10.9914       10.0404       8.13997       6.83675       4.48281       2.61383       1.23467      0.549896      0.213369     0.0708151     0.0135141       0.00000       0.00000       0.00000       0.00000       0.00000       0.00000       0.00000       0.00000       0.00000       0.00000       0.00000       0.00000       0.00000       0.00000       0.00000       0.00000       0.00000       0.00000       0.00000       0.00000       0.00000       0.00000       0.00000       0.00000
   6  17 2823.7780    3.0290  1.0243 11.8713  0.0016  0.0401   0.1081   0.1175    0.2966   0.0000   429.0568       18.3399       10.3428      -19.9873      -3.78713     -0.406391       4.54757      -1.53954     -0.118215     0.0797758     0.0175227    -0.0210002       0.00000       0.00000       0.00000       0.00000       0.00000       0.00000       0.00000       0.00000       0.00000       0.00000       0.00000       0.00000       0.00000       0.00000       0.00000       0.00000       0.00000       0.00000       0.00000       0.00000       0.00000       0.00000       0.00000       0.00000       11.0942       12.6318       10.8048       9.42596       7.01112       4.61224       2.66780       1.39867      0.559081      0.218110     0.0648368     0.0154002       0.00000       0.00000       0.00000       0.00000       0.00000       0.00000       0.00000       0.00000       0.00000       0.00000       0.00000       0.00000       0.00000       0.00000       0.00000       0.00000       0.00000       0.00000       0.00000       0.00000       0.00000       0.00000       0.00000       0.00000
   6  18 2960.7439    3.9024  0.8254 12.2976 -0.0017  0.0391   0.1537   0.1010    0.3061   0.0000   457.2336       16.1222       22.6511      0.490516      -5.07614      0.679387     -0.598735      -1.00457    -0.0805383     0.0312284    -0.0534575    0.00350327       0.00000       0.00000       0.00000       0.00000       0.00000       0.00000       0.00000       0.00000       0.00000       0.00000       0.00000       0.00000       0.00000       0.00000       0.00000       0.00000       0.00000       0.00000       0.00000       0.00000       0.00000       0.00000       0.00000       0.00000       12.1540       11.6031       9.64912       8.89363       7.82284       5.20657       2.91900       1.37485      0.537483      0.189215     0.0595354     0.0114234       0.00000       0.00000       0.00000       0.00000       0.00000       0.00000       0.00000       0.00000       0.00000       0.00000       0.00000       0.00000       0.00000       0.00000       0.00000       0.00000       0.00000       0.00000       0.00000       0.00000       0.00000       0.00000       0.00000       0.00000
   6  19 3097.3618    3.8715  1.1557 12.4606 -0.0052  0.0454   0.1420   0.1258    0.3895   0.0000   440.3897       10.0779       1.12244      -21.8784      0.940688      -6.28047      -2.45833     -0.231742      -1.03084     -0.517556    -0.0673010   -0.00362596       0.00000       0.00000       0.00000       0.00000       0.00000       0.00000       0.00000       0.00000       0.00000       0.00000       0.00000       0.00000       0.00000       0.00000       0.00000       0.00000       0.00000       0.00000       0.00000       0.00000       0.00000       0.00000       0.00000       0.00000       11.9387       14.3883       12.3934       10.4464       7.57870       4.98290       2.80113       1.51081      0.621716      0.255776     0.0772574     0.0186860       0.00000       0.00000       0.00000       0.00000       0.00000       0.00000       0.00000       0.00000       0.00000       0.00000       0.00000       0.00000       0.00000       0.00000       0.00000       0.00000       0.00000       0.00000       0.00000       0.00000       0.00000       0.00000       0.00000       0.00000
   6  20 3234.0680    4.2760  1.3570 12.1181 -0.0166  0.0576   0.1512   0.1285    0.6533   0.0000   428.6900       19.7245       21.6579      -14.6620      -4.57739      -5.59689       1.84029      -4.67965    -0.0106055     -0.583085     0.0718676   -0.00326977       0.00000       0.00000       0.00000       0.00000       0.00000       0.00000       0.00000       0.00000       0.00000       0.00000       0.00000       0.00000       0.00000       0.00000       0.00000       0.00000       0.00000       0.00000       0.00000       0.00000       0.00000       0.00000       0.00000       0.00000       18.5562       22.7457       19.7713       15.1933       9.67688       5.81752       3.24688       1.53768      0.762804      0.275560     0.0836329     0.0191326       0.00000       0.00000       0.00000       0.00000       0.00000       0.00000       0.00000       0.00000       0.00000       0.00000       0.00000       0.00000       0.00000       0.00000       0.00000       0.00000       0.00000       0.00000       0.00000       0.00000       0.00000       0.00000       0.00000       0.00000
   6  21 3371.0917    3.8282  1.8599 11.5159 -0.0047  0.0584   0.1111   0.1534    0.5662   0.0000   463.9879      -23.2674       17.2214       8.64937      -10.4749       1.55605      -6.87417      -2.65503       1.09733      0.346015      0.111160     0.0146572       0.00000       0.00000       0.00000       0.00000       0.00000       0.00000       0.00000       0.00000       0.00000       0.00000       0.00000       0.00000       0.00000       0.00000       0.00000       0.00000       0.00000       0.00000       0.00000       0.00000       0.00000       0.00000       0.00000       0.00000       14.4668       17.0635       15.2814       13.5686       9.32896       6.74305       3.77212       2.05437      0.899859      0.372716      0.101653     0.0245852       0.00000       0.00000       0.00000       0.00000       0.00000       0.00000       0.00000       0.00000       0.00000       0.00000       0.00000       0.00000       0.00000       0.00000       0.00000       0.00000       0.00000       0.00000       0.00000       0.00000       0.00000       0.00000       0.00000       0.00000
   6  22 3508.5132    3.2170  2.4344 11.3935 -0.0087  0.0698   0.0830   0.1990    0.4144   0.0000   438.5627       4.34522      0.902660      -36.8529       5.08438       2.80998      -1.49365      -6.43834      -1.27360    -0.0646084     0.0234093     0.0144798       0.00000       0.00000       0.00000       0.00000       0.00000       0.00000       0.00000       0.00000       0.00000       0.00000       0.00000       0.00000       0.00000       0.00000       0.00000       0.00000       0.00000       0.00000       0.00000       0.00000       0.00000       0.00000       0.00000       0.00000       17.9146       21.1154       17.9008       16.4275       11.4800       8.53472       4.48091       2.56500       1.03798      0.446532      0.114739     0.0298921       0.00000       0.00000       0.00000       0.00000       0.00000       0.00000       0.00000       0.00000       0.00000       0.00000       0.00000       0.00000       0.00000       0.00000       0.00000       0.00000       0.00000       0.00000       0.00000       0.00000       0.00000       0.00000       0.00000       0.00000
   6  23 3646.2420    2.6227  3.7911 10.2872 -0.0032  0.0858   0.0537   0.2463    0.3960   0.0000   408.9826       7.31676      -9.96606      -28.0642      -2.61584      -6.49245       12.6417      -4.34101     0.0501114      0.241659     -0.173272     0.0219758       0.00000       0.00000       0.00000       0.00000       0.00000       0.00000       0.00000       0.00000       0.00000       0.00000       0.00000       0.00000       0.00000       0.00000       0.00000       0.00000       0.00000       0.00000       0.00000       0.00000       0.00000       0.00000       0.00000       0.00000       21.6058       25.5303       24.9047       19.4648       14.4493       9.42114       5.58490       3.05412       1.33484      0.554793      0.175590     0.0349379       0.00000       0.00000       0.00000       0.00000       0.00000       0.00000       0.00000       0.00000       0.00000       0.00000       0.00000       0.00000       0.00000       0.00000       0.00000       0.00000       0.00000       0.00000       0.00000       0.00000       0.00000       0.00000       0.00000       0.00000
   6  24 3784.0523    2.1101  5.3901 10.4649 -0.0037  0.1114   0.0386   0.3205    0.1777   0.0000   324.0393       3.10112       49.9780       11.7083      -5.62006     -0.774538       5.28751      -3.64875       1.10714      0.106396     -0.508219     0.0450421       0.00000       0.00000       0.00000       0.00000       0.00000       0.00000       0.00000       0.00000       0.00000       0.00000       0.00000       0.00000       0.00000       0.00000       0.00000       0.00000       0.00000       0.00000       0.00000       0.00000       0.00000       0.00000       0.00000       0.00000       28.3174       34.3296       31.7712       25.3830       19.9510       12.3141       7.49385       3.87684       1.74808      0.686517      0.239466     0.0471436       0.00000       0.00000       0.00000       0.00000       0.00000       0.00000       0.00000       0.00000       0.00000       0.00000       0.00000       0.00000       0.00000       0.00000       0.00000       0.00000       0.00000       0.00000       0.00000       0.00000       0.00000       0.00000       0.00000       0.00000
   6  25 3922.0236    1.8461  7.0732  9.9203 -0.0002  0.1274   0.0298   0.3763    0.1654   0.0000   430.3290       24.5961       6.58754      -8.26225      -3.18643       33.6202      -5.12762      -8.21274      0.534902     -0.447913     -0.396206     -0.135936       0.00000       0.00000       0.00000       0.00000       0.00000       0.00000       0.00000       0.00000       0.00000       0.00000       0.00000       0.00000       0.00000       0.00000       0.00000       0.00000       0.00000       0.00000       0.00000       0.00000       0.00000       0.00000       0.00000       0.00000       32.7962       38.5483       34.5748       29.7455       22.1569       14.5527       8.75230       4.35446       2.06511      0.760850      0.247637     0.0537980       0.00000       0.00000       0.00000       0.00000       0.00000       0.00000       0.00000       0.00000       0.00000       0.00000       0.00000       0.00000       0.00000       0.00000       0.00000       0.00000       0.00000       0.00000       0.00000       0.00000       0.00000       0.00000       0.00000       0.00000
   7  12 2184.5164    0.8444  0.8528  9.9216 -0.0048  0.0410   0.0326   0.0954    0.1540   0.0000   434.3972      -6.03840       12.4139       8.66916      -1.38604       3.47054       2.56121      -1.16732      0.877969      0.272863      0.349692     0.0449255    -0.0154455    0.00150414       0.00000       0.00000       0.00000       0.00000       0.00000       0.00000       0.00000       0.00000       0.00000       0.00000       0.00000       0.00000       0.00000       0.00000       0.00000       0.00000       0.00000       0.00000       0.00000       0.00000       0.00000       0.00000       8.75227       9.91440       10.0782       7.40415       7.20995       5.25951       3.12168       1.98439       1.03169      0.420712      0.189686     0.0775574     0.0215478    0.00349386       0.00000       0.00000       0.00000       0.00000       0.00000       0.00000       0.00000       0.00000       0.00000       0.00000       0.00000       0.00000       0.00000       0.00000       0.00000       0.00000       0.00000       0.00000       0.00000       0.00000       0.00000       0.00000
   7  13 2322.1260    1.2931  0.7990  9.9451 -0.0057  0.0353   0.0513   0.0895    0.2458   0.0000   445.3938       2.74857     -0.405344       4.72003       2.94504      -13.7967       3.02605       3.98672       1.03940     -0.554619     -0.164952      0.129196    -0.0234036    0.00233315       0.00000       0.00000       0.00000       0.00000       0.00000       0.00000       0.00000       0.00000       0.00000       0.00000       0.00000       0.00000       0.00000       0.00000       0.00000       0.00000       0.00000       0.00000       0.00000       0.00000       0.00000       0.00000       7.57480       7.86551       7.93319       7.61882       5.97969       3.92394       2.83956       1.79683      0.930693      0.463562      0.171200     0.0567439     0.0161724    0.00302084       0.00000       0.00000       0.00000       0.00000       0.00000       0.00000       0.00000       0.00000       0.00000       0.00000       0.00000       0.00000       0.00000       0.00000       0.00000       0.00000       0.00000       0.00000       0.00000       0.00000       0.00000       0.00000
   7  14 2458.2952    1.6185  0.8773 10.4573 -0.0016  0.0404   0.0558   0.0872    0.2272   0.0000   431.6781       5.51659       9.08505       4.20914      -12.5023      -6.43312       3.48376     -0.396990      0.476261     -0.296620    -0.0608399    0.00554957    -0.0159259   -0.00266089       0.00000       0.00000       0.00000       0.00000       0.00000       0.00000       0.00000       0.00000       0.00000       0.00000       0.00000       0.00000       0.00000       0.00000       0.00000       0.00000       0.00000       0.00000       0.00000       0.00000       0.00000       0.00000       7.92641       10.1832       8.78847       8.62993       6.33545       4.70899       3.41100       1.60683       1.07759      0.408209      0.227858     0.0585177     0.0199161    0.00447242       0.00000       0.00000       0.00000       0.00000       0.00000       0.00000       0.00000       0.00000       0.00000       0.00000       0.00000       0.00000       0.00000       0.00000       0.00000       0.00000       0.00000       0.00000       0.00000       0.00000       0.00000       0.00000
   7  15 2594.2570    2.0879  1.0597 11.3391  0.0133  0.0431   0.0721   0.1105    0.2037   0.0000   429.5170       8.70628      -1.70325       6.34727       5.84388      -5.69173       4.92691      -2.48923     -0.892860     -0.380161     -0.375669     -0.117346    -0.0294269    0.00407624       0.00000       0.00000       0.00000       0.00000       0.00000       0.00000       0.00000       0.00000       0.00000       0.00000       0.00000       0.00000       0.00000       0.00000       0.00000       0.00000       0.00000       0.00000       0.00000       0.00000       0.00000       0.00000       9.66046       10.5700       11.1942       8.78374       7.27015       5.44237       3.20474       2.03745       1.10227      0.461159      0.216149     0.0826798     0.0211890    0.00350236       0.00000       0.00000       0.00000       0.00000       0.00000       0.00000       0.00000       0.00000       0.00000       0.00000       0.00000       0.00000       0.00000       0.00000       0.00000       0.00000       0.00000       0.00000       0.00000       0.00000       0.00000       0.00000
   7  16 2731.2089    2.8125  0.7812 11.9626 -0.0104  0.0354   0.1064   0.0847    0.2009   0.0000   441.2389      -6.32143       2.10392      0.275857       7.84296      -3.55295      -4.15338      -1.75852      -1.13540     -0.185440      0.278768    -0.0971567    -0.0270904    0.00296670       0.00000       0.00000       0.00000       0.00000       0.00000       0.00000       0.00000       0.00000       0.00000       0.00000       0.00000       0.00000       0.00000       0.00000       0.00000       0.00000       0.00000       0.00000       0.00000       0.00000       0.00000       0.00000       7.63098       8.71271       8.91238       7.77898       5.43498       4.28963       2.91809       1.47823      0.854588      0.417349      0.197295     0.0614903     0.0165109    0.00331068       0.00000       0.00000       0.00000       0.00000       0.00000       0.00000       0.00000       0.00000       0.00000       0.00000       0.00000       0.00000       0.00000       0.00000       0.00000       0.00000       0.00000       0.00000       0.00000       0.00000       0.00000       0.00000
   7  17 2868.4364    3.4955  0.9291 11.3946 -0.0110  0.0345   0.1246   0.0994    0.4931   0.0000   423.9944       17.7307       8.98505   -0.00537538       1.58408      -4.21015     -0.709479      -1.83201      0.435195     -0.617012     0.0997203    -0.0555386  -0.000301496   -0.00802838       0.00000       0.00000       0.00000       0.00000       0.00000       0.00000       0.00000       0.00000       0.00000       0.00000       0.00000       0.00000       0.00000       0.00000       0.00000       0.00000       0.00000       0.00000       0.00000       0.00000       0.00000       0.00000       8.85470       10.4241       9.15242       7.88397       6.20088       4.55385       2.88695       1.55566      0.790151      0.352286      0.148696     0.0496527     0.0143864    0.00318346       0.00000       0.00000       0.00000       0.00000       0.00000       0.00000       0.00000       0.00000       0.00000       0.00000       0.00000       0.00000       0.00000       0.00000       0.00000       0.00000       0.00000       0.00000       0.00000       0.00000       0.00000       0.00000
   7  18 3005.8182    4.0808  1.0040 11.6740 -0.0005  0.0352   0.1396   0.1044    0.4797   0.0000   449.6502       15.9790       14.5844       7.12030       3.22882      -2.09310      0.262685      -1.92322       2.08460     -0.301691     -0.233970     -0.107550    0.00399979   0.000402416       0.00000       0.00000       0.00000       0.00000       0.00000       0.00000       0.00000       0.00000       0.00000       0.00000       0.00000       0.00000       0.00000       0.00000       0.00000       0.00000       0.00000       0.00000       0.00000       0.00000       0.00000       0.00000       8.76366       10.3257       9.49419       8.01018       6.49217       4.37844       2.88502       1.54234      0.822738      0.367952      0.157927     0.0525102     0.0154762    0.00306846       0.00000       0.00000       0.00000       0.00000       0.00000       0.00000       0.00000       0.00000       0.00000       0.00000       0.00000       0.00000       0.00000       0.00000       0.00000       0.00000       0.00000       0.00000       0.00000       0.00000       0.00000       0.00000
   7  19 3142.9123    4.2301  1.0163 12.7830 -0.0083  0.0430   0.1489   0.1041    0.2563   0.0000   429.7216       20.5889       1.06400       3.71122      0.779592      0.578568      -1.94694       1.25184      0.883081      -1.19746     -0.252875     0.0165325    -0.0153628    0.00263824       0.00000       0.00000       0.00000       0.00000       0.00000       0.00000       0.00000       0.00000       0.00000       0.00000       0.00000       0.00000       0.00000       0.00000       0.00000       0.00000       0.00000       0.00000       0.00000       0.00000       0.00000       0.00000       8.65781       10.3717       10.8335       7.82031       7.75388       4.64989       3.31424       2.02308      0.995738      0.555368      0.194302     0.0774784     0.0249708    0.00385940       0.00000       0.00000       0.00000       0.00000       0.00000       0.00000       0.00000       0.00000       0.00000       0.00000       0.00000       0.00000       0.00000       0.00000       0.00000       0.00000       0.00000       0.00000       0.00000       0.00000       0.00000       0.00000
   7  20 3280.0741    3.8566  1.4191 12.7446 -0.0067  0.0495   0.1192   0.1325    0.2032   0.0000   432.5539       11.9644      -4.02235       7.58366      -10.1533      -5.04062      -7.47979      -1.34836       1.01952      -1.29481     -0.254055      0.121675     0.0253830   -0.00798789       0.00000       0.00000       0.00000       0.00000       0.00000       0.00000       0.00000       0.00000       0.00000       0.00000       0.00000       0.00000       0.00000       0.00000       0.00000       0.00000       0.00000       0.00000       0.00000       0.00000       0.00000       0.00000       11.0128       13.1477       12.7112       10.6352       8.59394       5.66274       3.79659       2.33178       1.17080      0.618138      0.219994     0.0850672     0.0249040    0.00466727       0.00000       0.00000       0.00000       0.00000       0.00000       0.00000       0.00000       0.00000       0.00000       0.00000       0.00000       0.00000       0.00000       0.00000       0.00000       0.00000       0.00000       0.00000       0.00000       0.00000       0.00000       0.00000
   7  21 3417.5524    3.5034  2.1374 11.1477 -0.0038  0.0577   0.0852   0.1433    0.4194   0.0000   436.8045       19.3804       7.26310      -14.9279       8.95422       2.11119      -9.54254      -3.33738       1.11911      0.655235      0.207097    -0.0766758    0.00781991   -0.00704071       0.00000       0.00000       0.00000       0.00000       0.00000       0.00000       0.00000       0.00000       0.00000       0.00000       0.00000       0.00000       0.00000       0.00000       0.00000       0.00000       0.00000       0.00000       0.00000       0.00000       0.00000       0.00000       12.7535       14.8880       14.5349       12.6100       9.73954       6.66718       4.61730       2.64856       1.42005      0.706534      0.283613     0.0957863     0.0283222    0.00542030       0.00000       0.00000       0.00000       0.00000       0.00000       0.00000       0.00000       0.00000       0.00000       0.00000       0.00000       0.00000       0.00000       0.00000       0.00000       0.00000       0.00000       0.00000       0.00000       0.00000       0.00000       0.00000
   7  22 3555.5621    2.8699  3.0452 10.8000 -0.0018  0.0678   0.0578   0.1888    0.2770   0.0000   427.0988       10.5449      -36.0648      -26.7210       1.25271      -14.7301      -6.79757       1.13567     -0.143362      -1.05397     -0.528422    -0.0355231    0.00186616    0.00354908       0.00000       0.00000       0.00000       0.00000       0.00000       0.00000       0.00000       0.00000       0.00000       0.00000       0.00000       0.00000       0.00000       0.00000       0.00000       0.00000       0.00000       0.00000       0.00000       0.00000       0.00000       0.00000       15.6089       18.3449       17.1171       15.3092       11.3654       8.38750       5.38240       3.12714       1.60368      0.801543      0.322842      0.113542     0.0306870    0.00642562       0.00000       0.00000       0.00000       0.00000       0.00000       0.00000       0.00000       0.00000       0.00000       0.00000       0.00000       0.00000       0.00000       0.00000       0.00000       0.00000       0.00000       0.00000       0.00000       0.00000       0.00000       0.00000
   7  24 3832.1809    2.0921  6.3445  9.7509 -0.0010  0.1087   0.0300   0.3025    0.1890   0.0000   466.1889       12.0078       28.0165       8.99776       32.4604      -2.82444      -11.1213      0.891025       3.13961     -0.160701       1.25068      0.345088    -0.0927717     0.0120462       0.00000       0.00000       0.00000       0.00000       0.00000       0.00000       0.00000       0.00000       0.00000       0.00000       0.00000       0.00000       0.00000       0.00000       0.00000       0.00000       0.00000       0.00000       0.00000       0.00000       0.00000       0.00000       24.2492       29.7847       27.2817       23.6693       18.7936       13.5557       8.83785       4.95947       2.68086       1.21315      0.534690      0.185954     0.0549453     0.0108056       0.00000       0.00000       0.00000       0.00000       0.00000       0.00000       0.00000       0.00000       0.00000       0.00000       0.00000       0.00000       0.00000       0.00000       0.00000       0.00000       0.00000       0.00000       0.00000       0.00000       0.00000       0.00000
   7  25 3970.4736    1.7267  7.4769  9.9039 -0.0038  0.1250   0.0251   0.3545    0.1269   0.0000   424.3614       58.9790       13.9226       21.7268      -21.7594      -8.47423       12.1707      -18.2246       9.88347       1.81661      -1.00245     -0.261039     0.0638368    -0.0188459       0.00000       0.00000       0.00000       0.00000       0.00000       0.00000       0.00000       0.00000       0.00000       0.00000       0.00000       0.00000       0.00000       0.00000       0.00000       0.00000       0.00000       0.00000       0.00000       0.00000       0.00000       0.00000       27.4971       32.9436       30.9770       27.4979       21.9117       15.3697       10.3979       6.01369       3.25629       1.53608      0.639088      0.218856     0.0654630     0.0125314       0.00000       0.00000       0.00000       0.00000       0.00000       0.00000       0.00000       0.00000       0.00000       0.00000       0.00000       0.00000       0.00000       0.00000       0.00000       0.00000       0.00000       0.00000       0.00000       0.00000       0.00000       0.00000
   8   9 1806.1563    0.3838  0.3771  9.3983 -0.0151  0.0393   0.0258   0.0704    0.0801   0.0000   443.8164      0.193174       11.3552       5.85931      -8.25491      -3.20338     -0.270760       3.29114     -0.670363      0.117525     -0.586480     0.0541896    -0.0520274     0.0294717    0.00493022   0.000554492       0.00000       0.00000       0.00000       0.00000       0.00000       0.00000       0.00000       0.00000       0.00000       0.00000       0.00000       0.00000       0.00000       0.00000       0.00000       0.00000       0.00000       0.00000       0.00000       0.00000       7.52071       6.65657       7.84719       7.68926       6.51329       4.51516       2.91208       2.46178       1.34738      0.810396      0.400521      0.145366     0.0535654     0.0183581    0.00378633   0.000559900       0.00000       0.00000       0.00000       0.00000       0.00000       0.00000       0.00000       0.00000       0.00000       0.00000       0.00000       0.00000       0.00000       0.00000       0.00000       0.00000       0.00000       0.00000       0.00000       0.00000
   8  10 1946.0774    0.5723  0.4926  9.5051 -0.0098  0.0299   0.0260   0.0662    0.1060   0.0000   429.6467      -8.94820       11.2445       4.09008      0.745627     -0.268008       1.95182      -1.22977      -1.62446     0.0941269      0.515885     -0.148952    -0.0276450    -0.0308506    0.00222449  -2.79480e-05       0.00000       0.00000       0.00000       0.00000       0.00000       0.00000       0.00000       0.00000       0.00000       0.00000       0.00000       0.00000       0.00000       0.00000       0.00000       0.00000       0.00000       0.00000       0.00000       0.00000       5.38868       6.23040       6.69003       5.25814       4.86019       3.86331       2.59779       1.75635       1.03268      0.490704      0.296866      0.101739     0.0486671     0.0168135    0.00395531   0.000610277       0.00000       0.00000       0.00000       0.00000       0.00000       0.00000       0.00000       0.00000       0.00000       0.00000       0.00000       0.00000       0.00000       0.00000       0.00000       0.00000       0.00000       0.00000       0.00000       0.00000
   8  11 2086.1065    0.7327  0.5736  9.7331 -0.0030  0.0371   0.0318   0.0700    0.1224   0.0000   435.4924      -8.36914      -7.35808      -3.98923     -0.674053      -5.65249      0.881056      -1.84573      -1.60618      0.815244     0.0943483     0.0939004     0.0451710    -0.0130506   -0.00189902   0.000674278       0.00000       0.00000       0.00000       0.00000       0.00000       0.00000       0.00000       0.00000       0.00000       0.00000       0.00000       0.00000       0.00000       0.00000       0.00000       0.00000       0.00000       0.00000       0.00000       0.00000       6.55742       9.34175       8.33613       7.28978       6.29437       4.04659       3.23247       1.73434       1.14472      0.577403      0.270712      0.129016     0.0491998     0.0147881    0.00522877   0.000940949       0.00000       0.00000       0.00000       0.00000       0.00000       0.00000       0.00000       0.00000       0.00000       0.00000       0.00000       0.00000       0.00000       0.00000       0.00000       0.00000       0.00000       0.00000       0.00000       0.00000
   8  12 2225.1369    0.9651  0.7081 10.1118 -0.0010  0.0446   0.0375   0.0814    0.1429   0.0000   439.9257      -7.13797      -4.49598     -0.139334     -0.591801       6.45468       1.87094       1.90954       1.24717     0.0565436      0.134997    -0.0267313     0.0365688    -0.0262081  -0.000960607   7.34221e-08       0.00000       0.00000       0.00000       0.00000       0.00000       0.00000       0.00000       0.00000       0.00000       0.00000       0.00000       0.00000       0.00000       0.00000       0.00000       0.00000       0.00000       0.00000       0.00000       0.00000       6.11523       9.85411       7.93139       8.61621       6.20323       5.05113       3.75979       2.00321       1.58731      0.592244      0.443054      0.125251     0.0793550     0.0186213    0.00599481    0.00134269       0.00000       0.00000       0.00000       0.00000       0.00000       0.00000       0.00000       0.00000       0.00000       0.00000       0.00000       0.00000       0.00000       0.00000       0.00000       0.00000       0.00000       0.00000       0.00000       0.00000
   8  14 2499.4619    1.8279  0.8624 11.0547 -0.0080  0.0341   0.0630   0.0873    0.1846   0.0000   436.7831       7.85938       15.0735      -10.9679       4.13330      -2.57051     -0.303762      -1.41547     -0.967623      -1.20406      0.140645    -0.0171316     0.0874485    0.00518901   -0.00490808  -0.000239889       0.00000       0.00000       0.00000       0.00000       0.00000       0.00000       0.00000       0.00000       0.00000       0.00000       0.00000       0.00000       0.00000       0.00000       0.00000       0.00000       0.00000       0.00000       0.00000       0.00000       7.01486       8.36890       8.08830       7.32779       5.96426       4.20238       3.06911       1.90884       1.08991      0.603727      0.293111      0.129485     0.0463983     0.0145299    0.00409392   0.000745523       0.00000       0.00000       0.00000       0.00000       0.00000       0.00000       0.00000       0.00000       0.00000       0.00000       0.00000       0.00000       0.00000       0.00000       0.00000       0.00000       0.00000       0.00000       0.00000       0.00000
   8  15 2636.1929    2.4092  0.9195 10.9672  0.0010  0.0347   0.0756   0.0839    0.2796   0.0000   436.6570       5.99366       8.59099      -8.61819      -2.81193      0.699741     0.0611553      0.116599      0.503954     0.0754692     0.0927255    -0.0365455     0.0594016    -0.0104478    0.00122763   0.000653071       0.00000       0.00000       0.00000       0.00000       0.00000       0.00000       0.00000       0.00000       0.00000       0.00000       0.00000       0.00000       0.00000       0.00000       0.00000       0.00000       0.00000       0.00000       0.00000       0.00000       7.03253       8.46547       7.91508       6.98984       6.00017       4.47515       3.25750       1.98903       1.18289      0.584695      0.309431      0.119960     0.0509571     0.0150229    0.00441925   0.000781266       0.00000       0.00000       0.00000       0.00000       0.00000       0.00000       0.00000       0.00000       0.00000       0.00000       0.00000       0.00000       0.00000       0.00000       0.00000       0.00000       0.00000       0.00000       0.00000       0.00000
   8  16 2773.8391    3.0042  0.8406 11.4278 -0.0067  0.0333   0.0999   0.0817    0.3286   0.0000   441.7756      -8.49454       7.69899       4.44421      -1.90499      -10.8814      -2.53521       1.22618       1.01239     -0.422069      0.116535     -0.249813   -0.00665905     0.0311283    0.00726193   0.000254282       0.00000       0.00000       0.00000       0.00000       0.00000       0.00000       0.00000       0.00000       0.00000       0.00000       0.00000       0.00000       0.00000       0.00000       0.00000       0.00000       0.00000       0.00000       0.00000       0.00000       6.44231       6.99521       7.80205       6.38500       5.28880       4.33677       2.76281       1.69640       1.19067      0.600372      0.255971      0.127492     0.0538587     0.0165764    0.00398907   0.000626008       0.00000       0.00000       0.00000       0.00000       0.00000       0.00000       0.00000       0.00000       0.00000       0.00000       0.00000       0.00000       0.00000       0.00000       0.00000       0.00000       0.00000       0.00000       0.00000       0.00000
   8  17 2911.5721    3.6586  0.8422 12.1144 -0.0084  0.0430   0.1191   0.0778    0.2448   0.0000   437.1457       5.61278      -4.42624       4.56669       2.28179     -0.452161      -6.34724       1.08015      -1.03522      0.563688      0.559196     -0.126733    -0.0174070     0.0237320    0.00192239    0.00134694       0.00000       0.00000       0.00000       0.00000       0.00000       0.00000       0.00000       0.00000       0.00000       0.00000       0.00000       0.00000       0.00000       0.00000       0.00000       0.00000       0.00000       0.00000       0.00000       0.00000       10.5561       14.0150       13.4315       10.9118       8.25591       5.36629       3.57632       2.01726       1.09789      0.592710      0.264813      0.127247     0.0460853     0.0163678    0.00479703   0.000872055       0.00000       0.00000       0.00000       0.00000       0.00000       0.00000       0.00000       0.00000       0.00000       0.00000       0.00000       0.00000       0.00000       0.00000       0.00000       0.00000       0.00000       0.00000       0.00000       0.00000
   8  18 3049.2375    3.7780  1.1212 12.6664 -0.0013  0.0412   0.1180   0.1069    0.2293   0.0000   427.6643      -3.85814      -6.51797      -3.47725       2.15890      -1.91851       2.44883      -1.22426       1.12494     0.0597177     0.0545097    -0.0260696     0.0113192    0.00202577    0.00241546  -0.000786289       0.00000       0.00000       0.00000       0.00000       0.00000       0.00000       0.00000       0.00000       0.00000       0.00000       0.00000       0.00000       0.00000       0.00000       0.00000       0.00000       0.00000       0.00000       0.00000       0.00000       7.53025       9.72325       8.57503       8.37489       6.31638       5.44206       3.56880       2.34951       1.31303      0.745186      0.321071      0.163158     0.0579561     0.0202628    0.00473741    0.00108148       0.00000       0.00000       0.00000       0.00000       0.00000       0.00000       0.00000       0.00000       0.00000       0.00000       0.00000       0.00000       0.00000       0.00000       0.00000       0.00000       0.00000       0.00000       0.00000       0.00000
   8  19 3186.8578    4.2204  1.1714 12.5226 -0.0041  0.0397   0.1264   0.1070    0.2767   0.0000   432.9237       7.37743       14.8587       8.06810      0.924175     -0.946089     -0.804238      -2.75789      0.641044      0.434806      0.111550    -0.0953192    -0.0279081    -0.0167313   -0.00315576  -0.000113644       0.00000       0.00000       0.00000       0.00000       0.00000       0.00000       0.00000       0.00000       0.00000       0.00000       0.00000       0.00000       0.00000       0.00000       0.00000       0.00000       0.00000       0.00000       0.00000       0.00000       7.38318       9.47320       8.52383       7.82571       6.54560       5.07454       3.71444       2.20083       1.33227      0.705287      0.317275      0.155060     0.0584713     0.0182031    0.00528518   0.000999489       0.00000       0.00000       0.00000       0.00000       0.00000       0.00000       0.00000       0.00000       0.00000       0.00000       0.00000       0.00000       0.00000       0.00000       0.00000       0.00000       0.00000       0.00000       0.00000       0.00000
   8  20 3324.5129    3.8835  1.4779 12.3090  0.0005  0.0449   0.1047   0.1179    0.2091   0.0000   429.5871       11.2268       9.85824      -13.1459     -0.694183      -9.08489      -2.78771      -6.28318       2.23033      0.745545      0.516716     -0.154837    -0.0296738     0.0192631   -0.00763018   -0.00144886       0.00000       0.00000       0.00000       0.00000       0.00000       0.00000       0.00000       0.00000       0.00000       0.00000       0.00000       0.00000       0.00000       0.00000       0.00000       0.00000       0.00000       0.00000       0.00000       0.00000       9.59841       10.9727       10.4201       9.57273       7.95633       5.89239       4.00292       2.64896       1.56144      0.798188      0.398738      0.152723     0.0608568     0.0193844    0.00511873   0.000923779       0.00000       0.00000       0.00000       0.00000       0.00000       0.00000       0.00000       0.00000       0.00000       0.00000       0.00000       0.00000       0.00000       0.00000       0.00000       0.00000       0.00000       0.00000       0.00000       0.00000
   8  21 3462.6242    3.2758  2.5684 11.3228  0.0013  0.0578   0.0666   0.1539    0.1951   0.0000   437.5792       8.40453       26.5896      -16.9559       16.0381      -6.93921      0.303869      -4.73316       1.69382    -0.0686413     -0.512971     -0.252292      0.183284     0.0504922   0.000886004  -0.000820030       0.00000       0.00000       0.00000       0.00000       0.00000       0.00000       0.00000       0.00000       0.00000       0.00000       0.00000       0.00000       0.00000       0.00000       0.00000       0.00000       0.00000       0.00000       0.00000       0.00000       11.2592       13.2641       13.1367       11.5349       9.63813       7.45380       5.10955       3.36163       1.90051       1.00029      0.524897      0.214130     0.0855539     0.0286296    0.00727994    0.00131675       0.00000       0.00000       0.00000       0.00000       0.00000       0.00000       0.00000       0.00000       0.00000       0.00000       0.00000       0.00000       0.00000       0.00000       0.00000       0.00000       0.00000       0.00000       0.00000       0.00000
   8  22 3601.0492    2.7889  3.2372 11.0516 -0.0008  0.0700   0.0537   0.1732    0.1890   0.0000   426.3997       63.7744       6.09409      -10.5246      -16.1376      -5.35918       6.53961      -3.34075      -6.44247    -0.0418111      0.475118     -0.112052     0.0191013     0.0172357    0.00305126   0.000759910       0.00000       0.00000       0.00000       0.00000       0.00000       0.00000       0.00000       0.00000       0.00000       0.00000       0.00000       0.00000       0.00000       0.00000       0.00000       0.00000       0.00000       0.00000       0.00000       0.00000       13.8087       16.7915       16.5557       14.3587       12.0012       8.71825       6.43053       3.91153       2.35222       1.18162      0.648231      0.258467      0.106425     0.0326517    0.00936077    0.00157811       0.00000       0.00000       0.00000       0.00000       0.00000       0.00000       0.00000       0.00000       0.00000       0.00000       0.00000       0.00000       0.00000       0.00000       0.00000       0.00000       0.00000       0.00000       0.00000       0.00000
   8  23 3739.6634    2.2686  4.8637 10.3692  0.0005  0.0888   0.0351   0.2256    0.1595   0.0000   459.1531      -12.1863       51.2615      -7.97828       20.4707      -14.9768      -1.99715      -5.09454      -1.21045       2.97653     -0.336169     -0.119121     -0.129031     0.0258487   -0.00661358   0.000111399       0.00000       0.00000       0.00000       0.00000       0.00000       0.00000       0.00000       0.00000       0.00000       0.00000       0.00000       0.00000       0.00000       0.00000       0.00000       0.00000       0.00000       0.00000       0.00000       0.00000       16.8978       21.1649       20.2249       18.2181       14.6888       11.3618       7.81592       5.12794       2.87194       1.57227      0.793451      0.341793      0.130083     0.0444102     0.0114076    0.00216574       0.00000       0.00000       0.00000       0.00000       0.00000       0.00000       0.00000       0.00000       0.00000       0.00000       0.00000       0.00000       0.00000       0.00000       0.00000       0.00000       0.00000       0.00000       0.00000       0.00000
   8  24 3878.5309    1.9131  6.0171 10.1593 -0.0000  0.1060   0.0275   0.2699    0.1277   0.0000   460.4261      -36.6026      -4.20731       17.1920       35.1772      -12.5606       16.2295       5.68413       3.51278       2.06066     -0.707114     0.0857973     -0.107010     0.0539180   -0.00631988    0.00175791       0.00000       0.00000       0.00000       0.00000       0.00000       0.00000       0.00000       0.00000       0.00000       0.00000       0.00000       0.00000       0.00000       0.00000       0.00000       0.00000       0.00000       0.00000       0.00000       0.00000       19.3638       25.1638       23.5891       21.7156       17.6457       13.2583       9.42694       6.04725       3.42975       1.93273      0.905109      0.422967      0.154596     0.0533021     0.0144257    0.00273047       0.00000       0.00000       0.00000       0.00000       0.00000       0.00000       0.00000       0.00000       0.00000       0.00000       0.00000       0.00000       0.00000       0.00000       0.00000       0.00000       0.00000       0.00000       0.00000       0.00000
   8  25 4017.6201    1.6179  8.1593  9.8555  0.0005  0.1256   0.0212   0.3482    0.1044   0.0000   439.7798      -42.1293       13.4745      -26.0073       10.1286      -13.5167       8.85459      -3.12549     -0.559889      -1.54198       1.23667      0.628905    -0.0558870     -0.121840   -0.00974884    0.00469157       0.00000       0.00000       0.00000       0.00000       0.00000       0.00000       0.00000       0.00000       0.00000       0.00000       0.00000       0.00000       0.00000       0.00000       0.00000       0.00000       0.00000       0.00000       0.00000       0.00000       24.6766       30.3772       29.6810       26.1138       21.4915       16.5289       11.3177       7.24250       4.31822       2.20396       1.15419      0.467249      0.194491     0.0635669     0.0167764    0.00299152       0.00000       0.00000       0.00000       0.00000       0.00000       0.00000       0.00000       0.00000       0.00000       0.00000       0.00000       0.00000       0.00000       0.00000       0.00000       0.00000       0.00000       0.00000       0.00000       0.00000
   8  26 4157.0058    1.3768 10.1251  9.7936 -0.0035  0.1505   0.0175   0.4276    0.0824   0.0000   485.4700       44.5633      -11.3654      -34.8887       25.6752      -40.1757      -26.1226       2.70919       7.21833      -6.52655     -0.897957      0.898678      0.476972     -0.157324   -0.00884201    0.00669245       0.00000       0.00000       0.00000       0.00000       0.00000       0.00000       0.00000       0.00000       0.00000       0.00000       0.00000       0.00000       0.00000       0.00000       0.00000       0.00000       0.00000       0.00000       0.00000       0.00000       29.4501       35.9367       36.1484       31.4150       26.1569       19.2053       13.6452       8.77580       5.03057       2.77279       1.38072      0.609605      0.230923     0.0781045     0.0208541    0.00348810       0.00000       0.00000       0.00000       0.00000       0.00000       0.00000       0.00000       0.00000       0.00000       0.00000       0.00000       0.00000       0.00000       0.00000       0.00000       0.00000       0.00000       0.00000       0.00000       0.00000
   8  28 4436.1629    0.9628 14.0639  9.8096 -0.0023  0.2303   0.0139   0.6491    0.0586   0.0000   394.1244      -21.6636       58.7164      -65.1281       11.5779       38.2493      0.386242      -28.7572      -10.5049       17.8324     -0.602247      -2.92941      0.296873      0.316790    -0.0609168   -0.00222712       0.00000       0.00000       0.00000       0.00000       0.00000       0.00000       0.00000       0.00000       0.00000       0.00000       0.00000       0.00000       0.00000       0.00000       0.00000       0.00000       0.00000       0.00000       0.00000       0.00000       43.9615       53.4550       53.8222       48.7649       39.6498       29.3689       21.2382       13.8283       8.24390       4.54727       2.33262       1.01250      0.384946      0.123392     0.0321850    0.00554934       0.00000       0.00000       0.00000       0.00000       0.00000       0.00000       0.00000       0.00000       0.00000       0.00000       0.00000       0.00000       0.00000       0.00000       0.00000       0.00000       0.00000       0.00000       0.00000       0.00000
   9  10 1984.2146    0.5808  0.5153  9.4865 -0.0045  0.0285   0.0245   0.0654    0.0973   0.0000   437.0517      -4.77673       19.8462       2.40088      -3.23328     -0.837918    -0.0676587      0.231748      0.963911      0.248717     -0.324914     -0.278713    -0.0936022    0.00752645    0.00962700   -0.00107095   0.000362638   3.19892e-05       0.00000       0.00000       0.00000       0.00000       0.00000       0.00000       0.00000       0.00000       0.00000       0.00000       0.00000       0.00000       0.00000       0.00000       0.00000       0.00000       0.00000       0.00000       4.35547       5.61990       5.38735       5.21364       4.37493       3.41028       2.56985       1.56120       1.18680      0.673107      0.383522      0.177481     0.0859274     0.0338206     0.0129542    0.00339687   0.000983191   0.000175499       0.00000       0.00000       0.00000       0.00000       0.00000       0.00000       0.00000       0.00000       0.00000       0.00000       0.00000       0.00000       0.00000       0.00000       0.00000       0.00000       0.00000       0.00000
   9  11 2125.0838    0.8092  0.6913  9.7410 -0.0125  0.0386   0.0292   0.0725    0.1345   0.0000   434.8204      -5.06414       8.83564     -0.855147      -1.86520      -3.88516     -0.355515      -3.01857     -0.132410      -1.03570      0.196999      0.355192    -0.0193945    -0.0138412    -0.0317691    0.00397195   0.000570147   0.000277098       0.00000       0.00000       0.00000       0.00000       0.00000       0.00000       0.00000       0.00000       0.00000       0.00000       0.00000       0.00000       0.00000       0.00000       0.00000       0.00000       0.00000       0.00000       5.67614       7.81246       6.95177       6.89207       6.50918       3.98194       3.50275       1.97558       1.61396      0.908332      0.480129      0.281752     0.0926206     0.0476637     0.0155903    0.00425493    0.00153327   0.000245493       0.00000       0.00000       0.00000       0.00000       0.00000       0.00000       0.00000       0.00000       0.00000       0.00000       0.00000       0.00000       0.00000       0.00000       0.00000       0.00000       0.00000       0.00000
   9  12 2264.5065    1.1993  0.7704  9.7000 -0.0111  0.0315   0.0423   0.0750    0.1982   0.0000   436.1680     -0.318100      -1.06563       5.90750      -3.68743     -0.939806       3.55116      -3.99180      -1.39801      -1.05907      0.163035     -0.132560    -0.0356803    -0.0300713    0.00688049   0.000201019  -0.000888354   0.000327480       0.00000       0.00000       0.00000       0.00000       0.00000       0.00000       0.00000       0.00000       0.00000       0.00000       0.00000       0.00000       0.00000       0.00000       0.00000       0.00000       0.00000       0.00000       5.35537       5.67971       5.97531       6.55819       4.64886       3.66455       2.99453       2.32962       1.20305      0.688486      0.423368      0.243976      0.108263     0.0409000     0.0128271    0.00392572   0.000868407   0.000175478       0.00000       0.00000       0.00000       0.00000       0.00000       0.00000       0.00000       0.00000       0.00000       0.00000       0.00000       0.00000       0.00000       0.00000       0.00000       0.00000       0.00000       0.00000
   9  14 2539.5766    1.9140  0.9510 11.0617 -0.0061  0.0374   0.0599   0.0888    0.1915   0.0000   436.5066       12.7588       10.3943      -6.94511      -2.87459       2.68682     0.0981249     -0.120861    -0.0339123      0.626232      0.238643     0.0661607    -0.0172155    0.00769392     0.0168045   -0.00459811    0.00123533   3.47254e-05       0.00000       0.00000       0.00000       0.00000       0.00000       0.00000       0.00000       0.00000       0.00000       0.00000       0.00000       0.00000       0.00000       0.00000       0.00000       0.00000       0.00000       0.00000       6.76431       7.14773       7.49589       7.63415       5.93340       4.65224       3.45513       2.67003       1.52946      0.833676      0.512173      0.287917      0.119849     0.0450595     0.0152077    0.00491255    0.00101640   0.000190564       0.00000       0.00000       0.00000       0.00000       0.00000       0.00000       0.00000       0.00000       0.00000       0.00000       0.00000       0.00000       0.00000       0.00000       0.00000       0.00000       0.00000       0.00000
   9  15 2677.0936    2.4791  0.9157 11.4328  0.0008  0.0338   0.0787   0.0825    0.2104   0.0000   431.2907      -5.32394       14.5686       3.81334      -3.20182      0.784262       3.01610      -1.17455       1.42081     -0.756143     -0.440373     -0.155539     0.0821022    -0.0425143    -0.0176284   0.000493444   0.000618035   0.000118842       0.00000       0.00000       0.00000       0.00000       0.00000       0.00000       0.00000       0.00000       0.00000       0.00000       0.00000       0.00000       0.00000       0.00000       0.00000       0.00000       0.00000       0.00000       6.53066       7.46340       7.01727       6.73835       5.80006       4.47343       3.42089       2.32518       1.48837      0.786054      0.457634      0.223507     0.0978560     0.0358078     0.0134200    0.00369335   0.000998459   0.000170159       0.00000       0.00000       0.00000       0.00000       0.00000       0.00000       0.00000       0.00000       0.00000       0.00000       0.00000       0.00000       0.00000       0.00000       0.00000       0.00000       0.00000       0.00000
   9  16 2815.2971    2.9773  1.0419 11.6697 -0.0064  0.0377   0.0905   0.0824    0.2523   0.0000   437.7827       1.95350       11.8434      -4.64878       10.8950      -4.69657       3.47810      -5.87377       1.87965      -1.08982     -0.872951      0.157959    -0.0180685    -0.0350419   0.000361130  -0.000679425   0.000222205  -0.000171278       0.00000       0.00000       0.00000       0.00000       0.00000       0.00000       0.00000       0.00000       0.00000       0.00000       0.00000       0.00000       0.00000       0.00000       0.00000       0.00000       0.00000       0.00000       6.94166       8.51145       8.26332       7.78851       6.51835       4.70221       3.72385       2.49361       1.55391      0.900423      0.464794      0.267787      0.100340     0.0478017     0.0142040    0.00453898    0.00123978   0.000205942       0.00000       0.00000       0.00000       0.00000       0.00000       0.00000       0.00000       0.00000       0.00000       0.00000       0.00000       0.00000       0.00000       0.00000       0.00000       0.00000       0.00000       0.00000
   9  17 2953.6536    3.7652  0.9049 12.1468 -0.0019  0.0329   0.1153   0.0799    0.2373   0.0000   443.0267       6.11777       6.58861      -6.51715       2.76062      -3.19966       1.60915       1.43735      0.890890      0.804532      -1.09715    -0.0726797    -0.0181468    -0.0224861   -0.00254602   -0.00427340  -0.000598345  -8.58208e-05       0.00000       0.00000       0.00000       0.00000       0.00000       0.00000       0.00000       0.00000       0.00000       0.00000       0.00000       0.00000       0.00000       0.00000       0.00000       0.00000       0.00000       0.00000       6.31177       6.48102       5.94847       6.43144       5.74918       4.44725       3.09530       2.17101       1.49993      0.927395      0.499512      0.223030     0.0976936     0.0366235     0.0124865    0.00364981   0.000864072   0.000159362       0.00000       0.00000       0.00000       0.00000       0.00000       0.00000       0.00000       0.00000       0.00000       0.00000       0.00000       0.00000       0.00000       0.00000       0.00000       0.00000       0.00000       0.00000
   9  18 3091.6143    4.3135  0.8748 12.4496 -0.0042  0.0416   0.1337   0.0776    0.2272   0.0000   444.3703       3.77261       9.47104      -10.8615       5.79702      -9.40753     0.0970758      -5.46713       1.87950     -0.779510     0.0544658     -0.206784     -0.172393     0.0229315     0.0178624    0.00556820  -0.000138137   9.33245e-05       0.00000       0.00000       0.00000       0.00000       0.00000       0.00000       0.00000       0.00000       0.00000       0.00000       0.00000       0.00000       0.00000       0.00000       0.00000       0.00000       0.00000       0.00000       6.16482       9.33157       7.03029       7.67939       6.14716       5.34321       4.12566       2.67580       1.84026      0.857783      0.590320      0.193158      0.139968     0.0365311     0.0202166    0.00476127    0.00150088   0.000310288       0.00000       0.00000       0.00000       0.00000       0.00000       0.00000       0.00000       0.00000       0.00000       0.00000       0.00000       0.00000       0.00000       0.00000       0.00000       0.00000       0.00000       0.00000
   9  19 3229.6542    4.1597  1.1284 12.6247 -0.0082  0.0364   0.1208   0.0993    0.2251   0.0000   438.1738      0.290080       26.1469      0.748722      -12.3246      -10.2042      -2.75783       1.21211      -1.72038     -0.877535      0.456173     0.0147308    -0.0280107     -0.128023    -0.0196705     0.0126793    0.00161911   9.28985e-05       0.00000       0.00000       0.00000       0.00000       0.00000       0.00000       0.00000       0.00000       0.00000       0.00000       0.00000       0.00000       0.00000       0.00000       0.00000       0.00000       0.00000       0.00000       7.10280       8.43131       7.89377       7.30272       6.29068       5.00463       3.67597       2.50130       1.52463      0.899511      0.460942      0.224197     0.0992142     0.0406298     0.0136216    0.00447780    0.00106607   0.000187024       0.00000       0.00000       0.00000       0.00000       0.00000       0.00000       0.00000       0.00000       0.00000       0.00000       0.00000       0.00000       0.00000       0.00000       0.00000       0.00000       0.00000       0.00000
   9  20 3367.8147    3.5721  1.8019 12.1985  0.0050  0.0517   0.0840   0.1192    0.1471   0.0000   432.5272       13.1531       18.2299       1.31119      0.756379      -4.37643    -0.0262121     -0.626920      -1.69184      -1.96449     -0.758224     -0.168861      0.191274     0.0847210    -0.0479880   -0.00116364    0.00218027   2.77983e-05       0.00000       0.00000       0.00000       0.00000       0.00000       0.00000       0.00000       0.00000       0.00000       0.00000       0.00000       0.00000       0.00000       0.00000       0.00000       0.00000       0.00000       0.00000       8.25831       10.6250       10.3497       9.27351       8.42785       6.31163       5.03575       3.18666       2.14670       1.23449      0.669709      0.338078      0.151006     0.0635027     0.0229482    0.00683178    0.00190677   0.000304456       0.00000       0.00000       0.00000       0.00000       0.00000       0.00000       0.00000       0.00000       0.00000       0.00000       0.00000       0.00000       0.00000       0.00000       0.00000       0.00000       0.00000       0.00000
   9  21 3506.4615    3.0867  2.7958 11.1774 -0.0013  0.0592   0.0575   0.1518    0.1528   0.0000   433.0724       22.5423       14.3700      -5.58123      -25.1616      -9.87087       5.97580      -3.84342       3.40248      0.493180     -0.368522   -0.00950258   -0.00971637    -0.0150019     0.0263358  -0.000335446   -0.00118038  -9.36262e-05       0.00000       0.00000       0.00000       0.00000       0.00000       0.00000       0.00000       0.00000       0.00000       0.00000       0.00000       0.00000       0.00000       0.00000       0.00000       0.00000       0.00000       0.00000       9.93193       12.8159       12.2603       11.7433       9.34593       7.64177       5.52485       3.79410       2.33805       1.40245      0.753352      0.370616      0.177796     0.0714438     0.0256060    0.00793815    0.00190642   0.000366735       0.00000       0.00000       0.00000       0.00000       0.00000       0.00000       0.00000       0.00000       0.00000       0.00000       0.00000       0.00000       0.00000       0.00000       0.00000       0.00000       0.00000       0.00000
   9  22 3645.3771    2.5946  3.7645 11.0478 -0.0014  0.0702   0.0439   0.1909    0.1131   0.0000   415.9920       7.84377       15.2866      -2.16760       6.72937      -12.4638       4.51211       3.16240     -0.134977      -1.86753       1.05277     -0.413388    0.00729824     0.0717619    0.00752668     0.0200368   -0.00107291  -0.000514198       0.00000       0.00000       0.00000       0.00000       0.00000       0.00000       0.00000       0.00000       0.00000       0.00000       0.00000       0.00000       0.00000       0.00000       0.00000       0.00000       0.00000       0.00000       12.3368       14.6505       14.1855       13.7405       11.5932       9.01615       6.76699       4.62333       2.91376       1.73350      0.958600      0.453388      0.219394     0.0829922     0.0296051    0.00893831    0.00225225   0.000395036       0.00000       0.00000       0.00000       0.00000       0.00000       0.00000       0.00000       0.00000       0.00000       0.00000       0.00000       0.00000       0.00000       0.00000       0.00000       0.00000       0.00000       0.00000
   9  23 3784.2904    2.2058  5.1542 10.3200 -0.0014  0.0838   0.0319   0.2280    0.1227   0.0000   446.5103       10.2841       11.2290     -0.602970      -27.8081      -5.50749      -19.2314      -3.51542       9.90292      -1.17001      -3.53184     0.0144339     0.0981177     -0.136661    -0.0482188    -0.0143346   -0.00428671   0.000479236       0.00000       0.00000       0.00000       0.00000       0.00000       0.00000       0.00000       0.00000       0.00000       0.00000       0.00000       0.00000       0.00000       0.00000       0.00000       0.00000       0.00000       0.00000       14.6491       17.5763       16.8352       16.3116       13.5434       11.2387       7.78738       5.62351       3.47354       2.09303       1.12667      0.549657      0.247395     0.0995667     0.0354666     0.0113724    0.00256911   0.000488710       0.00000       0.00000       0.00000       0.00000       0.00000       0.00000       0.00000       0.00000       0.00000       0.00000       0.00000       0.00000       0.00000       0.00000       0.00000       0.00000       0.00000       0.00000
   9  24 3923.5897    1.8055  6.9490 10.1197 -0.0023  0.1034   0.0233   0.2935    0.0919   0.0000   419.4635       13.1158      -20.1494      -35.9631       11.4577      -11.9420       5.99790      -7.09858      0.683850       2.58304       1.50820     -0.323635    -0.0115580      0.264549     0.0319933     0.0261289   -0.00116311   0.000384909       0.00000       0.00000       0.00000       0.00000       0.00000       0.00000       0.00000       0.00000       0.00000       0.00000       0.00000       0.00000       0.00000       0.00000       0.00000       0.00000       0.00000       0.00000       18.5320       22.7374       21.6303       20.3176       17.4487       14.0316       10.1119       7.17698       4.39773       2.55513       1.40016      0.684886      0.312130      0.121556     0.0445908     0.0143032    0.00339995   0.000595927       0.00000       0.00000       0.00000       0.00000       0.00000       0.00000       0.00000       0.00000       0.00000       0.00000       0.00000       0.00000       0.00000       0.00000       0.00000       0.00000       0.00000       0.00000
   9  25 4063.4237    1.5512  8.8525  9.8150 -0.0013  0.1238   0.0189   0.3550    0.0841   0.0000   370.1151       26.6297       37.4297      -33.8563       4.99807      -8.51315       23.4863       2.05797       3.48903      0.509701      -1.45520     -0.907213      0.321023    -0.0336945    -0.0697351    -0.0223865    0.00275391  -0.000367328       0.00000       0.00000       0.00000       0.00000       0.00000       0.00000       0.00000       0.00000       0.00000       0.00000       0.00000       0.00000       0.00000       0.00000       0.00000       0.00000       0.00000       0.00000       21.9783       26.0792       25.6777       23.7584       20.8106       16.5180       12.3746       8.30740       5.38547       3.13324       1.67465      0.842829      0.366372      0.154958     0.0551163     0.0167324    0.00421240   0.000682010       0.00000       0.00000       0.00000       0.00000       0.00000       0.00000       0.00000       0.00000       0.00000       0.00000       0.00000       0.00000       0.00000       0.00000       0.00000       0.00000       0.00000       0.00000
   9  27 4343.2691    1.0592 13.6550  9.7507 -0.0020  0.2044   0.0136   0.5762    0.0583   0.0000   400.7828       61.9216       11.7777       18.2978       31.9348      -13.8000      -11.3255       13.7887      -7.00152      -10.3128       2.82693      0.660162      0.581756     -0.251606     -0.113970     0.0499031     0.0247952   0.000185324       0.00000       0.00000       0.00000       0.00000       0.00000       0.00000       0.00000       0.00000       0.00000       0.00000       0.00000       0.00000       0.00000       0.00000       0.00000       0.00000       0.00000       0.00000       33.5296       41.3927       43.2260       38.2727       33.9417       26.7586       19.9372       13.3973       8.90935       5.22155       2.81928       1.45110      0.634398      0.274129      0.100636     0.0308015    0.00767837    0.00117147       0.00000       0.00000       0.00000       0.00000       0.00000       0.00000       0.00000       0.00000       0.00000       0.00000       0.00000       0.00000       0.00000       0.00000       0.00000       0.00000       0.00000       0.00000
   9  28 4483.5436    0.9195 15.1332  9.7074  0.0004  0.2438   0.0127   0.6630    0.0556   0.0000   472.5929       9.63858       48.8967       12.1450      -18.7953       41.1095       10.8920      -16.9766       4.91039       4.34262       3.60030       1.20533      0.993303      0.551807     0.0170077    -0.0483042  -0.000506196    0.00215492       0.00000       0.00000       0.00000       0.00000       0.00000       0.00000       0.00000       0.00000       0.00000       0.00000       0.00000       0.00000       0.00000       0.00000       0.00000       0.00000       0.00000       0.00000       40.0397       49.0628       51.1122       45.5177       40.9112       31.7629       24.2671       16.7301       10.4853       6.22780       3.47428       1.68954      0.818426      0.323158      0.118801     0.0370971    0.00923216    0.00140431       0.00000       0.00000       0.00000       0.00000       0.00000       0.00000       0.00000       0.00000       0.00000       0.00000       0.00000       0.00000       0.00000       0.00000       0.00000       0.00000       0.00000       0.00000
  10  10 2021.4776    0.6337  0.4933  9.4589 -0.0107  0.0285   0.0264   0.0562    0.1016   0.0000   436.8911       4.15042       11.8332      -3.23466      -8.29770       2.23521       1.55322      -1.45093      -2.45595       1.44377      0.666003    -0.0834909     -0.162278    -0.0776294    0.00645827     0.0184850   -0.00293969   -0.00126074  -0.000430068   3.26203e-05       0.00000       0.00000       0.00000       0.00000       0.00000       0.00000       0.00000       0.00000       0.00000       0.00000       0.00000       0.00000       0.00000       0.00000       0.00000       0.00000       4.53488       5.30300       5.27888       5.21367       4.45616       3.46012       2.89465       1.61778       1.36161      0.862859      0.533988      0.280550      0.123807     0.0710987     0.0267168     0.0114293    0.00345647   0.000816321   0.000258191   3.85669e-05       0.00000       0.00000       0.00000       0.00000       0.00000       0.00000       0.00000       0.00000       0.00000       0.00000       0.00000       0.00000       0.00000       0.00000       0.00000       0.00000
  10  11 2162.9547    0.9045  0.6235  9.7941  0.0024  0.0271   0.0327   0.0668    0.1279   0.0000   434.1641      -7.26020       9.41781      -4.45960      -4.24418       3.78169      0.684324       1.42565      0.637460       1.00990     -0.780442    -0.0839923     0.0358929      0.106714    -0.0188864   -0.00499190   -0.00656636  -0.000496384  -0.000250491   2.72952e-06       0.00000       0.00000       0.00000       0.00000       0.00000       0.00000       0.00000       0.00000       0.00000       0.00000       0.00000       0.00000       0.00000       0.00000       0.00000       0.00000       4.22989       4.77993       5.60645       4.76883       3.93438       3.58190       2.51650       1.79878       1.32673      0.741734      0.398303      0.267483      0.135323     0.0570240     0.0246344     0.0112734    0.00377596   0.000965160   0.000198044   3.01173e-05       0.00000       0.00000       0.00000       0.00000       0.00000       0.00000       0.00000       0.00000       0.00000       0.00000       0.00000       0.00000       0.00000       0.00000       0.00000       0.00000
  10  12 2302.8851    1.1491  0.7135 10.2772  0.0066  0.0304   0.0383   0.0700    0.1389   0.0000   437.6761       1.55601       16.7960       11.6660       2.43243      -7.66702      -4.11287      0.114299       2.05392      0.625399     -0.458878      0.155445      0.186672     0.0356801    -0.0426450    0.00361875    0.00822803   -0.00172191  -0.000299445   4.19817e-05       0.00000       0.00000       0.00000       0.00000       0.00000       0.00000       0.00000       0.00000       0.00000       0.00000       0.00000       0.00000       0.00000       0.00000       0.00000       0.00000       4.84558       6.00461       5.97340       5.70016       4.89779       4.10390       2.88006       2.04446       1.40632      0.914540      0.566258      0.285950      0.139886     0.0657367     0.0279143     0.0104431    0.00382338    0.00107622   0.000238295   4.08737e-05       0.00000       0.00000       0.00000       0.00000       0.00000       0.00000       0.00000       0.00000       0.00000       0.00000       0.00000       0.00000       0.00000       0.00000       0.00000       0.00000
  10  13 2440.8165    1.7244  0.8102 10.4693 -0.0031  0.0375   0.0542   0.0696    0.1950   0.0000   441.0185       8.64827       9.37647      -4.51907      -4.69146      -6.01402      -5.14313      0.905393       1.62864     -0.843810     -0.180186      0.107468     -0.316342   -0.00207178     0.0293925    0.00280116    0.00327684  -4.01952e-05  -0.000179771   6.44391e-05       0.00000       0.00000       0.00000       0.00000       0.00000       0.00000       0.00000       0.00000       0.00000       0.00000       0.00000       0.00000       0.00000       0.00000       0.00000       0.00000       6.35057       6.00384       6.36840       7.68738       6.14181       3.96617       3.51066       2.90706       1.87959      0.968781      0.622917      0.409822      0.231873      0.103493     0.0386060     0.0124250    0.00378456   0.000957058   0.000245062   4.10526e-05       0.00000       0.00000       0.00000       0.00000       0.00000       0.00000       0.00000       0.00000       0.00000       0.00000       0.00000       0.00000       0.00000       0.00000       0.00000       0.00000
  10  14 2578.6668    2.0391  0.9854 11.2272 -0.0038  0.0390   0.0617   0.0833    0.1841   0.0000   439.3514      -9.86443       9.68240      -8.86920      -6.56824      -8.95373       1.92192      -3.41849     -0.231202      0.795570     -0.682362      0.162317     0.0239809     -0.159334     0.0291133  -0.000267443    0.00453254    0.00330185   0.000493673   5.75043e-05       0.00000       0.00000       0.00000       0.00000       0.00000       0.00000       0.00000       0.00000       0.00000       0.00000       0.00000       0.00000       0.00000       0.00000       0.00000       0.00000       6.28217       7.90997       7.70668       7.42269       6.16212       5.17122       3.69768       2.55984       1.79923       1.12378      0.663930      0.351733      0.185396     0.0715855     0.0355091     0.0129676    0.00463429    0.00127060   0.000291396   5.24528e-05       0.00000       0.00000       0.00000       0.00000       0.00000       0.00000       0.00000       0.00000       0.00000       0.00000       0.00000       0.00000       0.00000       0.00000       0.00000       0.00000
  10  15 2717.0636    2.7815  0.7865 11.5646 -0.0053  0.0290   0.0877   0.0651    0.1863   0.0000   433.9933      -1.46629       8.37755       4.64403      -3.76796     -0.594811      -1.19123       1.00553       1.09498      0.309842     -0.452820     -0.112305      0.101444    -0.0235241    -0.0275800   -0.00267447    0.00101938    0.00172561  -0.000565934  -1.94080e-05       0.00000       0.00000       0.00000       0.00000       0.00000       0.00000       0.00000       0.00000       0.00000       0.00000       0.00000       0.00000       0.00000       0.00000       0.00000       0.00000       4.87568       5.71786       5.82179       5.56171       4.50255       3.80171       3.02284       2.07342       1.38402      0.836613      0.505828      0.254709      0.134379     0.0645658     0.0280956     0.0101526    0.00345083   0.000892709   0.000218245   3.56139e-05       0.00000       0.00000       0.00000       0.00000       0.00000       0.00000       0.00000       0.00000       0.00000       0.00000       0.00000       0.00000       0.00000       0.00000       0.00000       0.00000
  10  16 2855.7738    3.1859  0.8550 12.0278 -0.0111  0.0287   0.0972   0.0770    0.1793   0.0000   433.0334       20.3013     -0.785742      -5.12898       4.28300      -3.93712       2.33782      -1.13430      -1.50208     -0.412415      0.702481      0.139032     0.0973924     0.0250883    -0.0165029    0.00166611   -0.00346132   -0.00105672   0.000385475   4.78662e-06       0.00000       0.00000       0.00000       0.00000       0.00000       0.00000       0.00000       0.00000       0.00000       0.00000       0.00000       0.00000       0.00000       0.00000       0.00000       0.00000       4.31365       5.09403       5.42485       5.16550       4.09537       3.69784       2.72330       2.03247       1.30011      0.876553      0.475792      0.284853      0.137266     0.0690448     0.0283151     0.0118204    0.00356756    0.00107745   0.000212361   3.90396e-05       0.00000       0.00000       0.00000       0.00000       0.00000       0.00000       0.00000       0.00000       0.00000       0.00000       0.00000       0.00000       0.00000       0.00000       0.00000       0.00000
  10  17 2994.5785    4.2250  0.7793 12.5812 -0.0119  0.0273   0.1474   0.0780    0.1719   0.0000   440.7422       6.91486       12.1770      -4.40358       2.08339      -7.64299      -3.28504      -2.98470      -1.52773      0.500326     -0.401309     -0.548579      0.166977      0.114116     0.0383913   0.000435551    0.00368568   0.000129304  -8.06746e-05   1.56807e-05       0.00000       0.00000       0.00000       0.00000       0.00000       0.00000       0.00000       0.00000       0.00000       0.00000       0.00000       0.00000       0.00000       0.00000       0.00000       0.00000       4.70265       5.99701       5.91523       5.42376       4.55042       3.93106       2.73677       1.85364       1.33924      0.758871      0.479102      0.238723      0.125045     0.0529496     0.0245642    0.00873868    0.00348812   0.000846751   0.000208606   3.69680e-05       0.00000       0.00000       0.00000       0.00000       0.00000       0.00000       0.00000       0.00000       0.00000       0.00000       0.00000       0.00000       0.00000       0.00000       0.00000       0.00000
  10  18 3133.0576    4.1851  0.9587 12.8459 -0.0008  0.0359   0.1233   0.0820    0.1781   0.0000   440.9293       5.56810       13.9575      -2.33090      0.934530      -9.60472      -1.59394    -0.0645882       2.03700      0.936412     -0.331340     0.0936908     -0.164330    -0.0429509   -0.00491468    -0.0147659  -0.000503449    0.00122117   0.000126179  -3.08412e-05       0.00000       0.00000       0.00000       0.00000       0.00000       0.00000       0.00000       0.00000       0.00000       0.00000       0.00000       0.00000       0.00000       0.00000       0.00000       0.00000       5.01184       6.49200       6.74249       6.04961       5.43518       4.33884       3.81105       2.36465       1.82241       1.03673      0.604260      0.362927      0.156312     0.0949828     0.0317561     0.0161196    0.00495440    0.00128795   0.000358636   5.11410e-05       0.00000       0.00000       0.00000       0.00000       0.00000       0.00000       0.00000       0.00000       0.00000       0.00000       0.00000       0.00000       0.00000       0.00000       0.00000       0.00000
  10  19 3271.4303    3.9609  1.4993 12.0250 -0.0041  0.0491   0.0916   0.0998    0.1976   0.0000   433.8992       16.4425      -1.83954      -4.89667       5.54430      -7.05091       3.88547      0.457614      0.519916      0.500972     -0.175582     -0.409150    -0.0352256      0.103121     0.0696821    0.00430385    0.00200313    0.00184415  -0.000187225   8.24353e-05       0.00000       0.00000       0.00000       0.00000       0.00000       0.00000       0.00000       0.00000       0.00000       0.00000       0.00000       0.00000       0.00000       0.00000       0.00000       0.00000       7.10610       8.34099       10.1997       7.28925       7.76172       6.37927       4.06590       3.71395       2.15135       1.28531      0.958361      0.416021      0.211900      0.127730     0.0458614     0.0156693    0.00732930    0.00222878   0.000417205   5.29626e-05       0.00000       0.00000       0.00000       0.00000       0.00000       0.00000       0.00000       0.00000       0.00000       0.00000       0.00000       0.00000       0.00000       0.00000       0.00000       0.00000
  10  20 3410.3721    3.4042  1.9836 11.9242 -0.0010  0.0455   0.0722   0.1249    0.1346   0.0000   452.3683       13.3671      -8.70653      -10.2975      -14.0337      -19.8596       2.36577      -1.12236      -1.90548      -1.60894      0.155978      0.245069    -0.0984369   -0.00262847     0.0447411   -0.00402885    -0.0112758    0.00139706   0.000873670   5.34875e-05       0.00000       0.00000       0.00000       0.00000       0.00000       0.00000       0.00000       0.00000       0.00000       0.00000       0.00000       0.00000       0.00000       0.00000       0.00000       0.00000       7.61851       9.05277       8.94482       8.56185       7.20429       6.05759       4.68071       3.49374       2.19837       1.38248      0.784437      0.431875      0.221605      0.103919     0.0439750     0.0162852    0.00534807    0.00158183   0.000342741   5.90087e-05       0.00000       0.00000       0.00000       0.00000       0.00000       0.00000       0.00000       0.00000       0.00000       0.00000       0.00000       0.00000       0.00000       0.00000       0.00000       0.00000
  10  21 3549.1494    2.9187  3.2595 10.8798 -0.0008  0.0603   0.0458   0.1531    0.1247   0.0000   427.6620       5.07497       10.4549      0.804373       7.38783      -22.8556       3.51438      -1.68972     -0.306714      -5.05462     -0.657379     -0.480753     -0.192094     0.0553292     0.0168780    -0.0425931   -0.00258208    0.00395452  -0.000166577  -9.33391e-06       0.00000       0.00000       0.00000       0.00000       0.00000       0.00000       0.00000       0.00000       0.00000       0.00000       0.00000       0.00000       0.00000       0.00000       0.00000       0.00000       9.52118       11.4306       11.3211       11.2763       9.61719       7.68971       5.82979       4.31758       2.90282       1.76057       1.08083      0.583244      0.310017      0.139138     0.0591759     0.0209723    0.00750699    0.00207341   0.000488010   8.28476e-05       0.00000       0.00000       0.00000       0.00000       0.00000       0.00000       0.00000       0.00000       0.00000       0.00000       0.00000       0.00000       0.00000       0.00000       0.00000       0.00000
  10  22 3688.7183    2.3798  4.3429 10.7675  0.0018  0.0734   0.0345   0.1974    0.0923   0.0000   447.4912       11.5092       4.55662      -17.8534       4.53043       2.19001      -8.75687      -8.40735       2.69390     -0.845289      -1.09839     -0.604042     0.0284327     -0.113115     0.0597124    -0.0116545    0.00131573    0.00789531   0.000128108  -0.000116804       0.00000       0.00000       0.00000       0.00000       0.00000       0.00000       0.00000       0.00000       0.00000       0.00000       0.00000       0.00000       0.00000       0.00000       0.00000       0.00000       11.3771       14.0074       14.2834       13.1342       11.7704       9.32591       7.42812       5.15087       3.48887       2.23352       1.25863      0.706457      0.355488      0.162541     0.0715582     0.0279233    0.00902322    0.00270467   0.000649654   9.81685e-05       0.00000       0.00000       0.00000       0.00000       0.00000       0.00000       0.00000       0.00000       0.00000       0.00000       0.00000       0.00000       0.00000       0.00000       0.00000       0.00000
  10  24 3967.6216    1.6915  7.9093  9.9322 -0.0027  0.1089   0.0196   0.3001    0.0806   0.0000   477.6852       10.6373      -19.2315       8.19257       45.7381      -13.4646      -12.5058      -17.9598      -6.43280       6.50429      0.368583      0.496843     -0.575712     -0.218700      0.111077    0.00218795     0.0256713    0.00753769  -7.55024e-05   0.000166591       0.00000       0.00000       0.00000       0.00000       0.00000       0.00000       0.00000       0.00000       0.00000       0.00000       0.00000       0.00000       0.00000       0.00000       0.00000       0.00000       16.3545       20.4422       20.8551       19.5638       16.9716       14.0934       10.9936       7.73007       5.17630       3.35491       1.99577       1.03969      0.548586      0.250528      0.115114     0.0422108     0.0145858    0.00417126   0.000973246   0.000154803       0.00000       0.00000       0.00000       0.00000       0.00000       0.00000       0.00000       0.00000       0.00000       0.00000       0.00000       0.00000       0.00000       0.00000       0.00000       0.00000
  10  25 4108.0292    1.4063  9.4512  9.9255 -0.0011  0.1335   0.0170   0.3634    0.0685   0.0000   455.5174      -32.1285       3.72906      -20.0842      -9.75947       16.3227      -3.77809      -5.63387       4.02144      -8.54435       2.28529      0.565251       1.15979     -0.410250      0.259617     0.0415139    0.00878355    0.00189083    0.00188158  -0.000157836       0.00000       0.00000       0.00000       0.00000       0.00000       0.00000       0.00000       0.00000       0.00000       0.00000       0.00000       0.00000       0.00000       0.00000       0.00000       0.00000       19.8091       25.5860       25.7114       23.8842       21.1886       16.8673       13.6517       9.47346       6.52034       4.03159       2.36518       1.30706      0.685889      0.311835      0.138541     0.0528306     0.0179651    0.00511813    0.00127298   0.000193753       0.00000       0.00000       0.00000       0.00000       0.00000       0.00000       0.00000       0.00000       0.00000       0.00000       0.00000       0.00000       0.00000       0.00000       0.00000       0.00000
  10  26 4247.9999    1.1849 11.4388  9.8439 -0.0021  0.1611   0.0148   0.4456    0.0600   0.0000   442.3179     0.0215015      -3.21367      -9.68481       17.6681      -17.8529      -1.63096      -9.23743      -1.68296      -5.21346      -3.42211       1.53611      0.301460     -0.200427     0.0132770     0.0532856    -0.0282708   -0.00286751    0.00124404  -0.000150988       0.00000       0.00000       0.00000       0.00000       0.00000       0.00000       0.00000       0.00000       0.00000       0.00000       0.00000       0.00000       0.00000       0.00000       0.00000       0.00000       24.7823       31.2120       31.4470       30.0135       26.0482       21.2131       16.0872       11.7463       7.78974       4.97634       2.97399       1.61028      0.836321      0.386684      0.168700     0.0627192     0.0216302    0.00633209    0.00144640   0.000232150       0.00000       0.00000       0.00000       0.00000       0.00000       0.00000       0.00000       0.00000       0.00000       0.00000       0.00000       0.00000       0.00000       0.00000       0.00000       0.00000
  10  27 4388.4599    1.0090 14.4504  9.7532  0.0015  0.2082   0.0125   0.5883    0.0528   0.0000   391.3504      -12.8313       63.5269      -77.9663       41.7362      -13.4826       5.22551      -13.1913       26.6360      0.671616     -0.552952       3.17366      -2.25086     0.0383450     0.0188279    -0.0775917     0.0206544   -0.00313331   -0.00128660   0.000133007       0.00000       0.00000       0.00000       0.00000       0.00000       0.00000       0.00000       0.00000       0.00000       0.00000       0.00000       0.00000       0.00000       0.00000       0.00000       0.00000       31.5082       39.2211       40.7428       37.9608       33.5601       27.2787       21.1558       15.1009       10.3410       6.61964       3.88261       2.15673       1.12266      0.507598      0.226861     0.0865580     0.0293497    0.00846514    0.00194108   0.000292274       0.00000       0.00000       0.00000       0.00000       0.00000       0.00000       0.00000       0.00000       0.00000       0.00000       0.00000       0.00000       0.00000       0.00000       0.00000       0.00000
  10  29 4669.3816    0.6975 18.2959  9.7150 -0.0005  0.3268   0.0092   0.8481    0.0384   0.0000   403.5462       12.9908       54.1001      -45.4112      -11.0709       17.7909       39.1195      -20.2073      -24.0977      -20.8375      -7.65977     -0.745541       5.35117      -1.00722     -0.753350     -0.255716     0.0972387     0.0231158   -0.00329815   0.000605267       0.00000       0.00000       0.00000       0.00000       0.00000       0.00000       0.00000       0.00000       0.00000       0.00000       0.00000       0.00000       0.00000       0.00000       0.00000       0.00000       47.7634       61.6672       61.8414       59.3909       53.0034       42.4237       33.8882       24.0656       16.8445       10.6933       6.47147       3.58026       1.85865      0.869531      0.376810      0.142858     0.0484446     0.0135021    0.00320117   0.000487698       0.00000       0.00000       0.00000       0.00000       0.00000       0.00000       0.00000       0.00000       0.00000       0.00000       0.00000       0.00000       0.00000       0.00000       0.00000       0.00000
  11  11 2199.7484    0.9624  0.7468  9.6476 -0.0022  0.0294   0.0296   0.0674    0.1464   0.0000   434.8698      -1.48084       5.23804      0.782607      0.944214      -1.49697      0.377148       2.42272      0.349794      -1.07181     -0.509924     0.0122971      0.303987    -0.0150242    -0.0774520    0.00287172   -0.00646100   -0.00328562    0.00220765  -0.000117204  -9.55843e-05   1.35628e-05       0.00000       0.00000       0.00000       0.00000       0.00000       0.00000       0.00000       0.00000       0.00000       0.00000       0.00000       0.00000       0.00000       0.00000       4.13123       5.03243       5.21329       4.54235       4.83155       3.46095       3.15385       2.19248       1.42884       1.14881      0.608501      0.425634      0.203354     0.0993828     0.0574549     0.0194878    0.00954001    0.00340347   0.000828620   0.000326305   7.29923e-05   8.49085e-06       0.00000       0.00000       0.00000       0.00000       0.00000       0.00000       0.00000       0.00000       0.00000       0.00000       0.00000       0.00000       0.00000       0.00000
  11  12 2340.0654    1.3564  0.8841 10.2652 -0.0064  0.0350   0.0397   0.0760    0.1845   0.0000   441.2342      0.492293       9.89509     -0.819288       2.59253      0.440210      -4.08353      -2.19548      0.936120     0.0430617      0.464338    -0.0733591     -0.268836     -0.158287    -0.0319764    -0.0235474  -4.31332e-05  -0.000504252   0.000453032  -0.000166782  -0.000109343  -1.63926e-05       0.00000       0.00000       0.00000       0.00000       0.00000       0.00000       0.00000       0.00000       0.00000       0.00000       0.00000       0.00000       0.00000       0.00000       5.33397       5.16475       6.17414       6.39385       4.80618       4.09188       3.90376       2.89900       1.70582       1.23841      0.838370      0.455937      0.222976      0.126142     0.0675465     0.0327155     0.0120883    0.00387340    0.00106025   0.000287909   5.54634e-05   8.60652e-06       0.00000       0.00000       0.00000       0.00000       0.00000       0.00000       0.00000       0.00000       0.00000       0.00000       0.00000       0.00000       0.00000       0.00000
  11  13 2478.5308    1.7101  0.9213 11.2315 -0.0126  0.0351   0.0525   0.0805    0.1511   0.0000   434.3766     -0.217873       9.14037       11.4083      -8.10205      -7.57005      -4.20270      0.114413    -0.0406238       1.30631     -0.305079     -0.458428     -0.196136    -0.0758103    -0.0774429    0.00564795   -0.00918734    0.00796630    0.00217402   0.000533726   8.61848e-05   2.42169e-06       0.00000       0.00000       0.00000       0.00000       0.00000       0.00000       0.00000       0.00000       0.00000       0.00000       0.00000       0.00000       0.00000       0.00000       4.72298       5.76269       6.57787       5.24613       5.27021       4.50922       3.25684       2.86714       1.72622       1.24722      0.788868      0.398644      0.264563      0.127163     0.0559994     0.0285773     0.0115455    0.00367286    0.00144010   0.000421982   7.47661e-05   1.00533e-05       0.00000       0.00000       0.00000       0.00000       0.00000       0.00000       0.00000       0.00000       0.00000       0.00000       0.00000       0.00000       0.00000       0.00000
  11  14 2616.9799    2.2499  0.9518 11.2294 -0.0014  0.0319   0.0620   0.0744    0.1769   0.0000   445.2920      -2.41449       3.37031      -1.88604      -6.74486      0.906589      -1.07190      -1.22868     -0.144067      -1.26598      0.215706     -0.545971     0.0821547    -0.0332688     0.0340254    0.00212470    0.00208819   0.000867032    0.00151850   1.02554e-05   8.77936e-05   4.71392e-06       0.00000       0.00000       0.00000       0.00000       0.00000       0.00000       0.00000       0.00000       0.00000       0.00000       0.00000       0.00000       0.00000       0.00000       4.68021       5.20520       5.28606       5.52349       4.97008       4.01369       3.18417       2.39030       1.69854       1.11828      0.762511      0.429038      0.246725      0.124133     0.0595296     0.0257916    0.00986521    0.00326500    0.00113568   0.000280349   6.51549e-05   9.87032e-06       0.00000       0.00000       0.00000       0.00000       0.00000       0.00000       0.00000       0.00000       0.00000       0.00000       0.00000       0.00000       0.00000       0.00000
  11  15 2756.2143    2.8030  1.0284 11.5348 -0.0048  0.0323   0.0790   0.0822    0.2020   0.0000   444.9290       1.05171      0.737412      -9.76980       2.15321      -4.64259      -1.58954      -4.05520      0.997451     0.0299202     -0.616750    -0.0670920     -0.540768     0.0418061      0.114557     0.0224357    0.00224170    0.00313993   -0.00104203  -0.000426988  -3.56664e-05   2.08818e-05       0.00000       0.00000       0.00000       0.00000       0.00000       0.00000       0.00000       0.00000       0.00000       0.00000       0.00000       0.00000       0.00000       0.00000       4.77044       5.22275       5.78417       5.81523       5.07783       4.06894       3.06962       2.50739       1.66420       1.09872      0.717743      0.410204      0.242831      0.125892     0.0608102     0.0273201     0.0100866    0.00337340    0.00115423   0.000310568   5.91658e-05   9.46762e-06       0.00000       0.00000       0.00000       0.00000       0.00000       0.00000       0.00000       0.00000       0.00000       0.00000       0.00000       0.00000       0.00000       0.00000
  11  16 2895.4602    3.6543  0.8001 12.1098 -0.0062  0.0274   0.1144   0.0711    0.1738   0.0000   442.6576       4.68883       8.72479      -3.66703       1.65806      -8.15186       4.13890      -2.03529      -1.79888      -2.16711     -0.320689     0.0710614     -0.166861     0.0432344     0.0260169    0.00415592    0.00544309    0.00525299  -0.000909378   0.000350233   2.33055e-05  -4.74178e-06       0.00000       0.00000       0.00000       0.00000       0.00000       0.00000       0.00000       0.00000       0.00000       0.00000       0.00000       0.00000       0.00000       0.00000       3.93641       4.88574       5.05405       4.72479       4.37088       3.68894       2.67396       1.89942       1.46093      0.917731      0.614231      0.363005      0.190297     0.0950227     0.0469231     0.0185677    0.00773385    0.00306809    0.00105725   0.000264152   5.85673e-05   8.89773e-06       0.00000       0.00000       0.00000       0.00000       0.00000       0.00000       0.00000       0.00000       0.00000       0.00000       0.00000       0.00000       0.00000       0.00000
  11  17 3034.5644    3.8857  1.0448 12.5141 -0.0066  0.0333   0.1032   0.0814    0.1940   0.0000   433.4091       8.10518       15.3366      -1.39557      0.485268      -2.93645       1.54362      -1.79421     -0.709800      0.216335      0.619027     -0.516823     -0.282911      0.158101     0.0108159    0.00926900  -0.000256522   -0.00311306  -0.000467923  -5.35647e-05   9.96210e-06   9.40819e-06       0.00000       0.00000       0.00000       0.00000       0.00000       0.00000       0.00000       0.00000       0.00000       0.00000       0.00000       0.00000       0.00000       0.00000       4.71285       5.86559       5.81236       5.75026       4.85232       4.45930       3.26734       2.49370       1.68477       1.22184      0.712123      0.449225      0.230379      0.120024     0.0554899     0.0244931    0.00995040    0.00382760    0.00110499   0.000326820   6.32786e-05   1.19311e-05       0.00000       0.00000       0.00000       0.00000       0.00000       0.00000       0.00000       0.00000       0.00000       0.00000       0.00000       0.00000       0.00000       0.00000
  11  18 3173.5892    4.2880  1.1438 12.7484  0.0019  0.0366   0.1132   0.0866    0.1838   0.0000   445.4084       2.78830       28.1567       4.06298      -5.37947      -11.8654       1.32415      -5.16073     -0.282964      -1.07911      0.275027     -0.176537    -0.0206032     -0.118468     0.0382786    0.00382533    -0.0158850   -0.00288410   0.000835390   0.000627357   6.88458e-05  -4.72297e-07       0.00000       0.00000       0.00000       0.00000       0.00000       0.00000       0.00000       0.00000       0.00000       0.00000       0.00000       0.00000       0.00000       0.00000       5.49489       6.88568       6.51336       5.84601       5.20326       4.89254       4.08901       3.22518       2.09747       1.42115      0.766782      0.469462      0.227757      0.126453     0.0558232     0.0267803     0.0101837    0.00411448    0.00113936   0.000363021   7.25330e-05   1.21771e-05       0.00000       0.00000       0.00000       0.00000       0.00000       0.00000       0.00000       0.00000       0.00000       0.00000       0.00000       0.00000       0.00000       0.00000
  11  19 3312.4448    3.7958  1.5246 12.1730 -0.0032  0.0396   0.0862   0.0982    0.1592   0.0000   443.5245      0.227478       20.0709      -10.2916       4.87276      -10.9099      -1.85530      -1.59953      0.337319      -2.11706     -0.165090     -0.579390     0.0378237     -0.161861     0.0693630     0.0304810   -0.00422185    0.00557692   -0.00143600   0.000284836  -2.88129e-05  -9.96297e-06       0.00000       0.00000       0.00000       0.00000       0.00000       0.00000       0.00000       0.00000       0.00000       0.00000       0.00000       0.00000       0.00000       0.00000       6.27365       7.61484       7.24789       6.97519       6.30501       5.48773       4.24168       3.07513       2.20127       1.44758      0.946271      0.515101      0.283757      0.137766     0.0626493     0.0281515     0.0112096    0.00389341    0.00133812   0.000335668   7.73024e-05   1.25355e-05       0.00000       0.00000       0.00000       0.00000       0.00000       0.00000       0.00000       0.00000       0.00000       0.00000       0.00000       0.00000       0.00000       0.00000
  11  20 3451.7306    3.2610  2.3315 11.7809 -0.0041  0.0511   0.0605   0.1298    0.1090   0.0000   446.3256       9.03316       19.4371      -4.04974       9.47761      -14.1163      -1.36942      -8.65441      -1.70666      -2.19516     -0.226407    -0.0805843      0.233837    -0.0253522    -0.0936550     0.0259561    -0.0145927   -0.00107899   0.000329760   0.000278211  -2.99585e-05  -7.85815e-06       0.00000       0.00000       0.00000       0.00000       0.00000       0.00000       0.00000       0.00000       0.00000       0.00000       0.00000       0.00000       0.00000       0.00000       7.52290       8.85838       8.71123       8.68018       8.05000       6.89478       4.99654       3.59868       2.69317       1.87469       1.19210      0.723817      0.375645      0.192990     0.0838597     0.0375674     0.0142220    0.00576284    0.00172568   0.000465777   0.000102062   1.60771e-05       0.00000       0.00000       0.00000       0.00000       0.00000       0.00000       0.00000       0.00000       0.00000       0.00000       0.00000       0.00000       0.00000       0.00000
  11  21 3591.2886    2.7539  3.6801 10.9830 -0.0038  0.0611   0.0398   0.1658    0.0949   0.0000   443.6371     -0.200277       14.5028      -7.01537       8.45598      -24.1952       11.2357      -2.42225      0.667887     -0.528947    -0.0813765       1.38023      0.631179     -0.415119      0.276656    -0.0274860    0.00855257   -0.00909243    0.00157054  -0.000110429  -0.000196686  -6.97183e-07       0.00000       0.00000       0.00000       0.00000       0.00000       0.00000       0.00000       0.00000       0.00000       0.00000       0.00000       0.00000       0.00000       0.00000       9.34038       11.3522       11.2533       10.4608       9.75172       8.16048       6.48358       4.84394       3.42623       2.22746       1.35319      0.781919      0.436830      0.215985      0.100557     0.0426049     0.0175059    0.00628636    0.00208025   0.000578414   0.000129418   1.89848e-05       0.00000       0.00000       0.00000       0.00000       0.00000       0.00000       0.00000       0.00000       0.00000       0.00000       0.00000       0.00000       0.00000       0.00000
  11  22 3730.9642    2.2313  4.7220 10.8275 -0.0019  0.0755   0.0308   0.2010    0.0770   0.0000   428.1531       14.1441      0.151021      -20.1938       8.65281      -16.6358      -3.89962     -0.672594      -1.75497      0.603189       4.15297      0.107887      0.224975     -0.127793    -0.0741503     0.0298435     0.0101945     0.0118677    0.00213427   0.000458307   0.000216944  -4.56679e-08       0.00000       0.00000       0.00000       0.00000       0.00000       0.00000       0.00000       0.00000       0.00000       0.00000       0.00000       0.00000       0.00000       0.00000       10.4732       13.4428       13.4721       13.3518       11.2660       9.58258       7.68226       5.75409       3.90092       2.65289       1.62073      0.947881      0.526332      0.272779      0.130360     0.0593354     0.0238778    0.00850949    0.00264525   0.000751855   0.000165888   2.71229e-05       0.00000       0.00000       0.00000       0.00000       0.00000       0.00000       0.00000       0.00000       0.00000       0.00000       0.00000       0.00000       0.00000       0.00000
  11  23 3870.9467    1.8976  5.9669 10.4610 -0.0010  0.0862   0.0243   0.2380    0.0743   0.0000   435.1697       13.2118       10.9469       1.69326      -20.6622      -18.6580      -7.76548      -10.9423     -0.906913      0.519812     -0.449943       2.06152      0.696710     -0.248977     -0.228562     0.0101472    0.00218573    -0.0126294   0.000457423   0.000453944  -5.64743e-05  -2.00876e-06       0.00000       0.00000       0.00000       0.00000       0.00000       0.00000       0.00000       0.00000       0.00000       0.00000       0.00000       0.00000       0.00000       0.00000       12.3756       15.5104       15.6023       15.0773       13.2522       11.0991       8.96289       6.65985       4.63126       3.05949       1.93066       1.09768      0.629034      0.315751      0.153840     0.0675806     0.0276925    0.00952366    0.00314246   0.000846966   0.000191110   2.95048e-05       0.00000       0.00000       0.00000       0.00000       0.00000       0.00000       0.00000       0.00000       0.00000       0.00000       0.00000       0.00000       0.00000       0.00000
  11  25 4151.5993    1.3659 10.1721  9.9251 -0.0023  0.1315   0.0154   0.3698    0.0610   0.0000   406.0332       30.7956       7.44990      -9.24146       2.50401      -14.5990       10.9474      -5.37962       2.94863      -1.62723       4.86409      0.285945       1.27418      0.400293      0.159103      0.110670    -0.0157227     0.0340735   0.000695330  -1.60267e-05   0.000599982  -4.98864e-06       0.00000       0.00000       0.00000       0.00000       0.00000       0.00000       0.00000       0.00000       0.00000       0.00000       0.00000       0.00000       0.00000       0.00000       18.2734       23.1312       23.7795       23.0418       20.4300       16.9112       13.2583       9.95391       7.02574       4.71059       2.90932       1.76487      0.973936      0.512121      0.241070      0.107962     0.0428444     0.0159475    0.00497082    0.00138024   0.000302037   4.58250e-05       0.00000       0.00000       0.00000       0.00000       0.00000       0.00000       0.00000       0.00000       0.00000       0.00000       0.00000       0.00000       0.00000       0.00000
  11  26 4292.3252    1.1508 12.4172  9.8045  0.0009  0.1662   0.0133   0.4684    0.0555   0.0000   431.7616       40.2438       24.7524      -37.1189      -28.9793       20.5417       23.9869      -17.6558      -16.4764       7.65468       3.90952      0.911311       1.45840       1.05763     -0.479840     0.0169626      0.104342    -0.0198704   -0.00319477    0.00204392  -0.000133872   0.000115041       0.00000       0.00000       0.00000       0.00000       0.00000       0.00000       0.00000       0.00000       0.00000       0.00000       0.00000       0.00000       0.00000       0.00000       22.5708       29.3956       29.8506       28.3921       26.3634       21.3181       17.1566       12.5414       8.93911       6.07180       3.80356       2.27664       1.24508      0.629986      0.312745      0.132032     0.0556067     0.0201227    0.00645248    0.00182700   0.000412104   5.91231e-05       0.00000       0.00000       0.00000       0.00000       0.00000       0.00000       0.00000       0.00000       0.00000       0.00000       0.00000       0.00000       0.00000       0.00000
  11  27 4433.0558    0.9586 15.9719  9.7558 -0.0026  0.2252   0.0107   0.6175    0.0472   0.0000   409.5705       6.42922      -49.6077      -19.4294       33.3604       5.71293      -2.90519      -13.1689       6.89105       5.56730      -7.57881       4.77012       2.25435       1.34304     -0.714407     0.0753995     0.0277933    -0.0149971    0.00201263   -0.00359198   0.000829836  -8.25105e-05       0.00000       0.00000       0.00000       0.00000       0.00000       0.00000       0.00000       0.00000       0.00000       0.00000       0.00000       0.00000       0.00000       0.00000       31.4747       39.5318       40.2013       37.8245       35.2580       29.5345       23.5235       17.7782       12.7605       8.38237       5.32600       3.13006       1.75677      0.886813      0.438090      0.184160     0.0771090     0.0275584    0.00910002    0.00245961   0.000538474   7.72870e-05       0.00000       0.00000       0.00000       0.00000       0.00000       0.00000       0.00000       0.00000       0.00000       0.00000       0.00000       0.00000       0.00000       0.00000
  12  11 2235.8688    1.0795  0.7180  9.8667 -0.0057  0.0253   0.0327   0.0643    0.1286   0.0000   442.3892       1.14228       5.92784      0.707720      -2.03744     -0.234146       1.23611     -0.793734      0.682868      -1.44814     -0.365775      0.368601     -0.235275     0.0773177     0.0217697    -0.0241985     0.0232228    0.00713177    0.00159208   0.000931250  -0.000197522   3.15405e-06  -4.57656e-07   7.78544e-07       0.00000       0.00000       0.00000       0.00000       0.00000       0.00000       0.00000       0.00000       0.00000       0.00000       0.00000       0.00000       3.11790       4.47142       4.25988       4.35894       3.93123       3.07644       2.66105       1.81289       1.48480      0.902903      0.653458      0.375674      0.235509      0.122151     0.0656319     0.0326615     0.0139731    0.00605569    0.00232031   0.000789801   0.000265348   6.10580e-05   1.67461e-05   2.36212e-06       0.00000       0.00000       0.00000       0.00000       0.00000       0.00000       0.00000       0.00000       0.00000       0.00000       0.00000       0.00000
  12  12 2376.3711    1.3990  0.8018 10.6494 -0.0071  0.0382   0.0420   0.0658    0.1397   0.0000   438.4731       1.14541       12.1810      -5.32749      -4.36017       1.49468     -0.736321      0.951343     -0.454642     -0.373371      0.879711     -0.448206     -0.292885     0.0675840    -0.0673080    -0.0898943     0.0152558    0.00545252   0.000149319  -0.000188238   0.000170740   2.74738e-05  -2.52796e-05  -2.54040e-06       0.00000       0.00000       0.00000       0.00000       0.00000       0.00000       0.00000       0.00000       0.00000       0.00000       0.00000       0.00000       4.60505       6.48485       5.81429       6.32284       5.82064       4.96152       3.57274       2.90032       2.02640       1.45985       1.04225      0.562957      0.429396      0.186395      0.116747     0.0537472     0.0223696    0.00937788    0.00409230   0.000980278   0.000444096   0.000104552   2.27027e-05   3.90380e-06       0.00000       0.00000       0.00000       0.00000       0.00000       0.00000       0.00000       0.00000       0.00000       0.00000       0.00000       0.00000
  12  13 2515.4748    1.9044  1.0257 10.5288 -0.0022  0.0313   0.0502   0.0816    0.2546   0.0000   427.8725      -2.49227       9.73319      -5.39715       1.26100      -3.78550      -5.87719      -4.17903      0.318622    -0.0416384      -1.03989     -0.768194      0.158106      0.146694     0.0404868    -0.0333322    0.00208623     0.0140481   8.42927e-05  -0.000322885  -0.000193498   8.77681e-05   8.18702e-06   7.03606e-07       0.00000       0.00000       0.00000       0.00000       0.00000       0.00000       0.00000       0.00000       0.00000       0.00000       0.00000       0.00000       4.57453       5.37336       5.24953       5.01695       4.70270       4.17934       3.27648       2.74690       2.04082       1.33807      0.845366      0.485820      0.302061      0.169725     0.0868541     0.0393021     0.0172249    0.00692804    0.00260146   0.000886432   0.000295969   7.32749e-05   1.43464e-05   2.26293e-06       0.00000       0.00000       0.00000       0.00000       0.00000       0.00000       0.00000       0.00000       0.00000       0.00000       0.00000       0.00000
  12  14 2654.6300    2.5629  0.8947 11.0500  0.0006  0.0299   0.0682   0.0669    0.2500   0.0000   445.2952       3.93375       11.5855      0.304593      -4.29541     -0.769146      0.950780      -2.50447       3.52301     -0.502807     -0.188619      0.362629     -0.262846     0.0297421     0.0262263     0.0532691    0.00788389   -0.00745787   -0.00255822    0.00178247   0.000250108  -2.69642e-05  -5.71138e-06  -1.51655e-06       0.00000       0.00000       0.00000       0.00000       0.00000       0.00000       0.00000       0.00000       0.00000       0.00000       0.00000       0.00000       3.60203       4.95121       4.52489       5.30942       3.99598       3.80601       2.76811       2.48403       1.50503       1.21593      0.673404      0.508261      0.244332      0.161987     0.0726797     0.0437517     0.0167303    0.00828001    0.00251736    0.00106140   0.000238429   8.62701e-05   1.38925e-05   3.14796e-06       0.00000       0.00000       0.00000       0.00000       0.00000       0.00000       0.00000       0.00000       0.00000       0.00000       0.00000       0.00000
  12  15 2794.5657    3.0814  0.8833 11.6128 -0.0024  0.0342   0.0844   0.0648    0.2168   0.0000   432.2623       9.47835       10.5413      -12.4352      -5.49789      -6.67561       2.53658      -7.79361       1.04849     -0.601122      -1.49684      0.220160      0.106615     0.0148928    -0.0813059     0.0182515     0.0121035    0.00137166  -0.000120609   0.000244941   0.000226841  -1.67628e-05  -6.99235e-06   2.76356e-07       0.00000       0.00000       0.00000       0.00000       0.00000       0.00000       0.00000       0.00000       0.00000       0.00000       0.00000       0.00000       4.46528       4.64650       5.51490       5.94799       4.44438       3.88862       3.67551       2.73462       1.79173       1.28498      0.912023      0.568549      0.313333      0.176454     0.0907366     0.0492786     0.0234739     0.0103375    0.00357232    0.00116938   0.000301856   7.54754e-05   1.64129e-05   2.54866e-06       0.00000       0.00000       0.00000       0.00000       0.00000       0.00000       0.00000       0.00000       0.00000       0.00000       0.00000       0.00000
  12  16 2934.4441    3.8263  0.7671 12.1234 -0.0023  0.0292   0.1094   0.0591    0.1746   0.0000   440.7234      -1.59200       8.25830     -0.302479       4.05283      -3.09360      -2.77755      -1.09677       1.58624      0.809933     -0.652584     -0.284057     -0.235142     0.0901209     0.0652919     0.0186482    0.00325399    0.00773513    0.00429997   0.000101598   4.76495e-05   6.63083e-05   1.37923e-05  -3.97095e-06       0.00000       0.00000       0.00000       0.00000       0.00000       0.00000       0.00000       0.00000       0.00000       0.00000       0.00000       0.00000       3.46654       4.84574       4.40953       5.02604       3.97983       3.59215       2.80764       2.09608       1.61258       1.03914      0.745125      0.397219      0.274104      0.140906     0.0814875     0.0325285     0.0185368    0.00658224    0.00288576   0.000812015   0.000298300   6.39278e-05   1.56783e-05   2.94906e-06       0.00000       0.00000       0.00000       0.00000       0.00000       0.00000       0.00000       0.00000       0.00000       0.00000       0.00000       0.00000
  12  17 3073.9703    4.3187  0.8077 12.5999 -0.0037  0.0261   0.1244   0.0685    0.1617   0.0000   440.4049       11.1910       14.6415       9.61087       3.46942      -10.1622       2.74449       1.29131     -0.770642     -0.581806      0.410646     -0.621554      0.162837    -0.0944676     0.0516159    -0.0102591    0.00738400    0.00544449  -0.000102932    0.00100817   0.000155093   2.26480e-05   6.29544e-06  -3.19129e-06       0.00000       0.00000       0.00000       0.00000       0.00000       0.00000       0.00000       0.00000       0.00000       0.00000       0.00000       0.00000       3.76984       4.61501       4.81941       4.22768       3.87869       3.45553       2.90937       2.17932       1.61374       1.09554      0.679435      0.419523      0.226577      0.135021     0.0655268     0.0292763     0.0149840    0.00601205    0.00233611   0.000872161   0.000243650   6.41690e-05   1.33958e-05   1.77783e-06       0.00000       0.00000       0.00000       0.00000       0.00000       0.00000       0.00000       0.00000       0.00000       0.00000       0.00000       0.00000
  12  18 3213.3983    4.0481  1.2179 12.3539 -0.0124  0.0338   0.0993   0.0890    0.1842   0.0000   444.3058       5.91972       13.2902       1.20116      -4.28600      0.925420      -7.69205      -4.45866      -1.83724       3.40618      -1.05686      0.439329      0.200141     -0.339432    -0.0888966     0.0788614    -0.0127255    0.00452596  -0.000672984    0.00273295  -0.000278580  -0.000154321  -5.94555e-06   2.91737e-08       0.00000       0.00000       0.00000       0.00000       0.00000       0.00000       0.00000       0.00000       0.00000       0.00000       0.00000       0.00000       4.47373       5.53822       5.53595       5.27308       4.84363       4.25720       3.45992       2.79142       2.09452       1.37274      0.887513      0.514265      0.303536      0.183531     0.0915021     0.0409627     0.0204169    0.00795039    0.00298669    0.00110114   0.000338577   8.36016e-05   1.77318e-05   2.70624e-06       0.00000       0.00000       0.00000       0.00000       0.00000       0.00000       0.00000       0.00000       0.00000       0.00000       0.00000       0.00000
  12  19 3352.7886    3.6466  1.6720 12.2361 -0.0077  0.0421   0.0763   0.1014    0.1245   0.0000   438.0599       14.5570       2.04117      -6.31033      -5.65353      -12.4881      -1.06592      -2.91620      -4.22995      -1.29075     -0.482526      -1.85071      0.167074   0.000633667      0.169470     0.0470806     0.0452150     0.0245768    0.00640846   -0.00157506  -0.000213407  -4.07031e-05   1.02832e-05   3.03664e-06       0.00000       0.00000       0.00000       0.00000       0.00000       0.00000       0.00000       0.00000       0.00000       0.00000       0.00000       0.00000       5.41528       7.29922       7.08733       7.25456       6.09258       5.34857       4.33327       3.46573       2.39425       1.68570       1.04811      0.689369      0.369879      0.202437      0.110329     0.0524817     0.0257293    0.00986273    0.00394888    0.00134733   0.000398171   0.000113312   2.36025e-05   3.95373e-06       0.00000       0.00000       0.00000       0.00000       0.00000       0.00000       0.00000       0.00000       0.00000       0.00000       0.00000       0.00000
  12  20 3492.4896    3.1716  2.6503 11.2434 -0.0029  0.0495   0.0512   0.1256    0.1114   0.0000   436.8194       9.12013       7.20445       4.82362      0.348044       3.66860       10.7464      -8.63515       1.32738       1.87224     -0.648558      0.563052     -0.146609      0.127435    -0.0488444     0.0222372     0.0432966    0.00724011    0.00810893    0.00177825  -0.000645239  -0.000130766  -5.84257e-06  -2.92177e-06       0.00000       0.00000       0.00000       0.00000       0.00000       0.00000       0.00000       0.00000       0.00000       0.00000       0.00000       0.00000       6.49589       8.03169       8.21777       8.02572       7.18892       6.24780       5.05462       3.94876       3.02645       1.93613       1.29584      0.771660      0.480431      0.248314      0.141054     0.0659731     0.0298923     0.0116565    0.00485446    0.00157744   0.000519153   0.000122541   2.72310e-05   4.05458e-06       0.00000       0.00000       0.00000       0.00000       0.00000       0.00000       0.00000       0.00000       0.00000       0.00000       0.00000       0.00000
  12  21 3632.6780    2.5944  3.5916 11.0729 -0.0020  0.0608   0.0378   0.1562    0.0846   0.0000   431.8114       12.1201       16.8201      -9.30543       7.23864      -13.4261      -1.32284       2.03781       2.04474      -3.46062      0.985292      0.743940     -0.372143    -0.0332916     -0.137404     0.0263508     0.0376837     0.0212171    0.00348884   -0.00112613   0.000982184   0.000162949  -6.89696e-06   4.59766e-06       0.00000       0.00000       0.00000       0.00000       0.00000       0.00000       0.00000       0.00000       0.00000       0.00000       0.00000       0.00000       8.09991       9.94815       10.0887       9.87120       8.93291       7.87709       6.38735       4.70317       3.51201       2.42273       1.63085       1.03709      0.582750      0.314703      0.157766     0.0824221     0.0336434     0.0153523    0.00559930    0.00205320   0.000601714   0.000152394   3.32833e-05   4.91759e-06       0.00000       0.00000       0.00000       0.00000       0.00000       0.00000       0.00000       0.00000       0.00000       0.00000       0.00000       0.00000
  12  22 3772.5066    2.1784  5.0746 10.6242 -0.0016  0.0756   0.0276   0.1951    0.0743   0.0000   460.1864       26.5794      -2.02030      -14.2751      -4.52045       8.38709      -11.2226      -10.3067       1.87381      -4.42947      -2.77982     -0.511538      0.762125      0.590439     -0.124848     0.0589656     0.0304757    -0.0163129   0.000535738    0.00242624   -0.00113625  -0.000129107  -2.70830e-05   4.11936e-07       0.00000       0.00000       0.00000       0.00000       0.00000       0.00000       0.00000       0.00000       0.00000       0.00000       0.00000       0.00000       10.0758       12.8228       13.0502       12.2608       11.4833       9.61109       8.06843       5.99346       4.44051       3.03367       2.00692       1.20562      0.708774      0.401182      0.198429     0.0963640     0.0438941     0.0188480    0.00696435    0.00245101   0.000752990   0.000197008   4.46050e-05   6.08343e-06       0.00000       0.00000       0.00000       0.00000       0.00000       0.00000       0.00000       0.00000       0.00000       0.00000       0.00000       0.00000
  12  23 3913.1272    1.8029  6.7792 10.2930 -0.0018  0.0914   0.0210   0.2398    0.0666   0.0000   443.6822       6.64302      -14.8615      -25.2168       6.22229      -5.28638      -12.5302       4.01633      -2.62542       2.95237      0.884781    -0.0279781      0.960766     -0.639882     -0.410709      0.157249    -0.0205722    -0.0502890   -0.00265499    0.00172011  -0.000746512   0.000133039   3.40974e-05  -8.40972e-06       0.00000       0.00000       0.00000       0.00000       0.00000       0.00000       0.00000       0.00000       0.00000       0.00000       0.00000       0.00000       12.2058       14.5427       15.1379       15.0994       13.7416       11.5631       9.36730       7.28765       5.42638       3.71800       2.39646       1.50352      0.903867      0.498426      0.262132      0.129468     0.0548721     0.0235356    0.00888035    0.00304920   0.000927456   0.000239069   5.00981e-05   7.18631e-06       0.00000       0.00000       0.00000       0.00000       0.00000       0.00000       0.00000       0.00000       0.00000       0.00000       0.00000       0.00000
  12  24 4053.9204    1.5370  9.0544  9.9781  0.0013  0.1155   0.0166   0.3090    0.0644   0.0000   468.6877      -12.5172      -28.1710       21.4765       3.56962      -14.0267      -10.6606      -14.5089       4.54475     -0.123696      -2.46164      -1.98454     -0.147255      0.172711      0.195820      0.211806     0.0799812     0.0136072    -0.0215794   0.000726083   -0.00121997   0.000188965  -6.71803e-05  -4.74183e-06       0.00000       0.00000       0.00000       0.00000       0.00000       0.00000       0.00000       0.00000       0.00000       0.00000       0.00000       0.00000       14.5754       18.8424       18.9724       19.4211       17.1375       14.5422       11.8974       9.02094       6.63756       4.61517       3.01593       1.91209       1.11468      0.634731      0.326724      0.161487     0.0727355     0.0308179     0.0115907    0.00405065    0.00120031   0.000317554   6.85840e-05   1.02885e-05       0.00000       0.00000       0.00000       0.00000       0.00000       0.00000       0.00000       0.00000       0.00000       0.00000       0.00000       0.00000
  12  25 4194.2439    1.2546 10.4912  9.8738 -0.0040  0.1344   0.0139   0.3772    0.0567   0.0000   460.0819       12.5552       15.8783       18.2125     -0.687658      -3.35435      -5.07911       26.3330       12.1803      -12.9756      -4.59805      0.890395       1.72362      -1.30222      0.396734      0.425177     0.0852891    -0.0518739  -0.000255567   -0.00553505  -0.000814691   0.000499153  -4.37334e-06   1.27174e-05       0.00000       0.00000       0.00000       0.00000       0.00000       0.00000       0.00000       0.00000       0.00000       0.00000       0.00000       0.00000       17.2503       21.7730       22.5432       22.1357       20.5200       16.9733       13.9891       10.7225       7.63695       5.45659       3.59144       2.26290       1.31452      0.735568      0.374719      0.188436     0.0831136     0.0360058     0.0132687    0.00462121    0.00140034   0.000385573   8.08283e-05   1.12768e-05       0.00000       0.00000       0.00000       0.00000       0.00000       0.00000       0.00000       0.00000       0.00000       0.00000       0.00000       0.00000
  12  26 4335.3928    1.0836 12.9224  9.8344 -0.0024  0.1732   0.0123   0.4704    0.0493   0.0000   471.6292     -0.887696      -19.4926      -14.0399       11.9940       10.9704      0.273836      -5.63660      -9.00441      -12.1395       6.21646       5.66092      -1.39841      0.183657      0.446865      0.454316      0.200453    -0.0283785    -0.0316481   -0.00278026   0.000584505   0.000573009  -4.79477e-06   1.52337e-05       0.00000       0.00000       0.00000       0.00000       0.00000       0.00000       0.00000       0.00000       0.00000       0.00000       0.00000       0.00000       21.3589       27.8833       28.0535       28.2408       25.8267       21.4928       17.9068       13.8138       10.3601       7.00879       4.69005       2.86941       1.72358      0.977162      0.496632      0.256214      0.107816     0.0484408     0.0174668    0.00623479    0.00192453   0.000496584   0.000109058   1.54400e-05       0.00000       0.00000       0.00000       0.00000       0.00000       0.00000       0.00000       0.00000       0.00000       0.00000       0.00000       0.00000
  12  28 4617.7085    0.7507 18.1988  9.7136  0.0024  0.2843   0.0086   0.7464    0.0368   0.0000   438.3837      -21.4048       25.2881      -4.25583       88.8814      -17.3076      -1.49623      -4.66020       4.55689       25.2483       4.26690      -2.62347      -2.32975     -0.738981      0.723600    -0.0899145     0.0856331    -0.0594299    0.00391145   -0.00776519    0.00302535   0.000816216  -0.000153645   4.19305e-06       0.00000       0.00000       0.00000       0.00000       0.00000       0.00000       0.00000       0.00000       0.00000       0.00000       0.00000       0.00000       34.7327       45.5567       47.8000       46.0040       41.7458       35.7685       30.2262       22.5878       17.0419       11.7863       7.82748       4.91639       2.87004       1.65242      0.850633      0.416230      0.195543     0.0823320     0.0315477     0.0110945    0.00329530   0.000847471   0.000180913   2.47669e-05       0.00000       0.00000       0.00000       0.00000       0.00000       0.00000       0.00000       0.00000       0.00000       0.00000       0.00000       0.00000
  13   9 1983.8675    0.5917  0.4539  9.6303 -0.0092  0.0271   0.0236   0.0506    0.0728   0.0000   436.0129      0.844752       6.20729      -2.25283       5.57249     -0.503294       1.21487     -0.372421      -1.51037      0.851286     -0.302588       1.04084      0.100397    -0.0250339     0.0885241    -0.0506629    0.00272891    -0.0129269   0.000636239    0.00189536  -0.000422723   0.000123436   1.92201e-05   4.98208e-07  -1.83532e-06  -2.92146e-07       0.00000       0.00000       0.00000       0.00000       0.00000       0.00000       0.00000       0.00000       0.00000       0.00000       3.09909       3.36852       4.44384       3.95892       3.58182       3.24372       2.45338       2.08264       1.83071      0.943961      0.745341      0.593906      0.281160      0.175512      0.111478     0.0547062     0.0285758     0.0152506    0.00553140    0.00185377   0.000864940   0.000332437   8.36230e-05   1.67233e-05   3.61078e-06   4.34087e-07       0.00000       0.00000       0.00000       0.00000       0.00000       0.00000       0.00000       0.00000       0.00000       0.00000
  13  11 2271.1334    1.1139  0.8386  9.8128 -0.0106  0.0280   0.0303   0.0643    0.1480   0.0000   429.4292       3.87129       9.68777      -2.47987      -3.12573      -3.59985       5.13048      -3.42212      -1.86497      -1.09583       1.88398      0.268298      0.162243    -0.0381410    -0.0296075     0.0424971    0.00497543    -0.0128684   -0.00361855    0.00114378    0.00106540   9.77957e-05  -6.95631e-05  -6.58034e-06  -6.34341e-06  -5.38408e-07       0.00000       0.00000       0.00000       0.00000       0.00000       0.00000       0.00000       0.00000       0.00000       0.00000       3.88809       4.68762       5.18780       5.03664       4.45820       3.59443       3.13239       2.39337       1.70767       1.16670      0.831428      0.549863      0.307130      0.190210      0.102363     0.0516129     0.0271134     0.0131645    0.00581478    0.00206702   0.000747216   0.000248456   6.55166e-05   1.67259e-05   3.50071e-06   4.30284e-07       0.00000       0.00000       0.00000       0.00000       0.00000       0.00000       0.00000       0.00000       0.00000       0.00000
  13  12 2411.8852    1.4998  0.8687 10.6127 -0.0049  0.0331   0.0409   0.0670    0.1331   0.0000   428.6962      -3.94422       12.6043      -5.38760      -4.83406     -0.580481       3.10734       2.10970       2.81167     -0.480885     -0.412851    0.00486960     0.0220652     -0.263519    -0.0470011    -0.0226409     0.0188531    -0.0109530    0.00477321    0.00294035   2.97120e-05   0.000211389  -4.67083e-05   1.63932e-05  -3.60793e-07  -1.39935e-07       0.00000       0.00000       0.00000       0.00000       0.00000       0.00000       0.00000       0.00000       0.00000       0.00000       4.26625       6.18793       6.15725       6.47780       5.36410       4.47879       3.45065       2.68151       1.79911       1.38649      0.800471      0.594152      0.296263      0.228296      0.105138     0.0649637     0.0275758     0.0149758    0.00581862    0.00264502   0.000760851   0.000318944   6.77824e-05   2.36455e-05   4.29907e-06   7.80799e-07       0.00000       0.00000       0.00000       0.00000       0.00000       0.00000       0.00000       0.00000       0.00000       0.00000
  13  13 2551.7601    2.0163  0.9660 10.9426 -0.0014  0.0293   0.0527   0.0722    0.1813   0.0000   439.7285       2.53520       15.7616       4.92112       3.97948      -5.09533      -5.00097       2.47098      -3.03856     -0.508475     -0.492911      0.328065      0.395651    -0.0138974     0.0735966     0.0333178     0.0169816    0.00365537    0.00164759   -0.00101269   0.000867630  -9.95022e-05  -9.40160e-06  -2.71092e-05   2.61213e-06   2.63726e-07       0.00000       0.00000       0.00000       0.00000       0.00000       0.00000       0.00000       0.00000       0.00000       0.00000       3.62501       4.79306       4.70252       4.74552       4.40166       3.79982       2.97269       2.44185       1.69109       1.28639      0.853659      0.545423      0.358405      0.198279      0.111336     0.0575680     0.0299826     0.0118768    0.00579343    0.00213990   0.000804360   0.000243877   7.98115e-05   2.10724e-05   3.97689e-06   6.27914e-07       0.00000       0.00000       0.00000       0.00000       0.00000       0.00000       0.00000       0.00000       0.00000       0.00000
  13  14 2691.7219    2.4945  0.9664 11.6741 -0.0073  0.0308   0.0704   0.0770    0.1718   0.0000   434.7798     -0.179390       14.0164      0.490216       9.54791      -3.05552      -3.69653      -4.27019      0.570373      0.729217     -0.863831      0.472885      0.291249     -0.171510      0.182917     0.0728704   -0.00798823    -0.0286850   -0.00478547    0.00395793   -0.00182032  -0.000324266   0.000181640  -7.47467e-06  -6.84834e-08  -5.19786e-07       0.00000       0.00000       0.00000       0.00000       0.00000       0.00000       0.00000       0.00000       0.00000       0.00000       3.85246       5.00285       5.10113       5.10250       4.67411       3.98376       3.31094       2.46316       1.85419       1.31782      0.910029      0.601201      0.363442      0.215744      0.119867     0.0584449     0.0330037     0.0124546    0.00654810    0.00222012   0.000901146   0.000281779   8.28917e-05   2.12862e-05   4.52241e-06   6.25033e-07       0.00000       0.00000       0.00000       0.00000       0.00000       0.00000       0.00000       0.00000       0.00000       0.00000
  13  15 2832.1966    3.2375  0.9889 11.8099 -0.0005  0.0321   0.0823   0.0722    0.2121   0.0000   445.0888     -0.669551       13.2884      -4.54972      -4.08449      -2.02498      -3.14114       2.24253      0.979974    -0.0971910      -1.54795     -0.325744     -0.111303     0.0735688     -0.106490   -0.00221714     0.0562130     0.0166945    0.00309283   0.000436913   3.97628e-05   4.26879e-05   1.21344e-05   3.48054e-07  -1.15460e-06  -6.60612e-07       0.00000       0.00000       0.00000       0.00000       0.00000       0.00000       0.00000       0.00000       0.00000       0.00000       4.18662       4.46654       4.67523       5.31996       4.57620       3.49393       3.29053       2.86559       1.99627       1.30811      0.956190      0.669147      0.401130      0.205485      0.117267     0.0682679     0.0383815     0.0170770    0.00713458    0.00245537   0.000868201   0.000261180   7.84326e-05   1.98422e-05   4.06697e-06   5.79854e-07       0.00000       0.00000       0.00000       0.00000       0.00000       0.00000       0.00000       0.00000       0.00000       0.00000
  13  16 2972.6857    3.7429  0.9096 12.5714 -0.0050  0.0297   0.1007   0.0719    0.1515   0.0000   439.0029       2.97744       11.9631     -0.934589      -5.15632     -0.503338      -1.99673      -1.67680     -0.449521      0.687636     -0.688923      0.117518     -0.188884    -0.0489212     0.0835739    0.00987684     0.0143281     0.0290139   -0.00337171  -0.000953691   0.000986502   0.000179539  -8.51393e-06   2.85375e-05  -2.04227e-06  -1.93960e-07       0.00000       0.00000       0.00000       0.00000       0.00000       0.00000       0.00000       0.00000       0.00000       0.00000       3.53123       4.19443       4.47268       4.45935       4.29573       3.38465       2.97947       2.34689       1.76986       1.15399      0.862039      0.592047      0.364999      0.191063      0.115185     0.0598236     0.0307447     0.0156446    0.00584406    0.00224431   0.000850520   0.000267053   8.01192e-05   1.93178e-05   4.30607e-06   5.39576e-07       0.00000       0.00000       0.00000       0.00000       0.00000       0.00000       0.00000       0.00000       0.00000       0.00000
  13  17 3112.6318    4.3021  0.9954 12.5878  0.0019  0.0281   0.1103   0.0735    0.1753   0.0000   438.5346       3.83843       8.73507      0.750181       2.91042      -5.31816     -0.629327     -0.366064       1.96083     -0.534573      -2.07219      0.921633     -0.205339     -0.239152     0.0100126     0.0754563     0.0203508     0.0190918  -6.27452e-06  -0.000857733  -0.000561590   0.000143575  -2.18746e-05  -1.68087e-05   2.92827e-07  -2.45415e-07       0.00000       0.00000       0.00000       0.00000       0.00000       0.00000       0.00000       0.00000       0.00000       0.00000       3.61099       4.33569       4.47804       4.25389       3.89163       3.51745       3.02301       2.38430       1.82226       1.27479      0.871707      0.564942      0.340894      0.195054      0.103325     0.0566192     0.0272305     0.0129542    0.00527369    0.00222777   0.000783371   0.000261466   7.30880e-05   1.79382e-05   3.73019e-06   5.02853e-07       0.00000       0.00000       0.00000       0.00000       0.00000       0.00000       0.00000       0.00000       0.00000       0.00000
  13  18 3252.4925    4.0665  1.2704 12.5022 -0.0084  0.0333   0.0945   0.0855    0.1630   0.0000   444.9474       8.94036       18.9108      -5.23874      -5.92068       4.35031      -4.41509      -5.09916       1.71666      -1.80358      -1.28882      0.469847     -0.294217      0.126709     0.0359797   -0.00612365    -0.0919660     0.0172799    0.00661956    0.00152388  -0.000568691   8.26203e-05  -0.000140392  -2.05400e-05  -2.82262e-07  -5.23003e-08       0.00000       0.00000       0.00000       0.00000       0.00000       0.00000       0.00000       0.00000       0.00000       0.00000       4.01296       5.21139       5.26455       5.31290       4.65242       4.29707       3.44647       2.66064       1.98011       1.41882      0.979320      0.646741      0.405922      0.219797      0.131372     0.0627996     0.0335304     0.0147957    0.00667339    0.00247816    0.00101718   0.000305208   9.26680e-05   2.21080e-05   4.58002e-06   7.12912e-07       0.00000       0.00000       0.00000       0.00000       0.00000       0.00000       0.00000       0.00000       0.00000       0.00000
  13  19 3392.4601    3.5573  1.8259 11.9032 -0.0033  0.0400   0.0677   0.1022    0.1257   0.0000   443.6458       11.0635       3.84867       4.90470      -1.22974      -7.00752      -2.67535      -4.37656     -0.188207     -0.846160      -1.64931     -0.158456      0.287348      0.276155     -0.245086      0.119643     0.0909908     0.0177765    0.00827890    0.00222733  -0.000640390   0.000587941  -9.59276e-06   3.07608e-05   3.63014e-07   9.73905e-07       0.00000       0.00000       0.00000       0.00000       0.00000       0.00000       0.00000       0.00000       0.00000       0.00000       4.98498       5.59368       6.25842       6.59314       5.44381       5.02917       4.00793       3.25280       2.39392       1.72417       1.19207      0.766345      0.461000      0.287918      0.163789     0.0823264     0.0414844     0.0199807    0.00860837    0.00331474    0.00119987   0.000395128   0.000109532   2.55364e-05   4.71760e-06   7.68237e-07       0.00000       0.00000       0.00000       0.00000       0.00000       0.00000       0.00000       0.00000       0.00000       0.00000
  13  20 3532.8205    2.8599  2.8668 11.4424 -0.0006  0.0533   0.0441   0.1355    0.0875   0.0000   445.6737       1.84725     -0.740395      -6.59104      -5.61176      -11.4830      -1.68954      -3.97021       5.03956     0.0215813       2.37363     -0.404702      0.497269      0.252848      0.136803     0.0839914     0.0378400   -0.00707738   -0.00305710   -0.00182537   -0.00294851   0.000615882   0.000255104  -2.77953e-06  -5.45379e-06   1.28488e-07       0.00000       0.00000       0.00000       0.00000       0.00000       0.00000       0.00000       0.00000       0.00000       0.00000       6.34891       8.30018       8.54303       8.26090       7.43966       6.50006       5.68416       4.35021       3.37664       2.47062       1.49281       1.04675      0.598987      0.369743      0.190565      0.108026     0.0527069     0.0229941     0.0103251    0.00426240    0.00157268   0.000545648   0.000136616   3.95577e-05   8.02452e-06   1.11075e-06       0.00000       0.00000       0.00000       0.00000       0.00000       0.00000       0.00000       0.00000       0.00000       0.00000
  13  21 3673.1769    2.4634  3.9076 10.9457 -0.0012  0.0626   0.0332   0.1576    0.0762   0.0000   446.6871       18.6628       18.4711      -18.5755      0.481335      -13.7259       5.93342      -2.52956      -4.31305     -0.471588       1.43666      0.320718     -0.357535     -0.400863      0.519930     0.0807921    -0.0112831    -0.0530477     0.0213722    0.00875748  -0.000164819  -0.000731431   0.000107471   3.15883e-05  -9.34539e-07  -3.00879e-06       0.00000       0.00000       0.00000       0.00000       0.00000       0.00000       0.00000       0.00000       0.00000       0.00000       7.38522       9.56690       9.15275       10.0623       8.78384       7.96464       6.15397       5.08854       3.79180       2.79641       1.86015       1.19647      0.745887      0.460588      0.256958      0.133770     0.0648040     0.0293668     0.0127867    0.00500070    0.00179952   0.000601296   0.000174455   4.44039e-05   8.70944e-06   1.45031e-06       0.00000       0.00000       0.00000       0.00000       0.00000       0.00000       0.00000       0.00000       0.00000       0.00000
  13  22 3813.9103    2.0782  5.3211 10.7283 -0.0044  0.0763   0.0254   0.1978    0.0636   0.0000   440.6779      -19.3202       29.0328       5.99820      -7.36663      -19.8116      -8.34742      -2.89396      0.458534      -4.24411       3.90281      -2.21636      0.744012      0.911587     -0.145033     -0.479011    -0.0153341     0.0379622   -0.00217472   -0.00408994    0.00349304    0.00163134  -7.70681e-05  -6.05013e-05   3.06711e-05   4.75677e-08       0.00000       0.00000       0.00000       0.00000       0.00000       0.00000       0.00000       0.00000       0.00000       0.00000       9.04895       11.1944       11.6587       11.5668       10.5675       9.35968       8.02503       6.21534       4.67349       3.35826       2.37876       1.49474      0.924599      0.547689      0.309899      0.154965     0.0767558     0.0369010     0.0161721    0.00631268    0.00231563   0.000750402   0.000222919   5.38330e-05   1.12793e-05   1.54426e-06       0.00000       0.00000       0.00000       0.00000       0.00000       0.00000       0.00000       0.00000       0.00000       0.00000
  13  23 3954.5476    1.7021  7.5415 10.2147 -0.0032  0.0957   0.0183   0.2498    0.0629   0.0000   440.1838       11.4589       8.90760      -38.1879     -0.615608       1.49874       2.52195      -7.77756     -0.272966      -4.35318       1.93857       3.96038    -0.0833254     -0.644301      0.401784      0.172282     -0.215363     0.0410821    0.00940830  -0.000576099   -0.00197027    0.00153170  -0.000141952   6.59913e-05  -1.91647e-05   1.70093e-06       0.00000       0.00000       0.00000       0.00000       0.00000       0.00000       0.00000       0.00000       0.00000       0.00000       11.4187       14.6645       15.3552       15.0035       13.6696       11.9314       10.1637       7.74617       5.97481       4.20640       2.90824       1.85848       1.14842      0.686209      0.371343      0.199955     0.0975577     0.0454480     0.0198091    0.00810940    0.00288604   0.000977840   0.000280302   6.87181e-05   1.45536e-05   1.96363e-06       0.00000       0.00000       0.00000       0.00000       0.00000       0.00000       0.00000       0.00000       0.00000       0.00000
  13  24 4095.7790    1.4576  9.4196 10.0226 -0.0018  0.1123   0.0150   0.3187    0.0574   0.0000   445.3770       21.2735       41.9875       10.1466      -5.66305       12.7449      -3.35757       5.72103     -0.855406       3.37417       2.44117      -2.52356      -1.56786      -1.15452     -0.133972     0.0695635     -0.289304     0.0162150    0.00586656    -0.0125773   -0.00130716   -0.00108785  -0.000268350  -4.62102e-05   1.58057e-05   4.89009e-06       0.00000       0.00000       0.00000       0.00000       0.00000       0.00000       0.00000       0.00000       0.00000       0.00000       13.2758       16.8281       17.5901       17.6198       16.1209       14.0646       11.5345       9.17493       6.90090       4.92144       3.37292       2.20733       1.39767      0.798273      0.446746      0.240702      0.120604     0.0545556     0.0235219    0.00946252    0.00347110    0.00113001   0.000336490   8.31439e-05   1.67529e-05   2.34524e-06       0.00000       0.00000       0.00000       0.00000       0.00000       0.00000       0.00000       0.00000       0.00000       0.00000
  13  26 4378.2235    1.0055 13.1540  9.8466 -0.0046  0.1709   0.0111   0.4801    0.0459   0.0000   453.6030     -0.150224       16.3735      -58.2312       8.61636       28.2662      -7.24677       12.4589      -15.0865      -8.62018       8.23157       3.35937       2.52105       1.02025      0.163522     -0.249767     -0.119457     0.0576020     0.0340225    -0.0156427    0.00492149    0.00188713   0.000205688  -6.22959e-05  -4.31812e-06  -4.71730e-06       0.00000       0.00000       0.00000       0.00000       0.00000       0.00000       0.00000       0.00000       0.00000       0.00000       20.6620       25.7116       26.9524       26.5307       24.6727       21.5072       17.8482       14.3620       10.6288       7.75712       5.31715       3.47396       2.18192       1.27429      0.700863      0.382801      0.185135     0.0880138     0.0367666     0.0152341    0.00536076    0.00177229   0.000519575   0.000129779   2.50322e-05   3.43898e-06       0.00000       0.00000       0.00000       0.00000       0.00000       0.00000       0.00000       0.00000       0.00000       0.00000
  13  27 4519.3826    0.8187 16.0140  9.7931 -0.0000  0.2352   0.0089   0.6105    0.0387   0.0000   429.0467       78.5104      -3.96705      -42.6489       12.6355      0.793030      0.427948      -35.7995       9.31947       18.2754      -12.9687      0.164132      0.766334    -0.0359100     -0.296353      0.351976      0.175944     -0.260864    -0.0618168  -0.000172427    0.00294020   -0.00436640  -0.000165094   0.000302293  -3.06342e-05  -1.11569e-06       0.00000       0.00000       0.00000       0.00000       0.00000       0.00000       0.00000       0.00000       0.00000       0.00000       26.2643       34.7115       36.3554       35.8563       33.3655       28.9809       24.3780       19.1563       14.5126       10.4817       7.30205       4.87451       3.03024       1.80161      0.983668      0.540037      0.269179      0.124205     0.0544211     0.0219972    0.00789385    0.00266165   0.000761206   0.000188569   3.75631e-05   5.08965e-06       0.00000       0.00000       0.00000       0.00000       0.00000       0.00000       0.00000       0.00000       0.00000       0.00000
  14  11 2305.6496    1.2569  0.8698  9.9619  0.0004  0.0280   0.0320   0.0649    0.1399   0.0000   432.8609       4.56861       10.8506       1.23081       2.56552      0.968991      -3.41248      -3.72942      0.319154       1.88417      0.401709     -0.330017     -0.228829      0.114794    -0.0153535   -0.00474441     0.0942368    -0.0167261    0.00571698   -0.00553059   0.000680077   9.44756e-05   0.000128674  -3.57376e-05  -8.18297e-06   1.05326e-06   5.01856e-07  -2.01412e-08       0.00000       0.00000       0.00000       0.00000       0.00000       0.00000       0.00000       0.00000       3.03370       3.75440       3.96315       3.95968       3.46151       3.57723       2.58655       2.41248       1.73451       1.27996      0.881093      0.673481      0.391191      0.249417      0.138481     0.0824126     0.0385122     0.0219284    0.00995983    0.00456505    0.00162341   0.000702703   0.000236170   8.64260e-05   2.14305e-05   5.31735e-06   8.10373e-07   1.47219e-07       0.00000       0.00000       0.00000       0.00000       0.00000       0.00000       0.00000       0.00000
  14  12 2446.7359    1.6720  0.9478 10.5444 -0.0008  0.0298   0.0424   0.0676    0.1645   0.0000   437.0136      -4.65201       14.9754       7.43472      -4.62201      -7.26964      -4.71180      -2.98814     -0.454461       1.62659    -0.0997329      -1.37323     -0.131284    -0.0793001      0.176452     0.0405813     0.0241130    -0.0209308    0.00508944   -0.00103083   -0.00402334   0.000192847  -0.000116805   9.00262e-05  -1.24942e-05  -6.35145e-06   6.59483e-07   6.76158e-08       0.00000       0.00000       0.00000       0.00000       0.00000       0.00000       0.00000       0.00000       3.24586       4.05161       4.23138       4.36474       3.71079       3.60351       3.06438       2.24858       1.98346       1.35040      0.972578      0.646051      0.418630      0.236803      0.158369     0.0840628     0.0433705     0.0212418     0.0109254    0.00435176    0.00188916   0.000730816   0.000280345   8.06446e-05   2.24639e-05   4.45682e-06   1.06066e-06   1.48383e-07       0.00000       0.00000       0.00000       0.00000       0.00000       0.00000       0.00000       0.00000
  14  13 2587.3863    2.0223  0.9708 11.4015 -0.0120  0.0316   0.0523   0.0720    0.1332   0.0000   433.6859       4.68368       11.5471      -7.07978      -1.81075      -5.37713       4.54920     -0.445450     -0.306646      0.183177     0.0100906     -0.390223      -1.29930      0.498077     -0.232522      0.165247   -0.00297455    0.00716072   -0.00176575     0.0109641    0.00166525   0.000936024   0.000390129   1.92949e-05  -3.15818e-05   6.40795e-07  -4.67576e-07   1.17121e-08       0.00000       0.00000       0.00000       0.00000       0.00000       0.00000       0.00000       0.00000       3.52860       4.16004       4.67594       4.53291       4.50472       3.51503       3.10619       2.69681       1.80644       1.42378       1.07294      0.640948      0.445947      0.264499      0.162744     0.0967262     0.0434701     0.0232650     0.0123723    0.00503402    0.00213181   0.000802881   0.000230495   7.52211e-05   2.52454e-05   6.03530e-06   1.09639e-06   1.34746e-07       0.00000       0.00000       0.00000       0.00000       0.00000       0.00000       0.00000       0.00000
  14  14 2728.2664    2.6191  0.9144 11.9078 -0.0070  0.0300   0.0694   0.0705    0.1387   0.0000   440.7735       3.23037       6.31866      -3.33091       1.05560      0.816503     -0.818395      -3.46458    -0.0606701     -0.274613       1.86080      0.177690    -0.0377960     0.0147027      0.166748     0.0478809    0.00882968    -0.0490233    -0.0173159   -0.00365014   -0.00305341  -0.000368400   9.97656e-05   7.47964e-05   2.83090e-05   4.37997e-07   3.52216e-07   2.30301e-07       0.00000       0.00000       0.00000       0.00000       0.00000       0.00000       0.00000       0.00000       3.40460       4.18427       4.95199       4.50955       4.11867       3.75448       3.15512       2.35652       1.93631       1.40217      0.903647      0.676770      0.414853      0.252481      0.145679     0.0829310     0.0444074     0.0226225     0.0108954    0.00448057    0.00196227   0.000781109   0.000290921   9.01366e-05   2.22438e-05   5.58091e-06   1.03984e-06   1.24125e-07       0.00000       0.00000       0.00000       0.00000       0.00000       0.00000       0.00000       0.00000
  14  15 2869.3126    3.5261  0.9078 12.0565 -0.0044  0.0340   0.0939   0.0661    0.1986   0.0000   440.0311       8.89767       13.7429      -4.34794      -1.73497      -2.63644      -3.03280      -3.08547       1.00975      -1.02780      -1.54986     -0.277047     -0.278295     0.0545212     -0.131149     0.0298190    -0.0681078    -0.0115872   -0.00140166   -0.00370468   -0.00114290  -0.000892705   0.000121513  -9.93886e-05  -5.95162e-06   4.26752e-06   1.19335e-06  -2.49712e-07       0.00000       0.00000       0.00000       0.00000       0.00000       0.00000       0.00000       0.00000       3.23668       4.98054       4.99512       4.73482       4.98944       3.33476       3.76845       2.26858       2.06860       1.42933      0.977037      0.743052      0.352442      0.303652      0.143370     0.0936402     0.0447916     0.0208872     0.0122167    0.00432924    0.00230564   0.000766025   0.000260866   0.000103318   1.92459e-05   7.25648e-06   1.69571e-06   1.73349e-07       0.00000       0.00000       0.00000       0.00000       0.00000       0.00000       0.00000       0.00000
  14  16 3010.2085    3.9584  1.0242 12.4283  0.0044  0.0327   0.0994   0.0709    0.1869   0.0000   441.9794     -0.822209       13.1674     -0.446067       2.51501      -6.77248     -0.773280      -3.37124       4.51970      -2.16704      -2.78805       1.39908      0.667522      0.188963    -0.0362990     0.0727076     0.0251885     0.0370286   -0.00829890    0.00550108   4.52591e-05  -0.000604275   1.73420e-06   3.19953e-05   4.96235e-05   7.21460e-06  -1.20317e-06  -6.96203e-08       0.00000       0.00000       0.00000       0.00000       0.00000       0.00000       0.00000       0.00000       3.34393       4.56190       4.35565       4.76567       4.26337       3.86140       3.32101       2.45322       2.18066       1.41220       1.16494      0.683475      0.498154      0.293163      0.173434      0.102606     0.0488535     0.0289030     0.0101865    0.00624494    0.00191081   0.000965037   0.000284884   9.54829e-05   2.77653e-05   5.40496e-06   1.37925e-06   1.87646e-07       0.00000       0.00000       0.00000       0.00000       0.00000       0.00000       0.00000       0.00000
  14  17 3150.6359    4.1153  1.0203 12.7807  0.0008  0.0346   0.1047   0.0712    0.1626   0.0000   439.8086       8.51596       19.2444      -14.0654       2.87712      -8.86584    -0.0622235      -6.46764      0.528261      -1.86877     -0.117134      0.769457      0.477631     -0.103284     -0.105137     0.0743697    0.00943435    -0.0162840    -0.0117995    0.00209411    0.00192717   0.000113577  -0.000296093  -0.000141877   1.74713e-05   5.54228e-06  -6.56792e-07   8.27028e-08       0.00000       0.00000       0.00000       0.00000       0.00000       0.00000       0.00000       0.00000       3.74682       5.42978       5.32557       5.82794       4.98197       4.35614       3.77247       2.67450       2.32854       1.39291       1.20160      0.685301      0.510953      0.293301      0.176264      0.100569     0.0510187     0.0294869     0.0107385    0.00645290    0.00209579   0.000967435   0.000302524   0.000101477   3.06065e-05   5.30373e-06   1.55546e-06   2.04475e-07       0.00000       0.00000       0.00000       0.00000       0.00000       0.00000       0.00000       0.00000
  14  18 3290.9752    3.8510  1.2362 12.7799 -0.0079  0.0381   0.0924   0.0814    0.1411   0.0000   433.2458       9.43402       9.15481      -7.84562      -2.61548      -14.2246      -5.50400      0.690080      -3.85539      -4.52258     -0.317338    -0.0259244      0.297047      0.241566  -0.000844595    -0.0485374     0.0585867     0.0405280    -0.0235634    0.00111931    0.00302139   -0.00105150  -0.000346560   0.000169800   4.40714e-05  -3.28660e-06   3.59908e-07  -1.87526e-07       0.00000       0.00000       0.00000       0.00000       0.00000       0.00000       0.00000       0.00000       4.06477       5.35981       5.38294       5.80102       4.86800       4.68245       3.80024       3.02167       2.42172       1.89940       1.18572      0.851194      0.487519      0.351991      0.191078      0.112856     0.0597958     0.0289393     0.0132288    0.00596111    0.00258165   0.000993225   0.000343350   0.000114982   2.63106e-05   7.36028e-06   1.32117e-06   2.14180e-07       0.00000       0.00000       0.00000       0.00000       0.00000       0.00000       0.00000       0.00000
  14  19 3431.5373    3.3422  2.1189 12.0162 -0.0063  0.0428   0.0585   0.1095    0.1005   0.0000   442.4943       5.27294       17.6910      0.246179       4.05324      -13.3292      -6.31900     -0.825253      -3.82884     -0.259716     -0.840080     -0.963270     -0.980558     0.0827715    -0.0273319      0.151049    -0.0793681     0.0288838   -0.00432874    0.00538079  -0.000173530  -0.000791486  -0.000492399   0.000173567  -1.46754e-05  -5.02533e-06  -2.15417e-06   1.07403e-08       0.00000       0.00000       0.00000       0.00000       0.00000       0.00000       0.00000       0.00000       4.96080       6.27904       6.10395       6.25692       5.87206       5.28369       4.56412       3.61704       2.78424       2.06240       1.49018       1.00239      0.643528      0.394587      0.232730      0.127380     0.0646270     0.0333254     0.0146948    0.00715119    0.00268694    0.00107502   0.000361210   0.000115306   3.20957e-05   7.75751e-06   1.56577e-06   2.16970e-07       0.00000       0.00000       0.00000       0.00000       0.00000       0.00000       0.00000       0.00000
  14  20 3572.3313    2.7458  3.1812 11.4009 -0.0005  0.0531   0.0401   0.1398    0.0780   0.0000   434.6143       14.5765       9.07475      -18.4352      -15.5320   -0.00222326      -5.16116      -1.06014       2.87132       5.41500      -3.72010      -3.49406     -0.550663     -0.346501      0.251757     -0.105372     0.0135916    0.00343219     0.0159667  -0.000892836   -0.00675290    0.00307148  -0.000182058   0.000100474  -1.83712e-07   3.53674e-06   6.78654e-07   8.47624e-08       0.00000       0.00000       0.00000       0.00000       0.00000       0.00000       0.00000       0.00000       5.96835       7.59943       7.97522       8.10623       7.36774       6.53332       5.32083       4.45720       3.46242       2.44809       1.76698       1.18473      0.739340      0.469022      0.268478      0.151375     0.0816560     0.0408397     0.0191356    0.00853968    0.00345003    0.00128731   0.000452477   0.000151895   4.20010e-05   9.74864e-06   1.89769e-06   2.68776e-07       0.00000       0.00000       0.00000       0.00000       0.00000       0.00000       0.00000       0.00000
  14  21 3713.3173    2.3260  4.6225 10.8106 -0.0004  0.0663   0.0283   0.1697    0.0694   0.0000   434.8223      -15.1839       18.6975     -0.702066       4.00537      0.922033       8.49206      -8.57305       3.37016     -0.237874      0.522003      0.729263      0.824029     -0.275286     -0.607531      0.128113     0.0798781     0.0506150    0.00699949    0.00867813   0.000961180    0.00132050   9.13572e-05  -0.000178896  -2.91431e-05  -1.30176e-06  -1.66874e-06   4.83603e-07       0.00000       0.00000       0.00000       0.00000       0.00000       0.00000       0.00000       0.00000       7.55872       9.79482       9.90306       10.1182       9.18652       8.16073       6.92829       5.64273       4.41518       3.20594       2.22454       1.50893      0.963984      0.599424      0.334235      0.197238      0.100465     0.0538164     0.0232239     0.0110844    0.00417755    0.00174252   0.000563701   0.000189872   5.07083e-05   1.24738e-05   2.46811e-06   3.44885e-07       0.00000       0.00000       0.00000       0.00000       0.00000       0.00000       0.00000       0.00000
  14  22 3854.3232    1.9304  6.4032 10.3897 -0.0008  0.0794   0.0206   0.2172    0.0612   0.0000   429.0050      -7.71338      -2.34564      -2.12784      -7.53926      -12.2320      -6.29816       5.79536      -1.21678      0.885980      -2.58254      0.828799      0.376390     -0.774753     -0.372046      0.268319     0.0779525     0.0783916    -0.0195505     0.0137677  -5.63709e-05   -0.00404961  -0.000492285  -7.66998e-05   7.45070e-05  -1.22422e-05  -2.68290e-07   9.22186e-07       0.00000       0.00000       0.00000       0.00000       0.00000       0.00000       0.00000       0.00000       8.83972       11.4332       12.1311       12.1443       11.0137       9.78746       8.26303       6.61723       5.05531       3.74833       2.66092       1.75549       1.12991      0.706610      0.413553      0.236244      0.121147     0.0614074     0.0296914     0.0130062    0.00549101    0.00210971   0.000715178   0.000230334   6.40499e-05   1.52773e-05   2.97908e-06   4.06915e-07       0.00000       0.00000       0.00000       0.00000       0.00000       0.00000       0.00000       0.00000
  14  23 3995.4659    1.6285  7.9936 10.2003 -0.0016  0.0975   0.0168   0.2656    0.0563   0.0000   446.3680       29.8624      -16.8538      -23.2286      -4.87522      -8.51592       11.6929       4.21387       4.44474      -5.72593      0.342780      0.446781      0.725091     -0.187985      0.295236     -0.476433    -0.0893959    0.00852450     0.0530912    -0.0155329    0.00130871    0.00273654  -0.000151905   6.06411e-05  -2.78313e-05  -3.48602e-05  -3.85168e-06  -8.60981e-07       0.00000       0.00000       0.00000       0.00000       0.00000       0.00000       0.00000       0.00000       10.7183       13.9738       14.4449       14.4594       13.7731       11.9113       9.98682       8.18889       6.26398       4.60187       3.33513       2.17385       1.41660      0.880828      0.521795      0.294305      0.151396     0.0776709     0.0355323     0.0164389    0.00646372    0.00254185   0.000859842   0.000281031   8.15209e-05   1.94927e-05   3.80667e-06   5.01153e-07       0.00000       0.00000       0.00000       0.00000       0.00000       0.00000       0.00000       0.00000
  14  24 4136.8163    1.3995 10.1670  9.9833 -0.0010  0.1195   0.0138   0.3276    0.0520   0.0000   471.0761       1.44856       5.01243       29.0673       14.1465      -19.2344      -14.0644       20.0347       6.38758      -2.08231      -2.18934      -2.26897      0.817830      -1.03593      0.425212     -0.516746     -0.279115      0.163632    -0.0215446     0.0278966    -0.0117029   -0.00113450    0.00223722   4.17665e-05  -0.000178647   8.89789e-06  -1.53234e-06   4.22975e-07       0.00000       0.00000       0.00000       0.00000       0.00000       0.00000       0.00000       0.00000       12.8852       16.7189       17.2090       17.5593       16.1584       14.4534       12.3523       10.0822       7.54469       5.66529       4.04669       2.79023       1.74563       1.10107      0.643121      0.360089      0.183403     0.0970201     0.0438484     0.0211752    0.00809797    0.00322562    0.00109060   0.000355946   9.78879e-05   2.43500e-05   4.60249e-06   6.33844e-07       0.00000       0.00000       0.00000       0.00000       0.00000       0.00000       0.00000       0.00000
  14  26 4419.7729    0.9638 15.6227  9.8208 -0.0005  0.1990   0.0093   0.5400    0.0393   0.0000   449.7623       27.5215       19.5654      -69.0824      -1.23155       41.8977       4.37238      -4.37861       3.71368       6.15936       8.46926      -14.8806      -4.07957       2.95116       1.04164      0.320818     0.0900078     -0.172918    -0.0189807     0.0460068    -0.0155722  -0.000204804   -0.00244564   0.000836735   5.70936e-05   7.77526e-07   6.90914e-06   1.29660e-06       0.00000       0.00000       0.00000       0.00000       0.00000       0.00000       0.00000       0.00000       21.3456       27.9650       29.6680       28.9848       27.2266       24.4175       20.3806       16.9249       12.9097       9.59331       6.91055       4.60187       3.06142       1.85542       1.10968      0.622536      0.332199      0.165397     0.0814709     0.0347620     0.0149438    0.00565257    0.00199849   0.000625380   0.000180261   4.15093e-05   7.74385e-06   1.03047e-06       0.00000       0.00000       0.00000       0.00000       0.00000       0.00000       0.00000       0.00000
  14  27 4561.3611    0.8004 17.1879  9.7990 -0.0022  0.2445   0.0082   0.6396    0.0340   0.0000   419.3617       26.1259       111.239      -40.8362      -8.84382      -50.0626       43.2490      -6.86891      -9.64582      -7.48408       15.8489      -3.28364      -8.21967      -2.89894      0.728147      0.224894     0.0703786     -0.154661   -0.00728201     0.0567322     0.0188739    -0.0115556  -0.000588357    0.00146431   0.000288030  -8.61765e-05   3.85532e-06   2.07905e-07       0.00000       0.00000       0.00000       0.00000       0.00000       0.00000       0.00000       0.00000       26.5391       34.7952       36.8624       36.3871       34.2930       29.8516       25.7167       20.6161       15.9493       11.7896       8.50726       5.69079       3.82419       2.33654       1.37624      0.770633      0.425478      0.210510      0.101337     0.0443863     0.0189694    0.00709531    0.00249085   0.000768881   0.000219240   5.07637e-05   9.79557e-06   1.25135e-06       0.00000       0.00000       0.00000       0.00000       0.00000       0.00000       0.00000       0.00000
  15   8 1902.2942    0.5017  0.3896  9.3970 -0.0151  0.0220   0.0210   0.0451    0.0655   0.0000   438.0632     -0.957969       10.6306     -0.687219      0.802429      0.825267      -1.50928     -0.296665      -1.39048      0.144770      0.511825      0.255684     0.0235484      0.107467    -0.0129434      0.163642    -0.0420603    -0.0614290    -0.0174731    -0.0116800   -0.00240844  -0.000478333   0.000111190   5.61711e-05   4.12588e-05   7.80187e-06   2.63934e-06  -5.25493e-07  -2.75131e-07  -3.90970e-08       0.00000       0.00000       0.00000       0.00000       0.00000       0.00000       2.47075       2.71196       2.77085       2.97993       3.02559       2.49690       2.18583       1.84511       1.51422       1.00472      0.709577      0.570908      0.452880      0.258832      0.147508     0.0837922     0.0474832     0.0269474     0.0145172    0.00689688    0.00261776    0.00108514   0.000399792   0.000148851   5.02324e-05   1.46004e-05   4.06203e-06   8.88825e-07   1.81383e-07   2.15379e-08       0.00000       0.00000       0.00000       0.00000       0.00000       0.00000
  15   9 2049.6075    0.7453  0.5698  9.4880 -0.0034  0.0275   0.0237   0.0499    0.0946   0.0000   439.5729      -3.25489       14.8205     -0.789743       2.88935      -1.78521       2.15847     -0.376698     -0.695106     -0.418236      0.502541      0.539178     -0.347403      0.134667      0.269980    -0.0339290     0.0209283   -0.00148030    0.00511129   -0.00168565   0.000906371   -0.00109524  -0.000548191   9.63323e-05  -4.57369e-05  -5.38429e-06   4.09392e-06   8.02449e-07  -6.25988e-08   1.82121e-09       0.00000       0.00000       0.00000       0.00000       0.00000       0.00000       2.54707       3.23581       4.02806       3.25189       3.55049       3.20961       2.29712       2.24007       1.62596       1.11016      0.965640      0.606693      0.393460      0.281023      0.160380     0.0948077     0.0577651     0.0245683     0.0149454    0.00732624    0.00286797    0.00143179   0.000582266   0.000170608   7.10556e-05   2.54187e-05   6.92914e-06   1.41456e-06   2.26350e-07   2.69867e-08       0.00000       0.00000       0.00000       0.00000       0.00000       0.00000
  15  11 2339.5048    1.3033  0.8822 10.3282  0.0008  0.0324   0.0319   0.0624    0.1247   0.0000   434.1542     -0.217195       11.2990      -4.12640       2.74502       2.29409      -1.82327       1.27436      -3.30288      -1.38758     -0.283552      0.332578      0.136740   -0.00147610      0.347891    -0.0556144     0.0218470     0.0116265   -0.00268349  -0.000864495    0.00381966   -0.00214523   0.000400408   4.57952e-05  -6.05913e-05  -1.47567e-05   7.69866e-06   4.97532e-07   6.86386e-08   3.97724e-09       0.00000       0.00000       0.00000       0.00000       0.00000       0.00000       3.18015       4.67807       4.60573       4.67530       4.55579       3.74601       3.36786       2.44869       2.09140       1.60908       1.09083      0.746569      0.494003      0.298361      0.207153      0.117918     0.0662909     0.0351622     0.0160927    0.00873192    0.00323454    0.00166557   0.000565973   0.000244814   8.09600e-05   2.28875e-05   6.70607e-06   1.67548e-06   3.50374e-07   4.31082e-08       0.00000       0.00000       0.00000       0.00000       0.00000       0.00000
  15  12 2481.0725    1.8057  0.8037 10.8221  0.0044  0.0255   0.0472   0.0620    0.1246   0.0000   441.9745      -1.73585       12.2470      -3.11545      0.225195      0.465529      -1.54557      -1.38344       1.38361     -0.938095     -0.464800      -1.11983      0.651457      0.148377     -0.124836      0.178708    -0.0226306    0.00695343     0.0116923    0.00614783   -0.00477472   -0.00269067   0.000243502   0.000170922  -5.23037e-05   2.82743e-05   6.32049e-06   9.12427e-07   1.55025e-07  -1.61998e-08       0.00000       0.00000       0.00000       0.00000       0.00000       0.00000       2.91025       3.51626       3.25673       3.43713       3.48982       3.14389       2.71459       2.19932       1.57808       1.26586      0.920743      0.696137      0.456542      0.306225      0.176972      0.105273     0.0555223     0.0289631     0.0140971    0.00697282    0.00284984    0.00129492   0.000468320   0.000169100   5.28231e-05   1.72172e-05   4.39878e-06   1.18858e-06   2.05845e-07   2.96352e-08       0.00000       0.00000       0.00000       0.00000       0.00000       0.00000
  15  13 2622.4005    2.3147  1.0064 11.0894 -0.0062  0.0301   0.0549   0.0681    0.1730   0.0000   439.7722     -0.575011       9.41273     -0.449152       4.19893      -1.31239      -1.77964     0.0873358       2.08385     -0.731557     -0.723730     -0.361338    -0.0163192     -0.364118      0.239404     0.0271650    -0.0788222    0.00141867   -0.00884923   -0.00449394   -0.00475286    0.00141070  -0.000388890   3.29941e-05  -4.20867e-06   2.21043e-05   2.07067e-06   1.79910e-07  -5.68353e-07  -1.20108e-08       0.00000       0.00000       0.00000       0.00000       0.00000       0.00000       3.51782       4.03043       3.94713       3.59660       3.96142       3.89343       3.35796       2.67742       1.72998       1.34398       1.14370      0.864104      0.613528      0.383878      0.233213      0.125554     0.0632580     0.0316752     0.0154041    0.00739775    0.00357042    0.00145327   0.000568508   0.000205820   6.61992e-05   2.06053e-05   6.24757e-06   1.35207e-06   2.28008e-07   2.89000e-08       0.00000       0.00000       0.00000       0.00000       0.00000       0.00000
  15  15 2905.8632    3.5064  0.8548 12.1346  0.0017  0.0252   0.0908   0.0617    0.1682   0.0000   433.5095       6.90701       13.0374      -4.34000       1.05776      -4.95324      0.850411      -2.30425      -1.14412     -0.391652      0.342386     -0.278624     0.0802042     -0.160728     0.0348430      0.154443    -0.0209266     0.0216853    -0.0199640   -0.00636822    0.00442089  -0.000434882   0.000290847  -0.000119838  -3.60608e-05  -7.26919e-06  -1.45445e-06   4.94779e-07  -3.13630e-07   4.33558e-09       0.00000       0.00000       0.00000       0.00000       0.00000       0.00000       2.80486       3.53134       3.63101       3.72470       3.26647       2.97340       2.67095       2.21129       1.83292       1.31193       1.00081      0.633482      0.435684      0.262592      0.166718     0.0946538     0.0527563     0.0293628     0.0136366    0.00720635    0.00294718    0.00143107   0.000501012   0.000197666   6.30511e-05   1.91545e-05   5.30743e-06   1.03956e-06   2.29656e-07   2.98982e-08       0.00000       0.00000       0.00000       0.00000       0.00000       0.00000
  15  16 3047.2051    4.1414  0.9046 12.6808 -0.0163  0.0286   0.1084   0.0626    0.1691   0.0000   438.2676      -1.10258       10.3626      -3.86043       8.47565      -3.63382       1.39527     -0.605978      -2.00499      -1.23936     -0.942086      0.401774     -0.370832     -0.843427      0.385485      0.184400     0.0246081    -0.0139342    0.00195898     0.0278331   -0.00488961   -0.00193739    0.00152741  -2.44204e-05  -6.02660e-05  -1.45692e-05  -3.72184e-06  -4.11368e-07  -1.31650e-07  -2.50367e-08       0.00000       0.00000       0.00000       0.00000       0.00000       0.00000       3.02433       3.59181       3.81380       3.97490       3.60694       3.35506       2.71616       2.36306       1.88051       1.47409      0.951709      0.719684      0.488266      0.299276      0.179411      0.115002     0.0598376     0.0319539     0.0172432    0.00870040    0.00350663    0.00138438   0.000587387   0.000225157   7.10664e-05   2.14828e-05   5.51562e-06   1.32983e-06   2.19069e-07   3.37329e-08       0.00000       0.00000       0.00000       0.00000       0.00000       0.00000
  15  17 3188.1808    4.2752  1.1652 12.7651  0.0017  0.0317   0.0995   0.0838    0.1775   0.0000   443.0985       5.74635       14.1595     -0.840065       4.87704      -5.23341       3.87014      -2.91322       2.75715       1.01656     -0.880729      0.195171     -0.261581      0.718578    -0.0214742    -0.0423294    -0.0588459     0.0190762     0.0250518   -0.00136513   -0.00541534  -0.000421703   0.000736281  -0.000297152   1.83494e-05   4.85339e-06  -5.77877e-07  -2.26399e-06   1.04075e-07   3.45325e-08       0.00000       0.00000       0.00000       0.00000       0.00000       0.00000       3.25420       4.30466       4.29571       4.48596       4.20036       3.74119       3.35710       2.45525       2.11283       1.50493       1.18844      0.739919      0.546452      0.328392      0.217278      0.121962     0.0682524     0.0382823     0.0165890    0.00930968    0.00340907    0.00186046   0.000603244   0.000259936   8.06022e-05   2.39461e-05   7.04825e-06   1.41004e-06   3.27970e-07   4.03694e-08       0.00000       0.00000       0.00000       0.00000       0.00000       0.00000
  15  18 3328.9480    3.7809  1.7416 12.3391 -0.0044  0.0467   0.0750   0.0983    0.1274   0.0000   438.8899       17.6888       11.9524      -8.58676       2.82948      -4.35392     -0.271672     -0.232853      0.429979      -3.37430      -1.50129       1.18982      0.780385      0.342654      0.254747      0.207742    -0.0133113    -0.0387106   -0.00754409     0.0117188   -0.00931330  -0.000537825   0.000169038  -0.000414800   8.94563e-05  -3.46995e-05   5.43078e-06  -1.28155e-06   2.88928e-07   1.23312e-07       0.00000       0.00000       0.00000       0.00000       0.00000       0.00000       6.23024       7.90097       7.68582       6.37916       5.28704       5.15305       5.43792       5.16677       4.41318       3.27699       2.23915       1.42469      0.821996      0.489148      0.266212      0.145103     0.0842273     0.0439268     0.0228781     0.0104206    0.00495443    0.00203387   0.000818836   0.000280044   0.000102047   3.13403e-05   7.72633e-06   1.84586e-06   3.46972e-07   4.43591e-08       0.00000       0.00000       0.00000       0.00000       0.00000       0.00000
  15  19 3470.1044    3.1554  2.4968 11.7200 -0.0037  0.0461   0.0488   0.1148    0.0930   0.0000   440.7445       12.7212       10.4387      -2.33412      -4.40671      -11.1246       2.46677      -2.47166      -1.89720      -2.33777      0.138096     -0.392534     -0.783192     -0.200160    -0.0172805    -0.0358454    -0.0984253    -0.0308913     0.0445121   -0.00791972   -0.00279662   -0.00249552  -0.000465432   0.000890671   9.69773e-05  -8.98025e-05  -7.85619e-06   4.81396e-06  -5.36675e-08  -7.99314e-08       0.00000       0.00000       0.00000       0.00000       0.00000       0.00000       4.82494       6.09218       6.41954       6.31183       6.05427       5.50406       4.72308       3.75684       3.12316       2.23268       1.60114       1.19519      0.797274      0.510278      0.300094      0.176880     0.0964799     0.0532396     0.0267166     0.0130077    0.00558341    0.00236737   0.000917722   0.000358845   0.000121923   3.80956e-05   9.49503e-06   2.25181e-06   4.35746e-07   5.42324e-08       0.00000       0.00000       0.00000       0.00000       0.00000       0.00000
  15  20 3611.4885    2.6720  3.6321 11.1401 -0.0006  0.0537   0.0353   0.1468    0.0787   0.0000   429.7411       9.06168       9.23184      -7.23290       2.49270      -6.83264       5.67921      -6.02112      0.516300      -1.20370      -4.10152       2.44665     -0.111394      0.249396     -0.125365      0.433520     0.0574892      0.102020    -0.0137734   -0.00783345    0.00361583   -0.00590768   -0.00142725   9.50740e-05  -9.99684e-05   4.78323e-06   4.83728e-07  -1.21968e-06  -3.18857e-07   3.54140e-08       0.00000       0.00000       0.00000       0.00000       0.00000       0.00000       5.69998       7.25720       7.68321       7.70603       7.18719       6.57315       5.52154       4.55636       3.44490       2.66887       1.93635       1.35389      0.897548      0.572000      0.360810      0.206949      0.114707     0.0613726     0.0303779     0.0143872    0.00680831    0.00283952    0.00111875   0.000413892   0.000139528   4.16204e-05   1.15103e-05   2.67065e-06   4.77332e-07   6.52590e-08       0.00000       0.00000       0.00000       0.00000       0.00000       0.00000
  15  21 3752.7575    2.2626  4.9507 10.5293 -0.0020  0.0656   0.0253   0.1713    0.0726   0.0000   443.0421      -2.89596       10.0829       6.82779      -7.29013      -12.0602      -4.38211      -9.66689      -5.99234      0.126742       2.22930     -0.948042     0.0724137      0.548831      0.299603     0.0449430     -0.150338    -0.0706079    -0.0581277    0.00550227    -0.0118497   0.000126023   0.000578910   3.88560e-05  -3.07332e-05  -4.42164e-07   1.49577e-05   4.57163e-06   5.79055e-07  -1.38715e-07       0.00000       0.00000       0.00000       0.00000       0.00000       0.00000       6.87047       9.02828       9.33486       9.26910       8.95871       7.66019       6.89338       5.54861       4.38720       3.38390       2.36447       1.70339       1.08165      0.701419      0.436626      0.252932      0.142437     0.0757808     0.0371125     0.0190445    0.00792841    0.00368570    0.00134566   0.000514204   0.000173684   5.15833e-05   1.37366e-05   3.49504e-06   6.50789e-07   8.01815e-08       0.00000       0.00000       0.00000       0.00000       0.00000       0.00000
  15  22 3894.0900    1.8452  6.4732 10.4054 -0.0030  0.0811   0.0196   0.2147    0.0569   0.0000   438.7498       6.23376       15.0255       5.09511      -15.1908      -1.90055      -5.94838       1.09775     -0.811682      -6.73077      0.654412       1.45747       1.05620      0.458529     -0.265396      0.716903      0.291437     -0.154476    -0.0250851    0.00990831  -0.000506336  -0.000810101   -0.00292192    0.00141747  -3.29153e-05   5.61488e-05   3.71933e-06   8.27258e-07  -2.43770e-07   5.28093e-08       0.00000       0.00000       0.00000       0.00000       0.00000       0.00000       8.32538       10.6824       11.0858       11.3253       10.6346       9.60648       8.28383       6.79507       5.38790       4.01197       2.99070       2.05435       1.40217      0.889770      0.548210      0.320128      0.182059     0.0939207     0.0487009     0.0235847     0.0103693    0.00449039    0.00178930   0.000642461   0.000218914   6.61801e-05   1.82514e-05   4.10839e-06   7.92439e-07   1.02385e-07       0.00000       0.00000       0.00000       0.00000       0.00000       0.00000
  15  24 4177.4582    1.2865 10.8347 10.0107 -0.0010  0.1262   0.0127   0.3527    0.0463   0.0000   452.9126       5.38752       49.5741      -7.24329      -9.15518       3.84743       3.41912      -9.73493      -1.39693      -2.28195       1.69942      -2.55142      0.995167      -3.08718     0.0664360      0.762245      0.241168     -0.134456     0.0670435    0.00674136     0.0256064    -0.0111911   -0.00221919  -0.000935482   0.000379313  -9.61068e-05  -3.50269e-05  -1.25922e-05  -3.16867e-07  -7.82494e-08       0.00000       0.00000       0.00000       0.00000       0.00000       0.00000       12.9585       17.0261       17.6953       17.7686       16.8470       15.2856       13.0577       10.5483       8.59515       6.36945       4.71464       3.27184       2.16649       1.41376      0.855957      0.514990      0.282671      0.151448     0.0755936     0.0371399     0.0162419    0.00710201    0.00276673    0.00104361   0.000349163   0.000110157   2.88308e-05   6.63490e-06   1.27133e-06   1.61126e-07       0.00000       0.00000       0.00000       0.00000       0.00000       0.00000
  15  25 4319.6571    1.0955 13.7190  9.7980 -0.0008  0.1630   0.0103   0.4445    0.0445   0.0000   432.5559      -38.0766       4.30738      -7.17078       2.71218      -20.7166       19.6017       10.4864      -12.6573      -2.43864       3.12212      -2.30296      0.546212      -1.15501      0.398274    -0.0333638      0.144851    -0.0436973     -0.108803    0.00636182     0.0390056   -0.00117545  -0.000864407   0.000792647   0.000214083   0.000250114  -3.94682e-05  -5.79017e-08   7.59797e-07  -7.27042e-08       0.00000       0.00000       0.00000       0.00000       0.00000       0.00000       16.4605       21.5234       22.7232       23.0507       22.1735       19.1026       16.8603       13.6678       11.0068       8.14856       6.06655       4.18739       2.83496       1.81691       1.11993      0.661392      0.368198      0.200553     0.0997880     0.0491250     0.0217539    0.00946574    0.00363986    0.00136990   0.000454134   0.000141290   3.84547e-05   8.79893e-06   1.69328e-06   2.04233e-07       0.00000       0.00000       0.00000       0.00000       0.00000       0.00000
  16   9 2081.6101    0.7530  0.5210  9.6382 -0.0069  0.0274   0.0251   0.0483    0.0858   0.0000   439.0130     -0.421532       8.25625      -1.51050       2.04658     -0.537387      -1.87293      0.505911      0.746647     -0.876375      -1.14812     -0.670694      0.684843     -0.469292     -0.322260     0.0311444     0.0962975    -0.0244826   0.000588740   0.000225282  -0.000967619   -0.00384094   -0.00152231  -4.06347e-05   0.000122169  -5.05712e-05   1.22745e-05  -1.47414e-06   9.21896e-07  -1.17691e-07  -6.89616e-08  -1.44193e-09       0.00000       0.00000       0.00000       0.00000       3.38250       3.74785       3.15981       2.71632       3.38872       3.88552       3.47159       2.58436       1.63429       1.11911      0.958999      0.907159      0.741460      0.507023      0.304601      0.164388     0.0842933     0.0428621     0.0218461    0.00967235    0.00448181    0.00210418   0.000868409   0.000328974   0.000134399   4.82280e-05   1.56216e-05   4.24235e-06   1.20198e-06   2.50624e-07   4.34464e-08   5.26880e-09       0.00000       0.00000       0.00000       0.00000
  16  10 2228.4328    1.0058  0.7082 10.0633 -0.0076  0.0249   0.0279   0.0520    0.1061   0.0000   442.3225      -2.27732       10.5681       7.12398      0.519106       2.04372      -4.67504       1.71676     -0.900960      -1.19529      0.280024      0.314087     -0.514337      -1.06627     -0.122340     0.0518245      0.148594     0.0232193    -0.0115049     0.0105212   0.000323549  -0.000306781   0.000911373   0.000126940  -0.000104835   8.69526e-06   1.47001e-05  -1.55275e-06   1.60582e-06  -1.45009e-07  -1.05773e-07  -5.59733e-09       0.00000       0.00000       0.00000       0.00000       2.38850       3.00842       3.45806       3.08106       3.20153       2.79782       2.39288       2.15504       1.65946       1.29980      0.962362      0.657288      0.464065      0.325599      0.174825      0.121122     0.0658968     0.0357608     0.0216118    0.00993643    0.00485023    0.00251877   0.000902212   0.000404630   0.000168059   5.34122e-05   1.75995e-05   6.02532e-06   1.55563e-06   3.48212e-07   5.57675e-08   6.35764e-09       0.00000       0.00000       0.00000       0.00000
  16  11 2372.6020    1.4930  0.9592 10.2685 -0.0076  0.0284   0.0363   0.0671    0.1347   0.0000   437.3827      -1.36574       9.71662      -4.15207       5.52062      0.957399     -0.109133       1.89676      -6.17160      -2.64999       1.48095     -0.169623      0.162813      0.152441     -0.147670    -0.0580678    -0.0541735      0.112697     0.0194232    -0.0183765   -0.00152788    0.00190777   0.000328230  -0.000817169   0.000197825   2.35327e-05   3.78323e-06  -1.86325e-05  -4.62026e-07  -2.10881e-07  -7.95607e-08  -4.66586e-09       0.00000       0.00000       0.00000       0.00000       2.76973       3.06426       3.75648       3.85907       3.49181       3.18647       2.59701       2.45064       1.90522       1.27356       1.11753      0.776206      0.494076      0.352131      0.217064      0.137951     0.0840522     0.0452115     0.0223741     0.0132224    0.00654163    0.00301160    0.00133257   0.000552051   0.000183560   6.28433e-05   2.15231e-05   6.90586e-06   1.66056e-06   3.18371e-07   5.32797e-08   7.35445e-09       0.00000       0.00000       0.00000       0.00000
  16  12 2514.8326    1.8940  0.9497 10.8263 -0.0002  0.0275   0.0440   0.0612    0.1428   0.0000   439.8008       3.86191       9.47034      -2.28265       5.58309      0.822754     -0.761254      0.554002       4.24412       2.91447      -1.01562      -1.35320    0.00283293      0.263458    0.00997489     0.0628637     0.0498211    -0.0301197    -0.0438927   0.000564471     0.0104293   -0.00152345  -0.000392799   0.000635121   9.99648e-05  -7.47933e-05  -1.61589e-05   4.20263e-06  -1.00748e-06  -2.10503e-07   9.06426e-09   8.36121e-09       0.00000       0.00000       0.00000       0.00000       2.96063       3.84043       4.20050       4.24311       3.95073       3.46251       2.95275       2.41364       1.92267       1.49661      0.998211      0.751897      0.509835      0.343632      0.208763      0.123640     0.0715971     0.0404239     0.0241064     0.0113119    0.00543323    0.00271223    0.00103583   0.000446245   0.000175217   5.94069e-05   1.98358e-05   5.59900e-06   1.42298e-06   3.49027e-07   5.89202e-08   7.53869e-09       0.00000       0.00000       0.00000       0.00000
  16  13 2656.9479    2.4977  0.9087 11.4104 -0.0031  0.0263   0.0588   0.0611    0.1384   0.0000   434.1630       3.23828       11.7528      -4.02173      -8.94733      -3.17525      -3.35181      -1.91315     0.0221914       1.22958       1.89326     -0.765995     -0.577482     -0.915066      0.100154     0.0890937     0.0445578    -0.0299911    -0.0179795    0.00893237   -0.00230257    0.00141841  -0.000204945   7.72109e-05   0.000121577  -2.42166e-05   8.13573e-06   3.07835e-06   2.29894e-06  -3.34207e-07   1.77863e-08   1.66900e-08       0.00000       0.00000       0.00000       0.00000       2.82433       3.36273       3.59651       3.69452       3.46713       3.15021       2.68879       2.37434       1.81225       1.40524       1.09054      0.761610      0.518304      0.326909      0.207177      0.140701     0.0788261     0.0412693     0.0220721     0.0112965    0.00568047    0.00277225    0.00107597   0.000446200   0.000170398   5.77069e-05   1.76937e-05   5.54809e-06   1.46533e-06   3.10867e-07   5.27004e-08   7.10466e-09       0.00000       0.00000       0.00000       0.00000
  16  14 2799.5765    3.0065  0.9140 12.0045 -0.0000  0.0272   0.0726   0.0617    0.1324   0.0000   445.4160    -0.0342686       16.6970      -8.18421       3.68843      -4.61171      -1.83404      -3.77049     -0.647827     -0.752641      -1.58111     -0.206816      0.643620     0.0966193      0.120494     -0.184388     -0.106961    -0.0120435     0.0175448   -0.00826934   -0.00440493    0.00286069   -0.00208500  -0.000235000   0.000193326   4.01962e-05   2.27859e-06  -9.09339e-06   2.35801e-07   2.07539e-07  -9.38753e-09   3.03423e-09       0.00000       0.00000       0.00000       0.00000       2.82373       3.53829       3.58742       3.46109       3.31348       3.17473       2.73037       2.51040       1.86058       1.45599       1.14906      0.784945      0.561758      0.352322      0.224453      0.140454     0.0791607     0.0403335     0.0228550     0.0106520    0.00572742    0.00255078    0.00114953   0.000426953   0.000182028   5.55771e-05   1.88132e-05   5.82770e-06   1.62109e-06   3.31132e-07   5.53875e-08   7.87405e-09       0.00000       0.00000       0.00000       0.00000
  16  15 2941.9050    3.7792  0.8304 12.3822  0.0010  0.0255   0.0983   0.0658    0.1347   0.0000   435.5403       11.4830       12.6481     -0.340108       1.38783      -7.24627      -1.37485       1.69560     -0.748916      -3.25773      0.174529     -0.149942      0.517231    -0.0883079    -0.0812101      0.143612     0.0706572     0.0424753   -0.00255029    0.00175124   -0.00143402  -0.000647544    0.00110601   0.000120380  -0.000105128  -4.93161e-06   5.02335e-06  -7.92702e-06   3.40179e-06  -2.94110e-07  -1.95558e-08  -7.10966e-10       0.00000       0.00000       0.00000       0.00000       3.00354       3.51274       3.55314       3.42190       3.40768       3.32108       3.01278       2.37810       1.69926       1.19421      0.956127      0.803682      0.579009      0.381512      0.241161      0.139771     0.0748184     0.0375345     0.0201664    0.00951785    0.00499717    0.00240039    0.00101124   0.000379493   0.000150535   4.98212e-05   1.74006e-05   4.93972e-06   1.20944e-06   2.70226e-07   4.67303e-08   5.67466e-09       0.00000       0.00000       0.00000       0.00000
  16  16 3083.6335    4.1906  0.9633 12.7191 -0.0037  0.0345   0.1023   0.0626    0.1610   0.0000   438.9715      -3.74081       14.6343      -4.99789      0.282913      -4.59336     -0.490852      0.779428       2.72881     -0.457329     -0.436341      0.305525      0.295839     -0.492464     -0.211638     0.0196748    -0.0142490     0.0184098    0.00304306   -0.00279046    0.00656147   0.000115201  -0.000443276   0.000673003  -0.000102734   0.000100134   9.62579e-06  -5.80153e-06  -4.98559e-07  -7.12552e-07  -3.14012e-08  -7.52607e-09       0.00000       0.00000       0.00000       0.00000       2.86110       4.43391       4.06769       4.25777       4.31638       3.38222       3.57497       2.38916       2.46673       1.47993       1.33005      0.889017      0.581412      0.442931      0.226796      0.175472     0.0800743     0.0560955     0.0268131     0.0137628    0.00735229    0.00276505    0.00156592   0.000508436   0.000220077   7.71419e-05   2.07120e-05   8.75521e-06   1.69101e-06   4.60490e-07   1.11521e-07   1.15550e-08       0.00000       0.00000       0.00000       0.00000
  16  17 3225.1186    3.9796  1.2909 12.5866 -0.0135  0.0311   0.0862   0.0838    0.1694   0.0000   440.2059       1.08657       9.99751      -8.28469     -0.932509      -4.21453       6.65847    -0.0969197      -3.72951       2.41120      0.142898      -1.30988     -0.314859      0.480426    -0.0270466     -0.215419     -0.139339    -0.0105471     0.0153557    -0.0160033   -0.00857835    0.00380584   0.000102075  -0.000208076  -7.92497e-05  -8.17209e-05  -1.48598e-05  -1.67715e-07   2.73570e-06  -6.98229e-08  -3.44778e-08   7.09224e-09       0.00000       0.00000       0.00000       0.00000       2.90994       3.93706       3.87221       3.93204       3.85989       3.47814       3.23406       2.58822       2.10975       1.56480       1.19473      0.881747      0.603338      0.409699      0.256090      0.151698     0.0896399     0.0479688     0.0264442     0.0133308    0.00625666    0.00312377    0.00124108   0.000549704   0.000197520   6.93526e-05   2.36437e-05   6.86623e-06   1.81723e-06   4.19864e-07   8.16027e-08   9.95459e-09       0.00000       0.00000       0.00000       0.00000
  16  18 3366.5054    3.6695  1.8518 12.0544 -0.0036  0.0367   0.0658   0.0975    0.1367   0.0000   436.0161       6.33974       16.5381     -0.607548      -9.52748      -10.0856      0.241508       7.72162       2.60544      -1.72766       2.61016       1.44915      0.245293      0.182827     -0.513610      0.178371      0.122702    -0.0941254     0.0121920    0.00712459    0.00404492    0.00130750   0.000503488   1.29567e-05   0.000590894  -7.74390e-05  -6.03099e-05   1.81717e-05   1.55690e-06  -2.88168e-07   1.27727e-08  -5.68863e-09       0.00000       0.00000       0.00000       0.00000       3.66930       4.73991       4.94004       5.20706       4.79168       4.32639       3.80533       3.15186       2.49316       1.82608       1.44142       1.01590      0.714550      0.465846      0.300354      0.181651      0.105896     0.0585345     0.0311240     0.0164955    0.00776180    0.00389607    0.00154815   0.000676530   0.000241102   8.61413e-05   2.76709e-05   8.14174e-06   2.15672e-06   4.57780e-07   8.81582e-08   1.12594e-08       0.00000       0.00000       0.00000       0.00000
  16  19 3508.1383    3.1268  2.4843 11.7991 -0.0047  0.0442   0.0495   0.1158    0.0983   0.0000   431.7708       8.44588       9.69147       2.88981      -1.10804      -9.90268      -5.19983      0.473519       6.00946      -5.20583       1.20755     -0.953714      -1.73602     -0.298425    0.00812171     0.0551369     0.0302244     0.0995337    -0.0459135    -0.0173150   -0.00933015  -5.64568e-06    0.00105447  -0.000394395  -2.47424e-05   0.000105296   3.74077e-06   3.03944e-06   5.42993e-06   2.74627e-07   2.57502e-07  -1.18559e-08       0.00000       0.00000       0.00000       0.00000       4.52687       5.71357       6.06022       6.09052       5.78743       5.21484       4.62612       3.81438       3.08072       2.28702       1.74013       1.26043      0.865475      0.574097      0.348681      0.226688      0.123928     0.0705774     0.0376553     0.0189650    0.00958728    0.00437306    0.00189741   0.000741734   0.000295804   0.000102527   3.20494e-05   1.01511e-05   2.47891e-06   5.55194e-07   1.04150e-07   1.26159e-08       0.00000       0.00000       0.00000       0.00000
  16  20 3649.9562    2.5470  3.7968 11.1107 -0.0012  0.0550   0.0324   0.1491    0.0793   0.0000   437.0983       5.24570       12.4856      -5.53349      -13.4266     -0.729903      -3.76667      -6.15906       1.79535      -2.60898       1.66405     -0.103513     -0.927178       1.03239     -0.174952      0.320675    -0.0804302    -0.0361735     0.0248116     0.0465385  -0.000366980    0.00155688    0.00453024   0.000544612  -0.000480301  -6.97382e-05   6.66724e-05   3.23388e-06  -1.10318e-06  -8.17435e-07   2.72334e-08  -1.22704e-09       0.00000       0.00000       0.00000       0.00000       5.70151       7.13144       7.71850       7.81458       7.48631       6.62212       5.68866       4.77316       3.71240       2.92070       2.14216       1.49330       1.05493      0.712245      0.442693      0.267115      0.155726     0.0895926     0.0489026     0.0242342     0.0116753    0.00529303    0.00234873   0.000947432   0.000367980   0.000125003   4.01495e-05   1.19703e-05   3.15964e-06   7.00819e-07   1.22040e-07   1.52690e-08       0.00000       0.00000       0.00000       0.00000
  16  21 3791.7106    2.1185  5.2452 10.6711 -0.0008  0.0681   0.0236   0.1817    0.0638   0.0000   449.2012       3.08257      0.278328       19.4932      -11.5951      -23.9014      -10.9477       3.75399       1.18739       3.05506       1.80371      -1.84893      0.722043      0.498678      0.211985     -0.273671      0.322471    0.00328128     0.0489705    -0.0113758    0.00394833    0.00428697  -0.000233348  -0.000390691  -0.000156850   0.000100131   6.66780e-05  -1.02602e-05  -5.93875e-07  -2.74466e-07  -3.68929e-07  -6.88042e-09       0.00000       0.00000       0.00000       0.00000       6.75684       8.67870       9.24330       9.32361       8.83852       8.05958       7.05871       5.65079       4.75809       3.59939       2.71592       1.91656       1.30675      0.847826      0.550178      0.340869      0.197390      0.111231     0.0575261     0.0299640     0.0140031    0.00674435    0.00278249    0.00118817   0.000440201   0.000165229   5.27181e-05   1.55127e-05   3.99251e-06   8.84822e-07   1.70249e-07   2.03388e-08       0.00000       0.00000       0.00000       0.00000
  16  22 3933.7686    1.7740  7.3493 10.2697  0.0000  0.0861   0.0173   0.2247    0.0550   0.0000   427.4937       6.35535      -4.56946      -12.3357      -7.63724      -10.5846      -13.2030      -13.9635       6.64154      -6.18731      -5.69477      -1.63372       2.81579      -1.29422     -0.994572      0.194498     0.0338023      0.127969     0.0785400    0.00234346     0.0116790   -0.00183506   -0.00335027   -0.00307367  -0.000212321  -9.94628e-05   5.29789e-05  -2.38121e-05  -7.26405e-06  -2.34142e-07  -5.59992e-08  -4.51545e-09       0.00000       0.00000       0.00000       0.00000       8.49844       11.1782       11.6963       11.9001       11.1832       10.2535       8.84173       7.41837       5.93430       4.49538       3.41150       2.41356       1.67376       1.10371      0.702487      0.426395      0.249250      0.139394     0.0748520     0.0379247     0.0188479    0.00844347    0.00380290    0.00150903   0.000585876   0.000204691   6.74172e-05   1.99914e-05   5.22063e-06   1.14351e-06   2.11376e-07   2.68774e-08       0.00000       0.00000       0.00000       0.00000
  16  23 4075.8501    1.4778  9.5521 10.0806 -0.0004  0.1058   0.0139   0.2900    0.0487   0.0000   449.5093       25.0839      -3.96239     -0.479412      -5.36872       3.13802       6.01636       1.54589      -9.58241      0.718692     -0.565419      0.536828      -3.23618      -1.29646      0.318459      0.705890     -0.622572    -0.0883258    -0.0782172     0.0569671     0.0235734   0.000217988   -0.00535171  -0.000778963  -0.000865668  -7.25089e-05   1.42447e-06   1.23229e-05  -6.04084e-06   1.43453e-06  -1.53002e-07  -3.66000e-08       0.00000       0.00000       0.00000       0.00000       10.3455       13.4988       13.9085       14.0245       13.6585       12.3315       10.9434       8.98609       7.29694       5.60601       4.16970       3.01559       2.10356       1.38517      0.879191      0.535785      0.312941      0.172745     0.0936852     0.0475819     0.0227112     0.0108197    0.00444209    0.00188877   0.000715379   0.000254063   8.31830e-05   2.43970e-05   6.43582e-06   1.45992e-06   2.68291e-07   3.23769e-08       0.00000       0.00000       0.00000       0.00000
  16  24 4217.8137    1.2232 11.4949 10.0308 -0.0037  0.1318   0.0116   0.3628    0.0428   0.0000   453.6814       37.2246       7.82665     -0.406325      -6.02509      -7.62573      -6.83089      -3.72849      -3.31771      -5.84751       7.81463       5.33136      -3.38756      -2.37134       1.39311       1.11794      0.347470    -0.0614915     -0.171859      0.143349    0.00687228    -0.0132090    -0.0157365    0.00256504    0.00155163  -0.000398836  -1.06557e-05   1.22783e-05   7.26601e-06  -3.68677e-07   3.68050e-07   1.10518e-07       0.00000       0.00000       0.00000       0.00000       12.7208       16.4968       17.7286       17.5215       16.9339       15.6576       13.2674       11.3227       9.09389       6.97409       5.27975       3.74789       2.60142       1.72882       1.10859      0.665892      0.393193      0.220908      0.119213     0.0602511     0.0291884     0.0134815    0.00588192    0.00240708   0.000920040   0.000328091   0.000109364   3.23364e-05   8.52598e-06   1.83985e-06   3.23261e-07   4.02003e-08       0.00000       0.00000       0.00000       0.00000
  16  25 4359.9224    1.0491 14.2108  9.8680 -0.0006  0.1676   0.0094   0.4512    0.0391   0.0000   461.4383       21.2257       29.6501      -28.4935       28.5085      -15.9419       6.22270      -34.9698       11.6547      -6.05089      0.743148      -11.2005      -1.39271      0.380462       1.23914      -1.29779      0.467163      0.257559   -0.00922606     0.0581501    -0.0146319   -0.00887265   -0.00333871    0.00434786  -0.000152518  -0.000358083  -7.11868e-05  -2.65846e-06   9.99917e-06  -1.28455e-06  -3.87968e-07   6.38956e-09       0.00000       0.00000       0.00000       0.00000       15.8772       20.9341       22.2924       22.6294       21.2170       19.7426       16.9287       14.3232       11.4355       8.70693       6.59276       4.79824       3.31087       2.19957       1.41249      0.865689      0.506683      0.282509      0.153765     0.0778482     0.0386399     0.0179364    0.00783689    0.00316537    0.00122315   0.000431511   0.000142396   4.16945e-05   1.07692e-05   2.35070e-06   4.18572e-07   5.33919e-08       0.00000       0.00000       0.00000       0.00000
  17   8 1963.2791    0.5853  0.4709  9.4271 -0.0051  0.0267   0.0214   0.0464    0.0719   0.0000   435.5470       5.77529       10.8625      -2.14229      0.145888      -1.31355       3.21618     -0.454890       1.99319     -0.788060     -0.477153     -0.356058      0.569393     -0.179095     -0.101688     0.0886691     0.0502742   -0.00590516     0.0248970     0.0130667  -0.000282613   0.000531452   0.000194518   -0.00108363   0.000143939   0.000109600   1.96920e-06  -2.65901e-05   1.13585e-06   1.03626e-06  -6.67767e-08  -3.40341e-08  -4.88033e-09   1.89477e-10       0.00000       0.00000       3.00623       4.00771       3.94518       3.80403       3.59164       2.77563       2.91181       2.54721       2.51642       1.89499       1.32391      0.942855      0.599595      0.418161      0.245521      0.129844     0.0755312     0.0451216     0.0308175     0.0162406    0.00814368    0.00368781    0.00168613   0.000768879   0.000303267   0.000116182   4.04151e-05   1.32405e-05   4.61781e-06   1.18910e-06   2.99387e-07   8.31087e-08   1.36662e-08   1.37169e-09       0.00000       0.00000
  17  10 2260.2740    1.1074  0.7945  9.9983 -0.0089  0.0244   0.0280   0.0582    0.1214   0.0000   444.9676     -0.127348       14.3504     -0.515165      0.167199       5.12001      0.572101      -6.42764      -2.48706     -0.599448      0.161009     -0.790167     -0.317422     -0.235914    -0.0556718     0.0271078     -0.104275     0.0147507     0.0486677     0.0130425    0.00404346    0.00233312  -0.000480191  -0.000740834   0.000542311  -0.000126159   7.99054e-06   6.97696e-06  -4.34309e-06   4.12804e-07  -1.61978e-08  -3.34977e-08   1.25821e-08   1.05138e-09       0.00000       0.00000       2.10997       2.82788       2.91235       3.10414       2.86160       2.71651       2.30184       2.02249       1.61146       1.28715      0.945562      0.700277      0.506688      0.317819      0.225839      0.136015     0.0877931     0.0481906     0.0289283     0.0152967    0.00763595    0.00377009    0.00189645   0.000753210   0.000335419   0.000128014   4.83355e-05   1.66231e-05   5.38294e-06   1.37801e-06   3.90060e-07   8.05536e-08   1.44613e-08   2.00630e-09       0.00000       0.00000
  17  11 2405.0244    1.5820  0.8196 10.7047 -0.0018  0.0246   0.0396   0.0591    0.1104   0.0000   438.2270       7.28890       16.9268      0.614954       1.33476      -6.99552      -5.34654      0.301557      0.596334      -2.77901     -0.728230     -0.580676     -0.609400     -0.123320      0.537937      0.108360   -0.00344477     0.0572171     0.0497909  -0.000449728   -0.00535726  -0.000887380    0.00242101   0.000303398  -0.000457056  -0.000194315   8.47582e-05  -2.82920e-06  -7.07624e-06  -1.43346e-06  -1.58120e-07  -1.25254e-07   1.98513e-09  -5.01309e-10       0.00000       0.00000       2.30493       2.87305       3.13568       3.34374       3.07189       2.82397       2.54826       1.93417       1.66374       1.35875      0.978037      0.750959      0.486036      0.332729      0.217919      0.152410     0.0871422     0.0529206     0.0308743     0.0161532    0.00774345    0.00399725    0.00188339   0.000871014   0.000332017   0.000141083   5.20078e-05   1.77099e-05   5.20795e-06   1.47240e-06   3.22525e-07   8.20404e-08   1.44478e-08   1.76947e-09       0.00000       0.00000
  17  12 2548.1271    2.0202  0.9349 11.0573 -0.0063  0.0261   0.0474   0.0595    0.1323   0.0000   438.9669       1.60169       15.5604       1.19524      -1.03505       3.04397       1.37958      -2.86654      0.492481      -1.27680      0.938414     -0.129117     -0.766011     -0.242698     -0.254800     0.0674770    -0.0435297    -0.0577337     0.0285612   -0.00917628    0.00340723    0.00309658    0.00338441  -5.93513e-05  -0.000205070   0.000344566   2.34323e-05  -8.58917e-06  -5.07983e-06  -4.30212e-07   2.73923e-07   9.14887e-09  -1.32606e-08  -5.48676e-10       0.00000       0.00000       2.37959       2.89701       3.09584       3.36530       3.20829       2.78912       2.53764       2.18080       1.78226       1.44087       1.01571      0.789031      0.528539      0.390027      0.247167      0.152581     0.0901709     0.0541539     0.0325732     0.0176932    0.00902986    0.00429547    0.00217084   0.000875608   0.000392688   0.000144706   5.33203e-05   1.75903e-05   5.61395e-06   1.57058e-06   3.65943e-07   9.30026e-08   1.56476e-08   1.87452e-09       0.00000       0.00000
  17  13 2691.0654    2.5937  0.9551 11.3326 -0.0022  0.0253   0.0590   0.0638    0.1496   0.0000   439.6449      -1.15219       3.56292     -0.743452      -7.14507      -2.25250     -0.816725      -2.40061     -0.521390     0.0404765      -1.39255     -0.207669      0.401472    -0.0139756     0.0301819     -0.195226     0.0202186     0.0786586  -0.000188949     0.0275101  -0.000542321    0.00166170   -0.00174621  -0.000465472   0.000174007  -0.000203954  -2.35778e-05  -3.33791e-05  -2.22160e-06  -1.24502e-06  -1.86397e-07  -9.25353e-08   2.90671e-10  -4.70413e-10       0.00000       0.00000       2.61140       3.23099       3.25040       3.46036       3.29825       3.26330       2.78176       2.17498       1.63279       1.32997       1.03878      0.764364      0.538035      0.375206      0.259211      0.163297     0.0980322     0.0582388     0.0311601     0.0164666    0.00770658    0.00377327    0.00169848   0.000810670   0.000329480   0.000134077   4.66693e-05   1.67437e-05   4.84339e-06   1.35767e-06   3.40378e-07   7.37349e-08   1.27761e-08   1.80929e-09       0.00000       0.00000
  17  14 2834.4329    3.2760  0.8415 12.0315  0.0023  0.0234   0.0777   0.0585    0.1289   0.0000   437.1081       6.23918       10.3433      -1.07270      -2.68413      -5.00278      -1.99215      -3.98989     0.0625112       1.64998     -0.341522     -0.192741      0.330246    -0.0354513      0.102874    -0.0563060     -0.100637    -0.0171452    -0.0124580     0.0102327   0.000398390   -0.00101752   0.000238842   1.22379e-05  -0.000330567   0.000122241  -3.71982e-05  -1.16990e-05  -4.80407e-06   4.05518e-06  -1.13486e-07  -3.11695e-07   4.04711e-09  -6.98345e-10       0.00000       0.00000       2.23106       2.78302       2.78139       3.05215       2.93163       2.60681       2.32527       1.98994       1.62492       1.23073      0.885856      0.686028      0.511557      0.352678      0.221034      0.143518     0.0824683     0.0512035     0.0258600     0.0156449    0.00785881    0.00407119    0.00175217   0.000781526   0.000306954   0.000125718   4.26634e-05   1.61780e-05   4.32339e-06   1.35740e-06   3.19896e-07   7.60222e-08   1.34008e-08   1.71984e-09       0.00000       0.00000
  17  15 2977.2920    3.8668  0.9077 12.4836 -0.0004  0.0289   0.0906   0.0663    0.1267   0.0000   438.9730       4.18669       8.78442       1.01106      -5.83025      -7.51290     -0.461939      -2.92551      0.760184       1.77456      -1.38045       1.52337     0.0885822     -0.305085     -0.498829      0.122609    -0.0548513    -0.0216571     0.0111242    0.00430791     0.0147669   -0.00302855   -0.00195989   4.10191e-06   -0.00102305  -0.000147336  -5.18612e-05   8.89429e-06  -3.23200e-06   1.88489e-06  -1.26805e-07  -1.01558e-07   2.14075e-08  -3.83124e-10       0.00000       0.00000       3.45164       4.33769       4.35490       3.64547       3.01683       2.90788       2.96215       3.01604       2.79200       2.29595       1.69002       1.16405      0.747187      0.440606      0.265862      0.153049     0.0903469     0.0492652     0.0297342     0.0150642    0.00785701    0.00373263    0.00178391   0.000760807   0.000315475   0.000124027   4.88870e-05   1.58829e-05   5.40471e-06   1.46223e-06   3.66771e-07   7.43234e-08   1.26704e-08   1.52652e-09       0.00000       0.00000
  17  16 3119.5245    4.0379  1.0089 12.8538 -0.0069  0.0292   0.0964   0.0643    0.1405   0.0000   440.7851       10.8891       10.0659      -10.2396      -1.48461      -9.96503       2.53518      -2.63372       3.29869      -4.09660     -0.397774     -0.146040      0.205753     -0.138759   -0.00470840      0.209696     -0.364111    -0.0873538    -0.0854896   -0.00488135     0.0111038    0.00333446   0.000430508  -0.000548869   0.000368021   2.90408e-05   1.60493e-05   1.56833e-06  -2.89910e-06   6.03583e-07  -3.56429e-07  -1.25365e-07   2.57275e-09   8.32311e-10       0.00000       0.00000       2.63146       3.54586       3.38687       3.96855       3.54872       3.48065       2.72982       2.46320       1.94596       1.61186       1.15300      0.849154      0.594291      0.423538      0.278709      0.166284      0.110910     0.0599234     0.0378537     0.0182118     0.0106536    0.00442637    0.00230115   0.000874393   0.000434180   0.000141295   6.15718e-05   1.74773e-05   6.63227e-06   1.69718e-06   4.54321e-07   9.91662e-08   1.64628e-08   2.61980e-09       0.00000       0.00000
  17  17 3261.5268    4.0030  1.3925 12.5636  0.0006  0.0335   0.0803   0.0781    0.1450   0.0000   435.5850       2.95298       19.6585     -0.638386       2.17451      -12.5600     -0.247009      -4.79266       3.53117      0.597008      -1.45439     0.0749720      0.485911     0.0716132     -0.361301     -0.119656     -0.192639    -0.0187799     0.0234855   -0.00488546    0.00228391   -0.00439241   -0.00260311   0.000349521    0.00114916  -6.28241e-05  -1.88453e-05   1.96622e-05  -7.69737e-06   5.04232e-07  -9.32308e-07  -5.01504e-08   2.13723e-08   9.72013e-10       0.00000       0.00000       3.07234       4.05614       4.14512       4.35147       4.05482       3.70247       3.33610       2.89656       2.33720       1.86773       1.38839       1.05387      0.714582      0.495716      0.311840      0.203786      0.126319     0.0693907     0.0417299     0.0196610     0.0120221    0.00528235    0.00267637    0.00111752   0.000504593   0.000174201   7.50124e-05   2.17029e-05   7.66731e-06   2.09474e-06   5.21241e-07   1.20095e-07   2.06508e-08   2.63942e-09       0.00000       0.00000
  17  18 3403.5726    3.4956  2.1096 11.4952 -0.0013  0.0389   0.0575   0.0953    0.1690   0.0000   442.1893       11.0890       10.0346       4.45572       2.49381      -8.45613     -0.924657      -5.54063      -2.27662       2.46747       3.20448      0.290656      -1.97106     -0.226315      0.273119     -0.228858     -0.115588     0.0450464     0.0762750    -0.0401915    0.00558002   -0.00242929   -0.00209553   0.000165690   0.000364549  -0.000193075  -0.000189399   5.26754e-05   1.82758e-06  -4.74599e-06  -7.94699e-07   2.35405e-07   1.16099e-08   3.00267e-10       0.00000       0.00000       3.75254       4.84334       5.01569       4.95618       4.69003       4.29987       4.00576       3.31581       2.86459       2.27841       1.72554       1.21741      0.873773      0.570839      0.373468      0.230472      0.143651     0.0829848     0.0455106     0.0244630     0.0126940    0.00610584    0.00277054    0.00122917   0.000524823   0.000211756   7.89093e-05   2.71847e-05   8.36052e-06   2.30283e-06   6.02708e-07   1.28671e-07   2.38624e-08   2.75954e-09       0.00000       0.00000
  17  19 3545.6078    2.9412  2.9810 11.4321 -0.0009  0.0472   0.0411   0.1219    0.0941   0.0000   448.4892       7.24996       11.6207      -7.54166       5.84520      -19.4254      -12.4377      0.396665      0.106300      -3.96393     -0.108537      0.573377      0.317659    -0.0354320      0.104695      0.702776     -0.255117     0.0671361  -0.000234974     0.0142250    -0.0148276     0.0104380    0.00121580    0.00399806  -0.000753087  -0.000106821   7.18942e-05  -5.29893e-06   8.20288e-06   1.43058e-06  -1.85833e-06  -1.09829e-07   1.53078e-08   1.22708e-10       0.00000       0.00000       4.52797       5.74538       5.99349       6.26527       5.76263       5.54058       4.74775       4.06912       3.33603       2.61746       1.95592       1.47201       1.00296      0.694256      0.462081      0.286241      0.171667      0.102713     0.0567564     0.0310042     0.0153930    0.00772256    0.00346347    0.00163401   0.000648960   0.000261826   9.22587e-05   3.34486e-05   1.03063e-05   2.86944e-06   7.06702e-07   1.54826e-07   2.64226e-08   3.55494e-09       0.00000       0.00000
  17  20 3687.9254    2.4077  4.4863 10.8116 -0.0030  0.0602   0.0274   0.1556    0.0737   0.0000   443.5532       1.92077       15.2897      -16.0250       4.85237      -5.94379       1.85653      -2.83615       2.32771     -0.386205      -4.50017       1.05662      0.139197     0.0542673     -0.704176      0.202009      0.312334     0.0259535    -0.0639502     0.0507879     0.0326436   -0.00327215    0.00484341   -0.00110188  -0.000290432   0.000214432   2.19498e-05  -8.09166e-05  -1.08869e-05  -6.56451e-08  -7.31574e-07   1.68743e-07  -2.13374e-08  -1.92373e-09       0.00000       0.00000       5.60832       7.27111       7.60960       7.86065       7.34116       6.85912       5.95111       5.24516       4.17292       3.34709       2.52918       1.86921       1.29186      0.880112      0.579641      0.365260      0.221636      0.131055     0.0717556     0.0400202     0.0195413     0.0101619    0.00452747    0.00213806   0.000841638   0.000351348   0.000120297   4.34192e-05   1.33346e-05   3.84191e-06   9.60767e-07   2.10766e-07   3.54150e-08   4.65582e-09       0.00000       0.00000
  17  21 3830.2299    2.0942  6.2945 10.3021 -0.0021  0.0721   0.0204   0.1918    0.0644   0.0000   439.9976       3.30754       17.3012      0.225850      -14.7116      -18.1471       5.02384      -7.53788       5.27052       3.07611     -0.554482       1.17563     -0.266066     -0.861774      0.876322      0.533366     0.0323861      0.138238     -0.185291     0.0345972    -0.0299044    -0.0220588   -0.00457739  -0.000624922  -0.000952463  -0.000282851  -0.000210139   2.33452e-06   1.64671e-05  -7.63833e-06  -4.58231e-07   2.29348e-07  -1.82522e-08  -1.93612e-09       0.00000       0.00000       6.78554       8.83729       9.34360       9.35635       9.12857       8.45653       7.36668       6.35673       4.96869       3.88329       2.98390       2.16951       1.58363       1.08743      0.700983      0.442201      0.270409      0.152603     0.0860528     0.0458930     0.0237152     0.0118549    0.00538765    0.00243859   0.000997998   0.000408215   0.000147648   4.92360e-05   1.58636e-05   4.61525e-06   1.19487e-06   2.55058e-07   4.38257e-08   5.38583e-09       0.00000       0.00000
  17  22 3972.5330    1.7332  7.6331 10.1478 -0.0015  0.0826   0.0160   0.2332    0.0536   0.0000   442.3881      -13.6220      -1.09066       8.52359      -7.96994      -11.9589       10.0487       1.16431      -4.13638      0.723594      -1.61326       3.49530       1.12193     0.0242764      -1.12771      0.448873     -0.113920     0.0818678   -0.00573859   -0.00587147    -0.0474817    -0.0181252   -0.00219844   -0.00388158   -0.00147950   0.000327964  -8.36528e-05  -3.79443e-05  -1.97763e-05  -7.70999e-06  -2.60951e-06  -1.77646e-07  -2.45908e-09  -2.48830e-09       0.00000       0.00000       7.65525       9.92036       10.6729       10.7203       10.3110       9.47963       8.38483       7.10346       5.79321       4.54578       3.46234       2.52805       1.77793       1.22841      0.788385      0.501206      0.307542      0.173143      0.100256     0.0535871     0.0268301     0.0135549    0.00627525    0.00279408    0.00114292   0.000474472   0.000170943   5.76163e-05   1.88107e-05   5.33959e-06   1.34480e-06   2.95655e-07   5.15062e-08   6.13802e-09       0.00000       0.00000
  17  23 4115.2736    1.3763  9.4956 10.0890 -0.0017  0.1057   0.0129   0.2901    0.0447   0.0000   435.5382       11.1411      -18.4870       3.37837      -11.2591      -4.27808      -15.6411      -9.82391      -1.32457       6.09308      0.620132      -5.10538      -2.16292      0.344093      0.418314     -0.619491      0.120579      0.278720    -0.0641435    -0.0183840    -0.0523225    0.00636445  -0.000137392    0.00137640   -0.00174927  -8.36402e-05  -0.000125082  -8.44452e-05  -5.28900e-05   1.07040e-05   1.00248e-06  -1.46490e-07   7.43636e-09   6.69695e-10       0.00000       0.00000       9.62821       12.3961       13.3614       13.5836       13.1785       11.8980       10.6760       8.97735       7.28533       5.86183       4.39436       3.25016       2.28172       1.54993       1.03007      0.653914      0.390757      0.232220      0.131381     0.0704739     0.0356709     0.0175299    0.00835023    0.00368663    0.00154962   0.000609138   0.000226863   7.81768e-05   2.42345e-05   6.93308e-06   1.77187e-06   3.92568e-07   6.67530e-08   7.84898e-09       0.00000       0.00000
  17  24 4257.6429    1.2090 12.3343  9.9207 -0.0030  0.1359   0.0107   0.3732    0.0417   0.0000   437.4015       7.86829       8.05934      -26.6317       20.3082      -10.4892       9.85305      -5.59801       21.7055      -4.97447      -11.6184      -3.53657      -7.80221      -1.76046     -0.281713     -0.813540       1.59168      0.209501     -0.177839     0.0868886     0.0789969     0.0192517    -0.0233297   0.000602236   0.000281031  -0.000993386  -5.41966e-05  -2.17278e-06   1.40355e-05  -6.59831e-06   1.58362e-06   3.94782e-07  -1.71041e-08  -1.12154e-09       0.00000       0.00000       12.5932       16.0704       17.9239       17.9472       17.2286       15.7982       13.8082       11.7603       9.30662       7.36462       5.54180       4.11626       2.95042       2.02571       1.33389      0.845412      0.506692      0.303558      0.166787     0.0913330     0.0475983     0.0231400     0.0110475    0.00484020    0.00209190   0.000807495   0.000300354   0.000104051   3.19775e-05   9.20614e-06   2.30088e-06   4.92432e-07   8.08788e-08   9.76125e-09       0.00000       0.00000
  18   8 1992.8024    0.6066  0.5175  9.4696 -0.0097  0.0218   0.0209   0.0455    0.0743   0.0000   437.4858      -1.27114       12.9904      -3.16726      -2.63366      -5.64839      -2.39236    -0.0510086      0.559262     -0.409236     -0.970261    0.00807253      0.175094     -0.441288     0.0527629     0.0971561     0.0407110     0.0331320     0.0355818    0.00262045   -0.00653923   -0.00404428    0.00550084   0.000353279   0.000673933   9.67463e-05   7.66161e-06  -2.63383e-05   9.76750e-06   6.46955e-06   1.64759e-07  -4.48068e-07  -3.23918e-08   2.42137e-08   1.04466e-09   3.33894e-10       2.10706       2.41251       2.49035       2.64169       2.73287       2.71307       2.23707       1.63025       1.41606       1.27663       1.03046      0.755331      0.485687      0.338814      0.207830      0.162931      0.111935     0.0714854     0.0415903     0.0224506     0.0111869    0.00536895    0.00273546    0.00121347   0.000506289   0.000218403   9.40880e-05   3.71856e-05   1.29941e-05   4.15991e-06   1.21769e-06   3.44287e-07   7.00217e-08   1.72144e-08   2.87221e-09   3.42951e-10
  18   9 2143.6654    0.8329  0.6921  9.7596 -0.0073  0.0234   0.0218   0.0505    0.0921   0.0000   438.8038     -0.174810       12.2812      -5.43729     -0.509395    -0.0359472       1.18258      -2.32917      -1.90337     0.0451807     -0.453117     -0.366609   -0.00851169     -0.347454    0.00652816     -0.391111     0.0991471     0.0719676     0.0556722    -0.0302782    -0.0124683   -0.00956392    0.00111269  -0.000146688   1.05192e-05   0.000179821   6.91526e-05  -2.77615e-05   4.41073e-06  -6.11910e-07   1.21728e-07   4.28459e-07   9.82903e-08   7.58394e-10  -1.22055e-09   1.58876e-10       2.06994       2.63536       2.89606       2.95248       2.87983       2.55507       2.45211       1.93470       1.56033       1.23316       1.00207      0.719512      0.526815      0.369648      0.244348      0.173564      0.102241     0.0645676     0.0374563     0.0204937     0.0109508    0.00565249    0.00278783    0.00128089   0.000637980   0.000260259   0.000109758   4.10768e-05   1.49841e-05   4.57925e-06   1.32911e-06   3.97033e-07   9.34639e-08   2.02225e-08   3.66181e-09   3.85369e-10
  18  10 2291.6126    1.1912  0.7391 10.3298 -0.0021  0.0242   0.0307   0.0551    0.1045   0.0000   435.8216       6.12862       13.8857      -5.89478       2.60372       1.99259      0.734240       1.31173     -0.930589      -3.02483    -0.0773621       1.15264     -0.866668      0.305516      0.442552      0.126929     0.0371688    -0.0909102    -0.0387733     0.0290086    0.00480535   -0.00607372   -0.00993367  -0.000653435   0.000790909  -2.18783e-06  -0.000113344   2.12952e-05  -1.25886e-05   5.89208e-06  -1.12474e-06  -4.31256e-07   1.30882e-07   1.91365e-08   7.72541e-09   5.25695e-10       2.06760       2.78313       3.01580       2.98885       2.98148       2.66818       2.45744       2.06656       1.55735       1.27470      0.903809      0.719036      0.552583      0.381576      0.265491      0.167361      0.103823     0.0657892     0.0337564     0.0197814     0.0104238    0.00582501    0.00277169    0.00137054   0.000560792   0.000273859   0.000103520   4.13612e-05   1.39702e-05   5.08761e-06   1.37348e-06   3.96605e-07   1.04534e-07   2.21507e-08   3.51026e-09   4.25557e-10
  18  11 2436.8961    1.6208  0.9146 10.7106  0.0016  0.0278   0.0369   0.0608    0.1288   0.0000   438.2857      -1.97249       10.8418      -2.58310      -1.96773      -1.17623      -3.42455      -2.12559      -1.14812       2.31413    -0.0311578      -1.11512       1.30632      0.480919      0.103690     0.0345000     0.0695309     0.0781779    -0.0677452     0.0238430   -0.00858182    -0.0111811   -0.00138115    0.00211884   0.000289641  -0.000373572  -1.34217e-05   6.62546e-05   4.98753e-06  -3.00250e-06  -1.84380e-07   4.55557e-07  -1.53303e-08   1.45718e-08   2.27462e-09  -4.47062e-11       2.26641       3.16080       3.31554       3.24952       3.18127       2.92951       2.78612       2.12563       2.07130       1.42471       1.25349      0.864765      0.653835      0.437639      0.293698      0.203639      0.107232     0.0789375     0.0403955     0.0235060     0.0125413    0.00667575    0.00327366    0.00133662   0.000781245   0.000278991   0.000128108   4.33984e-05   1.75001e-05   6.23030e-06   1.65041e-06   5.45801e-07   1.16083e-07   2.34837e-08   5.11340e-09   5.15071e-10
  18  12 2580.8649    2.1553  0.8886 11.3138 -0.0054  0.0258   0.0504   0.0605    0.1144   0.0000   441.4395      0.193132       13.7019      0.316875       2.33408      -6.60020       3.07123      0.133360       1.19346       1.63188      -1.14010      -1.32955   -0.00453055    -0.0881659     -0.384167     0.0436898    -0.0787775    -0.0501253   -0.00711779    -0.0219659    0.00895007   -0.00122675    0.00580827    0.00109270  -0.000184355   3.59831e-06  -7.66733e-05   3.26983e-05   4.06317e-06   2.83155e-07   2.27595e-07  -4.03309e-07  -1.34087e-07   1.28682e-08   5.29840e-10  -4.58779e-10       2.25736       2.90211       3.45431       3.40804       3.41049       2.89105       2.63730       2.27005       1.64069       1.39923       1.07988      0.736718      0.607228      0.366747      0.266307      0.182305      0.101542     0.0709276     0.0374636     0.0220344     0.0124982    0.00552400    0.00318508    0.00155357   0.000622722   0.000304920   0.000121132   4.22785e-05   1.72758e-05   5.40797e-06   1.34889e-06   4.67639e-07   1.24927e-07   2.33607e-08   3.67083e-09   3.90683e-10
  18  13 2724.7635    2.7048  0.9028 11.6625 -0.0059  0.0248   0.0608   0.0575    0.1329   0.0000   440.3009       2.42944       10.3896      -6.96120      -3.69598     -0.326241      -3.52013      0.654039      -1.24037     -0.331591      0.765929      -1.40993      0.361700      0.171584     -0.190089     0.0139693    -0.0553776     0.0779920    -0.0143170     0.0205327    0.00993482    0.00519688   -0.00141248  -0.000385981   3.62763e-05  -0.000329292   7.99566e-05  -3.52875e-05   4.33939e-07   1.24593e-05  -3.42266e-06  -2.30361e-07  -4.71684e-08   2.45166e-08   3.63059e-09  -6.12086e-11       2.27254       2.99730       3.17374       3.21190       3.21471       2.87781       2.57823       2.13272       1.77856       1.38301       1.05022      0.798321      0.574102      0.413011      0.264112      0.183091      0.106417     0.0723717     0.0369365     0.0223986     0.0122002    0.00591487    0.00319785    0.00137338   0.000648507   0.000257153   0.000117509   3.85893e-05   1.51036e-05   5.20112e-06   1.41127e-06   4.48196e-07   9.89412e-08   2.27692e-08   3.85416e-09   4.31958e-10
  18  14 2868.7455    3.4829  0.8341 12.0233 -0.0003  0.0248   0.0790   0.0533    0.1372   0.0000   441.5686      -1.38727       14.6664      -1.04331     -0.600344      -8.53462     -0.879044      -3.20712     -0.518377     -0.535152     -0.818226     -0.316479     -0.194143      0.118780     0.0749308    -0.0253563     -0.123638     0.0154413    -0.0146705   0.000733565    -0.0131038   -0.00401751    0.00298293    0.00216055   -0.00108453   7.61470e-05   8.58796e-05   1.05657e-05   1.85698e-05  -1.85195e-06   1.95565e-06   3.62481e-07  -2.46269e-08  -1.35075e-09   5.31306e-09   1.53161e-10       2.19415       2.93406       3.12055       3.28639       3.13277       2.80512       2.47628       2.08477       1.84109       1.32501       1.02389      0.743344      0.605647      0.378185      0.260336      0.163522      0.112490     0.0623333     0.0374886     0.0204369     0.0111013    0.00633336    0.00302525    0.00158048   0.000603067   0.000274787   9.67009e-05   4.36602e-05   1.45885e-05   4.93436e-06   1.55156e-06   3.91375e-07   1.06299e-07   1.96182e-08   4.01422e-09   4.60902e-10
  18  15 3012.2557    4.0252  0.9687 12.3006  0.0004  0.0249   0.0850   0.0601    0.1474   0.0000   437.6880       9.16270       15.2882      -1.26703       3.33414      -3.11383     -0.250355      -2.89434       1.33112      -2.38454     -0.274250      0.717713     0.0487393     -0.446444      0.193525     0.0296436     0.0752280    -0.0202779    0.00423146     0.0192882   -0.00577955    0.00524236   0.000408731   8.90272e-05  -0.000729603   0.000190531   7.80038e-05  -2.33592e-06   9.34347e-07   4.49657e-07  -2.84733e-06   1.82269e-08   2.67000e-09  -1.13178e-08  -2.04395e-09   2.56434e-10       2.14958       2.74678       3.13673       3.08891       3.17106       2.62825       2.52045       2.04065       1.74034       1.33678       1.01095      0.803299      0.528217      0.394871      0.267202      0.168170      0.109525     0.0642471     0.0387078     0.0218988     0.0120146    0.00610504    0.00309947    0.00150449   0.000669802   0.000293922   0.000115700   4.27685e-05   1.51154e-05   5.06593e-06   1.64261e-06   4.18212e-07   1.01274e-07   2.37524e-08   4.00373e-09   3.89793e-10
  18  16 3154.9524    4.1592  1.0881 12.8046 -0.0002  0.0274   0.0902   0.0694    0.1315   0.0000   435.8948       6.57932       9.34377      -2.01640     -0.870082      -7.89908     -0.165190       1.44518      -2.75312      -4.41005     -0.909436     -0.575138     -0.176142      0.106348      0.174120     0.0436200     -0.260765    -0.0216450    0.00495628   -0.00252566    -0.0114976    0.00292473    0.00212373   -0.00130017   -0.00128680   4.58172e-05  -2.19184e-05   9.87599e-06   6.58085e-06  -5.35562e-06   1.15184e-06   2.28336e-07   8.25693e-08  -1.35689e-08   1.42451e-09   1.68833e-10       2.47414       3.20521       3.23563       3.49423       3.22624       2.94235       2.62148       2.35461       2.07262       1.54632       1.24946      0.903784      0.663291      0.435899      0.295048      0.191879      0.120207     0.0735508     0.0413495     0.0238194     0.0126856    0.00684395    0.00339087    0.00165422   0.000725078   0.000308376   0.000117430   4.47020e-05   1.54219e-05   5.38446e-06   1.57030e-06   4.57348e-07   1.08929e-07   2.10741e-08   4.19733e-09   5.19085e-10
  18  17 3297.5401    3.7260  1.5237 12.6614 -0.0050  0.0371   0.0710   0.0881    0.1005   0.0000   438.1976       7.98740       7.00412      -3.94069      -6.67136      -7.26810     -0.649687      -7.99771      -2.34681      -2.58139      0.623124      -1.93983      -1.27183      0.264718      0.122618    -0.0357081     -0.111976    -0.0276501     0.0675995     0.0353737   -0.00210219   -0.00302821  -0.000920169   -0.00141294   0.000322711   0.000282038   9.47256e-05   1.56606e-05   7.89064e-07  -1.02339e-05  -3.26885e-07   5.10060e-07   3.67240e-08  -5.81119e-09  -3.66294e-09   1.06245e-10       3.05867       4.20978       4.00024       4.80043       4.10322       4.30620       3.25046       3.16606       2.38469       2.10893       1.38245       1.18437      0.763181      0.635106      0.384542      0.286366      0.140379      0.104453     0.0546388     0.0362228     0.0173259     0.0103582    0.00424587    0.00232257   0.000914525   0.000452861   0.000148833   6.88324e-05   2.09404e-05   8.47019e-06   2.01032e-06   7.05549e-07   1.28060e-07   3.59101e-08   4.66842e-09   8.72668e-10
  18  18 3440.2054    3.3106  2.1730 11.9347 -0.0052  0.0402   0.0532   0.1037    0.1124   0.0000   440.1489       3.64739       4.05564      -8.25158      -7.30813      -13.5726      -2.68657      -1.53617     -0.293492       1.09406       1.83047      -2.44892      -1.08150     -0.249877    -0.0986871     -0.309724     0.0809949     0.0161112     -0.116408     0.0273154   -0.00676276     0.0103939    0.00160683   -0.00128994    0.00120311   0.000299826   4.34185e-05  -0.000117020   2.22093e-05   3.48558e-06   2.82829e-06  -2.19544e-08   9.61028e-08  -3.39810e-08   6.86050e-10  -5.14286e-11       3.54056       4.73986       4.80462       5.37762       4.95360       4.67301       4.01221       3.33595       2.87823       2.16323       1.74627       1.24391      0.939270      0.634738      0.442230      0.280691      0.181377      0.109278     0.0639924     0.0362716     0.0191443     0.0103909    0.00488858    0.00238169    0.00103054   0.000452356   0.000173772   6.99785e-05   2.35077e-05   8.26887e-06   2.47134e-06   6.71869e-07   1.69133e-07   3.28434e-08   6.49965e-09   8.19835e-10
  18  19 3582.7286    2.8564  3.1869 11.1997 -0.0005  0.0470   0.0376   0.1228    0.0988   0.0000   443.9523       12.6285       4.21098      -5.00645       7.36533     -0.491619       4.15697       1.75382       2.64826      -1.56976     -0.828724      0.359316      0.876520      0.737151      0.418911      0.300298     -0.323248      0.217495    0.00995211    0.00708800     0.0518495   -0.00972497   0.000902281   0.000660215    0.00220420   0.000279160  -0.000223330  -3.27538e-05   4.71635e-05   9.96286e-06   5.44489e-06  -5.47642e-07  -4.16789e-07  -6.25443e-08  -3.41357e-09  -5.77552e-10       4.30894       5.43364       5.98919       6.16819       5.82470       5.47284       4.75103       4.08941       3.34741       2.61366       1.95766       1.53527       1.10520      0.765694      0.512940      0.345906      0.207975      0.132279     0.0733974     0.0414758     0.0225949     0.0118722    0.00587813    0.00287301    0.00124425   0.000550553   0.000210744   8.14875e-05   2.97734e-05   1.00752e-05   2.87853e-06   8.20657e-07   1.89547e-07   4.07950e-08   6.54141e-09   8.13235e-10
  18  20 3725.4432    2.3519  4.5899 10.9191 -0.0016  0.0598   0.0266   0.1585    0.0669   0.0000   439.9866       7.07041       10.0805      -6.80610       7.89986      -9.19884     -0.461148       3.02973      -1.42529      0.278041       3.27529      -6.75697    -0.0578567       1.48865      0.648255      0.607918      0.389377      0.217444    -0.0835618     0.0255197    -0.0453279     0.0236342    0.00234861   -0.00516667   0.000242381   0.000445875   5.34884e-05  -1.21345e-06   6.01310e-05   8.17369e-06   8.62512e-07  -9.57634e-08   1.58678e-07   8.27286e-08  -7.87971e-10  -1.74098e-09       5.51030       7.10520       7.29756       7.48806       7.04714       6.76293       6.16709       5.31892       4.28184       3.47410       2.67216       2.02872       1.47394       1.03439      0.703789      0.445496      0.281578      0.166546     0.0954512     0.0533561     0.0283006     0.0146896    0.00723149    0.00339367    0.00156169   0.000661508   0.000274626   0.000103744   3.63795e-05   1.21643e-05   3.67644e-06   9.93893e-07   2.52641e-07   5.32914e-08   8.93442e-09   1.10798e-09
  18  21 3868.4168    1.9847  6.1693 10.3116 -0.0020  0.0699   0.0190   0.1895    0.0609   0.0000   445.7303       5.09468       13.5326       2.17556      -9.85379      -21.4809     0.0215165      -11.3510       4.97695       4.01655      -2.11576      0.662431       2.71845     -0.510239      -1.08562     -0.351570      0.224929     -0.245203      0.114181     0.0631263    0.00595694   0.000141907   -0.00615640   0.000156569  -0.000549276  -0.000373218  -0.000813028   7.68958e-06  -5.19286e-06  -2.05886e-05  -2.72142e-06  -1.66657e-07  -7.67685e-07  -6.15494e-09  -7.51810e-09  -7.36306e-10       6.13341       7.88463       8.45913       8.76370       8.47173       7.92693       6.86622       5.86893       4.95521       3.86014       3.02455       2.23454       1.64112       1.13343      0.774236      0.499168      0.321515      0.194560      0.113363     0.0643448     0.0344964     0.0184020    0.00873007    0.00444058    0.00178087   0.000852601   0.000313713   0.000128389   4.37231e-05   1.50366e-05   4.54637e-06   1.23987e-06   3.05586e-07   6.20250e-08   1.08736e-08   1.28352e-09
  18  22 4011.1872    1.6166  8.3620 10.0682  0.0004  0.0894   0.0144   0.2446    0.0508   0.0000   435.3401       17.7320       13.7689       17.0887       2.51360      -26.8545     -0.246169       1.26160       1.56364       4.41151      -4.34961      -1.57804      -3.03645       1.41954       2.70969     -0.703884     -0.272541    -0.0989131      0.137081     0.0897931    -0.0399356     0.0141627     0.0153112    0.00706910   -0.00189425  -0.000919386  -0.000578049  -0.000244470  -4.32947e-05   3.85881e-05  -1.27959e-05  -1.41512e-06   1.58029e-07   1.04309e-07  -1.37558e-08   5.78703e-10       7.86713       10.1164       10.7338       11.0369       10.7400       9.85344       8.93879       7.53992       6.40786       5.01648       3.99089       2.93994       2.12414       1.46349       1.01944      0.639112      0.416208      0.247448      0.144015     0.0839912     0.0434883     0.0228320     0.0112003    0.00542263    0.00239371    0.00103988   0.000419799   0.000161608   5.46680e-05   1.91394e-05   5.79963e-06   1.55808e-06   3.94683e-07   8.06628e-08   1.44361e-08   1.62046e-09
  18  23 4154.0741    1.3387 10.7685 10.0897 -0.0025  0.1143   0.0117   0.3194    0.0404   0.0000   440.2411       1.91220      0.339400      -11.9996       20.8544     -0.956626       8.88188       18.5241      -6.44169      -6.17722      -5.53242       2.39400      -3.34262     -0.401542      -1.45546       1.57525     0.0387991     -0.105192     -0.239042      0.123903     0.0741847     0.0785106     0.0288127   -0.00280352   -0.00367507   -0.00209162   0.000620330   0.000458457  -6.42639e-05  -1.33851e-05   2.79312e-06   4.06250e-06   2.71975e-07  -1.09649e-07  -3.27195e-09   3.49089e-10       10.1176       13.3036       14.2364       14.3318       14.1438       12.8520       11.4881       10.0136       8.17005       6.48685       5.07486       3.78140       2.72947       1.94038       1.28554      0.839104      0.535939      0.318984      0.187773      0.103841     0.0566391     0.0295523     0.0146092    0.00698510    0.00309736    0.00135467   0.000541795   0.000208911   7.35873e-05   2.41010e-05   7.65507e-06   2.12890e-06   5.20392e-07   1.08814e-07   1.80406e-08   2.07416e-09
  19   7 1867.2876    0.4556  0.4129  9.4588  0.0010  0.0206   0.0155   0.0396    0.0519   0.0000   439.6957      -1.60743       14.9734      0.141293      -4.72519     -0.769223      -1.17009     -0.129492      0.425278      0.314317      0.493565      0.118094     -0.227276     0.0636636     -0.157450     -0.122519      0.191251      0.121910     0.0837240   -0.00305299    0.00437683   -0.00203909   -0.00299893  -0.000443774  -0.000674967  -7.81336e-05  -0.000162629  -7.09510e-06  -8.18561e-06  -1.18248e-05  -6.56236e-06  -4.86105e-07   1.59530e-07  -3.20606e-08  -1.21072e-08   1.49310e-09       1.84450       2.26544       2.30255       2.41244       2.29141       2.37722       1.91127       1.73993       1.37508       1.27710       1.01041      0.784876      0.531497      0.363380      0.240806      0.163984      0.119427     0.0713550     0.0467275     0.0260604     0.0144865    0.00719297    0.00384565    0.00171304   0.000895119   0.000377695   0.000174318   6.44330e-05   2.97815e-05   1.01292e-05   3.63520e-06   1.08477e-06   3.55200e-07   8.71791e-08   2.11553e-08   4.39933e-09
  19   8 2021.7523    0.6806  0.5111  9.5046 -0.0138  0.0248   0.0222   0.0474    0.0786   0.0000   438.9565      -2.03262       16.6589      0.345620      -2.16577      -3.64977      0.343770     -0.180128      0.808088     -0.879318     -0.562937      0.575215    -0.0684368     -0.125450    0.00595188      0.274867     -0.113979     0.0563728     0.0177740     0.0287522    0.00963321    0.00587817   -0.00255727    0.00409392   0.000136107  -0.000459172   7.33684e-05   0.000112385  -1.82323e-05  -9.95794e-06   6.21450e-07   2.75925e-06   2.09841e-07  -7.57036e-10  -1.97420e-08   3.03214e-10       2.13933       2.47058       2.75823       2.96521       3.04237       2.66616       2.02274       2.14356       1.81000       1.32067      0.954604      0.791342      0.645590      0.434869      0.254038      0.199188      0.123817     0.0864063     0.0496537     0.0233192     0.0139126    0.00856152    0.00473431    0.00269800    0.00121366   0.000497027   0.000222450   7.68096e-05   2.69184e-05   1.13878e-05   4.05989e-06   1.20217e-06   3.78335e-07   1.08132e-07   2.42024e-08   4.32895e-09
  19   9 2173.7282    0.9094  0.7955  9.6074 -0.0055  0.0247   0.0212   0.0537    0.1011   0.0000   438.9293       5.08175       14.0537       5.97017       2.93426     -0.421353      -2.27956      -2.14367      -1.54439      -1.30108      0.563220      0.558584      0.458665     0.0127564     -0.162976      0.141433      0.166985    -0.0128012     0.0408820    -0.0239237     0.0121902    0.00923565   -0.00337344   0.000891150  -0.000455662   2.81197e-06   4.22272e-06  -0.000207081   3.18058e-05  -6.07671e-06  -1.62922e-06  -4.09167e-07   5.82832e-08   6.97864e-09   4.72991e-09  -9.78879e-09       2.02066       2.25586       2.90335       2.88977       2.57744       2.73672       2.36201       1.85098       1.74125       1.39267      0.931822      0.811782      0.618205      0.418831      0.294567      0.205972      0.130407     0.0806545     0.0506654     0.0291565     0.0157363    0.00935012    0.00473634    0.00241102    0.00116263   0.000544378   0.000226965   9.11455e-05   3.64280e-05   1.55743e-05   5.40112e-06   1.75172e-06   4.61750e-07   1.10701e-07   2.42174e-08   5.27746e-09
  19  10 2322.3633    1.2894  0.8078 10.3389 -0.0027  0.0243   0.0298   0.0526    0.1037   0.0000   437.2126       1.24713       9.53427     -0.523056       1.14166      -1.71217       2.12580     -0.282345       1.00177      -1.06199      0.206175       1.48152     -0.389957     -0.340137   -0.00377832      0.372757     0.0163223     -0.111472    -0.0115493     0.0234367    0.00262371    0.00868079    0.00654285   0.000923999  -0.000578537  -0.000641619   0.000292555   0.000177601  -5.90377e-05   1.44615e-05   4.06557e-06  -6.15548e-07   4.86688e-07  -1.35434e-07   6.87791e-10  -3.70717e-09       2.20327       2.48248       2.53715       2.77959       2.95919       2.69893       2.21774       1.89645       1.74349       1.47733       1.07900      0.768609      0.579032      0.460003      0.331475      0.208893      0.130540     0.0782245     0.0489017     0.0309424     0.0186205     0.0101757    0.00521895    0.00244653    0.00110449   0.000462101   0.000199721   8.22928e-05   3.28579e-05   1.16821e-05   4.01413e-06   1.29768e-06   3.84609e-07   9.73385e-08   2.38935e-08   4.74819e-09
  19  11 2468.2130    1.7475  0.9197 10.9121 -0.0013  0.0271   0.0394   0.0587    0.1141   0.0000   437.4030      0.201825       14.3144      -4.67553      -2.11552       5.84677      -2.96823      -1.34942       2.69642      -1.62258      0.565707     -0.442969      -1.03997       1.04496      0.218581     -0.147880     -0.332249    -0.0247003     0.0121045     0.0444207    0.00697091   -0.00474339   -0.00456597   -0.00530716    0.00134378   4.40235e-05  -0.000175864  -6.62912e-05  -3.80413e-05  -1.34434e-05   2.42287e-06  -1.58001e-06  -1.10739e-07  -5.43830e-08   1.15257e-08  -4.84715e-09       1.95133       2.90052       2.87539       2.97856       3.03160       2.67682       2.61157       2.07928       1.89091       1.41306       1.26051      0.866708      0.671385      0.475795      0.308255      0.236510      0.131512     0.0992133     0.0504457     0.0346546     0.0177492    0.00981423    0.00485953    0.00245174    0.00121840   0.000513588   0.000251297   9.71555e-05   4.13578e-05   1.43641e-05   5.19374e-06   1.73064e-06   4.51223e-07   1.46928e-07   3.16748e-08   6.58233e-09
  19  12 2613.1124    2.2703  0.9747 11.3558 -0.0057  0.0265   0.0491   0.0564    0.1335   0.0000   437.0381     -0.980104       18.5489      -2.00441      -7.34169      -2.90949     -0.233248       1.05102      -2.30356     -0.655178      -1.46367     -0.795560      0.204130      0.844937     0.0756586     -0.241142     0.0257047    -0.0448996    -0.0714855   -0.00546605     0.0199689   -0.00868099   -0.00234556   -0.00270636   0.000363367  -6.65796e-06  -0.000587623  -0.000185804   1.44993e-05   5.10899e-06  -1.54812e-06  -7.15032e-07   4.96891e-07  -4.35292e-08   1.43016e-09  -1.16745e-09       2.19292       2.59263       3.06618       3.10339       2.95764       2.93069       2.51893       2.08866       1.89654       1.42827       1.09610      0.896332      0.643596      0.447959      0.338164      0.228523      0.139824     0.0849607     0.0561033     0.0316792     0.0180082     0.0100151    0.00509198    0.00249055    0.00119319   0.000595973   0.000252952   0.000100427   3.72079e-05   1.51110e-05   5.49424e-06   1.76734e-06   5.15058e-07   1.22889e-07   2.80099e-08   5.53924e-09
  19  13 2758.0439    2.8929  0.9566 11.6155 -0.0054  0.0253   0.0609   0.0548    0.1410   0.0000   440.1764       5.37454       10.9145      -3.11623      -1.06197       1.32528       2.65223     -0.732046      -2.10787      -2.40493      0.463833      -1.26861     -0.608976     0.0270270     0.0626373   -0.00259108      0.162887      0.212625   -0.00804697    -0.0282095     0.0180578     0.0128945    0.00644728   -0.00189985  -0.000832524   4.65968e-05   0.000189002   5.53733e-05   3.19817e-05  -2.17544e-05  -1.79835e-06   1.41872e-06  -3.60378e-07  -1.03177e-07   2.69607e-08  -2.81396e-09       2.25255       2.88164       2.94136       3.02664       3.07793       2.80618       2.61966       2.14731       1.84115       1.40587       1.17641      0.878106      0.620459      0.468048      0.324650      0.221432      0.140058     0.0855516     0.0519445     0.0310855     0.0175409    0.00903129    0.00458461    0.00226746    0.00106871   0.000512583   0.000210796   9.13473e-05   3.39281e-05   1.21628e-05   4.03888e-06   1.35180e-06   4.08995e-07   1.11063e-07   2.47476e-08   5.30585e-09
  19  14 2902.6456    3.5243  0.9023 12.1943 -0.0076  0.0243   0.0782   0.0565    0.1330   0.0000   442.1990       1.33326       12.0077      -3.28938      -4.47867      -5.20283       2.99928      -4.21967      0.336257      -3.16296    0.00991494      -1.20262     -0.803294     -0.460446     -0.190061      0.389018    -0.0456155     0.0185056    -0.0564992    -0.0442640   -0.00721408   -0.00312488   -0.00520571   -0.00216590   0.000250908   0.000239000   0.000421479  -9.69786e-06  -2.99560e-05  -1.93809e-06   6.73507e-06  -8.75680e-07  -2.85012e-07  -1.22463e-07  -2.72332e-08   3.25591e-10       2.01271       2.56349       2.68118       2.82491       2.68068       2.53254       2.25375       2.09437       1.68697       1.36201       1.12528      0.835210      0.614778      0.422575      0.314914      0.207447      0.128694     0.0792385     0.0506325     0.0279124     0.0173583    0.00891467    0.00423029    0.00244392    0.00108948   0.000515543   0.000231667   0.000100765   3.30097e-05   1.33208e-05   4.51982e-06   1.39679e-06   4.24559e-07   1.15185e-07   2.78807e-08   5.14656e-09
  19  15 3046.6694    4.2180  0.9673 12.5498 -0.0044  0.0248   0.0885   0.0582    0.1391   0.0000   438.5289       4.63068       11.8529      -1.90101     -0.822076      -5.73228      0.327114      -4.57352      0.895952      -1.11839     -0.120553     -0.581276     0.0675817      0.914361     0.0113697    0.00977988     -0.131542     0.0264445    -0.0344457     0.0282093   -0.00139062   -0.00165026    0.00222159    0.00495547    0.00101866   0.000191993  -0.000127320  -5.88255e-05   3.17909e-05   8.71340e-07  -8.72570e-07  -2.14917e-06   7.58071e-09  -4.32604e-08  -4.02252e-08   6.46609e-10       2.12276       2.49105       2.98989       2.99629       2.91359       2.84415       2.33699       2.05620       1.77277       1.34484       1.09448      0.797933      0.579590      0.440927      0.317794      0.193805      0.133105     0.0819064     0.0473377     0.0299283     0.0173103    0.00917931    0.00470176    0.00244654    0.00114237   0.000492471   0.000223616   9.63399e-05   3.77136e-05   1.30653e-05   4.53327e-06   1.59720e-06   4.73169e-07   1.18252e-07   2.70239e-08   4.76789e-09
  19  16 3189.9822    4.0809  1.1594 12.9285 -0.0000  0.0319   0.0863   0.0690    0.1150   0.0000   437.6380       4.23528       15.6944      -7.53591      0.779990      -5.96202       3.97347      -3.99124       3.46241     -0.854486      -1.01225      0.470102      0.317638      0.293890     -0.443849     0.0105051      0.170821    -0.0841710     0.0166908    -0.0609002    -0.0199285    0.00251384    -0.0160946    0.00157980   -0.00194277  -0.000619372   0.000512407  -1.22438e-05   5.41163e-06   1.16489e-05  -4.13490e-06  -2.44391e-06  -6.63949e-07   1.37425e-07  -4.64644e-09   3.46591e-09       2.57951       3.55154       3.49240       3.91919       3.77992       3.50616       3.05953       2.51258       2.19948       1.70070       1.45568       1.01749      0.796456      0.517688      0.395543      0.254711      0.177287      0.104490     0.0698058     0.0384783     0.0230932     0.0116564    0.00623682    0.00302061    0.00133228   0.000694972   0.000249365   0.000124656   4.01032e-05   1.76713e-05   5.77429e-06   1.94052e-06   5.82066e-07   1.50696e-07   3.84503e-08   6.81195e-09
  19  17 3333.0435    3.7700  1.6527 12.2854 -0.0026  0.0328   0.0630   0.0798    0.1004   0.0000   435.3277       7.38059       12.0918       2.41741      -2.36848      -9.10988      -3.39413    -0.0553834       2.09758      -3.09544      0.184523    -0.0100672      0.579991     -0.251634      0.214381     0.0183852    -0.0810888    -0.0816814     0.0162691    0.00102940    -0.0101754    -0.0145628   -0.00345877    0.00327114    0.00212328   0.000102154  -0.000343496  -0.000275132  -1.09267e-05   1.13090e-05   6.16002e-06   8.19543e-07   1.01920e-06   2.26755e-07   3.50216e-08   1.63464e-08       2.87740       3.56036       3.76408       3.90587       3.73019       3.70763       3.23912       2.77159       2.29462       1.90515       1.46656       1.14564      0.846060      0.603495      0.407506      0.276638      0.188255      0.114635     0.0711027     0.0396108     0.0227653     0.0115842    0.00629644    0.00304857    0.00149231   0.000656783   0.000283625   0.000117252   4.84277e-05   1.73158e-05   6.30655e-06   1.89956e-06   5.91783e-07   1.46250e-07   3.42555e-08   7.05436e-09
  19  18 3476.2677    3.0825  2.5480 11.6094 -0.0048  0.0414   0.0430   0.1054    0.0952   0.0000   443.4378       6.31219       15.6178      -1.19168      -9.71784      -11.1777       5.14844      -2.61154      -1.83357     -0.711792       1.11276      0.702178     -0.735263      -1.19741      0.607147     -0.297861    0.00901158      0.268167     0.0504435     0.0681815   -0.00268559    0.00944065   -0.00396945   -0.00393022  -4.93456e-05   0.000384196  -0.000755134  -0.000183515   5.19794e-05   2.76061e-06  -1.96025e-05   1.23723e-06   1.00533e-06  -4.16219e-08  -1.64312e-08   1.31553e-08       3.47840       4.44484       4.66898       4.94127       4.72647       4.42947       4.06237       3.44006       3.03584       2.33590       1.82158       1.42041       1.04190      0.769531      0.531340      0.359839      0.225366      0.139188     0.0832575     0.0499014     0.0283152     0.0150855    0.00800000    0.00397742    0.00193390   0.000887551   0.000377204   0.000155998   6.10492e-05   2.22587e-05   7.91636e-06   2.52277e-06   7.44463e-07   1.97119e-07   4.37275e-08   9.47283e-09
  19  19 3619.5133    2.6721  3.7444 11.0880 -0.0011  0.0517   0.0319   0.1340    0.0804   0.0000   436.7472      0.722872       8.85619       7.28739       7.49452      -2.36267      -8.61495      -1.08770     -0.901293      0.493865      -1.17873      0.262682     -0.393814      0.465293      0.116665      0.272866    -0.0718685    -0.0517456     -0.260381    -0.0301733    0.00765385   -0.00593247  -0.000807262    0.00385901   -0.00207706   0.000195734   0.000881834  -0.000216137  -5.88249e-05  -3.48575e-05   1.71080e-06  -1.01850e-06   5.84672e-07   8.85837e-08  -6.63946e-09  -7.74518e-09       4.31356       5.50155       5.87250       6.01859       5.89500       5.51766       5.12079       4.20679       3.64512       2.97993       2.38608       1.78499       1.34645      0.913765      0.636099      0.425591      0.284176      0.178313      0.108094     0.0624556     0.0349239     0.0185557    0.00943599    0.00486858    0.00230631    0.00103084   0.000456851   0.000190326   7.51317e-05   2.84363e-05   9.82937e-06   3.10688e-06   9.12982e-07   2.38063e-07   5.90812e-08   1.17809e-08
  19  20 3762.7999    2.2446  5.2538 10.5331 -0.0010  0.0626   0.0226   0.1663    0.0672   0.0000   442.6868       7.99218       7.87029      -4.85704      -3.88405      -16.3663       2.59064       1.33202      -4.00504       2.02159       2.60797      -2.57427      0.947042      0.836035      0.994266     0.0111703    -0.0994407      0.195968    0.00287384     0.0415703     0.0402286     0.0121542    0.00652738   0.000179660    0.00156809  -0.000871307   0.000870224   0.000106464   0.000164174  -4.96588e-05  -5.83080e-06  -2.58461e-06   3.28911e-06  -6.14040e-08  -4.50897e-08  -1.38446e-09       5.65688       6.93921       7.39323       7.69399       7.53895       7.11171       6.49146       5.58466       4.53047       3.54380       2.75916       2.10849       1.63380       1.19476      0.853655      0.559591      0.361488      0.221116      0.131161     0.0764405     0.0424629     0.0231315     0.0120496    0.00598686    0.00288943    0.00129732   0.000573617   0.000232876   9.25625e-05   3.33266e-05   1.13748e-05   3.66744e-06   1.06639e-06   2.83339e-07   6.80043e-08   1.35327e-08
  19  21 3906.0941    1.8328  6.9876 10.2650 -0.0020  0.0762   0.0163   0.2064    0.0505   0.0000   434.4346       12.5748       19.7920      -2.58988      -3.99092      -10.3884       14.4799      -1.49387      -4.83609       1.44615      0.898932      -5.10950      -2.91294       2.12628      0.303822     -0.346387      0.381961    -0.0610046    -0.0288128     0.0468024     0.0619560    -0.0542363   -0.00110834   0.000731471   -0.00487092   0.000976725  -0.000144109  -0.000105646  -0.000254069  -3.62065e-05  -1.65683e-05   1.21116e-06   2.95151e-07   6.02393e-07  -1.14474e-07  -5.71296e-08       6.07712       8.10298       8.60491       8.89686       8.64485       8.14541       7.38367       6.33535       5.42103       4.29047       3.38846       2.58358       1.94621       1.38877      0.973005      0.643184      0.422033      0.258733      0.158624     0.0911765     0.0512771     0.0283013     0.0146970    0.00739737    0.00351111    0.00163748   0.000700963   0.000294235   0.000114700   4.32976e-05   1.49450e-05   4.84089e-06   1.45278e-06   3.82604e-07   9.14451e-08   1.87978e-08
  19  22 4049.2757    1.5220  9.3348 10.0076 -0.0005  0.0957   0.0126   0.2626    0.0451   0.0000   436.0998       8.88245       14.0937       19.7780      -11.6360      -2.27652      -1.29846       7.62397       17.2636      -1.78896      -3.29539      -1.97282      0.838986      -1.30407    0.00190687   -0.00283356     -0.557169     -0.200979      0.109414      0.115069   -0.00109356    -0.0787733    -0.0128694    0.00569504    0.00231568   0.000821908   -0.00191348   7.97344e-05  -7.42861e-05   0.000132528  -2.54542e-05   2.90537e-06   4.50971e-07   5.91841e-07   1.65558e-07   9.16129e-09       7.95589       10.1656       11.0778       11.2572       11.0167       10.0351       9.33583       8.13897       6.87963       5.59261       4.39239       3.33740       2.49643       1.78315       1.21054      0.816428      0.532651      0.329014      0.200826      0.115867     0.0645975     0.0357375     0.0186850    0.00932565    0.00457030    0.00202985   0.000920137   0.000365411   0.000148846   5.51545e-05   1.87914e-05   5.97777e-06   1.79498e-06   4.78438e-07   1.13779e-07   2.34235e-08
  19  23 4192.3339    1.3106 10.9899  9.9641 -0.0007  0.1142   0.0108   0.3087    0.0397   0.0000   441.9796      -22.4491       5.62288      -1.94701       12.4396      -2.74837       2.71213      -1.36744       2.40608     -0.385861      -6.56724      -7.31386       2.33122       4.51805      0.148015      -1.34099     -0.331337      0.333756     -0.226906     -0.348075      0.104680     0.0371721   -0.00896439   -0.00394718   -0.00962074   -0.00133932   0.000138651  -0.000210106   9.99365e-05   1.19620e-05  -5.74199e-06   2.18644e-06   3.86474e-06  -4.91093e-07   1.89226e-07  -2.65503e-08       9.39021       12.5062       13.5303       13.7771       13.6705       12.4703       11.3844       9.61360       8.26072       6.52508       5.30392       3.92602       2.94905       2.07753       1.43134      0.974612      0.623017      0.399952      0.242582      0.139990     0.0793176     0.0430535     0.0227470     0.0111830    0.00544573    0.00246353    0.00110402   0.000447332   0.000178265   6.54545e-05   2.30607e-05   7.28620e-06   2.17215e-06   5.97288e-07   1.38801e-07   2.80571e-08
  19  24 4336.0625    1.0598 13.4096  9.9076 -0.0022  0.1526   0.0088   0.4054    0.0360   0.0000   405.2814       10.3090      -21.8025       9.62303       18.2215      -20.9945      -17.5712      -9.21543       15.2256      -1.55863       4.04416      -2.33232       6.87336     -0.341154     -0.542516     -0.178765     -0.763844      0.468953    -0.0829882      0.257817     0.0681332    -0.0728292    -0.0420643     0.0118584    0.00468518   0.000331144   -0.00138335   0.000484481  -1.32819e-05   7.11839e-06  -6.94050e-05  -1.39679e-06  -1.37126e-06  -3.07645e-07  -3.73725e-08  -1.97879e-08       12.1007       16.1940       17.0167       18.0204       17.4168       16.5501       14.5091       12.6194       10.8799       8.77180       6.98382       5.22571       3.96138       2.77065       1.98035       1.30468      0.854311      0.538221      0.329665      0.194743      0.108977     0.0606748     0.0316863     0.0157140    0.00744119    0.00351089    0.00149009   0.000628174   0.000244142   9.15580e-05   3.16709e-05   1.03466e-05   3.01510e-06   8.03648e-07   1.90363e-07   3.75976e-08
  19  25 4479.5622    0.8831 15.6513  9.8607 -0.0016  0.1849   0.0074   0.4961    0.0309   0.0000   456.5691       9.11416       2.00587       7.46938       1.89259     -0.545700       5.28664      -13.8545      -7.89623       7.17714       6.52139       1.53913      -2.99928      0.270158       5.69335      -2.93922      -1.59466      0.571251     -0.522972      0.256450      0.129310    -0.0852429    -0.0601198     0.0618607     0.0259221   -0.00954030   -0.00165037  -0.000731714  -9.95371e-05   0.000113771  -1.80539e-05  -2.40008e-06  -2.10051e-06   3.20594e-07  -2.71098e-07   4.73704e-08       14.6007       19.1967       20.7829       21.7031       21.1085       19.4881       17.8185       15.3695       12.9691       10.5752       8.48467       6.41120       4.74082       3.40535       2.39683       1.60873       1.05420      0.661042      0.408140      0.241477      0.138026     0.0752224     0.0388940     0.0198773    0.00958259    0.00438795    0.00195860   0.000814477   0.000317688   0.000117931   4.03254e-05   1.27664e-05   3.79118e-06   9.97435e-07   2.32524e-07   4.70073e-08
  20   7 1893.9124    0.5015  0.3565  9.5306 -0.0125  0.0181   0.0197   0.0352    0.0512   0.0000   437.9244     -0.362940       16.6843       1.06341      -4.15505       2.70667     -0.427877     -0.186498      0.142564      -1.15838      0.109954     -0.564215      0.184821      0.504296      0.225544      0.184638    -0.0283243     0.0708061    -0.0481101     0.0155453    0.00199318    0.00183330    0.00213414    0.00402887   -0.00173384  -0.000276869  -0.000740007  -5.81329e-05   1.28169e-05   2.13396e-05   4.15567e-06   7.13499e-07  -9.21726e-08   5.40813e-07   9.52689e-08   1.08534e-08       1.36604       1.65161       1.89363       2.03662       1.79228       1.89627       1.53518       1.42737       1.29182       1.10238      0.799029      0.652990      0.518812      0.326854      0.263056      0.152608      0.100377     0.0789805     0.0462133     0.0257571     0.0160113    0.00896875    0.00518079    0.00265333    0.00151395   0.000674926   0.000272133   0.000152713   5.73462e-05   2.30978e-05   8.92331e-06   3.02062e-06   1.28952e-06   3.76711e-07   9.17217e-08   2.49249e-08
  20   9 2203.1171    0.9959  0.8164  9.6755 -0.0002  0.0214   0.0225   0.0534    0.1121   0.0000   439.1435      -1.26829       14.9942      -2.37424     -0.320545       1.45215      -2.46161      -1.46329      0.455569      0.282524      -1.11272      0.202881      0.911747      0.328137     -0.134615     0.0409729     -0.218771    -0.0201530     0.0240348   -0.00417538    0.00258967    -0.0112582     0.0240095    0.00180129   0.000652618  -9.54082e-05   3.67706e-05  -0.000141060  -1.89435e-05   1.39020e-05  -7.76956e-06  -2.34925e-06  -7.37476e-07   2.71481e-07   5.59356e-08  -5.31539e-09       1.66267       2.19991       2.28357       2.37063       2.41209       2.14739       2.10985       1.68847       1.53084       1.20852       1.00664      0.764656      0.570139      0.426300      0.293193      0.201966      0.132709     0.0895569     0.0547317     0.0338466     0.0181867     0.0107475    0.00601845    0.00307184    0.00150539   0.000692186   0.000341724   0.000143186   6.36998e-05   2.51778e-05   9.56791e-06   3.53331e-06   1.10022e-06   3.79577e-07   1.00028e-07   2.67648e-08
  20  10 2352.4729    1.3481  0.8419 10.3924 -0.0077  0.0269   0.0321   0.0532    0.1106   0.0000   439.5424       3.36526       14.0932       2.22569       3.42435      -1.58278     -0.887395      -3.74985      -4.20055      -1.18306      -2.48832      -1.52688     -0.331002     -0.255400    0.00360728     0.0378820    -0.0370650     0.0849364     0.0639318     0.0405412    -0.0185904    0.00984832   0.000787106   -0.00209167   0.000255825   -0.00107373   6.85981e-05  -0.000115504  -7.63856e-05   2.30956e-05   6.76370e-06  -2.97646e-06  -4.09454e-07   5.28749e-08   1.80590e-07  -1.34049e-08       2.76880       3.53232       3.67484       3.23446       2.71336       2.58204       2.57010       2.59828       2.56261       2.12501       1.75399       1.39505      0.949027      0.646997      0.418340      0.272854      0.167314      0.106917     0.0628598     0.0371231     0.0214570     0.0110871    0.00629953    0.00301496    0.00161321   0.000746560   0.000387908   0.000154589   7.43735e-05   2.53717e-05   1.08250e-05   3.46092e-06   1.35443e-06   4.05134e-07   1.16978e-07   2.91592e-08
  20  11 2498.9713    1.8107  1.0490 10.8466 -0.0072  0.0257   0.0377   0.0604    0.1413   0.0000   440.9013       2.59830       12.7853     -0.712296      0.946982      -5.19876      -1.17043     -0.900281     -0.563368      -1.36548      0.764441      0.573457      -1.11613      0.724263     -0.155975      0.196315     -0.149877      0.133011    -0.0571375    -0.0540613    -0.0137598    -0.0207081    0.00246213   -0.00373349  -0.000213739   0.000618814   0.000315687  -0.000239359  -2.53420e-05  -5.90351e-05  -3.16602e-06   4.95698e-06   2.47374e-06  -3.70574e-07   1.55183e-07   1.08038e-08       2.13948       2.66324       2.89358       3.02406       2.89720       2.67948       2.50931       2.19516       1.81755       1.51873       1.18486      0.900824      0.666115      0.518071      0.372672      0.251157      0.160810     0.0996881     0.0677576     0.0372116     0.0215953     0.0129266    0.00721829    0.00378415    0.00180789   0.000874105   0.000389321   0.000199525   7.83769e-05   3.23296e-05   1.17839e-05   4.40581e-06   1.35413e-06   4.20141e-07   1.26340e-07   3.01604e-08
  20  12 2644.9675    2.4116  0.9833 11.5326 -0.0063  0.0261   0.0509   0.0584    0.1237   0.0000   437.7047     -0.349221       14.2527     -0.456895       3.96714       3.57009       1.10501      -3.96388       2.78841       1.98172       2.73040     -0.935450     -0.671887     -0.680653     -0.497977     -0.227073     -0.274034     -0.119517    -0.0301320    -0.0282277    -0.0245950   -0.00658463   -0.00567350   -0.00341316   -0.00163644  -0.000459053  -0.000138779  -0.000254075   3.22980e-05   8.79454e-06  -4.51704e-06   7.05136e-06  -1.38185e-06  -4.26821e-09   3.50467e-08  -4.22320e-08       1.97949       2.65205       2.90483       2.90250       3.04697       2.67834       2.65295       2.15778       1.77253       1.57995       1.12788      0.950830      0.677704      0.529575      0.359442      0.243977      0.178105      0.103079     0.0758093     0.0362820     0.0276597     0.0121587    0.00816620    0.00391655    0.00204280    0.00109569   0.000403253   0.000239614   7.21101e-05   4.21682e-05   1.35316e-05   4.95381e-06   1.93614e-06   3.96521e-07   1.54317e-07   3.37724e-08
  20  13 2790.7542    3.1089  0.8920 11.8588 -0.0021  0.0235   0.0653   0.0520    0.1234   0.0000   439.1100       3.78070       15.7460      -2.41289      -2.85271      -1.82862      0.248216     0.0604097     -0.899449       1.36379     -0.790246     0.0529362      0.304457     -0.351409     -0.140594      0.281600    -0.0182625    0.00161308    -0.0380093     0.0406064   -0.00432218   -0.00930214   -0.00522683  -0.000271468   0.000124281   6.32057e-05   0.000641463  -8.40120e-05   2.08428e-05  -3.71062e-07  -2.49177e-05  -7.72390e-07   2.63474e-07  -1.69712e-07  -9.71309e-08  -8.29506e-09       1.86976       2.38087       2.65110       2.82615       2.53344       2.44135       2.30026       1.85008       1.66463       1.38585       1.10623      0.806349      0.641447      0.446845      0.309833      0.212732      0.139087     0.0939357     0.0545013     0.0351210     0.0199982     0.0115716    0.00606774    0.00325195    0.00168685   0.000785850   0.000381959   0.000152513   7.40499e-05   2.75737e-05   1.20091e-05   3.97681e-06   1.36056e-06   4.09415e-07   1.02018e-07   2.83037e-08
  20  14 2936.0082    3.6603  0.9208 12.4236 -0.0132  0.0234   0.0833   0.0576    0.1208   0.0000   436.0810       4.89549       16.9439      -3.24318      -3.57272     -0.216802      0.519933      -4.20005      -1.77686      -3.67820       1.47446     0.0235049     -0.548066   -0.00381992      0.516069      0.121926     -0.198818     0.0567867     0.0278740   -0.00329304   -0.00378635    0.00955305   -0.00531037   -0.00384384   8.86267e-05  -0.000435096   0.000544139   0.000181648   7.60736e-05  -1.37863e-05  -1.84565e-05   2.92999e-06  -2.33268e-06  -4.71706e-07  -6.94060e-08   1.78669e-08       1.83627       2.40719       2.45712       2.65145       2.51962       2.46359       2.24593       1.91823       1.68489       1.29609       1.07253      0.761206      0.627601      0.463524      0.332230      0.227726      0.143991      0.102369     0.0573391     0.0361289     0.0196160     0.0118000    0.00605593    0.00335411    0.00170588   0.000793908   0.000360252   0.000158159   7.18922e-05   2.75164e-05   1.07213e-05   3.74732e-06   1.27854e-06   4.07611e-07   1.05662e-07   3.17363e-08
  20  15 3080.5579    4.1430  0.9551 12.8530 -0.0035  0.0264   0.0885   0.0572    0.1129   0.0000   441.4873       2.83699       9.51386      -4.06801     0.0163658      -8.34411       2.25494      -1.63885       1.71879      -2.41489     -0.773420       1.06163     -0.487761     -0.520930     -0.124681     -0.271550    -0.0480839     0.0986395     0.0192667     0.0202324    0.00374161    0.00246670     0.0139924   -0.00450842  -0.000707140    0.00109430  -9.59331e-05  -0.000550658   0.000136449  -1.02558e-05   2.28655e-05   6.56994e-06  -7.18474e-07  -4.78728e-07   1.10682e-07  -1.08324e-08       2.04237       2.75509       2.78358       3.07287       2.90628       2.78752       2.60125       2.00059       1.88975       1.46747       1.26098      0.880074      0.703924      0.489688      0.361771      0.258694      0.158338      0.103307     0.0652760     0.0411016     0.0228084     0.0131474    0.00752962    0.00366336    0.00173621   0.000833812   0.000405841   0.000187001   7.27900e-05   3.04741e-05   1.19854e-05   4.37241e-06   1.47439e-06   4.27402e-07   1.21862e-07   3.11407e-08
  20  16 3224.5158    4.0407  1.2166 12.6988 -0.0085  0.0294   0.0754   0.0690    0.1061   0.0000   438.2899       5.06125       11.8114      -4.31022      -3.88018      -5.43081       4.45144      0.707233       1.03560      -4.36307     -0.331250     -0.715961     -0.285698      0.375337     -0.246122      0.488851    0.00876615      0.132117   -0.00967487     0.0485847   -0.00532624    0.00984759   0.000237282   -0.00205426    0.00140285  -0.000704560  -0.000717771   0.000106475   2.08081e-05  -4.88922e-05   6.72736e-06   2.90836e-06   6.88198e-07  -3.80090e-07  -7.95725e-08   3.32631e-08       2.32381       3.12245       3.29567       3.62639       3.22751       3.19283       2.96425       2.32789       2.08624       1.72455       1.37058      0.994895      0.778448      0.556461      0.399838      0.268486      0.181918      0.112357     0.0729314     0.0425244     0.0258040     0.0136888    0.00805172    0.00391259    0.00200577   0.000922313   0.000454365   0.000190572   8.43525e-05   3.48635e-05   1.38137e-05   4.90116e-06   1.65430e-06   4.89890e-07   1.36535e-07   3.34286e-08
  20  17 3368.2056    3.6463  1.9170 12.0897 -0.0023  0.0344   0.0541   0.0841    0.0876   0.0000   432.4257       5.93366      0.891907      -6.04853      -1.58578      -7.13806       4.68573      -4.78752       1.75763      -1.58300       1.80222     -0.135945      0.403348      0.970814     0.0337922      0.451573     -0.287288      0.209902     0.0411037     0.0587789    0.00635034    0.00499325     0.0138148     0.0103524  -7.34655e-05    0.00102844  -0.000110000   5.85298e-05   1.18475e-05   7.19498e-06  -1.93971e-05  -4.92733e-06  -6.20750e-07  -4.93678e-07   1.90406e-07  -3.63590e-09       2.73407       3.44912       3.71221       4.00032       3.72709       3.63342       3.27908       2.82581       2.42624       1.94668       1.60696       1.21283      0.942645      0.660109      0.469923      0.318238      0.218923      0.142762     0.0862333     0.0530249     0.0318176     0.0173628    0.00945167    0.00483181    0.00263580    0.00124556   0.000574484   0.000253384   0.000110016   4.30927e-05   1.70826e-05   5.70720e-06   1.98762e-06   5.98481e-07   1.65735e-07   4.32432e-08
  20  18 3512.0135    3.0076  2.9596 11.4343 -0.0016  0.0437   0.0368   0.1118    0.0759   0.0000   432.9634       5.62643       16.6490      -5.34713      -5.92361      -10.6570      0.441076      -1.72441      -1.10907      -5.44855      -4.72708      -1.28275       2.87349       1.26659     0.0233879     -0.120065     -0.238025      0.400061     0.0184342    -0.0512520   -0.00719941     0.0295452    0.00234972    0.00570243    0.00181714   0.000316228  -0.000948820   0.000320209   2.91665e-05   5.67416e-05  -1.87906e-05   2.30696e-06   5.94201e-06   6.28555e-08  -3.91595e-07  -1.41190e-08       3.51613       4.45553       4.74516       4.93084       4.79679       4.75143       4.27075       3.60027       2.98970       2.56296       2.05879       1.55900       1.21359      0.853224      0.607609      0.423539      0.287399      0.182464      0.118135     0.0697708     0.0416560     0.0224856     0.0124849    0.00619250    0.00317379    0.00151111   0.000704327   0.000315943   0.000131206   5.41609e-05   2.13129e-05   7.56812e-06   2.58756e-06   7.50765e-07   2.17965e-07   5.63041e-08
  20  19 3655.7654    2.5223  4.0193 10.9599 -0.0037  0.0526   0.0275   0.1358    0.0732   0.0000   436.6746       6.34480       24.0272     -0.290111      -15.1758      -16.0345      -4.41557      -9.36663      -2.72603      -6.78668      -1.85350      0.612677      0.840248      0.978608      0.659371     -0.156002    -0.0531790     -0.134975   -0.00584674     0.0425929     0.0459536    -0.0239213    0.00190333   -0.00370734   -0.00483730    0.00247482   0.000135307  -0.000316379   9.89430e-05  -5.56177e-06   2.10512e-05   1.87741e-05   2.54653e-06  -1.28774e-06  -4.26793e-07  -1.47231e-07       4.27326       5.45753       5.70565       6.10344       5.97250       5.63273       5.00006       4.39252       3.83871       3.16475       2.48375       1.94513       1.45316       1.04421      0.740145      0.512367      0.338352      0.214733      0.136040     0.0820471     0.0489771     0.0279129     0.0148347    0.00778645    0.00405284    0.00187677   0.000905208   0.000374500   0.000167464   6.21248e-05   2.46180e-05   8.90617e-06   2.96665e-06   9.29609e-07   2.58974e-07   6.71159e-08
  20  20 3799.5231    2.1276  5.8622 10.4050 -0.0016  0.0638   0.0196   0.1752    0.0606   0.0000   441.9094       8.19451       6.00138      -9.43981      -10.5103      0.701381      -1.15557      -9.28696       2.01379      -2.06209      -5.13693       3.42910      -3.07010     -0.210980      0.579211      0.481802     -0.810122      0.118346    -0.0375161     -0.131126     0.0470754     0.0475883    -0.0278215   -0.00512822    0.00564443   0.000410711   0.000569061  -0.000700524  -4.98942e-05  -0.000137264  -2.86085e-05  -1.37335e-06  -1.23472e-07  -3.44881e-07   2.63278e-07  -2.61251e-08       5.09003       6.59634       7.02195       7.40844       7.13020       6.59892       6.21978       5.33880       4.64618       3.80527       3.05315       2.37265       1.76512       1.28248      0.906310      0.623548      0.411560      0.261871      0.161703     0.0993175     0.0578472     0.0325576     0.0176038    0.00912517    0.00465957    0.00223756    0.00106754   0.000460855   0.000199715   7.84231e-05   3.06063e-05   1.07785e-05   3.61996e-06   1.13439e-06   3.12626e-07   8.23786e-08
  20  21 3943.1793    1.7677  8.0717 10.1546 -0.0006  0.0815   0.0145   0.2218    0.0477   0.0000   432.3474       25.2339       7.84062      -13.0874      -25.0870       4.35075       5.26653      -13.9707       8.11569       2.84948       5.96740      0.921940       2.12529     -0.857133       2.09628      0.286246     -0.617979    -0.0127869     0.0394547     0.0162802     0.0552469     0.0857428    -0.0329502     0.0127281    0.00160294   0.000505633   0.000894783   0.000639726  -0.000189064  -4.11913e-05   4.15098e-05   1.74893e-05  -2.46032e-06   1.36734e-06  -1.89375e-07  -5.00522e-08       6.42172       8.29388       8.87081       9.18902       8.84465       8.57533       7.80764       6.87105       5.78779       4.81998       3.86530       3.02403       2.23657       1.66437       1.15470      0.805388      0.530135      0.344977      0.211390      0.130309     0.0742193     0.0422964     0.0225276     0.0119676    0.00586022    0.00291063    0.00133496   0.000601356   0.000251696   0.000104374   3.90642e-05   1.42623e-05   4.68237e-06   1.50308e-06   4.20603e-07   1.10732e-07
  20  22 4086.8978    1.5069  9.4618  9.9966 -0.0023  0.0938   0.0120   0.2588    0.0433   0.0000   449.0829       8.10868       13.3085      -9.29216       1.66333      -8.56271       17.5299      -11.2601       3.96600      -10.2589       5.86991       3.53667      -3.10533       2.35640       2.33391     0.0227577     -0.645929      0.161467   -0.00967977     0.0617174      0.194141    -0.0456018    -0.0131769   -0.00945796   -0.00448924    0.00301966  -8.55445e-05  -8.09059e-05  -0.000507539   8.52700e-05   3.99477e-05   1.26485e-05   3.61154e-06   1.81757e-07   4.40807e-07   8.73095e-08       7.31481       9.71834       10.5237       10.7329       10.4239       9.83665       8.95091       8.04897       6.74133       5.55662       4.46351       3.43692       2.60081       1.87903       1.34152      0.915189      0.606817      0.385763      0.242820      0.143828     0.0853442     0.0478868     0.0257551     0.0136167    0.00690438    0.00334876    0.00156658   0.000696476   0.000299226   0.000119240   4.52745e-05   1.64585e-05   5.53287e-06   1.72239e-06   4.98834e-07   1.31044e-07
  20  23 4230.7816    1.2269 11.3310 10.0343 -0.0006  0.1190   0.0102   0.3230    0.0369   0.0000   416.2274       9.84332       12.4714       5.38755      -16.1632      -19.7105       16.2272     -0.452101       2.73666       9.48656       4.73672       5.48252       1.46737      -1.46331      -1.51421      0.683977      0.617975     -0.119260     -0.511382     -0.242775    -0.0684876     0.0515738    -0.0266741    -0.0314940    -0.0109199    0.00590558   0.000533205   -0.00175435   0.000502552  -4.51069e-05  -0.000156034   1.27981e-05   6.23705e-06   3.42067e-06   9.23811e-08   3.24714e-08       9.42570       12.1430       13.3028       13.6168       13.2327       12.6916       11.3830       10.1418       8.60071       7.01559       5.58119       4.32013       3.26516       2.43963       1.72098       1.18106      0.780212      0.509831      0.311655      0.189613      0.109865     0.0618617     0.0343500     0.0179792    0.00902262    0.00441875    0.00200745   0.000918007   0.000377325   0.000157993   5.93662e-05   2.11730e-05   7.21842e-06   2.28261e-06   6.43025e-07   1.68046e-07
  20  24 4374.2756    1.0215 14.6541  9.9513 -0.0003  0.1577   0.0081   0.4271    0.0329   0.0000   425.7117       26.3579       29.4037      -19.9164      0.826167      -9.79359       24.9840       9.87310      -6.28399      -3.97735       13.5129       1.87396      0.715852       4.81644      -1.94731      -1.01199     -0.370161      0.752405    -0.0850829      0.133217    -0.0102877     -0.113389     0.0206090     0.0112858    0.00278004    0.00887185    0.00115989   -0.00123145   1.55582e-05   0.000164270   0.000119018  -3.26480e-05  -1.48866e-05   1.36557e-06   1.66976e-06  -9.64750e-09       12.0605       16.0284       17.1926       18.1511       17.4069       16.7727       14.8269       13.3787       11.2119       9.25743       7.46946       5.75646       4.34313       3.20778       2.22809       1.56264       1.02917      0.675985      0.422406      0.253361      0.150421     0.0846884     0.0462128     0.0241861     0.0125467    0.00602468    0.00277449    0.00125742   0.000529973   0.000214508   8.15595e-05   2.92344e-05   9.89827e-06   3.02595e-06   8.74478e-07   2.28622e-07
  20  25 4518.2096    0.8213 16.1808  9.8972 -0.0018  0.1987   0.0070   0.5121    0.0291   0.0000   435.4401       11.9560       18.5725      -53.3487      -24.3226       39.0176       39.1247      -13.6444      -25.5272      -8.09183      -5.41568       11.7459       2.48620      -4.83026       2.06844       3.72213       1.92055      -2.20200      0.689834     0.0810278      0.105935     -0.108093     0.0435301    0.00517195   -0.00344244     0.0290074   -0.00342342  -0.000850558   6.28463e-06   0.000138589  -9.31692e-05  -5.47155e-06  -2.63899e-06  -6.00092e-06  -2.12253e-06   7.70825e-10       14.9848       19.9013       21.4115       22.3078       21.7265       20.6630       18.5518       16.5028       14.2089       11.6481       9.24339       7.33601       5.42685       4.06991       2.84887       1.95999       1.31716      0.853543      0.543893      0.322086      0.190825      0.109469     0.0596442     0.0315198     0.0164533    0.00777623    0.00366004    0.00161451   0.000706054   0.000272556   0.000106789   3.80933e-05   1.27386e-05   4.00041e-06   1.13783e-06   2.86868e-07
  21   7 1919.7925    0.5314  0.4883  9.3835 -0.0018  0.0201   0.0158   0.0421    0.0619   0.0000   437.8449       3.10632       15.8309      0.306347      -2.60731     -0.520995       3.26370     -0.255638      -2.62687     -0.337885      0.242537      0.708466      0.266021    -0.0232767    -0.0856452      0.156241    -0.0693159     -0.109265      0.119773      0.106167   -0.00427805   -0.00866079   -0.00406389    0.00612187    0.00220456   -0.00150216  -5.95639e-05  -0.000479285   1.18664e-05   2.09761e-05  -1.01067e-05  -7.43919e-06   2.75493e-06  -1.19408e-07   3.58012e-07  -1.06263e-07       1.58742       1.88135       2.08910       2.10666       2.15655       2.14531       1.89394       1.70667       1.37963       1.03832       1.05641      0.762250      0.590866      0.434161      0.270416      0.202480      0.143984      0.100790     0.0679640     0.0462057     0.0236519     0.0147089    0.00789149    0.00368673    0.00218880    0.00106461   0.000526671   0.000227356   0.000127596   4.61814e-05   2.10672e-05   7.72368e-06   3.01652e-06   9.32442e-07   2.85925e-07   1.08530e-07
  21   8 2077.7157    0.7624  0.6712  9.4909  0.0002  0.0218   0.0187   0.0464    0.0831   0.0000   436.5290      0.903169       16.9127     -0.184177      -1.47673      -3.47959     -0.525712     -0.940243       1.94186      -1.71935     -0.933110      0.302514      0.538327      0.302726      0.403824      0.253250    -0.0184521    -0.0471155    -0.0117710    -0.0142324    -0.0234885   -0.00436675    -0.0103472   -0.00195962   -0.00204029  -0.000497532  -3.28927e-05   0.000128975   9.39853e-05  -1.94395e-05   6.50911e-06   1.16354e-06  -1.83955e-06   1.26690e-06  -1.90486e-07  -1.00609e-07       1.71371       2.22369       2.38737       2.51854       2.46732       2.44457       2.15907       1.76064       1.53430       1.29783       1.00299      0.825703      0.619312      0.437659      0.319371      0.215106      0.154147      0.103695     0.0655903     0.0435606     0.0247470     0.0151325    0.00789380    0.00446876    0.00221336    0.00115710   0.000532700   0.000268502   0.000107146   5.01023e-05   1.87307e-05   7.90626e-06   2.86031e-06   1.03725e-06   3.42524e-07   1.07679e-07
  21   9 2231.9085    1.0464  0.7678 10.1257 -0.0098  0.0213   0.0246   0.0510    0.0966   0.0000   437.6793      -3.04766       9.48271       1.23937      -1.99623      -4.96750     -0.437735      -1.31136       2.00060     -0.882586      -1.30707      -1.82021      0.365954      0.108394     -0.188748     -0.173876    -0.0848129    -0.0382931      0.108344     0.0139965    -0.0140219    -0.0282119     0.0159591  -0.000389887   -0.00130556  -0.000897536  -0.000215250   1.57671e-05  -0.000205313  -9.11957e-05  -1.84542e-06   2.25116e-05  -5.75212e-07  -8.45493e-07  -1.86602e-07   1.18259e-07       1.75388       2.10627       2.33237       2.42885       2.33154       2.29742       2.11278       1.75656       1.51826       1.26972       1.07711      0.845197      0.610442      0.444712      0.325890      0.232405      0.150744      0.103941     0.0658514     0.0418091     0.0255565     0.0147520    0.00829140    0.00446000    0.00223592    0.00109672   0.000538547   0.000253964   0.000119766   5.04944e-05   2.13475e-05   8.20586e-06   2.93307e-06   1.03300e-06   3.44579e-07   1.00609e-07
  21  10 2381.9260    1.4503  0.9800 10.4133 -0.0016  0.0254   0.0291   0.0581    0.1154   0.0000   438.9999      -3.21314       15.8859       3.25168      -5.17620     -0.676370      -2.14675       1.15490       1.48783      0.248181      0.194743       1.94769      0.115549     -0.552759    0.00980744      0.185845    -0.0363795    -0.0130572   0.000111860    -0.0470485     0.0278576    0.00905926   -0.00653963   -0.00268714    0.00173730   0.000796156  -0.000404597  -3.63213e-05   0.000209676  -1.73066e-06  -2.12356e-05  -1.19491e-05   2.79100e-06   7.89792e-07  -2.26758e-07   4.90137e-08       1.96422       2.54171       2.56290       2.71885       2.47575       2.55161       2.42367       2.08654       1.83164       1.53420       1.17426      0.904831      0.726911      0.553747      0.410140      0.293504      0.201778      0.120178     0.0788345     0.0469207     0.0291879     0.0161725    0.00931933    0.00532946    0.00254524    0.00136243   0.000641480   0.000316098   0.000136503   5.77356e-05   2.37267e-05   1.01054e-05   3.49856e-06   1.35243e-06   3.87157e-07   1.18063e-07
  21  11 2529.3298    1.9685  0.9719 11.0332 -0.0061  0.0248   0.0393   0.0542    0.1162   0.0000   438.1170       1.52214       11.6637     -0.213830      -1.14255      -1.98691      -4.37399      0.240816      0.866879    -0.0223621      0.105298      0.303332     -0.156155     -0.192439      0.111246     0.0150450      0.233007      0.255983   -0.00379920    -0.0706650    -0.0122597     0.0289791    0.00314168   -0.00671119   -0.00347205   0.000404838  -0.000948275  -2.64554e-05  -1.21351e-06  -7.29029e-05   3.94275e-05   1.19131e-05  -3.98144e-06  -1.80271e-06  -2.28717e-07  -9.82408e-08       1.90681       2.37545       2.52171       2.63756       2.73067       2.41375       2.28089       1.95597       1.74902       1.46721       1.18958      0.912603      0.684538      0.519430      0.380091      0.259435      0.181560      0.114925     0.0729073     0.0445693     0.0274576     0.0178636    0.00931238    0.00494810    0.00278185    0.00138530   0.000678954   0.000299496   0.000133666   6.09827e-05   2.43678e-05   8.95613e-06   3.49890e-06   1.18270e-06   3.60398e-07   1.16438e-07
  21  12 2676.2434    2.6277  0.9722 11.6169 -0.0050  0.0241   0.0544   0.0584    0.1220   0.0000   437.0809     -0.151240       11.9514      -3.19838     -0.767014      -1.84574      -3.05257      -3.25633      0.551137       1.08708     -0.762092     -0.411289     -0.437723      0.574399      0.484273     -0.307747     -0.201995     0.0584475    -0.0520240     0.0305130    0.00104841   -0.00415372    0.00381649  -0.000161119    0.00137889  -0.000138703   0.000444431  -7.09040e-05  -0.000321908   0.000119869   2.86279e-05  -7.60929e-07  -5.14203e-06   9.65201e-07   9.36633e-08   1.47787e-07       1.84200       2.43729       2.60472       2.60805       2.43357       2.50407       2.14303       2.13230       1.72272       1.45423       1.14106      0.927177      0.689071      0.536613      0.371648      0.265071      0.176405      0.118070     0.0708157     0.0440097     0.0262757     0.0155454    0.00807508    0.00461315    0.00237467    0.00121855   0.000620365   0.000283678   0.000122324   5.64897e-05   2.30734e-05   8.58823e-06   3.29316e-06   1.14131e-06   3.76949e-07   1.18631e-07
  21  13 2823.0516    3.2349  0.9377 11.7390 -0.0054  0.0227   0.0650   0.0538    0.1541   0.0000   440.2761       3.66559       15.9306      -1.56875      -5.18573      -3.51203     -0.199033      -2.00527      -3.41589     -0.495739       1.99310     -0.783006      0.176984      0.362449      0.147851     -0.320995     0.0458767      0.129096     0.0666928     0.0721250    -0.0107540    -0.0127814    0.00901451    0.00753136   0.000309704    0.00109341  -0.000475786   0.000446754  -5.74255e-05   2.49891e-05   1.46423e-05  -1.32625e-07   7.93470e-07  -2.17700e-06   9.59850e-08  -1.22711e-07       1.96311       2.58545       2.72030       2.69822       2.46815       2.39734       2.16798       1.99535       1.77766       1.56444       1.29036       1.00613      0.748999      0.539064      0.352419      0.246981      0.161664      0.104181     0.0695828     0.0419044     0.0251434     0.0139612    0.00811847    0.00426841    0.00228861    0.00109308   0.000559263   0.000250622   0.000120507   4.73954e-05   2.10560e-05   7.77936e-06   3.13845e-06   1.06252e-06   3.42667e-07   9.72122e-08
  21  14 2968.9588    3.8575  0.9105 12.2777 -0.0029  0.0217   0.0802   0.0519    0.1282   0.0000   439.4907       3.53950       15.0012      0.534392      -5.80250      -3.13173       1.40099      -3.31889     -0.523013     -0.593544     0.0170103    -0.0611099     0.0592826      0.210891     -0.511040      0.142861     0.0761152      0.269674    -0.0370876    -0.0418050    -0.0248580     0.0109753   -0.00456893   -0.00568154   5.64278e-05   -0.00126883   0.000579993   0.000274169   0.000113122  -2.10130e-05  -3.19818e-05   3.44226e-06   4.49873e-06  -3.27716e-07  -4.19536e-08  -1.62918e-07       1.77338       2.14107       2.33462       2.51909       2.52411       2.33333       2.06591       1.85261       1.60057       1.29454       1.02301      0.794752      0.597260      0.476522      0.338905      0.229613      0.154888      0.104388     0.0716621     0.0419898     0.0242857     0.0136518    0.00841936    0.00476672    0.00254966    0.00124854   0.000591583   0.000275256   0.000124950   5.29624e-05   2.15534e-05   8.11476e-06   3.01136e-06   1.01464e-06   3.34442e-07   1.01281e-07
  21  15 3114.0551    4.2755  0.9966 12.6999 -0.0047  0.0229   0.0858   0.0605    0.1212   0.0000   438.9421   -0.00677329       15.8013      0.866024     -0.462703      -5.94944       1.35690      -2.55537      0.956058      -2.67481     -0.600666     -0.899773      0.127499      0.256809     0.0151292      0.113123      0.161365    -0.0529635    -0.0366337     0.0191143     0.0237246   -0.00444010   -0.00479936    0.00583914   0.000527490   -0.00158129  -0.000288928  -0.000272124   9.39012e-05  -3.84916e-06  -1.43713e-05  -1.19812e-05  -3.76957e-06   1.57875e-07   3.39987e-09  -7.53109e-08       1.85369       2.36359       2.47869       2.58108       2.50166       2.18179       2.09109       1.95175       1.71966       1.48285       1.16153      0.953578      0.716165      0.502245      0.360409      0.250277      0.169196      0.106191     0.0671536     0.0424438     0.0255688     0.0147129    0.00840519    0.00454787    0.00232175    0.00124442   0.000601971   0.000295223   0.000131140   5.42075e-05   2.09614e-05   8.71432e-06   2.97020e-06   1.09220e-06   3.41222e-07   1.00663e-07
  21  16 3258.6496    4.1191  1.3238 12.4862 -0.0058  0.0281   0.0717   0.0659    0.1252   0.0000   436.7039       7.67430       9.08300      -2.25963      -2.81618      -6.83449     -0.739960      -2.35800       1.54068    -0.0730435     -0.555808      0.888545     -0.297596     -0.444256     -0.510722     -0.175683      0.122969      0.171390    -0.0245900    -0.0507955    0.00383717   -0.00334854   -0.00555382    0.00352361  -0.000595579  -0.000132981  -5.06334e-05   9.05802e-05  -0.000187649   0.000124331  -1.96486e-06   8.80914e-06  -8.62960e-06   4.65571e-07   8.57229e-07  -3.13377e-08       2.26547       2.90483       3.12638       3.32337       3.34060       3.18118       2.65506       2.38694       2.03536       1.72990       1.35907       1.05395      0.784184      0.589090      0.410031      0.304281      0.202115      0.127115     0.0832265     0.0519065     0.0321771     0.0197550     0.0108489    0.00593096    0.00307663    0.00153996   0.000753877   0.000344987   0.000152711   6.45720e-05   2.60295e-05   9.81034e-06   3.84536e-06   1.37373e-06   4.19302e-07   1.30161e-07
  21  17 3403.0284    3.4616  2.0175 12.0330 -0.0015  0.0342   0.0494   0.0867    0.0723   0.0000   437.5565       7.74009       12.5870      -8.79868     -0.766787      -7.36351     -0.544490      -10.4990       7.04220      0.324419       1.73664      0.286111       1.26521      0.108465      0.843601      0.372078     -0.375526     0.0214108      0.124122    -0.0714174     0.0341884    -0.0325286   -0.00337078    0.00176359    0.00266094   -0.00104113  -0.000268257  -0.000401672   0.000235706   2.09757e-05   4.73185e-06   1.68558e-05   6.80351e-07   1.42071e-06   1.00012e-06   3.22652e-07       2.55000       3.26605       3.54159       3.79896       3.58640       3.53439       3.23270       2.79505       2.38535       2.05084       1.56167       1.27265      0.958905      0.731981      0.515419      0.370431      0.247122      0.166902      0.108424     0.0662861     0.0391160     0.0241539     0.0130946    0.00708800    0.00379982    0.00201802   0.000921381   0.000431332   0.000197529   8.75893e-05   3.45359e-05   1.39780e-05   5.14550e-06   1.86339e-06   5.86418e-07   1.74550e-07
  21  18 3547.2815    2.8623  2.8937 11.6463 -0.0010  0.0430   0.0361   0.1103    0.0655   0.0000   442.3200       8.86826       12.6319      -2.49396     -0.320091      -11.6133       1.15437       6.32249       3.91571      -2.91800       2.88796       1.31916     -0.832729     -0.249497     -0.576155     0.0769404     -0.156306      0.386986     -0.131160      0.127798   -0.00552667     0.0453378    0.00743462   3.06560e-05  -9.77091e-05  -0.000773534    0.00116893   0.000587930  -0.000101810  -0.000172997  -5.37745e-05  -3.52714e-05  -8.57138e-06  -1.55294e-07   5.33498e-07   6.81296e-09       3.26753       4.25429       4.64612       4.84692       4.73697       4.53193       4.13893       3.59242       3.05607       2.54360       2.03126       1.54896       1.21850      0.909129      0.667922      0.453522      0.318646      0.211725      0.131674     0.0811821     0.0503353     0.0288399     0.0162356    0.00882088    0.00468033    0.00242152    0.00117224   0.000542696   0.000238633   0.000104682   4.42481e-05   1.77371e-05   6.33399e-06   2.20880e-06   7.28069e-07   2.17448e-07
  21  19 3691.6894    2.4185  4.5638 10.7496 -0.0015  0.0538   0.0241   0.1413    0.0642   0.0000   433.3007      -3.74560       12.0870      -3.60188       8.69300      -6.00677       3.54962      -10.0587      -13.2115      -3.13466      -1.35421     -0.144039     -0.585644     -0.215980     0.0115774     -0.615757      0.450765      0.200291      0.175989     0.0876912     0.0407981   -0.00716338   -0.00367222    0.00571385   0.000697703   6.34639e-05    0.00125998  -0.000321783  -0.000219474  -4.50783e-06  -5.12250e-05  -1.17397e-05  -3.76521e-06   4.34820e-07   4.09353e-07  -2.65980e-07       4.17162       5.30774       5.63832       5.95509       5.90126       5.60151       5.16467       4.50324       3.92510       3.14598       2.60106       2.06082       1.57341       1.17464      0.825946      0.583278      0.397971      0.269246      0.172121      0.108558     0.0639322     0.0362721     0.0205056     0.0114784    0.00589957    0.00294843    0.00147985   0.000691907   0.000308858   0.000129603   5.45928e-05   2.10565e-05   7.71755e-06   2.68294e-06   8.71934e-07   2.68591e-07
  21  20 3835.8740    2.0640  5.9282 10.4202 -0.0011  0.0638   0.0184   0.1701    0.0545   0.0000   432.4964       4.53268       10.3154     -0.418788       5.30247       2.30353      -6.21633      -11.9288     0.0372264      -3.82442      -3.24745     -0.729920      0.902688      -1.89330    -0.0583475      -1.75306     -0.200902      0.606669     0.0282085     0.0794593     0.0108831     0.0807966   -0.00506214    -0.0236644  -0.000584667    0.00134761   -0.00124920   0.000380704   6.15967e-05  -0.000138627  -7.21247e-06   6.09245e-05   3.05365e-06  -3.87661e-06   4.19690e-07  -3.89719e-07       4.84703       6.37344       6.84486       7.13655       7.06694       6.59354       6.17646       5.32314       4.59430       3.83462       3.07684       2.43516       1.84361       1.35216       1.00387      0.695259      0.468741      0.309328      0.199808      0.123711     0.0735070     0.0438396     0.0243558     0.0134139    0.00696706    0.00353961    0.00170798   0.000797571   0.000370377   0.000158399   6.54360e-05   2.53015e-05   9.33860e-06   3.32988e-06   1.06625e-06   3.24368e-07
  21  21 3980.1208    1.7152  8.3781 10.0691 -0.0009  0.0814   0.0134   0.2218    0.0457   0.0000   444.1830      -12.6018       15.7073       5.72291       3.67319      0.738857       6.87685     -0.820765      -5.34932       8.62111      -6.76124     -0.844281      0.428455       1.03341      -1.75492      0.160822      0.266798    0.00308144    -0.0494332     -0.119961    -0.0149249     0.0572671    -0.0481454     0.0135237     0.0163460   -0.00221213   -0.00105932  -0.000281999   0.000572768   3.30610e-05  -0.000103467   8.41409e-07   6.45866e-06  -5.62257e-07   1.84030e-06  -5.77559e-08       6.18130       7.98085       8.59202       8.79515       8.74917       8.35977       7.65804       6.87076       5.79917       4.91775       3.95264       3.07175       2.34445       1.78660       1.28747      0.903183      0.616398      0.402151      0.255733      0.157963     0.0965473     0.0554921     0.0317559     0.0171462    0.00910495    0.00453184    0.00223014    0.00105271   0.000459965   0.000205021   8.37385e-05   3.32485e-05   1.22927e-05   4.20155e-06   1.36615e-06   4.14973e-07
  21  22 4124.2203    1.4069 10.2587 10.0404 -0.0014  0.0999   0.0108   0.2801    0.0378   0.0000   436.4404      -20.8028       10.3079      -7.44906      -2.90096      -15.9317      -29.3786      0.391421       11.2108      -6.04910      -5.66359      0.953100     -0.294694       2.46236      0.392622      0.274076      0.986475     0.0361636      0.214059     -0.222430    0.00975014     -0.107938     0.0243534    -0.0290664    0.00287677    0.00279035    0.00514913   -0.00147468  -0.000921101  -6.68903e-05  -3.70978e-06   2.17488e-05   1.48197e-05   5.83172e-08  -7.96983e-07   1.71046e-07       7.57860       9.87793       10.8084       11.2948       10.8954       10.5397       9.54083       8.43651       7.32009       5.90552       4.81607       3.82328       2.89203       2.15685       1.58153       1.08759      0.746069      0.496675      0.317636      0.196811      0.117816     0.0682079     0.0388736     0.0210324     0.0112615    0.00565075    0.00280061    0.00130123   0.000596337   0.000256806   0.000105737   4.08022e-05   1.52300e-05   5.23137e-06   1.75491e-06   5.39678e-07
  21  23 4268.5127    1.1594 12.6000  9.9783 -0.0035  0.1298   0.0089   0.3558    0.0345   0.0000   439.8899       17.6000       13.5590      -1.28279      -8.46860      -22.4860       8.01918      0.572814       20.0053      -11.1150      -9.45359      -10.8042      -2.61044       6.05387       1.70680      -1.18476      -1.06278      0.935538      0.628253     0.0258788     -0.280067     -0.138851     0.0760294    0.00697984     0.0195092    -0.0106214   -0.00224389   -0.00194818   0.000710226   0.000124850   0.000164929   6.80279e-05   1.69167e-05   1.11647e-05  -1.47797e-06  -8.25786e-07       9.56916       12.7238       13.2763       14.4079       13.6223       13.3590       12.0627       10.9096       9.31502       7.61802       6.24419       4.90868       3.82808       2.79617       2.04881       1.43975      0.981929      0.656185      0.418623      0.259482      0.157642     0.0923531     0.0517161     0.0280735     0.0149282    0.00775596    0.00376321    0.00179601   0.000802512   0.000352882   0.000141542   5.59404e-05   2.02083e-05   7.15681e-06   2.27464e-06   6.85425e-07
  21  24 4412.4838    0.9711 15.5495  9.9285 -0.0004  0.1677   0.0073   0.4479    0.0298   0.0000   431.1058       45.2136       42.7185      -29.6812       1.72792       10.8347       17.9622       11.6611       14.7600      -1.44078       18.7853       7.33455      0.511302      -1.16284       3.58524       1.65215      0.771896      0.576939       1.10990      0.142319     0.0740260      0.152747     0.0969146   -0.00716914     0.0255882   -0.00110203   -0.00192960   0.000596739   0.000275651   1.17058e-05  -0.000120370  -6.16099e-05  -3.97469e-05   1.47712e-05   1.72591e-06  -9.31838e-08       12.3555       16.0461       17.8828       18.3636       18.0817       17.2695       15.7053       13.7743       12.1007       9.86718       8.12941       6.40001       4.85547       3.62442       2.63425       1.85587       1.24709      0.840628      0.545452      0.336682      0.205005      0.119440     0.0681020     0.0374443     0.0199400    0.00994872    0.00493887    0.00233773    0.00104584   0.000460986   0.000189227   7.29916e-05   2.72396e-05   9.56488e-06   3.12455e-06   9.43037e-07
  22   8 2104.7599    0.8209  0.7167  9.6066 -0.0030  0.0216   0.0192   0.0483    0.0875   0.0000   440.3388      -2.16608       15.8080      -1.30069     -0.214539      -1.75698      -3.17631      -1.73324      0.493274     -0.506502      -2.49078     -0.425844      0.744797     -0.398509     -0.158213      0.269724     0.0384634    -0.0640643    -0.0485972    -0.0144072     0.0334279   -0.00807245    -0.0182527   -0.00553862    0.00128335  -0.000589203  -0.000909187  -0.000200183  -1.09720e-05   5.32981e-05   1.11185e-05  -6.01148e-06   4.00855e-06  -3.83792e-07  -2.66782e-06   5.84753e-07       1.63228       2.15901       2.26596       2.46452       2.24396       2.35532       2.05196       1.73393       1.56272       1.34548       1.02177      0.849666      0.643587      0.478033      0.333048      0.259867      0.163939      0.115076     0.0776798     0.0472129     0.0300469     0.0180867     0.0104930    0.00585705    0.00326128    0.00171609   0.000820950   0.000433206   0.000193452   8.79513e-05   3.68985e-05   1.54183e-05   6.20303e-06   2.36212e-06   9.13408e-07   3.32311e-07
  22   9 2259.9548    1.1278  0.7682 10.0746 -0.0031  0.0258   0.0251   0.0508    0.0944   0.0000   441.6029      0.843130       13.7791      -2.48967      -1.75700      0.202782      0.388630      -1.76946     -0.188694     -0.105386     -0.291275      0.544471    -0.0617886      0.729846    -0.0582423     -0.175428     -0.195147      0.110292    -0.0775871     0.0376655    -0.0279330    0.00145416    -0.0136212     0.0178369  -0.000264647   0.000337324   0.000273712  -0.000181199  -0.000308715   4.32169e-05  -1.31112e-05   2.30444e-05  -1.04796e-06  -6.51405e-07   5.75740e-07   3.43187e-07       2.03540       2.31893       2.49477       2.85923       2.88694       2.13396       1.91498       2.19331       2.08740       1.53624       1.21093       1.12634      0.919070      0.599893      0.387576      0.288316      0.235899      0.150275     0.0809957     0.0478289     0.0363797     0.0246920     0.0135194    0.00643681    0.00307188    0.00200686    0.00121994   0.000676039   0.000321207   0.000135482   5.28770e-05   2.01328e-05   7.24824e-06   2.51865e-06   9.15075e-07   3.27325e-07
  22  10 2410.8609    1.5473  1.0640 10.3961 -0.0053  0.0251   0.0302   0.0592    0.1334   0.0000   439.3093       2.12636       11.4055      -2.13407     -0.897147      0.241290      -1.53932      -4.56926      -1.03142       1.11000      0.510678     0.0581197     0.0827648      0.658915      0.742907     -0.337494    -0.0697934     -0.175692     -0.137237     0.0257888     0.0557899     0.0255153  -6.31076e-06    -0.0170241    0.00347172   -0.00149359   0.000283614  -0.000350715  -0.000323291   0.000106313   1.88082e-07   2.93754e-05  -7.02351e-06  -1.81693e-06   5.70930e-07   1.83569e-07       1.72196       2.19263       2.42947       2.72088       2.44531       2.40197       2.16301       2.06902       1.64596       1.42764       1.18137      0.966383      0.682853      0.551460      0.389347      0.294130      0.189264      0.131508     0.0854543     0.0560896     0.0355759     0.0201262     0.0121849    0.00731634    0.00395707    0.00203533    0.00101498   0.000514679   0.000255988   0.000121427   5.21772e-05   2.21891e-05   9.01317e-06   3.25644e-06   1.14327e-06   3.76166e-07
  22  11 2559.2379    1.9920  1.0948 11.0131 -0.0053  0.0240   0.0378   0.0606    0.1222   0.0000   439.6374       3.67044       14.4119      -2.17324     -0.284522      -5.69327       1.53559      0.116419     -0.729333      -2.16680       1.53997      -1.81738     -0.561942       1.21059     0.0888115      0.124302     0.0917863     0.0554398     0.0387421    -0.0526577    0.00839774     0.0173653     0.0177062   -0.00131214   -0.00411891   0.000431795    0.00153423  -0.000652319   0.000240498  -5.59958e-05   2.53865e-05   1.65947e-05  -6.15121e-06  -1.43272e-06   1.21217e-06   1.31503e-07       1.93527       2.42449       2.49065       2.58712       2.58406       2.61020       2.39452       2.11207       1.70257       1.46026       1.20471       1.02851      0.772069      0.573686      0.408279      0.283965      0.200845      0.141182     0.0963553     0.0632942     0.0373461     0.0227272     0.0123029    0.00700527    0.00366877    0.00189338   0.000981735   0.000454205   0.000229006   9.97963e-05   4.63359e-05   1.83247e-05   7.66649e-06   2.65996e-06   1.01627e-06   3.28641e-07
  22  12 2707.1736    2.6477  0.8640 11.7913 -0.0069  0.0204   0.0578   0.0533    0.1055   0.0000   440.7019       1.99183       12.8545      -1.45280     -0.792455      -4.76090       2.91170      0.887974      0.845990     -0.796948      0.752487      0.190831     -0.210925       1.28691     -0.249221      0.137006     -0.203797     -0.235469      0.219945     0.0745490    -0.0253558    0.00285882     0.0172054    0.00631573   -0.00741320   -0.00270425    0.00133042   0.000505782   0.000156331  -3.37339e-05   2.02298e-05   2.83129e-05   1.79823e-06   4.19079e-06  -1.64503e-06   2.10127e-07       1.60838       2.02475       2.12997       2.16196       2.07999       2.05673       1.99159       1.73369       1.49675       1.27585       1.02753      0.815319      0.636659      0.487608      0.356166      0.256998      0.181416      0.120857     0.0752263     0.0482542     0.0299812     0.0174575     0.0104376    0.00566318    0.00307910    0.00161051   0.000811268   0.000407560   0.000200814   8.28872e-05   4.01327e-05   1.50313e-05   6.74509e-06   2.54678e-06   8.92115e-07   2.92362e-07
  22  13 2854.8120    3.4785  0.8482 12.1886 -0.0058  0.0203   0.0735   0.0512    0.1182   0.0000   437.8483       4.13890       17.1878      -3.87430    -0.0985062      -7.37030      -1.32691      0.201469     -0.570716       1.06512     -0.592248     -0.692727      -1.26766       1.17255    -0.0570205      0.826873     -0.157762    -0.0709817      0.268731   -0.00144988   -0.00624215   -0.00548834    -0.0165698   -0.00979167    0.00149440    0.00229912   0.000446819  -0.000491897   0.000211639   0.000153323  -9.91565e-06   3.49324e-05   4.48541e-07  -8.28481e-08   2.26664e-07   1.66538e-07       1.54703       1.93024       2.14893       2.27393       2.28430       2.15314       1.93416       1.68956       1.46858       1.18284       1.01958      0.764722      0.572674      0.452757      0.336571      0.243109      0.168544      0.108627     0.0729512     0.0464839     0.0275706     0.0176717     0.0104027    0.00583329    0.00322544    0.00168830   0.000819014   0.000406880   0.000193675   8.51714e-05   3.99429e-05   1.64290e-05   6.42780e-06   2.41943e-06   8.64426e-07   2.82509e-07
  22  14 3001.4649    3.9243  0.9622 12.4855 -0.0032  0.0218   0.0783   0.0555    0.1231   0.0000   439.2800       5.92856       8.95266      -1.67408      0.170775      -7.08671      -1.87787       1.00472      0.814896      -1.28881       2.49484    -0.0544502     -0.270049     0.0139464     -0.166341     -0.295052    0.00421011      0.112354     -0.113222   -0.00884648    -0.0177921     0.0174317     0.0177538   -0.00999270   -0.00207418  -0.000122609    0.00130411  -5.76854e-05  -7.24800e-05  -3.30993e-05   6.86014e-05   1.19612e-05   9.31416e-07  -3.93212e-06   7.23123e-07  -2.51213e-07       1.58691       2.13077       2.19536       2.32713       2.23017       2.19025       2.01533       1.88055       1.50040       1.33894       1.03797      0.867546      0.642749      0.498338      0.359370      0.265337      0.176714      0.123191     0.0790770     0.0503241     0.0305919     0.0182251     0.0105292    0.00587998    0.00321378    0.00168493   0.000864389   0.000420322   0.000208098   9.09628e-05   4.30475e-05   1.68145e-05   6.97441e-06   2.49709e-06   9.33368e-07   3.07860e-07
  22  15 3147.1246    4.1748  1.0084 12.8797  0.0009  0.0228   0.0844   0.0623    0.1058   0.0000   438.2040       2.74042       14.3725      -1.88409      -1.87493      -7.75269      -1.52501   -0.00773616       3.74057     -0.996289      0.843220       1.35955      -1.64755    -0.0106287      0.404897     -0.157760      0.176796    0.00853925    -0.0499329     0.0336553    -0.0168926     0.0327632     0.0193924   -0.00314444   -0.00225830   -0.00111482   0.000221428   0.000301142   0.000341253   3.92846e-05  -3.04851e-05   1.37863e-05   7.72703e-06   2.12752e-06  -1.20191e-07   2.38756e-07       1.74871       2.35253       2.50972       2.62270       2.52655       2.42548       2.20445       1.94790       1.70299       1.41989       1.15092      0.932134      0.723677      0.519702      0.379227      0.260929      0.181830      0.125409     0.0790872     0.0515604     0.0312840     0.0189969     0.0108627    0.00597563    0.00318795    0.00173132   0.000897806   0.000440450   0.000208537   9.38284e-05   4.12349e-05   1.67044e-05   6.89631e-06   2.58368e-06   9.17724e-07   3.18471e-07
  22  16 3292.3957    3.7548  1.5503 12.4191 -0.0006  0.0316   0.0599   0.0731    0.0935   0.0000   440.2061       5.93999       15.0219      -7.15584      -2.86202      -3.70227       2.68162      -5.29243      -1.48247      -1.27345      0.304844     -0.299648       1.06632     -0.449477     -0.127559     0.0553939     -0.190617    -0.0427091    -0.0457415     0.0522017    -0.0236708    -0.0131587    0.00503699   -0.00241262   -0.00415916   -0.00100980  -0.000664937   0.000997598  -0.000143041   0.000128469   3.23834e-05   9.27220e-06  -5.47773e-06   2.36199e-07   2.37447e-07   3.67684e-07       2.35664       2.78088       3.10694       3.48361       3.37193       2.96147       2.90354       2.59293       2.23975       1.87645       1.42064       1.25062      0.965417      0.698442      0.489088      0.369040      0.265654      0.166480      0.114621     0.0740390     0.0449647     0.0275661     0.0152738    0.00924636    0.00482604    0.00258819    0.00135308   0.000689486   0.000345437   0.000152812   6.75810e-05   2.57860e-05   9.97158e-06   3.72425e-06   1.43603e-06   4.76403e-07
  22  17 3437.3843    3.3164  2.2879 11.8280 -0.0025  0.0361   0.0429   0.0890    0.0715   0.0000   438.7890       1.82310       14.9007      -1.62835      -4.04816      -6.03951       6.03222      -4.99889      0.298619      -4.78138       1.10704      -1.32338      -2.41499      -1.36108      0.453286      0.293588     -0.740100     0.0243655      0.155848     0.0452684    -0.0260300     0.0537351   -0.00911184  -0.000226104   0.000304561  -7.58292e-05  -0.000326984   0.000414307  -0.000165855  -0.000195785  -5.88811e-05  -1.26162e-05   1.15146e-05  -7.08782e-07   1.64660e-06  -8.39150e-08       2.75595       3.40371       3.69875       3.91375       3.96154       3.66357       3.37272       3.03685       2.62934       2.18365       1.78292       1.36826       1.10749      0.833803      0.599756      0.439817      0.296230      0.202996      0.135165     0.0844118     0.0518934     0.0314147     0.0182633     0.0102404    0.00579921    0.00302518    0.00159228   0.000766784   0.000361042   0.000164417   7.12246e-05   2.96072e-05   1.14824e-05   4.33663e-06   1.61039e-06   5.26221e-07
  22  18 3582.2735    2.7431  3.4065 11.3107 -0.0018  0.0446   0.0302   0.1153    0.0582   0.0000   439.6568       15.0587       8.93265      -13.5994     -0.682215      -7.77932      0.627900      -9.34920      -1.42839      -2.98103       1.08268       1.08517       2.19325     -0.250460       1.52754       1.08091     -0.422313     -0.334105     -0.288206      0.168683    -0.0947027    -0.0112127     0.0143963    0.00183522   -0.00163924   -0.00322973  -8.77416e-05   0.000226760   0.000402353  -0.000159496   2.61347e-05   5.31552e-05  -1.70163e-05   4.43934e-06  -2.70277e-06  -2.52898e-08       3.27764       4.34822       4.63133       4.88749       4.78749       4.48419       4.18284       3.73385       3.24877       2.71248       2.23763       1.76783       1.37602       1.02769      0.751470      0.536959      0.368034      0.249480      0.163812      0.102825     0.0641213     0.0388287     0.0225258     0.0125283    0.00705986    0.00364024    0.00191055   0.000935398   0.000448375   0.000200182   8.95119e-05   3.74309e-05   1.47933e-05   5.47306e-06   2.00500e-06   6.59833e-07
  22  19 3727.0927    2.3139  4.8252 10.7461 -0.0018  0.0550   0.0218   0.1467    0.0559   0.0000   438.5314       20.2042       6.80151      -19.1864    -0.0784271      -3.85764     -0.572038      -6.99034     -0.294672       1.56988       1.00722      -2.89398      -2.16893     -0.284651     -0.572457      0.397603     0.0845505      0.146488    -0.0265962    -0.0561089    -0.0533387     0.0231928   -0.00473006    0.00388291    -0.0121985    0.00933737   -0.00170601   -0.00288237   0.000644383   8.75905e-05  -0.000104101   6.75695e-06   2.83995e-05  -6.22077e-06  -2.51530e-06   7.49945e-07       4.07312       5.20591       5.67787       5.95852       5.93620       5.59484       5.23934       4.47938       3.97624       3.34097       2.78810       2.17078       1.65380       1.27651      0.914628      0.667628      0.467354      0.310137      0.198016      0.126248     0.0795291     0.0493471     0.0292318     0.0156732    0.00884753    0.00451193    0.00235885    0.00115874   0.000539399   0.000243909   0.000107980   4.58189e-05   1.79494e-05   7.05517e-06   2.52531e-06   8.07847e-07
  22  20 3871.9181    1.9303  6.3744 10.4454 -0.0010  0.0663   0.0168   0.1806    0.0465   0.0000   436.2002       8.44632       13.0623     -0.759196      -5.12833      -8.59542      -2.54764      -12.4564      0.106277      -8.71124      -6.85268     -0.247513     -0.519030       1.81347     -0.715450      0.281440     -0.392330      0.411967      0.252756      0.246849     0.0165628     0.0319120     0.0632881     0.0226512    -0.0125045  -0.000565147    0.00325147   -0.00176942   0.000100795   0.000410135  -0.000150425  -0.000122431  -3.43105e-05   1.50764e-05   3.54519e-06  -2.10454e-07       4.84390       6.16593       6.71318       6.98285       7.06297       6.68177       6.16559       5.49912       4.73289       4.00948       3.22814       2.61070       2.00042       1.52970       1.11971      0.799460      0.555234      0.378198      0.248761      0.159875     0.0967531     0.0594638     0.0343562     0.0192816     0.0105381    0.00565392    0.00286311    0.00141123   0.000655849   0.000304926   0.000131922   5.61672e-05   2.17137e-05   8.44554e-06   3.00701e-06   1.01441e-06
  22  21 4016.4344    1.6028  8.4347 10.1590 -0.0018  0.0828   0.0127   0.2269    0.0408   0.0000   450.5603      0.587805       10.6812      -15.6611       10.9253      -4.22094      -11.5875       6.59474       14.5462      -3.69625      0.297114      -2.38654       3.14548      -2.78148     0.0293601      0.401912      0.177771      0.279638     -0.850708      0.252608     -0.124932    -0.0550762    -0.0191382     0.0252289    0.00936134   -0.00937861   -0.00176382    0.00166581  -0.000403730  -0.000186461   3.83685e-06   6.48679e-06  -6.27096e-06   1.45001e-06  -3.20636e-06   1.25885e-07       6.04699       7.81027       8.37669       8.88819       8.75918       8.30212       7.64910       6.90732       6.02401       4.99323       4.10344       3.30854       2.57784       1.89823       1.41289       1.00400      0.701622      0.476828      0.306983      0.197993      0.122902     0.0742890     0.0433796     0.0243164     0.0131556    0.00703239    0.00363611    0.00180445   0.000849057   0.000400134   0.000167652   7.17875e-05   2.79095e-05   1.07238e-05   3.71159e-06   1.28695e-06
  22  22 4161.1580    1.3389 10.8767 10.0312 -0.0012  0.1053   0.0101   0.2918    0.0353   0.0000   447.7510      -1.48237       24.8677       8.94371      -14.5989      -3.96747       3.46456      -9.17320       14.5530      -3.43241      -3.48302      -4.93999       2.13141      -3.04136      0.125508       1.52877       1.21952      0.333317     -0.310150     0.0827757      0.107095    -0.0230526    0.00453524    -0.0134181    -0.0206560   -0.00763433   -0.00436660   -0.00149977  -0.000737574  -0.000604670   2.81711e-05   2.42094e-07   1.48379e-05  -1.66498e-05  -4.24302e-06   6.23160e-07       7.43701       9.71329       10.5024       11.0431       10.9939       10.4422       9.66617       8.60917       7.47541       6.34994       5.15558       4.13647       3.19989       2.43889       1.77728       1.28093      0.895810      0.600442      0.398834      0.251792      0.157912     0.0948041     0.0562291     0.0310787     0.0171337    0.00918565    0.00461685    0.00232850    0.00107671   0.000500229   0.000217231   9.23869e-05   3.57859e-05   1.41723e-05   4.92550e-06   1.68190e-06
  22  23 4305.8038    1.1486 13.4082  9.9224 -0.0010  0.1337   0.0081   0.3646    0.0319   0.0000   437.4894      -1.49926      -10.8774      -22.9704      -3.98427       12.5400     -0.596109       3.82697      -12.0380       5.24678       9.66783    -0.0943536       4.28844     -0.915381       4.50756     -0.684247      -1.55503     -0.238906     0.0518788      0.263976      0.103031     -0.333247     0.0577411     0.0575448    -0.0135241    0.00570930   -0.00337686   -0.00384696    0.00131218  -0.000214735   2.92775e-06   3.60263e-06   2.55382e-05   5.34726e-06   7.00705e-06   2.43309e-06       9.32031       12.4637       13.3926       14.2060       14.0183       13.3925       12.1657       10.8851       9.40599       8.10778       6.63106       5.21697       4.10731       3.00668       2.28456       1.59431       1.13327      0.746806      0.502800      0.315313      0.198922      0.122682     0.0713068     0.0407651     0.0221873     0.0119291    0.00603466    0.00302867    0.00140470   0.000658489   0.000283211   0.000122417   4.72738e-05   1.83329e-05   6.42584e-06   2.19535e-06
  22  25 4594.9367    0.7757 17.7808  9.7581  0.0009  0.2069   0.0059   0.5367    0.0254   0.0000   464.1672       59.6225       31.4302      -16.0851       19.4661      -29.0503       26.1810      -9.86685      -33.8402      0.991362       19.4869       6.91410      -18.4735      -2.90782       2.43430       4.23610      -3.89565       1.41744      0.359960     -0.686646    -0.0343878     0.0668273      0.199974     -0.203150    -0.0388088     0.0566218    -0.0156272   -0.00448433   0.000809450   0.000841746   0.000841233   0.000235671   1.72279e-05   1.45577e-05  -1.32112e-05   5.56080e-06       14.2495       18.5818       20.8135       21.1756       21.3483       20.0141       18.8814       16.8637       14.5124       12.3139       10.1179       8.11333       6.32383       4.78153       3.53605       2.51982       1.78200       1.20862      0.800688      0.511349      0.323621      0.194051      0.114108     0.0654755     0.0356517     0.0192411    0.00984960    0.00495877    0.00234720    0.00109711   0.000473796   0.000203497   8.05895e-05   3.09843e-05   1.05520e-05   3.62848e-06
  23   6 1804.2189    0.4079  0.3589  9.4083 -0.0063  0.0221   0.0141   0.0380    0.0433   0.0000   438.7679      -1.60294       19.6318      0.356493      -3.84169     -0.731146      -1.39992      -1.30421      -1.26912     -0.761836      0.702541     -0.169887     -0.136782    -0.0249289     -0.132254    -0.0818368      0.198520     0.0873029    0.00648239    -0.0479216     0.0146387     0.0121649    0.00544000   -0.00237516  -0.000263328   0.000285424   0.000782820  -6.83962e-05   0.000185027  -5.71437e-05  -4.14521e-06  -1.00911e-06   1.30294e-05  -2.50085e-07  -1.05685e-06   9.88730e-09       1.49117       1.42520       2.08423       2.35231       1.86921       1.60855       2.08447       1.56730       1.17498       1.18433      0.921892      0.710506      0.506891      0.414544      0.328871      0.239968      0.145747      0.110156     0.0773729     0.0466659     0.0272521     0.0176321     0.0123697    0.00667757    0.00365956    0.00195053    0.00125099   0.000734749   0.000327489   0.000132981   6.52179e-05   4.15518e-05   2.06027e-05   8.09937e-06   2.30463e-06   7.11046e-07
  23   7 1969.6101    0.5865  0.5644  9.5897 -0.0032  0.0259   0.0158   0.0455    0.0570   0.0000   439.0299      -2.72011       18.9512      -2.71467      -4.33317      -3.00436      0.792107      0.591933      0.371297       2.40181      -1.21962     -0.907312      0.543807      0.494367     -0.215788     -0.262720     -0.164370     0.0744108    -0.0761117    -0.0875529   -0.00694391     0.0489365   -0.00275390   -0.00525709    -0.0102533    0.00195440   5.31665e-05  -0.000148919   0.000225710   0.000149837   1.42757e-06  -1.75513e-05  -2.14132e-05   4.91854e-06   1.36823e-06  -1.59711e-06       1.58753       2.50369       2.18939       2.87553       1.98148       2.50214       1.56267       2.16400       1.65722       1.77862       1.28015       1.15010      0.833472      0.664463      0.449723      0.314951      0.205130      0.151948     0.0922270     0.0555965     0.0388951     0.0234425     0.0146697    0.00780490    0.00472476    0.00234879    0.00138999   0.000691711   0.000373938   0.000166715   7.74134e-05   2.92246e-05   1.42063e-05   5.83064e-06   2.17724e-06   7.72779e-07
  23   8 2131.0780    0.8901  0.7145  9.5607 -0.0045  0.0219   0.0195   0.0429    0.0912   0.0000   439.9433      -1.88881       15.2681      -2.22925      -2.51377     -0.556382     -0.830682      -2.79366      0.373195      -1.12950     0.0799499     -0.876987     -0.365743    -0.0255588      0.605711      0.305791     -0.369546      0.134302    0.00293024    -0.0275588     0.0208067   -0.00820863    0.00499393    0.00223797    0.00416951   -0.00312575    0.00210722   0.000335535   0.000111325  -0.000218383   3.82430e-05  -2.54070e-05   1.46962e-05   3.20090e-06   8.53673e-07   8.37492e-07       1.63603       2.15708       2.38598       2.48560       2.64616       2.46160       2.18039       1.82786       1.53885       1.40834       1.15192      0.874921      0.639740      0.469566      0.389553      0.278608      0.195516      0.135445     0.0801960     0.0546626     0.0337618     0.0236502     0.0143666    0.00885880    0.00481550    0.00268136    0.00136784   0.000663899   0.000319697   0.000145742   6.58209e-05   3.01353e-05   1.28443e-05   5.38406e-06   2.06325e-06   7.53345e-07
  23   9 2287.4895    1.2571  0.8410 10.1847 -0.0039  0.0211   0.0258   0.0486    0.1039   0.0000   440.1211      -3.39666       11.9452      -3.36343     -0.968230      -2.47057      -2.23786      -2.28655       2.37346       1.88488       1.07285     -0.298257      0.655037      0.404356      0.223425     -0.292982      0.391997     0.0203661   -0.00481096    -0.0731172    -0.0524176    0.00328796    -0.0124951     0.0125657   -0.00194836  -0.000184139   -0.00221113   2.89940e-05  -0.000557199   5.95941e-05   9.87391e-05   2.63297e-05   5.83989e-08  -8.19836e-06   1.44474e-06   3.32616e-07       1.45494       1.91693       2.03740       2.20898       2.11992       2.03667       1.79865       1.79521       1.46594       1.29085       1.05266      0.844144      0.683627      0.488015      0.381563      0.269597      0.200581      0.128539     0.0873968     0.0564641     0.0355733     0.0221361     0.0133632    0.00777570    0.00432166    0.00250591    0.00120921   0.000675973   0.000330156   0.000165722   7.45107e-05   3.38260e-05   1.42611e-05   5.49409e-06   2.14767e-06   8.09224e-07
  23  10 2439.2034    1.6778  1.0841 10.3685 -0.0062  0.0284   0.0312   0.0585    0.1483   0.0000   437.1556       1.29882       16.5195      0.807814       1.02456      -2.11349      -1.96384      -1.03158      0.118131     0.0667242       1.03707     -0.326281     -0.309917      0.242169     -0.143193     -0.162176     -0.324247    0.00404009    -0.0587658     0.0449309     0.0305754     0.0181893    0.00294289   -0.00222147  -0.000714340  -0.000833674  -0.000285063  -0.000518125   0.000229016  -2.77939e-05  -0.000138902   3.12024e-05   1.80578e-05  -8.11054e-06   1.79722e-06  -3.23080e-07       2.37962       2.91140       2.50576       2.56510       2.85985       3.29621       3.11635       2.56323       1.84667       1.37752       1.38165       1.37002       1.11893      0.789874      0.486781      0.300932      0.226983      0.193752      0.150806      0.108785     0.0705235     0.0419612     0.0229482     0.0121792    0.00605359    0.00298603    0.00150274   0.000760775   0.000368735   0.000182815   8.38072e-05   3.67135e-05   1.45350e-05   6.24296e-06   2.16956e-06   7.75005e-07
  23  11 2588.7360    2.1200  1.1720 10.9676 -0.0052  0.0247   0.0378   0.0612    0.1360   0.0000   439.5599     -0.364611       14.6606      -2.81969       3.98724      -3.57323      -1.45060      -1.08126      -1.21650      0.933059     -0.508967       1.57243      -1.16997      -1.18725      0.191062     -0.329228     -0.117843      0.169044     -0.170560    -0.0269916   -0.00860991   -0.00420806    -0.0135841    -0.0140766   -0.00478265   0.000133930   0.000968750   -0.00126929  -0.000523394  -8.65248e-05  -6.73451e-05  -1.10406e-05   5.77039e-06   3.91562e-06  -1.68116e-06   2.89813e-07       1.75996       2.27922       2.32674       2.46539       2.36801       2.32258       2.14534       1.99123       1.75921       1.55835       1.29130       1.01596      0.797387      0.635359      0.442437      0.338964      0.235697      0.166002      0.104588     0.0657248     0.0430714     0.0269458     0.0165645    0.00914673    0.00543733    0.00283959    0.00149396   0.000766712   0.000407568   0.000185838   7.89142e-05   3.70089e-05   1.53455e-05   6.45476e-06   2.56320e-06   9.42923e-07
  23  12 2737.6672    2.8730  0.9035 11.8153 -0.0086  0.0221   0.0579   0.0524    0.1112   0.0000   438.2475       2.06752       15.1479      -3.05267      -6.02669      -3.89780       1.20275     -0.713032       1.49565      -3.59115       2.30376      0.913093     -0.317106      0.452126     -0.300113      0.465704    -0.0255011     0.0432946    -0.0439210   -0.00186515    0.00348316    0.00203657    -0.0320479   -0.00685444    0.00573089   -0.00300851   -0.00113588   0.000853615  -3.71572e-05   4.57567e-06   0.000129014  -3.31533e-05   9.90654e-07   1.92724e-06  -1.83911e-06  -1.00814e-06       1.50689       1.89873       2.18590       2.08996       2.19341       2.12774       1.89013       1.82388       1.49174       1.23266       1.12477      0.881481      0.651561      0.551907      0.365651      0.279934      0.207474      0.126718     0.0953612     0.0635926     0.0361434     0.0250607     0.0151389    0.00787593    0.00471683    0.00272373    0.00123555   0.000692600   0.000366924   0.000155484   7.46282e-05   3.77138e-05   1.48889e-05   5.77447e-06   2.41877e-06   9.22455e-07
  23  13 2886.1902    3.5633  0.9224 12.2513 -0.0031  0.0218   0.0696   0.0520    0.1161   0.0000   436.6196       3.86438       16.2570      -1.17017       2.52630      -4.99853       2.47160      -3.81713       1.16290      -2.75144      -1.55666      0.491878     -0.472838     -0.918429      0.221014     0.0227436    0.00199456     0.0300666      0.101489     0.0282255   -0.00550404    0.00643155    0.00429734   -0.00337829   0.000422108   -0.00308463  -0.000230056  -0.000313529   0.000114631  -0.000270003   7.61983e-05   4.76603e-05   2.87639e-06   3.49032e-06  -1.33533e-06  -2.76024e-08       1.50583       1.96254       2.15920       2.24504       2.11246       2.13336       2.00001       1.72274       1.61780       1.28942       1.08090      0.838163      0.686977      0.523432      0.380236      0.288782      0.193215      0.133407     0.0909115     0.0590318     0.0372744     0.0216298     0.0140338    0.00746171    0.00443351    0.00236840    0.00131692   0.000663207   0.000326284   0.000153805   7.53644e-05   3.32284e-05   1.39671e-05   5.33812e-06   2.30482e-06   9.06264e-07
  23  14 3033.5520    4.0731  0.9280 12.6262 -0.0005  0.0222   0.0806   0.0517    0.1198   0.0000   436.9122       4.35879       13.6426     -0.120194      -5.36749      -5.60882       1.92285      -1.16287       2.06012      -2.25360      0.318587       1.84729       1.20343      -1.18170     -0.482549      0.445278      0.295117     -0.255247    0.00582967     0.0416739    -0.0580696    -0.0203536   -0.00253445  -0.000116256   -0.00795189    0.00166370  -0.000448929   0.000984993  -0.000477475  -7.75031e-05   7.88846e-06  -1.14931e-06   4.40688e-06  -7.13640e-07  -1.33598e-06  -1.83339e-06       1.63037       2.03003       2.29465       2.26166       2.24048       2.16843       2.13174       1.85377       1.60857       1.38838       1.07254      0.888908      0.665578      0.529082      0.419940      0.298112      0.216231      0.143385     0.0969864     0.0601373     0.0371293     0.0233490     0.0140042    0.00790046    0.00454036    0.00242513    0.00133423   0.000659363   0.000332346   0.000153764   6.94783e-05   3.34743e-05   1.40026e-05   5.94878e-06   2.22262e-06   8.30892e-07
  23  15 3179.7692    4.1623  1.1355 12.8902 -0.0120  0.0256   0.0778   0.0626    0.1158   0.0000   438.7942       2.49395       12.4475       1.24304    -0.0950189      -3.49551      -2.14432      -5.06174      -2.01086      -1.55007      0.943135     -0.964018      0.228152     -0.864798      0.210041     -0.552841      0.322598      0.270122     -0.101088   -0.00791107    -0.0308915    -0.0661128     0.0393108    -0.0117935    0.00409505    0.00223839   -0.00266242  -0.000465935   4.53587e-05   0.000122243   0.000130547  -4.38763e-07   3.20439e-05   2.91891e-07   4.70986e-07  -2.50506e-06       1.87723       2.26084       2.29611       2.72756       2.77690       2.43857       2.21958       2.13618       1.94096       1.49485       1.19505       1.02960      0.835133      0.622860      0.422393      0.335899      0.244207      0.172881      0.107602     0.0679955     0.0436742     0.0300329     0.0179323     0.0101801    0.00530388    0.00292577    0.00163264   0.000893368   0.000462757   0.000223540   9.83130e-05   4.28274e-05   1.65880e-05   6.54137e-06   2.35631e-06   8.74936e-07
  23  16 3325.7002    3.8087  1.6772 12.3313 -0.0016  0.0297   0.0569   0.0743    0.0842   0.0000   437.0531       9.02528       12.1511      -1.39160     -0.718548      -8.16017       3.18119      -2.60170      -2.34673      -1.10824       2.61603     0.0223512     -0.747202      0.964168    -0.0420881      0.557882     0.0120162     -0.122389     0.0564388    -0.0180996    -0.0257524     0.0112983     0.0560594    0.00252694   -0.00378682   -0.00249843  -0.000318097  -6.07726e-05   0.000307926   3.94959e-06   2.06638e-05   1.17644e-05   1.54909e-05   1.00068e-06  -1.59071e-06   2.27820e-06       2.14349       2.77668       2.96839       2.95565       3.03096       2.88024       2.71264       2.51772       2.18704       1.81782       1.52364       1.15581      0.955399      0.741090      0.553287      0.408129      0.289133      0.197098      0.134295     0.0826851     0.0526329     0.0321656     0.0194846     0.0107146    0.00620589    0.00335543    0.00181504   0.000931645   0.000467036   0.000219386   9.78067e-05   4.55087e-05   1.86193e-05   7.76706e-06   2.93637e-06   1.10053e-06
  23  17 3471.4043    3.2076  2.4157 11.8269 -0.0032  0.0350   0.0395   0.0938    0.0610   0.0000   442.9990      0.753407       11.9625      -5.89956      0.393502      -8.58551       2.68010      -2.27095      -2.36529      -4.06396      -1.98581       1.32377     0.0741763     -0.203619     -0.347639     0.0145118      0.484125     0.0526902     -0.177170      0.119323    -0.0503492    -0.0336708    -0.0584002     0.0200742    0.00770302    0.00553599  -0.000381861  -0.000706437   0.000372375  -0.000251436  -4.36029e-05   7.39848e-05   4.39219e-06  -2.11754e-05  -1.17520e-06  -8.97600e-07       2.47415       3.14575       3.45871       3.57812       3.67541       3.48527       3.24336       2.81920       2.48107       2.09527       1.73699       1.39491       1.09507      0.822998      0.633855      0.445049      0.317786      0.220597      0.150162     0.0984134     0.0628406     0.0391126     0.0229110     0.0136210    0.00768720    0.00427828    0.00222467    0.00110636   0.000582895   0.000262277   0.000121866   5.49025e-05   2.35249e-05   9.39389e-06   3.71897e-06   1.31593e-06
[truncated: 1,596,042 more chars]
