# Supplementary material for: Global-Mode Analysis of Full-Disk Data from the Michelson Doppler Imager and the Helioseismic and Magnetic Imager
Source: Sol Phys. 2018 Jan 31;293(2):29. doi: 10.1007/s11207-017-1201-5 (PMC6566312; doi:10.1007/s11207-017-1201-5)
Supplement: Supplementary file 3 — (TAR 230.0 MB) [file 11207_2017_1201_MOESM3_ESM.tar › MDI/mdifd.2262.18]

   0  14 2093.3639    0.9773  0.4552 10.5710  0.0000  0.1443   0.2071   0.3522    0.4563   0.0000    -0.0000       0.00000       0.00000       0.00000       0.00000       0.00000       0.00000       0.00000       0.00000       0.00000       0.00000       0.00000       0.00000       0.00000       0.00000       0.00000       0.00000       0.00000       0.00000       0.00000       0.00000       0.00000       0.00000       0.00000       0.00000       0.00000       0.00000       0.00000       0.00000       0.00000       0.00000       0.00000       0.00000       0.00000       0.00000       0.00000
   0  15 2228.7069    1.0068  1.1269 10.6763  0.0000  0.1526   0.1550   1.0512    0.8927   0.0000    -0.0000       0.00000       0.00000       0.00000       0.00000       0.00000       0.00000       0.00000       0.00000       0.00000       0.00000       0.00000       0.00000       0.00000       0.00000       0.00000       0.00000       0.00000       0.00000       0.00000       0.00000       0.00000       0.00000       0.00000       0.00000       0.00000       0.00000       0.00000       0.00000       0.00000       0.00000       0.00000       0.00000       0.00000       0.00000       0.00000
   0  17 2496.1315    2.1511  1.0067  5.1932  0.0000  0.1425   0.2869   0.4694  596.0203   0.0000    -0.0000       0.00000       0.00000       0.00000       0.00000       0.00000       0.00000       0.00000       0.00000       0.00000       0.00000       0.00000       0.00000       0.00000       0.00000       0.00000       0.00000       0.00000       0.00000       0.00000       0.00000       0.00000       0.00000       0.00000       0.00000       0.00000       0.00000       0.00000       0.00000       0.00000       0.00000       0.00000       0.00000       0.00000       0.00000       0.00000
   0  19 2764.2226    3.0772  1.1037  6.1750  0.0000  0.1690   0.4413   0.6052  713.4838   0.0000    -0.0000       0.00000       0.00000       0.00000       0.00000       0.00000       0.00000       0.00000       0.00000       0.00000       0.00000       0.00000       0.00000       0.00000       0.00000       0.00000       0.00000       0.00000       0.00000       0.00000       0.00000       0.00000       0.00000       0.00000       0.00000       0.00000       0.00000       0.00000       0.00000       0.00000       0.00000       0.00000       0.00000       0.00000       0.00000       0.00000
   0  21 3033.9084    4.5384  0.9916  3.8777  0.0000  0.1166   0.5673   0.4699 1000.0000   0.0000    -0.0000       0.00000       0.00000       0.00000       0.00000       0.00000       0.00000       0.00000       0.00000       0.00000       0.00000       0.00000       0.00000       0.00000       0.00000       0.00000       0.00000       0.00000       0.00000       0.00000       0.00000       0.00000       0.00000       0.00000       0.00000       0.00000       0.00000       0.00000       0.00000       0.00000       0.00000       0.00000       0.00000       0.00000       0.00000       0.00000
   0  22 3168.7594    4.5003  1.4627 12.0029  0.0000  0.1536   0.5234   0.7764    2.9647   0.0000    -0.0000       0.00000       0.00000       0.00000       0.00000       0.00000       0.00000       0.00000       0.00000       0.00000       0.00000       0.00000       0.00000       0.00000       0.00000       0.00000       0.00000       0.00000       0.00000       0.00000       0.00000       0.00000       0.00000       0.00000       0.00000       0.00000       0.00000       0.00000       0.00000       0.00000       0.00000       0.00000       0.00000       0.00000       0.00000       0.00000
   0  23 3303.4701    4.5864  1.8260  3.6192  0.0000  0.1892   0.5563   0.6848 1000.0000   0.0000    -0.0000       0.00000       0.00000       0.00000       0.00000       0.00000       0.00000       0.00000       0.00000       0.00000       0.00000       0.00000       0.00000       0.00000       0.00000       0.00000       0.00000       0.00000       0.00000       0.00000       0.00000       0.00000       0.00000       0.00000       0.00000       0.00000       0.00000       0.00000       0.00000       0.00000       0.00000       0.00000       0.00000       0.00000       0.00000       0.00000
   1  12 1884.8621    0.5771  1.2497  9.0769  0.1391  0.2105   0.0563   0.3199    0.3966   0.0000   355.3882       81.2044       0.00000       0.00000       0.00000       0.00000       0.00000       0.00000       0.00000       0.00000       0.00000       0.00000       0.00000       0.00000       0.00000       0.00000       0.00000       0.00000       284.114       107.951       0.00000       0.00000       0.00000       0.00000       0.00000       0.00000       0.00000       0.00000       0.00000       0.00000       0.00000       0.00000       0.00000       0.00000       0.00000       0.00000
   1  13 2020.6247    0.7326  1.0869  9.0473  0.0000  0.1052   0.0524   0.2160    0.6549   0.0000   438.5567      -94.1058       0.00000       0.00000       0.00000       0.00000       0.00000       0.00000       0.00000       0.00000       0.00000       0.00000       0.00000       0.00000       0.00000       0.00000       0.00000       0.00000       139.693       66.1216       0.00000       0.00000       0.00000       0.00000       0.00000       0.00000       0.00000       0.00000       0.00000       0.00000       0.00000       0.00000       0.00000       0.00000       0.00000       0.00000
   1  14 2156.7399    0.9752  1.1782  9.2238  0.0000  0.1169   0.0654   0.2222    0.9106   0.0000   476.8514       6.51048       0.00000       0.00000       0.00000       0.00000       0.00000       0.00000       0.00000       0.00000       0.00000       0.00000       0.00000       0.00000       0.00000       0.00000       0.00000       0.00000       160.387       69.9125       0.00000       0.00000       0.00000       0.00000       0.00000       0.00000       0.00000       0.00000       0.00000       0.00000       0.00000       0.00000       0.00000       0.00000       0.00000       0.00000
   1  15 2291.8617    1.2677  1.1253  9.8459  0.0000  0.1059   0.0864   0.2275    0.8803   0.0000   236.6711     -0.296731       0.00000       0.00000       0.00000       0.00000       0.00000       0.00000       0.00000       0.00000       0.00000       0.00000       0.00000       0.00000       0.00000       0.00000       0.00000       0.00000       147.233       66.6652       0.00000       0.00000       0.00000       0.00000       0.00000       0.00000       0.00000       0.00000       0.00000       0.00000       0.00000       0.00000       0.00000       0.00000       0.00000       0.00000
   1  16 2425.5597    1.7093  0.9630  1.0770  0.0000  0.0720   0.1208   0.2255 1000.0000   0.0000   283.6572       8.86790       0.00000       0.00000       0.00000       0.00000       0.00000       0.00000       0.00000       0.00000       0.00000       0.00000       0.00000       0.00000       0.00000       0.00000       0.00000       0.00000       91.8110       48.5433       0.00000       0.00000       0.00000       0.00000       0.00000       0.00000       0.00000       0.00000       0.00000       0.00000       0.00000       0.00000       0.00000       0.00000       0.00000       0.00000
   1  18 2693.4101    2.8124  1.0869  4.8218  0.0000  0.0752   0.2077   0.3129  811.1674   0.0000   546.4557      -32.4522       0.00000       0.00000       0.00000       0.00000       0.00000       0.00000       0.00000       0.00000       0.00000       0.00000       0.00000       0.00000       0.00000       0.00000       0.00000       0.00000       94.1992       46.9224       0.00000       0.00000       0.00000       0.00000       0.00000       0.00000       0.00000       0.00000       0.00000       0.00000       0.00000       0.00000       0.00000       0.00000       0.00000       0.00000
   1  19 2828.2831    3.6912  0.7064  4.9215  0.0000  0.0593   0.2985   0.1838  765.7524   0.0000   529.8710      -27.6312       0.00000       0.00000       0.00000       0.00000       0.00000       0.00000       0.00000       0.00000       0.00000       0.00000       0.00000       0.00000       0.00000       0.00000       0.00000       0.00000       75.2047       40.3733       0.00000       0.00000       0.00000       0.00000       0.00000       0.00000       0.00000       0.00000       0.00000       0.00000       0.00000       0.00000       0.00000       0.00000       0.00000       0.00000
   1  20 2963.4435    4.0040  0.8539 11.7562  0.0000  0.0938   0.2857   0.2101    1.3070   0.0000   522.4792      -33.5530       0.00000       0.00000       0.00000       0.00000       0.00000       0.00000       0.00000       0.00000       0.00000       0.00000       0.00000       0.00000       0.00000       0.00000       0.00000       0.00000       125.443       58.0403       0.00000       0.00000       0.00000       0.00000       0.00000       0.00000       0.00000       0.00000       0.00000       0.00000       0.00000       0.00000       0.00000       0.00000       0.00000       0.00000
   1  21 3098.3925    4.3508  1.2216 -2.1615  0.0000  0.0963   0.2766   0.2344 1000.0000   0.0000   558.4091       11.1100       0.00000       0.00000       0.00000       0.00000       0.00000       0.00000       0.00000       0.00000       0.00000       0.00000       0.00000       0.00000       0.00000       0.00000       0.00000       0.00000       122.283       61.1756       0.00000       0.00000       0.00000       0.00000       0.00000       0.00000       0.00000       0.00000       0.00000       0.00000       0.00000       0.00000       0.00000       0.00000       0.00000       0.00000
   1  22 3233.4082    4.5036  1.0306 10.5716  0.0000  0.0950   0.2940   0.2263    6.2303   0.0000   510.2998      -107.887       0.00000       0.00000       0.00000       0.00000       0.00000       0.00000       0.00000       0.00000       0.00000       0.00000       0.00000       0.00000       0.00000       0.00000       0.00000       0.00000       129.043       56.0315       0.00000       0.00000       0.00000       0.00000       0.00000       0.00000       0.00000       0.00000       0.00000       0.00000       0.00000       0.00000       0.00000       0.00000       0.00000       0.00000
   1  23 3368.5458    3.5923  2.6878  1.6820  0.0000  0.1404   0.1500   0.4266 1000.0000   0.0000   548.4501      -16.6797       0.00000       0.00000       0.00000       0.00000       0.00000       0.00000       0.00000       0.00000       0.00000       0.00000       0.00000       0.00000       0.00000       0.00000       0.00000       0.00000       177.844       93.3531       0.00000       0.00000       0.00000       0.00000       0.00000       0.00000       0.00000       0.00000       0.00000       0.00000       0.00000       0.00000       0.00000       0.00000       0.00000       0.00000
   1  26 3776.7662    2.2194  5.0812 10.5599 -0.0038  0.2470   0.0726   0.7315    0.4770   0.0000   -13.7919       16.4779       0.00000       0.00000       0.00000       0.00000       0.00000       0.00000       0.00000       0.00000       0.00000       0.00000       0.00000       0.00000       0.00000       0.00000       0.00000       0.00000       297.213       183.960       0.00000       0.00000       0.00000       0.00000       0.00000       0.00000       0.00000       0.00000       0.00000       0.00000       0.00000       0.00000       0.00000       0.00000       0.00000       0.00000
   2  10 1674.5327    0.2667  0.2464 10.4077  0.0000  0.0629   0.0356   0.1002    0.0938   0.0000   450.8431      -8.20190      -8.35077       6.98511       0.00000       0.00000       0.00000       0.00000       0.00000       0.00000       0.00000       0.00000       0.00000       0.00000       0.00000       0.00000       0.00000       0.00000       51.0838       42.0295       15.1860       7.68286       0.00000       0.00000       0.00000       0.00000       0.00000       0.00000       0.00000       0.00000       0.00000       0.00000       0.00000       0.00000       0.00000       0.00000
   2  12 1945.7931    0.6293  0.7127  9.6389  0.0000  0.0682   0.0415   0.1374    0.3167   0.0000   389.8394       17.0128      -18.7990      -9.06267       0.00000       0.00000       0.00000       0.00000       0.00000       0.00000       0.00000       0.00000       0.00000       0.00000       0.00000       0.00000       0.00000       0.00000       57.6670       44.4496       22.4339       7.35704       0.00000       0.00000       0.00000       0.00000       0.00000       0.00000       0.00000       0.00000       0.00000       0.00000       0.00000       0.00000       0.00000       0.00000
   2  17 2619.6497    2.3240  1.0075  7.1845  0.0000  0.0649   0.1236   0.1762   35.2430   0.0000   427.9484       70.0469      -20.4262       12.3985       0.00000       0.00000       0.00000       0.00000       0.00000       0.00000       0.00000       0.00000       0.00000       0.00000       0.00000       0.00000       0.00000       0.00000       48.2312       35.9403       26.2489       7.80332       0.00000       0.00000       0.00000       0.00000       0.00000       0.00000       0.00000       0.00000       0.00000       0.00000       0.00000       0.00000       0.00000       0.00000
   2  18 2754.4975    2.9275  1.1446  5.5521  0.0000  0.0796   0.1616   0.1618  389.1744   0.0000   432.1309       25.6650       10.5520       3.08100       0.00000       0.00000       0.00000       0.00000       0.00000       0.00000       0.00000       0.00000       0.00000       0.00000       0.00000       0.00000       0.00000       0.00000       62.0135       52.1904       24.0835       8.94876       0.00000       0.00000       0.00000       0.00000       0.00000       0.00000       0.00000       0.00000       0.00000       0.00000       0.00000       0.00000       0.00000       0.00000
   2  19 2889.6520    3.5250  1.0164  5.5828  0.0000  0.0634   0.1838   0.1632  466.6759   0.0000   478.6129       36.3466      -15.1878       3.72599       0.00000       0.00000       0.00000       0.00000       0.00000       0.00000       0.00000       0.00000       0.00000       0.00000       0.00000       0.00000       0.00000       0.00000       43.3491       35.6531       24.4477       8.49733       0.00000       0.00000       0.00000       0.00000       0.00000       0.00000       0.00000       0.00000       0.00000       0.00000       0.00000       0.00000       0.00000       0.00000
   2  20 3024.9067    4.5145  0.8164 11.8116  0.0000  0.0585   0.2550   0.1309    1.3758   0.0000   398.4309       21.2287       7.13758      -2.92451       0.00000       0.00000       0.00000       0.00000       0.00000       0.00000       0.00000       0.00000       0.00000       0.00000       0.00000       0.00000       0.00000       0.00000       45.2485       34.8305       21.9361       6.92171       0.00000       0.00000       0.00000       0.00000       0.00000       0.00000       0.00000       0.00000       0.00000       0.00000       0.00000       0.00000       0.00000       0.00000
   2  21 3159.9550    4.1708  1.2342  5.1081  0.0000  0.0748   0.2506   0.2067 1000.0000   0.0000   432.0060       42.5220       4.79900       3.23600       0.00000       0.00000       0.00000       0.00000       0.00000       0.00000       0.00000       0.00000       0.00000       0.00000       0.00000       0.00000       0.00000       0.00000       48.7562       42.3949       23.2122       8.92355       0.00000       0.00000       0.00000       0.00000       0.00000       0.00000       0.00000       0.00000       0.00000       0.00000       0.00000       0.00000       0.00000       0.00000
   2  23 3430.9968    3.3518  2.7552 10.7492  0.0026  0.1110   0.1134   0.2922    1.0685   0.0000   485.5429      -38.8674      -9.32462       6.09185       0.00000       0.00000       0.00000       0.00000       0.00000       0.00000       0.00000       0.00000       0.00000       0.00000       0.00000       0.00000       0.00000       0.00000       78.4100       69.2341       36.5035       15.2196       0.00000       0.00000       0.00000       0.00000       0.00000       0.00000       0.00000       0.00000       0.00000       0.00000       0.00000       0.00000       0.00000       0.00000
   2  24 3566.8827    3.0826  3.8210 -2.7725  0.0000  0.1160   0.0860   0.3844 1000.0000   0.0000   415.9282      -16.5581       6.10805       4.86367       0.00000       0.00000       0.00000       0.00000       0.00000       0.00000       0.00000       0.00000       0.00000       0.00000       0.00000       0.00000       0.00000       0.00000       83.2917       71.2509       39.9863       15.5655       0.00000       0.00000       0.00000       0.00000       0.00000       0.00000       0.00000       0.00000       0.00000       0.00000       0.00000       0.00000       0.00000       0.00000
   3  11 1865.1899    0.5130  0.3003  9.7139  0.0000  0.0441   0.0491   0.0832    0.1340   0.0000   416.2184      -6.94802       17.2374      -3.99028      -2.47993     -0.455095       0.00000       0.00000       0.00000       0.00000       0.00000       0.00000       0.00000       0.00000       0.00000       0.00000       0.00000       0.00000       25.6811       24.9174       17.2845       8.61123       3.67649       1.15761       0.00000       0.00000       0.00000       0.00000       0.00000       0.00000       0.00000       0.00000       0.00000       0.00000       0.00000       0.00000
   3  13 2137.7311    0.8316  0.7708 10.1861  0.0000  0.0514   0.0471   0.1404    0.2553   0.0000   431.3109     -0.876799       18.5224       7.11590       4.73271      -2.22176       0.00000       0.00000       0.00000       0.00000       0.00000       0.00000       0.00000       0.00000       0.00000       0.00000       0.00000       0.00000       23.7852       23.5552       18.8815       9.90197       5.23466       1.50217       0.00000       0.00000       0.00000       0.00000       0.00000       0.00000       0.00000       0.00000       0.00000       0.00000       0.00000       0.00000
   3  14 2273.3937    1.1823  0.9379  9.2478  0.0000  0.0571   0.0621   0.1360    1.1074   0.0000   458.0241       51.8275       6.63308      -15.7684      -1.29829       1.73014       0.00000       0.00000       0.00000       0.00000       0.00000       0.00000       0.00000       0.00000       0.00000       0.00000       0.00000       0.00000       30.8226       30.6194       19.4500       11.2629       4.56355       1.57970       0.00000       0.00000       0.00000       0.00000       0.00000       0.00000       0.00000       0.00000       0.00000       0.00000       0.00000       0.00000
   3  15 2407.5264    1.4100  1.1056 10.8437  0.0000  0.0721   0.0720   0.1854    0.4110   0.0000   425.2015      -34.3310       21.3358       4.18823    -0.0358806      0.955988       0.00000       0.00000       0.00000       0.00000       0.00000       0.00000       0.00000       0.00000       0.00000       0.00000       0.00000       0.00000       41.7728       41.2468       26.7311       12.2007       5.97913       1.78257       0.00000       0.00000       0.00000       0.00000       0.00000       0.00000       0.00000       0.00000       0.00000       0.00000       0.00000       0.00000
   3  16 2541.6471    2.2404  0.9349  3.4691  0.0000  0.0536   0.1145   0.1384 1000.0000   0.0000   414.6171      -18.4026       14.5429       5.21217      -5.99861      0.943295       0.00000       0.00000       0.00000       0.00000       0.00000       0.00000       0.00000       0.00000       0.00000       0.00000       0.00000       0.00000       28.6599       26.3651       18.5233       10.1544       4.46039       1.27094       0.00000       0.00000       0.00000       0.00000       0.00000       0.00000       0.00000       0.00000       0.00000       0.00000       0.00000       0.00000
   3  17 2676.2392    2.4645  1.0769  1.8280  0.0000  0.0585   0.1178   0.1449 1000.0000   0.0000   443.4758       10.8144      -8.69854      -13.7158       5.51730      -3.11561       0.00000       0.00000       0.00000       0.00000       0.00000       0.00000       0.00000       0.00000       0.00000       0.00000       0.00000       0.00000       31.4674       27.7345       21.9707       13.0248       5.60811       1.47741       0.00000       0.00000       0.00000       0.00000       0.00000       0.00000       0.00000       0.00000       0.00000       0.00000       0.00000       0.00000
   3  18 2811.4489    2.9703  0.8886 11.5413  0.0000  0.0533   0.1456   0.1327    0.6775   0.0000   435.6890       21.5057       31.5316       11.3265      -2.33034      -1.61209       0.00000       0.00000       0.00000       0.00000       0.00000       0.00000       0.00000       0.00000       0.00000       0.00000       0.00000       0.00000       28.8900       28.4885       19.5947       9.93813       4.95977       1.50902       0.00000       0.00000       0.00000       0.00000       0.00000       0.00000       0.00000       0.00000       0.00000       0.00000       0.00000       0.00000
   3  19 2947.0952    3.7294  1.0974 10.8650  0.0000  0.0546   0.1754   0.1719    2.5810   0.0000   438.5002       53.7455      -2.17645      -11.5940      -2.33238     -0.332132       0.00000       0.00000       0.00000       0.00000       0.00000       0.00000       0.00000       0.00000       0.00000       0.00000       0.00000       0.00000       27.6997       27.4727       20.1239       10.4620       5.33184       1.57316       0.00000       0.00000       0.00000       0.00000       0.00000       0.00000       0.00000       0.00000       0.00000       0.00000       0.00000       0.00000
   3  20 3082.3073    4.3482  1.0596 11.9591  0.0000  0.0512   0.2010   0.1650    1.1006   0.0000   381.4822       7.52171       24.2580      -19.2553      -7.96240     -0.352571       0.00000       0.00000       0.00000       0.00000       0.00000       0.00000       0.00000       0.00000       0.00000       0.00000       0.00000       0.00000       28.1572       26.6055       19.0026       10.4223       4.65244       1.44533       0.00000       0.00000       0.00000       0.00000       0.00000       0.00000       0.00000       0.00000       0.00000       0.00000       0.00000       0.00000
   3  21 3217.9275    4.2427  1.3173 11.7974  0.0000  0.0617   0.1850   0.1820    1.2556   0.0000   409.7667      -20.9663       26.2962      -21.2043      -1.34963      0.787594       0.00000       0.00000       0.00000       0.00000       0.00000       0.00000       0.00000       0.00000       0.00000       0.00000       0.00000       0.00000       29.4424       29.3355       22.1426       13.0415       6.16554       1.92211       0.00000       0.00000       0.00000       0.00000       0.00000       0.00000       0.00000       0.00000       0.00000       0.00000       0.00000       0.00000
   3  22 3353.4937    3.7995  1.7841 11.4472  0.0000  0.0721   0.1505   0.1976    1.0603   0.0000   442.0032       57.5198       23.5141      -7.86269       4.48443      -3.90517       0.00000       0.00000       0.00000       0.00000       0.00000       0.00000       0.00000       0.00000       0.00000       0.00000       0.00000       0.00000       37.2150       36.0545       25.8650       15.1065       6.68565       2.07567       0.00000       0.00000       0.00000       0.00000       0.00000       0.00000       0.00000       0.00000       0.00000       0.00000       0.00000       0.00000
   3  23 3489.6311    3.2231  2.5400 11.2012  0.0000  0.0874   0.1077   0.2533    0.6187   0.0000   406.1665       34.1057      -27.3945       21.1828      -15.6995      -5.19935       0.00000       0.00000       0.00000       0.00000       0.00000       0.00000       0.00000       0.00000       0.00000       0.00000       0.00000       0.00000       46.4902       43.9837       32.4652       17.0040       8.42686       2.37644       0.00000       0.00000       0.00000       0.00000       0.00000       0.00000       0.00000       0.00000       0.00000       0.00000       0.00000       0.00000
   3  24 3626.2492    2.6944  4.0914 10.0881  0.0000  0.1089   0.0705   0.3392    0.7391   0.0000   435.6117      -80.3017      -40.2432      -15.2516      -6.41121      -4.70611       0.00000       0.00000       0.00000       0.00000       0.00000       0.00000       0.00000       0.00000       0.00000       0.00000       0.00000       0.00000       56.8757       53.2601       38.8372       23.5878       9.85339       2.96658       0.00000       0.00000       0.00000       0.00000       0.00000       0.00000       0.00000       0.00000       0.00000       0.00000       0.00000       0.00000
   3  25 3762.9905    2.3365  5.5066  9.5852  0.0026  0.1330   0.0547   0.3871    0.7423   0.0000   376.7205       47.6247      -29.6858      -40.3688      -16.4029     -0.987755       0.00000       0.00000       0.00000       0.00000       0.00000       0.00000       0.00000       0.00000       0.00000       0.00000       0.00000       0.00000       66.8189       65.4745       48.2053       27.2219       12.8103       3.88863       0.00000       0.00000       0.00000       0.00000       0.00000       0.00000       0.00000       0.00000       0.00000       0.00000       0.00000       0.00000
   4  12 2051.7696    0.7277  0.4503  9.8604 -0.0123  0.0426   0.0471   0.0868    0.1610   0.0000   417.5380       25.7409       20.4754       1.57465     -0.131399      0.740074      -1.54038      0.304323       0.00000       0.00000       0.00000       0.00000       0.00000       0.00000       0.00000       0.00000       0.00000       0.00000       18.4002       12.6695       12.0828       12.4281       8.11713       3.18673      0.922150      0.201634       0.00000       0.00000       0.00000       0.00000       0.00000       0.00000       0.00000       0.00000       0.00000       0.00000
   4  13 2188.2856    0.8993  0.7142  9.9323 -0.0129  0.0507   0.0481   0.1149    0.2985   0.0000   448.2051       9.98614      -31.1869       23.5280      0.689538      -7.48741       3.82919     -0.691147       0.00000       0.00000       0.00000       0.00000       0.00000       0.00000       0.00000       0.00000       0.00000       0.00000       17.9993       19.7145       17.1834       10.4491       6.20035       3.60952       1.54613      0.374255       0.00000       0.00000       0.00000       0.00000       0.00000       0.00000       0.00000       0.00000       0.00000       0.00000
   4  14 2324.1707    1.3670  0.9624  8.2999 -0.0004  0.0627   0.0604   0.1463    2.4520   0.0000   457.4314      -33.9528       39.4092       9.22803     -0.563904       2.22989     0.0628322     -0.119398       0.00000       0.00000       0.00000       0.00000       0.00000       0.00000       0.00000       0.00000       0.00000       0.00000       29.2188       33.4334       23.6984       13.4483       7.04736       2.93147       1.28985      0.390289       0.00000       0.00000       0.00000       0.00000       0.00000       0.00000       0.00000       0.00000       0.00000       0.00000
   4  15 2458.5917    1.7132  0.7938 10.0416  0.0038  0.0485   0.0809   0.1258    0.7054   0.0000   446.2276       19.0104      -4.70578       13.5494      -11.0370    0.00309014      0.198721     -0.695140       0.00000       0.00000       0.00000       0.00000       0.00000       0.00000       0.00000       0.00000       0.00000       0.00000       20.6602       20.9417       16.1684       12.0568       6.92834       2.89682       1.07969      0.303149       0.00000       0.00000       0.00000       0.00000       0.00000       0.00000       0.00000       0.00000       0.00000       0.00000
   4  16 2593.1037    1.9914  1.3409  0.6282  0.0000  0.0585   0.0834   0.1761 1000.0000   0.0000   451.6567      -11.3132       11.7252      -20.0649      -2.29859      -1.32332       0.00000       0.00000       0.00000       0.00000       0.00000       0.00000       0.00000       0.00000       0.00000       0.00000       0.00000       0.00000       24.3395       21.6661       19.3117       15.6082       9.21825       4.17580       1.46997      0.350540       0.00000       0.00000       0.00000       0.00000       0.00000       0.00000       0.00000       0.00000       0.00000       0.00000
   4  17 2728.4394    2.8318  0.9751  4.6695  0.0000  0.0506   0.1229   0.1379  573.2073   0.0000   462.3322       2.04540      -11.5729      -9.25138      0.527924      -3.18539       0.00000       0.00000       0.00000       0.00000       0.00000       0.00000       0.00000       0.00000       0.00000       0.00000       0.00000       0.00000       20.8601       17.3580       15.6574       13.6247       8.12960       3.75312       1.18395      0.276505       0.00000       0.00000       0.00000       0.00000       0.00000       0.00000       0.00000       0.00000       0.00000       0.00000
   4  18 2864.3113    3.6875  0.7872 11.4776  0.0032  0.0461   0.1665   0.1031    0.7626   0.0000   417.1914       11.6593       20.0025      -5.68618       6.18870      -6.87378       1.04975     -0.389288       0.00000       0.00000       0.00000       0.00000       0.00000       0.00000       0.00000       0.00000       0.00000       0.00000       16.6692       18.4959       14.5294       11.0374       6.35525       2.97187       1.17281      0.334700       0.00000       0.00000       0.00000       0.00000       0.00000       0.00000       0.00000       0.00000       0.00000       0.00000
   4  19 3000.1818    4.1984  0.8329 12.2222 -0.0035  0.0424   0.1968   0.1105    0.6210   0.0000   417.8664       9.78442       2.52812      -16.9905      -8.29656      -4.42612     -0.304636     -0.449627       0.00000       0.00000       0.00000       0.00000       0.00000       0.00000       0.00000       0.00000       0.00000       0.00000       17.1970       18.4115       13.9391       10.3640       5.63645       2.79285      0.954513      0.305712       0.00000       0.00000       0.00000       0.00000       0.00000       0.00000       0.00000       0.00000       0.00000       0.00000
   4  20 3135.9611    4.2197  1.4024 11.1911 -0.0028  0.0591   0.1617   0.1548    1.6435   0.0000   437.6709       33.5859       10.2317      -19.2812     -0.965596      -6.84907      0.886878     -0.576394       0.00000       0.00000       0.00000       0.00000       0.00000       0.00000       0.00000       0.00000       0.00000       0.00000       23.3795       23.5269       19.2648       14.4410       7.84517       4.14312       1.38732      0.380688       0.00000       0.00000       0.00000       0.00000       0.00000       0.00000       0.00000       0.00000       0.00000       0.00000
   4  21 3271.8872    4.0643  1.6180 11.9087  0.0268  0.0757   0.1550   0.1903    0.5362   0.0000   416.4083      -4.25806       9.49276      -19.8930       2.92972      -3.11702     -0.214095     -0.582950       0.00000       0.00000       0.00000       0.00000       0.00000       0.00000       0.00000       0.00000       0.00000       0.00000       25.8193       26.1265       26.1489       15.9560       9.15356       5.68816       2.24408      0.488348       0.00000       0.00000       0.00000       0.00000       0.00000       0.00000       0.00000       0.00000       0.00000       0.00000
   4  22 3408.2368    3.5739  1.8932 11.8537 -0.0039  0.0688   0.1181   0.1973    0.4375   0.0000   428.8684       38.6474      -19.4048      -17.8228      -1.92413      -8.02193       1.95019     -0.808237       0.00000       0.00000       0.00000       0.00000       0.00000       0.00000       0.00000       0.00000       0.00000       0.00000       26.1544       25.6596       22.2253       16.8935       9.63067       5.03243       1.72148      0.458987       0.00000       0.00000       0.00000       0.00000       0.00000       0.00000       0.00000       0.00000       0.00000       0.00000
   4  23 3544.6075    2.9611  3.3482 10.6599  0.0002  0.0922   0.0729   0.2488    0.4582   0.0000   453.0779      0.519573       24.7370      -36.1026      -10.7809      -1.01063     -0.509008     -0.284964       0.00000       0.00000       0.00000       0.00000       0.00000       0.00000       0.00000       0.00000       0.00000       0.00000       36.1302       35.0379       30.7776       21.6152       12.9058       6.33848       2.34168      0.553796       0.00000       0.00000       0.00000       0.00000       0.00000       0.00000       0.00000       0.00000       0.00000       0.00000
   4  24 3681.7845    2.4612  4.0523 10.8202  0.0003  0.1067   0.0588   0.2866    0.2630   0.0000   404.5507      -10.7375       45.8576      -5.12437      -15.7682      -1.90567      -2.97224     -0.224751       0.00000       0.00000       0.00000       0.00000       0.00000       0.00000       0.00000       0.00000       0.00000       0.00000       41.6798       42.6461       35.4711       25.0491       15.3471       7.03108       2.74591      0.701182       0.00000       0.00000       0.00000       0.00000       0.00000       0.00000       0.00000       0.00000       0.00000       0.00000
   4  25 3818.7704    2.1659  6.3110  9.4209  0.0015  0.1286   0.0389   0.3764    0.4282   0.0000   386.5889      -97.8759       14.1475      -40.9640       7.79000      -4.65029      -2.45966     -0.669591       0.00000       0.00000       0.00000       0.00000       0.00000       0.00000       0.00000       0.00000       0.00000       0.00000       48.9493       52.5065       43.1225       29.2698       17.1006       8.42664       3.33566      0.877341       0.00000       0.00000       0.00000       0.00000       0.00000       0.00000       0.00000       0.00000       0.00000       0.00000
   4  26 3956.5572    1.8548  7.4591  9.4665  0.0023  0.1591   0.0334   0.4209    0.3366   0.0000   500.9585       80.9256       48.7443       7.98583       1.10026      -1.97468      -7.04061      -4.63300       0.00000       0.00000       0.00000       0.00000       0.00000       0.00000       0.00000       0.00000       0.00000       0.00000       62.3754       64.4430       53.0407       36.9653       22.0715       10.2791       4.03770       1.03919       0.00000       0.00000       0.00000       0.00000       0.00000       0.00000       0.00000       0.00000       0.00000       0.00000
   5  11 1960.5857    0.6011  0.4446  9.5677 -0.0034  0.0334   0.0337   0.0668    0.1365   0.0000   419.7828      -3.28561     -0.463063      0.993985       7.96610      -6.06549       2.51862      -1.26660     -0.120580     0.0164167       0.00000       0.00000       0.00000       0.00000       0.00000       0.00000       0.00000       0.00000       10.3628       11.8970       10.1762       7.86704       4.94865       3.03797       1.55542      0.700646      0.216722     0.0539630       0.00000       0.00000       0.00000       0.00000       0.00000       0.00000       0.00000       0.00000
   5  12 2098.4405    0.6972  0.6054  9.9809 -0.0048  0.0405   0.0367   0.0944    0.1509   0.0000   430.5358       17.6258       14.7819       2.64582      0.397335     0.0741153      -2.17941     -0.398956      0.177345     0.0307834       0.00000       0.00000       0.00000       0.00000       0.00000       0.00000       0.00000       0.00000       11.1513       12.8745       11.3721       8.62530       6.27426       3.77189       1.73321      0.830083      0.293561     0.0700416       0.00000       0.00000       0.00000       0.00000       0.00000       0.00000       0.00000       0.00000
   5  13 2235.3846    1.0282  0.7347 10.0793  0.0019  0.0648   0.0455   0.0932    0.2358   0.0000   406.4083       4.25485       20.5395      -5.94173       5.36815       2.54951      -1.44648     -0.194494    -0.0927770    -0.0896835       0.00000       0.00000       0.00000       0.00000       0.00000       0.00000       0.00000       0.00000       13.7832       23.0839       15.1776       14.2199       10.3338       4.66646       3.55547      0.901300      0.498549      0.149518       0.00000       0.00000       0.00000       0.00000       0.00000       0.00000       0.00000       0.00000
   5  14 2371.1636    1.3058  0.7406 11.0986 -0.0013  0.0474   0.0606   0.1047    0.1793   0.0000   416.7209       8.56000       18.4244       6.82206      -8.12060      -8.37705      -1.11403      0.422071    0.00663961    -0.0189717       0.00000       0.00000       0.00000       0.00000       0.00000       0.00000       0.00000       0.00000       14.1038       18.1110       12.7448       12.7142       6.56757       4.91066       1.84488       1.09160      0.239575     0.0969144       0.00000       0.00000       0.00000       0.00000       0.00000       0.00000       0.00000       0.00000
   5  15 2506.1127    1.8683  0.9556 10.5239 -0.0042  0.0453   0.0785   0.1284    0.5335   0.0000   434.2065       1.95834       8.52558      -3.99744       4.52915      0.230432     -0.180906      0.713865     0.0979917    -0.0310777       0.00000       0.00000       0.00000       0.00000       0.00000       0.00000       0.00000       0.00000       14.8124       17.6511       14.6982       10.7627       7.04435       3.55883       2.21991      0.772707      0.319006     0.0754839       0.00000       0.00000       0.00000       0.00000       0.00000       0.00000       0.00000       0.00000
   5  16 2641.2509    2.2740  0.8818 11.3691 -0.0009  0.0419   0.0999   0.1120    0.4212   0.0000   447.3821      -20.1770       11.0394      -2.45259      -4.32452      -3.89046     -0.777513     -0.672532      0.300132     0.0851087       0.00000       0.00000       0.00000       0.00000       0.00000       0.00000       0.00000       0.00000       13.3030       13.2396       13.1905       10.0254       6.37728       4.12894       2.06238      0.943097      0.287799     0.0602521       0.00000       0.00000       0.00000       0.00000       0.00000       0.00000       0.00000       0.00000
   5  18 2913.7226    3.7169  0.9985 11.2579 -0.0052  0.0460   0.1497   0.1187    1.5913   0.0000   438.7599       16.3852       2.84956      -4.46418       6.45785      -6.06969      -1.09485     -0.121846      0.466145      0.114878       0.00000       0.00000       0.00000       0.00000       0.00000       0.00000       0.00000       0.00000       14.2095       15.4281       13.3734       10.5139       7.53912       4.23485       2.25731      0.870316      0.314711     0.0721800       0.00000       0.00000       0.00000       0.00000       0.00000       0.00000       0.00000       0.00000
   5  19 3049.9908    4.4428  1.0891  8.5203 -0.0008  0.0501   0.1947   0.1227    3.8830   0.0000   450.6433       35.0469       32.8748      -27.1626       5.78485       1.93602      0.774095      -2.98762     -0.511652      0.293533       0.00000       0.00000       0.00000       0.00000       0.00000       0.00000       0.00000       0.00000       14.8642       17.7566       15.3796       12.3590       7.19869       4.52946       2.59263       1.10519      0.343381     0.0945372       0.00000       0.00000       0.00000       0.00000       0.00000       0.00000       0.00000       0.00000
   5  22 3459.4556    3.3587  2.3794 10.9316  0.0017  0.0760   0.0892   0.1812    0.7155   0.0000   440.9041       12.0947       14.1591       11.7076       10.1546      -15.7970      0.161516    -0.0612428     -0.250081     -0.110276       0.00000       0.00000       0.00000       0.00000       0.00000       0.00000       0.00000       0.00000       21.6736       25.9427       23.5612       16.6904       11.5797       7.42878       3.10309       1.70120      0.576888      0.132809       0.00000       0.00000       0.00000       0.00000       0.00000       0.00000       0.00000       0.00000
   5  23 3596.7767    2.8634  3.7396 10.2731  0.0005  0.0906   0.0653   0.2542    0.6418   0.0000   417.1526       14.6800      -24.6744      -11.1141      -3.07430      -4.40925       1.22346      0.351392      0.163226    -0.0995580       0.00000       0.00000       0.00000       0.00000       0.00000       0.00000       0.00000       0.00000       26.7273       31.1730       26.8448       20.9406       14.3553       8.57737       4.18209       1.89408      0.646752      0.155219       0.00000       0.00000       0.00000       0.00000       0.00000       0.00000       0.00000       0.00000
   5  24 3733.9343    2.3378  4.9276 10.2937  0.0036  0.1099   0.0461   0.2989    0.3009   0.0000   442.2321       38.9876       51.7362      -19.0889      -38.9462      -1.21951       8.07320      -1.83027     -0.434378   0.000272526       0.00000       0.00000       0.00000       0.00000       0.00000       0.00000       0.00000       0.00000       32.5486       38.6459       33.7064       25.3342       17.7353       9.91428       5.34723       2.19711      0.832545      0.193169       0.00000       0.00000       0.00000       0.00000       0.00000       0.00000       0.00000       0.00000
   5  25 3871.6024    1.9322  7.2138  9.7891  0.0006  0.1363   0.0319   0.3866    0.2344   0.0000   436.8045       126.889      -4.67619       19.7807     -0.407436       11.7386      0.922030     -0.422937      0.562909    -0.0280951       0.00000       0.00000       0.00000       0.00000       0.00000       0.00000       0.00000       0.00000       40.2574       48.1047       40.5035       32.5420       21.7260       12.6940       6.68771       2.78273      0.989934      0.247085       0.00000       0.00000       0.00000       0.00000       0.00000       0.00000       0.00000       0.00000
   5  27 4147.7593    1.4415  9.5482  9.8770 -0.0007  0.1813   0.0251   0.4943    0.1474   0.0000   487.7761       33.5883      -33.3441      -13.4946       8.68187      -16.9914       9.62330       3.43763      -2.00449     -0.329368       0.00000       0.00000       0.00000       0.00000       0.00000       0.00000       0.00000       0.00000       52.3063       63.2629       53.9695       42.2823       28.8992       16.4624       9.08931       3.67117       1.36270      0.329534       0.00000       0.00000       0.00000       0.00000       0.00000       0.00000       0.00000       0.00000
   6  10 1866.0695    0.4595  0.3282  9.5871 -0.0051  0.0400   0.0330   0.0678    0.0856   0.0000   441.2626      -3.33889       32.3375      -8.24184      0.455548      -2.77130       4.38503       1.90651      0.194351     -0.275820    -0.0212575     0.0138285       0.00000       0.00000       0.00000       0.00000       0.00000       0.00000       10.7702       12.6727       11.3373       9.01524       6.12385       5.13777       2.54143       1.30191      0.535748      0.287421     0.0620555     0.0156119       0.00000       0.00000       0.00000       0.00000       0.00000       0.00000
   6  11 2003.9643    0.5488  0.5631  9.5541 -0.0224  0.0402   0.0286   0.0849    0.1256   0.0000   448.5412      -13.5674       33.7462       1.82765      -4.45656       2.21148      0.139664      0.123687      -1.36635     -0.105616     0.0695985    0.00187955       0.00000       0.00000       0.00000       0.00000       0.00000       0.00000       9.51614       9.68679       10.2744       9.20929       6.19182       3.62875       2.67213       1.58836      0.736001      0.239092     0.0729489     0.0146573       0.00000       0.00000       0.00000       0.00000       0.00000       0.00000
   6  12 2142.5326    0.8403  0.5829  9.8244 -0.0083  0.0387   0.0391   0.0819    0.1680   0.0000   431.7549      -7.91776       3.34834       4.29275      -1.09576      -2.76049      -1.55494       1.09497    -0.0135700    -0.0390263     -0.116138   -0.00392045       0.00000       0.00000       0.00000       0.00000       0.00000       0.00000       10.8249       10.2098       9.36983       7.95126       7.23994       5.24199       2.80631       1.22752      0.595149      0.221225     0.0693788     0.0117765       0.00000       0.00000       0.00000       0.00000       0.00000       0.00000
   6  13 2279.7653    1.0354  0.9348  9.9405 -0.0195  0.0463   0.0428   0.1108    0.2665   0.0000   447.6438      -2.19405      -8.36808       3.57411       6.53525      -4.07251      -1.71182      0.586916      -1.71215     -0.187592      0.172822    -0.0113046       0.00000       0.00000       0.00000       0.00000       0.00000       0.00000       11.1338       12.7036       10.2609       10.0641       7.64297       5.39808       3.02228       1.62503      0.681283      0.266188     0.0783624     0.0191874       0.00000       0.00000       0.00000       0.00000       0.00000       0.00000
   6  14 2415.5353    1.5313  1.0250 10.2334  0.0028  0.0455   0.0561   0.1132    0.3234   0.0000   421.4918      -10.9833      -4.60427       3.40922       16.0953       1.47209     -0.429819      -2.25967      -1.16964     -0.239716     0.0597685  -0.000824833       0.00000       0.00000       0.00000       0.00000       0.00000       0.00000       12.5226       13.0873       12.2688       9.90720       7.79636       4.78387       2.91961       1.49422      0.659274      0.235235     0.0769726     0.0143110       0.00000       0.00000       0.00000       0.00000       0.00000       0.00000
   6  15 2551.0764    1.8645  0.8928 11.0322 -0.0068  0.0437   0.0715   0.0974    0.2476   0.0000   428.5723       6.35848       2.91297      0.854407     -0.711308      -1.02378       4.54233     -0.585562     -0.925581     -0.283487     0.0711783     0.0269004       0.00000       0.00000       0.00000       0.00000       0.00000       0.00000       11.8396       14.4043       13.2110       9.84709       7.24412       4.47404       2.51446       1.46509      0.560399      0.255710     0.0797257     0.0163170       0.00000       0.00000       0.00000       0.00000       0.00000       0.00000
   6  16 2687.1786    2.7048  0.8343 11.6280  0.0015  0.0373   0.1067   0.0909    0.2906   0.0000   434.7043       29.4495       11.3113       3.15602       11.9365      -2.35892       1.22423      0.724917     -0.227569     -0.351334      0.197317    0.00994969       0.00000       0.00000       0.00000       0.00000       0.00000       0.00000       10.1329       10.9914       10.0404       8.13997       6.83675       4.48281       2.61383       1.23467      0.549896      0.213369     0.0708151     0.0135141       0.00000       0.00000       0.00000       0.00000       0.00000       0.00000
   6  17 2823.7780    3.0290  1.0243 11.8713  0.0016  0.0401   0.1081   0.1175    0.2966   0.0000   429.0568       18.3399       10.3428      -19.9873      -3.78713     -0.406391       4.54757      -1.53954     -0.118215     0.0797758     0.0175227    -0.0210002       0.00000       0.00000       0.00000       0.00000       0.00000       0.00000       11.0942       12.6318       10.8048       9.42596       7.01112       4.61224       2.66780       1.39867      0.559081      0.218110     0.0648368     0.0154002       0.00000       0.00000       0.00000       0.00000       0.00000       0.00000
   6  18 2960.7439    3.9024  0.8254 12.2976 -0.0017  0.0391   0.1537   0.1010    0.3061   0.0000   457.2336       16.1222       22.6511      0.490516      -5.07614      0.679387     -0.598735      -1.00457    -0.0805383     0.0312284    -0.0534575    0.00350327       0.00000       0.00000       0.00000       0.00000       0.00000       0.00000       12.1540       11.6031       9.64912       8.89363       7.82284       5.20657       2.91900       1.37485      0.537483      0.189215     0.0595354     0.0114234       0.00000       0.00000       0.00000       0.00000       0.00000       0.00000
   6  19 3097.3618    3.8715  1.1557 12.4606 -0.0052  0.0454   0.1420   0.1258    0.3895   0.0000   440.3897       10.0779       1.12244      -21.8784      0.940688      -6.28047      -2.45833     -0.231742      -1.03084     -0.517556    -0.0673010   -0.00362596       0.00000       0.00000       0.00000       0.00000       0.00000       0.00000       11.9387       14.3883       12.3934       10.4464       7.57870       4.98290       2.80113       1.51081      0.621716      0.255776     0.0772574     0.0186860       0.00000       0.00000       0.00000       0.00000       0.00000       0.00000
   6  20 3234.0680    4.2760  1.3570 12.1181 -0.0166  0.0576   0.1512   0.1285    0.6533   0.0000   428.6900       19.7245       21.6579      -14.6620      -4.57739      -5.59689       1.84029      -4.67965    -0.0106055     -0.583085     0.0718676   -0.00326977       0.00000       0.00000       0.00000       0.00000       0.00000       0.00000       18.5562       22.7457       19.7713       15.1933       9.67688       5.81752       3.24688       1.53768      0.762804      0.275560     0.0836329     0.0191326       0.00000       0.00000       0.00000       0.00000       0.00000       0.00000
   6  21 3371.0917    3.8282  1.8599 11.5159 -0.0047  0.0584   0.1111   0.1534    0.5662   0.0000   463.9879      -23.2674       17.2214       8.64937      -10.4749       1.55605      -6.87417      -2.65503       1.09733      0.346015      0.111160     0.0146572       0.00000       0.00000       0.00000       0.00000       0.00000       0.00000       14.4668       17.0635       15.2814       13.5686       9.32896       6.74305       3.77212       2.05437      0.899859      0.372716      0.101653     0.0245852       0.00000       0.00000       0.00000       0.00000       0.00000       0.00000
   6  22 3508.5132    3.2170  2.4344 11.3935 -0.0087  0.0698   0.0830   0.1990    0.4144   0.0000   438.5627       4.34522      0.902660      -36.8529       5.08438       2.80998      -1.49365      -6.43834      -1.27360    -0.0646084     0.0234093     0.0144798       0.00000       0.00000       0.00000       0.00000       0.00000       0.00000       17.9146       21.1154       17.9008       16.4275       11.4800       8.53472       4.48091       2.56500       1.03798      0.446532      0.114739     0.0298921       0.00000       0.00000       0.00000       0.00000       0.00000       0.00000
   6  23 3646.2420    2.6227  3.7911 10.2872 -0.0032  0.0858   0.0537   0.2463    0.3960   0.0000   408.9826       7.31676      -9.96606      -28.0642      -2.61584      -6.49245       12.6417      -4.34101     0.0501114      0.241659     -0.173272     0.0219758       0.00000       0.00000       0.00000       0.00000       0.00000       0.00000       21.6058       25.5303       24.9047       19.4648       14.4493       9.42114       5.58490       3.05412       1.33484      0.554793      0.175590     0.0349379       0.00000       0.00000       0.00000       0.00000       0.00000       0.00000
   6  24 3784.0523    2.1101  5.3901 10.4649 -0.0037  0.1114   0.0386   0.3205    0.1777   0.0000   324.0393       3.10112       49.9780       11.7083      -5.62006     -0.774538       5.28751      -3.64875       1.10714      0.106396     -0.508219     0.0450421       0.00000       0.00000       0.00000       0.00000       0.00000       0.00000       28.3174       34.3296       31.7712       25.3830       19.9510       12.3141       7.49385       3.87684       1.74808      0.686517      0.239466     0.0471436       0.00000       0.00000       0.00000       0.00000       0.00000       0.00000
   6  25 3922.0236    1.8461  7.0732  9.9203 -0.0002  0.1274   0.0298   0.3763    0.1654   0.0000   430.3290       24.5961       6.58754      -8.26225      -3.18643       33.6202      -5.12762      -8.21274      0.534902     -0.447913     -0.396206     -0.135936       0.00000       0.00000       0.00000       0.00000       0.00000       0.00000       32.7962       38.5483       34.5748       29.7455       22.1569       14.5527       8.75230       4.35446       2.06511      0.760850      0.247637     0.0537980       0.00000       0.00000       0.00000       0.00000       0.00000       0.00000
   7  12 2184.5164    0.8444  0.8528  9.9216 -0.0048  0.0410   0.0326   0.0954    0.1540   0.0000   434.3972      -6.03840       12.4139       8.66916      -1.38604       3.47054       2.56121      -1.16732      0.877969      0.272863      0.349692     0.0449255    -0.0154455    0.00150414       0.00000       0.00000       0.00000       0.00000       8.75227       9.91440       10.0782       7.40415       7.20995       5.25951       3.12168       1.98439       1.03169      0.420712      0.189686     0.0775574     0.0215478    0.00349386       0.00000       0.00000       0.00000       0.00000
   7  13 2322.1260    1.2931  0.7990  9.9451 -0.0057  0.0353   0.0513   0.0895    0.2458   0.0000   445.3938       2.74857     -0.405344       4.72003       2.94504      -13.7967       3.02605       3.98672       1.03940     -0.554619     -0.164952      0.129196    -0.0234036    0.00233315       0.00000       0.00000       0.00000       0.00000       7.57480       7.86551       7.93319       7.61882       5.97969       3.92394       2.83956       1.79683      0.930693      0.463562      0.171200     0.0567439     0.0161724    0.00302084       0.00000       0.00000       0.00000       0.00000
   7  14 2458.2952    1.6185  0.8773 10.4573 -0.0016  0.0404   0.0558   0.0872    0.2272   0.0000   431.6781       5.51659       9.08505       4.20914      -12.5023      -6.43312       3.48376     -0.396990      0.476261     -0.296620    -0.0608399    0.00554957    -0.0159259   -0.00266089       0.00000       0.00000       0.00000       0.00000       7.92641       10.1832       8.78847       8.62993       6.33545       4.70899       3.41100       1.60683       1.07759      0.408209      0.227858     0.0585177     0.0199161    0.00447242       0.00000       0.00000       0.00000       0.00000
   7  15 2594.2570    2.0879  1.0597 11.3391  0.0133  0.0431   0.0721   0.1105    0.2037   0.0000   429.5170       8.70628      -1.70325       6.34727       5.84388      -5.69173       4.92691      -2.48923     -0.892860     -0.380161     -0.375669     -0.117346    -0.0294269    0.00407624       0.00000       0.00000       0.00000       0.00000       9.66046       10.5700       11.1942       8.78374       7.27015       5.44237       3.20474       2.03745       1.10227      0.461159      0.216149     0.0826798     0.0211890    0.00350236       0.00000       0.00000       0.00000       0.00000
   7  16 2731.2089    2.8125  0.7812 11.9626 -0.0104  0.0354   0.1064   0.0847    0.2009   0.0000   441.2389      -6.32143       2.10392      0.275857       7.84296      -3.55295      -4.15338      -1.75852      -1.13540     -0.185440      0.278768    -0.0971567    -0.0270904    0.00296670       0.00000       0.00000       0.00000       0.00000       7.63098       8.71271       8.91238       7.77898       5.43498       4.28963       2.91809       1.47823      0.854588      0.417349      0.197295     0.0614903     0.0165109    0.00331068       0.00000       0.00000       0.00000       0.00000
   7  17 2868.4364    3.4955  0.9291 11.3946 -0.0110  0.0345   0.1246   0.0994    0.4931   0.0000   423.9944       17.7307       8.98505   -0.00537538       1.58408      -4.21015     -0.709479      -1.83201      0.435195     -0.617012     0.0997203    -0.0555386  -0.000301496   -0.00802838       0.00000       0.00000       0.00000       0.00000       8.85470       10.4241       9.15242       7.88397       6.20088       4.55385       2.88695       1.55566      0.790151      0.352286      0.148696     0.0496527     0.0143864    0.00318346       0.00000       0.00000       0.00000       0.00000
   7  18 3005.8182    4.0808  1.0040 11.6740 -0.0005  0.0352   0.1396   0.1044    0.4797   0.0000   449.6502       15.9790       14.5844       7.12030       3.22882      -2.09310      0.262685      -1.92322       2.08460     -0.301691     -0.233970     -0.107550    0.00399979   0.000402416       0.00000       0.00000       0.00000       0.00000       8.76366       10.3257       9.49419       8.01018       6.49217       4.37844       2.88502       1.54234      0.822738      0.367952      0.157927     0.0525102     0.0154762    0.00306846       0.00000       0.00000       0.00000       0.00000
   7  19 3142.9123    4.2301  1.0163 12.7830 -0.0083  0.0430   0.1489   0.1041    0.2563   0.0000   429.7216       20.5889       1.06400       3.71122      0.779592      0.578568      -1.94694       1.25184      0.883081      -1.19746     -0.252875     0.0165325    -0.0153628    0.00263824       0.00000       0.00000       0.00000       0.00000       8.65781       10.3717       10.8335       7.82031       7.75388       4.64989       3.31424       2.02308      0.995738      0.555368      0.194302     0.0774784     0.0249708    0.00385940       0.00000       0.00000       0.00000       0.00000
   7  20 3280.0741    3.8566  1.4191 12.7446 -0.0067  0.0495   0.1192   0.1325    0.2032   0.0000   432.5539       11.9644      -4.02235       7.58366      -10.1533      -5.04062      -7.47980      -1.34836       1.01952      -1.29481     -0.254055      0.121675     0.0253830   -0.00798789       0.00000       0.00000       0.00000       0.00000       11.0128       13.1477       12.7112       10.6352       8.59394       5.66274       3.79659       2.33178       1.17080      0.618138      0.219994     0.0850672     0.0249040    0.00466727       0.00000       0.00000       0.00000       0.00000
   7  21 3417.5524    3.5034  2.1374 11.1477 -0.0038  0.0577   0.0852   0.1433    0.4194   0.0000   436.8045       19.3804       7.26310      -14.9279       8.95422       2.11119      -9.54254      -3.33738       1.11911      0.655235      0.207097    -0.0766758    0.00781991   -0.00704071       0.00000       0.00000       0.00000       0.00000       12.7535       14.8880       14.5349       12.6100       9.73954       6.66718       4.61730       2.64856       1.42005      0.706534      0.283613     0.0957863     0.0283222    0.00542030       0.00000       0.00000       0.00000       0.00000
   7  22 3555.5621    2.8699  3.0452 10.8000 -0.0018  0.0678   0.0578   0.1888    0.2770   0.0000   427.0988       10.5449      -36.0648      -26.7210       1.25271      -14.7301      -6.79757       1.13567     -0.143362      -1.05397     -0.528422    -0.0355231    0.00186616    0.00354908       0.00000       0.00000       0.00000       0.00000       15.6089       18.3449       17.1171       15.3092       11.3654       8.38750       5.38240       3.12714       1.60368      0.801543      0.322842      0.113542     0.0306870    0.00642562       0.00000       0.00000       0.00000       0.00000
   7  24 3832.1809    2.0921  6.3445  9.7509 -0.0010  0.1087   0.0300   0.3025    0.1890   0.0000   466.1889       12.0078       28.0165       8.99776       32.4604      -2.82444      -11.1213      0.891025       3.13961     -0.160701       1.25068      0.345088    -0.0927717     0.0120462       0.00000       0.00000       0.00000       0.00000       24.2492       29.7847       27.2817       23.6693       18.7936       13.5557       8.83785       4.95947       2.68086       1.21315      0.534690      0.185954     0.0549453     0.0108056       0.00000       0.00000       0.00000       0.00000
   7  25 3970.4734    1.7267  7.4755  9.9042 -0.0038  0.1250   0.0251   0.3544    0.1269   0.0000   424.3276       58.9577       13.9340       21.6694      -21.7904      -8.50447       12.1496      -18.2016       9.86531       1.81059      -1.00106     -0.260349     0.0636203    -0.0188324       0.00000       0.00000       0.00000       0.00000       27.4971       32.9436       30.9770       27.4979       21.9117       15.3697       10.3979       6.01369       3.25629       1.53608      0.639088      0.218856     0.0654630     0.0125314       0.00000       0.00000       0.00000       0.00000
   8   9 1806.1563    0.3838  0.3771  9.3983 -0.0151  0.0393   0.0258   0.0704    0.0801   0.0000   443.8164      0.193174       11.3552       5.85931      -8.25491      -3.20338     -0.270760       3.29114     -0.670363      0.117525     -0.586480     0.0541896    -0.0520274     0.0294717    0.00493022   0.000554492       0.00000       0.00000       7.52071       6.65657       7.84719       7.68926       6.51329       4.51516       2.91208       2.46178       1.34738      0.810396      0.400521      0.145366     0.0535654     0.0183581    0.00378633   0.000559900       0.00000       0.00000
   8  10 1946.0774    0.5723  0.4926  9.5051 -0.0098  0.0299   0.0260   0.0662    0.1060   0.0000   429.6467      -8.94820       11.2445       4.09008      0.745627     -0.268008       1.95182      -1.22977      -1.62446     0.0941269      0.515885     -0.148952    -0.0276450    -0.0308506    0.00222449  -2.79480e-05       0.00000       0.00000       5.38868       6.23040       6.69003       5.25814       4.86019       3.86331       2.59779       1.75635       1.03268      0.490704      0.296866      0.101739     0.0486671     0.0168135    0.00395531   0.000610277       0.00000       0.00000
   8  11 2086.1065    0.7327  0.5736  9.7331 -0.0030  0.0371   0.0318   0.0700    0.1224   0.0000   435.4924      -8.36914      -7.35808      -3.98923     -0.674053      -5.65249      0.881056      -1.84573      -1.60618      0.815244     0.0943483     0.0939004     0.0451710    -0.0130506   -0.00189902   0.000674278       0.00000       0.00000       6.55742       9.34175       8.33613       7.28978       6.29437       4.04659       3.23247       1.73434       1.14472      0.577403      0.270712      0.129016     0.0491998     0.0147881    0.00522877   0.000940949       0.00000       0.00000
   8  12 2225.1369    0.9651  0.7081 10.1118 -0.0010  0.0446   0.0375   0.0814    0.1429   0.0000   439.9257      -7.13797      -4.49598     -0.139334     -0.591801       6.45468       1.87094       1.90954       1.24717     0.0565436      0.134997    -0.0267313     0.0365688    -0.0262081  -0.000960607   7.34221e-08       0.00000       0.00000       6.11523       9.85411       7.93139       8.61621       6.20323       5.05113       3.75979       2.00321       1.58731      0.592244      0.443054      0.125251     0.0793550     0.0186213    0.00599481    0.00134269       0.00000       0.00000
   8  14 2499.4619    1.8279  0.8624 11.0547 -0.0080  0.0341   0.0630   0.0873    0.1846   0.0000   436.7831       7.85938       15.0735      -10.9679       4.13330      -2.57051     -0.303762      -1.41547     -0.967623      -1.20406      0.140645    -0.0171316     0.0874485    0.00518901   -0.00490808  -0.000239889       0.00000       0.00000       7.01486       8.36890       8.08830       7.32779       5.96426       4.20238       3.06911       1.90884       1.08991      0.603727      0.293111      0.129485     0.0463983     0.0145299    0.00409392   0.000745523       0.00000       0.00000
   8  15 2636.1929    2.4092  0.9195 10.9672  0.0010  0.0347   0.0756   0.0839    0.2796   0.0000   436.6570       5.99366       8.59099      -8.61819      -2.81193      0.699741     0.0611553      0.116599      0.503954     0.0754692     0.0927255    -0.0365455     0.0594016    -0.0104478    0.00122763   0.000653071       0.00000       0.00000       7.03253       8.46547       7.91508       6.98984       6.00017       4.47515       3.25750       1.98903       1.18289      0.584695      0.309431      0.119960     0.0509571     0.0150229    0.00441925   0.000781266       0.00000       0.00000
   8  16 2773.8391    3.0042  0.8406 11.4278 -0.0067  0.0333   0.0999   0.0817    0.3286   0.0000   441.7756      -8.49454       7.69899       4.44421      -1.90499      -10.8814      -2.53521       1.22618       1.01239     -0.422069      0.116535     -0.249813   -0.00665905     0.0311283    0.00726193   0.000254282       0.00000       0.00000       6.44231       6.99521       7.80205       6.38500       5.28880       4.33677       2.76281       1.69640       1.19067      0.600372      0.255971      0.127492     0.0538587     0.0165764    0.00398907   0.000626008       0.00000       0.00000
   8  17 2911.5721    3.6586  0.8422 12.1144 -0.0084  0.0430   0.1191   0.0778    0.2448   0.0000   437.1457       5.61278      -4.42624       4.56669       2.28179     -0.452161      -6.34724       1.08015      -1.03522      0.563688      0.559196     -0.126733    -0.0174070     0.0237320    0.00192239    0.00134694       0.00000       0.00000       10.5561       14.0150       13.4315       10.9118       8.25591       5.36629       3.57632       2.01726       1.09789      0.592710      0.264813      0.127247     0.0460853     0.0163678    0.00479703   0.000872055       0.00000       0.00000
   8  18 3049.2375    3.7780  1.1212 12.6664 -0.0013  0.0412   0.1180   0.1069    0.2293   0.0000   427.6643      -3.85814      -6.51797      -3.47725       2.15890      -1.91851       2.44883      -1.22426       1.12494     0.0597177     0.0545097    -0.0260696     0.0113192    0.00202577    0.00241546  -0.000786289       0.00000       0.00000       7.53025       9.72325       8.57503       8.37489       6.31638       5.44206       3.56880       2.34951       1.31303      0.745186      0.321071      0.163158     0.0579561     0.0202628    0.00473741    0.00108148       0.00000       0.00000
   8  19 3186.8578    4.2204  1.1714 12.5226 -0.0041  0.0397   0.1264   0.1070    0.2767   0.0000   432.9237       7.37743       14.8587       8.06810      0.924175     -0.946089     -0.804238      -2.75789      0.641044      0.434806      0.111550    -0.0953192    -0.0279081    -0.0167313   -0.00315576  -0.000113644       0.00000       0.00000       7.38318       9.47320       8.52383       7.82571       6.54560       5.07454       3.71444       2.20083       1.33227      0.705287      0.317275      0.155060     0.0584713     0.0182031    0.00528518   0.000999489       0.00000       0.00000
   8  20 3324.5129    3.8835  1.4779 12.3090  0.0005  0.0449   0.1047   0.1179    0.2091   0.0000   429.5871       11.2268       9.85824      -13.1459     -0.694183      -9.08489      -2.78771      -6.28318       2.23033      0.745545      0.516716     -0.154837    -0.0296738     0.0192631   -0.00763018   -0.00144886       0.00000       0.00000       9.59841       10.9727       10.4201       9.57273       7.95633       5.89239       4.00292       2.64896       1.56144      0.798188      0.398738      0.152723     0.0608568     0.0193844    0.00511873   0.000923779       0.00000       0.00000
   8  21 3462.6242    3.2758  2.5684 11.3228  0.0013  0.0578   0.0666   0.1539    0.1951   0.0000   437.5792       8.40453       26.5896      -16.9559       16.0381      -6.93921      0.303869      -4.73316       1.69382    -0.0686413     -0.512971     -0.252292      0.183284     0.0504922   0.000886004  -0.000820030       0.00000       0.00000       11.2592       13.2641       13.1367       11.5349       9.63813       7.45380       5.10955       3.36163       1.90051       1.00029      0.524897      0.214130     0.0855539     0.0286296    0.00727994    0.00131675       0.00000       0.00000
   8  22 3601.0492    2.7890  3.2371 11.0516 -0.0007  0.0700   0.0537   0.1732    0.1890   0.0000   426.4033       63.7936       6.09292      -10.5390      -16.1346      -5.35497       6.53461      -3.34496      -6.44202    -0.0411633      0.474369     -0.112148     0.0192016     0.0172277    0.00304575   0.000760902       0.00000       0.00000       13.8087       16.7915       16.5557       14.3587       12.0012       8.71825       6.43053       3.91153       2.35222       1.18162      0.648231      0.258467      0.106425     0.0326517    0.00936077    0.00157811       0.00000       0.00000
   8  23 3739.6634    2.2686  4.8637 10.3692  0.0005  0.0888   0.0351   0.2256    0.1595   0.0000   459.1531      -12.1863       51.2615      -7.97828       20.4707      -14.9768      -1.99715      -5.09454      -1.21045       2.97653     -0.336169     -0.119121     -0.129031     0.0258487   -0.00661358   0.000111399       0.00000       0.00000       16.8978       21.1649       20.2249       18.2181       14.6888       11.3618       7.81592       5.12794       2.87194       1.57227      0.793451      0.341793      0.130083     0.0444102     0.0114076    0.00216574       0.00000       0.00000
   8  24 3878.5309    1.9131  6.0171 10.1593 -0.0000  0.1060   0.0275   0.2699    0.1277   0.0000   460.4260      -36.6054      -4.21358       17.1924       35.1823      -12.5598       16.2335       5.68574       3.51454       2.06161     -0.707649     0.0857730     -0.107115     0.0539328   -0.00631990    0.00175871       0.00000       0.00000       19.3638       25.1638       23.5891       21.7156       17.6457       13.2583       9.42694       6.04725       3.42975       1.93273      0.905109      0.422967      0.154596     0.0533021     0.0144257    0.00273047       0.00000       0.00000
   8  25 4017.6201    1.6179  8.1593  9.8555  0.0005  0.1256   0.0212   0.3482    0.1044   0.0000   439.7798      -42.1293       13.4745      -26.0073       10.1286      -13.5167       8.85459      -3.12549     -0.559889      -1.54198       1.23667      0.628905    -0.0558870     -0.121840   -0.00974884    0.00469157       0.00000       0.00000       24.6766       30.3772       29.6810       26.1138       21.4915       16.5289       11.3177       7.24250       4.31822       2.20396       1.15419      0.467249      0.194491     0.0635669     0.0167764    0.00299152       0.00000       0.00000
   8  26 4157.0058    1.3768 10.1252  9.7936 -0.0035  0.1505   0.0175   0.4276    0.0824   0.0000   485.4719       44.5554      -11.3642      -34.8863       25.6783      -40.1813      -26.1272       2.71251       7.21976      -6.52765     -0.898196      0.898913      0.477037     -0.157373   -0.00883954    0.00669342       0.00000       0.00000       29.4501       35.9367       36.1484       31.4150       26.1569       19.2053       13.6452       8.77580       5.03057       2.77279       1.38072      0.609605      0.230923     0.0781045     0.0208541    0.00348810       0.00000       0.00000
   8  28 4436.1629    0.9628 14.0639  9.8096 -0.0023  0.2303   0.0139   0.6491    0.0586   0.0000   394.1244      -21.6636       58.7164      -65.1281       11.5779       38.2493      0.386242      -28.7572      -10.5049       17.8324     -0.602247      -2.92941      0.296873      0.316790    -0.0609168   -0.00222712       0.00000       0.00000       43.9615       53.4550       53.8222       48.7649       39.6498       29.3689       21.2382       13.8283       8.24390       4.54727       2.33262       1.01250      0.384946      0.123392     0.0321850    0.00554934       0.00000       0.00000
   9  10 1984.2146    0.5808  0.5153  9.4865 -0.0045  0.0285   0.0245   0.0654    0.0973   0.0000   437.0517      -4.77673       19.8462       2.40088      -3.23328     -0.837918    -0.0676587      0.231748      0.963911      0.248717     -0.324914     -0.278713    -0.0936022    0.00752645    0.00962700   -0.00107095   0.000362638   3.19892e-05       4.35547       5.61990       5.38735       5.21364       4.37493       3.41028       2.56985       1.56120       1.18680      0.673107      0.383522      0.177481     0.0859274     0.0338206     0.0129542    0.00339687   0.000983191   0.000175499
   9  11 2125.0838    0.8092  0.6913  9.7410 -0.0125  0.0386   0.0292   0.0725    0.1345   0.0000   434.8204      -5.06414       8.83564     -0.855147      -1.86520      -3.88516     -0.355515      -3.01857     -0.132410      -1.03570      0.196999      0.355192    -0.0193945    -0.0138412    -0.0317691    0.00397195   0.000570147   0.000277098       5.67614       7.81246       6.95177       6.89207       6.50918       3.98194       3.50275       1.97558       1.61396      0.908332      0.480129      0.281752     0.0926206     0.0476637     0.0155903    0.00425493    0.00153327   0.000245493
   9  12 2264.5065    1.1993  0.7704  9.7000 -0.0111  0.0315   0.0423   0.0750    0.1982   0.0000   436.1680     -0.318100      -1.06563       5.90750      -3.68743     -0.939806       3.55116      -3.99180      -1.39801      -1.05907      0.163035     -0.132560    -0.0356803    -0.0300713    0.00688049   0.000201019  -0.000888354   0.000327480       5.35537       5.67971       5.97531       6.55819       4.64886       3.66455       2.99453       2.32962       1.20305      0.688486      0.423368      0.243976      0.108263     0.0409000     0.0128271    0.00392572   0.000868407   0.000175478
   9  14 2539.5766    1.9140  0.9510 11.0617 -0.0061  0.0374   0.0599   0.0888    0.1915   0.0000   436.5066       12.7588       10.3943      -6.94511      -2.87459       2.68682     0.0981249     -0.120861    -0.0339123      0.626232      0.238643     0.0661607    -0.0172155    0.00769392     0.0168045   -0.00459811    0.00123533   3.47254e-05       6.76431       7.14773       7.49589       7.63415       5.93340       4.65224       3.45513       2.67003       1.52946      0.833676      0.512173      0.287917      0.119849     0.0450595     0.0152077    0.00491255    0.00101640   0.000190564
   9  15 2677.0936    2.4791  0.9157 11.4328  0.0008  0.0338   0.0787   0.0825    0.2104   0.0000   431.2907      -5.32394       14.5686       3.81334      -3.20182      0.784262       3.01610      -1.17455       1.42081     -0.756143     -0.440373     -0.155539     0.0821022    -0.0425143    -0.0176284   0.000493444   0.000618035   0.000118842       6.53066       7.46340       7.01727       6.73835       5.80006       4.47343       3.42089       2.32518       1.48837      0.786054      0.457634      0.223507     0.0978560     0.0358078     0.0134200    0.00369335   0.000998459   0.000170159
   9  16 2815.2971    2.9773  1.0419 11.6697 -0.0064  0.0377   0.0905   0.0824    0.2523   0.0000   437.7827       1.95350       11.8434      -4.64878       10.8950      -4.69657       3.47810      -5.87377       1.87965      -1.08982     -0.872951      0.157959    -0.0180685    -0.0350419   0.000361130  -0.000679425   0.000222205  -0.000171278       6.94166       8.51145       8.26332       7.78851       6.51835       4.70221       3.72385       2.49361       1.55391      0.900423      0.464794      0.267787      0.100340     0.0478017     0.0142040    0.00453898    0.00123978   0.000205942
   9  17 2953.6536    3.7652  0.9049 12.1468 -0.0019  0.0329   0.1153   0.0799    0.2373   0.0000   443.0267       6.11777       6.58861      -6.51715       2.76062      -3.19966       1.60915       1.43735      0.890890      0.804532      -1.09715    -0.0726797    -0.0181468    -0.0224861   -0.00254602   -0.00427340  -0.000598345  -8.58208e-05       6.31177       6.48102       5.94847       6.43144       5.74918       4.44725       3.09530       2.17101       1.49993      0.927395      0.499512      0.223030     0.0976936     0.0366235     0.0124865    0.00364981   0.000864072   0.000159362
   9  18 3091.6143    4.3135  0.8748 12.4496 -0.0042  0.0416   0.1337   0.0776    0.2272   0.0000   444.3703       3.77261       9.47104      -10.8615       5.79702      -9.40753     0.0970758      -5.46713       1.87950     -0.779510     0.0544658     -0.206784     -0.172393     0.0229315     0.0178624    0.00556820  -0.000138137   9.33245e-05       6.16482       9.33157       7.03029       7.67939       6.14716       5.34321       4.12566       2.67580       1.84026      0.857783      0.590320      0.193158      0.139968     0.0365311     0.0202166    0.00476127    0.00150088   0.000310288
   9  19 3229.6542    4.1597  1.1284 12.6247 -0.0082  0.0364   0.1208   0.0993    0.2251   0.0000   438.1738      0.290080       26.1469      0.748722      -12.3246      -10.2042      -2.75783       1.21211      -1.72038     -0.877535      0.456173     0.0147308    -0.0280107     -0.128023    -0.0196705     0.0126793    0.00161911   9.28985e-05       7.10280       8.43131       7.89377       7.30272       6.29068       5.00463       3.67597       2.50130       1.52463      0.899511      0.460942      0.224197     0.0992142     0.0406298     0.0136216    0.00447780    0.00106607   0.000187024
   9  20 3367.8147    3.5721  1.8019 12.1985  0.0050  0.0517   0.0840   0.1192    0.1471   0.0000   432.5272       13.1531       18.2299       1.31118      0.756379      -4.37643    -0.0262118     -0.626922      -1.69184      -1.96448     -0.758224     -0.168861      0.191274     0.0847210    -0.0479880   -0.00116365    0.00218027   2.77982e-05       8.25831       10.6250       10.3497       9.27351       8.42785       6.31163       5.03575       3.18666       2.14670       1.23449      0.669709      0.338078      0.151006     0.0635027     0.0229482    0.00683178    0.00190677   0.000304456
   9  21 3506.4615    3.0867  2.7958 11.1774 -0.0013  0.0592   0.0575   0.1518    0.1528   0.0000   433.0724       22.5423       14.3700      -5.58123      -25.1616      -9.87087       5.97580      -3.84342       3.40248      0.493180     -0.368522   -0.00950258   -0.00971637    -0.0150019     0.0263358  -0.000335446   -0.00118038  -9.36262e-05       9.93193       12.8159       12.2603       11.7433       9.34593       7.64177       5.52485       3.79410       2.33805       1.40245      0.753352      0.370616      0.177796     0.0714438     0.0256060    0.00793815    0.00190642   0.000366735
   9  22 3645.3771    2.5946  3.7645 11.0478 -0.0014  0.0702   0.0439   0.1909    0.1131   0.0000   415.9920       7.84377       15.2866      -2.16760       6.72937      -12.4638       4.51211       3.16240     -0.134977      -1.86753       1.05277     -0.413388    0.00729824     0.0717619    0.00752668     0.0200368   -0.00107291  -0.000514198       12.3368       14.6505       14.1855       13.7405       11.5932       9.01615       6.76699       4.62333       2.91376       1.73350      0.958600      0.453388      0.219394     0.0829922     0.0296051    0.00893831    0.00225225   0.000395036
   9  23 3784.2904    2.2058  5.1542 10.3200 -0.0014  0.0838   0.0319   0.2280    0.1227   0.0000   446.5103       10.2841       11.2290     -0.602970      -27.8081      -5.50749      -19.2314      -3.51542       9.90292      -1.17001      -3.53184     0.0144339     0.0981177     -0.136661    -0.0482188    -0.0143346   -0.00428671   0.000479236       14.6491       17.5763       16.8352       16.3116       13.5434       11.2387       7.78738       5.62351       3.47354       2.09303       1.12667      0.549657      0.247395     0.0995667     0.0354666     0.0113724    0.00256911   0.000488710
   9  24 3923.5897    1.8055  6.9490 10.1197 -0.0023  0.1034   0.0233   0.2935    0.0919   0.0000   419.4635       13.1158      -20.1494      -35.9631       11.4577      -11.9420       5.99790      -7.09858      0.683850       2.58304       1.50820     -0.323635    -0.0115580      0.264549     0.0319933     0.0261289   -0.00116311   0.000384909       18.5320       22.7374       21.6303       20.3176       17.4487       14.0316       10.1119       7.17698       4.39773       2.55513       1.40016      0.684886      0.312130      0.121556     0.0445908     0.0143032    0.00339995   0.000595927
   9  25 4063.4237    1.5512  8.8524  9.8150 -0.0013  0.1238   0.0189   0.3550    0.0841   0.0000   370.1153       26.6290       37.4295      -33.8574       4.99844      -8.51327       23.4856       2.05806       3.48880      0.509969      -1.45509     -0.907167      0.320982    -0.0336899    -0.0697296    -0.0223855    0.00275365  -0.000367334       21.9783       26.0792       25.6777       23.7584       20.8106       16.5180       12.3746       8.30740       5.38547       3.13324       1.67465      0.842829      0.366372      0.154958     0.0551163     0.0167324    0.00421240   0.000682010
   9  27 4343.2691    1.0592 13.6550  9.7507 -0.0020  0.2044   0.0136   0.5762    0.0583   0.0000   400.7828       61.9216       11.7777       18.2978       31.9348      -13.8000      -11.3255       13.7887      -7.00152      -10.3128       2.82693      0.660162      0.581756     -0.251606     -0.113970     0.0499031     0.0247952   0.000185324       33.5296       41.3927       43.2260       38.2727       33.9417       26.7586       19.9372       13.3973       8.90935       5.22155       2.81928       1.45110      0.634398      0.274129      0.100636     0.0308015    0.00767837    0.00117147
   9  28 4483.5436    0.9195 15.1332  9.7074  0.0004  0.2438   0.0127   0.6630    0.0556   0.0000   472.5929       9.63858       48.8967       12.1450      -18.7953       41.1095       10.8920      -16.9766       4.91039       4.34262       3.60030       1.20533      0.993303      0.551807     0.0170077    -0.0483042  -0.000506196    0.00215492       40.0397       49.0628       51.1122       45.5177       40.9112       31.7629       24.2671       16.7301       10.4853       6.22780       3.47428       1.68954      0.818426      0.323158      0.118801     0.0370971    0.00923216    0.00140431
  10  10 2021.4673    0.6333  0.5010  9.4526 -0.0116  0.0274   0.0255   0.0562    0.1015   0.0000   437.5177       6.17011       10.1441      -4.83868      -6.18317       2.91757     -0.160057      -1.44797      -1.53710       1.23108      0.364200     0.0509464     -0.118251     -0.119149     0.0103021     0.0245715   -0.00515351   -0.00162643       4.46719       5.14590       5.07762       5.15275       4.22814       3.45535       2.73768       1.61114       1.25579      0.841674      0.506127      0.262516      0.122732     0.0655342     0.0258343     0.0109651    0.00321482   0.000797230
  10  11 2162.9569    0.9039  0.6239  9.7989  0.0012  0.0269   0.0323   0.0667    0.1277   0.0000   433.9739      -7.42153       9.93247      -4.85413      -4.64262       4.36907      0.862547       1.12004      0.580775       1.07620     -0.770267    -0.0732759     0.0341134      0.100013    -0.0198484   -0.00374913   -0.00645146  -0.000594814       4.20684       4.76300       5.56409       4.75610       3.92820       3.56371       2.48711       1.79754       1.31103      0.740267      0.398249      0.266756      0.133931     0.0559802     0.0244160     0.0110400    0.00365855   0.000940995
  10  12 2302.8850    1.1484  0.7074 10.3006  0.0053  0.0302   0.0382   0.0691    0.1387   0.0000   437.7804       1.78565       16.5230       11.3877       2.60396      -7.57069      -4.05869      0.179262       1.91634      0.537951     -0.379567      0.202626      0.166378     0.0277668    -0.0404972    0.00292424    0.00786403   -0.00138802       4.84100       5.96488       5.95284       5.67312       4.87493       4.09447       2.86095       2.04391       1.39264      0.911013      0.561209      0.280770      0.138179     0.0644192     0.0277294     0.0103853    0.00380300    0.00106022
  10  13 2440.8167    1.7239  0.8124 10.4730 -0.0037  0.0372   0.0538   0.0695    0.1947   0.0000   441.4430       8.45025       8.37200      -4.03268      -3.70623      -6.59818      -5.71945       1.34809       1.83741      -1.07382     -0.211966      0.188136     -0.325258    -0.0194957     0.0352511    0.00453635    0.00196569  -1.86671e-06       6.34764       5.98619       6.34877       7.67639       6.11290       3.94331       3.49898       2.89644       1.87875      0.956953      0.621170      0.404786      0.230591      0.102844     0.0378625     0.0123530    0.00359931   0.000955691
  10  14 2578.6811    2.0339  0.9872 11.2501 -0.0089  0.0371   0.0615   0.0833    0.1830   0.0000   440.5967      -12.9562       6.96560      -6.98231      -3.53453      -9.37706      0.296645      -3.96320      0.330467       1.31330     -0.762589    -0.0319883     0.0201142     -0.133303     0.0344015    0.00139738    0.00419402    0.00294082       6.24803       7.49389       7.53131       7.11018       5.94332       5.05015       3.54590       2.53990       1.72800       1.11893      0.643294      0.349081      0.180277     0.0714319     0.0345949     0.0128027    0.00445849    0.00126068
  10  15 2717.0650    2.7915  0.7963 11.5284  0.0019  0.0289   0.0857   0.0655    0.1857   0.0000   433.8474      -1.71751       8.60210       4.69799      -3.66684     -0.470626      -1.40076      0.873250       1.16536      0.357942     -0.402188     -0.124995     0.0517488    -0.0196871    -0.0151848   -0.00402475   2.62789e-05    0.00174517       4.87321       5.69191       5.81585       5.53983       4.49831       3.77436       3.02223       2.04385       1.38391      0.822863      0.505462      0.250973      0.133480     0.0640873     0.0276332     0.0101068    0.00341699   0.000891310
  10  16 2855.7797    3.1970  0.8629 11.9896 -0.0042  0.0286   0.0963   0.0775    0.1781   0.0000   433.1540       19.2443     -0.943456      -4.52670       4.39390      -3.94771       2.18293      -1.27278      -1.35789     -0.336253      0.631233      0.138778      0.115697     0.0173166    -0.0165386    0.00284273   -0.00380871  -0.000884017       4.31266       5.04633       5.42234       5.10596       4.09145       3.64771       2.72020       1.99728       1.29920      0.858843      0.475536      0.278675      0.137204     0.0674015     0.0282882     0.0115045    0.00354624    0.00105899
  10  17 2994.5797    4.2282  0.7797 12.5756 -0.0103  0.0272   0.1466   0.0758    0.1712   0.0000   440.7563       6.64337       12.1535      -4.10574       2.09952      -7.90516      -3.28564      -2.81713      -1.54691      0.427318     -0.381584     -0.531765      0.158062      0.112894     0.0403498   0.000334055    0.00348718   0.000169892       4.70221       5.91363       5.91192       5.36110       4.54866       3.81625       2.73536       1.81060       1.33368      0.743827      0.471591      0.235527      0.120069     0.0525642     0.0236566    0.00865858    0.00342238   0.000839006
  10  18 3133.0569    4.1808  0.9566 12.8587 -0.0028  0.0339   0.1231   0.0818    0.1778   0.0000   440.7679       5.79472       14.2446      -2.74996      0.644229      -9.18743      -1.51859     -0.303364       2.10728      0.970318     -0.394771      0.103012     -0.141134    -0.0514872   -0.00761883    -0.0129203  -0.000237893    0.00114813       4.94843       6.05123       6.41241       5.80694       4.86016       4.30608       3.40785       2.35771       1.65963      0.995310      0.573288      0.332060      0.154704     0.0850930     0.0314242     0.0148333    0.00467872    0.00127652
  10  19 3271.4387    3.9683  1.5030 12.0091 -0.0004  0.0467   0.0912   0.1000    0.1971   0.0000   434.0350       14.7566      -2.07617      -3.56726       5.75884      -7.80464       3.84204      0.785510      0.453352      0.399667     -0.118326     -0.394290    -0.0585370      0.103002     0.0746383    0.00380279    0.00135902    0.00199385       6.83881       8.17981       9.42253       7.17620       7.38331       5.84960       4.06073       3.42704       1.95106       1.27709      0.848492      0.375118      0.205162      0.106425     0.0423656     0.0151375    0.00621873    0.00182875
  10  20 3410.3682    3.4004  2.0022 11.9298 -0.0032  0.0455   0.0719   0.1260    0.1345   0.0000   452.6032       14.2990      -9.01787      -11.1131      -13.7948      -19.4281       2.15750      -1.31538      -1.73512      -1.54913     0.0703475      0.224254    -0.0814136   -0.00335861     0.0416410   -0.00130197    -0.0100326    0.00115723       7.61813       9.03955       8.94154       8.55153       7.19849       6.05096       4.67257       3.49011       2.19031       1.37791      0.780062      0.429784      0.219846      0.103455     0.0434516     0.0161932    0.00527339    0.00154829
  10  21 3549.1529    2.9171  3.2624 10.8800 -0.0019  0.0596   0.0457   0.1531    0.1247   0.0000   427.7723       4.78940       10.4144      0.880835       7.21260      -23.0392       3.63228      -1.62656     -0.241937      -5.02292     -0.680708     -0.503587     -0.194288     0.0538958     0.0151178    -0.0428189   -0.00289400    0.00389927       9.51832       11.2662       11.3018       11.1353       9.58234       7.60445       5.78912       4.28339       2.87515       1.74947       1.06893      0.581885      0.306726      0.139060     0.0584334     0.0209378    0.00737194    0.00204703
  10  22 3688.7215    2.3795  4.3474 10.7688  0.0016  0.0730   0.0345   0.1976    0.0923   0.0000   447.1346       10.7341       5.46969      -16.9907       3.44303       1.56164      -7.93313      -8.14634       2.29422     -0.894168     -0.992219     -0.611181     0.0195874     -0.108137     0.0580619    -0.0116868    0.00168677    0.00761512       11.3638       13.9275       14.2273       13.0782       11.7091       9.29700       7.39603       5.12973       3.47168       2.22087       1.24742      0.703008      0.352129      0.162101     0.0713320     0.0278426    0.00896293    0.00269283
  10  24 3967.6280    1.6909  7.9183  9.9328 -0.0034  0.1082   0.0195   0.2999    0.0806   0.0000   477.8531       9.81198      -18.9387       9.09850       45.7373      -13.6311      -12.5876      -18.0841      -6.21962       6.56147      0.240109      0.461150     -0.537065     -0.211472      0.106792  -0.000908216     0.0255509    0.00825808       16.3473       20.2910       20.8097       19.4625       16.8863       14.0536       10.9238       7.71797       5.14902       3.35163       1.98839       1.03875      0.545874      0.250489      0.114466     0.0421564     0.0143924    0.00413909
  10  25 4108.0352    1.4061  9.4606  9.9264 -0.0014  0.1329   0.0170   0.3637    0.0684   0.0000   455.4992      -33.4049       4.40011      -19.1301      -11.2237       15.6884      -2.16610      -5.23259       3.00521      -8.75849       2.64167      0.655454       1.12357     -0.443134      0.244070     0.0488925     0.0149603   0.000973418       19.8018       25.4757       25.6830       23.8308       21.1605       16.8351       13.6416       9.44295       6.51943       4.00892       2.36482       1.29946      0.684952      0.310569      0.137507     0.0527790     0.0173775    0.00510073
  10  26 4247.9919    1.1852 11.4386  9.8435 -0.0017  0.1610   0.0148   0.4455    0.0600   0.0000   442.1760       1.87202      -3.14510      -11.6957       17.8860      -16.5164      -2.32320      -9.72898      -1.03254      -5.08513      -3.75464       1.51354      0.410864     -0.201070    -0.0128334     0.0538677    -0.0237751   -0.00334585       24.7820       31.1803       31.4456       29.9737       26.0432       21.1884       16.0768       11.7399       7.78023       4.97589       2.96987       1.61016      0.835131      0.386372      0.168249     0.0625728     0.0212785    0.00625437
  10  27 4388.4730    1.0089 14.4510  9.7538  0.0013  0.2076   0.0125   0.5881    0.0528   0.0000   390.8743      -15.3353       64.4979      -76.3332       40.9806      -14.1024       5.52654      -13.0470       26.4929      0.604433     -0.417043       3.20883      -2.32495     0.0323949     0.0392111    -0.0795666     0.0164483   -0.00228830       31.5000       39.1131       40.7098       37.8920       33.5274       27.2198       21.1465       15.0539       10.3389       6.60145       3.87998       2.15363       1.12146      0.507309      0.226429     0.0864696     0.0288868    0.00843193
  10  29 4669.3676    0.6976 18.3645  9.7150 -0.0003  0.3266   0.0092   0.8508    0.0384   0.0000   405.0729       16.1509       49.5481      -47.9335      -3.97144       18.1999       32.5768      -19.0222      -20.4031      -21.8971      -8.87217     -0.305059       5.54100      -1.10056     -0.749413     -0.250822     0.0872407     0.0250899       47.7607       61.6419       61.8230       59.3734       52.9794       42.4192       33.8775       24.0644       16.8435       10.6910       6.47126       3.57715       1.85839      0.867982      0.375606      0.142738     0.0465794     0.0134198
  11  11 2199.7468    0.9636  0.7569  9.6408  0.0001  0.0268   0.0292   0.0674    0.1459   0.0000   434.8597     -0.991728       4.84796      0.295473       1.76124      -1.56009     -0.158829       2.68493      0.445349      -1.16949     -0.455648   0.000366239      0.259869    0.00516403    -0.0661090   -0.00477658   -0.00644880   -0.00141285       4.04459       4.67406       4.76030       4.46640       4.25783       3.44070       2.81095       2.06379       1.34711       1.02178      0.607871      0.372586      0.190978     0.0921994     0.0488339     0.0192098    0.00812136    0.00287753
  11  12 2340.0547    1.3572  0.8926 10.2598 -0.0053  0.0345   0.0392   0.0762    0.1841   0.0000   440.7386       2.26008       11.2641      -2.05104       1.13992      0.742096      -3.14105      -2.05240      0.483912    -0.0941421      0.600172    -0.0123543     -0.290151     -0.175747    -0.0289092    -0.0175631  -0.000705364   -0.00157620       5.29859       5.10396       6.15166       6.18590       4.69384       4.03030       3.83477       2.78925       1.67627       1.21645      0.798919      0.443414      0.222155      0.124254     0.0652479     0.0306346     0.0114671    0.00379283
  11  13 2478.5375    1.7152  0.9396 11.1974 -0.0066  0.0325   0.0517   0.0817    0.1507   0.0000   435.2337      -1.25926       7.45807       11.7210      -6.74769      -6.85724      -4.66323     -0.852584     -0.193137       1.85125    -0.0991268     -0.556070     -0.309161     -0.107348    -0.0526013     0.0225621   -0.00694333    0.00688371       4.56187       5.48315       5.91462       5.19711       4.66821       4.24008       3.14034       2.50832       1.67418       1.13951      0.679846      0.396663      0.229912      0.113655     0.0545835     0.0239387     0.0105171    0.00362079
  11  14 2616.9765    2.2494  0.9537 11.2432 -0.0018  0.0315   0.0615   0.0732    0.1762   0.0000   444.4047      -2.06144       5.05095      -1.89241      -7.60417      0.925754      -1.22627      -1.29678      0.180948      -1.26441      0.114251     -0.517417     0.0795787    -0.0544691     0.0349121    0.00567879    0.00188536   0.000828005       4.66300       5.12285       5.21801       5.46126       4.91560       3.97191       3.14256       2.36487       1.69003       1.10135      0.760114      0.424368      0.244458      0.123163     0.0582991     0.0256447    0.00963037    0.00320768
  11  15 2756.2092    2.7972  1.0338 11.5672 -0.0089  0.0318   0.0783   0.0825    0.2013   0.0000   444.7468       1.59066       1.10837      -9.46672       1.91067      -5.42124      -1.68072      -3.43977       1.23156     -0.198534     -0.734668    -0.0127813     -0.513819     0.0336971      0.113577     0.0237057    0.00106233    0.00221672       4.74833       5.16555       5.69116       5.79313       4.99550       4.03842       3.03194       2.45692       1.65775       1.07548      0.709548      0.407298      0.236505      0.125119     0.0601013     0.0265875    0.00995451    0.00332997
  11  16 2895.4614    3.6578  0.8065 12.0901 -0.0043  0.0271   0.1087   0.0693    0.1737   0.0000   442.5566       4.31275       8.89524      -3.01851       1.48092      -8.80629       4.34752      -1.61321      -1.98225      -2.27173     -0.223979     0.0712898     -0.185107     0.0422493     0.0277224    0.00776984    0.00403925    0.00469449       3.89160       4.84467       4.93708       4.63013       4.31387       3.57756       2.66930       1.82955       1.42998      0.912796      0.598152      0.353083      0.189055     0.0930059     0.0455978     0.0180307    0.00759791    0.00293163
  11  17 3034.5643    3.8827  1.0481 12.5178 -0.0081  0.0327   0.1025   0.0808    0.1934   0.0000   433.3677       8.09065       15.4093      -1.32662      0.440350      -3.01839       1.53400      -1.74240     -0.699661      0.192057      0.627338     -0.505744     -0.290501      0.152024     0.0129765     0.0113690  -0.000814721   -0.00350257       4.70777       5.76386       5.78411       5.66594       4.83503       4.40343       3.25855       2.43406       1.68127       1.18103      0.705222      0.434118      0.226358      0.115864     0.0548310     0.0235630    0.00984260    0.00369857
  11  18 3173.5840    4.2736  1.1459 12.7865 -0.0048  0.0355   0.1126   0.0860    0.1828   0.0000   445.3552       4.41869       28.0139       2.23391      -5.53701      -10.4858       1.76263      -5.97761     -0.460317     -0.917038      0.321279     -0.214330    0.00954312     -0.102809     0.0265444   -0.00482131    -0.0144442   -0.00102355       5.48582       6.67807       6.44704       5.63247       5.09082       4.76432       4.05312       3.12955       2.09128       1.37433      0.761864      0.455539      0.223251      0.122332     0.0550435     0.0258092     0.0101358    0.00390500
  11  19 3312.4398    3.7962  1.5302 12.1700 -0.0030  0.0392   0.0857   0.0973    0.1587   0.0000   443.3764      0.881174       20.3076      -10.6376       4.48616      -10.7982      -1.41688      -1.61231     0.0963472      -1.98780   -0.00599817     -0.658079  -0.000148590     -0.124461     0.0710624     0.0240250   -0.00403655    0.00587415       6.25889       7.55411       7.18452       6.95820       6.25280       5.47462       4.22507       3.06197       2.19920       1.44014      0.945269      0.511350      0.282748      0.136605     0.0616338     0.0279675     0.0108397    0.00385748
  11  20 3451.7260    3.2615  2.3300 11.7815 -0.0038  0.0505   0.0605   0.1294    0.1090   0.0000   446.3732       9.85976       19.3533      -4.75247       9.44957      -13.6543      -1.21681      -8.91663      -1.84155      -2.06476     -0.170944     -0.128122      0.223181    -0.0139809    -0.0939457     0.0226535    -0.0146514  -0.000408764       7.51231       8.74982       8.67188       8.58675       8.01064       6.82636       4.95118       3.58407       2.66526       1.86273       1.18339      0.711164      0.374309      0.189358     0.0830372     0.0366991     0.0141039    0.00569241
  11  21 3591.2867    2.7544  3.6956 10.9773 -0.0034  0.0608   0.0396   0.1662    0.0949   0.0000   443.4095     0.0561371       15.0325      -7.09843       8.06701      -24.2501       11.3516      -2.42422      0.742450     -0.485529     -0.152700       1.33719      0.666844     -0.399641      0.263633    -0.0296275     0.0122263   -0.00907541       9.32876       11.3108       11.2149       10.4272       9.73409       8.12764       6.47952       4.83082       3.42237       2.22421       1.35120      0.779910      0.436487      0.215714      0.100428     0.0425569     0.0172614    0.00623070
  11  22 3730.9658    2.2318  4.7302 10.8248 -0.0015  0.0752   0.0307   0.2013    0.0769   0.0000   428.1895       13.8508    0.00959227      -20.1285       8.90789      -16.4826      -3.99508     -0.821956      -1.80349      0.653373       4.18223      0.111832      0.238364     -0.131134    -0.0814627     0.0282881     0.0122694     0.0134012       10.4667       13.3995       13.4511       13.3046       11.2504       9.53752       7.66763       5.73645       3.88248       2.65104       1.61420      0.946226      0.522512      0.272051      0.128190     0.0585606     0.0234930    0.00817682
  11  23 3870.9473    1.8976  5.9680 10.4608 -0.0010  0.0860   0.0243   0.2374    0.0742   0.0000   435.2095       13.0500       10.8948       1.95031      -20.6699      -18.9091      -7.72916      -10.8045     -0.925936      0.474263     -0.455002       2.07163      0.710234     -0.248911     -0.236906    0.00857020    0.00450585    -0.0120324       12.3663       15.4881       15.5659       15.0629       13.2219       11.0813       8.95487       6.64769       4.62754       3.05476       1.92895       1.09667      0.626723      0.315413      0.151293     0.0673511     0.0268255    0.00935563
  11  25 4151.6054    1.3660 10.1872  9.9253 -0.0022  0.1314   0.0154   0.3700    0.0610   0.0000   405.7445       29.6255       7.94017      -8.47748       2.32051      -14.3190       10.8868      -6.13527       2.89531      -1.12728       4.98897      0.115935       1.21036      0.423878      0.168751      0.116669    -0.0166308     0.0318180       18.2726       23.0924       23.7744       23.0000       20.4137       16.8851       13.2415       9.93235       7.02304       4.69637       2.90917       1.75947      0.973740      0.510142      0.240200      0.107118     0.0418796     0.0155580
  11  26 4292.3195    1.1504 12.4290  9.8072  0.0001  0.1659   0.0133   0.4681    0.0555   0.0000   432.4413       41.5476       22.8259      -38.6895      -26.2692       21.2774       21.9120      -17.3678      -15.7054       7.07660       4.01839       1.17757       1.22560       1.02156     -0.376195    0.00484830     0.0817062    -0.0131078       22.5605       29.3624       29.8084       28.3823       26.3126       21.3102       17.1290       12.5169       8.93361       6.05108       3.80014       2.27157       1.23998      0.629740      0.308780      0.131272     0.0530537     0.0192175
  11  27 4433.0270    0.9586 16.0175  9.7564 -0.0026  0.2250   0.0107   0.6190    0.0472   0.0000   411.5100       11.7117      -55.1406      -23.5356       40.4125       7.11075      -8.47303      -12.3303       9.57029       4.12695      -8.14247       5.61884       2.13326       1.09672     -0.625681      0.118622     0.0124347    -0.0233305       31.4640       39.5059       40.1607       37.8009       35.2334       29.4952       23.5207       17.7524       12.7498       8.37396       5.31647       3.12587       1.75252      0.884973      0.434135      0.183690     0.0733004     0.0268143
  12  10 2093.6272    0.7853  0.5692  9.6634 -0.0051  0.0292   0.0263   0.0548    0.0956   0.0000   442.5787      -1.62258       11.1513      -7.02153      -3.96358       3.60379      -1.36763       1.34485      0.325903      0.698906      0.559980    -0.0149924     -0.283589      0.124347     0.0259783     0.0431279   -0.00499515   0.000776131       3.41601       4.25776       4.55190       4.64839       3.61376       3.77925       2.68535       1.87017       1.60918      0.975456      0.686455      0.422466      0.256029      0.124463     0.0683883     0.0335252     0.0142777    0.00612446
  12  11 2235.8708    1.0810  0.7213  9.8568 -0.0028  0.0246   0.0322   0.0638    0.1277   0.0000   442.3065      0.899226       6.04002      0.851179      -2.10279     -0.204167       1.11649     -0.769255      0.825261      -1.47920     -0.468040      0.389308     -0.192033     0.0773910    0.00816454    -0.0270399     0.0272446    0.00839315       3.10079       4.34900       4.18696       4.23228       3.82188       3.00984       2.54516       1.79217       1.41544      0.891656      0.628919      0.365775      0.230197      0.116750     0.0639559     0.0307509     0.0131433    0.00555086
  12  12 2376.3771    1.4005  0.8063 10.6437 -0.0049  0.0325   0.0409   0.0650    0.1385   0.0000   438.9523      0.208340       11.0045      -4.85367      -3.26665       1.44823      -1.48339      0.786988    -0.0887287     -0.227850      0.779100     -0.507760     -0.294185     0.0808684    -0.0583685    -0.0922852     0.0115608    0.00524049       4.39834       5.75358       4.90230       5.91766       4.99984       4.53572       3.12915       2.47146       1.82147       1.27345      0.938609      0.514258      0.376211      0.173210     0.0974042     0.0456123     0.0174787    0.00810563
  12  13 2515.4769    1.9014  1.0258 10.5546 -0.0053  0.0308   0.0500   0.0809    0.2527   0.0000   427.7881      -2.54224       9.84405      -5.62913       1.32185      -3.54725      -5.92985      -4.31244      0.274432     0.0161818      -1.05365     -0.756886      0.164891      0.131476     0.0435303    -0.0306950    0.00249892     0.0130415       4.54889       5.33586       5.21080       4.94803       4.67943       4.13614       3.26429       2.71314       2.02163       1.32781      0.835441      0.482479      0.297660      0.167714     0.0859224     0.0384698     0.0167805    0.00683474
  12  14 2654.6339    2.5613  0.8991 11.0673 -0.0006  0.0273   0.0676   0.0668    0.2483   0.0000   445.5328       3.09181       11.0879       1.08499      -3.92972     -0.878695      0.780079      -2.89583       3.64102     -0.115393     -0.314425      0.160569     -0.200458      0.113587     0.0154567     0.0280206    0.00651489   -0.00344998       3.59018       4.44671       4.51240       4.80353       3.98465       3.36711       2.75781       2.21126       1.49802       1.07571      0.667970      0.447440      0.241581      0.141331     0.0715003     0.0378071     0.0164648    0.00716332
  12  15 2794.5697    3.0754  0.8869 11.6240 -0.0063  0.0331   0.0830   0.0638    0.2153   0.0000   432.1720       8.61061       10.8191      -11.4181      -5.77287      -7.33793       2.59926      -7.59730       1.10459     -0.578430      -1.53819      0.185727      0.109733     0.0224976    -0.0781061     0.0175891     0.0110256    0.00205097       4.44735       4.34720       5.45746       5.76033       4.40236       3.72052       3.59973       2.67107       1.66141       1.24900      0.892493      0.542450      0.285512      0.164867     0.0873597     0.0456041     0.0209576    0.00851369
  12  16 2934.4403    3.8264  0.7780 12.1052 -0.0023  0.0255   0.1066   0.0588    0.1720   0.0000   441.3143     -0.758231       7.13922      -1.58730       4.62521      -1.89497      -2.64275      -1.66264       1.36311      0.890787     -0.661256     -0.278336     -0.131276     0.0911628     0.0219184     0.0171947    0.00761691    0.00818472       3.40940       4.24280       4.25885       4.55059       3.85516       3.25744       2.64205       1.93634       1.47878      0.972335      0.670536      0.374948      0.241134      0.136181     0.0714653     0.0317188     0.0158867    0.00649765
  12  17 3073.9681    4.3219  0.8189 12.5799 -0.0023  0.0250   0.1235   0.0689    0.1610   0.0000   440.1467       11.3833       15.0385       9.48577       3.36120      -10.0689       2.68143       1.19502     -0.850872     -0.528330      0.505699     -0.602211      0.123186     -0.123434     0.0533750  -0.000232992    0.00832828    0.00515014       3.72456       4.50830       4.65852       4.15153       3.67682       3.41011       2.81517       2.12730       1.58807       1.06264      0.657158      0.407767      0.221035      0.129385     0.0640254     0.0282683     0.0142934    0.00589066
  12  18 3213.4048    4.0482  1.2307 12.3656 -0.0123  0.0328   0.0973   0.0889    0.1835   0.0000   443.5165       5.23344       15.0079       1.29897      -5.70787      0.893939      -7.03629      -4.28154      -2.05033       3.36118     -0.988734      0.355799      0.177709     -0.281422    -0.0881662     0.0623911    -0.0111976    0.00794846       4.39999       5.47225       5.32669       5.21875       4.74404       4.14446       3.44452       2.73189       2.06909       1.36333      0.867092      0.505449      0.299367      0.178837     0.0878270     0.0404709     0.0196661    0.00763808
  12  19 3352.7936    3.6483  1.6742 12.2406 -0.0068  0.0402   0.0758   0.1009    0.1243   0.0000   437.1460       14.5245       3.57261      -7.29294      -6.42686      -11.6870     -0.727538      -3.19293      -4.67538      -1.17933     -0.231505      -1.93835      0.133382     0.0189669      0.156482     0.0507640     0.0519556     0.0225267       5.37203       7.01234       6.96403       6.99243       5.95528       5.17628       4.20512       3.39711       2.31523       1.65523       1.00822      0.681286      0.351852      0.200575      0.103937     0.0519315     0.0245099    0.00957477
  12  20 3492.4913    3.1731  2.6694 11.2341 -0.0019  0.0489   0.0507   0.1257    0.1111   0.0000   436.6931       8.36675       7.33121       6.27084      0.824779       2.41470       9.86509      -8.13933       2.00132       1.80085     -0.912401      0.541763    -0.0597076      0.146352    -0.0873139     0.0119650     0.0546358    0.00960560       6.47961       7.90959       8.16282       7.88315       7.14249       6.12903       4.97012       3.90424       2.98279       1.91188       1.28753      0.757789      0.474865      0.245034      0.138538     0.0650471     0.0289222     0.0115128
  12  21 3632.6760    2.5958  3.6119 11.0651 -0.0009  0.0600   0.0377   0.1567    0.0844   0.0000   431.3361       12.3536       17.3514      -9.45816       7.53862      -13.2675      -1.95087       1.84016       2.37713      -3.39354      0.935145      0.790769     -0.392754    -0.0793546     -0.133359     0.0423220     0.0386987     0.0196184       8.06749       9.81915       10.0138       9.75237       8.88045       7.79818       6.32366       4.66752       3.46440       2.39680       1.61572       1.01982      0.578489      0.309834      0.157227     0.0806874     0.0333759     0.0150620
  12  22 3772.5068    2.1789  5.0945 10.6196 -0.0011  0.0748   0.0275   0.1948    0.0743   0.0000   459.1178       26.9179     0.0454990      -14.5952      -5.93852       8.45374      -10.6367      -10.2435       1.84950      -4.46845      -2.90250     -0.515818      0.862224      0.594150     -0.155340     0.0521801     0.0368091    -0.0117943       10.0395       12.7276       12.9500       12.1817       11.4138       9.54766       8.00372       5.96708       4.41129       3.02258       1.99799       1.20344      0.704893      0.400509      0.196923     0.0953352     0.0431261     0.0183751
  12  23 3913.1325    1.8037  6.7972 10.2895 -0.0009  0.0910   0.0209   0.2400    0.0666   0.0000   443.4324       5.76329      -14.4190      -24.2985       5.84612      -6.19851      -12.1052       4.68619      -3.08556       2.68980       1.15310   -0.00106993      0.883803     -0.631040     -0.400813      0.157193    -0.0216044    -0.0500307       12.1832       14.5127       15.0569       15.0792       13.6961       11.5123       9.34479       7.26338       5.40322       3.70598       2.39126       1.49437      0.903087      0.496540      0.261365      0.128373     0.0543782     0.0233099
  12  24 4053.9267    1.5366  9.0701  9.9806  0.0008  0.1151   0.0166   0.3093    0.0644   0.0000   468.4901      -13.1774      -27.4428       20.7383       2.66467      -12.5065      -9.86524      -15.0652       4.17652     -0.117999      -2.21846      -1.86598     -0.359047      0.161412      0.286499      0.200617     0.0590733     0.0165101       14.5735       18.7799       18.9625       19.3755       17.1182       14.5104       11.8689       9.00644       6.61524       4.60428       3.00385       1.90348       1.10395      0.627774      0.320447      0.157930     0.0702489     0.0295349
  12  25 4194.2538    1.2550 10.5067  9.8722 -0.0033  0.1338   0.0139   0.3774    0.0567   0.0000   459.9952       11.2428       16.1550       18.7864     -0.697867      -3.10957      -5.37318       25.5134       12.3449      -12.4284      -4.65854      0.660134       1.71447      -1.26349      0.402464      0.435664     0.0869269    -0.0605521       17.2477       21.6595       22.5401       22.0070       20.5161       16.8787       13.9799       10.6653       7.62689       5.42799       3.58657       2.25388       1.31069      0.730681      0.372283      0.185441     0.0816402     0.0350074
  12  26 4335.4035    1.0841 12.9819  9.8322 -0.0015  0.1715   0.0123   0.4724    0.0493   0.0000   469.7278     -0.859802      -17.2143      -16.1161       12.0844       11.7580     -0.768151      -4.58559      -8.64499      -12.8214       6.51767       5.82739      -1.84359      0.145951      0.691942      0.477718      0.137880    -0.0417102       21.3281       27.5934       27.8816       28.0368       25.5498       21.4060       17.6385       13.7835       10.1999       6.98739       4.62418       2.85223       1.70851      0.965525      0.491775      0.248650      0.104967     0.0455583
  12  28 4617.7343    0.7506 18.2355  9.7139  0.0022  0.2821   0.0086   0.7473    0.0368   0.0000   436.5834      -24.7970       29.8079      -4.62488       82.9944      -15.1867       2.97420      -5.45740       2.51749       25.6074       5.32995      -2.79665      -2.53077     -0.645592      0.681541    -0.0748778     0.0990219    -0.0777734       34.6357       45.3501       47.5807       45.6710       41.5778       35.5021       30.0166       22.4638       16.9707       11.6728       7.81124       4.89120       2.84685       1.64632      0.839538      0.412251      0.185152     0.0783957
  13   9 1983.8691    0.5915  0.4559  9.6318 -0.0098  0.0229   0.0222   0.0485    0.0724   0.0000   435.6836      0.564395       6.63092      -1.85001       5.69761     -0.874302      0.746385     -0.261937      -1.21076      0.840310     -0.329136       1.08774     0.0425011    -0.0354688      0.106442    -0.0601949    0.00464153    -0.0111215       2.66608       3.06130       3.30030       3.59678       3.16405       2.49308       2.24881       1.72943       1.49530      0.921315      0.610314      0.460527      0.253288      0.145225     0.0902329     0.0463034     0.0230559     0.0116022
  13  10 2128.5042    0.8387  0.6366  9.4642 -0.0058  0.0245   0.0260   0.0562    0.1069   0.0000   439.8501      -2.40914       13.3456      -1.39696      -4.79653      -2.63654      -1.78436       4.29214     -0.977595    -0.0613378      0.225185     0.0313398     -0.800273     -0.278064     -0.103268   -0.00123061   -0.00387866    0.00119257       3.00701       3.79739       3.52927       3.98858       3.46531       3.07724       2.33778       1.91285       1.54022       1.08220      0.674142      0.438193      0.275631      0.174102     0.0937766     0.0532708     0.0251688     0.0100345
  13  11 2271.1426    1.1163  0.8459  9.7990 -0.0063  0.0273   0.0297   0.0637    0.1474   0.0000   430.0604       2.83191       8.34897      -2.03847      -1.69927      -3.84763       4.19407      -3.12815      -1.31752      -1.11404       1.70214      0.116787      0.136679     0.0447624     0.0206137     0.0338107    -0.0128253    -0.0142030       3.84123       4.63986       5.06452       4.99255       4.39095       3.50539       3.06342       2.36557       1.64258       1.12863      0.815742      0.531606      0.295885      0.180640     0.0995368     0.0507331     0.0257392     0.0125645
  13  12 2411.8789    1.5010  0.8729 10.6093 -0.0033  0.0298   0.0403   0.0667    0.1320   0.0000   429.0428      -2.84707       12.0844      -6.08930      -4.52691     -0.347995       3.31458       2.14303       2.57853     -0.365727     -0.296452     -0.146845   0.000406372     -0.195294    -0.0550541    -0.0344763     0.0246601    -0.0103218       4.22566       5.77114       6.07126       6.03233       5.24239       4.18189       3.32959       2.47734       1.73478       1.26427      0.775263      0.526936      0.290873      0.197793      0.102071     0.0562862     0.0258125     0.0123304
  13  13 2551.7633    2.0143  0.9671 10.9621 -0.0034  0.0280   0.0523   0.0719    0.1805   0.0000   439.5848       2.00406       16.0287       5.32269       3.77283      -5.20965      -4.96380       2.52952      -2.98475     -0.701316     -0.545194      0.504998      0.385420    -0.0723766     0.0904952     0.0368106     0.0146027    0.00308894       3.58399       4.64892       4.56733       4.58414       4.29764       3.63068       2.91388       2.35141       1.62716       1.26420      0.816998      0.535264      0.348007      0.193345      0.104128     0.0570202     0.0273355     0.0115632
  13  14 2691.7257    2.5105  0.9929 11.6108  0.0055  0.0291   0.0679   0.0764    0.1714   0.0000   434.8563      -1.30768       13.4954       2.15234       10.1024      -4.17671      -4.10456      -3.14655      0.330937      0.165691     -0.657003      0.524327      0.258660     -0.150723      0.182406     0.0632921   -0.00139498    -0.0232734       3.81571       4.76201       4.98852       4.90015       4.50650       3.83104       3.15434       2.33642       1.77797       1.23973      0.874856      0.561986      0.351037      0.204226      0.112324     0.0566481     0.0302603     0.0123250
  13  15 2832.1984    3.2340  0.9850 11.8372 -0.0027  0.0306   0.0820   0.0703    0.2110   0.0000   444.9239     -0.972450       13.4384      -4.23780      -4.01899      -2.11828      -3.14049       2.23094      0.861627     -0.184363      -1.53981     -0.254748    -0.0555130     0.0729922     -0.124366   -0.00770016     0.0565478     0.0158605       3.95545       4.33367       4.51732       4.95615       4.32105       3.44815       3.15315       2.64932       1.89339       1.28971      0.922768      0.615565      0.367791      0.197256      0.112797     0.0641633     0.0343622     0.0149623
  13  16 2972.6798    3.7469  0.9198 12.5553 -0.0028  0.0284   0.0969   0.0706    0.1504   0.0000   438.9307       3.60037       11.7689     -0.970846      -4.35211     -0.851168      -3.03477      -1.50565      0.186432      0.729702     -0.824710      0.101917     -0.207644    -0.0714638     0.0986179     0.0237361     0.0123498     0.0270662       3.40624       4.03932       4.22174       4.26043       4.05928       3.22117       2.85087       2.22434       1.65448       1.11010      0.825020      0.550213      0.340499      0.185984      0.106704     0.0545794     0.0295464     0.0142918
  13  17 3112.6344    4.2946  0.9957 12.6066 -0.0016  0.0279   0.1088   0.0725    0.1742   0.0000   438.9748       3.73928       8.20878      0.646606       3.02488      -5.21357     -0.502640     -0.396812       1.78832     -0.589889      -2.06063      0.903806     -0.199604     -0.231737     0.0160172     0.0742333     0.0176995     0.0181843       3.58298       4.30574       4.45028       4.17297       3.87374       3.49736       2.99511       2.36334       1.81238       1.26943      0.862699      0.562218      0.338669      0.194370      0.102633     0.0559019     0.0269971     0.0127953
  13  18 3252.4967    4.0714  1.2767 12.4928 -0.0060  0.0324   0.0931   0.0850    0.1625   0.0000   444.5084       8.30750       19.7993      -4.96131      -6.58945       4.40565      -4.24920      -5.24752       1.71348      -1.70998      -1.27584      0.421427     -0.318137      0.129520     0.0425125  -0.000947382    -0.0896417     0.0171055       3.99629       5.05894       5.20296       5.18363       4.58741       4.19159       3.38964       2.60077       1.93583       1.39110      0.948005      0.635203      0.393571      0.216165      0.126784     0.0623782     0.0315523     0.0145803
  13  19 3392.4660    3.5571  1.8308 11.9098 -0.0035  0.0391   0.0670   0.1018    0.1256   0.0000   443.4221       10.8479       4.23881       3.95012      -1.23569      -6.01190      -3.17706      -4.60913      0.285238     -0.975183      -1.79916    -0.0866611      0.279081      0.288148     -0.227149      0.101354     0.0913960     0.0220690       4.88488       5.55956       6.09453       6.42001       5.42833       4.91918       3.89773       3.23240       2.34397       1.67987       1.16458      0.751303      0.449866      0.278092      0.159969     0.0811127     0.0404102     0.0193713
  13  20 3532.8238    2.8599  2.8837 11.4424 -0.0007  0.0508   0.0437   0.1354    0.0874   0.0000   445.4506      0.901576     -0.763463      -5.18503      -5.03448      -12.5328      -2.10402      -3.59483       5.07617    -0.0889698       2.46800     -0.308345      0.472037      0.207724      0.129490     0.0849426     0.0417289   -0.00611742       6.25576       8.00811       8.24314       8.01753       7.17222       6.32289       5.43384       4.27517       3.25924       2.36741       1.46780      0.992596      0.583686      0.347042      0.186593      0.101997     0.0491968     0.0218960
  13  21 3673.1731    2.4643  3.9327 10.9437 -0.0006  0.0617   0.0329   0.1575    0.0760   0.0000   447.5174       19.9805       17.2735      -20.9444      0.476645      -11.3849       6.45024      -4.13751      -4.34743      0.426008       1.22532     -0.105588     -0.260251     -0.229454      0.500010     0.0268776   -0.00275373    -0.0375603       7.34982       9.46125       9.10683       9.95874       8.74024       7.88569       6.12234       5.03073       3.74752       2.76904       1.83584       1.18063      0.731019      0.453298      0.248053      0.130453     0.0620085     0.0282193
  13  22 3813.8905    2.0790  5.3626 10.7249 -0.0036  0.0754   0.0253   0.1989    0.0635   0.0000   441.6369      -16.0389       27.3438       3.12336      -6.13948      -18.6191      -8.77400      -2.64225      0.483014      -4.81015       3.87232      -1.90754      0.652098      0.827756    -0.0708168     -0.450395    -0.0409946     0.0253581       8.96995       11.1436       11.5157       11.4240       10.5448       9.27085       7.92132       6.19591       4.63330       3.31882       2.34733       1.48281      0.911988      0.538321      0.307317      0.152992     0.0747802     0.0362679
  13  23 3954.5500    1.7038  7.5836 10.2068 -0.0012  0.0951   0.0183   0.2509    0.0628   0.0000   440.0708       11.0285       8.91986      -37.6583     -0.521836      0.752091       2.72732      -7.22885     -0.676194      -4.49651       2.13593       3.92643    -0.0480123     -0.639124      0.356870      0.188012     -0.203004     0.0356709       11.4009       14.5862       15.2886       14.9503       13.6044       11.8709       10.1267       7.70270       5.95142       4.18603       2.89026       1.84656       1.13821      0.681783      0.366245      0.197999     0.0938535     0.0438701
  13  24 4095.7968    1.4581  9.4463 10.0215 -0.0011  0.1117   0.0150   0.3189    0.0573   0.0000   446.5801       20.5362       39.7719       7.56735      -4.43517       14.6380      -3.68407       5.33805     -0.609702       3.37412       2.16423      -2.69666      -1.47300      -1.08734     -0.127181     0.0848542     -0.280433    0.00571561       13.2246       16.7924       17.5067       17.5407       16.0859       14.0102       11.4848       9.14323       6.89280       4.89876       3.36443       2.20332       1.39068      0.795774      0.440040      0.238172      0.117185     0.0529715
  13  26 4378.2024    1.0068 13.2369  9.8410 -0.0021  0.1692   0.0110   0.4823    0.0458   0.0000   454.0826       2.91191       13.6362      -61.3890       14.1812       30.5051      -12.1104       11.2501      -12.1494      -8.55985       6.78351       3.94401       3.18185      0.598698    -0.0606814     -0.107255    -0.0675080     0.0168123       20.6115       25.5546       26.7765       26.4526       24.4997       21.4357       17.7473       14.3082       10.5669       7.72146       5.29960       3.44736       2.17815       1.26454      0.692646      0.376971      0.179326     0.0842625
  13  27 4519.3917    0.8187 16.0636  9.7935 -0.0000  0.2340   0.0089   0.6119    0.0387   0.0000   427.8394       77.3253      -2.28115      -42.7479       12.6433       2.75051     -0.538598      -36.8826       10.1566       17.2777      -13.3303       1.29964      0.709177     -0.444621    -0.0442807      0.460720     0.0264086     -0.281885       26.1640       34.6683       36.1871       35.7067       33.2776       28.9041       24.3228       19.0973       14.4831       10.4573       7.27970       4.86301       3.02386       1.79610      0.968128      0.534799      0.250180      0.116754
  14   9 2016.9544    0.6385  0.6331  9.3528 -0.0035  0.0313   0.0193   0.0527    0.0964   0.0000   438.3856       2.06559       18.9804      -5.51757      -4.29979      -1.74253      -2.56847      -1.64007      0.613653       1.77786      0.901129     -0.218775    -0.0175715    -0.0278295    -0.0643825    -0.0192782    -0.0801466     0.0217685       3.86548       4.51674       3.87159       4.15242       4.23127       4.30477       3.44236       2.55442       1.57840       1.24821       1.04938      0.853963      0.536268      0.332931      0.178973     0.0928752     0.0438565     0.0205291
  14  11 2305.6456    1.2583  0.8761  9.9478  0.0027  0.0261   0.0315   0.0646    0.1383   0.0000   432.5909       5.33314       11.1626      0.578543       2.56669      0.927951      -3.24770      -3.50304     0.0945075       1.87622      0.470794     -0.367088     -0.210280      0.115042    -0.0254845    0.00759826     0.0908535    -0.0200352       2.96120       3.49317       3.79965       3.64112       3.39058       3.24042       2.49459       2.21663       1.66055       1.14151      0.868075      0.616659      0.372193      0.232056      0.131461     0.0740842     0.0372349     0.0200778
  14  12 2446.7420    1.6717  0.9552 10.5493 -0.0012  0.0288   0.0416   0.0678    0.1632   0.0000   436.9089      -4.80133       15.0413       6.52392      -4.35664      -6.77325      -5.06981      -2.41849     -0.198404      0.970836     -0.222716      -1.20108    -0.0753845    -0.0507245      0.153626     0.0322516     0.0328591    -0.0245117       3.19388       3.96670       4.09909       4.21321       3.66538       3.40030       3.00091       2.17522       1.87212       1.31006      0.944861      0.602793      0.401973      0.230112      0.148621     0.0800837     0.0409514     0.0197972
  14  13 2587.3988    2.0227  0.9788 11.4126 -0.0116  0.0285   0.0509   0.0713    0.1323   0.0000   433.6248       3.52689       12.1318      -7.48412      -3.41596      -4.35456       6.18134     -0.594981     -0.614553    -0.0377721     -0.409247     -0.489379      -1.15543      0.606983     -0.175761      0.191765    -0.0177325   -0.00845124       3.34463       3.90945       4.21170       4.30209       4.10819       3.34820       2.89240       2.42282       1.76959       1.29735      0.960116      0.625733      0.403472      0.247665      0.150137     0.0889450     0.0424146     0.0213153
  14  14 2728.2580    2.6240  0.9360 11.8819 -0.0032  0.0279   0.0671   0.0708    0.1377   0.0000   440.5298       3.90629       7.02386      -3.02770      0.210835     0.0264419      -1.03892      -3.35372      0.477595     0.0886226       1.70371    -0.0804044    -0.0576447     0.0943259      0.166701     0.0299824  -0.000923746    -0.0520584       3.24388       4.12484       4.66213       4.29981       4.02375       3.56427       3.02166       2.29176       1.83548       1.35610      0.868513      0.637323      0.400832      0.240933      0.133952     0.0778426     0.0424992     0.0200214
  14  15 2869.3102    3.5321  0.9205 12.0364 -0.0010  0.0268   0.0900   0.0665    0.1894   0.0000   439.6180       9.14950       13.9602      -4.78020     -0.607372      -2.43372      -4.31787      -2.81760       1.49666      -1.56828      -1.59303     0.0571806     -0.232839    -0.0266475     -0.152174     0.0485491    -0.0705871    -0.0205282       3.08381       4.10957       4.47204       4.12976       4.00334       3.22605       2.93032       2.14028       1.63037       1.26083      0.846772      0.584975      0.336937      0.226563      0.134545     0.0727794     0.0368336     0.0178693
  14  16 3010.2076    3.9553  1.0350 12.4534  0.0029  0.0297   0.0979   0.0701    0.1859   0.0000   441.9847     -0.646638       13.1251     -0.442103       2.52470      -7.02266     -0.481934      -3.25096       4.04452      -2.04118      -2.50800       1.31874      0.554257      0.208228  -7.86221e-05     0.0645231     0.0162256     0.0336567       3.29505       4.12101       4.15390       4.38013       3.97333       3.62890       3.00135       2.33443       1.92359       1.35900      0.998213      0.659065      0.424005      0.268570      0.153909     0.0869306     0.0463491     0.0233438
  14  17 3150.6404    4.1177  1.0315 12.7770  0.0020  0.0298   0.1001   0.0709    0.1610   0.0000   439.7726       7.44458       19.7782      -12.8028       1.95726      -10.1211       1.06596      -5.91241     0.0378186      -2.16858     0.0122731      0.930886      0.439788     -0.122473    -0.0962760     0.0728916    0.00894757    -0.0215941       3.66352       4.78869       5.02966       5.19730       4.54442       3.99086       3.26672       2.51230       1.88631       1.35222      0.938177      0.632751      0.404513      0.258780      0.146468     0.0800318     0.0436544     0.0219703
  14  18 3290.9624    3.8557  1.2422 12.7885 -0.0054  0.0355   0.0899   0.0805    0.1389   0.0000   432.9885       10.3073       9.05563      -7.40786      -1.85391      -14.9723      -6.08706       1.31648      -3.47652      -4.79451     -0.524048    -0.0185558      0.278914      0.222046     0.0755515    -0.0340537     0.0203716     0.0442451       3.96136       5.08273       5.14004       5.43763       4.67452       4.42612       3.65758       2.95226       2.31237       1.82946       1.14875      0.822552      0.454252      0.330810      0.184543      0.101310     0.0561276     0.0268499
  14  19 3431.5369    3.3475  2.1338 12.0019 -0.0031  0.0419   0.0579   0.1099    0.1001   0.0000   442.4152       5.57296       17.6462     -0.234329       4.45044      -13.0964      -6.88611     -0.801763      -3.55189     -0.283349     -0.905092      -1.07851     -0.939918      0.179111    -0.0553944      0.114808    -0.0709290     0.0398638       4.92509       6.19628       5.99824       6.19032       5.74886       5.25196       4.47691       3.57511       2.75162       2.03412       1.46925      0.985792      0.634222      0.386066      0.225769      0.122021     0.0631141     0.0306876
  14  20 3572.3310    2.7462  3.1937 11.4044 -0.0002  0.0524   0.0398   0.1400    0.0779   0.0000   434.6400       14.2683       9.29853      -17.9467      -15.9924    -0.0376363      -4.93218      -1.24703       2.91904       5.47751      -3.90068      -3.49239     -0.397444     -0.375583      0.185108    -0.0733847     0.0284221   -0.00725478       5.93685       7.55014       7.90187       8.03977       7.32016       6.45822       5.28991       4.41391       3.41323       2.43694       1.74634       1.17304      0.727619      0.462456      0.264244      0.149296     0.0796569     0.0400614
  14  21 3713.3076    2.3259  4.6305 10.8128 -0.0006  0.0651   0.0282   0.1695    0.0693   0.0000   434.4282      -14.1206       19.5653      -1.20072       3.35686       1.34114       8.73096      -9.14842       3.26766      0.196827      0.575810      0.482588      0.832885     -0.154089     -0.620446     0.0839412     0.0790348     0.0581828       7.53661       9.61855       9.85477       9.92145       9.11531       8.01479       6.86557       5.53429       4.38211       3.14338       2.20382       1.47413      0.952300      0.579474      0.329497      0.187071     0.0988674     0.0507713
  14  22 3854.3109    1.9310  6.4240 10.3891 -0.0002  0.0790   0.0206   0.2169    0.0611   0.0000   429.7365      -5.96141      -4.25135      -3.74611      -5.50088      -10.8322      -7.33624       4.39242     -0.791570       2.06673      -2.83455      0.148623      0.528550     -0.514445     -0.420858      0.205682     0.0766267     0.0943383       8.81479       11.3803       12.0834       12.0963       10.9603       9.75844       8.22694       6.59040       5.02722       3.73665       2.64322       1.73974       1.12343      0.700301      0.408513      0.234072      0.115937     0.0595579
  14  23 3995.4771    1.6294  8.0435 10.1962 -0.0005  0.0966   0.0168   0.2667    0.0562   0.0000   446.4597       28.2306      -16.1668      -22.7046      -6.42974      -7.57963       12.8135       3.13438       3.95179      -5.32922      0.317180      0.366203      0.930689     -0.237909      0.148594     -0.390908    -0.0371898    -0.0267879       10.6696       13.9028       14.3779       14.3711       13.7186       11.8737       9.94151       8.14822       6.24183       4.58750       3.31572       2.16574       1.40910      0.872462      0.514303      0.288775      0.147032     0.0738414
  14  24 4136.8168    1.3995 10.2047  9.9837 -0.0011  0.1177   0.0138   0.3282    0.0519   0.0000   470.6205       2.03661       5.37880       28.1773       15.4890      -19.5711      -16.2877       21.0952       7.47746      -2.32504      -2.57637      -2.72054       1.21825     -0.742591      0.193610     -0.590416     -0.225344      0.191149       12.8286       16.4775       17.0904       17.2535       16.0765       14.2023       12.2611       9.88587       7.51678       5.56139       3.99466       2.74501       1.72655       1.07673      0.633840      0.349627      0.177150     0.0907786
  14  26 4419.7810    0.9636 15.6936  9.8220 -0.0009  0.1981   0.0093   0.5420    0.0393   0.0000   447.8631       29.5499       20.0895      -73.1416       2.49736       42.6462       2.21562      -3.89352       2.96740       6.83562       9.12477      -15.5371      -4.16542       3.19448       1.05305      0.186376     0.0969248     -0.107110       21.3119       27.8693       29.6113       28.8582       27.1536       24.3619       20.3175       16.8806       12.8841       9.57042       6.89383       4.59024       3.04911       1.84665       1.09308      0.614799      0.307711      0.156741
  14  27 4561.4100    0.8007 17.3402  9.7986 -0.0015  0.2435   0.0082   0.6433    0.0339   0.0000   416.6696       19.4090       115.500      -36.0931      -10.8261      -53.1135       45.0580      -4.19770      -12.4112      -9.84564       18.2734      -1.77583      -9.29100      -3.45157      0.987685      0.229564  -0.000705297    -0.0828964       26.4800       34.6775       36.7739       36.2100       34.2365       29.7608       25.6452       20.5675       15.8993       11.7360       8.49550       5.66947       3.79563       2.33020       1.34423      0.756984      0.396054      0.196186
  15   7 1753.8009    0.3384  0.2573  9.3678 -0.0058  0.0194   0.0165   0.0338    0.0451   0.0000   438.4991     -0.394640       11.9257       1.32840     -0.731318       3.19419      0.653013      0.281783     -0.215948    -0.0744029      0.213484     -0.327010      0.458039     -0.128441     0.0299564      0.116712     0.0115842     0.0245433       1.80421       2.53130       2.45394       2.97192       2.09405       2.50409       1.85730       1.39067       1.14929      0.958133      0.557644      0.448564      0.313144      0.220780      0.105791     0.0758944     0.0443754     0.0223602
  15   8 1902.2969    0.5030  0.4000  9.3886 -0.0099  0.0200   0.0196   0.0438    0.0648   0.0000   439.0799      0.738803       10.7331      -3.24592      -1.72967      0.400676     -0.464272      0.768503     -0.907163      0.394293      0.568526     0.0991163     -0.200680    -0.0341027    -0.0379318      0.176604    -0.0325331    -0.0504750       2.18182       2.59389       2.64478       2.58639       2.67501       2.36294       2.10836       1.66608       1.31798      0.897295      0.691552      0.527632      0.397523      0.224884      0.136853     0.0798711     0.0429097     0.0220150
  15   9 2049.6050    0.7454  0.5738  9.4891 -0.0032  0.0231   0.0226   0.0489    0.0937   0.0000   439.9074      -2.96912       14.0361     -0.902052       3.48463      -1.97231       2.00529    -0.0707873     -0.689074     -0.552500      0.433828      0.524258     -0.296999      0.147735      0.251625    -0.0238833     0.0289428   -0.00403239       2.34146       3.00249       3.37164       3.14399       3.05793       2.81086       2.19401       1.89507       1.46209       1.02622      0.801654      0.560445      0.347409      0.233158      0.147377     0.0816373     0.0467404     0.0223668
  15  10 2195.7964    0.9677  0.6689  9.8440 -0.0025  0.0251   0.0270   0.0503    0.0994   0.0000   433.6941       2.20783       14.0351     0.0425119      -1.43205      -3.81211      0.450722      0.934821    -0.0569276      0.284838      0.176410     -0.208411      0.322741     0.0268264     0.0787276     0.0935708      0.116819    0.00999685       2.67909       3.41259       3.68917       3.15504       3.25343       3.02462       2.55015       2.25258       1.75632       1.24271       1.04172      0.611112      0.421554      0.269134      0.154025     0.0871551     0.0539819     0.0255179
  15  11 2339.5077    1.3013  0.8915 10.3352 -0.0023  0.0297   0.0313   0.0621    0.1240   0.0000   434.0770     -0.535196       11.7142      -4.23283       2.45845       3.10782      -1.99244      0.590971      -3.04221      -1.03301     -0.268640      0.121905      0.127729     0.0653008      0.334015    -0.0498180    0.00996277     0.0113446       3.09335       4.35530       4.33057       4.44436       4.15197       3.53630       3.07685       2.32686       1.87553       1.53168       1.00414      0.700138      0.452554      0.273213      0.185931      0.105581     0.0610439     0.0309556
  15  12 2481.0781    1.8010  0.8113 10.8551 -0.0007  0.0247   0.0457   0.0604    0.1239   0.0000   442.0836      -2.26135       12.0222      -3.61847     0.0866345       2.03138     -0.660163      -2.66672      0.306159     -0.564861      0.145079      -1.09409      0.518793      0.135483     -0.138075      0.151735    -0.0141631     0.0268833       2.88464       3.41898       3.20282       3.35469       3.44916       3.02088       2.65523       2.13423       1.54847       1.22383      0.899093      0.666197      0.451469      0.297748      0.170773     0.0999683     0.0529471     0.0273159
  15  13 2622.3970    2.3171  1.0128 11.0979 -0.0041  0.0290   0.0540   0.0675    0.1720   0.0000   439.6556     -0.177705       9.48313     -0.160491       4.39616      -1.75049      -1.66872     -0.161829       1.60641     -0.533434     -0.539887     -0.285762    -0.0245911     -0.404015      0.276494     0.0396516    -0.0806862   -0.00427278       3.48473       3.97780       3.73480       3.48744       3.82050       3.81422       3.21058       2.52947       1.67597       1.30588       1.09324      0.815515      0.581001      0.376131      0.226329      0.121091     0.0615462     0.0305184
  15  14 2764.1838    2.9791  0.8836 11.6809  0.0024  0.0269   0.0725   0.0572    0.1581   0.0000   439.8433       3.83774       11.7423       5.84637       1.79029      -7.24340      -1.44044      -5.66817       2.39617      -1.86880      -2.13244     -0.553895     -0.453737    -0.0549809      0.109918      0.219136     0.0248498   0.000582978       3.31613       4.04983       4.10757       3.78839       3.31787       3.22532       2.90210       2.68955       2.19658       1.60998       1.13605      0.758150      0.490038      0.286673      0.162520      0.102020     0.0532671     0.0265014
  15  15 2905.8688    3.4962  0.8572 12.1773 -0.0042  0.0241   0.0880   0.0597    0.1675   0.0000   433.0226       5.99330       14.0320      -3.62700      0.303208      -5.12149       1.23353      -2.41567      -1.30192     -0.321291      0.391653     -0.316201   -0.00128610    -0.0921351     0.0997726      0.115687    -0.0400660     0.0289694       2.77146       3.43496       3.56210       3.59502       3.18419       2.88492       2.58543       2.17579       1.75296       1.28998      0.946561      0.625425      0.407683      0.250215      0.156142     0.0900678     0.0503506     0.0270840
  15  16 3047.1891    4.1511  0.9369 12.6512 -0.0116  0.0258   0.1033   0.0644    0.1679   0.0000   440.3164      0.250280       8.23546      -3.72420       7.56975      -4.15487       2.29332     -0.800328      -1.87985     -0.598542     -0.858750    -0.0312492     -0.497819     -0.668623      0.391416      0.156095     0.0190792   -0.00700590       2.77181       3.47109       3.57169       3.55579       3.40806       3.14122       2.56633       2.21606       1.74310       1.37081      0.925599      0.673247      0.443189      0.280494      0.171357      0.107781     0.0558176     0.0298380
  15  17 3188.1821    4.2801  1.1820 12.7519  0.0040  0.0295   0.0977   0.0828    0.1755   0.0000   443.2146       5.66498       14.4671      -1.07286       4.18509      -4.85912       3.97931      -2.81536       2.93672      0.680592     -0.946856      0.355661     -0.274780      0.707132    -0.0273472    -0.0357658    -0.0443245     0.0147836       3.23507       3.99516       4.18201       4.26523       3.99270       3.57056       3.13633       2.38850       1.92610       1.47635       1.07904      0.725259      0.493583      0.314460      0.198808      0.112593     0.0644972     0.0344103
  15  18 3328.9441    3.7793  1.7739 12.3442 -0.0053  0.0460   0.0723   0.0975    0.1265   0.0000   438.7928       17.3717       12.1312      -7.69863       1.89757      -4.76368      0.840783     -0.277779     -0.251430      -3.31983      -1.02329       1.27470      0.620497      0.294081      0.293694      0.238301    -0.0267146    -0.0466683       6.20870       7.84333       7.58599       6.32802       5.13223       5.12705       5.36581       5.10326       4.34772       3.23751       2.23321       1.41402      0.816124      0.484215      0.260655      0.143556     0.0811500     0.0430619
  15  19 3470.0959    3.1605  2.5322 11.7072 -0.0005  0.0456   0.0481   0.1154    0.0928   0.0000   440.3691       14.7113       10.2220      -4.98672      -3.00223      -9.22721       1.30984      -3.64978      -1.42600      -1.40352     0.0125844     -0.909946     -0.763602   -0.00828329    -0.0575512    -0.0877939    -0.0617418    -0.0151970       4.74061       6.02839       6.34676       6.22773       5.96275       5.45684       4.67648       3.70428       3.07329       2.19595       1.59118       1.17827      0.784846      0.500503      0.297641      0.172937     0.0932797     0.0515359
  15  20 3611.4923    2.6717  3.6400 11.1449 -0.0008  0.0531   0.0352   0.1465    0.0787   0.0000   429.7583       8.35324       9.21214      -6.17030       2.04350      -7.82806       6.68555      -5.47333     -0.321580      -1.34488      -3.78328       2.36292     -0.182512      0.345142    -0.0790228      0.409870     0.0229559      0.102130       5.67236       7.19382       7.62073       7.63442       7.13060       6.51961       5.48322       4.51818       3.40492       2.65051       1.91779       1.34320      0.889546      0.566527      0.357252      0.204103      0.112282     0.0598371
  15  21 3752.7652    2.2619  4.9655 10.5340 -0.0027  0.0646   0.0252   0.1715    0.0725   0.0000   443.0620      -2.02041       9.29584       5.25823      -5.92828      -12.3639      -5.18084      -9.08300      -5.94934      0.108451       2.36966     -0.916707    -0.0180749      0.519675      0.376203     0.0385203     -0.196451    -0.0683897       6.83887       8.92191       9.23805       9.19187       8.81089       7.62954       6.80477       5.49486       4.35756       3.33526       2.35872       1.67471       1.07341      0.690918      0.425826      0.246608      0.136965     0.0715057
  15  22 3894.0954    1.8461  6.4993 10.4035 -0.0020  0.0799   0.0195   0.2150    0.0569   0.0000   438.6771       5.25358       15.5572       5.32138      -15.6230     -0.899805      -6.28824      0.692067     -0.689526      -7.09110       1.13617       1.56083      0.745588      0.571273     -0.250192      0.676228      0.295215     -0.144418       8.27890       10.5705       10.9482       11.1903       10.5454       9.47720       8.24334       6.71709       5.34899       3.98040       2.95453       2.04494       1.37860      0.881290      0.535278      0.315457      0.173848     0.0904012
  15  24 4177.4465    1.2864 10.8700 10.0124 -0.0011  0.1255   0.0127   0.3529    0.0462   0.0000   454.9520       2.85656       46.9794      -2.21010      -7.52717       3.18191      0.140249      -11.7884       2.22348     -0.671312      0.106440      -3.50725       1.20347      -2.55443     0.0608132      0.521181      0.240565    -0.0524868       12.9352       16.9565       17.6228       17.7029       16.7356       15.2409       12.9595       10.5160       8.54910       6.32926       4.69537       3.25338       2.15428       1.40157      0.839239      0.503810      0.270084      0.143218
  15  25 4319.6578    1.0958 13.7648  9.7977 -0.0005  0.1622   0.0103   0.4457    0.0445   0.0000   434.3191      -38.3321       1.28086      -7.01525       3.87120      -21.2869       20.0805       10.7923      -12.9629      -1.98611       2.72802      -2.91844      0.891466     -0.864701      0.358695    -0.0780586     0.0451950    -0.0406262       16.4292       21.4398       22.6391       22.9792       22.0834       19.0439       16.8039       13.6166       10.9706       8.11987       6.04312       4.17961       2.81132       1.80628       1.10557      0.650617      0.354984      0.191566
  16   8 1933.1233    0.5262  0.4685  9.4255 -0.0094  0.0232   0.0183   0.0459    0.0642   0.0000   438.7210       5.79793       11.3329      0.169585      -2.73702     -0.203593       2.22739      -1.05461      0.886877     -0.518069      0.827799     0.0380088      0.849304     0.0834469   -0.00370203     0.0504911     0.0394549     0.0199657       2.83828       3.74361       4.36743       4.50195       4.06088       3.40784       2.95240       2.12263       1.51688       1.22461      0.907978      0.521153      0.387731      0.286941      0.177087     0.0935809     0.0656725     0.0338804
  16   9 2081.6215    0.7544  0.5353  9.6229 -0.0033  0.0242   0.0235   0.0482    0.0854   0.0000   439.0091     -0.830645       8.72658      -2.04942       1.10424     -0.988264      -1.49440       1.30164       1.05545     -0.952664      -1.10772     -0.745254      0.391655     -0.524539     -0.203574     0.0484207     0.0809296    -0.0149261       2.83970       3.19663       2.89673       2.48784       2.86719       3.32925       3.01797       2.29008       1.50458       1.03993      0.852666      0.797619      0.658754      0.442145      0.270915      0.145214     0.0740758     0.0367430
  16  10 2228.4367    1.0060  0.7197 10.0543 -0.0073  0.0223   0.0270   0.0520    0.1049   0.0000   442.0136      -2.59027       10.8802       7.11841      0.468551       2.11622      -4.64130       1.46484     -0.910778     -0.957772      0.211060      0.235980     -0.508973      -1.07729    -0.0883520     0.0732193      0.130666     0.0164103       2.28936       2.81933       3.08455       2.98771       2.86308       2.54925       2.28132       1.89843       1.57607       1.18785      0.873439      0.621286      0.420355      0.296217      0.165619      0.106877     0.0607386     0.0335369
  16  11 2372.6035    1.4960  0.9619 10.3015 -0.0036  0.0259   0.0345   0.0653    0.1333   0.0000   437.2186      -2.22206       10.0713      -2.10185       5.30867      -1.13623     -0.315543       3.00137      -5.54713      -2.99735       1.11848   -0.00629174      0.111427     0.0707750    -0.0145437    0.00459285    -0.0832980     0.0567871       2.61468       2.95248       3.37135       3.69342       3.25940       2.87268       2.52127       2.23460       1.70543       1.24660      0.995223      0.705150      0.465377      0.313785      0.200361      0.123248     0.0732440     0.0402189
  16  12 2514.8475    1.8945  0.9658 10.8195  0.0004  0.0259   0.0427   0.0610    0.1412   0.0000   439.7211       2.27476       9.93518      -1.56024       4.44226      0.715925      0.629078      0.759892       3.23032       2.61561     -0.571178      -1.16622     -0.106290      0.202969     0.0433452     0.0615922     0.0236321    -0.0278095       2.86027       3.76243       4.06755       4.10229       3.78699       3.35338       2.84971       2.29860       1.82749       1.42513      0.962116      0.713680      0.489347      0.318603      0.197662      0.121155     0.0663483     0.0380111
  16  13 2656.9506    2.4958  0.9203 11.4176 -0.0047  0.0251   0.0577   0.0609    0.1379   0.0000   434.0801       2.69697       12.2600      -3.57375      -9.58779      -2.90168      -3.25382      -1.94519     0.0740654       1.07856       1.93596     -0.756046     -0.614733     -0.870678      0.142442     0.0801816     0.0242141    -0.0331178       2.70535       3.29831       3.44320       3.52262       3.27060       3.01069       2.56553       2.15499       1.70689       1.34402       1.00401      0.704809      0.477518      0.313832      0.193198      0.124322     0.0715031     0.0382645
  16  14 2799.5834    3.0104  0.9260 11.9971  0.0025  0.0252   0.0698   0.0606    0.1313   0.0000   445.4604     -0.447839       16.5471      -8.21910       4.08249      -4.75407      -2.24223      -3.51960     -0.374006     -0.718922      -1.73555     -0.289907      0.703640     0.0534389      0.129195     -0.146945     -0.120910   -0.00875167       2.75279       3.34741       3.37948       3.27325       3.07727       2.97750       2.66609       2.33032       1.79866       1.39149       1.08363      0.759376      0.518348      0.335722      0.212448      0.130017     0.0739076     0.0386773
  16  15 2941.9092    3.7781  0.8426 12.3833  0.0004  0.0237   0.0935   0.0634    0.1340   0.0000   435.2492       11.0984       13.4497     -0.440280      0.875779      -6.82546      -1.59024       1.55861     -0.274172      -3.33906    -0.0668598    -0.0311139      0.509788     -0.132789    -0.0242810      0.135310     0.0597852     0.0514797       2.87689       3.39656       3.37633       3.28374       3.31346       3.14084       2.81542       2.23134       1.58437       1.15336      0.895667      0.715985      0.534793      0.370194      0.229228      0.134887     0.0714050     0.0345172
  16  16 3083.6287    4.2009  0.9845 12.6910  0.0012  0.0273   0.0947   0.0621    0.1566   0.0000   438.6687      -3.34690       15.2677      -4.91673     -0.228630      -4.92756     -0.141001      0.770382       2.37596     -0.452503     -0.273954      0.402525      0.357214     -0.546307     -0.269950     0.0314816    -0.0199952     0.0212006       2.74169       3.60564       3.53885       3.65612       3.49926       3.19122       2.78810       2.29817       1.95634       1.37972       1.12201      0.752239      0.518910      0.353906      0.218102      0.132566     0.0738509     0.0435890
  16  17 3225.1202    3.9811  1.3068 12.5765 -0.0128  0.0292   0.0843   0.0834    0.1684   0.0000   440.0808       1.42933       10.0274      -9.23639     -0.433264      -3.55529       5.76229     -0.302652      -3.03025       2.41991     -0.165412      -1.30168     -0.242627      0.469248    -0.0389173     -0.202590     -0.129374    -0.0183813       2.87442       3.70565       3.68278       3.77765       3.58166       3.37923       3.00103       2.49706       1.97722       1.47919       1.13679      0.829140      0.582820      0.390008      0.243353      0.145942     0.0829657     0.0458297
  16  18 3366.5081    3.6768  1.8659 12.0443  0.0004  0.0363   0.0649   0.0972    0.1364   0.0000   435.4198       5.95995       17.8440     -0.801367      -11.0501      -9.51031       1.24636       7.30633       2.19893      -1.50147       2.84187       1.26467     0.0757225      0.264524     -0.486133      0.137161      0.123367    -0.0768352       3.65393       4.71455       4.89112       5.17623       4.75730       4.28836       3.78395       3.11406       2.46794       1.81484       1.41323      0.995602      0.699674      0.459890      0.288862      0.177749      0.101126     0.0553601
  16  19 3508.1461    3.1283  2.5153 11.7949 -0.0037  0.0432   0.0487   0.1167    0.0980   0.0000   431.7725       7.94469       10.2972       2.72220      -1.98630      -9.01526      -4.75815     -0.807273       5.82238      -4.57525       1.02981      -1.11642      -1.45407     -0.198697    -0.0255742     0.0548487     0.0134527     0.0784824       4.47132       5.63288       5.94119       5.99589       5.65876       5.15675       4.54254       3.71960       3.02237       2.25606       1.69967       1.22295      0.843898      0.560825      0.344785      0.218586      0.120005     0.0678875
  16  20 3649.9508    2.5471  3.8212 11.1093 -0.0011  0.0542   0.0322   0.1495    0.0791   0.0000   435.9148       5.01763       12.8407      -5.59382      -12.0640      0.476891      -4.16401      -6.98694       1.33519      -2.75962       1.42716     -0.180385     -0.609797       1.24857     -0.259198      0.272611    -0.0337610    -0.0225964       5.64111       7.08673       7.66805       7.72147       7.38459       6.57701       5.65022       4.72521       3.67442       2.89124       2.12432       1.48553       1.04125      0.703918      0.435062      0.264445      0.152537     0.0883813
  16  21 3791.7149    2.1190  5.2641 10.6701 -0.0003  0.0666   0.0235   0.1812    0.0637   0.0000   449.5048       2.77234     0.0913762       19.4735      -11.9722      -23.6873      -10.7039       3.02624       1.00869       3.58586       2.03509      -1.97501      0.708995      0.422957      0.133435     -0.188898      0.354565    -0.0444902       6.67454       8.57875       9.05488       9.18325       8.72086       7.87651       6.95803       5.56444       4.64600       3.54197       2.67508       1.87191       1.27795      0.835449      0.532443      0.330290      0.191837      0.106423
  16  22 3933.7644    1.7744  7.3809 10.2676  0.0005  0.0856   0.0173   0.2251    0.0549   0.0000   427.7725       7.14135      -4.07774      -12.8253      -8.96399      -11.0134      -12.7167      -12.9569       6.92721      -7.00349      -5.87790      -1.51823       2.75947      -1.29911      -1.04078      0.205968     0.0823249      0.136205       8.48223       11.1308       11.6314       11.8685       11.1165       10.2104       8.80436       7.38161       5.89922       4.47628       3.38949       2.39078       1.66515       1.08708      0.692700      0.418181      0.239892      0.134580
  16  23 4075.8367    1.4779  9.5757 10.0807 -0.0002  0.1047   0.0138   0.2901    0.0487   0.0000   448.4636       26.2912      -2.34079     -0.996398      -6.12804       3.64608       5.84402       1.13231      -9.35318      0.911116     -0.200668      0.345319      -3.55609      -1.08357      0.387849      0.555686     -0.653558    -0.0314607       10.3086       13.3898       13.7705       13.9448       13.5153       12.2609       10.8363       8.92235       7.24160       5.56385       4.13643       2.99479       2.07922       1.37511      0.857959      0.526097      0.300855      0.166488
  16  24 4217.8531    1.2243 11.6169 10.0276 -0.0019  0.1312   0.0116   0.3657    0.0428   0.0000   453.8259       30.7530       9.09731       6.14870      -7.50536      -12.3325      -6.88195    -0.0233289      -3.62571      -7.83072       8.49174       6.08673      -3.87354      -2.51316       1.65185      0.891515      0.284106     0.0486228       12.6790       16.4571       17.6383       17.4519       16.8686       15.5828       13.2108       11.2755       9.05639       6.94704       5.25651       3.72934       2.58911       1.71929       1.09472      0.657522      0.378417      0.213469
  16  25 4359.9206    1.0493 14.2532  9.8675 -0.0002  0.1666   0.0094   0.4521    0.0391   0.0000   460.2071       21.8783       31.7799      -29.3962       27.9979      -16.8498       7.07205      -33.6968       10.0809      -6.29510       1.54561      -11.3830      -1.56862      0.311474       1.38298      -1.30327      0.408771      0.299748       15.8366       20.8238       22.1968       22.4918       21.1469       19.6251       16.8571       14.2448       11.3638       8.65993       6.55932       4.76424       3.28761       2.18872       1.39033      0.853869      0.477379      0.266578
  17   8 1963.2847    0.5845  0.4821  9.4254 -0.0076  0.0233   0.0197   0.0448    0.0706   0.0000   435.6949       5.53949       10.6363      -2.13845      0.498015      -1.25631       3.18631     -0.197584       2.06361     -0.946835     -0.647880     -0.470548      0.717536    -0.0602968     -0.131535     0.0786098     0.0765788   -0.00205621       2.78175       3.79734       3.73186       3.41909       3.12430       2.60547       2.69717       2.37716       2.19971       1.75565       1.24469      0.876411      0.561197      0.345301      0.203272      0.118171     0.0678814     0.0374264
  17   9 2113.0055    0.7577  0.6813  9.6452 -0.0000  0.0225   0.0198   0.0509    0.0891   0.0000   439.8961     -0.213414       13.9208      -4.23745      -4.00462      0.952024       1.99370     -0.824748      -1.37422      0.615904     -0.611554     -0.267957     -0.556295      0.359773     0.0685161    -0.0202926      0.130232  -0.000375934       2.17791       2.84153       2.99921       3.07654       2.91881       2.63739       2.23750       2.08723       1.62354       1.34349      0.846604      0.748022      0.495026      0.338560      0.206018      0.139744     0.0815284     0.0456633
  17  10 2260.2801    1.1099  0.8089  9.9751 -0.0045  0.0232   0.0266   0.0570    0.1207   0.0000   444.4183     -0.287257       15.2094      -1.25677     -0.303679       5.58768      0.720278      -6.14362      -2.40535     -0.781750     0.0824173     -0.858197     -0.280424     -0.245987     -0.111505     0.0519640    -0.0741935     0.0143245       2.07257       2.68389       2.80833       2.96035       2.74495       2.60340       2.18959       1.93082       1.55295       1.22157      0.915037      0.669976      0.482709      0.306602      0.215279      0.130687     0.0818361     0.0457630
  17  11 2405.0277    1.5828  0.8409 10.6888 -0.0007  0.0232   0.0378   0.0584    0.1101   0.0000   438.5926       6.89393       16.6421       1.17574       1.20786      -7.25806      -5.42366      0.375474      0.623476      -2.93174     -0.680313     -0.537001     -0.536378     -0.115557      0.455578      0.104431     0.0285419     0.0661921       2.24439       2.72843       2.99992       3.21181       2.89379       2.68071       2.38122       1.86943       1.54683       1.28078      0.937099      0.693984      0.454696      0.309254      0.204143      0.137803     0.0827436     0.0500198
  17  12 2548.1309    2.0224  0.9419 11.0609 -0.0040  0.0248   0.0449   0.0578    0.1312   0.0000   438.6998       1.12877       16.1459       1.66918      -1.58505       2.91913       1.84421      -3.15648      0.142737      -1.20215       1.06117      0.116823     -0.784954     -0.355884     -0.234087     0.0576225    -0.0406845    -0.0645993       2.29479       2.77942       3.00006       3.20296       3.05405       2.64232       2.45517       2.06434       1.71138       1.36229      0.977886      0.761364      0.501988      0.369884      0.233045      0.146297     0.0862317     0.0515767
  17  13 2691.0643    2.5971  0.9684 11.3168  0.0005  0.0246   0.0574   0.0637    0.1485   0.0000   439.1312     -0.566008       4.51829      -1.34692      -7.05593      -2.74914      -1.74689      -1.97224     -0.137260      0.291304      -1.39119     -0.332281      0.331594    0.00197405     0.0823234     -0.202019     0.0299459     0.0609893       2.56474       3.19561       3.18852       3.37838       3.23664       3.19980       2.69946       2.11032       1.56304       1.27765      0.991707      0.729364      0.526708      0.359192      0.244744      0.149978     0.0911473     0.0552027
  17  14 2834.4516    3.2705  0.8636 12.0323 -0.0011  0.0221   0.0753   0.0589    0.1280   0.0000   436.8224       4.00621       10.6301      0.705684      -2.48508      -6.40204      -2.21589      -2.72544     -0.167450       1.04799    -0.0494138     -0.137013      0.262964     0.0350788      0.123057    -0.0803220     -0.119756    -0.0159871       2.11876       2.64460       2.71538       2.85747       2.81533       2.48994       2.24791       1.89085       1.55478       1.16715      0.841043      0.653388      0.490886      0.332742      0.211846      0.134137     0.0788587     0.0467006
  17  15 2977.2990    3.8665  0.9319 12.4807 -0.0006  0.0284   0.0863   0.0655    0.1261   0.0000   439.0468       4.09380       9.01794     -0.114929      -5.82991      -7.19163     -0.472202      -2.32273      0.316887       1.67790      -1.01127       1.32962     -0.178559    -0.0944261     -0.431388     0.0888577    -0.0495904    -0.0269448       3.41399       4.27757       4.26977       3.54166       2.90222       2.84147       2.87775       2.92654       2.73029       2.24370       1.66188       1.13930      0.728849      0.430727      0.260875      0.147904     0.0867848     0.0481979
  17  16 3119.5211    4.0424  1.0213 12.8477 -0.0047  0.0264   0.0928   0.0641    0.1391   0.0000   440.9101       10.7839       9.46373      -9.42797     -0.795549      -10.5992       2.25310      -2.42671       3.34493      -4.07833     -0.405015    0.00152525     0.0541195     -0.307843     0.0660938      0.244467     -0.371497    -0.0848325       2.56656       3.20173       3.30204       3.57851       3.46630       3.14096       2.66494       2.22758       1.86968       1.44267       1.11072      0.763427      0.549965      0.382989      0.254944      0.153994      0.100170     0.0566622
  17  17 3261.5153    4.0077  1.4095 12.5614  0.0029  0.0316   0.0788   0.0775    0.1444   0.0000   435.3995       4.13976       20.2317      -1.58561       1.48361      -11.8753      0.282919      -5.02609       3.07438      0.596825     -0.982564     0.0256399      0.130622      0.163280     -0.226421     -0.173816     -0.230121   -0.00966691       3.01893       3.86770       3.99302       4.19133       3.83194       3.59432       3.16925       2.76993       2.24306       1.77194       1.34390      0.989196      0.678274      0.468958      0.291949      0.194151      0.114035     0.0664959
  17  18 3403.5781    3.4965  2.1333 11.5070 -0.0008  0.0383   0.0565   0.0958    0.1684   0.0000   441.7335       11.0746       10.4907       3.01571       3.28029      -7.38458      -2.46871      -4.78501      -1.55622       1.38059       3.24153      0.638132      -1.83351     -0.254794      0.102467     -0.156226    -0.0684544     0.0126718       3.73364       4.78162       4.96469       4.84460       4.65413       4.21087       3.93494       3.25991       2.82401       2.23484       1.68598       1.20481      0.853402      0.559206      0.358304      0.226367      0.137173     0.0798023
  17  19 3545.6105    2.9429  3.0133 11.4260  0.0003  0.0466   0.0406   0.1225    0.0937   0.0000   449.1946       6.23418       10.7121      -6.54218       5.50283      -18.8950      -12.0415     -0.470921      0.537124      -3.88887     -0.515351      0.698320      0.424368     0.0936605     0.0293305      0.607546     -0.186094     0.0863899       4.50278       5.69455       5.93479       6.20119       5.72403       5.48241       4.71600       4.03202       3.29398       2.59907       1.92922       1.45448      0.991578      0.684652      0.453659      0.280890      0.168353     0.0994687
  17  20 3687.9309    2.4105  4.5124 10.8040 -0.0007  0.0592   0.0273   0.1556    0.0735   0.0000   443.4175       1.55421       15.7044      -16.8083       3.69994      -4.64423       3.25557      -3.30166       1.57540     -0.394225      -4.29815      0.879423     0.0471848      0.219581     -0.567502      0.150435      0.224391     0.0211136       5.54987       7.19297       7.52893       7.70708       7.27490       6.76294       5.87685       5.15047       4.13656       3.28583       2.49797       1.83229       1.27374      0.862167      0.566390      0.354811      0.214537      0.124200
  17  21 3830.2318    2.0956  6.3319 10.2967 -0.0007  0.0716   0.0202   0.1925    0.0643   0.0000   439.4213       2.50706       18.6001      0.309022      -15.2859      -16.6020       4.57441      -8.53780       5.45750       2.91692     -0.495628       1.32597     -0.258689     -0.785202      0.989346      0.484594    -0.0541181      0.194978       6.75938       8.80873       9.25979       9.31720       9.06478       8.39192       7.31859       6.31257       4.93617       3.86185       2.96041       2.15738       1.56882       1.08208      0.684922      0.436393      0.262693      0.148402
  17  22 3972.5422    1.7339  7.6604 10.1467 -0.0007  0.0820   0.0160   0.2332    0.0536   0.0000   443.6732      -14.8312      -4.29347       8.39765      -5.56980      -10.1598       10.2747    -0.0232557      -5.46120      0.547755      -1.04358       3.83972       1.06675     -0.221190      -1.21390      0.572995    -0.0183835     0.0861057       7.63517       9.87989       10.6002       10.6935       10.2502       9.42799       8.35750       7.05718       5.76531       4.52095       3.43817       2.51102       1.76567       1.21977      0.775825      0.498054      0.296643      0.169580
  17  23 4115.2879    1.3770  9.5277 10.0874 -0.0008  0.1050   0.0129   0.2906    0.0446   0.0000   435.6292       9.61583      -17.9680       4.34506      -13.3373      -5.02648      -13.0228      -9.34231      -2.70980       6.22672      0.665346      -5.38278      -2.05566      0.450395      0.470924     -0.706231      0.113215      0.300888       9.60180       12.3325       13.2999       13.5099       13.1129       11.8355       10.6124       8.93798       7.24512       5.83833       4.37078       3.23010       2.26951       1.53956       1.02117      0.646956      0.379501      0.225875
  17  24 4257.6509    1.2096 12.4181  9.9183 -0.0021  0.1351   0.0107   0.3748    0.0417   0.0000   437.7149       7.70140       7.22805      -27.1509       22.0735      -11.7710       8.64144      -3.48322       21.7815      -4.65564      -11.9538      -4.23659      -7.31668      -1.84098     -0.214168     -0.675019       1.43532      0.209033       12.5627       15.9994       17.8416       17.8827       17.1597       15.7310       13.7372       11.7238       9.26514       7.33625       5.50999       4.09756       2.93493       2.01320       1.32600      0.834352      0.490897      0.290043
  18   7 1839.9742    0.4331  0.4220  9.3792 -0.0035  0.0202   0.0157   0.0451    0.0522   0.0000   438.8883     -0.974908       15.8293      -1.93767      -3.51348     -0.990626       3.22040      -2.37679     -0.609593      0.181058      0.403885     -0.943926      0.270019      0.398965     0.0440830     0.0236159    0.00375227   -0.00443746       1.73646       2.20547       2.32719       2.47763       2.33335       2.18235       1.96254       1.74175       1.28628       1.12257      0.857245      0.660120      0.398975      0.297175      0.210876      0.132806     0.0828787     0.0504523
  18   8 1992.8099    0.6089  0.5366  9.4478 -0.0020  0.0193   0.0171   0.0431    0.0734   0.0000   437.1089      -1.83805       13.4491      -2.99113      -3.19000      -5.93242      -1.68286     0.0454109      0.505316     -0.264676      -1.19510     0.0193522      0.222426     -0.403264     0.0537230   -0.00230483     0.0397351     0.0468224       1.79437       2.14032       2.31851       2.42769       2.32874       2.16929       1.91687       1.52999       1.28983       1.03986      0.830492      0.629733      0.432622      0.320038      0.190972      0.135967     0.0912505     0.0570046
  18   9 2143.6706    0.8336  0.7094  9.7434 -0.0055  0.0224   0.0208   0.0508    0.0912   0.0000   439.2882     -0.443435       11.4855      -5.70960     -0.471586      0.405712       1.86909      -2.13185      -2.47192     -0.422776     -0.435278     -0.332629      0.119005     -0.350042     0.0551739     -0.304729     0.0756800     0.0557516       2.02395       2.54461       2.78262       2.85718       2.76392       2.43160       2.35973       1.85840       1.45466       1.17356      0.936429      0.686971      0.495663      0.349829      0.230043      0.161087     0.0955296     0.0610412
  18  10 2291.6363    1.1907  0.7491 10.3476 -0.0029  0.0225   0.0299   0.0536    0.1024   0.0000   435.7999       3.90143       14.4015      -4.10067       2.97731      0.701103     -0.553617       1.50707   -0.00802948      -2.63012     -0.803045      0.895069     -0.307362      0.376640      0.318595     0.0843082     0.0389769    -0.0560211       1.98953       2.63704       2.88998       2.83130       2.82568       2.57918       2.32951       1.94439       1.48911       1.20081      0.855142      0.682865      0.521122      0.355979      0.247922      0.155539     0.0997744     0.0597858
  18  11 2436.9017    1.6178  0.9366 10.7182 -0.0020  0.0242   0.0358   0.0613    0.1276   0.0000   438.1238      -3.03998       11.0516      -1.25410      -2.18177      -2.22871      -3.07214      -1.04069      -1.50343       1.58936      0.147819     -0.970419       1.26746      0.398973      0.174482     0.0528525     0.0658592     0.0908473       2.15922       2.86332       2.99695       2.92371       2.88657       2.65257       2.44663       2.01723       1.78642       1.34329       1.09191      0.780487      0.567399      0.393571      0.264610      0.168894      0.102307     0.0655872
  18  12 2580.8679    2.1583  0.8995 11.3017 -0.0027  0.0230   0.0484   0.0594    0.1133   0.0000   440.9662      0.241781       14.1026     0.0110967       2.57213      -6.44111       2.80390      0.112833      0.979435       1.80215     -0.872871      -1.41448     -0.184219    -0.0795005     -0.331891     0.0552197    -0.0789599    -0.0635368       2.16008       2.70517       3.13990       3.29742       3.07572       2.71439       2.46342       1.97832       1.56513       1.22075      0.970782      0.680234      0.508121      0.353275      0.229544      0.160770     0.0953416     0.0589087
  18  13 2724.7609    2.7099  0.9274 11.6296 -0.0021  0.0231   0.0582   0.0573    0.1319   0.0000   441.0074       1.92654       9.57620      -5.60935      -3.78247      -1.51630      -2.94343      0.933650      -1.40249     -0.215608      0.702988      -1.44025      0.382067      0.203823     -0.214297   -0.00800159    -0.0295815     0.0602345       2.20595       2.86217       3.02359       3.08161       3.05102       2.74433       2.46799       2.02060       1.68028       1.31870      0.977453      0.758182      0.540205      0.387082      0.248271      0.165480      0.102600     0.0654805
  18  14 2868.7372    3.4861  0.8504 12.0093  0.0015  0.0226   0.0759   0.0525    0.1360   0.0000   441.7875     -0.265964       14.1834      -2.30749     -0.367968      -7.80059     -0.706358      -3.54708     -0.820925     -0.266379     -0.785602     -0.505146    -0.0266130      0.159645     0.0186338    -0.0336482     -0.122982     0.0281014       2.05324       2.73759       3.01287       2.96239       2.90789       2.62803       2.28705       1.92040       1.66312       1.23016      0.932076      0.689963      0.521652      0.359435      0.233661      0.151098     0.0945608     0.0575354
  18  15 3012.2552    4.0257  0.9777 12.2995  0.0006  0.0237   0.0820   0.0581    0.1462   0.0000   437.9862       9.00802       15.2229     -0.963542       3.03664      -3.29840     -0.259528      -2.70738       1.53642      -2.47804     -0.265772      0.744219    -0.0572595     -0.427468      0.247523    0.00161001     0.0694903   -0.00414391       2.09229       2.66340       3.00013       3.02955       3.03201       2.57150       2.41945       1.97272       1.67545       1.27681      0.983402      0.755836      0.512257      0.375670      0.257927      0.160605      0.101479     0.0619790
  18  16 3154.9536    4.1601  1.0934 12.8078  0.0002  0.0262   0.0879   0.0679    0.1302   0.0000   435.9546       6.91008       9.39222      -2.73742      -1.24190      -7.53440      0.134474       1.21488      -2.90645      -4.32229     -0.860671     -0.495009     -0.220759     0.0338405      0.214707     0.0761321     -0.266871    -0.0484265       2.41614       3.08106       3.16404       3.33726       3.07203       2.82955       2.53441       2.25547       1.99370       1.51270       1.19966      0.863634      0.631198      0.423182      0.285287      0.181003      0.112123     0.0680834
  18  17 3297.5333    3.7309  1.5389 12.6522 -0.0024  0.0325   0.0692   0.0863    0.1003   0.0000   437.8338       8.46904       7.65549      -3.83516      -6.90122      -7.73898     -0.850033      -7.72639      -1.98833      -2.46035      0.537756      -2.14192      -1.43430      0.308035      0.178864    -0.0492510     -0.101555    -0.0223592       2.91717       3.68349       3.88753       4.22272       3.85543       3.73056       3.16077       2.79245       2.26674       1.81626       1.32783       1.00831      0.736510      0.544326      0.359157      0.243887      0.134963     0.0878310
  18  18 3440.2068    3.3163  2.1967 11.9179 -0.0018  0.0390   0.0523   0.1038    0.1119   0.0000   439.4297       4.26720       4.39302      -8.74789      -6.74652      -13.9515      -2.42703      -1.56381     -0.745882       1.20447       1.61765      -2.13978      -1.14424     -0.336349     0.0565626     -0.297708     0.0516697   -0.00900403       3.46817       4.61399       4.76675       5.23885       4.80075       4.54962       3.92770       3.28105       2.77492       2.08519       1.65107       1.22962      0.887061      0.615984      0.412689      0.267011      0.172163      0.104388
  18  19 3582.7324    2.8570  3.2258 11.1970 -0.0001  0.0462   0.0372   0.1236    0.0986   0.0000   444.5923       12.1580       3.14729      -4.47607       7.69142     -0.777471       4.19869       1.71503       2.99164      -1.56226     -0.945611      0.425200      0.748297      0.729072      0.420145      0.287824     -0.309697      0.224513       4.26574       5.38030       5.91148       6.09165       5.77089       5.39290       4.71401       4.02127       3.30749       2.57385       1.93863       1.50901       1.09169      0.752236      0.507234      0.339148      0.205222      0.128722
  18  20 3725.4505    2.3522  4.6145 10.9196 -0.0013  0.0593   0.0264   0.1589    0.0668   0.0000   440.1216       6.34133       10.5822      -6.61718       7.22591      -8.80472     -0.567018       2.82278      -1.40186      0.109983       3.43351      -6.77613     -0.103029       1.55825      0.660693      0.647779      0.390319      0.206223       5.49002       7.05405       7.25487       7.45435       6.99206       6.72226       6.13237       5.28293       4.24763       3.45283       2.64248       2.01052       1.45303       1.02503      0.684160      0.435770      0.275816      0.162352
  18  21 3868.4039    1.9871  6.1963 10.3051  0.0004  0.0690   0.0189   0.1893    0.0608   0.0000   446.0562       6.01385       13.4247       2.61365      -9.31691      -23.3785     -0.747199      -9.49394       4.77886       3.03672      -1.79801       1.00200       2.64994     -0.389078     -0.982638     -0.464936      0.153281     -0.189883       6.11036       7.79702       8.40122       8.67397       8.41546       7.85576       6.80612       5.82079       4.90317       3.83736       2.99234       2.21876       1.61510       1.12440      0.758722      0.491977      0.312454      0.189230
  18  22 4011.1728    1.6170  8.4123 10.0686  0.0008  0.0882   0.0144   0.2447    0.0508   0.0000   435.8420       18.8232       13.0445       17.6020       2.94469      -27.7350     -0.461475       1.08856       1.54686       4.72278      -4.45813      -1.86961      -2.54884       1.74522       2.28743     -0.932348     -0.150859    -0.0258706       7.82803       10.0257       10.6135       10.9494       10.6368       9.74475       8.87775       7.45414       6.35045       4.97960       3.94875       2.90922       2.10062       1.44667      0.998688      0.628980      0.404674      0.239524
  18  23 4154.0895    1.3398 10.8802 10.0864 -0.0008  0.1137   0.0117   0.3219    0.0404   0.0000   442.1990     -0.268654      -1.06863      -9.95237       20.8984      -2.57642       7.32323       20.1629      -5.40894      -6.09794      -5.50663       1.85067      -3.32574     -0.581707      -1.32768       1.68119    -0.0361422    -0.0826600       10.0862       13.2563       14.1588       14.2803       14.0753       12.7873       11.4391       9.95484       8.12879       6.46010       5.04724       3.75412       2.71204       1.92839       1.25987      0.826109      0.517768      0.309527
  19   7 1867.2902    0.4556  0.4202  9.4601  0.0011  0.0188   0.0148   0.0397    0.0513   0.0000   439.7617      -1.74370       14.9395       1.10669      -4.61528      -1.87994      -1.50215     -0.261177      0.860118      0.516569      0.207465      0.204992     -0.297341     0.0915064   -0.00859872     -0.140635      0.178143     0.0831486       1.70812       2.04487       2.18556       2.19140       2.17886       2.05058       1.71247       1.53281       1.33008       1.11584      0.921199      0.686797      0.478286      0.313750      0.226267      0.148776      0.101693     0.0585869
  19   8 2021.7522    0.6832  0.5342  9.4737 -0.0061  0.0198   0.0201   0.0457    0.0775   0.0000   438.9506      -1.30643       16.9128     -0.990463      -2.57293      -2.94185      0.248565     -0.541076      0.667007     -0.498331     -0.294777      0.583832    -0.0391154    -0.0852358    0.00197379      0.196822     -0.147405     0.0616976       1.78699       2.25978       2.55216       2.45155       2.40732       2.35038       1.90937       1.71159       1.44612       1.06348      0.853229      0.674110      0.474994      0.344403      0.225464      0.162177     0.0990989     0.0645949
  19   9 2173.7337    0.9115  0.8116  9.5858 -0.0008  0.0224   0.0202   0.0527    0.1006   0.0000   439.3204       4.48796       13.3116       6.46413       3.05033     -0.922130      -2.09214      -1.73595      -1.32529      -1.33341      0.272500      0.512527      0.583900   -0.00482349     -0.138549      0.146726      0.138092    -0.0237537       1.83519       2.18644       2.57731       2.60958       2.47386       2.47432       2.09179       1.77164       1.57893       1.22676      0.889430      0.735999      0.546903      0.389939      0.270365      0.181949      0.118321     0.0727187
  19  10 2322.3658    1.2890  0.8175 10.3540 -0.0033  0.0226   0.0289   0.0521    0.1027   0.0000   436.4730      0.466984       10.3742     0.0583922      0.878961      -1.38354       2.26251     -0.547482       1.58297     -0.907393     -0.508527       1.28800     -0.287129     -0.334181     0.0655731      0.387910     0.0166378    -0.0727683       1.98296       2.32497       2.48950       2.59188       2.65527       2.44258       2.13477       1.83424       1.60289       1.33660      0.999902      0.734145      0.554959      0.425781      0.300413      0.189219      0.122199     0.0752642
  19  11 2468.2161    1.7487  0.9341 10.9115  0.0000  0.0246   0.0378   0.0581    0.1132   0.0000   437.3933      0.314375       14.2517      -4.81227      -1.76050       5.33815      -3.40833     -0.970741       2.76171      -1.53773      0.677996     -0.498522      -1.02650       1.04317      0.207180     -0.178461     -0.341334   -0.00243622       1.89068       2.67799       2.69553       2.81701       2.77559       2.55998       2.36584       1.99029       1.69656       1.34298       1.16277      0.802719      0.626899      0.427644      0.292884      0.203067      0.125018     0.0819584
  19  12 2613.1025    2.2730  0.9932 11.3418 -0.0034  0.0248   0.0474   0.0565    0.1323   0.0000   436.8090     -0.172108       18.4670      -2.01502      -6.91141      -3.04856      0.137565      0.315954      -3.10532      0.114193      -1.22754     -0.945732      0.352639      0.822267     0.0774773     -0.262406    -0.0654279    -0.0489424       2.05787       2.51864       2.88525       2.89627       2.81952       2.78204       2.36273       1.99395       1.75944       1.35014       1.04539      0.832175      0.595975      0.436397      0.316687      0.209910      0.130659     0.0810554
  19  13 2758.0429    2.8942  0.9697 11.6179 -0.0045  0.0237   0.0591   0.0545    0.1406   0.0000   439.8734       5.63227       11.0309      -3.41196     -0.638561       1.85256       2.42510      -1.35716      -2.08344      -2.32054      0.333152      -1.18967     -0.468607    -0.0131106     0.0398274     0.0578292      0.165451      0.190474       2.18622       2.77748       2.84076       2.89253       2.92205       2.73985       2.50838       2.08550       1.73200       1.37425       1.12559      0.840140      0.589223      0.447120      0.308916      0.210529      0.133458     0.0809474
  19  14 2902.6515    3.5280  0.9225 12.1748 -0.0056  0.0226   0.0749   0.0565    0.1322   0.0000   442.1735       1.29326       11.6359      -3.86305      -3.66826      -4.82505       2.68718      -4.37689     -0.109199      -3.22187      0.279715      -1.15988     -0.769037     -0.376714     -0.102039      0.397106     -0.102282    0.00771434       1.89679       2.47776       2.46845       2.67823       2.45663       2.38348       2.14528       1.94602       1.57044       1.29754       1.05008      0.792013      0.572377      0.395112      0.291274      0.192786      0.118304     0.0738076
  19  15 3046.6645    4.2229  0.9774 12.5416 -0.0021  0.0233   0.0863   0.0577    0.1382   0.0000   438.9288       4.81393       11.5739      -2.34129     -0.896391      -4.92479    -0.0439041      -4.83578       1.12765      -1.10463      0.134387     -0.609814     -0.104352      0.863970  -0.000817861     0.0308187     -0.133152     0.0441305       2.02287       2.41546       2.80848       2.87504       2.80215       2.64389       2.25596       1.97635       1.64249       1.27771       1.04092      0.752023      0.554499      0.421517      0.300512      0.183659      0.126099     0.0771024
  19  16 3189.9846    4.0856  1.1898 12.9214  0.0023  0.0285   0.0830   0.0695    0.1135   0.0000   437.8875       3.96854       16.4034      -8.20743     -0.487830      -5.13281       4.13663      -3.85758       3.44779      -1.02235     -0.252380      0.185117    -0.0620709      0.410472     -0.520651     0.0245338      0.176435    -0.0976054       2.50375       3.22320       3.38965       3.63472       3.57061       3.26270       2.87257       2.40916       2.02552       1.64170       1.31000      0.974694      0.704507      0.483259      0.343088      0.233599      0.150199     0.0944810
  19  17 3333.0463    3.7725  1.6801 12.2845 -0.0013  0.0318   0.0617   0.0793    0.1001   0.0000   435.1662       7.45574       12.6757       1.81879      -3.00519      -8.64515      -2.93953     -0.221899       1.71947      -3.03774      0.384970    -0.0447569      0.569488     -0.199488      0.145740     0.0123899    -0.0348557    -0.0833507       2.83942       3.46078       3.71518       3.79577       3.66631       3.60761       3.16687       2.72567       2.25287       1.86503       1.41825       1.12179      0.825618      0.597350      0.397698      0.271896      0.182561      0.111440
  19  18 3476.2714    3.0848  2.5651 11.6076 -0.0033  0.0408   0.0427   0.1057    0.0950   0.0000   443.5102       5.37193       15.6133     -0.545606      -10.0708      -11.2184       5.41665      -2.37854      -1.61720     -0.528361      0.971518      0.316779     -0.667525      -1.11725      0.488683     -0.307299     0.0420869      0.262885       3.41827       4.40202       4.59821       4.88105       4.66537       4.35512       3.98710       3.40751       2.99453       2.30766       1.78678       1.39050       1.02927      0.759433      0.522008      0.351257      0.220454      0.134856
  19  19 3619.5190    2.6744  3.7703 11.0800  0.0007  0.0506   0.0316   0.1341    0.0803   0.0000   435.9143      0.272567       9.34158       7.04846       7.56261      -1.66196      -7.91581      -1.16790     -0.866292      0.524592      -1.12705      0.141651     -0.767865      0.474462      0.200764      0.202823    -0.0904354    -0.0377584       4.25407       5.41151       5.78788       5.92546       5.80221       5.38924       5.01171       4.15851       3.58876       2.92807       2.33932       1.76115       1.31742      0.902961      0.622886      0.417698      0.275939      0.174925
  19  20 3762.7885    2.2449  5.2801 10.5350 -0.0008  0.0620   0.0224   0.1661    0.0671   0.0000   443.5736       7.66548       6.64028      -2.63910      -4.38712      -17.3568       3.28178      0.406472      -3.45227       2.54671       2.29569      -2.62813      0.805521       1.00919       1.05649     -0.114487     -0.132134      0.238979       5.58509       6.87195       7.35029       7.64902       7.48909       7.06317       6.41538       5.50411       4.48309       3.52018       2.73580       2.08996       1.62097       1.17431      0.832908      0.543811      0.355676      0.215276
  19  21 3906.1015    1.8340  7.0486 10.2601 -0.0006  0.0759   0.0162   0.2074    0.0505   0.0000   434.3563       12.0861       19.6201      -3.00076      -2.85559      -9.51053       12.7453      -2.14719      -3.77493       1.67125      0.583196      -5.15745      -2.76162       2.21578      0.264381     -0.376606      0.304705    -0.0271818       6.05105       8.07657       8.56688       8.86442       8.61038       8.11610       7.35108       6.30791       5.40214       4.26322       3.36852       2.57049       1.92662       1.38345      0.952951      0.634107      0.405535      0.250078
  19  22 4049.2814    1.5223  9.3787 10.0083 -0.0001  0.0949   0.0126   0.2631    0.0451   0.0000   436.2991       7.86383       13.1861       20.4370      -10.8057      -1.51706     -0.906061       6.49089       16.8480      -1.41376      -3.84587      -1.94961       1.45388      -1.21410     -0.148289     -0.242489     -0.525002     0.0111934       7.92005       10.1177       10.9971       11.1941       10.9439       9.97606       9.28551       8.07941       6.84671       5.54591       4.37354       3.31164       2.47920       1.77017       1.19203      0.810317      0.516510      0.319206
  19  23 4192.3388    1.3113 11.0638  9.9621  0.0004  0.1134   0.0108   0.3100    0.0397   0.0000   440.9575      -22.9275       7.84180      -3.28789       9.06043      0.421827       5.35743      -3.13391       2.16004      0.386367      -7.10690      -7.33392       2.00272       3.87691      0.487398     -0.745342     -0.565763     0.0582561       9.35928       12.4358       13.4800       13.6916       13.6091       12.3979       11.3251       9.56635       8.22265       6.49074       5.27683       3.90710       2.93669       2.05806       1.41499      0.956302      0.602308      0.386380
  19  24 4336.0488    1.0604 13.4969  9.9050 -0.0009  0.1513   0.0088   0.4070    0.0360   0.0000   403.9078       10.8437      -19.3257       11.4273       18.3067      -23.7481      -21.1732      -7.66774       17.9957      -1.07254       3.64395      -3.08466       6.27587    -0.0615151     -0.236634     -0.334277     -0.838718      0.697548       12.0329       16.1030       16.9083       17.8814       17.2800       16.3954       14.3981       12.5054       10.7235       8.71399       6.89172       5.20334       3.88314       2.73466       1.94072       1.27648      0.805661      0.509273
  19  25 4479.5089    0.8841 15.8843  9.8579  0.0006  0.1839   0.0074   0.5023    0.0308   0.0000   457.1286       12.2051      0.567663       8.70736       1.84860      -2.93796       8.74467      -12.0683      -12.4871       5.80532       8.33069       2.84843      -2.29560     -0.553227       5.23302      -3.00535      -1.95822      0.980135       14.5284       19.1087       20.6709       21.6055       20.9321       19.3828       17.6721       15.3065       12.8495       10.5305       8.41546       6.38145       4.70793       3.37644       2.36662       1.58881      0.989918      0.623770
  20   7 1893.9148    0.5033  0.3740  9.5190 -0.0055  0.0154   0.0168   0.0345    0.0503   0.0000   437.7442      0.107422       16.3470      0.593382      -3.70256       2.03220      0.100011      0.323088     -0.323573     -0.995816     -0.140110     -0.770997      0.485363      0.574880      0.202139      0.129998    -0.0793878     0.0962195       1.19126       1.49768       1.65756       1.71917       1.56300       1.48479       1.36228       1.21206       1.07602      0.939325      0.723858      0.569285      0.428449      0.296484      0.211283      0.134052     0.0901497     0.0600243
  20   8 2050.0360    0.7295  0.5920  9.4921 -0.0042  0.0244   0.0190   0.0441    0.0788   0.0000   439.1922     -0.778967       12.8243     -0.888710      -1.98767      -2.25969       1.26388     -0.656509      0.773587      0.814905      -1.51244     -0.188852     -0.423002     -0.161273     -0.362474    -0.0265598     -0.235223   -0.00198952       2.65602       3.05811       2.57581       2.12928       2.20237       2.57152       2.76517       2.54092       2.08385       1.38204       1.04040      0.824194      0.764019      0.631095      0.468956      0.305029      0.187351      0.108296
  20   9 2203.1173    0.9957  0.8285  9.6787 -0.0006  0.0205   0.0218   0.0536    0.1109   0.0000   439.2669      -2.47595       15.8485      -1.57984      -1.19978       1.88147      -2.79877      -1.33466      0.136308      0.432797     -0.409412    0.00608438      0.881238      0.168959     -0.195562   -0.00169820     -0.229367     0.0495528       1.61940       2.10199       2.21815       2.26516       2.31606       2.05892       1.97829       1.61238       1.46204       1.17982      0.946835      0.730358      0.535499      0.406539      0.278577      0.189361      0.126624     0.0821999
  20  10 2352.4722    1.3513  0.8535 10.3747 -0.0030  0.0255   0.0301   0.0519    0.1096   0.0000   439.2964       4.12580       14.6257      0.906330       3.40852     -0.880682      -1.13779      -3.71230      -4.06013      -1.12487      -2.53303      -1.82204     -0.392582     -0.181412    -0.0674883    -0.0295494    -0.0234273     0.0895445       2.62607       3.47420       3.49076       3.09760       2.62740       2.44456       2.47615       2.52779       2.47671       2.04510       1.69456       1.32515      0.900834      0.595923      0.385089      0.242447      0.147863     0.0968215
  20  11 2498.9795    1.8137  1.0842 10.8080 -0.0039  0.0242   0.0362   0.0618    0.1399   0.0000   440.4454       2.14337       13.2306     -0.604536      0.233962      -5.45329     -0.470738      -1.06018     -0.451675      -1.28653      0.939215      0.745863      -1.36775      0.645891     -0.156976      0.218505     -0.172745      0.137916       2.02887       2.59458       2.77769       2.88753       2.75031       2.58636       2.39045       2.08473       1.75361       1.47145       1.12570      0.856517      0.649853      0.491406      0.348797      0.235352      0.152533     0.0959248
  20  12 2644.9647    2.4127  0.9934 11.5305 -0.0054  0.0246   0.0493   0.0579    0.1225   0.0000   438.0125     0.0529642       14.1434     -0.526291       4.03606       3.52664      0.732950      -3.93734       2.95508       1.70540       2.55044     -0.869076     -0.722958     -0.632900     -0.441605     -0.248864     -0.246660    -0.0882808       1.91297       2.55610       2.73193       2.78233       2.82763       2.55780       2.46461       1.95362       1.70132       1.36223       1.07616      0.808904      0.637561      0.462686      0.321216      0.221405      0.149456     0.0975304
  20  13 2790.7602    3.1083  0.9016 11.8625 -0.0025  0.0216   0.0631   0.0514    0.1228   0.0000   439.1764       3.71070       15.5993      -3.24409      -3.01411     -0.933577      0.451998     -0.322361     -0.813885       1.34050     -0.965252     0.0446129      0.385722     -0.307254     -0.122986      0.256107    -0.0451722   -0.00742710       1.79169       2.24276       2.51039       2.63728       2.42109       2.31728       2.10435       1.79054       1.57971       1.30511       1.02683      0.775355      0.608502      0.413412      0.297511      0.198749      0.129917     0.0862141
  20  14 2935.9998    3.6708  0.9380 12.3941 -0.0075  0.0217   0.0790   0.0567    0.1197   0.0000   436.5650       5.15807       16.3066      -2.79427      -3.58572     -0.578951      0.527186      -4.28705      -1.30803      -3.50624       1.05276     0.0138404     -0.444179    -0.0282458      0.518010      0.141765     -0.205778     0.0516700       1.75321       2.24946       2.35581       2.49604       2.37927       2.35299       2.11604       1.87388       1.57625       1.25933       1.01120      0.722007      0.594066      0.440343      0.320142      0.211401      0.139162     0.0952181
  20  15 3080.5619    4.1481  0.9849 12.8514 -0.0011  0.0235   0.0845   0.0577    0.1119   0.0000   441.3354       2.38962       10.3507      -4.64519      -1.16854      -7.31252       2.79144      -1.49570       1.71042      -2.66748      -1.06296       1.06197    -0.0255006     -0.604638     -0.217277     -0.232099     -0.122598     0.0951547       1.88178       2.55033       2.60992       2.81365       2.71241       2.54517       2.37293       1.92989       1.72990       1.33567       1.16546      0.812071      0.647172      0.445769      0.335079      0.227270      0.144505     0.0945985
  20  16 3224.5209    4.0395  1.2260 12.7073 -0.0091  0.0277   0.0739   0.0674    0.1057   0.0000   437.9108       4.04063       12.0987      -3.14042      -3.93721      -5.72663       4.63825      0.565096       1.23726      -4.71893     -0.522734     -0.204833     -0.224113      0.185163     -0.259717      0.499947    -0.0339465      0.117318       2.27327       2.97047       3.21551       3.45744       3.12488       3.06260       2.84670       2.22996       1.97783       1.65654       1.29794      0.952614      0.730248      0.532709      0.375836      0.253873      0.170749      0.107620
  20  17 3368.2130    3.6494  1.9321 12.0854 -0.0006  0.0335   0.0536   0.0844    0.0873   0.0000   433.0976       6.22631      0.940005      -5.86289      -1.48095      -8.12296       3.13138      -5.11113       2.13070      -1.36029       2.00351      0.166592      0.603307       1.01419     0.0284893      0.339925     -0.317620      0.230232       2.67850       3.39879       3.64166       3.91189       3.66384       3.55545       3.16970       2.78952       2.37409       1.90305       1.56341       1.18375      0.919169      0.641472      0.460110      0.308480      0.210569      0.138384
  20  18 3512.0151    3.0087  2.9765 11.4334 -0.0009  0.0426   0.0365   0.1117    0.0757   0.0000   433.1937       5.79630       16.1241      -5.98931      -5.80233      -9.88697      0.568716      -2.58481     -0.951979      -5.02421      -4.73166      -1.11810       2.79423       1.11995     -0.101093    -0.0773250     -0.139383      0.360813       3.44644       4.41382       4.62329       4.81681       4.74722       4.64772       4.14837       3.55102       2.92913       2.48094       2.01217       1.53047       1.16698      0.826033      0.594075      0.411074      0.273301      0.178087
  20  19 3655.7625    2.5256  4.0584 10.9466 -0.0011  0.0518   0.0272   0.1363    0.0731   0.0000   436.7238       6.28087       23.6734     -0.496820      -14.4973      -15.4737      -5.00013      -9.50944      -2.64293      -6.74058      -1.70818      0.672336      0.755382      0.920753      0.692547     -0.179477    -0.0856463     -0.123566       4.23935       5.39894       5.65527       6.01900       5.91628       5.56496       4.93999       4.33879       3.80539       3.13026       2.44425       1.92232       1.43489       1.03460      0.719524      0.501224      0.329114      0.209967
  20  20 3799.5296    2.1288  5.8898 10.3998 -0.0005  0.0634   0.0195   0.1753    0.0605   0.0000   441.5957       7.85419       6.08089      -9.50090      -9.26268      0.309161      -2.70101      -8.69154       2.62648      -2.25188      -5.32505       3.52546      -2.92312     -0.397405      0.554155      0.648606     -0.888095     0.0393988       5.06153       6.56299       6.98741       7.37198       7.06477       6.55345       6.18389       5.30791       4.61367       3.78444       3.03072       2.35503       1.74775       1.27314      0.892816      0.615797      0.401626      0.254177
  20  21 3943.1758    1.7679  8.0933 10.1544 -0.0003  0.0810   0.0144   0.2219    0.0477   0.0000   432.4257       24.7187       8.60294      -12.6709      -26.0774       4.81960       4.87193      -13.9660       8.38110       2.58125       6.14197      0.847403       2.14061     -0.897971       2.02272      0.321222     -0.618786   -0.00628067       6.40911       8.25371       8.84435       9.15027       8.81237       8.53875       7.78298       6.85158       5.75907       4.79923       3.84978       3.00494       2.22672       1.65168       1.14215      0.793317      0.519092      0.335147
  20  22 4086.9031    1.5079  9.5060  9.9928 -0.0010  0.0934   0.0119   0.2590    0.0433   0.0000   448.8794       7.41963       12.6630      -7.94114       2.20903      -8.31591       17.0174      -13.3285       5.46464      -9.66982       5.64332       3.68251      -3.53730       2.50735       2.25398    -0.0286873     -0.707895      0.214968       7.28866       9.70111       10.4610       10.6921       10.3799       9.79393       8.90616       8.00928       6.71036       5.53381       4.44240       3.41526       2.58749       1.87005       1.31904      0.903163      0.585505      0.373375
  20  23 4230.7923    1.2274 11.4200 10.0336  0.0002  0.1180   0.0102   0.3251    0.0368   0.0000   414.8068       6.34553       13.3171       6.20774      -15.5494      -17.1326       16.6025     -0.224237       1.89386       8.89790       5.09355       4.91354      0.672473      -1.52260      -1.16619      0.655870      0.576732    -0.0757604       9.35129       12.1017       13.1848       13.5448       13.1496       12.5723       11.3306       10.0798       8.53778       6.99233       5.55077       4.29606       3.25101       2.42263       1.70110       1.16425      0.761303      0.492782
  20  24 4374.2850    1.0216 14.7027  9.9520 -0.0002  0.1570   0.0081   0.4276    0.0329   0.0000   426.6551       25.4162       27.8949      -18.8748       1.09531      -10.5628       25.1845       9.00212      -6.19832      -2.16746       13.7051      0.842302      0.312395       5.05878      -1.68947      -1.05673     -0.451646      0.878913       12.0285       15.9700       17.1218       18.0775       17.3106       16.6965       14.7574       13.2929       11.1561       9.18966       7.44298       5.70935       4.32408       3.17383       2.20419       1.53515      0.988481      0.646993
  20  25 4518.2347    0.8221 16.4320  9.8953  0.0001  0.1972   0.0070   0.5186    0.0291   0.0000   435.3158       9.42432       17.2627      -49.7868      -20.0438       35.0996       36.3649      -15.2098      -26.1499      -3.76255      -5.55319       10.9804       2.16565      -5.31737       2.79711       3.60812       2.09685      -1.97771       14.8859       19.8346       21.2120       22.2099       21.5655       20.5216       18.4701       16.3994       14.1234       11.5789       9.20297       7.29802       5.37515       4.03768       2.80006       1.92571       1.24723      0.812619
  21   6 1758.2139    0.3666  0.3190  9.3217 -0.0088  0.0184   0.0145   0.0355    0.0447   0.0000   439.8702      0.281895       16.0570      -1.25270      -2.60001      -2.93633    -0.0919226      0.262001     -0.204673     -0.251146     -0.545504     -0.970044    -0.0687428     -0.269456     0.0773712     -0.205623    0.00795174     0.0727407       1.66254       2.29757       2.45373       2.23735       2.04836       1.64835       1.76485       1.62861       1.50391       1.38389       1.05008      0.888420      0.576917      0.446719      0.278533      0.185717      0.125428     0.0715691
  21   7 1919.8095    0.5309  0.5027  9.3852 -0.0039  0.0176   0.0148   0.0417    0.0608   0.0000   437.9351       2.69812       16.0000     -0.465703      -2.35711    -0.0663977       2.13812     -0.565103      -1.97720     -0.238371      0.111853      0.880339      0.371217     -0.137655    -0.0899743      0.184602    -0.0295575    -0.0653151       1.40388       1.72724       1.88489       2.00227       1.94030       1.86376       1.69728       1.52534       1.27040      0.967622      0.910979      0.681615      0.522213      0.365810      0.256543      0.183801      0.125504     0.0820104
  21   8 2077.7237    0.7627  0.6779  9.4895  0.0009  0.0199   0.0181   0.0453    0.0824   0.0000   436.0972      0.910787       17.5193     -0.160063      -1.94263      -3.83876     -0.630162      -1.27830       2.23335      -1.24453     -0.891591      0.460140      0.411776      0.176670      0.338654      0.277205    -0.0156905    -0.0737706       1.57105       2.06396       2.27740       2.42369       2.26627       2.27315       1.95173       1.66754       1.44251       1.21115      0.897705      0.741721      0.565129      0.403222      0.298736      0.198172      0.138610     0.0915234
  21   9 2231.9022    1.0506  0.7981 10.0871 -0.0019  0.0205   0.0233   0.0515    0.0960   0.0000   438.1298      -2.37197       9.62670      0.317469      -2.60507      -4.67129     -0.557846      -1.30254       1.63068     -0.609620     -0.838107      -1.95735      0.202883     0.0499738     -0.179355     -0.188205    -0.0506656    -0.0362027       1.68972       2.07049       2.27613       2.36150       2.24494       2.22123       2.04245       1.70581       1.45592       1.21521       1.04311      0.812579      0.593561      0.428445      0.307382      0.222970      0.146136      0.100867
  21  10 2381.9298    1.4518  0.9915 10.4004  0.0003  0.0237   0.0283   0.0571    0.1150   0.0000   438.9987      -3.48915       15.9012       3.58577      -5.61435      -1.01898      -1.30758       1.24914       1.02208      0.149171      0.196257       2.01883      0.170029     -0.580605    -0.0178411      0.240929    -0.0253764    -0.0573636       1.82956       2.43855       2.41315       2.56045       2.38953       2.36813       2.23767       2.00026       1.73558       1.42533       1.12466      0.869774      0.674366      0.519389      0.377486      0.269847      0.182043      0.111408
  21  11 2529.3314    1.9733  0.9856 11.0234 -0.0012  0.0237   0.0383   0.0546    0.1158   0.0000   438.2962       1.35154       11.6458     -0.340646      -1.56492      -1.27193      -3.74049     -0.576847      0.108756      0.389687      0.533508      0.241937     -0.163102     -0.243461     0.0717102     0.0551286      0.221262      0.222611       1.82666       2.32900       2.40371       2.51718       2.63505       2.31082       2.15276       1.89088       1.69578       1.37619       1.11325      0.864723      0.659811      0.493466      0.359185      0.242896      0.165166      0.106661
  21  12 2676.2386    2.6338  0.9911 11.5897 -0.0005  0.0226   0.0524   0.0583    0.1211   0.0000   437.1102     -0.130412       12.2987      -3.04307      -1.47958      -1.78413      -2.43491      -3.31100      0.185663       1.10119     -0.675497     -0.203089     -0.512106      0.421168      0.598602     -0.264182     -0.223908     0.0372533       1.78496       2.35494       2.49173       2.49979       2.35683       2.33665       2.06719       2.02260       1.65972       1.39519       1.11352      0.886594      0.663894      0.510643      0.345054      0.247428      0.169829      0.112047
  21  13 2823.0518    3.2391  0.9526 11.7174 -0.0028  0.0223   0.0634   0.0537    0.1532   0.0000   440.4093       3.57741       15.7904      -1.03614      -4.92861      -3.90532     -0.826976      -2.01343      -2.79597     -0.488841       1.71805     -0.858674      0.221827      0.329502     0.0198814     -0.352067     0.0642403      0.121447       1.92177       2.54714       2.66851       2.66696       2.43244       2.35360       2.11302       1.95737       1.74699       1.54598       1.27281      0.993463      0.733482      0.527798      0.343000      0.241324      0.155454      0.101114
  21  14 2968.9602    3.8608  0.9257 12.2609 -0.0012  0.0209   0.0771   0.0511    0.1277   0.0000   439.6628       3.51010       15.3995      0.400449      -6.67351      -2.89468       1.77573      -3.26811     -0.684579     -0.916121      0.237670      0.115167     -0.122104      0.163479     -0.465093      0.218826      0.111919      0.232023       1.69931       2.09720       2.29597       2.42534       2.41035       2.27601       2.02389       1.78210       1.52483       1.25868      0.992911      0.770994      0.569758      0.454145      0.328132      0.223444      0.148999     0.0992264
  21  15 3114.0559    4.2787  1.0085 12.6842 -0.0032  0.0222   0.0835   0.0598    0.1205   0.0000   438.7952      0.280868       16.0094      0.431674     -0.303950      -5.89743       1.25277      -2.11265      0.802974      -2.94495     -0.597686     -0.821421      0.184208      0.133317    -0.0282726      0.156674      0.183811    -0.0498618       1.80729       2.32008       2.40002       2.49043       2.42703       2.14842       2.01238       1.90121       1.66707       1.44355       1.12606      0.926109      0.696690      0.486778      0.349210      0.240908      0.163922      0.101773
  21  16 3258.6503    4.1267  1.3414 12.4680 -0.0022  0.0275   0.0702   0.0658    0.1248   0.0000   436.9246       7.67897       8.87884      -2.32235      -3.05641      -6.85252     -0.593654      -2.30707       1.59717    -0.0877723     -0.532873      0.998169     -0.368789     -0.525261     -0.536846     -0.156688      0.161641      0.141252       2.21948       2.87225       3.07769       3.27375       3.26611       3.10969       2.61111       2.32577       1.98775       1.68979       1.30678       1.02612      0.766114      0.572565      0.398076      0.292132      0.192080      0.123437
  21  17 3403.0284    3.4645  2.0327 12.0335  0.0001  0.0333   0.0485   0.0865    0.0722   0.0000   437.1606       7.49802       13.0348      -8.43918     -0.838219      -7.15635     -0.687950      -10.8183       7.17189      0.218278       1.81089      0.404492       1.29862      0.121774      0.753432      0.310058     -0.343918     0.0314368       2.49608       3.22063       3.45513       3.70742       3.54451       3.46157       3.17218       2.75518       2.34319       1.99350       1.54391       1.23645      0.940906      0.716534      0.501469      0.358938      0.240022      0.160665
  21  18 3547.2788    2.8619  2.9126 11.6508 -0.0012  0.0422   0.0357   0.1101    0.0653   0.0000   443.1436       8.93967       11.8511      -2.72919      -1.22081      -11.4885       2.00995       6.92598       4.30688      -3.35980       2.39920       1.20158     -0.806662     -0.125796     -0.476811     0.0860302     -0.233620      0.366831       3.20250       4.23312       4.56407       4.75221       4.69029       4.48352       4.05518       3.54431       3.03051       2.50502       1.98543       1.53017       1.20316      0.888297      0.650126      0.445730      0.310041      0.203796
  21  19 3691.6932    2.4182  4.5762 10.7488 -0.0018  0.0531   0.0240   0.1413    0.0642   0.0000   433.6877      -3.60285       11.8867      -3.78884       8.35179      -6.22586       3.43348      -10.1528      -13.2387      -3.02448      -1.14195     -0.158576     -0.373808    -0.0315192     -0.113292     -0.720687      0.450622      0.209071       4.10193       5.26192       5.59115       5.90327       5.82019       5.50392       5.09302       4.47077       3.88876       3.10760       2.56394       2.03411       1.54727       1.15463      0.813104      0.572163      0.390911      0.261363
  21  20 3835.8738    2.0638  5.9476 10.4224 -0.0012  0.0635   0.0183   0.1700    0.0544   0.0000   431.8381       4.56098       11.3386     -0.659218       4.82351       2.41469      -6.32254      -11.6069      0.240730      -4.00385      -3.29282     -0.779957       1.00909      -1.84355     -0.225320      -1.68785     -0.135817      0.529932       4.82738       6.35641       6.80904       7.11049       7.02102       6.56096       6.14916       5.29526       4.56949       3.81429       3.06006       2.42045       1.83068       1.34320      0.988599      0.684859      0.455309      0.301715
  21  21 3980.1146    1.7157  8.4034 10.0678 -0.0004  0.0809   0.0134   0.2220    0.0457   0.0000   444.8513      -12.3777       15.1271       5.22412       3.27289       1.66183       7.04530      -1.04518      -5.10533       8.19213      -7.16710     -0.455059      0.703674      0.743838      -1.67825      0.252038      0.183001    -0.0306301       6.13136       7.94292       8.54824       8.75334       8.70854       8.29814       7.59933       6.85510       5.78196       4.88926       3.93059       3.05440       2.33124       1.77970       1.26983      0.889592      0.605098      0.393593
  21  22 4124.2191    1.4073 10.2937 10.0395 -0.0009  0.0994   0.0108   0.2808    0.0378   0.0000   436.5969      -21.4326       8.80887      -5.66311      -1.62532      -16.1609      -29.9496     -0.315825       11.2395      -5.49379      -5.43482      0.992108     -0.789996       2.52636      0.325997      0.347038       1.22482    -0.0659184       7.53964       9.84975       10.7473       11.2331       10.8562       10.4775       9.50109       8.39900       7.28157       5.88048       4.78226       3.79830       2.87487       2.14084       1.56108       1.06870      0.728886      0.483451
  21  23 4268.4980    1.1606 12.7268  9.9738 -0.0014  0.1294   0.0089   0.3588    0.0345   0.0000   438.8964       17.8253       14.1885      -1.24847      -6.26275      -21.6895       6.09989      0.228229       19.5729      -11.3438      -9.42513      -10.1139      -1.28640       5.43827      0.524110      -1.07331     -0.452146       1.11170       9.54158       12.7024       13.2418       14.3460       13.5787       13.3246       12.0198       10.8759       9.26273       7.58472       6.21608       4.87731       3.79353       2.77224       2.01775       1.41041      0.948882      0.633971
  21  24 4412.5458    0.9711 15.6208  9.9289 -0.0002  0.1666   0.0073   0.4495    0.0298   0.0000   430.7661       44.4527       45.4890      -29.9397      0.978380       9.24879       15.0928       10.2950       14.7303      -2.59967       19.1824       9.04890       1.28070      -1.22788       3.26147       1.78578       1.07907      0.436776       12.3036       16.0042       17.7953       18.2829       18.0238       17.1902       15.6425       13.7099       12.0365       9.84065       8.08737       6.36434       4.83929       3.60282       2.61612       1.83696       1.19847      0.809683
  22   5 1611.3382    0.2223  0.2130  9.2478 -0.0009  0.0157   0.0103   0.0290    0.0319   0.0000   440.1315      0.402294       18.2195      -1.92841      -1.87396       1.76604      0.687662      0.421519      -1.92579      0.453266    -0.0703617      0.522534     -0.399886      0.377596     -0.231351      0.269999    -0.0672344     0.0335370       1.08384       1.44644       1.55381       1.79807       1.47438       1.70349       1.28004       1.19180       1.17190      0.980681      0.691610      0.653195      0.524356      0.322155      0.241664      0.186407      0.136595     0.0692546
  22   6 1781.5212    0.3832  0.2870  9.3737 -0.0058  0.0187   0.0139   0.0284    0.0398   0.0000   440.0514      -1.07543       17.8215     -0.179956      -2.95472     -0.560260     -0.558814     -0.398371     0.0241937      -1.06884       1.23258      0.398193     -0.273192     -0.264334    -0.0213862     -0.131319     0.0964062     0.0459904       1.56041       1.59944       1.80853       2.27617       2.04438       1.27976       1.45472       1.71374       1.39111       1.05890      0.919448      0.820816      0.645189      0.394391      0.296614      0.185064      0.146288     0.0943105
  22   7 1945.0768    0.5985  0.4584  9.5079 -0.0004  0.0167   0.0164   0.0354    0.0553   0.0000   439.0360      -2.47941       12.9013      -2.08074      -1.27752       1.32545       1.18139      0.197092      0.340276      0.734296      0.575224      0.447717     -0.169530     0.0829410      0.202836      0.228233    -0.0198549     0.0156671       1.24751       1.56382       1.64775       1.61050       1.64961       1.62927       1.43849       1.36525       1.15730      0.975188      0.864615      0.704150      0.539531      0.407120      0.273694      0.202973      0.127622     0.0905803
  22   8 2104.7596    0.8223  0.7369  9.5855  0.0004  0.0198   0.0184   0.0490    0.0869   0.0000   440.0627      -2.24227       16.0145      -1.67589     -0.391245      -1.08966      -2.82097      -2.15839      0.432048     -0.206437      -2.31199     -0.601246      0.532552     -0.339993     -0.118377      0.227155    -0.0246008    -0.0358856       1.56168       2.02706       2.16516       2.34285       2.15706       2.21589       1.89747       1.64025       1.47896       1.25765      0.977379      0.791663      0.602264      0.458562      0.315086      0.246689      0.155199      0.107413
  22   9 2259.9476    1.1287  0.7849 10.0655 -0.0014  0.0209   0.0240   0.0494    0.0936   0.0000   441.7119      0.613020       14.1801      -2.25569      -2.34061       1.19233     0.0442375      -1.82381     -0.252449     -0.371489     -0.148984      0.251756      0.305230      0.644094    -0.0105164     -0.211254     -0.238489      0.155707       1.57668       2.13546       2.27046       2.22658       2.10675       1.85519       1.79844       1.71287       1.55766       1.37255       1.12921      0.906328      0.700375      0.492197      0.368431      0.244923      0.167139      0.107319
  22  10 2410.8671    1.5506  1.0739 10.3931 -0.0010  0.0236   0.0292   0.0589    0.1323   0.0000   439.0270       1.85705       11.7203      -2.02364     -0.514528     -0.580024      -2.28291      -3.59857     -0.548756       1.01395      0.218346     -0.225506      0.372309      0.657214      0.593797     -0.250949    -0.0817220     -0.155663       1.64944       2.06519       2.35332       2.53216       2.35791       2.25693       2.08233       1.96186       1.58414       1.36817       1.13974      0.909057      0.653516      0.534950      0.374095      0.279119      0.178084      0.125412
  22  11 2559.2399    1.9946  1.1106 10.9954 -0.0027  0.0232   0.0372   0.0605    0.1217   0.0000   439.5164       3.76040       14.6379      -2.27412     -0.387674      -5.66366       1.31127    -0.0356019     -0.608235      -2.23526       1.48428      -1.59723     -0.487412       1.08207      0.141730      0.155485     0.0689960     0.0394587       1.84520       2.33513       2.45442       2.55310       2.50785       2.48055       2.27397       2.02593       1.68312       1.42696       1.16017      0.962587      0.720169      0.548444      0.397740      0.278570      0.191840      0.130050
  22  12 2707.1702    2.6538  0.8865 11.7820 -0.0023  0.0199   0.0544   0.0534    0.1052   0.0000   440.8005       1.86305       12.3423     -0.523834     -0.875737      -5.76377       3.40979      0.495519      0.531778     -0.400465      0.890251      0.333963    -0.0518346       1.28969     -0.356006      0.119913     -0.237714     -0.209309       1.56187       1.99737       2.07290       2.10749       2.04253       1.99294       1.91633       1.68208       1.45904       1.23268       1.00256      0.800109      0.616141      0.464439      0.337435      0.246835      0.173771      0.116804
  22  13 2854.8157    3.4811  0.8709 12.1737 -0.0043  0.0191   0.0710   0.0517    0.1173   0.0000   438.0994       3.92425       16.3825      -4.31206      0.566501      -6.68728      -1.17896      0.141075     -0.952510      0.892597     -0.443780     -0.441011      -1.28896       1.11246    -0.0205088      0.782000     -0.142766    -0.0616967       1.45881       1.87943       2.06464       2.20732       2.18517       2.05677       1.89166       1.63158       1.41960       1.14001      0.970149      0.734839      0.552096      0.436277      0.320864      0.230672      0.158903      0.103771
  22  14 3001.4663    3.9288  0.9771 12.4702 -0.0008  0.0211   0.0766   0.0557    0.1224   0.0000   439.4264       5.95604       8.87669      -1.76174      0.399277      -6.98723      -2.22040      0.776534      0.957807      -1.06278       2.36791     -0.192818     -0.280790     0.0627795    -0.0852139     -0.329894    -0.0199857      0.123644       1.56906       2.07253       2.16965       2.24884       2.18669       2.14643       1.97702       1.83829       1.46987       1.30905       1.01943      0.847141      0.630730      0.490123      0.352307      0.257406      0.170300      0.120065
  22  15 3147.1242    4.1731  1.0179 12.8861  0.0001  0.0222   0.0827   0.0616    0.1052   0.0000   438.2073       2.60428       14.4620      -1.16395      -1.95566      -8.20554      -1.51634     -0.357568       3.75091     -0.931390       1.05216       1.31844      -1.69475     0.0771861      0.388885     -0.170519      0.168646    -0.0288978       1.70619       2.30794       2.48100       2.59039       2.47334       2.38489       2.15360       1.89745       1.67383       1.40969       1.13345      0.917246      0.711840      0.507191      0.370703      0.250777      0.176816      0.122115
  22  16 3292.3971    3.7557  1.5534 12.4210 -0.0001  0.0294   0.0594   0.0729    0.0932   0.0000   440.3851       5.88519       14.7563      -7.27336      -3.25302      -3.35723       2.96704      -5.32769     -0.976090      -1.57708     0.0339009     -0.233450      0.893167     -0.410185    -0.0545263     0.0286827     -0.104822    -0.0489361       2.16732       2.71648       2.91098       3.22536       3.15754       2.82166       2.74388       2.42657       2.06205       1.75632       1.36982       1.13473      0.887199      0.668470      0.461709      0.341700      0.241284      0.157511
  22  17 3437.3761    3.3179  2.3024 11.8226 -0.0016  0.0355   0.0425   0.0890    0.0714   0.0000   438.4842       1.91759       15.7976      -1.19687      -4.15701      -6.56702       5.66429      -4.73932      0.483479      -4.50807      0.919677      -1.71464      -2.38425      -1.33998      0.506915      0.289778     -0.723565     0.0279548       2.72156       3.37578       3.64388       3.87155       3.90606       3.61709       3.34043       3.01031       2.58929       2.15595       1.76452       1.35595       1.09229      0.817052      0.591664      0.432492      0.292823      0.199868
  22  18 3582.2769    2.7442  3.4281 11.3087 -0.0011  0.0442   0.0299   0.1155    0.0580   0.0000   439.6269       15.1179       8.67935      -13.6754     -0.658280      -7.92143       1.03838      -9.03424      -1.95330      -3.04522       1.19888      0.952278       2.31117     -0.334974       1.67471      0.970539     -0.479548     -0.241631       3.26777       4.32066       4.61157       4.85797       4.75045       4.46802       4.14601       3.71214       3.23084       2.69609       2.22255       1.75448       1.36426       1.02049      0.741776      0.526862      0.360103      0.244896
  22  19 3727.1011    2.3152  4.8463 10.7449 -0.0008  0.0541   0.0217   0.1465    0.0558   0.0000   438.8093       20.0778       6.48815      -19.7895     0.0920524      -3.64449     -0.902505      -6.76268     -0.332829       1.44538       1.25922      -3.09404      -2.07864     -0.194733     -0.729235      0.504424      0.106690      0.116460       4.00493       5.16730       5.59421       5.88896       5.83089       5.49570       5.17555       4.41106       3.92516       3.29483       2.73189       2.14368       1.62843       1.26193      0.893113      0.650832      0.458133      0.301192
  22  20 3871.9149    1.9305  6.4059 10.4460 -0.0008  0.0658   0.0167   0.1806    0.0465   0.0000   436.4971       9.71484       13.8319      -1.74521      -6.07450      -8.33159      -2.72338      -13.3567    -0.0810588      -8.48391      -7.01829     -0.206684     -0.100605       2.12362     -0.739203      0.151851     -0.239324      0.546585       4.82292       6.13753       6.66699       6.95764       7.01932       6.65820       6.13171       5.46514       4.71619       3.98890       3.21363       2.60152       1.98118       1.52052       1.11016      0.791874      0.546772      0.371152
  22  21 4016.4388    1.6039  8.4604 10.1559 -0.0004  0.0824   0.0126   0.2269    0.0408   0.0000   450.1799     -0.470109       11.1910      -15.8372       10.9247      -3.49045      -10.8731       7.40750       13.3331      -3.99177      0.990210      -2.77889       2.56202      -2.47632      0.355447      0.211966     -0.142396      0.419923       6.01183       7.79545       8.34141       8.84315       8.71712       8.26290       7.63263       6.87030       5.99405       4.97879       4.09118       3.29458       2.55729       1.88543       1.39927      0.988816      0.688936      0.463960
  22  22 4161.1738    1.3393 10.9132 10.0294 -0.0006  0.1049   0.0101   0.2923    0.0353   0.0000   447.9281      -2.05225       24.5665       8.35996      -14.8441      -4.14055       3.54748      -8.72968       14.9029      -2.52907      -3.18487      -5.72684       1.52421      -3.06774      0.294081       1.61006       1.10828      0.368639       7.40426       9.68260       10.4821       11.0163       10.9622       10.4072       9.63249       8.58788       7.46108       6.33567       5.14074       4.11736       3.18268       2.43022       1.75521       1.26762      0.866685      0.582122
  22  23 4305.8059    1.1490 13.4714  9.9214 -0.0002  0.1328   0.0081   0.3656    0.0319   0.0000   437.8872      -1.73457      -11.3264      -22.5211      -3.35444       11.8694      -1.78224       3.82648      -11.0276       5.37294       9.02475      0.559676       4.51421      -1.35744       4.53148     -0.790436      -1.59179     0.0288165       9.29585       12.3803       13.3431       14.1297       13.9596       13.3089       12.1104       10.8460       9.36511       8.06746       6.59205       5.18678       4.08394       2.99409       2.24849       1.58009       1.07889      0.717957
  22  25 4594.9596    0.7760 18.0805  9.7581  0.0018  0.2064   0.0059   0.5446    0.0254   0.0000   464.6058       60.0386       30.1129      -20.0277       21.0696      -25.3871       23.0985      -8.97782      -33.6505      -2.47791       24.6306       5.45059      -21.7585       1.13441       2.33970       3.03425      -3.33585      0.799733       14.2284       18.5542       20.7735       21.1465       21.3055       19.9637       18.8424       16.8246       14.4734       12.2772       10.0868       8.08598       6.30936       4.76225       3.50830       2.49308       1.70622       1.15372
  23   6 1804.2221    0.4085  0.3686  9.4005 -0.0032  0.0151   0.0131   0.0370    0.0428   0.0000   438.7192      -1.80321       19.3623      0.194952      -3.32567     -0.308018      -1.64234      -1.60593      -1.03925     -0.532157      0.569911     -0.404047     -0.145245      0.115673     -0.155035    -0.0824223      0.194559     0.0741007       1.00194       1.23427       1.45105       1.49042       1.51063       1.31814       1.36322       1.21177      0.987141      0.933079      0.655877      0.607520      0.428929      0.337341      0.261699      0.201132      0.130426     0.0883448
  23   7 1969.6111    0.5877  0.5829  9.5797  0.0007  0.0198   0.0147   0.0440    0.0566   0.0000   438.6484      -3.31739       19.8696      -1.75013      -4.79476      -3.67815     -0.132585       1.28238       1.21084       1.69101      -1.14046     -0.530125      0.598322      0.303659     -0.313296     -0.209928     -0.158819     0.0402118       1.44522       1.95378       2.03257       2.16045       1.70619       1.76733       1.41952       1.57421       1.40146       1.38434       1.09742      0.921015      0.662744      0.532343      0.374071      0.261385      0.172127      0.126534
  23   8 2131.0815    0.8909  0.7263  9.5464 -0.0028  0.0201   0.0189   0.0422    0.0902   0.0000   439.7897      -1.77455       14.6755      -2.29980      -2.02839     -0.803956     -0.208794      -2.91208     0.0808946     -0.747066     -0.233852     -0.896454     -0.447881     0.0577704      0.600877      0.218164     -0.263970     0.0798322       1.48713       2.04510       2.31513       2.40252       2.48061       2.29297       2.03364       1.76726       1.47702       1.28342       1.03180      0.795400      0.603976      0.446653      0.356910      0.247958      0.170876      0.118236
  23   9 2287.4913    1.2596  0.8593 10.1615  0.0001  0.0205   0.0248   0.0482    0.1033   0.0000   440.4366      -3.81698       11.4813      -3.30656      -1.18904      -2.14434      -1.86578      -2.69356       1.97114       2.15256       1.27560     -0.394985      0.863650      0.482413      0.228487     -0.222327      0.417385     0.0525675       1.42417       1.86850       1.98786       2.13396       2.04844       1.97479       1.74132       1.72951       1.41873       1.26191       1.02009      0.812700      0.660007      0.478797      0.363017      0.261142      0.194534      0.123778
  23  10 2439.2024    1.6822  1.0977 10.3295 -0.0010  0.0232   0.0304   0.0586    0.1474   0.0000   437.5233       1.44344       16.4756      0.769813      0.708667      -2.36532      -1.90785     -0.941327     0.0296705      0.216019      0.908731     -0.351873    -0.0557680      0.157964     -0.278114    -0.0784077     -0.313836    -0.0495843       1.64599       2.24517       2.22735       2.49441       2.36838       2.38387       2.16840       2.00358       1.69981       1.32400       1.11767      0.957918      0.741035      0.558550      0.402022      0.282617      0.203836      0.145530
  23  11 2588.7393    2.1222  1.1868 10.9521 -0.0031  0.0237   0.0370   0.0615    0.1349   0.0000   440.0230     -0.320201       14.5956      -2.82900       3.61911      -3.91580      -1.24301     -0.845354      -1.61656      0.868728     -0.481112       1.72092      -1.16759      -1.23399      0.305149     -0.378703    -0.0982161      0.133513       1.71149       2.21557       2.28869       2.34527       2.28615       2.24421       2.07968       1.91621       1.71019       1.51003       1.24715      0.983901      0.777655      0.614043      0.427901      0.323531      0.226242      0.159516
  23  12 2737.6627    2.8770  0.9188 11.7976 -0.0058  0.0202   0.0553   0.0513    0.1105   0.0000   438.3371       2.26856       14.3469      -3.08844      -5.34258      -4.18055       1.67045     -0.209490      0.911736      -3.65199       2.60916      0.613804     -0.497057      0.600792     -0.371228      0.476394     0.0641227     0.0202453       1.41838       1.81398       1.97582       2.03088       2.02502       1.93585       1.81882       1.68334       1.40638       1.19190       1.01601      0.830461      0.626165      0.509075      0.349023      0.262375      0.187184      0.120530
  23  13 2886.1924    3.5666  0.9283 12.2467 -0.0012  0.0206   0.0683   0.0515    0.1159   0.0000   436.7517       3.54032       16.1808      -1.25896       2.50604      -4.57923       2.12617      -3.72956       1.52741      -3.03194      -1.63787      0.551809     -0.439744     -0.945422      0.172740     0.0900397     0.0107976     0.0327566       1.44387       1.90837       2.05745       2.13533       2.03661       2.02415       1.85036       1.69992       1.52270       1.22686       1.05059      0.797182      0.662005      0.498989      0.371106      0.270346      0.185614      0.127369
  23  14 3033.5528    4.0708  0.9381 12.6346 -0.0016  0.0210   0.0790   0.0511    0.1188   0.0000   437.0257       4.10827       13.9047    -0.0774080      -5.31050      -5.19713       1.21858      -1.11703       2.03659      -2.54005      0.719497       1.71654       1.20951      -1.08979     -0.590646      0.501965      0.283284     -0.247479       1.55630       1.94443       2.20917       2.18874       2.16024       2.10934       2.02208       1.77895       1.55692       1.34428       1.04250      0.862735      0.646419      0.509299      0.396046      0.282314      0.208210      0.138044
  23  15 3179.7667    4.1784  1.1726 12.8527 -0.0042  0.0240   0.0751   0.0637    0.1152   0.0000   438.3246       2.51310       12.8619       1.38217      0.252837      -3.52340      -2.65508      -5.04094      -1.39944      -1.68200      0.625427     -0.812229      0.179161     -0.840398      0.142924     -0.577000      0.405581      0.230156       1.70853       2.18904       2.23419       2.50332       2.51651       2.33201       2.16992       1.96714       1.75631       1.40879       1.17407      0.967525      0.749453      0.570969      0.409727      0.324186      0.223930      0.152290
  23  16 3325.7058    3.8071  1.6917 12.3361 -0.0024  0.0290   0.0559   0.0731    0.0840   0.0000   436.6624       8.77437       12.3119      -1.32918     -0.307350      -8.04271       2.60643      -2.55529      -1.92080      -1.52060       2.79933      0.248533     -0.844407      0.944763     -0.212401      0.530472     0.0915595     -0.123771       2.09412       2.72040       2.89189       2.91301       2.97434       2.83102       2.67593       2.44640       2.14592       1.78477       1.49998       1.13274      0.943658      0.722550      0.539887      0.393880      0.276838      0.193213
  23  17 3471.4008    3.2106  2.4372 11.8224 -0.0013  0.0347   0.0390   0.0941    0.0609   0.0000   442.9030      0.939074       12.0057      -5.31045      0.189864      -9.94323       2.86654      -1.29135      -2.00848      -4.37258      -2.13378       1.38651      0.118458     -0.163073     -0.484856     0.0131236      0.506975     0.0843583       2.45651       3.11844       3.43781       3.54466       3.64188       3.45913       3.21039       2.78926       2.44920       2.07859       1.72711       1.38153       1.08289      0.812100      0.626419      0.440556      0.311829      0.217326
  23  18 3616.8518    2.6369  3.8177 11.1898 -0.0002  0.0457   0.0267   0.1210    0.0529   0.0000   442.8579      0.634797       13.0762      -4.18838      -11.1837      -11.4983      -1.59431      -3.13480      -2.08410      -3.45531     -0.980409       1.73084      -2.05825     -0.162646       1.79991      0.541780     0.0393513     -0.137846       3.20936       4.18880       4.45510       4.64641       4.55499       4.37744       4.12962       3.75079       3.28715       2.79835       2.31030       1.85716       1.47738       1.14463      0.819428      0.601596      0.430119      0.289816
  23  19 3762.3461    2.2164  5.4254 10.6206 -0.0007  0.0566   0.0190   0.1501    0.0501   0.0000   438.5268       14.5396       4.53192     -0.239682      -11.0701      -11.4345      -1.19802     -0.708468       1.67206      -4.91028       5.83136     -0.156146       1.66821      0.704261     -0.270231     0.0465218     -0.451821      0.627990       3.96207       5.12831       5.51438       5.70016       5.91702       5.51278       5.21336       4.57757       4.09386       3.38237       2.88984       2.30560       1.78035       1.36150       1.02428      0.751102      0.530327      0.358300
  23  20 3907.5052    1.8266  6.8891 10.3694 -0.0006  0.0680   0.0148   0.1874    0.0440   0.0000   451.6521       13.0290       10.1089      -7.32283      0.137225      -11.2776     -0.876663       6.66145      0.686678       3.96442      -3.84596       3.82370     -0.353074      0.917601      -1.02208    -0.0437922     -0.488946      0.793862       4.71818       6.11687       6.84505       7.05103       6.98393       6.67735       6.31765       5.65731       4.85260       4.07444       3.41246       2.76924       2.16368       1.62707       1.23746      0.885727      0.623527      0.431172
  23  21 4052.5074    1.5305  9.2984 10.1943 -0.0002  0.0885   0.0115   0.2397    0.0366   0.0000   429.2905       22.0383       27.1666      -8.74241      -5.13254      -15.7699       7.53624      -4.38281      -6.83931       8.01009       3.85739      -4.11454      -1.13836       1.58186       1.24684      0.367624     -0.262648      0.153613       6.00245       7.91496       8.54454       8.94919       8.92994       8.53218       8.09700       7.06138       6.38628       5.31430       4.45531       3.54767       2.79389       2.15700       1.59469       1.17327      0.819732      0.567002
  23  22 4197.7912    1.2848 11.6889 10.0497  0.0004  0.1119   0.0093   0.3096    0.0340   0.0000   430.0027      -6.10212       16.7696       5.00034       11.0120      -12.6360       6.81104      -6.30863       1.62340     0.0213754       7.20006     -0.620427       1.61499    -0.0287069       1.02984       3.77505     -0.129264      0.257794       7.72771       10.0446       10.9905       11.3801       11.5687       10.9818       10.2419       9.17675       8.09188       6.74854       5.66319       4.44331       3.59354       2.71250       2.06572       1.46759       1.04889      0.722257
  23  23 4343.2508    1.0695 14.3205  9.9674 -0.0012  0.1419   0.0074   0.3889    0.0300   0.0000   432.9566       40.5133       5.18294      -20.8606      -4.70579       11.5984      -11.8432       1.08435      -5.23543       1.57215      -7.10131       9.61566       8.66479       3.18379      -4.07115      -3.19309       3.09358     -0.180659       9.53538       12.4874       13.7585       14.2258       14.4901       13.7540       12.6817       11.4460       10.0730       8.57856       7.14278       5.70009       4.50912       3.48700       2.56559       1.88166       1.30202      0.899871
  23  24 4487.8893    0.8789 16.9135  9.8659 -0.0021  0.1797   0.0062   0.4867    0.0273   0.0000   392.7602       29.4694       4.52822      -10.5176       38.0949      -12.5662      -19.7808      -8.97346       16.0224      -7.86509       19.8023       6.90730     -0.900691       4.22861       1.49809      -3.99260      -2.88357      0.993340       11.8571       15.6758       17.2409       17.9416       17.9540       17.3394       16.0802       14.4042       12.4994       10.7404       9.03087       7.21712       5.70379       4.37869       3.26589       2.34737       1.62353       1.12493
  24   6 1826.3091    0.4600  0.3727  9.4062 -0.0018  0.0151   0.0141   0.0330    0.0461   0.0000   439.0834      -1.71281       17.9517     -0.526179      -4.21843     -0.138057      -2.14824      -1.75552      0.398990      0.450469     0.0201060      0.523474     -0.571021     -0.145930     0.0511766      0.188220     -0.160083     0.0176351       1.07453       1.32893       1.56654       1.69770       1.69785       1.55194       1.37224       1.29730       1.12305      0.920241      0.717400      0.581119      0.517153      0.378420      0.263792      0.189012      0.158250      0.107340
  24   7 1993.5588    0.6509  0.5937  9.6254 -0.0015  0.0169   0.0158   0.0431    0.0613   0.0000   439.4431      0.937526       16.0407      -2.33595     -0.751988     -0.140236      0.638540     -0.568943      0.849638      -1.02393     -0.759655     -0.548092      0.881775     -0.570365     -0.270828      0.200891     0.0252767     0.0638536       1.17142       1.52333       1.65140       1.71348       1.66282       1.56744       1.52726       1.42901       1.25624       1.06453      0.889025      0.702193      0.520241      0.429752      0.334005      0.256676      0.184243      0.130724
  24   8 2156.7662    0.9485  0.6891  9.7822 -0.0009  0.0184   0.0201   0.0426    0.0820   0.0000   438.5610       2.63123       15.4230      -1.45621     -0.478707      -3.56099     -0.157413     -0.964177      0.119490     -0.392737       1.88993     -0.486130      0.215525      0.223691      0.477999     -0.126551      0.169571    -0.0970003       1.18724       1.44975       1.75559       1.79169       1.68485       1.59987       1.62420       1.31694       1.21327       1.11572      0.889847      0.710710      0.586896      0.441094      0.326954      0.234417      0.173600      0.122841
  24   9 2314.3322    1.3005  0.9072 10.2021 -0.0034  0.0206   0.0249   0.0503    0.1064   0.0000   439.2474      -1.55579       14.9525      -2.61879      -2.75692      -1.03642       2.11791      -2.20922      0.791581      0.905960       1.96754      0.363178      -1.64507      0.311738      0.258269      0.187733     0.0448931    -0.0981705       1.35910       1.74278       1.91427       1.91891       1.95784       1.95357       1.85088       1.59720       1.44005       1.22330      0.989638      0.831048      0.650853      0.513267      0.376693      0.280489      0.207353      0.141217
  24  10 2467.0455    1.7647  1.0480 10.7699  0.0010  0.0221   0.0320   0.0550    0.1211   0.0000   439.9882      0.637779       13.8021      0.430213      -3.87749     -0.214970      -1.59466      -1.61490     -0.542974     -0.237492     0.0780187     -0.767946     -0.374335     -0.885370     0.0817809      0.200860     -0.377610      0.183032       1.44839       1.94449       2.10609       2.14294       2.17291       2.04592       1.89465       1.71755       1.61029       1.34145       1.17030      0.933335      0.772965      0.573866      0.429524      0.302013      0.224649      0.158522
  24  11 2617.6959    2.2410  1.0539 11.3638 -0.0020  0.0222   0.0406   0.0560    0.1154   0.0000   439.0279     -0.386827       13.4980      -5.50688      -2.18213      -4.17963      -1.75376      -2.04078      -1.37567    -0.0665957     -0.772886       2.57661     -0.717307      0.309271     -0.248809    -0.0133680     -0.366319    -0.0251735       1.57773       2.04989       2.11998       2.09124       2.21595       2.14018       2.05935       1.92161       1.61320       1.40887       1.09443      0.890370      0.725853      0.561705      0.438300      0.331491      0.250443      0.172856
  24  12 2767.6839    2.8974  1.0617 11.6333 -0.0004  0.0210   0.0510   0.0551    0.1267   0.0000   438.6049       4.50162       16.4659      -4.96458      -2.63066      -1.91560       1.02123     -0.713107      -1.59354       1.28170     -0.786646      -1.65738      0.513571      0.426891     -0.185491     0.0461517    -0.0303999     0.0117275       1.41713       1.86924       2.03115       2.17275       2.07545       2.00773       1.89051       1.70169       1.51134       1.28901       1.07869      0.936784      0.711492      0.546608      0.404367      0.299030      0.205456      0.142306
  24  13 2917.0066    3.6867  0.9592 12.5216  0.0005  0.0200   0.0692   0.0527    0.1055   0.0000   438.7649       2.53031       13.6918       1.29382      -2.33412      -2.41747      -2.83226      -1.48516     0.0516928     -0.966178      -1.42208     -0.556435     -0.249684      0.176713   -0.00481044      0.222800      0.166882    -0.0511354       1.34514       1.74314       1.90222       1.98423       1.99532       1.91082       1.74091       1.57207       1.47057       1.19351       1.05662      0.847307      0.665477      0.507062      0.384962      0.281504      0.206402      0.142287
  24  14 3065.1274    4.0829  1.0610 12.4764 -0.0030  0.0217   0.0720   0.0558    0.1284   0.0000   437.1687       5.34215       14.6693      -3.90616      -3.13424      -3.75562      -2.34836      -4.20851      0.770825      -1.06470     -0.582914      -1.08510     -0.545196      0.495098      0.101094      0.157791      0.430773      0.166426       1.51459       1.92212       1.98565       2.22270       2.10011       2.11452       1.81571       1.73452       1.53465       1.40453       1.14979      0.886114      0.734559      0.557763      0.425767      0.314974      0.226898      0.151929
  24  15 3212.1044    4.1646  1.2534 12.4600 -0.0030  0.0237   0.0690   0.0606    0.1289   0.0000   443.2078       3.98135       15.2332      -2.90444      -1.17383      -5.91304     -0.744379      -4.58181      -3.50433       1.69198      -1.00239      -1.17324     -0.189053      0.505305      0.250272     0.0167547     -0.147717      0.133148       1.58088       1.99119       2.19377       2.25869       2.28858       2.18395       2.10443       1.85736       1.69671       1.46740       1.14665      0.969084      0.793313      0.607586      0.465614      0.339043      0.236931      0.172651
  24  16 3358.6641    3.5246  1.9641 12.2649 -0.0016  0.0305   0.0478   0.0843    0.0695   0.0000   440.2791       9.53664       13.2607      -5.74572      0.405591      -5.25413     -0.295921      -3.06767      -3.33407      0.181086       3.04614      0.994381      -1.28184      0.995756     -0.593781      0.574082      0.281000     0.0458176       2.19321       2.89981       3.22420       3.42646       3.33971       3.14870       2.93689       2.63387       2.29749       1.93721       1.62765       1.29273       1.01761      0.772736      0.576404      0.434141      0.308999      0.229500
  24  17 3504.9641    3.0219  2.7697 11.6674 -0.0012  0.0372   0.0337   0.0970    0.0565   0.0000   446.3653      -1.43327       7.06937       3.41969      -1.72581      -12.1763       1.12839       2.31325      -2.77269      0.788358     -0.837353      0.509015       2.09276     0.0427915     -0.561599     -0.852167     -0.247663    -0.0762435       2.40573       3.13234       3.46014       3.63238       3.57415       3.54130       3.24609       2.91007       2.58046       2.24334       1.84309       1.57830       1.21780      0.917082      0.735009      0.518211      0.364511      0.258419
  24  18 3651.1272    2.5320  3.9937 11.1560 -0.0013  0.0455   0.0242   0.1226    0.0474   0.0000   436.2677       5.96780       13.3606      0.578366      -4.12889      -4.14563       2.52705      -2.99187      -5.42234      -4.74034      -5.03807      0.917847      -1.57033      0.737202       1.31086       1.04147    -0.0760539      0.359076       3.08341       3.93525       4.38611       4.57898       4.60956       4.36946       4.05139       3.70649       3.26308       2.77703       2.33900       1.86686       1.52103       1.15580      0.872259      0.644965      0.454501      0.322378
  24  19 3796.9562    2.1075  5.7746 10.6935 -0.0003  0.0588   0.0177   0.1569    0.0439   0.0000   433.0964      -2.99743       3.28734       1.13413       2.72398      -12.6300      0.869165       4.74476      -3.86598      -2.24814      -2.40891       5.38055      0.932382      -3.79188     -0.249563      0.889742     -0.987336    -0.0319872       3.98916       5.08824       5.61733       5.96697       5.90545       5.63675       5.32332       4.76249       4.27562       3.57290       3.02400       2.43807       1.98531       1.52050       1.14992      0.820839      0.597671      0.418384
  24  20 3942.7541    1.7917  7.7016 10.2362 -0.0002  0.0714   0.0136   0.1964    0.0437   0.0000   446.3361       2.20211       13.5423      -2.59263       4.06662      -21.0702       3.96259      -3.02897       2.65096       4.27288       2.52850       4.30826       4.37599      0.526820       2.16921      -1.04069     -0.887701     -0.997468       4.80018       6.20572       6.77721       7.04497       7.04441       6.84713       6.42978       5.71387       5.16888       4.32632       3.67487       2.99185       2.41311       1.83843       1.38148       1.01615      0.731437      0.514116
  24  21 4088.4468    1.4862  9.7958 10.1183 -0.0010  0.0914   0.0106   0.2463    0.0363   0.0000   447.0995      -1.52293       11.7412      -2.15078      -9.30812      -20.3428      -5.52189      -5.57364       3.18813      -10.6167      -9.98571      -2.47387    -0.0514763      -2.08960      0.277589     -0.648186     -0.410659    -0.0411181       5.95001       7.96543       8.45681       9.04890       9.08665       8.67154       8.15720       7.37834       6.46967       5.59394       4.63829       3.83650       3.02118       2.34233       1.73745       1.30200      0.930909      0.649519
  24  23 4379.4451    0.9981 14.7700  9.9976 -0.0005  0.1523   0.0069   0.4086    0.0283   0.0000   438.7213       27.8585       28.3919      -12.8853       20.8954      -13.0831       14.4178      -10.0071       13.1542       1.84651      0.842569      -2.16930      -3.47692      -1.35767     -0.481687     -0.275928      -1.69431      -1.83682       9.83674       13.1835       14.3169       15.2106       15.2433       14.7558       13.4084       12.3341       10.6923       9.31350       7.74615       6.42455       5.07291       3.91816       2.95501       2.17241       1.48403       1.05647
  25   4 1489.4491    0.1666  0.1138  9.2534  0.0083  0.0165   0.0120   0.0257    0.0261   0.0000   440.0652     -0.545718       21.1458     -0.514018      -1.70233       1.97291      0.751988      -1.06634      0.602703      0.227275      0.200005     -0.149252     0.0113974     0.0621567      0.339686      0.129230    -0.0575363    -0.0212489      0.996555       1.05897       1.57215       1.35317       1.58024       1.63685       1.06539       1.20104       1.10943      0.743260      0.778339      0.589640      0.435269      0.325356      0.219059      0.197259      0.154445     0.0974431
  25   6 1847.8701    0.4450  0.4342  9.3606 -0.0010  0.0172   0.0126   0.0352    0.0469   0.0000   440.2860       2.21670       19.7313      -4.06625      -1.12496       1.81119     -0.705056      -1.98579     -0.959554      -1.14272     -0.900166      0.140007      0.695169      0.266812    -0.0513833      0.414338    -0.0543992     0.0230133       1.10594       1.50333       1.56983       1.67736       1.50052       1.62617       1.56527       1.48922       1.33823       1.10647      0.855348      0.653495      0.550997      0.466248      0.357225      0.306275      0.212026      0.156850
  25   8 2181.7437    0.9534  0.8269  9.8763 -0.0025  0.0197   0.0189   0.0475    0.0844   0.0000   442.5114       1.44977       13.7505      -3.01065      -1.12398      0.776924       2.25903      -2.70437      0.292315       1.05911      0.155454       1.28622      0.360075     -0.402467     -0.144178     -0.197748      0.322224      0.180282       1.21452       1.60013       1.69917       1.81719       1.80662       1.80602       1.69173       1.55784       1.37778       1.11793      0.961152      0.832042      0.636432      0.499766      0.384670      0.287666      0.219009      0.159870
  25   9 2340.5548    1.4041  0.9371 10.4434 -0.0063  0.0217   0.0268   0.0505    0.0983   0.0000   440.6349      0.570706       12.2210      -3.26921      -2.53457      0.855431       1.53823      -3.63186       1.66371      -2.85614      -1.94558     -0.700429       1.04136     -0.137295     -0.410086     -0.793608      0.245674    -0.0701169       1.42500       1.84214       1.90805       2.04806       1.95520       1.89258       1.87090       1.78682       1.50236       1.30074       1.11270      0.887580      0.684151      0.535934      0.423804      0.348983      0.262606      0.185543
  25  10 2494.4370    1.8500  1.0011 11.0767 -0.0055  0.0221   0.0338   0.0522    0.1001   0.0000   439.2702      -1.64721       14.7237       1.67702      0.601009      0.649337       2.30343      -5.74832     0.0210991      -2.77561       1.81558       1.92502      0.352581     -0.212537     -0.426920      0.689840     0.0117004   -0.00519234       1.40818       1.89395       1.98290       2.08342       2.07081       1.94179       1.85297       1.70719       1.57684       1.34512       1.18091      0.940092      0.766236      0.589033      0.450362      0.332406      0.243187      0.172868
  25  11 2646.2987    2.4306  1.0743 11.3634 -0.0019  0.0222   0.0429   0.0543    0.1245   0.0000   438.9197       3.10161       17.6257      -2.71532      0.464489      -1.72738      -4.36909      0.778732      -1.97031      -1.85328      0.244333      0.792092      0.365484      0.606847     -0.575931    0.00452803     -0.268018      0.100252       1.43652       1.87739       1.97831       2.21174       2.05040       2.07118       1.94186       1.76886       1.58844       1.34340       1.15971      0.946585      0.748908      0.572017      0.452134      0.337917      0.249853      0.181478
  25  12 2797.4151    3.1837  0.9109 12.0945 -0.0036  0.0191   0.0591   0.0475    0.0960   0.0000   437.8748      0.484307       15.6898       1.28277       1.23550      -5.42773       2.86089     -0.821227     -0.717371      -1.26263     -0.480496     -0.802503    -0.0631276      0.630624     -0.105514      0.230931      0.151055    -0.0259368       1.24210       1.59318       1.78362       1.88942       1.83995       1.78472       1.72286       1.56070       1.32716       1.18499      0.985073      0.782817      0.633121      0.515181      0.384611      0.282626      0.210564      0.143492
  25  13 2947.5067    3.8666  0.8600 12.5158 -0.0011  0.0184   0.0735   0.0469    0.0963   0.0000   436.0935       3.23149       11.8026      -2.55456      -2.23161      -1.83691     -0.823397      -3.68025     -0.630580     -0.770819       1.12820       1.13733      0.111099   -0.00891334      0.653447      0.341098    -0.0240388    -0.0487334       1.13385       1.53487       1.61848       1.76955       1.71712       1.70319       1.56149       1.41314       1.29659       1.16620      0.912497      0.770280      0.649519      0.506922      0.377190      0.269810      0.193337      0.140615
  25  14 3096.2945    4.2792  1.0386 12.6937  0.0006  0.0216   0.0769   0.0535    0.1216   0.0000   438.8782       5.91638       13.2272      -1.72610     -0.610007      -4.32883      -3.29474      -1.17489      -2.21890     -0.274306     -0.955898      0.163403      0.352021      0.132198      0.447684     0.0940957     -0.338669     -0.115788       1.55052       1.96807       2.01516       2.15876       2.28448       2.25054       2.04552       1.78265       1.61510       1.36257       1.12838      0.935795      0.763179      0.589769      0.445045      0.320797      0.245309      0.172497
  25  15 3243.9434    3.9724  1.4295 12.5717 -0.0042  0.0251   0.0614   0.0671    0.0911   0.0000   438.1260       6.51289       12.0090      -5.85462       2.60859      -4.87542      -1.07671      -4.99685      -2.30685      -2.28197      -1.52178      0.455587       1.28536      0.956266     -0.511901      0.885302      0.209473      0.128079       1.60369       2.02778       2.28393       2.37575       2.35433       2.35199       2.19204       1.96242       1.78154       1.50789       1.28417       1.01212      0.843512      0.650144      0.504213      0.376241      0.280790      0.199424
  25  16 3391.2299    3.5119  1.8479 12.2938 -0.0014  0.0299   0.0478   0.0761    0.0735   0.0000   438.9183       5.64189       13.6136      -2.86546      -2.81320      -5.51629       2.85390      -6.07965       1.31815       1.14995     0.0521064      0.694772      0.474416      0.563458     -0.515953      0.178631      0.155263    -0.0802829       1.88057       2.46586       2.60640       2.89405       2.83219       2.70688       2.65093       2.33404       2.09877       1.77034       1.51584       1.21372       1.00941      0.774333      0.610594      0.437283      0.322156      0.234972
  25  17 3538.2952    2.8879  3.0373 11.5551 -0.0009  0.0385   0.0304   0.1015    0.0506   0.0000   439.1890       6.35114       11.1644      0.302884      0.733542      -4.87672      -1.44589      -6.65529       3.06253      -1.92557       3.55651      -4.56503      -2.78762       1.21348      0.620788    -0.0358141    -0.0193215      0.175958       2.40109       3.20883       3.47605       3.55745       3.65929       3.59295       3.35491       3.06078       2.66558       2.32288       1.98233       1.57099       1.30845       1.01245      0.778869      0.584038      0.415856      0.301793
  25  18 3685.1131    2.4395  4.5779 10.8645  0.0001  0.0484   0.0210   0.1282    0.0456   0.0000   434.6164     -0.757380       8.76207      -9.67466      -10.5520      -2.55508      -4.68441      -8.08906      0.272068     -0.441425      0.313404     -0.375290       1.03746     0.0426842      0.788068     -0.202032    -0.0513078    -0.0670819       3.10572       4.10440       4.41962       4.59080       4.72872       4.47326       4.25212       3.88692       3.46142       2.99032       2.48858       2.06320       1.66535       1.30823       1.00287      0.735852      0.540432      0.380900
  25  19 3831.3975    1.9875  6.1059 10.6592  0.0004  0.0609   0.0161   0.1646    0.0395   0.0000   438.4363       4.40161       16.3670      -6.36114       2.80472      0.320157      -11.2650     -0.689723       1.77386      -3.41925      -6.56491      -1.15979       3.17330       1.16046       1.64340    -0.0174281    -0.0685548     -0.144767       3.77341       5.00861       5.43874       5.80731       5.82531       5.66683       5.25782       4.81056       4.24604       3.66531       3.11656       2.56005       2.05397       1.60068       1.22021      0.931467      0.658851      0.464401
  25  20 3977.5741    1.6714  8.4581 10.3130 -0.0002  0.0773   0.0122   0.2169    0.0363   0.0000   446.0265       4.45794       16.9288      -34.7240      -1.78094      -4.10612       2.10624      -10.8039      -11.1674      -3.00801      -1.01591       4.06092      0.321245       1.03394       1.88862     -0.575492     -0.659591     -0.214906       4.90360       6.42098       6.99931       7.31644       7.46849       7.08403       6.72489       6.21494       5.46159       4.71992       4.00439       3.28555       2.66579       2.07163       1.59791       1.19433      0.855757      0.614719
  25  22 4270.1658    1.1778 12.7171  9.9921  0.0011  0.1213   0.0080   0.3284    0.0311   0.0000   440.1476       9.69992       25.0571       6.89134       10.5704      -17.3570      -3.44859      -19.7729       13.5954      -7.46788       4.39940       5.67449       6.23152      -4.89955     -0.405189      -2.00711      -2.59933     -0.786504       7.65649       10.1250       11.1196       11.7481       11.7924       11.3152       10.7056       9.79374       8.61868       7.47191       6.18877       5.18739       4.14895       3.27166       2.52672       1.86935       1.31749      0.946746
  26   5 1694.0432    0.3134  0.2737  9.3010 -0.0146  0.0134   0.0114   0.0262    0.0344   0.0000   440.4183     -0.897960       19.6634      -1.20744      -1.28636     -0.896043       2.45996      -1.13718     -0.455583       1.46022      0.355029      0.207028      0.112321      0.719388    -0.0508365      0.110233     -0.132521     0.0211394      0.865157       1.16829       1.27511       1.32390       1.40138       1.31708       1.20363       1.13088      0.967400      0.918709      0.721236      0.612048      0.469502      0.413663      0.288335      0.228815      0.166234      0.109840
  26   6 1869.0211    0.4937  0.4123  9.5168 -0.0085  0.0152   0.0144   0.0341    0.0456   0.0000   438.9300      -1.30943       18.7201      -1.10257     -0.707589       1.08406     -0.433350       1.75395     -0.616285      0.750571      -1.27587     -0.598791      0.453393     -0.432786   -0.00251124      0.213989      0.227065     -0.254209      0.869229       1.13834       1.24865       1.34147       1.29858       1.25952       1.26354       1.09382      0.972287      0.872342      0.742949      0.617953      0.474858      0.395591      0.305710      0.224554      0.165402      0.122534
  26   7 2039.7200    0.7254  0.6509  9.5140 -0.0017  0.0178   0.0160   0.0419    0.0681   0.0000   440.4550      0.394960       18.3950      -2.17199      -3.64762      0.541730    -0.0909307     -0.241012      -1.04758       1.04252      0.296038      -1.63188     -0.642666      0.504109    -0.0788452     -0.518992      0.156928    -0.0198765       1.12051       1.40053       1.53228       1.71972       1.69385       1.66983       1.56228       1.47413       1.22060       1.09324      0.874136      0.710337      0.568685      0.453627      0.359669      0.280182      0.212337      0.149252
  26   8 2206.0326    1.0461  0.8308 10.0164 -0.0031  0.0200   0.0199   0.0452    0.0802   0.0000   440.2278      -2.97662       18.3567      -1.63708      -4.32690      -1.84080      0.869305      -1.00116      -2.57491      -2.01699       1.04669      -1.38032    -0.0262935     -0.702916     -0.317917    -0.0381579     -0.119510     -0.341171       1.16108       1.56157       1.70641       1.77979       1.84670       1.79670       1.71291       1.47009       1.41844       1.09441      0.995456      0.819219      0.652636      0.525250      0.394039      0.306241      0.222147      0.157358
  26   9 2366.0436    1.4399  0.9700 10.5423 -0.0012  0.0197   0.0261   0.0518    0.0900   0.0000   438.5274       1.83984       13.8377       1.24130      -1.46998      -1.79158       2.07913      -1.87032      0.432161      -1.27305       1.00034      0.314807       1.35261     -0.827279      0.613281    -0.0759354    -0.0887221     -0.308183       1.23749       1.57916       1.73367       1.78966       1.77390       1.76465       1.62937       1.52940       1.37781       1.19445       1.04403      0.858884      0.701745      0.566106      0.430655      0.324474      0.235644      0.166890
  26  10 2521.2251    1.9991  1.0330 11.0185 -0.0015  0.0204   0.0344   0.0532    0.1058   0.0000   438.7715      -3.35003       14.9652      -1.37071      -1.76032      -2.71066       1.12021      0.412527     -0.408782    -0.0365792     0.0813224    -0.0127327      -1.15023      0.453196      0.103719     -0.200509     -0.342622    -0.0813526       1.29139       1.69171       1.80190       1.86649       2.00762       1.93390       1.81725       1.59521       1.42826       1.19365       1.08839      0.902303      0.718591      0.554888      0.433935      0.329935      0.239371      0.173100
  26  11 2674.4154    2.5951  0.8965 11.7864 -0.0012  0.0201   0.0485   0.0468    0.1000   0.0000   438.7136       1.74654       16.2500      -1.56358      -1.83788     -0.690607      -1.04887      -3.10579      0.529325       1.39924       2.73679      -1.63854      -1.12902      0.366594     -0.228774      0.209305     -0.323296      0.387874       1.32202       1.77313       1.87786       2.08111       2.11956       2.04461       1.87285       1.70882       1.49888       1.27672       1.07230      0.858640      0.680645      0.548327      0.416881      0.314425      0.235736      0.173504
  26  12 2826.6657    3.2858  0.9729 11.9167 -0.0019  0.0199   0.0578   0.0485    0.1212   0.0000   438.2425       3.50314       16.5066      -2.78366      0.261194      -7.50262      0.749811      -3.47586      0.405091     -0.208317      -2.60694      0.679609    -0.0671288       1.58485     -0.415271      0.444885    -0.0517784      0.319270       1.28677       1.61305       1.77967       1.83625       1.73680       1.80561       1.74303       1.64457       1.45860       1.20626       1.02939      0.853799      0.684937      0.588700      0.454392      0.328011      0.254285      0.183468
  26  13 2977.5869    3.9780  0.9085 12.5340 -0.0042  0.0196   0.0729   0.0463    0.0995   0.0000   440.2830       5.25140       14.0904      0.960134      -6.54813      -3.94703       1.66606      -2.64451      0.385008       1.11006       1.87908       2.19120      0.696236       1.25746     -0.616498     -0.216904     -0.174113    -0.0988355       1.31122       1.66136       1.83045       2.10508       1.98631       1.99626       1.85010       1.65884       1.44714       1.23385       1.00210      0.811466      0.672856      0.513613      0.396124      0.304850      0.234077      0.161063
  26  14 3127.0404    4.1626  1.0765 12.9187 -0.0009  0.0252   0.0732   0.0554    0.1038   0.0000   440.1646       4.62280       17.2014      -3.52611      -1.56932      -6.47399    -0.0521241      -2.45227       1.36620       1.89381     0.0833486     -0.789275     -0.784857     -0.956427     -0.230343     -0.217347      0.110389      0.118140       1.92003       2.75878       3.27173       3.53337       3.60324       3.44356       3.09150       2.68786       2.28145       1.81763       1.40154       1.12121      0.863383      0.633722      0.477336      0.363176      0.274826      0.189981
  26  15 3275.5318    4.0162  1.3804 12.6737 -0.0021  0.0247   0.0620   0.0647    0.0895   0.0000   435.5599      0.553391       12.1050      -2.24950       2.40564      -7.17739      0.689447      -5.41313      -1.78475     -0.217454     -0.592366     -0.128739    -0.0796548      0.405106     0.0866272     -0.632076     -0.113783      0.174656       1.49695       2.01318       2.16090       2.24496       2.28698       2.26973       2.10872       1.99169       1.70834       1.47214       1.25872       1.04812      0.838704      0.674916      0.501611      0.400581      0.301420      0.212928
  26  16 3423.4322    3.3117  2.1477 12.1197 -0.0009  0.0321   0.0414   0.0823    0.0644   0.0000   437.8021       10.5678       15.4211      -7.44549       2.19046      -6.00351      -1.12405      -1.61502      0.836123      -4.67532      0.433083     -0.975292      0.667768    0.00978121     -0.642868      0.159891     0.0618444      0.464000       2.00747       2.69147       2.85739       3.06033       2.99976       3.01115       2.73237       2.60618       2.29824       1.94615       1.68638       1.40355       1.15083      0.886060      0.690310      0.523671      0.386516      0.276848
  26  17 3571.0555    2.7937  3.2202 11.4414  0.0000  0.0390   0.0286   0.1041    0.0524   0.0000   436.2519       11.1988       11.4249      -6.78795      0.667051      -1.15896     -0.496258      -5.42473     -0.534901     -0.529150      0.353317     -0.608245      -1.48041       1.14722    -0.0126867     -0.564536     -0.201187      0.668559       2.46182       3.28091       3.50356       3.76454       3.64294       3.62301       3.34853       3.10483       2.76558       2.46006       2.08483       1.71721       1.39598       1.10680      0.840591      0.648492      0.479137      0.335961
  26  18 3718.5097    2.3521  4.7615 10.8263 -0.0002  0.0486   0.0196   0.1309    0.0435   0.0000   436.0738       3.87163       19.8193       4.76557       1.13751      -11.8760       5.95546      -1.22036     -0.490383      -1.97021      -1.62965      -3.56805       2.74172      0.930464     -0.845592    -0.0299485      0.142516      0.381082       3.07244       3.94883       4.41942       4.64681       4.68763       4.59806       4.22502       3.90603       3.54060       2.98726       2.56354       2.08810       1.71095       1.36249       1.05894      0.800925      0.582566      0.417883
  26  19 3865.4893    1.8792  6.4873 10.6381 -0.0007  0.0628   0.0148   0.1730    0.0368   0.0000   435.3540       9.33856       9.28359      -6.29795       3.21808      -4.94174       3.15832      -2.62515      -1.41411       2.18184    -0.0130216     -0.236475      -1.81695      -2.41292      0.734085       1.85895     -0.726162     -0.290844       3.87980       5.09447       5.52852       5.92271       5.92773       5.69687       5.38773       4.97781       4.47276       3.83816       3.31944       2.74930       2.23294       1.76254       1.35829       1.03908      0.752955      0.547669
  26  20 4012.4264    1.5823  8.9633 10.2582 -0.0007  0.0801   0.0111   0.2247    0.0344   0.0000   440.1348       7.61716       4.97143      -8.30823      -2.66068      -3.90720      -4.89832      -6.39433      -5.66629       3.55335      -4.42695       1.25396       1.16012       2.93436      -3.75237      0.496219     -0.777245      0.911190       4.86461       6.38948       7.04040       7.36999       7.41712       7.20518       6.69160       6.28499       5.62839       4.95752       4.18681       3.48083       2.86437       2.24595       1.75684       1.32066      0.959546      0.700499
  26  21 4159.1762    1.3479 11.8474 10.0385  0.0001  0.1059   0.0086   0.2930    0.0323   0.0000   427.4937       10.2446       22.5471      -8.78220      -21.6937      -1.88741      -14.2163      0.735940       1.21798      -5.05615     -0.205422      -8.11747       3.71363     -0.100914      -3.04668      0.723085      0.125946     -0.296418       6.38588       8.38716       9.30431       9.69969       9.78579       9.52130       8.99304       8.27497       7.55215       6.46715       5.49441       4.57430       3.67778       3.01206       2.27764       1.74952       1.27437      0.926312
  26  22 4305.5932    1.1054 14.2974 10.0244 -0.0009  0.1360   0.0071   0.3698    0.0280   0.0000   434.3681      -13.5389       21.6193      -13.3315       16.4145      -13.5933      -32.2806      -10.2730       13.2200      -3.97029      -12.7253      -2.39111      -5.71777      0.444739     -0.706658       2.49746      -1.73322      0.108570       8.11398       10.8219       11.8818       12.5536       12.8388       12.4853       11.5570       10.5551       9.49590       8.25836       7.18271       5.81984       4.77795       3.77984       2.93645       2.20381       1.60312       1.14751
  26  23 4452.0326    0.9234 16.6795  9.8905 -0.0020  0.1694   0.0059   0.4459    0.0256   0.0000   434.8802       23.3681       15.0377       1.40129      -16.3866       4.21086      -31.0997      -27.1806      -13.8584       17.3033      -6.93700      -17.8209      -12.4147      0.855921      0.431636     -0.569339      -3.04793      0.901953       10.1262       13.4028       15.0525       15.7940       15.9594       15.4504       14.5363       13.3735       11.8412       10.3313       8.81819       7.32756       5.95558       4.76503       3.65226       2.75746       1.98819       1.44420
  27   6 1889.7326    0.5316  0.4767  9.4615 -0.0022  0.0164   0.0134   0.0347    0.0506   0.0000   441.0491      0.882856       21.0003      -1.15975      -1.88342     -0.175342       1.19440    -0.0579600      0.834969    -0.0729281     0.0272496     0.0122745      0.507238      0.379231     -0.183728      0.133689     -0.284068      0.159345       1.08904       1.48632       1.61257       1.63860       1.69761       1.46395       1.42766       1.33830       1.24953       1.10751      0.921744      0.782349      0.616959      0.487056      0.383673      0.297961      0.210720      0.148087
  27   7 2062.0618    0.7582  0.7410  9.6407 -0.0007  0.0190   0.0155   0.0468    0.0723   0.0000   438.7495      0.883843       21.0654     -0.752977      -4.69898      0.208045      -1.15880      0.971555       1.01882      0.929810      -1.51081     -0.114541      0.561040      0.119926     -0.349526     -0.183104     -0.328215     0.0493485       1.06059       1.37263       1.54463       1.62356       1.62192       1.65505       1.48074       1.41428       1.24212       1.13057      0.935820      0.753347      0.630157      0.513271      0.396586      0.303616      0.230917      0.165055
  27   8 2229.7343    1.0928  0.8430 10.0072 -0.0063  0.0197   0.0214   0.0467    0.0876   0.0000   442.3345      -1.15065       17.3110      -1.28314      -1.85091      -2.60240     -0.451638      -2.77274     -0.613762       3.68089       1.75604      0.416666      0.247993      0.381159      0.798677     0.0406894      0.515640     -0.306446       1.39155       1.78201       1.95826       1.97523       1.77672       1.62456       1.48331       1.39931       1.44159       1.46548       1.31798       1.14635      0.955341      0.762840      0.582042      0.408092      0.294585      0.201369
  27   9 2391.0201    1.5596  0.9334 10.8137 -0.0019  0.0206   0.0289   0.0508    0.0883   0.0000   439.7016     -0.306579       16.7951      -2.18137      -3.14010    -0.0415939       2.59646      -2.63806       1.53937      -1.20350      -1.24945     -0.323831       1.12862      0.494358     -0.995917      -1.58972      0.184425     -0.107928       1.18982       1.68614       1.80527       2.01512       2.03157       1.94140       1.79847       1.69855       1.45532       1.24727       1.04019      0.844590      0.694187      0.557116      0.436694      0.341601      0.230880      0.180833
  27  10 2547.5725    2.0288  1.1606 11.0845 -0.0022  0.0213   0.0337   0.0572    0.1085   0.0000   439.9466       4.60034       16.0946      -1.67432      -1.63098       2.64433      0.632896     -0.272293      -1.33557     -0.372652      0.333029      -1.21597     -0.331208       1.36846      0.703650      0.394603     -0.150820    0.00478886       1.37527       1.73625       1.88364       1.91397       1.93226       1.96175       1.93854       1.75713       1.52858       1.32044       1.09722      0.922699      0.793307      0.632725      0.517027      0.372403      0.273519      0.204439
  27  11 2702.1191    2.7564  0.9957 11.7760 -0.0019  0.0197   0.0480   0.0511    0.1026   0.0000   438.5604       2.93019       13.7582      0.164746       1.52804      -2.47362     -0.187996      -1.36892       1.72253     -0.471867       2.56472      0.257373      0.434871      0.402104     -0.293464    -0.0568645     -0.180163      0.277641       1.18694       1.50073       1.70511       1.73240       1.82282       1.76876       1.65637       1.50803       1.43835       1.17892       1.02021      0.823193      0.667736      0.562609      0.428234      0.325365      0.251644      0.190098
  27  12 2855.4343    3.5828  0.8736 12.2423 -0.0001  0.0186   0.0658   0.0442    0.1061   0.0000   441.7257       2.79600       14.5567      0.520665      -1.81301      -2.53858      -2.06642     -0.785876     -0.544860      -1.31480     -0.293688     -0.322985     -0.684822      -1.01629      0.177334       1.41064      0.413189     -0.247244       1.14768       1.48932       1.50967       1.68285       1.64169       1.68018       1.52476       1.42823       1.30615       1.13738       1.00994      0.826784      0.664736      0.516530      0.416322      0.335916      0.250650      0.185149
  27  13 3007.1037    4.0910  0.9895 12.4371 -0.0013  0.0190   0.0700   0.0486    0.1116   0.0000   440.3764       4.19136       13.9913      -5.96167      -2.31160      -2.87007      0.886322      -3.18106     -0.546478     0.0109973      0.713024     -0.132499      0.466855       1.09689     -0.187674      0.367471      0.429530     -0.114948       1.15614       1.47841       1.58441       1.77219       1.74300       1.73299       1.59514       1.50099       1.34955       1.18943      0.986250      0.825792      0.645507      0.534445      0.436873      0.318236      0.251666      0.188683
  27  14 3157.3110    4.2235  1.2448 12.5517 -0.0017  0.0222   0.0673   0.0598    0.1172   0.0000   438.9567       3.95200       11.9603      -2.03997      -7.30663      -3.64980      0.888849      -2.03831       2.20230     -0.933589     -0.140758       1.24955      -1.15526     0.0497780     -0.571345     -0.396200      0.123125      0.142866       1.40078       1.72913       1.88777       2.03182       2.07194       1.95354       1.97103       1.68300       1.57132       1.39883       1.17015      0.977962      0.801441      0.638775      0.514716      0.393122      0.281271      0.209684
  27  15 3306.6230    3.8763  1.6680 12.3082 -0.0030  0.0271   0.0527   0.0673    0.0824   0.0000   440.1190       3.33476       13.1201      -4.45257       1.34145      -2.12249      -1.31383      -4.71582      -1.85172      -1.41220      -1.15770      0.252789      -2.32361    -0.0263486      0.662847      0.492169     0.0323331      0.278214       1.62452       2.06313       2.42272       2.50809       2.40872       2.43051       2.24002       2.04924       1.90418       1.67387       1.42364       1.22258      0.990948      0.813729      0.614765      0.471343      0.338326      0.250290
  27  16 3455.3609    3.1886  2.4759 11.9221 -0.0017  0.0331   0.0366   0.0908    0.0586   0.0000   438.3244       5.07909       17.4346      -3.38143      0.467178      -4.33066       4.38354      -6.01358      -1.20342     -0.109689      -1.25650      -1.90974     -0.280055      0.768594      0.776707      0.358621     -0.251243      0.536449       1.91359       2.52408       2.73022       3.01246       2.88048       2.88924       2.68590       2.53127       2.28364       1.99489       1.70570       1.45269       1.15430      0.931591      0.727153      0.561636      0.430431      0.311736
  27  17 3603.6627    2.6574  3.6410 11.3540 -0.0008  0.0416   0.0256   0.1102    0.0472   0.0000   438.1134      -4.71732       12.3559      0.397131      -1.30674      -1.75763       2.45288      -4.17221       3.94908      -3.65221     -0.886108      -1.33152      -1.83383     -0.982298      0.378966       1.10326     -0.492941     -0.363382       2.49663       3.29079       3.59437       3.84560       3.78185       3.73030       3.44390       3.25670       2.96158       2.56562       2.23832       1.85490       1.52885       1.23403      0.942117      0.737318      0.540043      0.389908
  27  18 3751.6963    2.2318  5.3259 10.8195 -0.0000  0.0515   0.0178   0.1432    0.0392   0.0000   442.7445       3.52786       11.8277      -6.62197       3.11966      -15.5262       4.93301       1.84331       1.60392     -0.671241     -0.344367      -3.73368       3.89744       3.95482      -1.12717     -0.886031     -0.437958      0.395717       3.06030       3.92899       4.41327       4.65718       4.58129       4.50941       4.30861       3.94334       3.62196       3.14359       2.70680       2.26989       1.88437       1.51087       1.15196      0.898328      0.668101      0.491664
  27  19 3899.2750    1.8786  7.3328 10.4679 -0.0001  0.0652   0.0133   0.1787    0.0349   0.0000   438.3719       9.77458       6.08836      -8.07127      -7.98538      -17.5600       12.2814      -13.8714      -3.43193      -5.99249      -2.49547     -0.987165      -1.91665      -1.59533      0.391760      0.203103      -1.25470      0.341786       3.88855       5.10734       5.58002       5.98298       5.95378       5.96638       5.61066       5.19806       4.58383       4.01550       3.37322       2.86339       2.32278       1.87068       1.46223       1.12838      0.828601      0.622925
  27  20 4046.4683    1.5377  9.4755 10.2781 -0.0008  0.0840   0.0105   0.2331    0.0326   0.0000   445.3389      -1.27587       19.7126       6.31340       13.3124      -7.72936      0.832938       13.8202       11.6752      -3.90608       2.00438       8.42670       3.38376       1.32107      -1.91479     -0.489648      0.489370      0.267363       4.89397       6.47221       7.09015       7.47315       7.62223       7.29565       7.03628       6.44408       5.75217       5.14397       4.40063       3.78334       3.02970       2.45079       1.91696       1.46500       1.07890      0.776216
  27  21 4193.7175    1.2788 11.9249 10.0420 -0.0002  0.1069   0.0080   0.2952    0.0307   0.0000   425.0711      -4.20701       26.4416      -6.63730      -2.42709       11.5485       13.5668       1.29035      -14.0903      -4.04107       4.45536      -3.00733       1.08515      -1.45749       1.76772      0.525980      0.869740     -0.400357       6.16983       8.07557       9.01164       9.57956       9.67391       9.48290       8.94436       8.20027       7.35122       6.56995       5.53036       4.68548       3.79015       3.07598       2.43043       1.81571       1.36613      0.995683
  27  22 4340.8955    1.0645 15.0493 10.0356 -0.0000  0.1397   0.0066   0.3896    0.0261   0.0000   441.8718       13.8665       42.1945      -21.1823      -18.8666       5.56444       12.8949      -15.7163      -12.3501       17.2886      -4.00373       1.98225       7.38928       5.87221       3.13573       1.00209       1.28035      0.665045       8.03931       10.6120       11.9410       12.2752       12.6204       12.3348       11.7726       10.8329       9.65821       8.56749       7.17341       6.07943       4.99067       3.99720       3.11167       2.41585       1.79769       1.30776
  28   5 1732.7471    0.3506  0.2901  9.4103 -0.0201  0.0152   0.0143   0.0282    0.0363   0.0000   441.2591      -1.09623       16.6281     -0.579762      -1.85302      0.934646       1.97502     -0.202513     -0.964728      -2.04447     0.0726813     -0.995864     -0.635420     -0.258673     -0.152008     -0.618290      0.123474      0.276282       1.29154       1.50358       1.88301       1.66197       1.49302       1.36931       1.19480       1.21834       1.33987       1.24587       1.15562       1.04158      0.892552      0.771119      0.555771      0.468328      0.259220      0.204770
  28   6 1910.1433    0.5450  0.5006  9.5071 -0.0029  0.0154   0.0133   0.0347    0.0496   0.0000   438.2842     -0.610799       17.5091       1.68162      -5.34498      -1.48847      0.130035     -0.938216     0.0871713  -0.000981443     -0.677975      0.432585    -0.0634420     -0.468953     -0.738989    -0.0699033      0.134814      0.221616      0.900508       1.10327       1.25984       1.32353       1.35894       1.28592       1.29417       1.22133      0.994781      0.897879      0.795532      0.681984      0.549154      0.445940      0.366896      0.261656      0.204221      0.150842
  28   7 2083.8688    0.7951  0.7047  9.6610 -0.0012  0.0172   0.0159   0.0414    0.0682   0.0000   439.2670     -0.883818       18.9854    0.00871632      -2.25552     -0.382838      0.542506      -1.72091     -0.716871      0.117043      0.241967     -0.741768     -0.914931     -0.297653      0.629763      0.451036     0.0389639     0.0101696      0.935914       1.28060       1.38652       1.48962       1.50164       1.48006       1.43907       1.24314       1.21022      0.990071      0.899820      0.746591      0.600181      0.487139      0.373962      0.305295      0.225255      0.171531
  28   8 2252.8415    1.1763  0.8569 10.1725 -0.0013  0.0181   0.0211   0.0459    0.0815   0.0000   439.9044     -0.382172       17.7665      -1.84946      -3.06190     -0.809299       1.07247      -1.45850     -0.970376     -0.687514     -0.234000      0.174500     -0.583314    -0.0780042      0.561352    -0.0266936     0.0432109     0.0525216       1.08408       1.32913       1.50078       1.59396       1.56213       1.51030       1.42671       1.34020       1.23943       1.11132      0.964601      0.812396      0.684905      0.546391      0.428409      0.328173      0.250458      0.183056
  28   9 2415.3076    1.5845  1.1725 10.5111  0.0002  0.0223   0.0252   0.0566    0.1093   0.0000   440.7191      0.412407       14.8904      0.404749      -3.07481       2.75607      0.707020      0.105234      0.171013     -0.631069      0.423398    -0.0815771      -1.08397      -1.68125    -0.0634869      0.734610      0.205020      0.188474       1.30282       1.71256       1.96931       2.07191       2.15208       2.10043       1.99075       1.82978       1.57135       1.35615       1.16749      0.956855      0.784134      0.643462      0.506668      0.381408      0.289021      0.212424
  28  10 2573.3810    2.0977  1.1393 11.4934 -0.0012  0.0231   0.0354   0.0568    0.0924   0.0000   439.2692       1.12534       15.5448      -3.18463     0.0307456      -1.81498     -0.211422      -4.98263      -1.29796      0.198720      0.258960      -1.66592      -1.49615       1.15574       1.29172     -0.474390     -0.116382      0.312067       1.41765       1.99087       2.17652       2.38186       2.44570       2.33393       2.24012       1.96290       1.77328       1.47642       1.27237       1.07343      0.847231      0.660262      0.513446      0.392828      0.306368      0.236124
  28  11 2729.4182    2.8603  1.0105 11.7541  0.0007  0.0193   0.0481   0.0496    0.1047   0.0000   438.8633       1.57613       17.4205      -3.04688     -0.623615       1.81360     -0.109182     -0.960770      0.464034    -0.0210572      0.181958       1.12577      0.262952      0.155080      0.910943    -0.0634408     -0.268491    -0.0148558       1.12063       1.52322       1.61005       1.73548       1.71971       1.66763       1.59113       1.41563       1.33876       1.19166       1.04918      0.911905      0.758775      0.636401      0.481517      0.372722      0.267482      0.195235
  28  12 2883.7892    3.5286  0.9245 12.3071 -0.0036  0.0189   0.0621   0.0462    0.1064   0.0000   441.6405      0.924919       15.1812      -3.65992       1.57213      -3.84345       3.02972      -3.76782       2.12210      -2.89585      0.363037      -1.72319     -0.233349     -0.560272     -0.465520    -0.0165911     -0.395325     -0.151637       1.14111       1.44040       1.55747       1.71727       1.76471       1.67404       1.64086       1.46359       1.36978       1.13535       1.00417      0.848361      0.692504      0.531770      0.430804      0.333137      0.259654      0.190626
  28  13 3036.3366    4.1358  1.0072 12.6328 -0.0034  0.0194   0.0700   0.0496    0.1052   0.0000   437.6767     -0.926184       15.1609      -6.85230       2.16202     -0.374985      -1.67682      -3.55690      -3.15394      -1.99720    -0.0935546      0.902474      -1.23403      0.333003     0.0609962      0.219831      0.112220      0.280545       1.11771       1.41115       1.60891       1.66507       1.69629       1.64841       1.55953       1.43725       1.35899       1.15670       1.01889      0.858535      0.722666      0.569530      0.449691      0.350134      0.277120      0.191596
  28  14 3187.2691    4.1816  1.1650 12.8915 -0.0014  0.0217   0.0692   0.0566    0.1029   0.0000   439.3452       2.35724       12.8416      -3.85263      -2.75845      -5.66899      0.484606     -0.517948       1.88316      -2.19508      0.972959      0.395179      -1.00584     -0.181903     -0.105467      0.284260     -0.540859     -0.250952       1.36465       1.71768       1.83025       1.93466       1.86998       1.85365       1.80263       1.70662       1.53368       1.38972       1.19264       1.02467      0.821061      0.674109      0.542665      0.419014      0.318199      0.229231
  28  15 3337.3952    3.6905  1.7457 12.4527 -0.0018  0.0275   0.0500   0.0702    0.0724   0.0000   439.3904       7.88844       13.1305      -4.95406     -0.736874      -4.21212       2.71424      -3.51593      0.705261       1.09305     -0.245332     -0.820931      -2.76125      0.475803       1.61355       1.80448     -0.146851    -0.0468877       1.56805       2.11883       2.26917       2.46542       2.42670       2.37486       2.34096       2.11914       1.94041       1.65780       1.48116       1.18152       1.00504      0.818914      0.634963      0.503513      0.372206      0.280075
  28  16 3486.8700    3.0661  2.8007 11.8083  0.0006  0.0353   0.0332   0.0948    0.0532   0.0000   438.7516       5.48798       12.2182      -8.53733     -0.414937       1.44359       6.23867      -9.41961      -1.06761      -3.11458      -1.12830      0.612196      0.633824     -0.212338      0.674210      0.457449     -0.471049     -0.365689       2.05158       2.59919       2.80250       3.01976       3.09060       3.06462       2.93929       2.71298       2.37253       2.12218       1.85626       1.53292       1.29942       1.03197      0.836962      0.634563      0.478994      0.358433
  28  17 3635.8149    2.6100  4.0616 11.1702 -0.0000  0.0438   0.0230   0.1135    0.0449   0.0000   438.7464       8.49899       12.2730       2.14927     -0.602620      -4.07902      -6.40532      -9.71373      0.830435      -5.99704     -0.473427      0.538723     -0.692456       1.41872     -0.134042     -0.600321     -0.112276     -0.646594       2.67402       3.53287       3.90387       4.05881       3.98109       3.72159       3.54088       3.31664       3.07568       2.85941       2.51355       2.21549       1.84299       1.45640       1.13780      0.845956      0.650677      0.462923
  28  18 3784.4787    2.1169  5.2409 10.9008 -0.0005  0.0525   0.0172   0.1406    0.0376   0.0000   442.5545       2.12373       17.4934      -4.19368      -9.86166      -11.0704     -0.668191      -5.83005      -4.43823      -2.64260      -2.17471      -4.72500       3.34475      0.713332     -0.880394     -0.112682      0.572376    0.00809527       2.95587       3.94859       4.28821       4.60518       4.62073       4.50725       4.35163       3.96988       3.64993       3.18559       2.77835       2.33584       1.97136       1.54516       1.24358      0.944921      0.731575      0.522102
  28  19 3932.8191    1.7918  7.5704 10.4118 -0.0005  0.0667   0.0124   0.1844    0.0348   0.0000   428.4892       15.8622       12.2547      -8.52204      -12.6865       5.68778      -2.92802      -5.69625       1.24166      -5.78173       1.67475      -2.07759       2.38678     -0.411541      0.578494      0.817421     0.0381265     -0.547977       3.77052       4.97932       5.51204       5.72349       5.94583       5.69628       5.47203       5.11492       4.62790       4.08515       3.50710       3.00336       2.42263       1.96040       1.56260       1.22339      0.918652      0.690721
  28  20 4080.5074    1.4773 10.5457 10.2081  0.0001  0.0921   0.0094   0.2535    0.0318   0.0000   441.9637       3.71355       22.7889      -1.29266      -10.0003       2.65347      -11.0815      -1.32001       5.48930      -2.26413      -1.80963      -3.32597      0.905467    -0.0357997       1.46064      0.134942      -1.61113       1.45032       5.18268       6.91155       7.65994       8.06796       8.19170       7.94798       7.69136       7.04386       6.33237       5.61492       4.87340       4.13640       3.43032       2.77559       2.18232       1.69498       1.24730      0.921657
  28  22 4375.9305    1.0254 15.1114 10.0227  0.0004  0.1426   0.0062   0.3878    0.0251   0.0000   440.0061       23.0201       1.46955      -21.0493      -4.25078       5.04740      -18.6385      -16.2393       30.8205      -14.9887       3.19910      -6.35689       4.51899      -2.22809      -3.62767       3.83405       3.94333     -0.594284       7.87172       10.3808       11.5824       12.2156       12.4323       12.2383       11.5948       10.7687       9.72636       8.58688       7.45408       6.35551       5.22047       4.18659       3.34765       2.59822       1.92603       1.45223
  29   6 1930.2146    0.5801  0.5006  9.4637 -0.0046  0.0147   0.0141   0.0345    0.0519   0.0000   439.5847     -0.743826       20.0510      -1.48423      -2.97441     -0.158119       2.69759     -0.845276     -0.855146      0.274556       1.55900      0.345440      -1.10905      0.631578     0.0417090      0.471365      0.292243      0.229397      0.770661       1.10621       1.15320       1.27083       1.29025       1.21621       1.26426       1.05301      0.998443      0.829122      0.786072      0.649247      0.538491      0.439656      0.331155      0.282499      0.198154      0.149287
  29   7 2105.3293    0.8427  0.7504  9.7560 -0.0007  0.0175   0.0161   0.0421    0.0688   0.0000   438.9377      0.596666       17.6479       1.03338      -3.70692       1.08670       2.20838    -0.0150293       1.86636      0.753206     0.0940160     -0.688143      0.207696     -0.589073     -0.221033    -0.0298187     -0.139164     0.0156959      0.954711       1.27409       1.27419       1.44562       1.41795       1.49994       1.40702       1.26561       1.14898       1.00195      0.877714      0.764524      0.639916      0.509713      0.407624      0.321517      0.231884      0.187006
  29   8 2275.3441    1.1653  1.0010 10.2917 -0.0007  0.0206   0.0198   0.0512    0.0811   0.0000   439.1283      0.135855       19.2256     0.0410153      -2.33350       1.89927     -0.737843      -2.72462      0.234776     -0.157430      -1.08133     0.0649129     -0.303316      0.921973      0.796548     0.0817175     -0.463441     -0.188409       1.11825       1.42098       1.54973       1.67828       1.71694       1.62251       1.57063       1.56594       1.38847       1.20668       1.03388      0.856520      0.742661      0.614276      0.501808      0.369641      0.295117      0.215951
  29   9 2439.1052    1.7326  1.1153 10.6889  0.0014  0.0203   0.0278   0.0545    0.1070   0.0000   440.6364      -1.94856       12.6621      -1.20220     -0.682478      -1.00220      0.541475      -1.36705      0.109558     -0.260295     -0.195625     -0.524270     -0.290376      0.557845       1.11180     -0.469572     -0.100804     0.0977361       1.12838       1.48521       1.58019       1.81415       1.80349       1.69640       1.67553       1.54989       1.43067       1.16466       1.11661      0.910778      0.778629      0.624751      0.510480      0.377732      0.299143      0.228343
  29  10 2598.6959    2.3217  0.9734 11.6686 -0.0054  0.0190   0.0408   0.0499    0.0851   0.0000   440.1285       3.26570       14.3963      -3.48350      -2.48577      -1.51925      -3.68738      -4.83548      0.924060     -0.952094       2.78257     -0.142585     -0.344753      0.701704      0.347704     -0.399715      0.300488      0.169882       1.06450       1.37995       1.49070       1.66606       1.60330       1.63044       1.55294       1.44501       1.30575       1.14632       1.02393      0.835760      0.703066      0.578754      0.460270      0.343526      0.287319      0.213552
  29  11 2756.2455    3.0082  0.9518 11.9644 -0.0018  0.0181   0.0509   0.0479    0.0942   0.0000   441.1305       3.07111       14.9948      -3.15830      -2.08497     -0.851132       1.25805     0.0699173      -1.16403      -1.06857       1.96851      0.809761    -0.0347969     0.0436639    -0.0413973     -0.277017     -0.175599     -0.293217       1.01584       1.31583       1.37431       1.57448       1.60784       1.58456       1.45889       1.32914       1.26791       1.08360      0.941609      0.787556      0.647557      0.524026      0.441165      0.331235      0.253266      0.185977
  29  12 2911.7328    3.7740  0.9861 12.1709 -0.0000  0.0193   0.0627   0.0470    0.1231   0.0000   438.5105       2.40722       14.1119     -0.905256      0.900657      -3.61359       5.02592      -2.61432       1.44042     -0.978051       2.05060     0.0923105     -0.240406     -0.620280   -0.00395509     -0.265108      0.235369      0.573800       1.10842       1.46972       1.50621       1.62167       1.57167       1.59553       1.60384       1.43827       1.32654       1.13233       1.04439      0.883432      0.766580      0.608489      0.471022      0.367842      0.290081      0.225754
  29  13 3065.0968    4.2032  1.0365 12.9066 -0.0017  0.0196   0.0709   0.0516    0.0971   0.0000   437.3536       4.57615       12.9747     -0.791479      -3.94015      -1.48281       1.57262      -1.22799    -0.0186761     -0.175909       1.23322      -1.09174      0.702757      0.432601      0.846750     -0.301477     -0.231680     -0.148812       1.19371       1.49829       1.65327       1.75582       1.72223       1.66780       1.61330       1.50439       1.40602       1.27099       1.10107      0.973229      0.788396      0.631329      0.498261      0.407306      0.314852      0.233152
  29  14 3216.9044    4.0151  1.3037 12.7242 -0.0015  0.0223   0.0607   0.0596    0.0859   0.0000   440.5632       1.09941       15.3248      -2.90519       1.21531      -5.84360      0.532936      -3.41585       1.43681      0.968090      -1.68202     -0.993286      -1.75053     -0.102160      0.255916     -0.573094     -0.552815      0.192989       1.26936       1.62668       1.80995       1.94005       1.93257       1.84706       1.82881       1.68481       1.54157       1.36297       1.19099       1.04238      0.832258      0.704500      0.546994      0.431536      0.326476      0.245114
  29  15 3367.8322    3.6415  1.9556 12.2658 -0.0014  0.0279   0.0446   0.0719    0.0627   0.0000   438.9771       4.68452       12.9307      -7.54615     -0.476954      -3.47408      -3.63578      -2.84985       3.28007      -3.30402      -1.97462      -1.94227      0.278773      0.160458     -0.477319      0.207626      0.456709      0.630861       1.58917       1.96416       2.22896       2.43486       2.44263       2.37609       2.31203       2.15189       1.95110       1.63556       1.46263       1.23025       1.01290      0.831786      0.658847      0.529634      0.386293      0.300969
  29  16 3518.0765    3.0252  2.8704 11.7614 -0.0012  0.0354   0.0316   0.0936    0.0522   0.0000   439.2123       2.90611       8.19821     -0.465895       2.50485      -3.21815      0.523123      -7.29204      -4.89326       1.55918       1.24790      -1.96036      -2.18953      0.611108       1.03259      0.564093      0.196053      0.206204       1.91756       2.55122       2.72453       2.93842       2.93061       2.99437       2.81822       2.67600       2.34760       2.13460       1.82504       1.54144       1.32431       1.07364      0.859675      0.655498      0.510248      0.372872
  29  17 3667.7722    2.4998  4.3681 11.0292 -0.0004  0.0442   0.0211   0.1197    0.0442   0.0000   434.2505       5.44977       19.1755      -6.89768      -1.35230      -2.14161       6.04640      -10.0020       1.43837       1.53140      -1.32655       1.71905      0.838511       1.17244     -0.888585      0.998190     -0.305758     -0.122797       2.46685       3.22227       3.58496       3.86490       3.89493       3.81100       3.57590       3.39540       3.06159       2.71972       2.38270       1.99447       1.66245       1.33782       1.07664      0.824592      0.652049      0.493240
  29  18 3816.8972    2.0787  6.3579 10.5732 -0.0003  0.0580   0.0148   0.1508    0.0376   0.0000   448.0533      0.716534       16.6899      -3.79524      -8.06225      -11.6325       7.66650      -6.83215       4.65287      -4.54480      -2.86103      0.784261      -2.51757    -0.0567643     -0.990110      0.100206     -0.807737      0.785891       3.17392       4.11718       4.58349       4.87608       4.83414       4.77248       4.54498       4.33464       3.96864       3.52104       3.07363       2.57257       2.17977       1.76150       1.41148       1.12240      0.845940      0.647271
  29  19 3965.7783    1.6988  8.4866 10.3926 -0.0011  0.0725   0.0111   0.1999    0.0316   0.0000   441.1533      -1.64571       16.6895      -6.28217      0.417056      -4.55939      -3.29742      -16.5062      -2.58723      -10.2935      -3.66234       9.88239       2.14565      -3.17393       1.68849      0.493170     0.0791940     -0.152249       4.01487       5.22344       5.88201       6.24345       6.35034       6.22469       5.99731       5.56621       5.07166       4.43635       3.88530       3.25816       2.70172       2.18324       1.75476       1.38125       1.05880      0.813020
  29  20 4114.1279    1.4297 11.1123 10.1771 -0.0010  0.0950   0.0087   0.2607    0.0306   0.0000   443.9607     -0.905972       7.64990       2.90822       7.30724      -2.59235      -2.72367       12.2608     -0.916823       5.08234      -5.43199       6.41826      -1.84683      -2.22555       2.13118       1.56656     -0.950849     -0.631913       5.20523       6.83010       7.61225       8.08075       8.27807       8.05002       7.76667       7.18269       6.52739       5.81292       4.98344       4.32368       3.55087       2.89922       2.31228       1.79642       1.37240       1.04901
  29  21 4262.4492    1.1689 13.4192 10.0765 -0.0006  0.1195   0.0068   0.3302    0.0272   0.0000   420.4662      -2.59192       18.4401       12.9307       8.96488      -24.5252      0.917302      -8.42548       1.64231      -7.61982       6.88255     -0.956963       5.94145      -2.65431      0.999406       1.73230      -3.46926      -1.38986       6.47673       8.41650       9.55531       9.89773       10.0824       9.91576       9.68743       8.97459       8.09883       7.24914       6.20481       5.34621       4.48768       3.68360       2.90219       2.28622       1.73161       1.31252
  29  22 4410.3485    0.9749 15.2205  9.9885 -0.0009  0.1459   0.0059   0.3843    0.0247   0.0000   429.4361      0.117788      -11.3066      -18.1620       7.47339      -17.7540      0.724992       12.7090       3.72634      -7.15546      -18.7203      -2.89227       7.97358      -2.08885       2.36551       5.99322     -0.177329     -0.837731       7.84731       10.3157       11.5766       12.2865       12.4982       12.3094       11.8673       10.9204       10.0369       8.72603       7.73851       6.46883       5.44199       4.40079       3.56499       2.75991       2.10957       1.58030
  30   5 1770.0529    0.4024  0.3353  9.3931 -0.0009  0.0131   0.0114   0.0288    0.0362   0.0000   439.9598      -2.33927       20.1695      0.288044      -3.37635      0.322792       1.13017      0.129033      0.592296      0.577264    -0.0354081     -0.270927     0.0984350    -0.0598044      0.319088    -0.0646635     -0.229246      0.177921      0.719717      0.895920      0.973419       1.08311       1.02108       1.01491       1.04901       1.02748      0.821326      0.737936      0.679859      0.566846      0.442003      0.381418      0.333242      0.236877      0.198597      0.168361
  30   7 2126.3544    0.8993  0.7819  9.7237 -0.0015  0.0173   0.0164   0.0413    0.0740   0.0000   439.9146     -0.566568       20.1899      0.677027      -3.09619      -3.27614       3.51086      0.283796       1.12699      0.211026      0.121088      -1.09756      0.100277      0.708375      0.517897     -0.160104     -0.349961   -0.00896249      0.914508       1.19314       1.35893       1.45505       1.46722       1.43369       1.33706       1.27362       1.12768       1.08086      0.886475      0.810869      0.628751      0.557137      0.431771      0.337973      0.256226      0.193683
  30   8 2297.3711    1.2734  1.0089 10.2007 -0.0001  0.0200   0.0211   0.0493    0.0988   0.0000   439.3437     -0.654109       18.0128      -2.17921     -0.635454      -3.40020       2.51442      -1.60761      -1.56210     -0.760279       3.00331     -0.251527    -0.0104048      0.456400      0.194247     -0.168642      0.307559      0.276669       1.15845       1.48692       1.64701       1.73207       1.75930       1.68728       1.57578       1.46220       1.34984       1.25607       1.10055      0.949038      0.815560      0.695335      0.565030      0.433953      0.322548      0.237924
  30   9 2462.3318    1.7959  1.1035 10.8529 -0.0003  0.0204   0.0284   0.0521    0.1031   0.0000   439.0695       1.14582       16.5322      -2.84979      -2.65371     -0.600540      0.532359      0.564531      0.585456      -2.42337       1.11298      0.134189       1.08027     -0.386130     0.0330592      0.179049     0.0338636     -0.273810       1.09719       1.45413       1.58906       1.66393       1.70226       1.67142       1.64855       1.52417       1.36216       1.22830       1.05393      0.944480      0.776661      0.654612      0.514222      0.409818      0.309471      0.229923
  30  10 2623.5363    2.3720  1.0486 11.5463 -0.0016  0.0195   0.0387   0.0512    0.0972   0.0000   440.9465       2.07997       14.3286     -0.628805      -3.72466      -3.12080      -1.87343      -4.26694      0.827155     -0.147975       1.53579     -0.283197     0.0227718     -0.427447      0.632984     -0.311758     -0.282330     0.0590901       1.12231       1.42577       1.52305       1.71122       1.65865       1.67927       1.59863       1.56499       1.39626       1.19942       1.05637      0.889537      0.726667      0.626538      0.499549      0.402535      0.308630      0.224149
  30  11 2782.5608    3.1645  0.9162 12.2633 -0.0011  0.0173   0.0549   0.0473    0.0849   0.0000   439.3630       1.10207       14.9465      -1.18403      -3.41804      -2.93137      -1.10180      -1.70882     -0.816105     -0.982989      0.751607       1.86096       1.32104      0.340935     -0.222015      0.568941     -0.192743    -0.0195686      0.987737       1.25325       1.37997       1.47140       1.46974       1.47571       1.41765       1.32065       1.21596       1.06079      0.935078      0.811313      0.681881      0.561902      0.432906      0.341771      0.271050      0.211086
  30  12 2939.1956    3.8370  0.9392 12.6561  0.0010  0.0178   0.0649   0.0464    0.0863   0.0000   437.8207       4.19087       14.3763      0.743726      0.688502      -4.87737      -1.29037      -1.47983      0.556227     -0.762673     -0.263264      0.199967     -0.609981      0.462579      0.562388     -0.588090    -0.0524599     0.0959169      0.927910       1.25772       1.34883       1.42616       1.45315       1.44235       1.35696       1.35508       1.19326       1.10123      0.920741      0.783144      0.638183      0.552348      0.441562      0.356865      0.275278      0.202974
  30  13 3093.4611    4.3453  1.0887 12.6736 -0.0022  0.0195   0.0684   0.0528    0.1164   0.0000   438.8911       1.13758       15.6095      -1.01311      -3.06695      -3.91534       2.07591     -0.681327     -0.501473      0.993870     -0.467286      0.359261      -1.19510    -0.0914235      0.299729      0.200398      0.289672     -0.100285       1.04513       1.38327       1.42664       1.62658       1.62419       1.62603       1.51635       1.43583       1.30204       1.17423       1.01203      0.864911      0.707950      0.598629      0.504711      0.387116      0.292830      0.212989
  30  14 3246.0771    4.0429  1.4868 12.6800 -0.0027  0.0239   0.0567   0.0631    0.0809   0.0000   440.0622       2.23200       12.2065      -1.65668      -5.22597      -6.51627       3.50234      -2.74905      -1.78311     -0.436855      0.625075     -0.575861       2.22317      0.172587      0.941604     -0.791444     0.0555819     -0.498905       1.34139       1.75778       1.90902       2.08181       2.08279       2.02362       1.93025       1.81229       1.67215       1.49222       1.30447       1.13079      0.942996      0.770769      0.610603      0.480944      0.377918      0.284753
  30  15 3397.8598    3.5139  2.0257 12.3152 -0.0016  0.0291   0.0425   0.0740    0.0613   0.0000   439.9765       5.77267       16.4790      -4.27008       1.74289      -9.99576       3.17937      -1.70802      -2.33124     -0.662345      -1.13448       1.84460     -0.271861     -0.836969      0.703622      0.337551      0.396306     -0.145124       1.56945       2.12349       2.24395       2.41164       2.46248       2.37390       2.34307       2.12848       2.01531       1.79541       1.54769       1.32066       1.09431      0.932332      0.737925      0.560375      0.447310      0.345439
  30  16 3548.8976    2.8690  3.2649 11.6482 -0.0001  0.0371   0.0272   0.0993    0.0448   0.0000   440.8728       3.25011       15.9554       2.31676     -0.217215      -4.30458       2.39173      -2.32544     -0.508209      -2.20374      -1.76647      -1.34936     -0.336176      0.585929      0.605256      0.922956     -0.744550     -0.530068       1.98450       2.57110       2.91497       3.00394       3.10946       3.08711       2.98816       2.77882       2.57581       2.23383       1.91574       1.67227       1.39589       1.14328      0.919145      0.735224      0.561618      0.435981
  30  17 3699.2595    2.3956  4.7461 11.0081 -0.0013  0.0470   0.0194   0.1237    0.0407   0.0000   435.8545       7.13837       14.1406      -6.83355      -3.90008      -15.7791       1.85139      -2.94586      -2.18280       2.28386       1.36093       4.09370       1.58257       2.67347     0.0780212     -0.714956       1.13456       1.25908       2.46570       3.29313       3.59615       3.91854       3.97066       3.90513       3.68514       3.49931       3.22726       2.81005       2.47722       2.12332       1.76986       1.46058       1.16433      0.934496      0.719628      0.529391
  30  18 3849.1102    1.9851  6.9476 10.5126 -0.0001  0.0602   0.0134   0.1618    0.0354   0.0000   434.1725      -2.13974       16.2787     -0.803543       1.00556      -8.63899      -1.80956      -2.94250       3.07366      0.523340      -1.23837      0.699508       1.34687      0.809972      0.496674      -1.62977      0.140951     -0.948316       3.20316       4.22991       4.63792       5.02159       4.99916       4.99167       4.76655       4.46083       4.06874       3.64805       3.19130       2.78771       2.30080       1.89761       1.50168       1.20103      0.925130      0.705142
  30  19 3998.4285    1.6518  9.0613 10.2900 -0.0005  0.0754   0.0102   0.2098    0.0317   0.0000   443.4928      -5.65849       8.30910       1.10776       12.8326      -6.09375       7.53850      -12.0195       1.70333      -2.25676      -4.70415       6.14359       5.86133       2.10486       4.09227     -0.757529      -1.60100     0.0363501       3.87874       5.17692       5.70433       6.13572       6.12332       6.09661       5.91024       5.42145       5.07396       4.55390       4.00692       3.37425       2.83278       2.31496       1.86827       1.51671       1.14717      0.881487
  30  20 4147.8095    1.3917 11.6462 10.2050  0.0014  0.1001   0.0082   0.2707    0.0287   0.0000   443.7065       2.01491       22.0378      -16.3221       3.99801      -3.29904      -1.92058      -12.0276       6.81261      -9.15268      -1.92609       2.68452       9.87493       1.77080      0.533572       1.88383      0.173172      0.150260       5.22799       6.96700       7.73543       8.17439       8.36639       8.20764       8.04605       7.44831       6.85764       6.05140       5.25920       4.51275       3.75686       3.12183       2.49082       1.97330       1.54552       1.17361
  30  21 4296.4073    1.1524 14.2988 10.0743 -0.0002  0.1247   0.0065   0.3388    0.0260   0.0000   431.6358       3.61669       29.3387      -9.94020       11.2529      -21.4331       10.9487       3.24002     0.0499448       3.33360      -8.50508      -7.40512      -5.00795       1.58539   -0.00108660      -1.58004       1.71791       1.74843       6.55147       8.63841       9.55227       10.1314       10.4187       10.2178       9.88118       9.18076       8.48499       7.52082       6.61538       5.67539       4.73651       3.94155       3.14934       2.49817       1.92602       1.45640
  31   5 1788.2178    0.4138  0.4222  9.3752 -0.0034  0.0139   0.0105   0.0331    0.0386   0.0000   441.1162     -0.609571       20.7806      -1.52725      -2.97198      -2.12252      0.305561     -0.294793     -0.876234     -0.850621      0.949559     -0.163087     0.0194695     -0.588195    -0.0320396    -0.0499397      0.190165     0.0982169      0.661793      0.917383      0.953850       1.09592       1.09739       1.09365       1.04957       1.00699      0.922090      0.805787      0.687591      0.612312      0.469377      0.425216      0.327946      0.283930      0.197495      0.162692
  31   6 1969.4434    0.6298  0.5738  9.5749 -0.0044  0.0148   0.0135   0.0358    0.0537   0.0000   439.9980      -1.36982       21.7106      0.133281      -4.27915       2.58306      0.439134      -2.21630      -1.26021       1.11093    -0.0879246     -0.928410      -1.29468      0.319059      0.365131      0.362525    -0.0461987     0.0792136      0.842578       1.09842       1.24871       1.31945       1.35369       1.33134       1.27786       1.17455       1.10116      0.943946      0.857350      0.712719      0.613272      0.465162      0.394955      0.300295      0.242208      0.186334
  31   7 2147.0456    0.9396  0.7906  9.8338 -0.0042  0.0168   0.0171   0.0425    0.0741   0.0000   439.2227     -0.310495       18.4058     -0.490628     0.0788380      -1.29503      0.372389     -0.707858      -3.43792     -0.658143      0.599621    -0.0450791      0.603426      0.129689      0.497999    -0.0705214     -0.282330    -0.0594926      0.906411       1.16194       1.27575       1.27844       1.35631       1.36746       1.30416       1.32166       1.16554       1.02112      0.850151      0.717305      0.627858      0.519591      0.426897      0.350677      0.273575      0.197077
  31   8 2318.9445    1.3405  0.9935 10.4825 -0.0040  0.0191   0.0224   0.0491    0.0868   0.0000   439.3628       1.55240       19.5800     -0.678036      -1.29630      -2.18793       1.75218    -0.0806617     -0.881972      -1.53740      0.718513    0.00292034      0.472535     -0.274336       1.45972     -0.216917      0.220821    -0.0219464       1.03598       1.39173       1.53147       1.67260       1.67828       1.60730       1.61476       1.50270       1.35447       1.19697       1.04234      0.858368      0.739023      0.606506      0.514953      0.391281      0.303523      0.229485
  31   9 2484.9976    1.8825  1.1396 11.0111 -0.0002  0.0205   0.0294   0.0523    0.0965   0.0000   438.8335       1.74947       18.6253      0.259262     -0.629369      -1.34562     -0.888586     -0.371189     -0.584476      0.748885    -0.0397867     -0.154379      -2.08656      -1.19132     -0.558327     0.0243791     -0.831606    -0.0973002       1.08267       1.42775       1.55366       1.77033       1.69512       1.73059       1.61668       1.51250       1.38017       1.24115       1.11156      0.936711      0.833118      0.695622      0.524550      0.435396      0.328920      0.250965
  31  10 2647.8063    2.4672  1.1504 11.6600 -0.0034  0.0203   0.0387   0.0542    0.0974   0.0000   439.7679      -1.50671       15.4707      -1.43435      -3.22736      -1.86273      -1.65477       1.53497      0.582643     -0.812902     -0.288882      0.720469      0.686748      -1.09258     -0.479548     -0.632819     -0.355329     0.0184672       1.05530       1.39114       1.53171       1.59712       1.65470       1.66539       1.58527       1.47544       1.33381       1.24744       1.06747      0.947095      0.781523      0.633586      0.512326      0.430101      0.324921      0.247525
  31  11 2808.4337    3.2480  0.9539 12.3588 -0.0032  0.0186   0.0541   0.0461    0.0894   0.0000   441.0870      0.941245       16.6283      0.171204      -2.43258      -2.27958       1.09051      -3.61122      -1.54894     -0.787076     -0.341761      0.488235     -0.785845       1.30678      0.363480     -0.247727      0.284116    -0.0998161      0.997592       1.33799       1.42889       1.57918       1.66422       1.63353       1.56200       1.47661       1.35258       1.18293      0.973751      0.836618      0.701429      0.566004      0.474376      0.368995      0.287865      0.226719
  31  12 2966.2000    3.9658  1.0439 12.4676 -0.0007  0.0182   0.0626   0.0491    0.1036   0.0000   438.4073       1.57955       13.7134      -2.92905      -2.38738      -3.78769      -1.29542      0.346194       1.61112      0.550272       1.28652      0.599633      0.529977     -0.191679     -0.186353      0.243553      0.265310      0.460252      0.967040       1.26334       1.36822       1.47996       1.51321       1.41710       1.43552       1.31299       1.27249       1.10610      0.957680      0.833056      0.705611      0.606020      0.471215      0.370980      0.305227      0.229959
  31  13 3121.4733    4.2366  1.1897 12.8161 -0.0010  0.0210   0.0646   0.0550    0.1049   0.0000   438.9520       2.90958       17.0020      -3.12165      -2.98985      -4.21973     -0.361833     -0.943716      0.747747      -1.92290      0.271457     -0.565531     -0.297192     -0.186107     0.0121300    -0.0977000     0.0823409      0.176194       1.08249       1.39963       1.47235       1.63075       1.68373       1.70212       1.54883       1.46509       1.34047       1.24957       1.09638      0.930413      0.793411      0.663114      0.533577      0.431585      0.330282      0.251242
  31  14 3274.9398    4.0612  1.5387 12.6436 -0.0018  0.0241   0.0553   0.0626    0.0823   0.0000   439.0219       5.87948       14.3656       1.74407      0.686693      -4.67949      -2.12244      -4.14837      -2.45093      -1.41025      -1.54635     -0.672084      -2.18272      0.253524      0.279669     -0.479732     -0.124434     -0.236949       1.25879       1.62272       1.79220       1.95937       1.98850       1.92563       1.88361       1.78174       1.59971       1.45439       1.25803       1.09082      0.933633      0.780504      0.628722      0.499439      0.393208      0.288436
  31  15 3427.4921    3.3086  2.3099 12.1216 -0.0011  0.0298   0.0364   0.0802    0.0519   0.0000   439.2152       1.89179       15.6431      -2.06403     -0.576866      -7.57244       1.10817      -2.97942       3.30533      0.891006     -0.235741      -1.13187     -0.663671     -0.312349     -0.191254       1.23890     -0.909955      0.821824       1.58907       2.10094       2.31672       2.46265       2.43970       2.37896       2.31794       2.18029       2.00919       1.82354       1.64170       1.43760       1.21183      0.982515      0.786255      0.644382      0.498513      0.385617
  31  16 3579.3556    2.7564  3.5943 11.3962  0.0025  0.0385   0.0244   0.1025    0.0444   0.0000   437.8283       7.77244       17.8768      -3.44683      -7.66493      0.731268     -0.989819      -4.91940       2.14126      -1.20109     -0.424894       2.50365       3.85124      -1.61979      0.316485       2.21319     -0.394408     -0.153758       1.97873       2.63637       2.86348       3.08005       3.18308       3.11221       3.02945       2.84377       2.58535       2.31746       2.05087       1.76440       1.47218       1.21519      0.995477      0.788472      0.612254      0.478460
  31  17 3730.4472    2.2985  5.0560 10.9204  0.0002  0.0479   0.0176   0.1282    0.0388   0.0000   439.4653       5.43237       14.6718      -9.84128      -2.91683      -1.47883      0.468292      -1.99439       4.73957      -3.59236      -2.88763      0.768211       3.08894       3.49685     -0.531046       1.03200      0.170352     -0.558339       2.46294       3.27744       3.61963       3.84760       3.93774       3.86572       3.79672       3.46844       3.25770       2.90206       2.53138       2.20188       1.85902       1.58113       1.24870       1.02238      0.767653      0.590723
  31  18 3881.0340    1.9101  7.0511 10.5304  0.0001  0.0594   0.0127   0.1670    0.0331   0.0000   438.1693       7.91983       18.7485      -4.14573       5.89695      -12.8173       1.23576      -4.84287       7.01636      0.215369      -8.45816     -0.370839       2.58639       1.05393       1.89848      0.123664     -0.453294      0.962120       3.12681       4.05568       4.48457       4.79985       4.96708       4.91066       4.62953       4.33754       3.94015       3.61885       3.23588       2.77794       2.31142       1.96155       1.59456       1.24799      0.992121      0.740636
  31  19 4030.8645    1.5698  9.7121 10.2925 -0.0001  0.0799   0.0094   0.2222    0.0299   0.0000   441.8956      -4.44668       12.6754       7.78648     0.0458065      -14.9364      -3.43850      0.329282      -6.90556       4.78485      -3.27860      -3.28013      0.339537      -2.26692      -4.91849       2.53230     -0.658764      0.102437       4.12322       5.36435       5.95197       6.35094       6.53803       6.42537       6.18484       5.88242       5.38397       4.82755       4.23596       3.66563       3.07593       2.58388       2.11369       1.66713       1.29394      0.989839
  31  20 4180.5951    1.2990 11.7958 10.2284 -0.0011  0.1033   0.0077   0.2792    0.0276   0.0000   432.2565       3.31456       15.2437     -0.827006       7.24531      -1.26853       2.14019      -11.7807      0.774868       9.16930      0.250681      -9.36905      -6.03115      0.247195      -1.17087       2.06995      0.916248      0.924517       5.19048       6.84079       7.56163       8.13460       8.19850       8.22550       7.90561       7.46300       6.80572       6.25455       5.38629       4.70348       3.91234       3.29070       2.66349       2.12562       1.66275       1.28082
  31  21 4329.9020    1.0886 15.2831 10.0512 -0.0015  0.1351   0.0059   0.3612    0.0246   0.0000   428.1492       20.7026      -3.61354      -11.8503      -5.68593      -10.3542      -13.1418      -5.16666       2.95278      -6.24288      0.398350       1.80562      -7.99437      -2.26324       6.75740       2.00362       3.95233       3.30640       6.79132       9.03977       10.1297       10.7201       11.0944       10.9228       10.6116       9.88083       9.07173       8.13129       7.15599       6.05337       5.26695       4.25984       3.51547       2.77779       2.14851       1.65531
  32   4 1616.4426    0.2716  0.2112  9.2671 -0.0021  0.0124   0.0100   0.0240    0.0280   0.0000   441.2645      -1.29421       20.9422      0.246687      -4.13775      0.494361      0.322265     -0.639229     -0.398054    -0.0199321      0.101926    -0.0562028      0.678977      0.245206      0.447527      0.115642     -0.162667     0.0169091      0.602657      0.834582      0.926003       1.00528       1.11851      0.985826      0.995096      0.799866      0.740129      0.732662      0.662578      0.667837      0.623319      0.501436      0.390462      0.302351      0.271880      0.185125
  32   5 1806.1425    0.4201  0.4099  9.5299 -0.0052  0.0137   0.0110   0.0317    0.0368   0.0000   440.2101      -1.83809       19.9881     -0.134970      -3.01144     -0.156549      0.237308     -0.226718      0.169592      0.208117      0.384482      0.450718     -0.246206      -1.10158     -0.234300      0.500135     -0.161345     -0.334558      0.698070      0.894869      0.977330       1.13898       1.08895       1.07425       1.06559      0.994068      0.951730      0.805399      0.730033      0.608674      0.523536      0.411317      0.345288      0.284588      0.217814      0.179848
  32   6 1988.6701    0.6488  0.6504  9.6465 -0.0038  0.0155   0.0132   0.0399    0.0547   0.0000   441.9853     -0.631956       19.5082     -0.427728      -3.34275      -1.71914     -0.515640      0.323879      0.232103       1.28561       2.17365     -0.961014      0.126708      -1.07008      0.342273      0.454740     -0.245471      0.146521      0.782671       1.01634       1.19762       1.27972       1.26050       1.29902       1.23500       1.09853       1.03920      0.973464      0.827940      0.706635      0.601749      0.485194      0.405180      0.324304      0.252544      0.194738
  32   7 2167.3201    0.9656  0.9064  9.7469 -0.0028  0.0178   0.0164   0.0449    0.0850   0.0000   440.3580       1.46856       18.2081     -0.203989       1.56364     -0.748313     -0.210538      -1.60927      0.892131       1.24803      0.972808      0.659809      -1.44671      0.350138      0.925907      0.340064     -0.357193     -0.440883      0.923768       1.19761       1.28385       1.43678       1.52529       1.49260       1.38214       1.32685       1.19686       1.12342      0.953065      0.821447      0.680785      0.598080      0.473438      0.366343      0.305901      0.233203
  32   8 2340.0999    1.4246  1.0066 10.4911 -0.0017  0.0185   0.0227   0.0476    0.0862   0.0000   443.1851       2.26613       17.3806       2.72930      -3.67492     -0.742149    -0.0620602       1.05709      -2.47044      0.518595      0.351622     -0.139970      0.267041       1.09152      0.367469      0.355666     0.0946464      0.133429      0.962691       1.22070       1.31266       1.44030       1.51407       1.52537       1.40857       1.35739       1.24956       1.14013      0.943654      0.855211      0.710941      0.591718      0.470451      0.376065      0.304426      0.246389
  32   9 2507.3260    1.9602  1.1066 11.1287 -0.0015  0.0200   0.0302   0.0511    0.0922   0.0000   441.5359       3.55849       19.0463      -1.58915      -3.77354      -1.82170       1.63041     -0.376293      0.695350      -1.32277      0.220371      0.616776      0.735897     -0.142957     0.0704727     -0.118033     -0.342247      0.306106       1.02022       1.27716       1.48898       1.60524       1.59435       1.59633       1.52402       1.36961       1.31717       1.23880       1.04905      0.947183      0.776376      0.625138      0.528550      0.420191      0.338236      0.259695
  32  10 2671.7176    2.6220  1.0479 11.7893 -0.0013  0.0190   0.0412   0.0485    0.0862   0.0000   439.8588     -0.324414       19.0553       1.15861      -2.50364      -2.44522     -0.261116     0.0548557      0.163613      -1.41996    -0.0333128      -1.90310     0.0777059     0.0934917      0.305034      0.391006     -0.241021     -0.175361      0.973138       1.28149       1.33318       1.50888       1.41604       1.52656       1.47310       1.40732       1.25797       1.14130      0.959986      0.850511      0.733805      0.639580      0.513415      0.403246      0.306841      0.241203
  32  11 2833.7751    3.3279  1.0047 12.2585 -0.0036  0.0185   0.0528   0.0462    0.0928   0.0000   438.7515       2.04146       16.6889     -0.587839      -3.95026      -2.04941      -1.44500      0.484460      0.553202      -1.69045      0.965161      -1.49291      -1.08941      0.324306     -0.210996      0.218917     0.0621393     -0.583440      0.951014       1.23208       1.34286       1.46203       1.53585       1.46301       1.40579       1.32918       1.21382       1.09745      0.954279      0.889237      0.732839      0.636395      0.522853      0.398729      0.314311      0.238192
  32  12 2992.7904    4.0934  0.9735 12.6847 -0.0029  0.0178   0.0652   0.0456    0.0973   0.0000   438.9842       2.30399       14.6700     -0.391977      -2.12918      -2.80420     -0.621494      -1.64868      0.379928      -1.46585      0.845731     -0.648773      -1.00940     0.0350209     -0.303267     -0.325238     0.0468933      0.134893      0.966636       1.20918       1.34995       1.39746       1.43293       1.43523       1.40045       1.36136       1.24876       1.10653      0.966506      0.813882      0.710013      0.617474      0.490564      0.407256      0.308652      0.239362
  32  13 3149.0069    4.2100  1.1682 12.8566 -0.0043  0.0200   0.0646   0.0527    0.1012   0.0000   437.1152       2.44596       15.9161      -4.11432      -5.75103      -5.91626       3.22099      -1.72199     -0.812631      -1.27842       2.15205     -0.139901       1.02743     -0.459824     0.0719442     -0.327247    -0.0932034     0.0180754       1.05575       1.34898       1.47071       1.61896       1.62942       1.62989       1.61254       1.48497       1.38051       1.18568       1.11077      0.938345      0.782752      0.648604      0.520811      0.429200      0.348810      0.265666
  32  14 3303.4574    3.9378  1.6826 12.4136  0.0001  0.0250   0.0490   0.0625    0.0732   0.0000   440.3473       3.65052       12.7109      0.626499      -3.47427      -5.97137      -1.36104      -5.27958       2.12020      -1.18955     -0.484580      0.139796     -0.190855     -0.718559     -0.689586     -0.521064      0.393543      0.310991       1.25348       1.60019       1.74132       1.86808       1.93175       1.92600       1.87548       1.81136       1.58262       1.46056       1.30355       1.13355      0.951034      0.799143      0.651213      0.515468      0.422964      0.321543
  32  15 3456.8123    3.2576  2.4133 11.9434 -0.0006  0.0295   0.0339   0.0793    0.0514   0.0000   442.0567     0.0376909       14.2584      -1.36606       1.91708      -5.02022      0.342958      -3.09980      -1.21052       1.15146     -0.898240      0.450774      0.735907      0.728556      0.403547      -1.01711    -0.0699577      0.546903       1.53902       1.99565       2.15556       2.29295       2.37777       2.32488       2.30142       2.18595       2.01628       1.81809       1.59572       1.36082       1.12806      0.948672      0.789471      0.641881      0.498895      0.401325
  32  16 3609.5665    2.6574  3.8843 11.2434 -0.0013  0.0400   0.0220   0.1028    0.0416   0.0000   440.1070       7.96593       13.2201     -0.696894      -8.43119      -7.65946       1.90208      -11.6886       1.08913      -6.20475      -1.30360     -0.761937     -0.239911     -0.605375       1.45433       1.62244      0.846849     -0.366210       1.99416       2.66145       2.86743       3.13436       3.18748       3.19199       3.05112       2.94673       2.63384       2.42698       2.11467       1.88793       1.54098       1.29208       1.05760      0.843276      0.680681      0.529296
  32  17 3761.3803    2.2185  5.4251 10.7575 -0.0006  0.0491   0.0159   0.1310    0.0373   0.0000   440.1372       5.17231       15.0970      -10.0377      -8.38864      -6.81973       6.21330      -3.62611     -0.521950      -5.82101     -0.652395      -2.50984     -0.780052      0.325829      -1.24532    -0.0798750      0.823606    -0.0905860       2.45178       3.31051       3.66085       3.85297       3.97162       3.97179       3.84937       3.64490       3.33335       3.00239       2.66556       2.23991       1.91594       1.59675       1.29687       1.06559      0.819050      0.647442
  32  18 3912.5909    1.8109  7.4482 10.5369 -0.0005  0.0627   0.0118   0.1746    0.0308   0.0000   438.5005      -1.98225       1.32019       2.08726       7.52177      -4.08095     -0.487422       1.89217      -4.33319      -2.33198       4.55061       4.97867       6.22666      -3.02532      -2.23978     -0.157159      0.264723       1.45650       3.10970       4.07401       4.59117       4.87139       5.08848       4.97710       4.83979       4.53095       4.19703       3.72457       3.31286       2.89376       2.43142       2.02987       1.68020       1.33639       1.04553      0.806461
  32  19 4063.3621    1.5273 10.2164 10.2947 -0.0003  0.0842   0.0089   0.2319    0.0288   0.0000   442.0068     -0.406923       17.7627      -6.08423      -12.9801      -12.5425     -0.333587      -3.26351       2.10575      -7.00991      -3.69181       9.36806       1.31858      -1.36957       1.68989       2.23994      0.406696      -1.26583       4.17800       5.51046       6.17308       6.59983       6.81633       6.75321       6.51563       6.12814       5.61951       5.07029       4.48848       3.84734       3.31955       2.75582       2.22865       1.80491       1.40245       1.10580
  32  20 4213.3753    1.2886 13.0855 10.1393  0.0012  0.1102   0.0069   0.2928    0.0268   0.0000   437.6823       5.54191       7.71591       17.1709      -3.28504      -6.17316       1.66437      -16.0267      -2.34539      -3.75514       15.4805      -10.5709     -0.179448       2.97671       1.69377      -1.70065      -3.34945     -0.124286       5.43976       7.18674       7.95377       8.61178       8.82374       8.83075       8.48933       7.96806       7.28663       6.67884       5.81026       5.07304       4.27309       3.57717       2.91150       2.35955       1.85210       1.41687
  32  21 4363.2082    1.0398 14.9400 10.0255  0.0005  0.1351   0.0057   0.3577    0.0242   0.0000   442.9354       17.6393      -3.95835      -18.2844       3.35640      -15.6283      -10.8212       8.00849       10.5319       10.7683      -4.63583      -6.91082      -4.79916       3.19412      0.997333       4.81954     -0.315973     -0.525529       6.55219       8.72585       9.81400       10.4357       10.8204       10.6432       10.3435       9.71198       9.05643       8.00590       7.13559       6.07778       5.23938       4.37080       3.59022       2.88406       2.23684       1.71983
  33   4 1633.2181    0.2762  0.2254  9.3376 -0.0063  0.0130   0.0099   0.0245    0.0279   0.0000   440.3198     -0.484344       19.4002     -0.943709      -3.49896     -0.551084       1.35419     -0.188828     -0.259937      0.571874      0.367939     -0.628131      0.786469      0.133396      0.242522     0.0469940     0.0208604     -0.103311      0.745637      0.953949      0.925249       1.10457       1.22976       1.19230       1.04313      0.968005       1.06155      0.990534      0.927652      0.735647      0.536485      0.454706      0.425048      0.416616      0.406093      0.228719
  33   5 1823.8298    0.4402  0.4991  9.4418 -0.0034  0.0151   0.0102   0.0352    0.0404   0.0000   439.4380      -2.81105       18.5981      -1.01609      -1.84577     -0.495100      0.997269       1.38398      0.409093      0.270066      0.436436    -0.0771784     0.0342694     -0.348768     0.0825382     -0.628876    -0.0886559    0.00791536      0.736578      0.944990       1.05056       1.16153       1.21907       1.14312       1.08593       1.05739      0.968657      0.897680      0.762595      0.700014      0.611475      0.488440      0.379263      0.336141      0.262190      0.208788
  33   6 2007.6088    0.7131  0.6457  9.5019 -0.0019  0.0148   0.0142   0.0382    0.0602   0.0000   441.3342      -2.16793       21.0024      -1.19529      -3.48823       1.44094    -0.0140858       1.36823     -0.634526      0.891199      -1.27933     0.0575583      0.462853     -0.542546    -0.0653209      0.250743      0.395070     0.0465567      0.713909      0.928929       1.01721       1.11952       1.09818       1.12216       1.12751       1.01893      0.932904      0.865136      0.778903      0.664600      0.603092      0.460063      0.397949      0.316790      0.250476      0.207828
  33   7 2187.3499    1.0380  0.9151  9.7237 -0.0021  0.0179   0.0167   0.0429    0.0902   0.0000   440.8318     -0.765296       21.3195      -1.93857      -1.02849      0.361059      0.475614      -1.80305     -0.261833      0.283295     -0.306254      0.154252     -0.976127    -0.0329751      0.226715      0.244988     -0.310991      0.216145      0.892623       1.19433       1.27469       1.39542       1.44363       1.42772       1.37699       1.28850       1.19401       1.06936      0.973990      0.813004      0.692030      0.588976      0.482668      0.396991      0.323458      0.240702
  33   8 2360.8306    1.4841  1.0429 10.6572 -0.0015  0.0193   0.0234   0.0490    0.0861   0.0000   440.1055       1.02662       22.1686      -1.71362      -1.64085      -2.59571      0.699532      -1.83733      0.919550     -0.833918      0.586834     -0.426495     -0.377538      0.184663     -0.345570      0.287745     -0.754823     0.0936522      0.900126       1.22760       1.30873       1.46556       1.48785       1.41537       1.45484       1.32710       1.25707       1.10248       1.00272      0.878722      0.745579      0.596184      0.504225      0.416175      0.328272      0.254854
  33   9 2529.2196    2.0641  1.1042 10.9752 -0.0026  0.0189   0.0309   0.0486    0.1072   0.0000   439.7118      -1.60707       19.9828      -1.64707      -5.28094      -1.31808      0.395546       1.05354      0.572293      -1.57122      0.252711     -0.729777      0.538257      0.839397      -1.14602     -0.491587     -0.129446     -0.204318      0.973532       1.28467       1.39001       1.54618       1.54150       1.54737       1.43254       1.39264       1.28687       1.20330       1.05361      0.911346      0.751955      0.646625      0.513622      0.430158      0.330648      0.267487
  33  10 2695.0847    2.7778  1.1144 11.7457 -0.0002  0.0198   0.0415   0.0486    0.1014   0.0000   439.2092       1.05358       16.9539      -2.00313      -4.31208      -3.79826     -0.481331      -2.18264      0.369245     -0.417085     -0.382325      0.404692     -0.255993      0.462056     -0.165921     0.0688942      0.165233      0.101336       1.01204       1.25796       1.35808       1.48787       1.48994       1.44138       1.49715       1.37582       1.25787       1.18389       1.05573      0.937532      0.780702      0.636800      0.513729      0.437014      0.359568      0.278034
  33  11 2858.6245    3.5310  1.0072 12.2972 -0.0032  0.0180   0.0552   0.0465    0.0968   0.0000   439.8304       1.28203       16.4460      -3.37397      -3.06110      -3.15813      0.607706      -4.04627     -0.577714       1.51334    -0.0376919      -1.67356     -0.267820      0.784487      0.235768     -0.290537     -0.361040      0.440418      0.914782       1.20006       1.30363       1.42251       1.47449       1.48655       1.46766       1.33340       1.20223       1.07232      0.956113      0.825080      0.719158      0.594186      0.479402      0.388066      0.304473      0.240686
  33  12 3018.8781    4.2697  1.0205 12.6791 -0.0007  0.0180   0.0656   0.0451    0.0963   0.0000   438.4986       2.24818       16.3199      -1.78791     -0.816004      -4.48666      -1.49891      -1.79506     -0.321349      -2.03749     -0.145117      -1.15291      0.117347      0.795541      0.272202     0.0440241      0.163180      0.196097      0.948997       1.20174       1.33885       1.41078       1.36872       1.42252       1.37143       1.26387       1.20486       1.10798      0.973676      0.881419      0.734879      0.622333      0.529033      0.425446      0.327893      0.262439
  33  13 3176.1578    4.3144  1.2193 12.8698 -0.0016  0.0201   0.0639   0.0550    0.0907   0.0000   437.6931       5.37165       13.9155      -2.51785      -1.99359      -4.66599      0.394155     -0.492953      0.119141      -1.09587      0.129407     -0.163584       1.38651       1.13643      0.110824      0.585797     0.0272974    -0.0176593      0.978819       1.30960       1.39690       1.51298       1.48567       1.56018       1.49278       1.44457       1.32325       1.16905       1.03095      0.916036      0.771889      0.689274      0.557125      0.453342      0.357585      0.275127
  33  14 3331.5060    3.7618  1.9205 12.2656 -0.0005  0.0257   0.0433   0.0682    0.0633   0.0000   441.3316       6.92454       13.2728     -0.624375       1.23935      -5.39449      -1.68836      -2.91719     -0.526831      -2.46912      -1.59391      0.250893     -0.636858      0.398716      0.661354     -0.813307     -0.936274      0.446900       1.27069       1.64742       1.77005       1.94969       1.99755       2.00309       1.96373       1.80791       1.70276       1.50376       1.34912       1.17316      0.991857      0.859835      0.688047      0.572549      0.441315      0.344405
  33  15 3485.8901    3.1922  2.8715 11.6711 -0.0008  0.0314   0.0301   0.0876    0.0501   0.0000   440.2181       4.08874       12.5305      0.858475      -1.34506      -11.5166      -2.57200      -3.10259      -2.27369     -0.836359    -0.0183627     -0.992105     -0.311584      -1.94803      0.369978      -1.17585       1.15050      0.328117       1.52678       2.02397       2.21648       2.44145       2.50143       2.43525       2.38420       2.26659       2.09208       1.91490       1.65683       1.43181       1.23131       1.03835      0.831923      0.677423      0.554389      0.430785
  33  16 3639.2458    2.5871  4.0930 11.0980  0.0001  0.0397   0.0203   0.1049    0.0405   0.0000   442.2894       6.67954       11.5872      -1.80262       4.59402      -1.57448       2.39701      -10.9235       4.37951       1.82992     -0.767182     -0.919386      0.738207      -1.52595      -2.35763     0.0567618       1.05862     -0.372748       1.93547       2.48928       2.80671       2.97894       3.04628       3.04608       2.95078       2.81509       2.59751       2.34296       2.08695       1.82244       1.57761       1.34299       1.09653      0.878825      0.694507      0.544964
  33  17 3792.0136    2.1308  5.7605 10.7572 -0.0012  0.0501   0.0148   0.1386    0.0339   0.0000   439.1358       2.62671       10.9403      -1.95658      0.573434      -6.23405      0.870872      -5.71129       4.91318      -2.95677       2.65890       1.07824      -4.39232       1.33506       2.18671       1.39122      0.861371      0.767374       2.42250       3.18705       3.56496       3.83349       3.87430       3.88448       3.80967       3.55572       3.29078       3.05441       2.64221       2.31816       1.96811       1.65452       1.36360       1.10131      0.888106      0.682121
  33  18 3943.7437    1.7917  8.1758 10.4154 -0.0002  0.0666   0.0108   0.1815    0.0302   0.0000   444.7954       7.76124       7.63879      -11.9507     -0.750519      -15.0260      -9.14333      -4.76303      0.774253    -0.0308993       1.49159      -2.73917      0.863152      0.501696      0.709852     -0.455176     -0.696506      -1.70168       3.17435       4.34767       4.72570       5.20984       5.12908       5.23064       5.06870       4.78914       4.40671       4.00475       3.54003       3.08566       2.63996       2.21314       1.84409       1.46713       1.16533      0.903854
  33  19 4095.0587    1.4901 11.0008 10.2518 -0.0003  0.0890   0.0082   0.2459    0.0281   0.0000   448.5765      -5.66529       15.5702      -14.8953       5.02975      -10.9923       2.98431      -14.6179       4.83804     -0.367106     -0.122069       4.27748       1.54967      0.979457     -0.861288       1.74239      -4.20057       1.09405       4.31432       5.71282       6.29009       6.71900       6.93739       6.74827       6.73121       6.24453       5.91660       5.31808       4.69105       4.17869       3.56423       2.96233       2.49849       2.00222       1.58825       1.23741
  33  20 4245.6573    1.2009 12.7346 10.1541 -0.0022  0.1104   0.0066   0.2982    0.0260   0.0000   438.0635       1.40322       17.9422       16.8225       7.70653      -4.74123       3.60457       2.96878       8.57822       3.17713      -8.00444       18.2394       1.89048      -5.56792      0.605995      0.322220     -0.360431     -0.355963       5.21493       6.98101       7.89819       8.42097       8.69134       8.58646       8.26240       7.82667       7.29668       6.52927       5.83046       5.11860       4.42025       3.65342       3.06105       2.43824       1.90366       1.50389
  34   3 1441.1418    0.1565  0.1094  9.3358 -0.0174  0.0099   0.0092   0.0181    0.0224   0.0000   441.3148     -0.549648       20.1706     -0.811720      -3.84611     -0.373556      0.501267     -0.953718      0.599262      0.531586      0.770183      0.687106      0.189463     0.0481535      0.273837  -0.000294770    -0.0673256      0.114210      0.541271      0.647524      0.677310      0.807407      0.874216      0.857282      0.777165      0.755328      0.694451      0.592826      0.518457      0.499760      0.411975      0.363539      0.295168      0.227052      0.186111      0.150907
  34   4 1649.7056    0.2835  0.2921  9.2978 -0.0081  0.0141   0.0092   0.0285    0.0292   0.0000   440.3194    -0.0452571       20.2681      -1.05171      -4.03454     -0.784678       1.09558      0.938844      0.706090     0.0409643      0.700037       1.70323     -0.295276      0.102387      0.392483     -0.172295   -0.00192059     -0.145592      0.656086      0.967964      0.978002       1.05783       1.10220       1.14258       1.07765       1.01353      0.870368      0.890003      0.752798      0.716070      0.523790      0.422933      0.346602      0.284539      0.247941      0.185482
  34   5 1841.2367    0.4831  0.4506  9.4312 -0.0017  0.0137   0.0110   0.0292    0.0409   0.0000   440.4517      0.270639       20.2793      0.138355      -2.94264      0.424556     -0.245988      -1.30814      0.503854     -0.102511      0.405683      0.611595     -0.212640     -0.265772     -0.120102      0.303198     -0.395793    -0.0148930      0.598723      0.838236      0.924026       1.01431       1.03857       1.06075      0.995097      0.933809      0.925678      0.788503      0.737217      0.604328      0.536701      0.434002      0.349461      0.307671      0.243423      0.189657
  34   6 2026.3255    0.7079  0.6987  9.6666 -0.0001  0.0167   0.0132   0.0386    0.0595   0.0000   441.8999      -2.25123       19.7151     -0.170080      -1.99146    -0.0842474       1.33837      0.873030     -0.442211     -0.649493      0.267140     -0.181389      0.392018      0.225161     -0.417004     -0.402627      0.268353      0.114490      0.775622       1.04348       1.27418       1.33427       1.42345       1.40098       1.36466       1.25959       1.13534       1.03317      0.897922      0.755933      0.644180      0.527256      0.432855      0.354939      0.280761      0.218335
  34   7 2207.0551    1.0539  0.9523 10.0645 -0.0041  0.0182   0.0171   0.0453    0.0767   0.0000   439.8808     -0.746835       21.0022      -1.20261      -3.18242      -3.77658       1.11510      -2.00550      0.104327      -1.59428      -2.00928      0.681120     -0.962803     -0.761829     -0.879300      0.539141      0.548702      0.242794      0.868527       1.16790       1.27199       1.44695       1.43929       1.41444       1.33205       1.26318       1.19774       1.08950      0.941530      0.853789      0.744867      0.637411      0.530999      0.433195      0.339384      0.266891
  34   8 2381.2963    1.5738  1.0859 10.6857 -0.0018  0.0202   0.0239   0.0494    0.0925   0.0000   440.7332      -1.63098       20.5202       1.59141      -2.00786      -2.03916     -0.834639      0.883896      -1.27463       1.55220      0.449011     -0.778739    -0.0723719      0.449753      0.707937     -0.808138     -0.299495    -0.0875874       1.01868       1.42171       1.59268       1.63989       1.61887       1.48967       1.41711       1.32436       1.26045       1.22756       1.20198       1.07009      0.952821      0.810461      0.646308      0.523845      0.421392      0.317983
  34   9 2550.6752    2.1484  1.1411 11.3451 -0.0019  0.0192   0.0316   0.0522    0.0848   0.0000   441.6917     -0.606286       20.7855     0.0468936      -3.59536      -2.91213       1.36364      0.383068      0.153527       1.58951      0.304812       1.10668      -1.40024     -0.410163      0.404031     -0.406896     -0.314679     0.0688332      0.893123       1.22100       1.32402       1.43628       1.47866       1.49755       1.46295       1.36343       1.26652       1.14808       1.00689      0.881967      0.734273      0.654938      0.512730      0.426196      0.345558      0.262592
  34  10 2718.0464    2.8973  1.0840 11.8381 -0.0000  0.0194   0.0431   0.0478    0.0950   0.0000   439.1400       2.49998       17.0600     -0.302645     -0.472112      -4.94082       1.59324      -1.38091      0.424868      0.123604      0.383096      0.394349     -0.158816      0.433969      0.459625       1.03435      0.212449     -0.286640      0.970868       1.35011       1.44348       1.54774       1.40335       1.41868       1.37006       1.31041       1.27011       1.20561       1.09829      0.969266      0.837979      0.708063      0.568946      0.468532      0.382785      0.287952
  34  11 2883.0094    3.7492  1.0971 12.0719 -0.0032  0.0185   0.0554   0.0472    0.1133   0.0000   438.1594       2.50991       16.5009     -0.870456      -3.07282     -0.972413     -0.261373      -1.92785      -1.31036      -2.47078       2.41425      -1.83489       1.19276      0.511210      0.252474      0.220575     -0.328515      0.144074      0.909193       1.25764       1.30689       1.44888       1.44584       1.39564       1.36723       1.23646       1.20112       1.11043       1.05659      0.936950      0.817446      0.663878      0.535538      0.434542      0.350833      0.269850
  34  12 3044.5034    4.1981  1.1406 12.6824 -0.0041  0.0193   0.0616   0.0488    0.0976   0.0000   438.8071       3.32929       17.5692      -1.90580      -2.12808      -1.62471       1.08639      -2.93903      -1.28109      0.767161       1.62443      -1.63173     -0.431734       1.24426     -0.125083     0.0287457      0.188039     -0.351007      0.908253       1.21423       1.29130       1.45392       1.42018       1.48153       1.41262       1.33031       1.26116       1.11439       1.02172      0.887778      0.770353      0.633888      0.539938      0.447579      0.347034      0.272178
  34  13 3202.8959    4.2379  1.3725 12.7595  0.0004  0.0222   0.0570   0.0551    0.0817   0.0000   439.8530       4.48531       16.9681      -2.24201      -2.72030      -4.83795       1.26237     -0.639011      0.213293      -1.42611      0.228853      0.549511      0.101341     -0.320911       1.38248      0.238402     -0.153701      0.155658       1.06165       1.45467       1.48064       1.70844       1.64868       1.68871       1.60447       1.50576       1.43990       1.34163       1.16113       1.02207      0.934472      0.779073      0.638067      0.513933      0.422642      0.324854
  34  14 3359.3475    3.7381  1.9272 12.3469  0.0001  0.0257   0.0433   0.0675    0.0633   0.0000   439.6927       2.49824       13.4613      -5.57919      -4.50547      -7.43261      -1.47079      -4.64908       3.29575      -3.15778      -3.17090      0.652813      -1.47253  -0.000800069      0.200229      0.166279      0.689863      0.900524       1.23139       1.62889       1.82686       2.01124       1.97319       2.03213       1.92958       1.86016       1.70810       1.54365       1.38404       1.19973       1.01492      0.884072      0.728582      0.608361      0.474694      0.371108
  34  15 3514.5813    3.0582  3.0629 11.6425  0.0001  0.0334   0.0275   0.0875    0.0454   0.0000   439.6905      0.368564       12.1220      -1.35443      0.217645      -11.0564      -6.01375      -5.49701    -0.0768067       1.72269      -1.75284      -2.66685       1.65007      0.873664      0.233676     -0.213793     -0.345048      0.320156       1.55323       2.10981       2.32411       2.54453       2.52009       2.57352       2.48821       2.35166       2.17332       1.98463       1.76464       1.55140       1.34714       1.11529      0.930572      0.760116      0.605961      0.482325
  34  16 3668.8376    2.5202  4.4720 11.1531 -0.0003  0.0420   0.0191   0.1112    0.0366   0.0000   441.3623       4.58972       20.4141      -1.61542      -2.11019      -6.14806      -2.89520      -2.99707     -0.409701      -3.21708      -1.48760      0.577102      -2.37215     0.0415819      0.620756      0.798732      0.645855     -0.232943       1.96649       2.63124       2.83942       3.15285       3.20107       3.24384       3.13996       2.99645       2.74348       2.50167       2.22642       1.95518       1.66825       1.37716       1.14748      0.940948      0.749982      0.601356
  34  17 3822.1825    2.0545  6.5231 10.6503 -0.0002  0.0557   0.0133   0.1447    0.0331   0.0000   437.9375       5.88168       18.9337      -11.0279      -6.25620      -1.49243       4.40891      -9.98179      -1.42081      -2.61870     -0.904373     -0.133980       1.26578       1.72133      0.349694      0.947399     -0.693015      0.160093       2.57079       3.42701       3.81682       4.09857       4.19282       4.20463       4.10845       3.89666       3.62384       3.29798       2.92996       2.54722       2.20012       1.86561       1.54829       1.26313      0.980262      0.804535
  34  18 3974.7180    1.7328  9.0833 10.2954 -0.0000  0.0716   0.0097   0.1945    0.0301   0.0000   439.3631       12.3710       20.9321      -10.4333      -6.02881      -9.31598       7.81898      -4.37861     0.0748074      -3.25250      -3.46333      -6.92273      -2.49604      -1.32876      -3.16830       1.07431      -1.45518     -0.493284       3.36497       4.51100       4.92289       5.33079       5.54507       5.48023       5.27969       5.08011       4.70661       4.30521       3.79977       3.34396       2.87081       2.41923       2.01050       1.63753       1.31395       1.03814
  34  19 4126.3683    1.4093 11.3748 10.2449 -0.0009  0.0937   0.0075   0.2553    0.0266   0.0000   442.2906       12.9096       17.1824      -4.32592       2.83276      -9.39960      -15.3402      -7.83813      -6.83638      -4.97812    0.00264035       3.65898       2.67208      -4.60751       3.00745       2.50581      -2.43303     -0.683934       4.35094       5.75983       6.30278       6.95912       7.07222       7.13448       6.85913       6.58485       6.05290       5.50421       4.93882       4.32438       3.71237       3.14247       2.63123       2.11570       1.70748       1.32662
  35   4 1665.9516    0.3060  0.3438  9.2945 -0.0048  0.0140   0.0087   0.0289    0.0313   0.0000   440.7168      -1.03226       19.5612      0.567195      -3.98909     -0.905667       1.16579       1.62353      -1.85474    -0.0556903      0.240710      0.667384     0.0840993     -0.220073      0.321478   -0.00310471      0.204357     0.0353262      0.639923      0.823981       1.01024       1.10616       1.13260       1.09132       1.13996       1.06070      0.899801      0.833274      0.759743      0.634306      0.533407      0.442196      0.383412      0.305215      0.240887      0.193468
  35   5 1858.4676    0.5158  0.4041  9.4116 -0.0034  0.0127   0.0122   0.0282    0.0404   0.0000   441.0564     -0.743243       19.0769     -0.181591      -3.00734     -0.135559      0.672564    -0.0604644      0.458681     -0.406663     -0.406009     -0.393934      0.217150      0.193443     -0.290034      0.106145     -0.139089     -0.184468      0.535314      0.748076      0.875816      0.887491      0.959212      0.899506      0.854366      0.836938      0.761750      0.737460      0.641962      0.561562      0.510565      0.424212      0.343823      0.279514      0.229320      0.183902
  35   6 2044.8229    0.7461  0.7301  9.6048 -0.0045  0.0158   0.0136   0.0374    0.0597   0.0000   441.9399    -0.0700460       20.3855     0.0689214      -3.63329      -3.54716       1.42276      0.849984     -0.995875      0.129899       1.02829      0.424931     0.0999993      0.716869       1.73568   -0.00359399     0.0125944     -0.138221      0.738168      0.964020       1.10771       1.15661       1.18202       1.19871       1.13353       1.07386       1.02359      0.946052      0.849155      0.749736      0.638045      0.563279      0.441128      0.360606      0.296494      0.238777
  35   7 2226.4502    1.0916  0.9166 10.2275 -0.0026  0.0180   0.0179   0.0455    0.0719   0.0000   442.4054      0.290014       18.5219       1.44099      -4.47475     0.0719582      -1.11149      -1.11053      -1.14967      -2.66670       1.55683     -0.639025     -0.587204      0.311942     -0.640585     -0.316193     -0.117136      0.470470      0.879880       1.18987       1.37399       1.46903       1.55141       1.61392       1.49860       1.42403       1.26727       1.13403       1.00012      0.846961      0.728822      0.600668      0.507674      0.402420      0.321206      0.254618
  35   8 2401.3897    1.6737  1.0742 10.5125 -0.0002  0.0191   0.0243   0.0450    0.1034   0.0000   439.6615      0.400551       17.9550      -2.56714      -2.11544      -3.22171      0.947221      -1.23397     -0.637655      0.958044      0.414213      -1.18735      0.386976     0.0726275     -0.682311     -0.529098      0.180484      0.129157      0.873710       1.18203       1.22873       1.38584       1.38938       1.45133       1.31075       1.31098       1.15849       1.09349       1.00318      0.877384      0.804115      0.663734      0.556728      0.447465      0.362536      0.288008
  35   9 2571.8754    2.2657  1.1762 11.3141  0.0013  0.0203   0.0326   0.0496    0.1017   0.0000   439.7753       1.41348       20.2368     -0.763077      -2.34074      -1.85415      -2.19875     -0.309824       1.04934     -0.619358     -0.683178      0.475964     -0.336720    -0.0996976      0.180329     0.0666700      0.120391     0.0271630      0.946337       1.27009       1.33776       1.47092       1.46258       1.52397       1.52073       1.37198       1.28812       1.22149       1.08159      0.937392      0.784078      0.686159      0.559261      0.473783      0.368311      0.295476
  35  10 2740.5844    2.9780  1.0991 11.9945  0.0001  0.0185   0.0437   0.0479    0.0877   0.0000   441.5344       2.73516       18.0689     -0.428928      -2.87092      -1.55423      0.128825      -4.28339       1.92176      0.536423      -1.15250     -0.140868      0.456955      0.408775    -0.0907816      0.254962     -0.225170      0.342006      0.913403       1.16214       1.26115       1.37881       1.41852       1.40302       1.34100       1.28187       1.22723       1.11007       1.00444      0.901025      0.760744      0.653398      0.540893      0.439047      0.372815      0.289583
  35  11 2906.9253    3.8314  1.0795 12.2221 -0.0007  0.0176   0.0556   0.0466    0.1069   0.0000   440.5083      0.806263       16.6819      -2.14603      -3.52664      -1.29360      0.689067      0.111567       1.46899      -2.01448     -0.717087     -0.299074     -0.137666      0.714071      0.278112      0.308907      0.113445    -0.0472382      0.836389       1.09157       1.17128       1.33698       1.35725       1.37548       1.35435       1.23905       1.17023       1.06832      0.962714      0.835602      0.722336      0.593181      0.484568      0.404475      0.328050      0.258499
  35  12 3069.7168    4.2699  1.0867 12.7769  0.0000  0.0185   0.0628   0.0484    0.0901   0.0000   439.9568       2.61834       13.7956      -4.47741      -2.14866      -4.06644     -0.819926      -3.38829       2.95262      0.506279     -0.485221     -0.650009      -1.18889      0.812536      0.116962     0.0265364      0.548043      0.124517      0.915843       1.21930       1.32113       1.38265       1.31514       1.38752       1.32693       1.28760       1.22509       1.12747       1.03406      0.920246      0.782131      0.640499      0.533230      0.467724      0.381717      0.301271
  35  13 3229.2977    4.1636  1.4268 12.8049 -0.0017  0.0218   0.0556   0.0564    0.0756   0.0000   441.2697       4.47992       15.2512      -3.70021      -1.90974      -4.02758       1.83182      -4.73639      -2.62651      0.416898     -0.468484     -0.446532     -0.776790     -0.632186      0.552294      0.766341      0.197452    -0.0262621       1.03672       1.37546       1.51808       1.61847       1.68107       1.66203       1.64629       1.60165       1.47373       1.34734       1.18245       1.01394      0.871717      0.738237      0.619346      0.502171      0.409516      0.326612
  35  14 3386.7370    3.5578  2.0777 12.3157 -0.0009  0.0264   0.0392   0.0721    0.0535   0.0000   441.1000       6.13126       14.3318      -3.41823      -2.59490      -2.85321       1.59135      -3.14039      0.295913       1.21835       2.56967      0.341417      -1.01153       2.27355     -0.875445      0.245556      -1.15410     0.0972089       1.20483       1.58099       1.75235       1.88972       1.95302       1.92593       1.89198       1.79116       1.67562       1.54929       1.38698       1.22250       1.05995      0.871495      0.738349      0.620517      0.505041      0.400002
  35  15 3542.9057    2.9605  3.3108 11.6238  0.0001  0.0349   0.0253   0.0903    0.0407   0.0000   437.6419       6.51205       11.0360      -3.48931       1.14913      -2.35590      -3.40027      -7.16416       1.53398     -0.506831       2.46708      -1.20247     -0.890897      -1.45675     -0.689152       1.83956     -0.752503      0.351314       1.56835       2.12548       2.30041       2.55323       2.66778       2.59082       2.55868       2.40215       2.23902       2.06338       1.84467       1.63661       1.38838       1.17624      0.979956      0.807893      0.647928      0.521443
  35  16 3697.8707    2.4046  5.0056 10.9380 -0.0005  0.0448   0.0169   0.1195    0.0351   0.0000   445.8306       4.07598       11.6333      -11.1985      -4.21012      -3.85367      -8.66089      -12.2683      0.661254      -3.41668     -0.236220     -0.350230       1.65508      -2.21813    -0.0908340       1.53790      0.732837      0.736340       1.94872       2.69012       2.89876       3.19535       3.28252       3.23633       3.21339       2.98903       2.85332       2.56963       2.33012       2.04620       1.76335       1.52021       1.25307       1.05441      0.819490      0.642481
  35  17 3852.1022    1.9842  6.9390 10.6106 -0.0003  0.0564   0.0123   0.1533    0.0309   0.0000   440.1363       5.56228       14.1290      -4.48920      -12.9542      0.857958       1.98622      -2.30871      -4.75769       1.48578      -2.32773      -1.53099      -1.77976       1.99679     -0.115781     -0.922373     0.0612095       1.01818       2.55690       3.41378       3.70284       4.08334       4.24383       4.19429       4.11426       3.86250       3.65159       3.24966       2.99335       2.61438       2.26185       1.95130       1.61158       1.34378       1.06035      0.846051
  35  18 4005.3476    1.6504  9.1486 10.2922 -0.0001  0.0729   0.0091   0.1971    0.0291   0.0000   435.2886       11.4223       10.9620       8.00749      -18.4337      -18.5821       6.78790      -6.46436      -4.25827       1.72560      0.568343      -3.32609      -3.51646       4.44849       1.17621      -1.44470       1.79694     -0.521781       3.30404       4.39554       4.86197       5.16890       5.40522       5.40041       5.28696       5.04817       4.67900       4.33296       3.85665       3.38831       2.89643       2.47169       2.08042       1.69466       1.37964       1.09088
  35  19 4158.1248    1.3548 12.3072 10.2322  0.0007  0.1007   0.0069   0.2685    0.0252   0.0000   433.8717      -3.63167       14.4481      -14.8138      -1.58222      -15.2442       5.74410       2.20295       11.2925       5.27397     -0.417286       8.12296     -0.580330      -3.53514      -2.52423       3.68763       3.55731     -0.311738       4.48146       5.96599       6.64614       7.15904       7.37437       7.36885       7.19621       6.87864       6.41501       5.91005       5.27802       4.64182       4.00260       3.41412       2.84077       2.34632       1.88010       1.49870
  35  20 4309.8586    1.1043 14.4275 10.0672 -0.0026  0.1253   0.0056   0.3334    0.0239   0.0000   443.3877      -12.9865       23.0673      -4.97805      -16.0539      -16.0688       10.1674     0.0539428       2.09514      -14.7406       10.6266       2.32536      -1.11587       2.72322       3.52263       7.78678       1.75843       3.54188       5.54005       7.49902       8.35720       8.98121       9.25238       9.13270       8.94855       8.44588       7.94958       7.27254       6.54642       5.85727       5.06809       4.33846       3.62385       2.99377       2.37007       1.87193
  36   4 1681.8969    0.3038  0.2960  9.3542 -0.0026  0.0122   0.0089   0.0254    0.0293   0.0000   440.5071     -0.790200       21.5430      0.306726      -3.05175      0.204404     0.0453106     -0.144313     0.0580944      0.663574      0.754589     -0.298920     -0.550687     -0.487970     -0.496956    -0.0641269    0.00428077    -0.0507380      0.542282      0.727598      0.837176      0.861821      0.846867      0.897754      0.894280      0.843032      0.816247      0.747603      0.633131      0.549710      0.498685      0.374314      0.345074      0.271385      0.220492      0.193514
  36   6 2063.1099    0.7872  0.7421  9.6340 -0.0030  0.0155   0.0138   0.0389    0.0638   0.0000   441.2715      0.261508       18.8570     -0.451169      -2.98626      0.885266      0.348242      -1.24384     -0.703541       1.14934     -0.590114     -0.676157     -0.384883      0.350943      0.376770      0.239840      0.455484     -0.243987      0.703983      0.958178       1.02703       1.18236       1.17096       1.20424       1.12093       1.04937      0.941701      0.931349      0.797807      0.713438      0.686210      0.622366      0.505292      0.434709      0.339311      0.280261
  36   7 2245.5568    1.1561  0.9944 10.0516 -0.0011  0.0176   0.0174   0.0455    0.0821   0.0000   439.2107       1.69361       20.7449      -1.01854      -2.05783      -1.74042     0.0840742     -0.238365      0.690657     -0.121767     -0.604481      0.303845     -0.137053       1.03001      0.277679     0.0757957     -0.131243     -0.259708      0.764566       1.01897       1.14541       1.24295       1.24740       1.27111       1.23020       1.20022       1.13121       1.00036      0.937701      0.816823      0.677475      0.573338      0.489119      0.422778      0.325075      0.267774
  36   8 2421.1772    1.6940  1.1638 10.7652  0.0000  0.0197   0.0242   0.0493    0.0940   0.0000   440.0013     -0.102200       20.5539     -0.648128      -4.20354     -0.330075     0.0642606     -0.587554    -0.0767851      0.685260       1.26275      0.366643     -0.773707      0.491615      0.419321     -0.509356      0.131288     0.0361743      0.869133       1.16312       1.26117       1.37480       1.34395       1.42465       1.34575       1.30806       1.25820       1.08894       1.02984      0.916847      0.792601      0.679563      0.571041      0.474373      0.369684      0.311210
  36   9 2592.8182    2.2907  1.1912 11.4850  0.0006  0.0189   0.0332   0.0530    0.0908   0.0000   440.2626       1.60998       18.7600      0.993971      -3.06268      -2.83390       1.51918      0.510262      -1.15279     -0.583830     0.0431687     0.0424082     -0.453517     -0.511619      0.772677    -0.0552377     -0.506668     -0.155643      0.875118       1.14004       1.27850       1.38991       1.44470       1.44171       1.38191       1.31703       1.25053       1.12763       1.01604      0.900672      0.777226      0.663154      0.549775      0.454420      0.367910      0.302453
  36  10 2762.7691    3.1159  1.0386 12.1098 -0.0020  0.0174   0.0459   0.0451    0.0839   0.0000   441.5004      0.998845       19.5133     -0.174937      -2.81220     -0.389147     -0.794648      -2.81273      0.401317      0.740703       1.01627     -0.330134     -0.327044    0.00804830      0.136397     -0.118874      0.207320      0.202491      0.790456       1.01087       1.11570       1.25317       1.25583       1.30548       1.25609       1.21339       1.09897       1.00806      0.927593      0.797635      0.685655      0.608776      0.491876      0.401686      0.338203      0.263008
  36  11 2930.3410    4.0867  1.0806 12.1643 -0.0011  0.0172   0.0580   0.0447    0.1204   0.0000   441.1673       1.35262       16.7980     -0.844993     0.0654159      -3.36168       1.06821      -1.32360      0.868665     0.0955524       1.08851     -0.920243     -0.833219      0.279175      0.104712    -0.0857680     -0.300453    -0.0867207      0.793022       1.06309       1.13885       1.30768       1.30631       1.29961       1.28446       1.22605       1.13420       1.06695      0.933789      0.832618      0.701260      0.607249      0.492373      0.404669      0.332379      0.277098
  36  12 3094.4130    4.5150  1.1326 12.9222 -0.0010  0.0186   0.0653   0.0493    0.0934   0.0000   438.1426       2.97671       16.3206    -0.0990358      -1.81247      -4.86991     -0.529694      -2.55776       1.09879     -0.309920      0.347889       1.68796    -0.0134275    -0.0158031       1.12814      0.451857     0.0952185      0.533643      0.912348       1.16533       1.27740       1.30390       1.35638       1.37802       1.34168       1.31317       1.23621       1.14164       1.04030      0.889947      0.760042      0.668133      0.567873      0.470940      0.379152      0.301853
  36  13 3255.1806    4.1582  1.5449 12.7219 -0.0009  0.0220   0.0518   0.0583    0.0685   0.0000   439.1098       3.92350       15.4823      -2.55357     -0.485763      -3.38727       3.15829      -2.51238      0.342484      0.290912      0.818898     -0.337526     -0.576927      0.967609      0.435384     -0.129315     -0.234727     0.0955524       1.00430       1.23588       1.44703       1.54226       1.56208       1.55101       1.55072       1.49583       1.36119       1.23465       1.15579       1.02453      0.894574      0.775745      0.634702      0.531778      0.444235      0.352603
  36  14 3413.8339    3.4921  2.2502 12.1877 -0.0008  0.0270   0.0354   0.0713    0.0485   0.0000   438.5286       4.02375       18.2999      -6.00970      -4.53825      -4.04946      0.958647      -3.21525       3.03672      -3.09834     -0.341424       1.24764      0.815443      -1.01821     -0.704848       1.41415      0.495057      0.764084       1.20399       1.57856       1.76715       1.86311       1.91029       1.95709       1.90427       1.84434       1.73939       1.55133       1.42158       1.23994       1.06324      0.939362      0.787043      0.643639      0.523948      0.426691
  36  15 3570.9021    2.8833  3.5355 11.3999 -0.0006  0.0350   0.0231   0.0904    0.0411   0.0000   440.0939       3.70161       21.8498       1.09928      -1.31621     -0.610667      -2.81533      -4.27942      -3.54554      -4.87732       2.24797      0.605223      -1.63870       1.48043       1.45523      0.431820     -0.622456      0.446803       1.55929       2.07754       2.30022       2.53828       2.58261       2.60644       2.53996       2.41326       2.21866       2.07626       1.82386       1.64003       1.43492       1.24602       1.01691      0.850090      0.684871      0.538673
  36  16 3726.7134    2.3448  5.2448 10.9412 -0.0004  0.0452   0.0160   0.1208    0.0338   0.0000   439.1591       4.81904       19.1492      -6.06174       1.48601      -12.0845      -4.11360      -8.34405       6.16575     -0.334961       1.46810      -2.76537      -1.09429       1.22461       2.36942      0.127502       1.08416     -0.990490       1.99345       2.63829       2.93191       3.21028       3.27852       3.30725       3.23002       3.11527       2.85359       2.63493       2.36543       2.08755       1.82196       1.57812       1.31110       1.08963      0.872795      0.696352
  36  17 3881.5917    1.9208  7.3384 10.5342  0.0000  0.0585   0.0114   0.1578    0.0310   0.0000   441.7108       11.0423       17.1792      -6.71022      -8.96567      -4.35026      -3.08724       3.14489       1.37095      -1.59183      -1.53140      -4.62379      -2.36806       1.45838     -0.425556       1.73654       1.25680      0.347990       2.59188       3.40673       3.79566       4.06356       4.24020       4.27996       4.08797       4.01316       3.64907       3.41054       3.09150       2.71834       2.33844       2.03815       1.70760       1.42860       1.14448      0.917616
  36  18 4035.7425    1.5740  9.9972 10.3352 -0.0009  0.0795   0.0083   0.2168    0.0278   0.0000   441.9587      -11.0960       19.3333     -0.465189      -4.18978      -7.20244       3.89437      -1.53799       1.98452       6.24489      -4.64055      -7.20687       4.05369      0.636654     -0.860122      -1.36434      -1.16096      0.756914       3.44964       4.67599       5.08975       5.63165       5.76751       5.78523       5.57760       5.38330       5.09194       4.61516       4.18332       3.67748       3.19339       2.75862       2.32214       1.91082       1.53797       1.21743
  36  19 4189.0550    1.2973 12.7834 10.2621 -0.0008  0.1055   0.0065   0.2833    0.0243   0.0000   433.0848       5.93615       7.40572       12.1780       8.00271      -7.62931       5.55712      -4.22147       6.26576     -0.979085       5.42768       1.78466     -0.469673       1.84862     -0.564381      -1.66395       1.80215      -2.37560       4.57630       6.11559       6.84341       7.25952       7.61249       7.58794       7.47873       7.05056       6.70265       6.10454       5.51345       4.87035       4.25051       3.66171       3.05137       2.53693       2.01829       1.63790
  37   4 1697.6045    0.3156  0.3012  9.3497 -0.0085  0.0114   0.0091   0.0262    0.0294   0.0000   441.8622     -0.197511       21.3020      0.638154      -1.99679      0.974280     -0.164148     -0.230324     -0.447376     -0.693053      0.878637      -1.38712     -0.488804     -0.201735      0.436919    -0.0119844     0.0186691     -0.257063      0.505016      0.664723      0.713848      0.742869      0.779362      0.774868      0.753692      0.774938      0.700047      0.668436      0.575430      0.529769      0.441304      0.426233      0.352497      0.273684      0.232111      0.189874
  37   5 1892.2016    0.5638  0.5260  9.4077  0.0004  0.0128   0.0112   0.0306    0.0445   0.0000   440.9857      0.507151       20.7892      -1.40220      -2.90405      0.487246      0.315909     -0.948441     -0.579561      0.275083      0.395022     -0.833137     -0.184860     0.0849065      0.250754    -0.0196972     0.0571001      0.269926      0.531347      0.731009      0.810472      0.908635      0.893374      0.937877      0.889307      0.864851      0.805865      0.739059      0.672358      0.569731      0.504737      0.446124      0.366081      0.311877      0.254496      0.213682
  37   6 2081.1310    0.8155  0.8279  9.6180 -0.0022  0.0170   0.0133   0.0390    0.0677   0.0000   440.5518       1.56385       22.3284     0.0554691      -1.36336       1.50102     -0.422011      -1.25657      -1.56409     -0.128264     0.0772673    -0.0556183      -1.16927      0.164455      0.523292      0.238592     -0.527586     -0.256344      0.695765      0.929212       1.02341       1.11338       1.14267       1.13525       1.11840       1.08399       1.05591      0.948717      0.853859      0.732731      0.649487      0.560914      0.470508      0.405156      0.323988      0.262448
  37   7 2264.3670    1.2292  0.9904 10.0822 -0.0016  0.0166   0.0184   0.0453    0.0821   0.0000   441.8351      0.356827       20.0054      -2.08363      0.743900     -0.256217     -0.410048      0.365627      -1.94084    -0.0320746      0.787943      -1.02972      0.485661      0.354361     -0.227221      0.265538     -0.399583      0.445724      0.748723      0.973044       1.05579       1.20972       1.21635       1.21768       1.20571       1.18780       1.09508      0.961068      0.868994      0.801564      0.679423      0.576492      0.480001      0.394575      0.329196      0.262040
  37   8 2440.7359    1.7531  1.1670 10.9743 -0.0005  0.0197   0.0250   0.0495    0.0863   0.0000   438.2897     -0.610808       19.0911     -0.791923      -4.74151      -2.37326     -0.577423      -1.73569      0.819838     0.0534060     -0.420267      -1.16152     -0.233845     -0.309585      0.392143      0.403604      0.474681      0.207643      0.892503       1.16838       1.29592       1.39990       1.44671       1.44971       1.47907       1.37729       1.23187       1.13037       1.04926      0.937056      0.814498      0.711880      0.598166      0.484471      0.396463      0.324182
  37   9 2613.3936    2.3951  1.2472 11.3313  0.0001  0.0192   0.0322   0.0507    0.0917   0.0000   440.7627      0.999845       18.6688      0.311048      -2.84132     -0.328260     -0.306106      -2.30029     -0.946107     -0.164263     -0.843676      0.627107      0.556710     -0.697417      0.141974      0.271098     -0.710376     -0.128723      0.828603       1.10706       1.19750       1.32729       1.34037       1.35004       1.36722       1.28270       1.22222       1.12028      0.979077      0.913821      0.777696      0.666513      0.567703      0.475581      0.386059      0.319249
  37  10 2784.6191    3.2013  1.0619 12.2444 -0.0011  0.0175   0.0469   0.0476    0.0821   0.0000   439.9815       1.75490       20.3288      -3.83571      -2.53436     -0.782554     -0.377046      -2.58081      0.187908      0.427999      0.164147     -0.221883      -1.71715     -0.206319      0.541332      0.421373     -0.125891      0.822173      0.739319       1.01800       1.11161       1.25469       1.18088       1.24654       1.19606       1.16819       1.08917      0.987267      0.909096      0.801960      0.736556      0.615738      0.522803      0.430013      0.350070      0.286485
  37  11 2953.3745    4.1400  1.0169 12.5111 -0.0012  0.0165   0.0593   0.0429    0.0925   0.0000   441.4323       1.94812       18.5280      -1.98877      -5.04449      -1.10981     -0.478356     0.0472682      -1.38790      0.761272      0.505987   -0.00574951     -0.335737      0.767916     -0.177674     -0.465491      0.159550    -0.0685865      0.747014      0.971986       1.07378       1.15223       1.16846       1.19617       1.13882       1.10854       1.03905      0.979509      0.881066      0.776216      0.681007      0.596759      0.500531      0.421786      0.350981      0.266332
  37  12 3118.6354    4.3869  1.1330 13.1125 -0.0065  0.0193   0.0651   0.0478    0.0855   0.0000   439.3351       2.06257       15.7499      -4.16145      -1.21976      -4.08645       1.76264      -1.32464      -2.80975      -2.91073       2.81569      0.860984      0.308974      0.407616     0.0879699      0.983116     -0.821476      0.147134      0.863059       1.14491       1.25213       1.37510       1.39747       1.37400       1.39055       1.28972       1.23748       1.13456       1.01051      0.932224      0.805337      0.699437      0.580796      0.477863      0.385591      0.312570
  37  13 3280.7862    4.0078  1.7104 12.5597  0.0000  0.0233   0.0459   0.0603    0.0600   0.0000   440.2169       3.35234       15.2301      -3.35231     -0.297371      -4.21206      -1.54907     -0.849690    0.00157771     -0.570672      0.617825     -0.681250      0.124116       1.21271     -0.252167     -0.787691     -0.174393      0.527188      0.979661       1.28419       1.46049       1.53264       1.60960       1.66266       1.57258       1.51783       1.45094       1.32900       1.18442       1.03825      0.908733      0.781070      0.674585      0.546680      0.446065      0.364741
  37  14 3440.5656    3.3657  2.4965 11.9291 -0.0005  0.0280   0.0316   0.0745    0.0470   0.0000   441.2340       2.44744       13.4523      0.441998      -1.19402      -9.18993     -0.647429      -6.31615      0.209146      0.244535     -0.186679      0.123654     -0.776915    -0.0285302      0.814149     -0.175604      -1.55921     0.0277888       1.21419       1.64938       1.82032       1.99252       2.03604       2.02895       2.03546       1.91011       1.80832       1.63422       1.47630       1.33350       1.16023      0.975563      0.828216      0.666519      0.557418      0.460724
  37  15 3598.5808    2.7490  3.8012 11.3655 -0.0006  0.0365   0.0214   0.0959    0.0386   0.0000   441.4192       4.76647       15.7458       2.12831      -2.20124      -7.76618      0.300901      -4.03988      -2.58587      -2.21833     -0.782110      -1.81531     -0.268286       1.06770       1.49897     -0.545933      0.208529      0.706378       1.55947       2.11041       2.32553       2.50210       2.56559       2.59053       2.48730       2.39924       2.23824       2.12887       1.94838       1.68585       1.51202       1.28798       1.08081      0.911124      0.736398      0.606753
  37  16 3755.3050    2.2452  5.6524 10.8661 -0.0004  0.0470   0.0146   0.1283    0.0321   0.0000   434.0036       7.46532       12.0833      -4.56109       1.74627      -12.7079      0.750496      -3.17042      -1.10868      -2.63146     -0.160320     -0.635284      -2.36513     -0.750134       2.10932       1.27464     -0.208165    -0.0694778       2.01993       2.68911       2.98434       3.26943       3.35993       3.36138       3.32427       3.20653       2.99788       2.73217       2.43700       2.16149       1.92438       1.64006       1.39579       1.14278      0.930206      0.752922
  37  17 3910.7591    1.8503  8.1373 10.5222 -0.0002  0.0622   0.0104   0.1735    0.0282   0.0000   443.3085       10.6287       20.2239      -3.78179      -3.06052       3.49630      -2.17515      -3.49236       5.78640      -3.93591      -4.83354       2.77672       8.45244      0.208863      0.344035      0.711839       2.70172     -0.773128       2.73621       3.62212       4.11370       4.42569       4.60881       4.54400       4.46084       4.24522       4.02872       3.65722       3.34690       2.94968       2.61357       2.21551       1.87071       1.55710       1.25268       1.01577
  37  18 4065.4484    1.5551 11.3926 10.2737  0.0007  0.0878   0.0075   0.2380    0.0268   0.0000   444.6379       9.23149       9.74659      -11.5804      -5.73939      -14.7145      -1.16717       3.70748       9.38407      -4.55112      -3.01730      0.611922       3.42235      -1.66444     -0.906857      0.864488      0.882376       1.05538       3.73375       5.01848       5.54862       6.04773       6.18995       6.21249       6.08974       5.88866       5.51147       5.06995       4.60116       4.06244       3.58974       3.09517       2.61440       2.18092       1.76722       1.41532
  37  19 4219.6402    1.2641 13.2186 10.2020 -0.0001  0.1072   0.0061   0.2896    0.0236   0.0000   436.2585       4.76689       14.3723      -1.19460      -10.0217      -15.0254       1.45527      -3.31774      -14.6666      0.751923       10.9356       6.76028      -4.96228       4.76445      -4.30116      0.364338      0.444793      0.553140       4.53680       6.07220       6.76787       7.39608       7.58665       7.56757       7.40597       7.27811       6.70065       6.20395       5.55660       4.94225       4.35347       3.73258       3.17705       2.64882       2.14238       1.73399
  38   3 1501.5498    0.1809  0.1926  9.2516  0.0028  0.0120   0.0072   0.0251    0.0232   0.0000   442.1537     -0.560255       20.2076     -0.326710      -3.06387      0.935364     -0.222860      0.517271     -0.602888      0.169665      0.482158    -0.0777250     -0.530569     0.0956827     0.0748593      0.386760     0.0340580     -0.139522      0.434084      0.729036      0.650572      0.845020      0.730299      0.913508      0.774557      0.850380      0.699272      0.720299      0.640119      0.584844      0.437278      0.387501      0.316311      0.268875      0.266578      0.195604
  38   5 1908.8203    0.5832  0.5196  9.5087 -0.0006  0.0134   0.0117   0.0308    0.0451   0.0000   441.0558     -0.505525       21.8264     -0.670681      -3.29783      0.262649      0.640166     -0.425635      -1.90599    -0.0216756     -0.230972     -0.468948     -0.406697     -0.109782     -0.190107     0.0346905      0.181605    -0.0303254      0.580307      0.769964      0.785883      0.907953      0.929481      0.954315      0.968636      0.897979      0.835448      0.788871      0.692350      0.603937      0.515539      0.440602      0.388346      0.325556      0.264443      0.207354
  38   6 2098.9350    0.8644  0.8067  9.7152 -0.0023  0.0152   0.0141   0.0400    0.0643   0.0000   443.0034      -1.54866       19.8944     -0.680647      -2.31471     -0.795351      0.910764     -0.762452     -0.609090     -0.347717       1.34844      0.820887     -0.885967     0.0999153      0.486599     -0.367093      0.144373     0.0778643      0.659943      0.876810      0.956124       1.03227       1.10095       1.15247       1.12626       1.06057       1.00069      0.896086      0.808562      0.735190      0.596208      0.525001      0.445560      0.369315      0.301752      0.248902
  38   7 2282.9151    1.3136  1.0573 10.1580 -0.0002  0.0173   0.0187   0.0457    0.0890   0.0000   441.9192       1.01924       21.1589      0.226368      -2.16421      0.346611    -0.0162951      0.637739    -0.0528902     -0.567909     -0.143678      0.195615     0.0830499     -0.579647      0.450934     -0.147053     -0.820379     -0.341953      0.750225       1.02122       1.06463       1.23279       1.21886       1.26497       1.18135       1.16859       1.08287       1.03753      0.921921      0.815781      0.699384      0.628462      0.527765      0.424652      0.368003      0.290414
  38   8 2459.9657    1.8377  1.2189 10.8726 -0.0014  0.0191   0.0251   0.0506    0.0912   0.0000   440.9778       2.15822       20.1574      -1.93944      -1.70711     -0.170007     -0.775467      -2.20379      -1.80362     -0.561169      0.111746      0.420610      0.311389      0.375276     -0.285368     -0.431640     -0.730319     -0.106404      0.793702       1.07591       1.18756       1.26865       1.35720       1.34101       1.29375       1.27236       1.17504       1.08615      0.967923      0.897739      0.770531      0.681101      0.568164      0.479576      0.388087      0.315831
  38   9 2633.7583    2.4868  1.2467 11.5346 -0.0124  0.0193   0.0327   0.0500    0.0783   0.0000   442.1395       1.66690       17.6095      -1.84801     -0.162320      -2.50106     -0.469400      -2.78966      -1.24465      -1.83378      0.916025     -0.562198      -1.26221      -1.11002      0.912604      0.797135    -0.0171864    -0.0983727      0.823847       1.10691       1.22722       1.38108       1.43563       1.42704       1.41306       1.33164       1.22067       1.16863       1.00272      0.912652      0.792808      0.702325      0.593396      0.507246      0.402696      0.319532
  38  10 2806.1402    3.3813  1.0922 12.0137 -0.0000  0.0168   0.0475   0.0464    0.1010   0.0000   440.8524       2.26461       20.6242      -1.04127      -1.98710      -5.14704      -2.49591      -1.02270     -0.749002      -1.55286     -0.152896     -0.120354      -1.69842     0.0259244       1.23534     -0.546906      0.365419      0.173019      0.771384      0.983472       1.07881       1.16837       1.21345       1.19614       1.16752       1.10960       1.09522      0.982457      0.894558      0.816140      0.717887      0.621971      0.539694      0.447743      0.363112      0.296468
  38  11 2976.0062    4.2037  1.0661 12.6471 -0.0044  0.0168   0.0599   0.0450    0.0910   0.0000   439.9558       1.26506       17.8493      -1.93803     0.0186827      -1.37154      0.348275      -1.41264      -1.80642     -0.125053     0.0273898      -1.41141     -0.873263      0.658861      0.105807      0.872180      0.176425      0.690322      0.714749      0.917555       1.00740       1.09873       1.13283       1.18130       1.11932       1.10906       1.04065      0.947487      0.837133      0.767499      0.689901      0.590566      0.489197      0.423673      0.341551      0.272400
  38  12 3142.4415    4.3870  1.1834 13.1286 -0.0015  0.0186   0.0622   0.0519    0.0814   0.0000   441.0455       2.78407       17.1728     -0.883543     -0.103257      -1.24613      0.340409      -3.17383     -0.906447     -0.344370      0.171205     -0.996680     -0.193683     0.0456344     -0.599882      0.394288      0.599767     0.0755934      0.790133       1.04512       1.13790       1.25485       1.25573       1.30969       1.28353       1.21698       1.13880       1.08426      0.970937      0.855090      0.758476      0.680306      0.559504      0.468101      0.390368      0.307520
  38  13 3305.8454    4.0024  1.7936 12.4825 -0.0004  0.0238   0.0443   0.0590    0.0575   0.0000   441.5940       6.73762       14.8166      -2.44117     -0.981717      -6.31130    -0.0800106      -2.12977       1.45660      -3.11013     -0.557086     -0.899201      -1.64720      -1.24588     -0.730928      0.561991     -0.330476    0.00688653       1.01020       1.33941       1.53510       1.69450       1.71174       1.76727       1.68452       1.64058       1.55311       1.38125       1.25958       1.15030       1.00215      0.833616      0.705578      0.597807      0.472826      0.392119
  38  14 3466.8700    3.3001  2.7365 11.8631 -0.0005  0.0294   0.0291   0.0774    0.0432   0.0000   437.7193       2.04889       16.2878      -2.58648     -0.818225      -3.37815      0.641913      -1.34172      -2.89584      -2.93623      -2.01779      0.329459     -0.655903      0.409510      0.352993      0.994744      0.311645     -0.357330       1.20195       1.64356       1.79198       1.94335       1.99048       2.02369       1.99785       1.93841       1.84491       1.69237       1.49117       1.36170       1.15405       1.02554      0.852295      0.730046      0.584744      0.476744
  38  15 3625.8990    2.6308  4.2136 11.2789 -0.0002  0.0381   0.0192   0.1017    0.0351   0.0000   437.4719       4.47171       8.63099      -1.96751      0.250446      -4.15833      0.345357      -5.33643    -0.0258553       2.28459       2.63195      -1.61311       3.07559     0.0549384     -0.714207      0.259522      0.670393     -0.413558       1.60769       2.13560       2.32000       2.55174       2.64671       2.64443       2.59870       2.46690       2.38131       2.18549       1.97985       1.79474       1.56394       1.34982       1.12713      0.948082      0.796254      0.640931
  38  16 3783.4746    2.2525  6.2116 10.6793 -0.0001  0.0481   0.0134   0.1320    0.0318   0.0000   436.7371      0.194294       20.5437      -5.38576       3.58934      -8.89700       2.95044     -0.687165      -2.24316       2.00080       1.32144      0.988711       3.22793       1.74314       2.17551      0.274007      0.766868     -0.641730       2.04691       2.70939       2.96721       3.27066       3.39232       3.29204       3.31186       3.15754       3.00967       2.76023       2.55953       2.25208       1.95657       1.72366       1.45536       1.22811       1.02457      0.811308
  38  17 3939.8348    1.7929  8.5145 10.5090  0.0002  0.0661   0.0097   0.1797    0.0275   0.0000   436.4367       4.05983       12.2317      -3.97147      -1.25294      -4.73606     -0.237887      -3.46627       6.51304      -5.03304      0.845821       5.45967      -5.19009      0.345187       1.06425     -0.135980      -3.09728      0.541525       2.71593       3.66228       4.08072       4.39727       4.58743       4.57913       4.51856       4.32920       4.04056       3.80770       3.43462       3.05543       2.69325       2.35508       1.99470       1.66396       1.35984       1.09627
  38  18 4095.2062    1.4664 11.1461 10.3512 -0.0007  0.0878   0.0072   0.2403    0.0251   0.0000   442.2120       9.95198       12.4236       1.12347       19.1062      -6.86789       4.32990       4.74039      -6.32077       7.51086       8.17713      -2.41488    -0.0563331      -3.32351      -1.14419       1.46953      0.346429       2.04775       3.55990       4.78990       5.35274       5.83466       6.08273       6.05526       6.05701       5.74641       5.34072       5.01766       4.48131       4.07254       3.53870       3.06907       2.61285       2.16378       1.77385       1.42804
  38  19 4249.7754    1.2258 14.4281 10.1607 -0.0003  0.1152   0.0056   0.3121    0.0226   0.0000   444.2383       11.8797       14.5268       3.73213       5.17507      -16.9357      -4.23223      -5.53240       4.75928      -7.26037      -5.30542       4.27893       2.42318      -10.5236     -0.291921       5.03060       1.00586     -0.346280       4.73512       6.28138       7.10545       7.60601       7.92987       7.94864       7.87161       7.50556       7.10592       6.62783       5.93976       5.28254       4.69743       4.01896       3.44525       2.88850       2.35430       1.89800
  39   4 1728.2621    0.3642  0.3298  9.3640 -0.0038  0.0113   0.0095   0.0259    0.0307   0.0000   442.2426     -0.606140       19.5073     -0.217472      -2.39845      0.283431       1.31490      0.538090      0.582206      0.287121     -0.935934      0.338449    -0.0156267     -0.227442     0.0356303     -0.443600      0.109896     0.0408235      0.446947      0.619026      0.696311      0.746440      0.757353      0.733775      0.780087      0.705177      0.761241      0.627598      0.596832      0.507718      0.432390      0.406743      0.327265      0.298544      0.233723      0.195365
  39   6 2116.5729    0.8796  0.8232  9.7790 -0.0006  0.0156   0.0140   0.0379    0.0620   0.0000   440.2487     -0.949867       19.8047      0.336345      -3.60784      0.799675       1.39959     -0.973924       1.04217      0.216348      -1.22773      0.546199      0.988165     -0.388539      0.105262      0.134261      0.165259     0.0357951      0.675496      0.863253      0.954170       1.00826       1.04070       1.03322       1.05633       1.02838      0.968569      0.863598      0.810732      0.741485      0.648353      0.568513      0.499690      0.414339      0.342525      0.269020
  39   7 2301.2658    1.3535  0.9648 10.4187 -0.0021  0.0169   0.0202   0.0426    0.0770   0.0000   440.4644      0.843205       20.0026      0.844721      -3.96686      -1.97431      0.353225      -1.23882      -2.25511    -0.0133049      0.402860      -1.49836      -1.60320      0.767451     0.0814918      0.279660     0.0907354     -0.310101      0.700150      0.932016      0.967608       1.05680       1.10239       1.16179       1.09484       1.09877       1.02923      0.935289      0.857168      0.774318      0.682415      0.584799      0.491550      0.408232      0.347887      0.287395
  39   8 2479.0836    1.9181  1.1844 10.9214 -0.0034  0.0185   0.0262   0.0480    0.0928   0.0000   440.6265       1.23025       21.5312       2.44627      -2.79349      -1.84942      0.871206    0.00178160      -2.24886     -0.601492      0.566877     -0.627161     -0.332379     -0.751922       1.16161      0.189549      0.347470     -0.102422      0.794798       1.03507       1.14777       1.28702       1.34864       1.30283       1.29628       1.24993       1.19888       1.04432      0.995165      0.882734      0.790934      0.661891      0.573667      0.470632      0.389959      0.317009
  39   9 2653.9217    2.6340  1.2188 11.4921 -0.0013  0.0186   0.0350   0.0480    0.0927   0.0000   440.7553      0.444656       19.5294     -0.380642      -1.85909      -1.84387      0.515189      -3.81890      0.827832      -1.65518     -0.202406     -0.478957     -0.524927     0.0854254     0.0786247     -0.348341     -0.167757    -0.0365452      0.767873       1.03849       1.12999       1.27536       1.28721       1.31232       1.28572       1.22957       1.15603       1.03967      0.961712      0.881909      0.769087      0.678402      0.583325      0.485530      0.416060      0.331656
  39  10 2827.3824    3.3444  1.0791 12.2760 -0.0027  0.0179   0.0477   0.0442    0.0852   0.0000   441.2591       2.07880       19.9938     -0.526141      -2.73382      -2.83186    -0.0162816      -2.10275      -2.20964      0.946073    -0.0391828      -2.47796      0.361256      0.585911     -0.931899     -0.371057     -0.718643    -0.0585864      0.759044       1.03041       1.07933       1.22782       1.22571       1.26494       1.22281       1.18748       1.12270       1.04101      0.934762      0.840746      0.724997      0.649784      0.546014      0.466975      0.386609      0.306304
  39  11 2998.2378    4.2346  1.1211 12.6569  0.0001  0.0175   0.0582   0.0462    0.0867   0.0000   440.9041       4.54653       19.8402      -1.18222      -4.10091      -2.62983     -0.945370      -2.23748      0.670407       1.01351      -1.69715     -0.396938     -0.268669      0.659135    -0.0411165      0.684739     -0.113730     0.0405197      0.738579      0.962504       1.03973       1.16606       1.20019       1.20160       1.18148       1.11233       1.05925       1.03307      0.945644      0.814965      0.723974      0.604977      0.537150      0.441590      0.358695      0.305788
  39  12 3165.8574    4.3504  1.2774 12.8725  0.0004  0.0191   0.0573   0.0507    0.0768   0.0000   441.5802       3.32095       17.4599     -0.909678      -1.30381      -5.06291      -1.19831      0.169045    -0.0329980     -0.435285      -1.08853     -0.721804       1.32504    -0.0334212     -0.700475      0.576244     -0.320844     -0.279317      0.789220       1.02861       1.14563       1.26104       1.26351       1.29476       1.28189       1.22092       1.17114       1.06583      0.981807      0.888739      0.786954      0.674592      0.591604      0.478298      0.404961      0.329113
  39  13 3330.5113    3.8763  1.9434 12.3372 -0.0012  0.0238   0.0413   0.0634    0.0546   0.0000   441.2593       4.06843       18.6251      -2.07633      -1.52329      -4.45060     -0.445014      -9.65924       1.15002     -0.856862     -0.167757       1.71448      -1.21074      0.972081      -1.08790      0.880012     0.0431671     -0.370276       1.00300       1.29594       1.41673       1.59720       1.59811       1.64990       1.60502       1.57405       1.48451       1.37497       1.25503       1.11685      0.969444      0.829917      0.718738      0.591898      0.512867      0.405112
  39  14 3492.7482    3.1955  2.8396 11.8530 -0.0001  0.0296   0.0279   0.0798    0.0409   0.0000   442.1888       1.50665       14.7410      -4.86000      -1.88904      -3.59655     -0.297567      -2.14813      -1.04370      -1.32413      -1.30794     -0.903787      -1.35045     -0.411775     -0.160999      0.138276     -0.447659      0.125210       1.25208       1.66090       1.89130       2.07499       2.11951       2.12457       2.09751       2.02308       1.88963       1.70775       1.58052       1.41126       1.24048       1.09719      0.927084      0.770629      0.637516      0.520097
  39  15 3652.9410    2.5717  4.5826 11.1519 -0.0002  0.0398   0.0177   0.1056    0.0332   0.0000   443.9694       5.61972       14.5097      -4.41315       1.97692      -3.62521     -0.248125      -4.11644       1.72335      -3.57123     -0.546684       1.78533      -1.43156     -0.553890     -0.798355      0.404899     0.0721934     -0.302024       1.62686       2.16471       2.43949       2.65312       2.71666       2.75625       2.70624       2.64059       2.44749       2.29967       2.07920       1.83988       1.64875       1.43307       1.19845       1.01181      0.839454      0.672716
  39  16 3811.4109    2.0991  6.5109 10.6010 -0.0002  0.0505   0.0122   0.1382    0.0308   0.0000   438.8403       3.90450       15.5469      -5.44898      -5.87635      -3.11597      -4.15578      -9.89172       2.79520       4.36498      -2.12867      -1.40338       2.50136      -1.75429     -0.140467      0.528094      0.633601      0.297816       2.09068       2.74707       3.05195       3.36363       3.49727       3.52255       3.44082       3.33836       3.14119       2.90277       2.67846       2.39982       2.08579       1.78758       1.51319       1.28975       1.05908      0.873691
  39  17 3968.5791    1.7205  9.1590 10.4274 -0.0005  0.0700   0.0089   0.1921    0.0268   0.0000   437.4705       2.06735       12.9226      -6.71286       10.8922      -10.8292      -7.98160      -1.32589       8.33564      -3.25203     -0.162495       3.07063     -0.762158       5.39917      -3.85532      -1.82503     -0.692830     -0.304189       2.82183       3.83919       4.23959       4.63540       4.83483       4.85758       4.82304       4.61651       4.37184       4.02338       3.70199       3.24649       2.85047       2.47360       2.10674       1.78240       1.44317       1.18614
  39  18 4124.6498    1.4144 12.0356 10.2713  0.0001  0.0937   0.0066   0.2554    0.0244   0.0000   437.7187       4.55461       6.38291       8.06343      -3.81444      -7.92981      -2.87863      -12.1574       1.17631      -6.46796      -1.95526      -1.95092      -9.10111      -5.06687       9.05371      0.648202      -1.38094      0.188931       3.81316       5.05206       5.66805       5.99110       6.38659       6.30906       6.37735       6.05882       5.73132       5.33530       4.84061       4.39098       3.80047       3.32317       2.82305       2.38369       1.96540       1.59700
  40   4 1743.2490    0.3959  0.3778  9.2904 -0.0019  0.0109   0.0094   0.0271    0.0330   0.0000   440.9178      0.111326       20.6511      0.323042      -3.12053     -0.307432      0.391110    -0.0869731      -1.46330     -0.712099     0.0274671      0.829436     -0.354099     -0.220167      0.104704     0.0536812      0.113730      0.261526      0.464881      0.622055      0.676333      0.742623      0.713869      0.735245      0.759643      0.782648      0.763757      0.711722      0.618787      0.510731      0.421790      0.377388      0.336281      0.289795      0.245010      0.209155
  40   5 1941.4121    0.6290  0.6066  9.5093 -0.0020  0.0147   0.0117   0.0337    0.0471   0.0000   441.7071      0.569356       20.5641      -1.24772      -3.93080      -1.69700       2.01366      -1.06711     -0.849652      0.633926      0.408640     -0.600055      -1.67904      0.456728     -0.198312    -0.0610995      0.332238     0.0503452      0.533589      0.737164      0.752008      0.905517      0.857597      0.980399      0.845531      0.889738      0.803817      0.771521      0.644013      0.656495      0.544858      0.486870      0.407956      0.356407      0.283884      0.243358
  40   6 2133.9691    0.9075  0.9340  9.8445 -0.0004  0.0170   0.0139   0.0423    0.0672   0.0000   440.8886      0.442112       20.0450      -1.86163      -3.21387      -2.56596       1.70506      0.764034     0.0406536     -0.528467     -0.169426     -0.361751      0.165046     -0.642312      0.270430      0.627259     -0.805958      0.443116      0.708247      0.912512       1.01269       1.12850       1.17505       1.19039       1.23280       1.10609       1.01759      0.965640      0.902505      0.800991      0.691045      0.608997      0.513989      0.432711      0.362839      0.302491
  40   7 2319.3636    1.3881  1.0689 10.4363 -0.0036  0.0175   0.0195   0.0454    0.0816   0.0000   440.5370      0.496331       19.3017     -0.274978      -2.95967      -1.18886       1.38037      0.185440      -1.53918      -1.52025      0.193974      0.479587      0.431387     -0.346132      0.761593      0.150965      0.262256      0.291584      0.721802      0.974606       1.05627       1.13947       1.16658       1.19085       1.16489       1.11306       1.05397      0.981103      0.900830      0.811751      0.768412      0.671790      0.574776      0.489613      0.399900      0.319239
  40   8 2497.9395    1.9595  1.1654 11.1800 -0.0028  0.0184   0.0267   0.0477    0.0816   0.0000   441.2112      0.228729       19.2604     -0.548177      -3.75688      -1.39459      0.708689      -1.93863     -0.808956      -3.00865      0.509129     -0.713574      0.112607     -0.647226     -0.690819     -0.768210      0.216832      0.169510      0.766528      0.986694       1.09549       1.22083       1.26299       1.24866       1.24544       1.17363       1.08672       1.05723      0.962656      0.878612      0.767433      0.675890      0.558789      0.479796      0.416086      0.326485
  40   9 2673.8242    2.7058  1.2024 11.5903  0.0021  0.0182   0.0354   0.0479    0.0881   0.0000   441.5339       1.45363       19.2058      -3.21774     -0.179543      -2.07215     -0.795404     -0.383678       3.44846       1.14549      -1.18384     -0.236430      0.212948     -0.858121     -0.537770      0.232179    -0.0979288     -0.283186      0.802868       1.03100       1.11069       1.13958       1.21613       1.19307       1.21336       1.20531       1.17662       1.06221      0.945242      0.851586      0.751493      0.675821      0.609535      0.514209      0.432679      0.346762
  40  10 2848.3519    3.5918  1.0450 12.5356 -0.0022  0.0171   0.0510   0.0439    0.0805   0.0000   440.5155       2.80982       21.3320      -3.10724      -1.11104      -2.25756       1.60388      -1.17728      -1.13321     -0.440113      -1.62223     -0.770849       1.61205      0.320426      0.535910      0.469431    -0.0599955     -0.195645      0.707411      0.949669       1.01065       1.13001       1.16195       1.17692       1.19573       1.15061       1.08536      0.970911      0.898196      0.798683      0.704985      0.604599      0.521062      0.447731      0.366130      0.301616
  40  11 3020.1625    4.2996  1.0417 12.8931 -0.0021  0.0172   0.0607   0.0431    0.0808   0.0000   440.9113       2.52387       21.1015     0.0763736      -4.76137      -2.86445       1.16594      -3.47924     -0.632954     -0.766174      0.466024     -0.639478      0.135170      0.215190      -1.40727      0.625741     -0.146344     0.0477706      0.731922      0.950287      0.997062       1.12696       1.12053       1.16729       1.15036       1.11127       1.04060      0.999332      0.907733      0.801328      0.717465      0.611791      0.540265      0.448997      0.379292      0.311077
  40  12 3188.8261    4.4072  1.5612 12.5739  0.0015  0.0206   0.0506   0.0544    0.0698   0.0000   440.9707       4.27935       19.1648      -2.66049      -1.65298      -3.10142     -0.179982     -0.429820       1.53214     -0.171346     -0.670152     -0.683011      -1.44610     0.0126022     -0.870893     -0.628026     -0.629311     -0.156772      0.845413       1.12102       1.18914       1.37428       1.41338       1.41588       1.36040       1.28576       1.23358       1.18565       1.07757      0.960536      0.863882      0.729842      0.641786      0.528059      0.454671      0.360290
  40  13 3354.7705    3.7757  1.9439 12.3620 -0.0009  0.0240   0.0393   0.0617    0.0538   0.0000   441.5937       4.38306       15.1437      -1.54661       1.06093      -5.08934      -5.15704      -4.76634      -2.16331      -1.17554       1.66349     -0.591521      -1.19847     -0.491784      0.215793     -0.173997     0.0462765    0.00837996      0.983238       1.28675       1.38822       1.51102       1.59059       1.65809       1.60349       1.58759       1.45454       1.33698       1.24320       1.10783      0.967445      0.854710      0.733082      0.614100      0.506841      0.413903
  40  14 3518.2891    3.0976  3.1161 11.7652 -0.0019  0.0307   0.0253   0.0833    0.0369   0.0000   439.7151       4.50861       18.4891      -4.88023      -2.91531      -5.25025      0.902708      -8.08841      -4.10442      0.146274      -2.29209     -0.605208      -1.81986      0.470791     -0.455891     -0.444771     -0.824968       1.00378       1.23341       1.63783       1.80833       2.00469       2.08756       2.06490       2.07497       1.99785       1.88812       1.71776       1.57893       1.41962       1.26949       1.11396      0.955538      0.809787      0.662992      0.545518
  40  15 3679.5992    2.5288  4.8629 11.0022 -0.0005  0.0402   0.0164   0.1080    0.0331   0.0000   440.0984       1.93703       14.6209      0.569581      -1.95750      -6.98577       2.50046      -6.01771      -2.28564      -4.46340       2.04031      -1.61341      0.146306      0.282325       1.11043      0.358658       1.22702      0.358988       1.63932       2.16258       2.37455       2.62183       2.71063       2.71483       2.68117       2.60152       2.45701       2.27613       2.11508       1.90753       1.68035       1.43691       1.25474       1.04230      0.874896      0.721346
  40  16 3838.9910    2.0216  7.2869 10.6367 -0.0003  0.0556   0.0111   0.1501    0.0286   0.0000   438.1460       4.34881       13.0285      -6.64892      0.381569      -8.97875      -3.96763      -2.56186      0.228676       3.29310      -4.89058      -2.75602      0.819737       2.75378      -1.18313      0.820831     -0.804787     -0.325962       2.21421       2.88840       3.24497       3.48576       3.68024       3.69327       3.71636       3.55222       3.35487       3.12903       2.82569       2.55281       2.26310       1.97123       1.72110       1.42050       1.16735      0.972956
  40  17 3996.9306    1.6868 10.0135 10.3772  0.0002  0.0758   0.0080   0.2057    0.0267   0.0000   441.4607       5.50577       16.6673      -8.00900      -7.49617      -3.59633       4.82484      -11.1134      -1.34201      0.135004      -2.82812      -3.13607       3.44049       1.95336      -1.45718      0.319538      -1.62656       1.42577       3.00180       4.00830       4.54570       4.86530       5.11549       5.07095       5.01232       4.82531       4.62237       4.27438       3.93694       3.56222       3.11122       2.75036       2.33191       1.99568       1.63612       1.34984
[truncated: 755,939 more chars]
