# Supplementary material for: Global-Mode Analysis of Full-Disk Data from the Michelson Doppler Imager and the Helioseismic and Magnetic Imager
Source: Sol Phys. 2018 Jan 31;293(2):29. doi: 10.1007/s11207-017-1201-5 (PMC6566312; doi:10.1007/s11207-017-1201-5)
Supplement: Supplementary file 3 — (TAR 230.0 MB) [file 11207_2017_1201_MOESM3_ESM.tar › MDI/mdivwcomm.4830.36]

   0  15 2228.6796    1.1230  0.6766  9.8187  0.0000  0.1152   0.2485   1.3215    1.9337   0.0000    -0.0000       0.00000       0.00000       0.00000       0.00000       0.00000       0.00000       0.00000       0.00000       0.00000       0.00000       0.00000       0.00000       0.00000       0.00000       0.00000       0.00000       0.00000       0.00000       0.00000       0.00000       0.00000       0.00000       0.00000       0.00000       0.00000       0.00000       0.00000       0.00000       0.00000       0.00000       0.00000       0.00000       0.00000       0.00000       0.00000       0.00000       0.00000       0.00000       0.00000       0.00000       0.00000       0.00000       0.00000       0.00000       0.00000       0.00000       0.00000       0.00000       0.00000       0.00000       0.00000       0.00000       0.00000       0.00000       0.00000       0.00000       0.00000       0.00000       0.00000       0.00000       0.00000       0.00000       0.00000       0.00000       0.00000       0.00000       0.00000       0.00000       0.00000       0.00000       0.00000
   1  12 1885.0904    0.4637  0.3916  9.8771  0.0000  0.1953   0.1084   0.4291    0.2003   0.0000   318.3794      -36.3348       0.00000       0.00000       0.00000       0.00000       0.00000       0.00000       0.00000       0.00000       0.00000       0.00000       0.00000       0.00000       0.00000       0.00000       0.00000       0.00000       0.00000       0.00000       0.00000       0.00000       0.00000       0.00000       0.00000       0.00000       0.00000       0.00000       0.00000       0.00000       0.00000       0.00000       0.00000       0.00000       0.00000       0.00000       570.496       80.0211       0.00000       0.00000       0.00000       0.00000       0.00000       0.00000       0.00000       0.00000       0.00000       0.00000       0.00000       0.00000       0.00000       0.00000       0.00000       0.00000       0.00000       0.00000       0.00000       0.00000       0.00000       0.00000       0.00000       0.00000       0.00000       0.00000       0.00000       0.00000       0.00000       0.00000       0.00000       0.00000       0.00000       0.00000
   1  13 2020.7552    0.7440  0.9495  9.5911  0.0000  0.1235   0.0699   0.2330    0.4476   0.0000   368.2603      -12.8513       0.00000       0.00000       0.00000       0.00000       0.00000       0.00000       0.00000       0.00000       0.00000       0.00000       0.00000       0.00000       0.00000       0.00000       0.00000       0.00000       0.00000       0.00000       0.00000       0.00000       0.00000       0.00000       0.00000       0.00000       0.00000       0.00000       0.00000       0.00000       0.00000       0.00000       0.00000       0.00000       0.00000       0.00000       153.326       84.0229       0.00000       0.00000       0.00000       0.00000       0.00000       0.00000       0.00000       0.00000       0.00000       0.00000       0.00000       0.00000       0.00000       0.00000       0.00000       0.00000       0.00000       0.00000       0.00000       0.00000       0.00000       0.00000       0.00000       0.00000       0.00000       0.00000       0.00000       0.00000       0.00000       0.00000       0.00000       0.00000       0.00000       0.00000
   1  14 2156.6742    0.8575  1.2223  3.2644  0.0000  0.0951   0.0620   0.2848  175.8623   0.0000   324.6818       58.4290       0.00000       0.00000       0.00000       0.00000       0.00000       0.00000       0.00000       0.00000       0.00000       0.00000       0.00000       0.00000       0.00000       0.00000       0.00000       0.00000       0.00000       0.00000       0.00000       0.00000       0.00000       0.00000       0.00000       0.00000       0.00000       0.00000       0.00000       0.00000       0.00000       0.00000       0.00000       0.00000       0.00000       0.00000       107.503       68.2247       0.00000       0.00000       0.00000       0.00000       0.00000       0.00000       0.00000       0.00000       0.00000       0.00000       0.00000       0.00000       0.00000       0.00000       0.00000       0.00000       0.00000       0.00000       0.00000       0.00000       0.00000       0.00000       0.00000       0.00000       0.00000       0.00000       0.00000       0.00000       0.00000       0.00000       0.00000       0.00000       0.00000       0.00000
   1  15 2291.8964    1.1257  0.7889 10.2158  0.0000  0.0909   0.0999   0.2346    0.4029   0.0000   515.3903       22.2124       0.00000       0.00000       0.00000       0.00000       0.00000       0.00000       0.00000       0.00000       0.00000       0.00000       0.00000       0.00000       0.00000       0.00000       0.00000       0.00000       0.00000       0.00000       0.00000       0.00000       0.00000       0.00000       0.00000       0.00000       0.00000       0.00000       0.00000       0.00000       0.00000       0.00000       0.00000       0.00000       0.00000       0.00000       127.945       53.4622       0.00000       0.00000       0.00000       0.00000       0.00000       0.00000       0.00000       0.00000       0.00000       0.00000       0.00000       0.00000       0.00000       0.00000       0.00000       0.00000       0.00000       0.00000       0.00000       0.00000       0.00000       0.00000       0.00000       0.00000       0.00000       0.00000       0.00000       0.00000       0.00000       0.00000       0.00000       0.00000       0.00000       0.00000
   1  16 2425.5209    1.5636  1.3388  0.4985  0.0000  0.1071   0.1191   0.3120 1000.0000   0.0000   370.1493      -20.2576       0.00000       0.00000       0.00000       0.00000       0.00000       0.00000       0.00000       0.00000       0.00000       0.00000       0.00000       0.00000       0.00000       0.00000       0.00000       0.00000       0.00000       0.00000       0.00000       0.00000       0.00000       0.00000       0.00000       0.00000       0.00000       0.00000       0.00000       0.00000       0.00000       0.00000       0.00000       0.00000       0.00000       0.00000       113.610       81.4420       0.00000       0.00000       0.00000       0.00000       0.00000       0.00000       0.00000       0.00000       0.00000       0.00000       0.00000       0.00000       0.00000       0.00000       0.00000       0.00000       0.00000       0.00000       0.00000       0.00000       0.00000       0.00000       0.00000       0.00000       0.00000       0.00000       0.00000       0.00000       0.00000       0.00000       0.00000       0.00000       0.00000       0.00000
   1  21 3098.2851    4.3674  0.9279 10.6822  0.0000  0.0932   0.3504   0.3166    4.0033   0.0000   426.3136      -3.09191       0.00000       0.00000       0.00000       0.00000       0.00000       0.00000       0.00000       0.00000       0.00000       0.00000       0.00000       0.00000       0.00000       0.00000       0.00000       0.00000       0.00000       0.00000       0.00000       0.00000       0.00000       0.00000       0.00000       0.00000       0.00000       0.00000       0.00000       0.00000       0.00000       0.00000       0.00000       0.00000       0.00000       0.00000       116.085       66.4681       0.00000       0.00000       0.00000       0.00000       0.00000       0.00000       0.00000       0.00000       0.00000       0.00000       0.00000       0.00000       0.00000       0.00000       0.00000       0.00000       0.00000       0.00000       0.00000       0.00000       0.00000       0.00000       0.00000       0.00000       0.00000       0.00000       0.00000       0.00000       0.00000       0.00000       0.00000       0.00000       0.00000       0.00000
   1  23 3368.6497    4.0885  1.9612  4.2885  0.0000  0.1482   0.2270   0.3646 1000.0000   0.0000   408.2928       42.3914       0.00000       0.00000       0.00000       0.00000       0.00000       0.00000       0.00000       0.00000       0.00000       0.00000       0.00000       0.00000       0.00000       0.00000       0.00000       0.00000       0.00000       0.00000       0.00000       0.00000       0.00000       0.00000       0.00000       0.00000       0.00000       0.00000       0.00000       0.00000       0.00000       0.00000       0.00000       0.00000       0.00000       0.00000       180.008       99.1147       0.00000       0.00000       0.00000       0.00000       0.00000       0.00000       0.00000       0.00000       0.00000       0.00000       0.00000       0.00000       0.00000       0.00000       0.00000       0.00000       0.00000       0.00000       0.00000       0.00000       0.00000       0.00000       0.00000       0.00000       0.00000       0.00000       0.00000       0.00000       0.00000       0.00000       0.00000       0.00000       0.00000       0.00000
   1  24 3503.8630    3.3082  3.1495  4.4798  0.0000  0.1870   0.1452   0.6006  463.1325   0.0000   780.6893      -64.1772       0.00000       0.00000       0.00000       0.00000       0.00000       0.00000       0.00000       0.00000       0.00000       0.00000       0.00000       0.00000       0.00000       0.00000       0.00000       0.00000       0.00000       0.00000       0.00000       0.00000       0.00000       0.00000       0.00000       0.00000       0.00000       0.00000       0.00000       0.00000       0.00000       0.00000       0.00000       0.00000       0.00000       0.00000       204.226       139.086       0.00000       0.00000       0.00000       0.00000       0.00000       0.00000       0.00000       0.00000       0.00000       0.00000       0.00000       0.00000       0.00000       0.00000       0.00000       0.00000       0.00000       0.00000       0.00000       0.00000       0.00000       0.00000       0.00000       0.00000       0.00000       0.00000       0.00000       0.00000       0.00000       0.00000       0.00000       0.00000       0.00000       0.00000
   2  13 2081.9865    0.8511  0.6294  9.4141  0.0000  0.0945   0.0645   0.1419    0.4176   0.0000   374.9688       12.3579     -0.232198       1.42953       0.00000       0.00000       0.00000       0.00000       0.00000       0.00000       0.00000       0.00000       0.00000       0.00000       0.00000       0.00000       0.00000       0.00000       0.00000       0.00000       0.00000       0.00000       0.00000       0.00000       0.00000       0.00000       0.00000       0.00000       0.00000       0.00000       0.00000       0.00000       0.00000       0.00000       0.00000       0.00000       68.4284       51.6315       36.1027       11.1836       0.00000       0.00000       0.00000       0.00000       0.00000       0.00000       0.00000       0.00000       0.00000       0.00000       0.00000       0.00000       0.00000       0.00000       0.00000       0.00000       0.00000       0.00000       0.00000       0.00000       0.00000       0.00000       0.00000       0.00000       0.00000       0.00000       0.00000       0.00000       0.00000       0.00000       0.00000       0.00000
   2  15 2352.1874    1.4609  0.8746 -0.3208  0.0000  0.0753   0.0915   0.1829 1000.0000   0.0000   395.4435      -1.07923      -28.7774     -0.428288       0.00000       0.00000       0.00000       0.00000       0.00000       0.00000       0.00000       0.00000       0.00000       0.00000       0.00000       0.00000       0.00000       0.00000       0.00000       0.00000       0.00000       0.00000       0.00000       0.00000       0.00000       0.00000       0.00000       0.00000       0.00000       0.00000       0.00000       0.00000       0.00000       0.00000       0.00000       0.00000       69.9195       51.6085       23.2363       7.61611       0.00000       0.00000       0.00000       0.00000       0.00000       0.00000       0.00000       0.00000       0.00000       0.00000       0.00000       0.00000       0.00000       0.00000       0.00000       0.00000       0.00000       0.00000       0.00000       0.00000       0.00000       0.00000       0.00000       0.00000       0.00000       0.00000       0.00000       0.00000       0.00000       0.00000       0.00000       0.00000
   2  16 2485.8967    2.0222  0.8667  3.9540  0.0000  0.0576   0.1256   0.1582  372.9452   0.0000   420.9537      -55.5328       19.3499     -0.772367       0.00000       0.00000       0.00000       0.00000       0.00000       0.00000       0.00000       0.00000       0.00000       0.00000       0.00000       0.00000       0.00000       0.00000       0.00000       0.00000       0.00000       0.00000       0.00000       0.00000       0.00000       0.00000       0.00000       0.00000       0.00000       0.00000       0.00000       0.00000       0.00000       0.00000       0.00000       0.00000       44.4082       34.9254       19.9496       6.82319       0.00000       0.00000       0.00000       0.00000       0.00000       0.00000       0.00000       0.00000       0.00000       0.00000       0.00000       0.00000       0.00000       0.00000       0.00000       0.00000       0.00000       0.00000       0.00000       0.00000       0.00000       0.00000       0.00000       0.00000       0.00000       0.00000       0.00000       0.00000       0.00000       0.00000       0.00000       0.00000
   2  21 3159.8318    4.1162  1.3439  8.5404  0.0000  0.0811   0.2346   0.2956   24.4815   0.0000   337.5584      -12.3003       7.07813       4.47460       0.00000       0.00000       0.00000       0.00000       0.00000       0.00000       0.00000       0.00000       0.00000       0.00000       0.00000       0.00000       0.00000       0.00000       0.00000       0.00000       0.00000       0.00000       0.00000       0.00000       0.00000       0.00000       0.00000       0.00000       0.00000       0.00000       0.00000       0.00000       0.00000       0.00000       0.00000       0.00000       51.8361       44.1388       27.7151       9.99216       0.00000       0.00000       0.00000       0.00000       0.00000       0.00000       0.00000       0.00000       0.00000       0.00000       0.00000       0.00000       0.00000       0.00000       0.00000       0.00000       0.00000       0.00000       0.00000       0.00000       0.00000       0.00000       0.00000       0.00000       0.00000       0.00000       0.00000       0.00000       0.00000       0.00000       0.00000       0.00000
   2  22 3294.9441    4.0570  1.5950  1.3390  0.0000  0.1027   0.1947   0.2389 1000.0000   0.0000   379.4470       54.6935       15.5424      -5.28752       0.00000       0.00000       0.00000       0.00000       0.00000       0.00000       0.00000       0.00000       0.00000       0.00000       0.00000       0.00000       0.00000       0.00000       0.00000       0.00000       0.00000       0.00000       0.00000       0.00000       0.00000       0.00000       0.00000       0.00000       0.00000       0.00000       0.00000       0.00000       0.00000       0.00000       0.00000       0.00000       82.0528       70.5589       28.6425       12.5692       0.00000       0.00000       0.00000       0.00000       0.00000       0.00000       0.00000       0.00000       0.00000       0.00000       0.00000       0.00000       0.00000       0.00000       0.00000       0.00000       0.00000       0.00000       0.00000       0.00000       0.00000       0.00000       0.00000       0.00000       0.00000       0.00000       0.00000       0.00000       0.00000       0.00000       0.00000       0.00000
   2  23 3430.5249    3.6547  2.2123  8.4524  0.0000  0.1193   0.1548   0.2896   10.6908   0.0000   334.9699       31.6640       55.4036       22.7889       0.00000       0.00000       0.00000       0.00000       0.00000       0.00000       0.00000       0.00000       0.00000       0.00000       0.00000       0.00000       0.00000       0.00000       0.00000       0.00000       0.00000       0.00000       0.00000       0.00000       0.00000       0.00000       0.00000       0.00000       0.00000       0.00000       0.00000       0.00000       0.00000       0.00000       0.00000       0.00000       92.9140       70.3240       44.5239       13.6818       0.00000       0.00000       0.00000       0.00000       0.00000       0.00000       0.00000       0.00000       0.00000       0.00000       0.00000       0.00000       0.00000       0.00000       0.00000       0.00000       0.00000       0.00000       0.00000       0.00000       0.00000       0.00000       0.00000       0.00000       0.00000       0.00000       0.00000       0.00000       0.00000       0.00000       0.00000       0.00000
   3  12 2001.0909    0.5560  0.5816  9.6539  0.0000  0.0794   0.0423   0.1610    0.2240   0.0000   401.3494       82.1250    -0.0493730      -34.9820      -10.6446       4.40689       0.00000       0.00000       0.00000       0.00000       0.00000       0.00000       0.00000       0.00000       0.00000       0.00000       0.00000       0.00000       0.00000       0.00000       0.00000       0.00000       0.00000       0.00000       0.00000       0.00000       0.00000       0.00000       0.00000       0.00000       0.00000       0.00000       0.00000       0.00000       0.00000       0.00000       32.2376       37.4745       22.9321       13.0745       6.48528       2.58582       0.00000       0.00000       0.00000       0.00000       0.00000       0.00000       0.00000       0.00000       0.00000       0.00000       0.00000       0.00000       0.00000       0.00000       0.00000       0.00000       0.00000       0.00000       0.00000       0.00000       0.00000       0.00000       0.00000       0.00000       0.00000       0.00000       0.00000       0.00000       0.00000       0.00000
   3  13 2137.7863    0.7975  0.4432 10.3879  0.0000  0.0638   0.0681   0.1054    0.1870   0.0000   380.0279       29.0775      -22.0102       4.06996       2.52092      -1.09861       0.00000       0.00000       0.00000       0.00000       0.00000       0.00000       0.00000       0.00000       0.00000       0.00000       0.00000       0.00000       0.00000       0.00000       0.00000       0.00000       0.00000       0.00000       0.00000       0.00000       0.00000       0.00000       0.00000       0.00000       0.00000       0.00000       0.00000       0.00000       0.00000       0.00000       37.3989       36.7806       23.5424       11.9573       4.72173       1.41738       0.00000       0.00000       0.00000       0.00000       0.00000       0.00000       0.00000       0.00000       0.00000       0.00000       0.00000       0.00000       0.00000       0.00000       0.00000       0.00000       0.00000       0.00000       0.00000       0.00000       0.00000       0.00000       0.00000       0.00000       0.00000       0.00000       0.00000       0.00000       0.00000       0.00000
   3  14 2273.3398    0.9818  0.8457 10.1645  0.0000  0.0652   0.0644   0.1637    0.3246   0.0000   430.9068      -3.18948       49.5196       1.76411      -1.53002       2.15696       0.00000       0.00000       0.00000       0.00000       0.00000       0.00000       0.00000       0.00000       0.00000       0.00000       0.00000       0.00000       0.00000       0.00000       0.00000       0.00000       0.00000       0.00000       0.00000       0.00000       0.00000       0.00000       0.00000       0.00000       0.00000       0.00000       0.00000       0.00000       0.00000       0.00000       35.5137       34.9141       23.2464       13.9154       5.58899       1.81658       0.00000       0.00000       0.00000       0.00000       0.00000       0.00000       0.00000       0.00000       0.00000       0.00000       0.00000       0.00000       0.00000       0.00000       0.00000       0.00000       0.00000       0.00000       0.00000       0.00000       0.00000       0.00000       0.00000       0.00000       0.00000       0.00000       0.00000       0.00000       0.00000       0.00000
   3  17 2676.1003    2.6721  0.8937  8.7829  0.0000  0.0623   0.1515   0.1403    7.6657   0.0000   431.8606       35.7333       30.9701       9.82923      -11.4860     -0.859418       0.00000       0.00000       0.00000       0.00000       0.00000       0.00000       0.00000       0.00000       0.00000       0.00000       0.00000       0.00000       0.00000       0.00000       0.00000       0.00000       0.00000       0.00000       0.00000       0.00000       0.00000       0.00000       0.00000       0.00000       0.00000       0.00000       0.00000       0.00000       0.00000       0.00000       27.1293       29.7163       23.6830       11.8224       6.94228       2.08738       0.00000       0.00000       0.00000       0.00000       0.00000       0.00000       0.00000       0.00000       0.00000       0.00000       0.00000       0.00000       0.00000       0.00000       0.00000       0.00000       0.00000       0.00000       0.00000       0.00000       0.00000       0.00000       0.00000       0.00000       0.00000       0.00000       0.00000       0.00000       0.00000       0.00000
   3  18 2811.3630    2.8568  0.7743 12.2263  0.0000  0.0686   0.1719   0.1386    0.3347   0.0000   389.4629       21.9216      -2.31563       4.16952     -0.860671      -1.71821       0.00000       0.00000       0.00000       0.00000       0.00000       0.00000       0.00000       0.00000       0.00000       0.00000       0.00000       0.00000       0.00000       0.00000       0.00000       0.00000       0.00000       0.00000       0.00000       0.00000       0.00000       0.00000       0.00000       0.00000       0.00000       0.00000       0.00000       0.00000       0.00000       0.00000       42.9547       39.3709       26.7280       13.3714       5.97371       1.56562       0.00000       0.00000       0.00000       0.00000       0.00000       0.00000       0.00000       0.00000       0.00000       0.00000       0.00000       0.00000       0.00000       0.00000       0.00000       0.00000       0.00000       0.00000       0.00000       0.00000       0.00000       0.00000       0.00000       0.00000       0.00000       0.00000       0.00000       0.00000       0.00000       0.00000
   3  19 2946.8993    4.1972  0.8585  5.4037  0.0000  0.0538   0.2686   0.1790  317.0287   0.0000   443.4201       27.2053       68.8207       16.3695      -3.08676      0.411509       0.00000       0.00000       0.00000       0.00000       0.00000       0.00000       0.00000       0.00000       0.00000       0.00000       0.00000       0.00000       0.00000       0.00000       0.00000       0.00000       0.00000       0.00000       0.00000       0.00000       0.00000       0.00000       0.00000       0.00000       0.00000       0.00000       0.00000       0.00000       0.00000       0.00000       30.8926       29.3765       21.3427       11.0481       4.50223       1.38684       0.00000       0.00000       0.00000       0.00000       0.00000       0.00000       0.00000       0.00000       0.00000       0.00000       0.00000       0.00000       0.00000       0.00000       0.00000       0.00000       0.00000       0.00000       0.00000       0.00000       0.00000       0.00000       0.00000       0.00000       0.00000       0.00000       0.00000       0.00000       0.00000       0.00000
   3  20 3082.1568    3.8524  1.0244 12.2310 -0.0031  0.0785   0.2104   0.1895    0.5450   0.0000   397.1178      -18.2216       37.8708      -11.7075     -0.744285       1.38325       0.00000       0.00000       0.00000       0.00000       0.00000       0.00000       0.00000       0.00000       0.00000       0.00000       0.00000       0.00000       0.00000       0.00000       0.00000       0.00000       0.00000       0.00000       0.00000       0.00000       0.00000       0.00000       0.00000       0.00000       0.00000       0.00000       0.00000       0.00000       0.00000       0.00000       48.0937       46.1657       28.8895       13.9847       5.96565       1.85988       0.00000       0.00000       0.00000       0.00000       0.00000       0.00000       0.00000       0.00000       0.00000       0.00000       0.00000       0.00000       0.00000       0.00000       0.00000       0.00000       0.00000       0.00000       0.00000       0.00000       0.00000       0.00000       0.00000       0.00000       0.00000       0.00000       0.00000       0.00000       0.00000       0.00000
   3  21 3217.5527    4.0721  1.3284 12.1614  0.0000  0.0745   0.2034   0.2176    0.5953   0.0000   436.5064       11.3428       34.9636       10.0482      -12.6534       3.50462       0.00000       0.00000       0.00000       0.00000       0.00000       0.00000       0.00000       0.00000       0.00000       0.00000       0.00000       0.00000       0.00000       0.00000       0.00000       0.00000       0.00000       0.00000       0.00000       0.00000       0.00000       0.00000       0.00000       0.00000       0.00000       0.00000       0.00000       0.00000       0.00000       0.00000       35.9193       37.7294       27.1984       13.6187       7.53121       2.35539       0.00000       0.00000       0.00000       0.00000       0.00000       0.00000       0.00000       0.00000       0.00000       0.00000       0.00000       0.00000       0.00000       0.00000       0.00000       0.00000       0.00000       0.00000       0.00000       0.00000       0.00000       0.00000       0.00000       0.00000       0.00000       0.00000       0.00000       0.00000       0.00000       0.00000
   3  22 3353.3271    3.2198  1.7387 12.4353  0.0000  0.0965   0.1597   0.2601    0.2756   0.0000   423.8261       44.8224       22.8735       12.8768      -8.71079      -7.34683       0.00000       0.00000       0.00000       0.00000       0.00000       0.00000       0.00000       0.00000       0.00000       0.00000       0.00000       0.00000       0.00000       0.00000       0.00000       0.00000       0.00000       0.00000       0.00000       0.00000       0.00000       0.00000       0.00000       0.00000       0.00000       0.00000       0.00000       0.00000       0.00000       0.00000       51.3063       54.1260       34.1598       18.8465       8.35139       2.89291       0.00000       0.00000       0.00000       0.00000       0.00000       0.00000       0.00000       0.00000       0.00000       0.00000       0.00000       0.00000       0.00000       0.00000       0.00000       0.00000       0.00000       0.00000       0.00000       0.00000       0.00000       0.00000       0.00000       0.00000       0.00000       0.00000       0.00000       0.00000       0.00000       0.00000
   3  25 3762.4631    1.8689  4.0312 11.4141  0.0000  0.1750   0.0728   0.4552    0.1599   0.0000   353.8616       21.2060      -28.4826      -6.86997      -22.3492       4.07643       0.00000       0.00000       0.00000       0.00000       0.00000       0.00000       0.00000       0.00000       0.00000       0.00000       0.00000       0.00000       0.00000       0.00000       0.00000       0.00000       0.00000       0.00000       0.00000       0.00000       0.00000       0.00000       0.00000       0.00000       0.00000       0.00000       0.00000       0.00000       0.00000       0.00000       97.7026       93.3647       64.7502       35.3299       15.7737       4.88223       0.00000       0.00000       0.00000       0.00000       0.00000       0.00000       0.00000       0.00000       0.00000       0.00000       0.00000       0.00000       0.00000       0.00000       0.00000       0.00000       0.00000       0.00000       0.00000       0.00000       0.00000       0.00000       0.00000       0.00000       0.00000       0.00000       0.00000       0.00000       0.00000       0.00000
   4  12 2051.6259    0.6320  0.4463  9.5815  0.0010  0.1136   0.0631   0.2033    0.1572   0.0000   430.2540       12.8137       20.3560       28.1033       13.3974      -2.10259      -1.56135      0.294638       0.00000       0.00000       0.00000       0.00000       0.00000       0.00000       0.00000       0.00000       0.00000       0.00000       0.00000       0.00000       0.00000       0.00000       0.00000       0.00000       0.00000       0.00000       0.00000       0.00000       0.00000       0.00000       0.00000       0.00000       0.00000       0.00000       0.00000       0.00000       58.1063       41.9794       34.1308       34.6408       22.9828       8.38592       1.95593      0.296201       0.00000       0.00000       0.00000       0.00000       0.00000       0.00000       0.00000       0.00000       0.00000       0.00000       0.00000       0.00000       0.00000       0.00000       0.00000       0.00000       0.00000       0.00000       0.00000       0.00000       0.00000       0.00000       0.00000       0.00000       0.00000       0.00000       0.00000       0.00000
   4  13 2188.4219    0.9471  0.5527 10.1062 -0.0047  0.0537   0.0628   0.1182    0.2239   0.0000   399.1884      -7.89957       17.8510      -5.37551       6.73254      -1.80094      -1.57858     -0.310563       0.00000       0.00000       0.00000       0.00000       0.00000       0.00000       0.00000       0.00000       0.00000       0.00000       0.00000       0.00000       0.00000       0.00000       0.00000       0.00000       0.00000       0.00000       0.00000       0.00000       0.00000       0.00000       0.00000       0.00000       0.00000       0.00000       0.00000       0.00000       21.6537       22.4884       19.8572       10.8293       8.15665       2.97315       1.64339      0.362099       0.00000       0.00000       0.00000       0.00000       0.00000       0.00000       0.00000       0.00000       0.00000       0.00000       0.00000       0.00000       0.00000       0.00000       0.00000       0.00000       0.00000       0.00000       0.00000       0.00000       0.00000       0.00000       0.00000       0.00000       0.00000       0.00000       0.00000       0.00000
   4  14 2324.0784    1.3568  0.6493  9.4432 -0.0094  0.1243   0.0823   0.1558    0.7272   0.0000   426.0043      0.434340       3.54025      -5.71570       6.34941       1.29650       1.73513      0.256189       0.00000       0.00000       0.00000       0.00000       0.00000       0.00000       0.00000       0.00000       0.00000       0.00000       0.00000       0.00000       0.00000       0.00000       0.00000       0.00000       0.00000       0.00000       0.00000       0.00000       0.00000       0.00000       0.00000       0.00000       0.00000       0.00000       0.00000       0.00000       64.4762       65.7824       48.1106       27.4331       11.1629       4.32328       1.39509      0.547028       0.00000       0.00000       0.00000       0.00000       0.00000       0.00000       0.00000       0.00000       0.00000       0.00000       0.00000       0.00000       0.00000       0.00000       0.00000       0.00000       0.00000       0.00000       0.00000       0.00000       0.00000       0.00000       0.00000       0.00000       0.00000       0.00000       0.00000       0.00000
   4  18 2864.2457    3.7317  0.6517 11.9636  0.0058  0.0467   0.2369   0.1252    0.3997   0.0000   445.9456     -0.489742      -7.47095       5.39651     -0.157549       1.66361    -0.0687008      0.391852       0.00000       0.00000       0.00000       0.00000       0.00000       0.00000       0.00000       0.00000       0.00000       0.00000       0.00000       0.00000       0.00000       0.00000       0.00000       0.00000       0.00000       0.00000       0.00000       0.00000       0.00000       0.00000       0.00000       0.00000       0.00000       0.00000       0.00000       0.00000       19.5072       20.9733       15.6235       11.4050       6.02225       2.72384       1.01310      0.308540       0.00000       0.00000       0.00000       0.00000       0.00000       0.00000       0.00000       0.00000       0.00000       0.00000       0.00000       0.00000       0.00000       0.00000       0.00000       0.00000       0.00000       0.00000       0.00000       0.00000       0.00000       0.00000       0.00000       0.00000       0.00000       0.00000       0.00000       0.00000
   4  19 3000.1048    4.4134  0.6496 12.2483 -0.0030  0.0482   0.2663   0.1034    0.4657   0.0000   425.1907       3.65803       4.95473      -16.5381       2.33653      0.700445      0.179807     -0.253558       0.00000       0.00000       0.00000       0.00000       0.00000       0.00000       0.00000       0.00000       0.00000       0.00000       0.00000       0.00000       0.00000       0.00000       0.00000       0.00000       0.00000       0.00000       0.00000       0.00000       0.00000       0.00000       0.00000       0.00000       0.00000       0.00000       0.00000       0.00000       20.8766       20.9783       17.4838       11.4666       6.12527       3.38771       1.17605      0.276305       0.00000       0.00000       0.00000       0.00000       0.00000       0.00000       0.00000       0.00000       0.00000       0.00000       0.00000       0.00000       0.00000       0.00000       0.00000       0.00000       0.00000       0.00000       0.00000       0.00000       0.00000       0.00000       0.00000       0.00000       0.00000       0.00000       0.00000       0.00000
   4  22 3407.9908    3.2701  1.6774 12.0502  0.0024  0.0845   0.1544   0.2446    0.3871   0.0000   443.0743      -15.4362       21.6691       12.6869      -13.8021      0.174693       1.16886      0.267565       0.00000       0.00000       0.00000       0.00000       0.00000       0.00000       0.00000       0.00000       0.00000       0.00000       0.00000       0.00000       0.00000       0.00000       0.00000       0.00000       0.00000       0.00000       0.00000       0.00000       0.00000       0.00000       0.00000       0.00000       0.00000       0.00000       0.00000       0.00000       35.8274       36.2112       31.2767       19.0262       11.0700       5.63233       2.27942      0.497983       0.00000       0.00000       0.00000       0.00000       0.00000       0.00000       0.00000       0.00000       0.00000       0.00000       0.00000       0.00000       0.00000       0.00000       0.00000       0.00000       0.00000       0.00000       0.00000       0.00000       0.00000       0.00000       0.00000       0.00000       0.00000       0.00000       0.00000       0.00000
   4  23 3544.7508    2.6660  2.4533 11.6192  0.0036  0.1166   0.1026   0.3153    0.2563   0.0000   411.0339      -21.9793      -39.3598       8.01327      -17.9707       1.63226      -1.94777      0.363095       0.00000       0.00000       0.00000       0.00000       0.00000       0.00000       0.00000       0.00000       0.00000       0.00000       0.00000       0.00000       0.00000       0.00000       0.00000       0.00000       0.00000       0.00000       0.00000       0.00000       0.00000       0.00000       0.00000       0.00000       0.00000       0.00000       0.00000       0.00000       36.1228       50.9456       32.2605       29.2949       13.2456       8.85673       2.59435       1.08473       0.00000       0.00000       0.00000       0.00000       0.00000       0.00000       0.00000       0.00000       0.00000       0.00000       0.00000       0.00000       0.00000       0.00000       0.00000       0.00000       0.00000       0.00000       0.00000       0.00000       0.00000       0.00000       0.00000       0.00000       0.00000       0.00000       0.00000       0.00000
   4  24 3681.4594    2.3773  3.8931 10.9466  0.0022  0.1433   0.0741   0.3494    0.2238   0.0000   445.9076       33.3168       4.08684       4.65953       7.34085       2.16040     -0.717515       1.44331       0.00000       0.00000       0.00000       0.00000       0.00000       0.00000       0.00000       0.00000       0.00000       0.00000       0.00000       0.00000       0.00000       0.00000       0.00000       0.00000       0.00000       0.00000       0.00000       0.00000       0.00000       0.00000       0.00000       0.00000       0.00000       0.00000       0.00000       0.00000       49.6912       57.0534       46.2983       33.2483       18.7112       10.3170       3.83014       1.08336       0.00000       0.00000       0.00000       0.00000       0.00000       0.00000       0.00000       0.00000       0.00000       0.00000       0.00000       0.00000       0.00000       0.00000       0.00000       0.00000       0.00000       0.00000       0.00000       0.00000       0.00000       0.00000       0.00000       0.00000       0.00000       0.00000       0.00000       0.00000
   4  25 3818.9936    2.0440  4.2464 10.8695 -0.0075  0.1467   0.0613   0.3770    0.1812   0.0000   573.8059       43.5022      -36.1778       49.2627       43.6723      -4.51653      -4.18455      0.219023       0.00000       0.00000       0.00000       0.00000       0.00000       0.00000       0.00000       0.00000       0.00000       0.00000       0.00000       0.00000       0.00000       0.00000       0.00000       0.00000       0.00000       0.00000       0.00000       0.00000       0.00000       0.00000       0.00000       0.00000       0.00000       0.00000       0.00000       0.00000       57.4678       61.6148       50.9919       35.7470       19.7157       10.7615       3.79842       1.01818       0.00000       0.00000       0.00000       0.00000       0.00000       0.00000       0.00000       0.00000       0.00000       0.00000       0.00000       0.00000       0.00000       0.00000       0.00000       0.00000       0.00000       0.00000       0.00000       0.00000       0.00000       0.00000       0.00000       0.00000       0.00000       0.00000       0.00000       0.00000
   5  11 1960.5833    0.5916  0.2728  9.5057 -0.0034  0.0380   0.0519   0.0695    0.0962   0.0000   433.5255      -18.8427       8.58149       3.89267      0.796589      -4.24265      0.236950     -0.631488     -0.204728     0.0262633       0.00000       0.00000       0.00000       0.00000       0.00000       0.00000       0.00000       0.00000       0.00000       0.00000       0.00000       0.00000       0.00000       0.00000       0.00000       0.00000       0.00000       0.00000       0.00000       0.00000       0.00000       0.00000       0.00000       0.00000       0.00000       0.00000       10.4601       8.71622       11.8868       8.91862       4.35330       3.18769       2.38362      0.911755      0.258188     0.0546073       0.00000       0.00000       0.00000       0.00000       0.00000       0.00000       0.00000       0.00000       0.00000       0.00000       0.00000       0.00000       0.00000       0.00000       0.00000       0.00000       0.00000       0.00000       0.00000       0.00000       0.00000       0.00000       0.00000       0.00000       0.00000       0.00000
   5  12 2098.4970    0.6830  0.5480  9.6908  0.0019  0.0434   0.0415   0.1015    0.1282   0.0000   431.8324      -20.2231       6.75605       11.4648       5.84561      -4.88553      0.980808      0.248813     -0.176136     0.0459037       0.00000       0.00000       0.00000       0.00000       0.00000       0.00000       0.00000       0.00000       0.00000       0.00000       0.00000       0.00000       0.00000       0.00000       0.00000       0.00000       0.00000       0.00000       0.00000       0.00000       0.00000       0.00000       0.00000       0.00000       0.00000       0.00000       14.2053       15.9144       14.0112       10.2937       6.65928       4.07027       1.84762      0.921371      0.289451     0.0670223       0.00000       0.00000       0.00000       0.00000       0.00000       0.00000       0.00000       0.00000       0.00000       0.00000       0.00000       0.00000       0.00000       0.00000       0.00000       0.00000       0.00000       0.00000       0.00000       0.00000       0.00000       0.00000       0.00000       0.00000       0.00000       0.00000
   5  13 2235.3901    0.9776  0.6228 10.0041  0.0019  0.0605   0.0566   0.1102    0.1613   0.0000   429.7009      -6.55654       18.2175       17.0772      -9.21351      0.714005     -0.314592      0.252226      0.222338     0.0171351       0.00000       0.00000       0.00000       0.00000       0.00000       0.00000       0.00000       0.00000       0.00000       0.00000       0.00000       0.00000       0.00000       0.00000       0.00000       0.00000       0.00000       0.00000       0.00000       0.00000       0.00000       0.00000       0.00000       0.00000       0.00000       0.00000       21.7631       17.2877       11.7505       16.0462       13.2725       7.78981       3.02172       1.04739      0.267785     0.0712292       0.00000       0.00000       0.00000       0.00000       0.00000       0.00000       0.00000       0.00000       0.00000       0.00000       0.00000       0.00000       0.00000       0.00000       0.00000       0.00000       0.00000       0.00000       0.00000       0.00000       0.00000       0.00000       0.00000       0.00000       0.00000       0.00000
   5  14 2371.0703    1.2777  0.8514 10.4587 -0.0343  0.0572   0.0622   0.1190    0.2258   0.0000   432.3838       19.7882       24.6532      -5.57899      -17.1794       4.18892     -0.832044      -3.56705     -0.578884      0.202036       0.00000       0.00000       0.00000       0.00000       0.00000       0.00000       0.00000       0.00000       0.00000       0.00000       0.00000       0.00000       0.00000       0.00000       0.00000       0.00000       0.00000       0.00000       0.00000       0.00000       0.00000       0.00000       0.00000       0.00000       0.00000       0.00000       18.1454       20.1945       17.7642       14.2542       9.97070       5.39222       3.08701       1.15539      0.405322     0.0937879       0.00000       0.00000       0.00000       0.00000       0.00000       0.00000       0.00000       0.00000       0.00000       0.00000       0.00000       0.00000       0.00000       0.00000       0.00000       0.00000       0.00000       0.00000       0.00000       0.00000       0.00000       0.00000       0.00000       0.00000       0.00000       0.00000
   5  15 2506.0247    1.8211  0.9516  9.9242 -0.0052  0.0542   0.0840   0.1197    0.5944   0.0000   437.9216      -30.8044       3.30224       14.3324       5.33097      -3.94453      -4.06873      0.193971      0.363754     0.0892628       0.00000       0.00000       0.00000       0.00000       0.00000       0.00000       0.00000       0.00000       0.00000       0.00000       0.00000       0.00000       0.00000       0.00000       0.00000       0.00000       0.00000       0.00000       0.00000       0.00000       0.00000       0.00000       0.00000       0.00000       0.00000       0.00000       14.6292       17.6323       15.4811       12.1112       9.09890       4.59035       3.03618      0.975635      0.440566      0.100086       0.00000       0.00000       0.00000       0.00000       0.00000       0.00000       0.00000       0.00000       0.00000       0.00000       0.00000       0.00000       0.00000       0.00000       0.00000       0.00000       0.00000       0.00000       0.00000       0.00000       0.00000       0.00000       0.00000       0.00000       0.00000       0.00000
   5  16 2641.0787    2.3048  0.9599 11.0336  0.0011  0.0597   0.1107   0.1368    0.4300   0.0000   437.8117       49.2792       1.42356       18.8726      -3.92490       4.59091      -2.00442     -0.190194      0.415016     0.0525019       0.00000       0.00000       0.00000       0.00000       0.00000       0.00000       0.00000       0.00000       0.00000       0.00000       0.00000       0.00000       0.00000       0.00000       0.00000       0.00000       0.00000       0.00000       0.00000       0.00000       0.00000       0.00000       0.00000       0.00000       0.00000       0.00000       15.4912       19.0539       17.6567       12.4999       8.51428       5.32702       2.58715       1.33588      0.455278      0.104557       0.00000       0.00000       0.00000       0.00000       0.00000       0.00000       0.00000       0.00000       0.00000       0.00000       0.00000       0.00000       0.00000       0.00000       0.00000       0.00000       0.00000       0.00000       0.00000       0.00000       0.00000       0.00000       0.00000       0.00000       0.00000       0.00000
   5  19 3049.8414    4.6382  0.7257 11.8267  0.0108  0.0527   0.2172   0.1431    1.5290   0.0000   413.6120       11.4871       10.9221       12.3908      -3.64061      -3.05287      -1.18970       1.69171      0.443883    -0.0875141       0.00000       0.00000       0.00000       0.00000       0.00000       0.00000       0.00000       0.00000       0.00000       0.00000       0.00000       0.00000       0.00000       0.00000       0.00000       0.00000       0.00000       0.00000       0.00000       0.00000       0.00000       0.00000       0.00000       0.00000       0.00000       0.00000       18.9823       19.9084       16.9063       13.2343       9.38397       4.84235       2.57985      0.926682      0.352165     0.0731891       0.00000       0.00000       0.00000       0.00000       0.00000       0.00000       0.00000       0.00000       0.00000       0.00000       0.00000       0.00000       0.00000       0.00000       0.00000       0.00000       0.00000       0.00000       0.00000       0.00000       0.00000       0.00000       0.00000       0.00000       0.00000       0.00000
   5  23 3596.5996    2.6712  3.2673 10.6743 -0.0048  0.1250   0.0748   0.3032    0.4599   0.0000   423.1359       11.7359       1.72114      -7.25884      -4.08052      -10.8983       1.04177       3.67666      0.298470    -0.0488902       0.00000       0.00000       0.00000       0.00000       0.00000       0.00000       0.00000       0.00000       0.00000       0.00000       0.00000       0.00000       0.00000       0.00000       0.00000       0.00000       0.00000       0.00000       0.00000       0.00000       0.00000       0.00000       0.00000       0.00000       0.00000       0.00000       37.2990       46.1332       38.0446       31.2797       19.2936       12.2660       5.93324       2.81168      0.881027      0.234251       0.00000       0.00000       0.00000       0.00000       0.00000       0.00000       0.00000       0.00000       0.00000       0.00000       0.00000       0.00000       0.00000       0.00000       0.00000       0.00000       0.00000       0.00000       0.00000       0.00000       0.00000       0.00000       0.00000       0.00000       0.00000       0.00000
   6  12 2142.4578    0.6768  0.6848  9.6166 -0.0049  0.0520   0.0356   0.1109    0.1352   0.0000   439.1138       3.44175       15.0415     -0.230047       4.36637       7.65720     -0.357607      0.666770     -0.653875     -0.395220      0.250675    -0.0233296       0.00000       0.00000       0.00000       0.00000       0.00000       0.00000       0.00000       0.00000       0.00000       0.00000       0.00000       0.00000       0.00000       0.00000       0.00000       0.00000       0.00000       0.00000       0.00000       0.00000       0.00000       0.00000       0.00000       0.00000       11.8797       15.9492       15.7165       10.2943       9.41461       5.38144       3.47816       1.81079      0.831782      0.333661      0.128552     0.0216891       0.00000       0.00000       0.00000       0.00000       0.00000       0.00000       0.00000       0.00000       0.00000       0.00000       0.00000       0.00000       0.00000       0.00000       0.00000       0.00000       0.00000       0.00000       0.00000       0.00000       0.00000       0.00000       0.00000       0.00000
   6  13 2279.7363    1.1396  0.6135  9.9543 -0.0132  0.0565   0.0583   0.0854    0.1631   0.0000   432.1275       19.3788       33.8595       11.1510      -10.1588      0.868981       1.33632       2.97337       1.60322    -0.0199202      0.127848     0.0219477       0.00000       0.00000       0.00000       0.00000       0.00000       0.00000       0.00000       0.00000       0.00000       0.00000       0.00000       0.00000       0.00000       0.00000       0.00000       0.00000       0.00000       0.00000       0.00000       0.00000       0.00000       0.00000       0.00000       0.00000       21.7394       25.7986       23.0384       16.4534       9.65884       4.97593       2.73643       1.31985      0.650735      0.206890     0.0688741     0.0131994       0.00000       0.00000       0.00000       0.00000       0.00000       0.00000       0.00000       0.00000       0.00000       0.00000       0.00000       0.00000       0.00000       0.00000       0.00000       0.00000       0.00000       0.00000       0.00000       0.00000       0.00000       0.00000       0.00000       0.00000
   6  14 2415.4370    1.4445  0.6374 10.7110 -0.0056  0.0608   0.0747   0.0869    0.1609   0.0000   423.2498       18.8548       3.73134      -4.65230      -22.0230      -7.96748       4.54920     -0.228834      -2.60741     0.0110285      0.110247   -0.00751489       0.00000       0.00000       0.00000       0.00000       0.00000       0.00000       0.00000       0.00000       0.00000       0.00000       0.00000       0.00000       0.00000       0.00000       0.00000       0.00000       0.00000       0.00000       0.00000       0.00000       0.00000       0.00000       0.00000       0.00000       16.0139       17.7889       16.2502       12.3279       13.2861       7.06224       4.32010       2.53670      0.825863      0.335304      0.132662     0.0210747       0.00000       0.00000       0.00000       0.00000       0.00000       0.00000       0.00000       0.00000       0.00000       0.00000       0.00000       0.00000       0.00000       0.00000       0.00000       0.00000       0.00000       0.00000       0.00000       0.00000       0.00000       0.00000       0.00000       0.00000
   6  16 2687.0566    2.5555  0.6748 11.7618 -0.0040  0.0497   0.1374   0.1210    0.1726   0.0000   436.9571      -9.27472       8.78300       3.91822      -1.29837       9.40538      -2.85820     -0.391889       1.56936      0.258330     -0.157403    -0.0130128       0.00000       0.00000       0.00000       0.00000       0.00000       0.00000       0.00000       0.00000       0.00000       0.00000       0.00000       0.00000       0.00000       0.00000       0.00000       0.00000       0.00000       0.00000       0.00000       0.00000       0.00000       0.00000       0.00000       0.00000       9.20714       13.2387       11.7880       9.29323       8.01372       4.97355       2.84612       1.84955      0.552751      0.308623      0.105914     0.0230069       0.00000       0.00000       0.00000       0.00000       0.00000       0.00000       0.00000       0.00000       0.00000       0.00000       0.00000       0.00000       0.00000       0.00000       0.00000       0.00000       0.00000       0.00000       0.00000       0.00000       0.00000       0.00000       0.00000       0.00000
   6  17 2823.6571    3.1117  0.7755 11.9983 -0.0058  0.0718   0.1526   0.1238    0.1969   0.0000   424.5939      -6.36501       8.31141      -1.59595      -1.95782      -5.12933      0.442420     -0.457804      0.147004    -0.0701927     0.0497286     0.0140627       0.00000       0.00000       0.00000       0.00000       0.00000       0.00000       0.00000       0.00000       0.00000       0.00000       0.00000       0.00000       0.00000       0.00000       0.00000       0.00000       0.00000       0.00000       0.00000       0.00000       0.00000       0.00000       0.00000       0.00000       29.9270       36.2673       30.5450       21.4853       13.0820       7.18648       3.18634       1.33572      0.619004      0.225713     0.0711905     0.0157664       0.00000       0.00000       0.00000       0.00000       0.00000       0.00000       0.00000       0.00000       0.00000       0.00000       0.00000       0.00000       0.00000       0.00000       0.00000       0.00000       0.00000       0.00000       0.00000       0.00000       0.00000       0.00000       0.00000       0.00000
   6  18 2960.6061    3.5118  0.8242 12.1829  0.0105  0.0509   0.1573   0.1025    0.2111   0.0000   430.1024       11.1241       2.41905      -5.28047      -8.88277       6.73347     0.0244380      0.157872     -0.430218    -0.0757545    -0.0744930    -0.0507287       0.00000       0.00000       0.00000       0.00000       0.00000       0.00000       0.00000       0.00000       0.00000       0.00000       0.00000       0.00000       0.00000       0.00000       0.00000       0.00000       0.00000       0.00000       0.00000       0.00000       0.00000       0.00000       0.00000       0.00000       11.0511       15.2046       13.1271       11.8735       6.87956       5.96662       2.69354       1.83638      0.715591      0.369367     0.0858295     0.0256253       0.00000       0.00000       0.00000       0.00000       0.00000       0.00000       0.00000       0.00000       0.00000       0.00000       0.00000       0.00000       0.00000       0.00000       0.00000       0.00000       0.00000       0.00000       0.00000       0.00000       0.00000       0.00000       0.00000       0.00000
   6  19 3097.2295    4.2177  0.7900 12.5062 -0.0088  0.0514   0.2050   0.0999    0.2644   0.0000   443.4148       32.9798       7.09711      -1.00722       8.10824     -0.188554      -2.50538      -1.26812     -0.289807    -0.0348005   -0.00325244     0.0314899       0.00000       0.00000       0.00000       0.00000       0.00000       0.00000       0.00000       0.00000       0.00000       0.00000       0.00000       0.00000       0.00000       0.00000       0.00000       0.00000       0.00000       0.00000       0.00000       0.00000       0.00000       0.00000       0.00000       0.00000       11.7571       14.8283       13.2860       11.6474       8.43255       5.73477       3.60480       1.55742      0.886179      0.304950      0.106603     0.0244696       0.00000       0.00000       0.00000       0.00000       0.00000       0.00000       0.00000       0.00000       0.00000       0.00000       0.00000       0.00000       0.00000       0.00000       0.00000       0.00000       0.00000       0.00000       0.00000       0.00000       0.00000       0.00000       0.00000       0.00000
   6  20 3233.9704    4.0646  1.3056 11.7548  0.0003  0.0624   0.1550   0.1489    0.5640   0.0000   437.0661       16.8177      -5.21532      -1.26754      -6.20824      0.166999       4.42701     -0.109425     -0.312326      0.259843    -0.0736676    -0.0244423       0.00000       0.00000       0.00000       0.00000       0.00000       0.00000       0.00000       0.00000       0.00000       0.00000       0.00000       0.00000       0.00000       0.00000       0.00000       0.00000       0.00000       0.00000       0.00000       0.00000       0.00000       0.00000       0.00000       0.00000       13.9482       18.2929       15.6213       13.6996       10.0541       6.65636       4.08621       2.07587       1.03330      0.376845      0.124627     0.0292926       0.00000       0.00000       0.00000       0.00000       0.00000       0.00000       0.00000       0.00000       0.00000       0.00000       0.00000       0.00000       0.00000       0.00000       0.00000       0.00000       0.00000       0.00000       0.00000       0.00000       0.00000       0.00000       0.00000       0.00000
   6  21 3370.9744    3.4407  2.0490 11.1684  0.0102  0.0833   0.1024   0.2131    0.4347   0.0000   447.2565       8.17607      -6.53716      -6.74278       1.34459      -6.97268      -2.75817       1.10305     0.0673041     -0.139089     0.0427007     0.0306035       0.00000       0.00000       0.00000       0.00000       0.00000       0.00000       0.00000       0.00000       0.00000       0.00000       0.00000       0.00000       0.00000       0.00000       0.00000       0.00000       0.00000       0.00000       0.00000       0.00000       0.00000       0.00000       0.00000       0.00000       18.3668       24.0853       21.2097       19.1640       14.1767       9.73754       6.59065       2.83816       1.71620      0.547375      0.177724     0.0394447       0.00000       0.00000       0.00000       0.00000       0.00000       0.00000       0.00000       0.00000       0.00000       0.00000       0.00000       0.00000       0.00000       0.00000       0.00000       0.00000       0.00000       0.00000       0.00000       0.00000       0.00000       0.00000       0.00000       0.00000
   6  22 3507.9970    2.7989  2.3923 11.6812 -0.0321  0.0907   0.0850   0.2367    0.2661   0.0000   424.0923       29.4165       65.6671      -6.94358      -11.0703      -6.65746       1.40716      0.156373       3.17624      -1.40259     -0.419269     0.0109199       0.00000       0.00000       0.00000       0.00000       0.00000       0.00000       0.00000       0.00000       0.00000       0.00000       0.00000       0.00000       0.00000       0.00000       0.00000       0.00000       0.00000       0.00000       0.00000       0.00000       0.00000       0.00000       0.00000       0.00000       23.5217       25.5130       24.7470       22.3403       16.5435       11.1913       7.35904       3.84807       1.87520      0.651415      0.189713     0.0370997       0.00000       0.00000       0.00000       0.00000       0.00000       0.00000       0.00000       0.00000       0.00000       0.00000       0.00000       0.00000       0.00000       0.00000       0.00000       0.00000       0.00000       0.00000       0.00000       0.00000       0.00000       0.00000       0.00000       0.00000
   6  23 3646.0398    2.4364  3.3139 10.7599  0.0030  0.1127   0.0636   0.3021    0.2876   0.0000   472.9121       2.40874       8.56187       28.6363       10.4826       3.92019       2.08607      -3.05692       1.91182     -0.571939     -0.370919     0.0230765       0.00000       0.00000       0.00000       0.00000       0.00000       0.00000       0.00000       0.00000       0.00000       0.00000       0.00000       0.00000       0.00000       0.00000       0.00000       0.00000       0.00000       0.00000       0.00000       0.00000       0.00000       0.00000       0.00000       0.00000       26.1498       33.5433       32.6569       25.4434       21.1832       14.3332       7.91993       5.20709       1.89975      0.945143      0.282454     0.0507422       0.00000       0.00000       0.00000       0.00000       0.00000       0.00000       0.00000       0.00000       0.00000       0.00000       0.00000       0.00000       0.00000       0.00000       0.00000       0.00000       0.00000       0.00000       0.00000       0.00000       0.00000       0.00000       0.00000       0.00000
   7  11 2045.7458    0.6225  0.4224  9.4416  0.0093  0.0537   0.0418   0.0701    0.0996   0.0000   434.2642       14.8681     -0.674496      -9.06735      -3.29647       4.74980      0.830719      0.115975      -2.71799     -0.435258      0.191348   -0.00934693    -0.0366857   -0.00746636       0.00000       0.00000       0.00000       0.00000       0.00000       0.00000       0.00000       0.00000       0.00000       0.00000       0.00000       0.00000       0.00000       0.00000       0.00000       0.00000       0.00000       0.00000       0.00000       0.00000       0.00000       0.00000       11.2395       10.1532       13.7757       11.5546       6.17186       6.50787       4.71055       1.90676       1.18104      0.744585      0.348477      0.101981     0.0230419    0.00475121       0.00000       0.00000       0.00000       0.00000       0.00000       0.00000       0.00000       0.00000       0.00000       0.00000       0.00000       0.00000       0.00000       0.00000       0.00000       0.00000       0.00000       0.00000       0.00000       0.00000       0.00000       0.00000
   7  12 2184.6104    0.8711  0.6394  9.6276  0.0044  0.0489   0.0426   0.0882    0.1375   0.0000   434.0934       16.4708       22.0170      -21.0741       1.91290       6.53849      -3.71862       1.41066     -0.965399     -0.412227     -0.638652    0.00620780   -0.00613979   -0.00871725       0.00000       0.00000       0.00000       0.00000       0.00000       0.00000       0.00000       0.00000       0.00000       0.00000       0.00000       0.00000       0.00000       0.00000       0.00000       0.00000       0.00000       0.00000       0.00000       0.00000       0.00000       0.00000       13.0435       15.0690       15.0565       12.8295       8.04062       5.58776       3.76278       1.86285       1.12107      0.579225      0.267329     0.0708912     0.0186251    0.00401884       0.00000       0.00000       0.00000       0.00000       0.00000       0.00000       0.00000       0.00000       0.00000       0.00000       0.00000       0.00000       0.00000       0.00000       0.00000       0.00000       0.00000       0.00000       0.00000       0.00000       0.00000       0.00000
   7  13 2322.0486    1.0768  0.8971 10.1334 -0.0189  0.0593   0.0477   0.1206    0.1903   0.0000   426.3479       11.3947       4.33650      0.459896      -3.33835      -1.23133      -2.77266     0.0166518      0.287756    -0.0211700      0.115256    -0.0576209   -0.00673367     0.0186135       0.00000       0.00000       0.00000       0.00000       0.00000       0.00000       0.00000       0.00000       0.00000       0.00000       0.00000       0.00000       0.00000       0.00000       0.00000       0.00000       0.00000       0.00000       0.00000       0.00000       0.00000       0.00000       10.4367       15.4224       12.9729       12.2519       9.78140       6.91532       4.81065       2.41943       1.67927      0.511491      0.342327     0.0981191     0.0349001    0.00774553       0.00000       0.00000       0.00000       0.00000       0.00000       0.00000       0.00000       0.00000       0.00000       0.00000       0.00000       0.00000       0.00000       0.00000       0.00000       0.00000       0.00000       0.00000       0.00000       0.00000       0.00000       0.00000
   7  14 2458.1974    1.6172  0.7808 10.6081  0.0064  0.0435   0.0726   0.1137    0.1710   0.0000   435.1498      -6.06647       24.8790      -6.73347       9.40008       7.17055      -1.27794      -1.54734       2.01298    -0.0422253      0.236968    -0.0415142     0.0255917   3.43355e-05       0.00000       0.00000       0.00000       0.00000       0.00000       0.00000       0.00000       0.00000       0.00000       0.00000       0.00000       0.00000       0.00000       0.00000       0.00000       0.00000       0.00000       0.00000       0.00000       0.00000       0.00000       0.00000       11.0349       12.2940       9.95362       9.36357       7.59146       6.26547       3.61312       2.25185      0.943339      0.507030      0.176273     0.0770947     0.0172367    0.00444214       0.00000       0.00000       0.00000       0.00000       0.00000       0.00000       0.00000       0.00000       0.00000       0.00000       0.00000       0.00000       0.00000       0.00000       0.00000       0.00000       0.00000       0.00000       0.00000       0.00000       0.00000       0.00000
   7  15 2594.2716    2.0857  0.8325 11.4583 -0.0112  0.0453   0.0948   0.1189    0.1506   0.0000   422.0890      -30.1257       20.9478       1.14770      -2.22673       2.50741       1.81220      -2.32376      0.191177    -0.0886750      0.251416     0.0917931     0.0110653    0.00537722       0.00000       0.00000       0.00000       0.00000       0.00000       0.00000       0.00000       0.00000       0.00000       0.00000       0.00000       0.00000       0.00000       0.00000       0.00000       0.00000       0.00000       0.00000       0.00000       0.00000       0.00000       0.00000       8.96554       11.3693       10.3138       9.50318       7.78864       5.64167       3.93451       2.02589       1.31064      0.501202      0.268928     0.0745902     0.0256072    0.00509788       0.00000       0.00000       0.00000       0.00000       0.00000       0.00000       0.00000       0.00000       0.00000       0.00000       0.00000       0.00000       0.00000       0.00000       0.00000       0.00000       0.00000       0.00000       0.00000       0.00000       0.00000       0.00000
   7  16 2731.1027    2.5915  0.6291 12.0841  0.0013  0.0535   0.1255   0.0878    0.1332   0.0000   435.7283      -4.36980      -2.53812       16.3200       6.58107      -2.44395     -0.984529      0.318006      0.588297    -0.0893685      0.104707    -0.0628824   -0.00572900    0.00651487       0.00000       0.00000       0.00000       0.00000       0.00000       0.00000       0.00000       0.00000       0.00000       0.00000       0.00000       0.00000       0.00000       0.00000       0.00000       0.00000       0.00000       0.00000       0.00000       0.00000       0.00000       0.00000       13.9633       13.9996       9.27711       9.22235       10.4321       8.66776       5.46053       2.82845       1.18493      0.463336      0.170165     0.0669182     0.0192306    0.00430656       0.00000       0.00000       0.00000       0.00000       0.00000       0.00000       0.00000       0.00000       0.00000       0.00000       0.00000       0.00000       0.00000       0.00000       0.00000       0.00000       0.00000       0.00000       0.00000       0.00000       0.00000       0.00000
   7  17 2868.3458    3.2046  0.8319 12.1673  0.0035  0.0445   0.1303   0.1061    0.1529   0.0000   422.8033     -0.529262       13.1494       15.8437       2.31581      -7.88786       4.66974      0.491649      -2.07031     -0.638480      0.174804    -0.0462306    -0.0357717   -0.00184848       0.00000       0.00000       0.00000       0.00000       0.00000       0.00000       0.00000       0.00000       0.00000       0.00000       0.00000       0.00000       0.00000       0.00000       0.00000       0.00000       0.00000       0.00000       0.00000       0.00000       0.00000       0.00000       9.48435       10.6365       10.9601       9.86739       7.67367       5.31362       3.19006       2.21176       1.35127      0.489162      0.242246     0.0831949     0.0221780    0.00412110       0.00000       0.00000       0.00000       0.00000       0.00000       0.00000       0.00000       0.00000       0.00000       0.00000       0.00000       0.00000       0.00000       0.00000       0.00000       0.00000       0.00000       0.00000       0.00000       0.00000       0.00000       0.00000
   7  18 3005.6237    3.7641  0.7916 12.7809 -0.0006  0.0429   0.1655   0.1014    0.1401   0.0000   430.4390       2.20584       18.3609      -14.5116      -3.40369       5.27882     -0.816159      -2.42307       1.89982      0.210944     -0.221101     0.0909280     0.0127648   -0.00289963       0.00000       0.00000       0.00000       0.00000       0.00000       0.00000       0.00000       0.00000       0.00000       0.00000       0.00000       0.00000       0.00000       0.00000       0.00000       0.00000       0.00000       0.00000       0.00000       0.00000       0.00000       0.00000       8.42367       11.7778       9.61786       9.43321       7.09705       5.22966       3.29536       2.15783       1.05087      0.540466      0.200458     0.0776026     0.0218486    0.00508771       0.00000       0.00000       0.00000       0.00000       0.00000       0.00000       0.00000       0.00000       0.00000       0.00000       0.00000       0.00000       0.00000       0.00000       0.00000       0.00000       0.00000       0.00000       0.00000       0.00000       0.00000       0.00000
   7  19 3142.7495    4.2650  0.8021 12.5403 -0.0115  0.0414   0.1820   0.0966    0.1896   0.0000   419.7783       14.8117       13.6983       7.42424      -4.15370       2.00282      -1.82172    -0.0962937      -1.05416     0.0769417      0.290527    -0.0997774     0.0105645    0.00587232       0.00000       0.00000       0.00000       0.00000       0.00000       0.00000       0.00000       0.00000       0.00000       0.00000       0.00000       0.00000       0.00000       0.00000       0.00000       0.00000       0.00000       0.00000       0.00000       0.00000       0.00000       0.00000       10.4372       12.3974       10.6222       10.0069       7.20281       5.15767       3.14906       1.94195       1.00912      0.457978      0.182237     0.0619520     0.0160066    0.00401654       0.00000       0.00000       0.00000       0.00000       0.00000       0.00000       0.00000       0.00000       0.00000       0.00000       0.00000       0.00000       0.00000       0.00000       0.00000       0.00000       0.00000       0.00000       0.00000       0.00000       0.00000       0.00000
   7  20 3279.7537    3.9433  1.1848 12.6094 -0.0215  0.0536   0.1528   0.1265    0.2328   0.0000   449.4199       15.9305      -1.13244       7.43983      -9.48265      -1.52707       2.87321       3.29989      -1.22701    -0.0241578      0.560591    -0.0827510    -0.0283420   -0.00615311       0.00000       0.00000       0.00000       0.00000       0.00000       0.00000       0.00000       0.00000       0.00000       0.00000       0.00000       0.00000       0.00000       0.00000       0.00000       0.00000       0.00000       0.00000       0.00000       0.00000       0.00000       0.00000       10.9362       14.4530       13.6109       11.4306       9.10681       6.34920       4.33528       2.33316       1.47301      0.565630      0.309570     0.0968603     0.0300410    0.00568683       0.00000       0.00000       0.00000       0.00000       0.00000       0.00000       0.00000       0.00000       0.00000       0.00000       0.00000       0.00000       0.00000       0.00000       0.00000       0.00000       0.00000       0.00000       0.00000       0.00000       0.00000       0.00000
   7  21 3417.3199    3.2519  1.8683 11.9117 -0.0045  0.0725   0.1097   0.1718    0.2032   0.0000   434.8689       20.7098       38.7337      -44.2068       29.6606       12.7002      -3.06714     -0.544297       1.39885     -0.958931      -1.02217      0.246927      0.137953    -0.0139266       0.00000       0.00000       0.00000       0.00000       0.00000       0.00000       0.00000       0.00000       0.00000       0.00000       0.00000       0.00000       0.00000       0.00000       0.00000       0.00000       0.00000       0.00000       0.00000       0.00000       0.00000       0.00000       14.2990       18.9458       17.7767       15.3712       12.3039       8.51383       5.87463       3.37574       1.95809      0.873024      0.402468      0.133619     0.0413368    0.00792374       0.00000       0.00000       0.00000       0.00000       0.00000       0.00000       0.00000       0.00000       0.00000       0.00000       0.00000       0.00000       0.00000       0.00000       0.00000       0.00000       0.00000       0.00000       0.00000       0.00000       0.00000       0.00000
   7  22 3555.3501    2.7525  2.6752 11.0647 -0.0094  0.0828   0.0682   0.2188    0.2141   0.0000   423.1539       9.00128       11.5027       14.0883       12.7196       30.7961      -12.9118      -2.69353       2.74784      0.885554      -1.37829     -0.158042     0.0408299    -0.0165916       0.00000       0.00000       0.00000       0.00000       0.00000       0.00000       0.00000       0.00000       0.00000       0.00000       0.00000       0.00000       0.00000       0.00000       0.00000       0.00000       0.00000       0.00000       0.00000       0.00000       0.00000       0.00000       17.3050       21.8853       19.7950       18.6195       13.9600       10.9417       6.84019       4.14039       1.97301       1.07817      0.412690      0.164945     0.0427045    0.00922356       0.00000       0.00000       0.00000       0.00000       0.00000       0.00000       0.00000       0.00000       0.00000       0.00000       0.00000       0.00000       0.00000       0.00000       0.00000       0.00000       0.00000       0.00000       0.00000       0.00000       0.00000       0.00000
   7  23 3693.5898    2.2667  3.6971 10.7785 -0.0049  0.1048   0.0498   0.2799    0.1637   0.0000   437.0954       50.9379      -14.3444     -0.175273     -0.615072      -1.52461       17.8124      -4.89444      -1.98444      0.839615     0.0714926     -0.377331     -0.101865    0.00324897       0.00000       0.00000       0.00000       0.00000       0.00000       0.00000       0.00000       0.00000       0.00000       0.00000       0.00000       0.00000       0.00000       0.00000       0.00000       0.00000       0.00000       0.00000       0.00000       0.00000       0.00000       0.00000       21.9661       29.1700       25.7720       25.0598       17.2022       14.0732       8.02440       5.51877       2.66508       1.43732      0.537664      0.223339     0.0507327     0.0121884       0.00000       0.00000       0.00000       0.00000       0.00000       0.00000       0.00000       0.00000       0.00000       0.00000       0.00000       0.00000       0.00000       0.00000       0.00000       0.00000       0.00000       0.00000       0.00000       0.00000       0.00000       0.00000
   7  24 3832.0911    1.9292  5.1827 10.4915 -0.0003  0.1315   0.0389   0.3797    0.1284   0.0000   432.5296       2.30955      -9.57296       15.4604       12.8260       11.7145       8.00192      -6.13558      -1.34280     -0.523149      0.162135      0.334080     0.0336579     0.0121427       0.00000       0.00000       0.00000       0.00000       0.00000       0.00000       0.00000       0.00000       0.00000       0.00000       0.00000       0.00000       0.00000       0.00000       0.00000       0.00000       0.00000       0.00000       0.00000       0.00000       0.00000       0.00000       28.1883       32.7512       32.3544       28.1259       23.7138       16.8808       11.5442       6.92629       3.82668       1.78567      0.763075      0.260202     0.0737565     0.0127321       0.00000       0.00000       0.00000       0.00000       0.00000       0.00000       0.00000       0.00000       0.00000       0.00000       0.00000       0.00000       0.00000       0.00000       0.00000       0.00000       0.00000       0.00000       0.00000       0.00000       0.00000       0.00000
   7  26 4109.2458    1.2796  7.6779 10.0983  0.0011  0.1857   0.0260   0.5361    0.0844   0.0000   388.0432       112.292       53.0556       5.18900      -16.3462      -18.8278      -28.8032       24.0914       5.77578      -6.52851      -2.16284      0.109377     -0.229975    -0.0111660       0.00000       0.00000       0.00000       0.00000       0.00000       0.00000       0.00000       0.00000       0.00000       0.00000       0.00000       0.00000       0.00000       0.00000       0.00000       0.00000       0.00000       0.00000       0.00000       0.00000       0.00000       0.00000       40.1367       47.5865       47.9023       41.7793       34.2399       24.9928       16.5947       10.7481       5.71813       2.90068       1.15090      0.412554      0.107016     0.0184586       0.00000       0.00000       0.00000       0.00000       0.00000       0.00000       0.00000       0.00000       0.00000       0.00000       0.00000       0.00000       0.00000       0.00000       0.00000       0.00000       0.00000       0.00000       0.00000       0.00000       0.00000       0.00000
   8  12 2225.2078    0.9133  0.7102 10.1987 -0.0111  0.0465   0.0445   0.0956    0.1190   0.0000   434.2069      -7.39434       6.50682       7.09877     0.0681297       4.83601    -0.0489558      -1.34420      0.710045      0.497033      0.657342    -0.0948263   0.000433549   -0.00347306    0.00187668  -0.000768550       0.00000       0.00000       0.00000       0.00000       0.00000       0.00000       0.00000       0.00000       0.00000       0.00000       0.00000       0.00000       0.00000       0.00000       0.00000       0.00000       0.00000       0.00000       0.00000       0.00000       8.64592       10.8354       10.0671       9.75009       7.83534       5.07787       3.63306       2.40278       1.52575      0.799501      0.427612      0.163757     0.0622404     0.0195526    0.00570448    0.00115226       0.00000       0.00000       0.00000       0.00000       0.00000       0.00000       0.00000       0.00000       0.00000       0.00000       0.00000       0.00000       0.00000       0.00000       0.00000       0.00000       0.00000       0.00000       0.00000       0.00000
   8  13 2362.8345    1.2943  0.8808 10.2959 -0.0045  0.0437   0.0516   0.1134    0.1581   0.0000   436.5783      -1.82467      -2.30448      -11.5547       12.2668      0.900443       2.39959      -3.09541       2.24142      0.234658     -0.534518    -0.0728973     0.0594946    -0.0183994   -0.00858180  -0.000600806       0.00000       0.00000       0.00000       0.00000       0.00000       0.00000       0.00000       0.00000       0.00000       0.00000       0.00000       0.00000       0.00000       0.00000       0.00000       0.00000       0.00000       0.00000       0.00000       0.00000       7.93781       9.23630       9.83445       8.25764       6.82213       5.42111       3.54054       2.55242       1.30595      0.764673      0.391348      0.169754     0.0628650     0.0234982    0.00541909   0.000944643       0.00000       0.00000       0.00000       0.00000       0.00000       0.00000       0.00000       0.00000       0.00000       0.00000       0.00000       0.00000       0.00000       0.00000       0.00000       0.00000       0.00000       0.00000       0.00000       0.00000
   8  14 2499.4097    1.7742  0.7647 10.9551 -0.0074  0.0411   0.0738   0.0888    0.1421   0.0000   448.6385       4.35613       8.21033      -19.1427       13.4494       7.06919       2.77386       2.53267      -1.30724    -0.0192866     0.0342830     0.0863501     0.0160080     0.0151492   -0.00757332   -0.00113030       0.00000       0.00000       0.00000       0.00000       0.00000       0.00000       0.00000       0.00000       0.00000       0.00000       0.00000       0.00000       0.00000       0.00000       0.00000       0.00000       0.00000       0.00000       0.00000       0.00000       7.37651       8.88365       9.10714       7.33033       6.92133       5.21612       3.35255       2.39740       1.41375      0.727881      0.394156      0.144135     0.0622738     0.0223195    0.00561020   0.000916403       0.00000       0.00000       0.00000       0.00000       0.00000       0.00000       0.00000       0.00000       0.00000       0.00000       0.00000       0.00000       0.00000       0.00000       0.00000       0.00000       0.00000       0.00000       0.00000       0.00000
   8  16 2773.7542    2.8808  0.7874 11.7323 -0.0011  0.0368   0.1139   0.1088    0.1801   0.0000   441.4256      -6.59451       6.48674       11.4401       5.38674       1.88342     -0.186923      -3.53070      0.478048      0.458018    -0.0584334    -0.0488673    -0.0595522   -0.00996508    0.00644536   0.000785819       0.00000       0.00000       0.00000       0.00000       0.00000       0.00000       0.00000       0.00000       0.00000       0.00000       0.00000       0.00000       0.00000       0.00000       0.00000       0.00000       0.00000       0.00000       0.00000       0.00000       7.29861       8.67615       9.00565       7.63386       5.87083       4.82504       2.95226       1.89991       1.21190      0.629829      0.283031      0.133508     0.0582556     0.0179164    0.00419055   0.000738524       0.00000       0.00000       0.00000       0.00000       0.00000       0.00000       0.00000       0.00000       0.00000       0.00000       0.00000       0.00000       0.00000       0.00000       0.00000       0.00000       0.00000       0.00000       0.00000       0.00000
   8  17 2911.5230    3.5397  0.7533 12.4190 -0.0005  0.0390   0.1383   0.0847    0.1536   0.0000   440.2452       3.29642    -0.0468982      -1.15247       4.67616       10.4035      -3.64831      0.163059      0.348789      0.918584      0.407506      0.198880     0.0226428    0.00291547   0.000214382  -0.000856132       0.00000       0.00000       0.00000       0.00000       0.00000       0.00000       0.00000       0.00000       0.00000       0.00000       0.00000       0.00000       0.00000       0.00000       0.00000       0.00000       0.00000       0.00000       0.00000       0.00000       8.59607       10.1416       10.3506       8.75444       7.08115       4.79381       3.13534       2.12254       1.24399      0.702905      0.324876      0.140773     0.0503591     0.0175506    0.00448232   0.000734135       0.00000       0.00000       0.00000       0.00000       0.00000       0.00000       0.00000       0.00000       0.00000       0.00000       0.00000       0.00000       0.00000       0.00000       0.00000       0.00000       0.00000       0.00000       0.00000       0.00000
   8  18 3049.2498    3.8828  0.8271 12.8653 -0.0190  0.0440   0.1581   0.1076    0.1507   0.0000   436.6679      -15.5537      -2.12489       9.03483       11.8209      -5.45895     -0.470576      -1.08471      -1.32076      0.582663     -0.313945    -0.0328829     -0.146487   -0.00333283     0.0133888  -0.000573947       0.00000       0.00000       0.00000       0.00000       0.00000       0.00000       0.00000       0.00000       0.00000       0.00000       0.00000       0.00000       0.00000       0.00000       0.00000       0.00000       0.00000       0.00000       0.00000       0.00000       8.60463       9.24980       10.0597       9.11633       6.91176       5.83901       3.49311       2.36039       1.63778      0.852176      0.373994      0.174840     0.0745771     0.0218447    0.00462897   0.000944563       0.00000       0.00000       0.00000       0.00000       0.00000       0.00000       0.00000       0.00000       0.00000       0.00000       0.00000       0.00000       0.00000       0.00000       0.00000       0.00000       0.00000       0.00000       0.00000       0.00000
   8  19 3186.6945    4.0838  0.7876 13.0130 -0.0051  0.0468   0.1778   0.1074    0.1372   0.0000   447.7848       11.9975       17.1460       7.68112       9.47202       5.37055       1.81810      -2.58866   -0.00597074       1.57053     -0.548947     -0.102829    -0.0463464     0.0116105   -0.00710451  -0.000503270       0.00000       0.00000       0.00000       0.00000       0.00000       0.00000       0.00000       0.00000       0.00000       0.00000       0.00000       0.00000       0.00000       0.00000       0.00000       0.00000       0.00000       0.00000       0.00000       0.00000       8.13021       12.2219       9.89937       10.5599       6.86954       6.31956       3.52264       2.86692       1.26107      0.978413      0.313912      0.214492     0.0553345     0.0267890    0.00526266    0.00146001       0.00000       0.00000       0.00000       0.00000       0.00000       0.00000       0.00000       0.00000       0.00000       0.00000       0.00000       0.00000       0.00000       0.00000       0.00000       0.00000       0.00000       0.00000       0.00000       0.00000
   8  20 3324.3377    3.5193  1.4489 12.4965  0.0074  0.0637   0.1142   0.1571    0.1412   0.0000   462.5462       6.41515       33.6816       4.32400       7.17139       4.48664     -0.672306      -4.29471      0.579351      0.905623     0.0304676      0.244626     0.0728834    -0.0349547   -0.00332709  -0.000814701       0.00000       0.00000       0.00000       0.00000       0.00000       0.00000       0.00000       0.00000       0.00000       0.00000       0.00000       0.00000       0.00000       0.00000       0.00000       0.00000       0.00000       0.00000       0.00000       0.00000       13.0447       16.5549       16.4125       14.1075       11.6372       7.37149       5.50306       3.57550       1.96859       1.11573      0.598342      0.243316     0.0882086     0.0299407    0.00872388    0.00144143       0.00000       0.00000       0.00000       0.00000       0.00000       0.00000       0.00000       0.00000       0.00000       0.00000       0.00000       0.00000       0.00000       0.00000       0.00000       0.00000       0.00000       0.00000       0.00000       0.00000
   8  21 3462.5334    2.9480  1.9285 12.0987  0.0002  0.0704   0.0855   0.1767    0.1146   0.0000   450.0832      -4.32299       22.7054      -2.49675      0.552181      -7.15519       1.38202       6.11411      -2.11168      -2.57897    -0.0207387     -0.308958   -0.00598203   -0.00579983    0.00223112   -0.00382962       0.00000       0.00000       0.00000       0.00000       0.00000       0.00000       0.00000       0.00000       0.00000       0.00000       0.00000       0.00000       0.00000       0.00000       0.00000       0.00000       0.00000       0.00000       0.00000       0.00000       13.2378       15.1755       14.3267       13.9489       11.9127       9.09089       6.53328       4.39902       2.58375       1.46473      0.660636      0.307222      0.108592     0.0356455    0.00940842    0.00172830       0.00000       0.00000       0.00000       0.00000       0.00000       0.00000       0.00000       0.00000       0.00000       0.00000       0.00000       0.00000       0.00000       0.00000       0.00000       0.00000       0.00000       0.00000       0.00000       0.00000
   8  22 3600.5895    2.4349  2.8244 11.4919 -0.0027  0.0915   0.0608   0.2233    0.1194   0.0000   415.0733       31.6579       10.2376      -29.4907      -1.86942      -2.19018       9.43784      -5.86682     -0.599867      0.120827      -1.09520      0.154941     0.0753300    -0.0192188   -0.00223849    0.00299268       0.00000       0.00000       0.00000       0.00000       0.00000       0.00000       0.00000       0.00000       0.00000       0.00000       0.00000       0.00000       0.00000       0.00000       0.00000       0.00000       0.00000       0.00000       0.00000       0.00000       15.8041       22.8206       19.7437       19.8567       14.9647       12.3616       8.26176       5.65278       3.07904       1.76251      0.863271      0.391540      0.145214     0.0517050     0.0128444    0.00270991       0.00000       0.00000       0.00000       0.00000       0.00000       0.00000       0.00000       0.00000       0.00000       0.00000       0.00000       0.00000       0.00000       0.00000       0.00000       0.00000       0.00000       0.00000       0.00000       0.00000
   8  23 3739.6469    2.1076  4.0909 10.7977  0.0004  0.1041   0.0437   0.2973    0.1211   0.0000   467.1988      -12.9751       18.3740       31.7059       12.5048       21.9774       2.01221      -2.40372       1.80202      0.725651      0.852628     -0.265338     -0.116400     0.0431658    0.00709742  -1.93489e-05       0.00000       0.00000       0.00000       0.00000       0.00000       0.00000       0.00000       0.00000       0.00000       0.00000       0.00000       0.00000       0.00000       0.00000       0.00000       0.00000       0.00000       0.00000       0.00000       0.00000       20.4081       24.7860       24.8205       21.9790       18.2583       13.3220       9.37091       6.06381       3.64135       1.98704      0.977246      0.425023      0.162495     0.0543909     0.0144189    0.00241544       0.00000       0.00000       0.00000       0.00000       0.00000       0.00000       0.00000       0.00000       0.00000       0.00000       0.00000       0.00000       0.00000       0.00000       0.00000       0.00000       0.00000       0.00000       0.00000       0.00000
   8  25 4017.4278    1.4673  6.2123 10.3304 -0.0035  0.1620   0.0279   0.4065    0.0836   0.0000   442.8761       79.2465      -3.47695      -16.3961      -29.3508      -20.2751       4.39092      -10.1584       1.67412      -6.09261      -2.31654       1.66223      0.101014    -0.0907913   -0.00677722     0.0141253       0.00000       0.00000       0.00000       0.00000       0.00000       0.00000       0.00000       0.00000       0.00000       0.00000       0.00000       0.00000       0.00000       0.00000       0.00000       0.00000       0.00000       0.00000       0.00000       0.00000       28.0895       35.7077       36.2241       32.5808       28.6868       20.8400       15.0796       9.95516       6.32196       3.25468       1.76292      0.705135      0.303018     0.0948264     0.0253511    0.00416759       0.00000       0.00000       0.00000       0.00000       0.00000       0.00000       0.00000       0.00000       0.00000       0.00000       0.00000       0.00000       0.00000       0.00000       0.00000       0.00000       0.00000       0.00000       0.00000       0.00000
   8  26 4156.3346    1.2397  7.8912  9.9727 -0.0002  0.1850   0.0232   0.4907    0.0807   0.0000   457.4704       78.1715       44.8897      -28.0700       29.3436       7.98530      -17.5350       10.2604       3.73094       2.97449       2.00079     -0.525598      0.759259     0.0355088     0.0303815    0.00302017       0.00000       0.00000       0.00000       0.00000       0.00000       0.00000       0.00000       0.00000       0.00000       0.00000       0.00000       0.00000       0.00000       0.00000       0.00000       0.00000       0.00000       0.00000       0.00000       0.00000       34.2315       44.0382       42.2789       38.7208       32.3439       25.1642       17.8158       11.7895       7.15977       3.78902       2.02578      0.823554      0.339099      0.107189     0.0270390    0.00475940       0.00000       0.00000       0.00000       0.00000       0.00000       0.00000       0.00000       0.00000       0.00000       0.00000       0.00000       0.00000       0.00000       0.00000       0.00000       0.00000       0.00000       0.00000       0.00000       0.00000
   9  11 2125.0138    0.7483  0.7149  9.6374 -0.0051  0.0483   0.0326   0.0953    0.1383   0.0000   444.0828       5.70391      -3.20100       7.00105      -2.19059       1.56140      -6.95855      0.238316      -2.09206      0.144730  -0.000585120    -0.0709347     -0.182483    -0.0179646    -0.0248429    0.00458490   0.000519060   2.53797e-05       0.00000       0.00000       0.00000       0.00000       0.00000       0.00000       0.00000       0.00000       0.00000       0.00000       0.00000       0.00000       0.00000       0.00000       0.00000       0.00000       0.00000       0.00000       7.22816       9.34347       10.4686       8.50030       7.20132       6.81312       4.12762       3.30485       2.32576      0.885465      0.757260      0.352652      0.162009     0.0524608     0.0300032    0.00792948    0.00166105   0.000285148       0.00000       0.00000       0.00000       0.00000       0.00000       0.00000       0.00000       0.00000       0.00000       0.00000       0.00000       0.00000       0.00000       0.00000       0.00000       0.00000       0.00000       0.00000
   9  12 2264.5102    1.1217  0.6906 10.0967 -0.0020  0.0418   0.0499   0.0822    0.1272   0.0000   442.7954      -6.98667       4.15262      -2.82458       2.58221     -0.864386      -1.54051       3.42176      0.964419     -0.968868     -0.290485     -0.139395    -0.0470765     0.0277993    0.00384229   -0.00305392  -0.000204259   0.000122801       0.00000       0.00000       0.00000       0.00000       0.00000       0.00000       0.00000       0.00000       0.00000       0.00000       0.00000       0.00000       0.00000       0.00000       0.00000       0.00000       0.00000       0.00000       6.76847       7.64530       9.14184       7.58138       6.24339       5.11449       4.01956       2.32331       1.66915       1.17097      0.520843      0.237311      0.134267     0.0604238     0.0200931    0.00560440    0.00136278   0.000194520       0.00000       0.00000       0.00000       0.00000       0.00000       0.00000       0.00000       0.00000       0.00000       0.00000       0.00000       0.00000       0.00000       0.00000       0.00000       0.00000       0.00000       0.00000
   9  13 2402.3276    1.4632  0.8223 10.3097 -0.0057  0.0522   0.0565   0.0993    0.1503   0.0000   430.7776      -12.9079       12.2668     -0.221903       8.23875      -1.61117      -3.68625      -5.16091      0.678558    -0.0375159     -0.569081     -0.207922    -0.0103339    -0.0380867    -0.0109858    0.00716816   -0.00308096  -1.08816e-05       0.00000       0.00000       0.00000       0.00000       0.00000       0.00000       0.00000       0.00000       0.00000       0.00000       0.00000       0.00000       0.00000       0.00000       0.00000       0.00000       0.00000       0.00000       12.5159       14.5344       13.1025       11.0694       10.1298       8.75794       6.76946       4.22211       2.44787       1.27492      0.557493      0.261637      0.103544     0.0459784     0.0144000    0.00472921    0.00112406   0.000176697       0.00000       0.00000       0.00000       0.00000       0.00000       0.00000       0.00000       0.00000       0.00000       0.00000       0.00000       0.00000       0.00000       0.00000       0.00000       0.00000       0.00000       0.00000
   9  15 2676.9341    2.6265  0.7598 11.3632  0.0100  0.0396   0.0994   0.0781    0.1535   0.0000   438.0641       25.1592       23.1052      -7.41590       8.25625       6.34296      -4.95229      -4.65903       1.61979       1.31705    -0.0154883     -0.234228     -0.170459   -0.00911539   0.000519744   -0.00101942   0.000666386   0.000447613       0.00000       0.00000       0.00000       0.00000       0.00000       0.00000       0.00000       0.00000       0.00000       0.00000       0.00000       0.00000       0.00000       0.00000       0.00000       0.00000       0.00000       0.00000       5.90306       8.20965       7.47623       7.74876       5.97995       5.16702       3.54652       2.31611       1.76139      0.905518      0.588773      0.246013      0.131506     0.0453494     0.0210927    0.00528570    0.00137745   0.000279050       0.00000       0.00000       0.00000       0.00000       0.00000       0.00000       0.00000       0.00000       0.00000       0.00000       0.00000       0.00000       0.00000       0.00000       0.00000       0.00000       0.00000       0.00000
   9  16 2815.1800    3.0344  0.7849 11.7653 -0.0059  0.0379   0.1163   0.0861    0.1666   0.0000   445.3882      -1.96682       7.54115       2.20755      -2.98137       2.96244      -1.74335      0.278256      -2.81429       1.66965    -0.0148730    -0.0753383     -0.118417     0.0493180   -0.00928544   -0.00760312   0.000467180  -0.000230724       0.00000       0.00000       0.00000       0.00000       0.00000       0.00000       0.00000       0.00000       0.00000       0.00000       0.00000       0.00000       0.00000       0.00000       0.00000       0.00000       0.00000       0.00000       7.42632       7.68247       7.17317       7.89305       6.83029       4.95224       3.26869       2.51425       1.67069       1.02833      0.560214      0.279295      0.109903     0.0409990     0.0134658    0.00418805   0.000902377   0.000177909       0.00000       0.00000       0.00000       0.00000       0.00000       0.00000       0.00000       0.00000       0.00000       0.00000       0.00000       0.00000       0.00000       0.00000       0.00000       0.00000       0.00000       0.00000
   9  18 3091.4116    3.9737  0.7527 12.5884 -0.0106  0.0389   0.1656   0.0871    0.1453   0.0000   430.3167      -5.47261       3.19748       10.4504       14.9625      0.548836       2.56727     -0.319109     -0.311165     -0.790248     -0.245885     -0.229938      0.178329     0.0196430     0.0149769     0.0110239   0.000787381   0.000400509       0.00000       0.00000       0.00000       0.00000       0.00000       0.00000       0.00000       0.00000       0.00000       0.00000       0.00000       0.00000       0.00000       0.00000       0.00000       0.00000       0.00000       0.00000       5.92531       8.38050       7.00781       7.34748       5.92607       4.77946       3.60967       2.37811       1.65641      0.818694      0.582747      0.222207      0.135303     0.0383790     0.0186252    0.00453613    0.00133033   0.000272828       0.00000       0.00000       0.00000       0.00000       0.00000       0.00000       0.00000       0.00000       0.00000       0.00000       0.00000       0.00000       0.00000       0.00000       0.00000       0.00000       0.00000       0.00000
   9  19 3229.4851    3.8184  1.1189 12.9704  0.0078  0.0471   0.1338   0.1213    0.1451   0.0000   438.3306       4.48485       1.64821       6.33163      -6.25431       8.02076       10.3346       5.46826      -4.12464     -0.607487       1.89311     -0.679521    -0.0902746     0.0249813     0.0336999   -0.00939958   -0.00228068   1.29664e-05       0.00000       0.00000       0.00000       0.00000       0.00000       0.00000       0.00000       0.00000       0.00000       0.00000       0.00000       0.00000       0.00000       0.00000       0.00000       0.00000       0.00000       0.00000       8.33368       10.3302       9.71049       8.88522       7.93862       6.26657       4.84746       3.33938       1.98480       1.23344      0.627262      0.329610      0.143638     0.0620581     0.0201189    0.00666275    0.00158985   0.000269294       0.00000       0.00000       0.00000       0.00000       0.00000       0.00000       0.00000       0.00000       0.00000       0.00000       0.00000       0.00000       0.00000       0.00000       0.00000       0.00000       0.00000       0.00000
   9  20 3367.6393    3.1918  1.6421 12.5180 -0.0009  0.0629   0.0968   0.1563    0.1063   0.0000   430.5335       6.83345       16.2813      -6.34148       12.1493      -1.14915       5.13335      0.549309     -0.733458      0.731169     -0.899817    -0.0288441     -0.222647     0.0296172     0.0420564    -0.0145249  -4.63637e-05   4.90108e-05       0.00000       0.00000       0.00000       0.00000       0.00000       0.00000       0.00000       0.00000       0.00000       0.00000       0.00000       0.00000       0.00000       0.00000       0.00000       0.00000       0.00000       0.00000       11.0569       12.9722       13.1972       12.1039       10.7715       8.33097       6.04263       3.85170       2.74560       1.71904      0.879816      0.423844      0.186443     0.0802383     0.0285417    0.00831856    0.00209516   0.000332589       0.00000       0.00000       0.00000       0.00000       0.00000       0.00000       0.00000       0.00000       0.00000       0.00000       0.00000       0.00000       0.00000       0.00000       0.00000       0.00000       0.00000       0.00000
   9  21 3506.2479    2.7201  2.1989 12.0321 -0.0069  0.0736   0.0717   0.1942    0.0904   0.0000   449.3171      -24.8104       2.89911       16.6424       14.5030       3.23236     -0.962689      -4.45564       4.45200       1.41859   -0.00697844     -0.816309      0.211722     0.0719731    -0.0724943     0.0159147   -0.00231305   0.000410942       0.00000       0.00000       0.00000       0.00000       0.00000       0.00000       0.00000       0.00000       0.00000       0.00000       0.00000       0.00000       0.00000       0.00000       0.00000       0.00000       0.00000       0.00000       12.5291       15.3106       15.6855       13.9202       12.3492       9.40117       7.20694       4.87109       3.12320       1.87451       1.05872      0.492382      0.254480     0.0955425     0.0349851     0.0105883    0.00265124   0.000404313       0.00000       0.00000       0.00000       0.00000       0.00000       0.00000       0.00000       0.00000       0.00000       0.00000       0.00000       0.00000       0.00000       0.00000       0.00000       0.00000       0.00000       0.00000
   9  22 3645.2187    2.3277  3.0638 11.4625  0.0024  0.0913   0.0538   0.2235    0.0844   0.0000   434.4317       8.66284       10.5769       33.2090       6.84940       3.82699     -0.322362       5.13592      0.427485      -3.21892       1.03000    -0.0565462     -0.435755     -0.129445    -0.0425421   -0.00623221    0.00144847  -0.000626974       0.00000       0.00000       0.00000       0.00000       0.00000       0.00000       0.00000       0.00000       0.00000       0.00000       0.00000       0.00000       0.00000       0.00000       0.00000       0.00000       0.00000       0.00000       13.6229       19.2460       17.1890       17.3579       14.2043       12.0691       8.89023       6.28517       4.02258       2.54570       1.29003      0.744170      0.290401      0.140833     0.0449629     0.0141814    0.00335762   0.000638868       0.00000       0.00000       0.00000       0.00000       0.00000       0.00000       0.00000       0.00000       0.00000       0.00000       0.00000       0.00000       0.00000       0.00000       0.00000       0.00000       0.00000       0.00000
   9  23 3783.9979    1.9395  4.3778 11.0571 -0.0049  0.1042   0.0392   0.2971    0.0777   0.0000   455.8736       6.81974      -6.43237       22.3133       2.47516      -1.03272      0.802678      -2.40536      0.651384      -3.29643       1.14838     -0.797221    0.00689017    -0.0604057    0.00691116    -0.0105620   -0.00711904   0.000876010       0.00000       0.00000       0.00000       0.00000       0.00000       0.00000       0.00000       0.00000       0.00000       0.00000       0.00000       0.00000       0.00000       0.00000       0.00000       0.00000       0.00000       0.00000       18.5307       22.6228       22.7689       20.2000       18.1458       14.0629       10.6815       7.20504       4.86380       2.84569       1.64248      0.773332      0.384944      0.145043     0.0550141     0.0154706    0.00378837   0.000568898       0.00000       0.00000       0.00000       0.00000       0.00000       0.00000       0.00000       0.00000       0.00000       0.00000       0.00000       0.00000       0.00000       0.00000       0.00000       0.00000       0.00000       0.00000
   9  24 3923.3594    1.5937  5.8008 10.6323 -0.0023  0.1412   0.0301   0.3641    0.0741   0.0000   437.7631       62.5263       18.6633       11.1105      -8.20357       4.13880       8.15676      -4.87367      -1.46174       2.11054      0.662668      0.377975      0.112070      0.117583    -0.0399805    -0.0323551    0.00254875  -0.000228394       0.00000       0.00000       0.00000       0.00000       0.00000       0.00000       0.00000       0.00000       0.00000       0.00000       0.00000       0.00000       0.00000       0.00000       0.00000       0.00000       0.00000       0.00000       21.8193       29.0145       29.0931       26.3345       24.1089       18.0577       14.0364       9.62921       6.25266       4.07679       2.09419       1.13851      0.488520      0.218244     0.0719340     0.0232422    0.00575639   0.000878972       0.00000       0.00000       0.00000       0.00000       0.00000       0.00000       0.00000       0.00000       0.00000       0.00000       0.00000       0.00000       0.00000       0.00000       0.00000       0.00000       0.00000       0.00000
  10   9 1879.9445    0.3932  0.4221  9.0927 -0.0182  0.0341   0.0227   0.0802    0.0721   0.0000   438.6822      -4.45622       19.1078       2.28022       4.05946       3.29603       3.74473      -3.16869     0.0941433      -1.12485      0.808439     -0.192514     -0.119987      0.118296     0.0221434   -0.00421228   -0.00615794  -0.000920339   0.000196757  -1.89575e-06       0.00000       0.00000       0.00000       0.00000       0.00000       0.00000       0.00000       0.00000       0.00000       0.00000       0.00000       0.00000       0.00000       0.00000       0.00000       0.00000       4.88589       5.48186       6.54712       5.86955       4.78402       3.84485       3.06681       1.96939       1.45132      0.919802      0.563164      0.313335      0.147096     0.0835998     0.0312601     0.0138463    0.00426674    0.00107580   0.000260755   3.71496e-05       0.00000       0.00000       0.00000       0.00000       0.00000       0.00000       0.00000       0.00000       0.00000       0.00000       0.00000       0.00000       0.00000       0.00000       0.00000       0.00000
  10  10 2021.4278    0.6135  0.5340  9.2356 -0.0098  0.0366   0.0287   0.0712    0.1077   0.0000   430.6763       7.42562       11.3460       2.30515       9.55914       1.95098      -4.98890       2.81712       2.19320     -0.328999    -0.0502183    -0.0817458      0.103382    -0.0440155     0.0251337     0.0101994   -0.00105404   0.000651796  -9.29221e-06  -3.78073e-05       0.00000       0.00000       0.00000       0.00000       0.00000       0.00000       0.00000       0.00000       0.00000       0.00000       0.00000       0.00000       0.00000       0.00000       0.00000       0.00000       4.86859       6.74139       6.69574       5.82662       5.49485       4.37843       3.40716       2.62716       1.55415       1.05064      0.610055      0.302388      0.173206     0.0659208     0.0374491     0.0118589    0.00451780    0.00146923   0.000343217   5.41483e-05       0.00000       0.00000       0.00000       0.00000       0.00000       0.00000       0.00000       0.00000       0.00000       0.00000       0.00000       0.00000       0.00000       0.00000       0.00000       0.00000
  10  12 2302.8303    1.0837  0.6387 10.4928 -0.0263  0.0433   0.0490   0.0857    0.1465   0.0000   441.6729      0.797000       7.16552       5.25933      -3.76087      -3.70452       4.42798      -1.14505      -1.19452       3.58988     -0.619886     -0.711410     -0.112758      0.106959     0.0117620   -0.00978896    0.00425138   0.000521626   0.000258324  -5.83317e-05       0.00000       0.00000       0.00000       0.00000       0.00000       0.00000       0.00000       0.00000       0.00000       0.00000       0.00000       0.00000       0.00000       0.00000       0.00000       0.00000       7.99958       8.31317       6.91573       8.64955       8.07904       6.40178       3.77742       2.66091       2.15062       1.73483      0.985689      0.560730      0.259327      0.102790     0.0414058     0.0158730    0.00452972    0.00135684   0.000277595   5.63356e-05       0.00000       0.00000       0.00000       0.00000       0.00000       0.00000       0.00000       0.00000       0.00000       0.00000       0.00000       0.00000       0.00000       0.00000       0.00000       0.00000
  10  14 2578.5933    1.9918  0.7530 11.2413 -0.0056  0.0379   0.0749   0.0793    0.1231   0.0000   433.9088       17.0187       20.1739      -4.06491      -1.87035       4.21093       5.79009     -0.276566      -2.42568      0.834305     0.0781729      0.188917    -0.0175183     0.0653826     0.0363905     0.0116522    0.00458154  -0.000736174   0.000199822  -4.56242e-07       0.00000       0.00000       0.00000       0.00000       0.00000       0.00000       0.00000       0.00000       0.00000       0.00000       0.00000       0.00000       0.00000       0.00000       0.00000       0.00000       5.98142       6.86291       6.41181       6.59803       6.30704       4.90099       3.51421       2.57262       1.81249       1.25893      0.751848      0.408996      0.188212     0.0937342     0.0345080     0.0136741    0.00444345    0.00135875   0.000304704   5.02392e-05       0.00000       0.00000       0.00000       0.00000       0.00000       0.00000       0.00000       0.00000       0.00000       0.00000       0.00000       0.00000       0.00000       0.00000       0.00000       0.00000
  10  15 2716.9489    2.4989  0.7532 11.5022 -0.0067  0.0362   0.0942   0.0781    0.1326   0.0000   431.5802       5.10301       17.3686       5.08540      0.526333     -0.123487    -0.0745328       1.81406      -1.94431     0.0470012     -0.360116     0.0371389    -0.0587469     -0.139591    -0.0220990    0.00991998   -0.00518922  -0.000125221   0.000226200   8.25068e-06       0.00000       0.00000       0.00000       0.00000       0.00000       0.00000       0.00000       0.00000       0.00000       0.00000       0.00000       0.00000       0.00000       0.00000       0.00000       0.00000       5.35489       6.07324       6.95638       6.43158       5.36420       4.51589       3.36706       2.55855       1.72895       1.07526      0.521694      0.385346      0.193766     0.0843941     0.0360764     0.0156485    0.00460271    0.00138966   0.000285427   4.63113e-05       0.00000       0.00000       0.00000       0.00000       0.00000       0.00000       0.00000       0.00000       0.00000       0.00000       0.00000       0.00000       0.00000       0.00000       0.00000       0.00000
  10  17 2994.4354    4.1461  0.7228 12.3584 -0.0065  0.0325   0.1643   0.0788    0.1429   0.0000   442.1322       7.11642       8.68908       2.04267       4.41314      -2.42947      0.678469     -0.590592       1.25788       1.26484      0.670600     -0.293633     0.0743347     0.0597100     0.0463776   -0.00630011   -0.00650651   0.000364432  -0.000221986   9.63142e-06       0.00000       0.00000       0.00000       0.00000       0.00000       0.00000       0.00000       0.00000       0.00000       0.00000       0.00000       0.00000       0.00000       0.00000       0.00000       0.00000       4.51198       6.00280       6.49826       5.50171       5.26154       3.96617       3.19890       2.24105       1.51210      0.994308      0.547276      0.329633      0.161122     0.0766758     0.0324707     0.0138407    0.00447133    0.00143077   0.000347130   4.60153e-05       0.00000       0.00000       0.00000       0.00000       0.00000       0.00000       0.00000       0.00000       0.00000       0.00000       0.00000       0.00000       0.00000       0.00000       0.00000       0.00000
  10  18 3132.8149    4.0637  0.9423 12.3420 -0.0050  0.0399   0.1344   0.0846    0.1685   0.0000   439.3264     -0.267585     -0.540793      0.461159      0.770851      -5.23455      -1.54682      0.612074       2.46996      -1.61246      0.196223     -0.184944     -0.242715    -0.0267050     0.0400133     0.0107285   -0.00912383   0.000218262  -0.000392397  -5.82988e-06       0.00000       0.00000       0.00000       0.00000       0.00000       0.00000       0.00000       0.00000       0.00000       0.00000       0.00000       0.00000       0.00000       0.00000       0.00000       0.00000       6.06408       7.11390       7.27334       6.93740       6.11490       5.29225       3.89837       2.86824       1.96754       1.32811      0.760194      0.408319      0.209624     0.0917751     0.0422034     0.0158350    0.00540870    0.00156248   0.000326217   5.41263e-05       0.00000       0.00000       0.00000       0.00000       0.00000       0.00000       0.00000       0.00000       0.00000       0.00000       0.00000       0.00000       0.00000       0.00000       0.00000       0.00000
  10  19 3271.2652    3.8037  1.2136 12.4174 -0.0012  0.0468   0.1192   0.1036    0.1548   0.0000   421.5580      -4.96277       10.5164       10.9997       3.38108       4.89349       8.78026      -1.79365      0.722813     -0.208868     -0.397935     -0.240132     -0.221687   -0.00908742    -0.0202363   -0.00330832   0.000775851   -0.00252816   0.000188897  -6.82176e-05       0.00000       0.00000       0.00000       0.00000       0.00000       0.00000       0.00000       0.00000       0.00000       0.00000       0.00000       0.00000       0.00000       0.00000       0.00000       0.00000       6.84887       8.74640       8.58110       8.42098       7.18769       5.93291       4.54765       3.29277       2.25800       1.41431      0.888281      0.460002      0.267856      0.104599     0.0541874     0.0180168    0.00652879    0.00176251   0.000398255   6.86326e-05       0.00000       0.00000       0.00000       0.00000       0.00000       0.00000       0.00000       0.00000       0.00000       0.00000       0.00000       0.00000       0.00000       0.00000       0.00000       0.00000
  10  20 3410.0903    3.2653  1.7921 12.2131 -0.0068  0.0582   0.0900   0.1403    0.1063   0.0000   437.1589       16.8011       31.9983       4.28369      -27.4113       4.11185       9.65670      -1.80315       5.56880       2.46883     -0.597682     -0.506307     -0.488424      0.144240    -0.0390396    -0.0102911   -0.00514643    0.00123147   3.97240e-05  -5.79950e-05       0.00000       0.00000       0.00000       0.00000       0.00000       0.00000       0.00000       0.00000       0.00000       0.00000       0.00000       0.00000       0.00000       0.00000       0.00000       0.00000       8.76599       11.1813       11.1068       10.6056       9.51989       7.36175       5.96966       4.25158       2.95033       1.80809       1.00683      0.631019      0.304395      0.150734     0.0564544     0.0246908    0.00772018    0.00231423   0.000558572   8.46122e-05       0.00000       0.00000       0.00000       0.00000       0.00000       0.00000       0.00000       0.00000       0.00000       0.00000       0.00000       0.00000       0.00000       0.00000       0.00000       0.00000
  10  21 3549.0733    2.5953  2.5686 11.7255 -0.0057  0.0725   0.0589   0.1855    0.0801   0.0000   426.6001      -11.0613       20.7485       14.2963      -8.35985      -2.79383      -6.34411      -1.27063      -2.16611      -3.00741       1.65551       1.12378      -1.15821     -0.298436     0.0853380    0.00977188    -0.0175167   0.000704822   0.000581161   8.41918e-05       0.00000       0.00000       0.00000       0.00000       0.00000       0.00000       0.00000       0.00000       0.00000       0.00000       0.00000       0.00000       0.00000       0.00000       0.00000       0.00000       10.9442       13.6277       13.5866       12.7789       11.2406       9.32028       7.67675       5.33314       3.72207       2.34150       1.40243      0.762525      0.429564      0.174119     0.0865044     0.0299743     0.0104029    0.00280797   0.000673440   0.000103867       0.00000       0.00000       0.00000       0.00000       0.00000       0.00000       0.00000       0.00000       0.00000       0.00000       0.00000       0.00000       0.00000       0.00000       0.00000       0.00000
  10  22 3688.4651    2.0638  3.6298 11.3764 -0.0033  0.0953   0.0436   0.2516    0.0658   0.0000   436.6119       2.95033      -7.37449      -1.95711       22.5569      -11.3233      -19.5693      -1.90205      -4.34195      0.198503     -0.873566     0.0483533      0.306329      0.289778      0.239927    -0.0275311    -0.0142572    0.00617259  -0.000735254   0.000280368       0.00000       0.00000       0.00000       0.00000       0.00000       0.00000       0.00000       0.00000       0.00000       0.00000       0.00000       0.00000       0.00000       0.00000       0.00000       0.00000       13.2840       17.7316       17.3680       16.6414       14.7374       12.3407       9.70035       6.97645       4.76924       3.14191       1.80873       1.03532      0.541208      0.240610      0.109894     0.0420039     0.0137930    0.00399330   0.000919578   0.000148787       0.00000       0.00000       0.00000       0.00000       0.00000       0.00000       0.00000       0.00000       0.00000       0.00000       0.00000       0.00000       0.00000       0.00000       0.00000       0.00000
  10  23 3827.6441    1.7987  4.7307 10.9839 -0.0043  0.1125   0.0355   0.2928    0.0666   0.0000   427.1277       20.8530       36.8280      -5.23609      -13.4758       36.4364       8.41933       11.5690     -0.172025      -2.40841     -0.252847     -0.796649    -0.0487175    -0.0541273      0.175224    -0.0570782     0.0253270    0.00589985  -0.000629993  -5.67607e-05       0.00000       0.00000       0.00000       0.00000       0.00000       0.00000       0.00000       0.00000       0.00000       0.00000       0.00000       0.00000       0.00000       0.00000       0.00000       0.00000       16.7788       20.3364       21.6359       20.2357       17.5502       14.7510       11.6242       8.32362       5.70744       3.72671       2.14201       1.23898      0.618221      0.301455      0.128043     0.0516523     0.0165846    0.00474247    0.00104655   0.000157762       0.00000       0.00000       0.00000       0.00000       0.00000       0.00000       0.00000       0.00000       0.00000       0.00000       0.00000       0.00000       0.00000       0.00000       0.00000       0.00000
  10  25 4106.9695    1.1942  7.2944 10.3343 -0.0074  0.1594   0.0225   0.4697    0.0574   0.0000   455.9749       58.3012       2.87093      -25.7546       21.9970      0.673086      -22.8723       14.9865      -5.23441       7.05942      -4.10332       1.36711       1.39518     -0.566225      0.387290     0.0548897    -0.0127425  -0.000513949  -0.000514027   0.000415205       0.00000       0.00000       0.00000       0.00000       0.00000       0.00000       0.00000       0.00000       0.00000       0.00000       0.00000       0.00000       0.00000       0.00000       0.00000       0.00000       23.9413       30.5412       30.1430       29.5186       25.8282       21.3602       16.8380       12.4822       8.43258       5.50711       3.37501       1.84335      0.995153      0.455959      0.205414     0.0732352     0.0247284    0.00686011    0.00150578   0.000239610       0.00000       0.00000       0.00000       0.00000       0.00000       0.00000       0.00000       0.00000       0.00000       0.00000       0.00000       0.00000       0.00000       0.00000       0.00000       0.00000
  11  11 2199.8201    0.8355  0.6148  9.6606  0.0002  0.0541   0.0341   0.0723    0.1312   0.0000   436.0772       4.16021       27.2420       4.56663       5.16318      -4.52069      -5.65680      0.197709       2.23967     -0.448016    -0.0711369     -0.113271    -0.0387484     -0.139525     0.0860187     0.0227673    0.00284569  -0.000174599    0.00166918  -0.000611708   0.000103445   3.91088e-06       0.00000       0.00000       0.00000       0.00000       0.00000       0.00000       0.00000       0.00000       0.00000       0.00000       0.00000       0.00000       0.00000       0.00000       7.88572       12.1502       11.4578       12.4563       8.63528       7.41280       4.36693       3.78711       1.78098       1.63948      0.645105      0.602198      0.216347      0.169581     0.0536881     0.0377060    0.00971577    0.00579320    0.00103181   0.000528276   6.92776e-05   2.38822e-05       0.00000       0.00000       0.00000       0.00000       0.00000       0.00000       0.00000       0.00000       0.00000       0.00000       0.00000       0.00000       0.00000       0.00000
  11  13 2478.4263    1.6697  0.7109 10.8351 -0.0127  0.0336   0.0649   0.0761    0.1867   0.0000   441.7933     -0.702811       10.3183       2.83952       1.60537       1.96004       1.76400      0.906458      -4.55243     0.0800689      0.128674     -0.414796      0.709880     0.0336673     -0.119539    -0.0317011    0.00341281   -0.00255757   0.000539081   5.71879e-05   9.10928e-05  -8.80231e-06       0.00000       0.00000       0.00000       0.00000       0.00000       0.00000       0.00000       0.00000       0.00000       0.00000       0.00000       0.00000       0.00000       0.00000       4.60649       5.78788       5.53776       5.23531       4.96981       4.24792       3.36930       2.69964       1.85622       1.17226      0.835268      0.401736      0.260605      0.129306     0.0539712     0.0289808     0.0103715    0.00322742    0.00129437   0.000335148   7.27671e-05   1.13256e-05       0.00000       0.00000       0.00000       0.00000       0.00000       0.00000       0.00000       0.00000       0.00000       0.00000       0.00000       0.00000       0.00000       0.00000
  11  14 2616.8684    2.1316  0.8278 11.4765 -0.0132  0.0376   0.0859   0.0942    0.1378   0.0000   435.1556       8.08971       16.7065     -0.656445      -3.98219       6.41964       1.34536      -1.58158      -1.80705      0.401614     -0.250822     -0.237236     0.0626762    -0.0187202    -0.0308732   -0.00984449     0.0207297   0.000540537   7.39123e-05  -8.12706e-05  -5.99907e-05  -2.04462e-05       0.00000       0.00000       0.00000       0.00000       0.00000       0.00000       0.00000       0.00000       0.00000       0.00000       0.00000       0.00000       0.00000       0.00000       4.68564       6.65650       6.42949       6.04039       5.60302       4.17051       3.79576       2.49979       1.86347       1.24662      0.680514      0.443760      0.246865      0.123502     0.0617851     0.0242672     0.0121836    0.00408484    0.00114924   0.000356389   9.18299e-05   1.40974e-05       0.00000       0.00000       0.00000       0.00000       0.00000       0.00000       0.00000       0.00000       0.00000       0.00000       0.00000       0.00000       0.00000       0.00000
  11  15 2756.1404    2.6801  0.6710 11.9779  0.0127  0.0402   0.1163   0.0744    0.1161   0.0000   439.2920       4.28686       18.7106       12.6774      -3.58630      -4.67994      -6.85424       1.12537       3.90807      -1.37132     -0.414085      0.483365     -0.235544     0.0697145    -0.0523530    -0.0457511     0.0269612   0.000975534   -0.00325542  -0.000146909   0.000149267  -1.99801e-05       0.00000       0.00000       0.00000       0.00000       0.00000       0.00000       0.00000       0.00000       0.00000       0.00000       0.00000       0.00000       0.00000       0.00000       5.11961       6.39304       6.31661       6.89079       6.44058       4.04123       4.41188       2.77890       2.38366       1.27438      0.877601      0.506870      0.310306      0.172768     0.0737707     0.0364546     0.0126782    0.00480469    0.00159482   0.000349564   0.000117985   1.45643e-05       0.00000       0.00000       0.00000       0.00000       0.00000       0.00000       0.00000       0.00000       0.00000       0.00000       0.00000       0.00000       0.00000       0.00000
  11  16 2895.4048    3.4137  0.7809 12.2459  0.0031  0.0372   0.1217   0.0797    0.1286   0.0000   438.1386      -5.69945       7.05544      -4.02856      -3.68231     -0.829429      -2.21949      -1.26515       1.35856      -1.02778      0.757158     -0.451517     -0.237376      0.171851    -0.0371713    -0.0217659    0.00752907    0.00504294  -0.000202892  -0.000867115   4.38512e-05  -1.29303e-06       0.00000       0.00000       0.00000       0.00000       0.00000       0.00000       0.00000       0.00000       0.00000       0.00000       0.00000       0.00000       0.00000       0.00000       4.98328       6.90281       6.65904       6.99739       5.26690       5.11730       3.47334       2.92655       1.98419       1.32325      0.804132      0.485766      0.298433      0.138418     0.0754189     0.0276006     0.0133526    0.00440776    0.00152846   0.000403328   7.31882e-05   1.58326e-05       0.00000       0.00000       0.00000       0.00000       0.00000       0.00000       0.00000       0.00000       0.00000       0.00000       0.00000       0.00000       0.00000       0.00000
  11  17 3034.4941    3.8654  0.9272 12.2043 -0.0095  0.0367   0.1248   0.0867    0.1561   0.0000   433.3124       4.16754       14.1835      -10.1221       1.81562       6.96769       3.23189      -1.14074      0.894027      -1.69603     -0.949538      0.993232      0.548847     -0.129102    -0.0208204     0.0545389   -0.00922840   -0.00364150  -5.35571e-05   0.000108598  -0.000137556  -4.77762e-06       0.00000       0.00000       0.00000       0.00000       0.00000       0.00000       0.00000       0.00000       0.00000       0.00000       0.00000       0.00000       0.00000       0.00000       5.08697       6.88935       6.91165       6.64527       5.52832       4.64636       3.60847       2.70706       1.87935       1.19565      0.742956      0.449397      0.250170      0.124444     0.0670959     0.0263645     0.0115964    0.00404734    0.00132723   0.000360039   8.15612e-05   1.37300e-05       0.00000       0.00000       0.00000       0.00000       0.00000       0.00000       0.00000       0.00000       0.00000       0.00000       0.00000       0.00000       0.00000       0.00000
  11  19 3312.2335    3.6001  1.3451 12.4462  0.0040  0.0627   0.1058   0.1156    0.1207   0.0000   445.4166      -3.50839       5.23761      -7.38437      -2.99163       6.41420      -2.03471       3.01861       1.22944      0.831695      0.106115     -0.444580    -0.0631960      0.354184    -0.0111146    -0.0144165    0.00935913    0.00518019   -0.00115600   -0.00124408   2.71855e-05   9.38512e-06       0.00000       0.00000       0.00000       0.00000       0.00000       0.00000       0.00000       0.00000       0.00000       0.00000       0.00000       0.00000       0.00000       0.00000       6.94096       10.8382       11.0474       8.85934       10.0715       6.30993       6.14954       4.55300       2.68647       2.47403       1.13606      0.861826      0.456486      0.200375      0.129315     0.0382517     0.0237226    0.00796370    0.00207037   0.000849671   0.000174184   2.07710e-05       0.00000       0.00000       0.00000       0.00000       0.00000       0.00000       0.00000       0.00000       0.00000       0.00000       0.00000       0.00000       0.00000       0.00000
  11  20 3451.4982    3.1965  2.0879 11.6945 -0.0066  0.0594   0.0731   0.1453    0.1000   0.0000   430.8682      -3.34725       16.8477       4.81529       7.09251      -10.3398      -5.91705      -4.59917     -0.933399      -1.67014     -0.498901     0.0563136      0.950742   -0.00826206     0.0858097    0.00909067    -0.0118491    0.00945973  -4.97526e-07   0.000212449  -0.000209619   1.93782e-05       0.00000       0.00000       0.00000       0.00000       0.00000       0.00000       0.00000       0.00000       0.00000       0.00000       0.00000       0.00000       0.00000       0.00000       7.59616       10.4816       10.1001       10.1119       9.02025       7.41149       6.20145       4.69453       3.28432       2.30561       1.28712      0.849531      0.478794      0.239083      0.129017     0.0477666     0.0222737    0.00786097    0.00233238   0.000704830   0.000154458   2.35127e-05       0.00000       0.00000       0.00000       0.00000       0.00000       0.00000       0.00000       0.00000       0.00000       0.00000       0.00000       0.00000       0.00000       0.00000
  11  21 3591.1181    2.5216  3.0136 11.4327 -0.0013  0.0743   0.0509   0.1901    0.0729   0.0000   439.8050       12.0144       28.5236       19.1392      -1.14668      -14.3207       7.69992      -5.55789       3.67607       4.50285     -0.870746      0.212747      0.989003      0.250486    -0.0384450    -0.0224753   -0.00405104   0.000466659   -0.00268592  -0.000332292  -0.000105112   1.87688e-05       0.00000       0.00000       0.00000       0.00000       0.00000       0.00000       0.00000       0.00000       0.00000       0.00000       0.00000       0.00000       0.00000       0.00000       9.85355       13.0902       13.7630       12.8416       11.4771       9.56931       7.55779       5.84515       3.97083       2.78849       1.72181       1.07142      0.588387      0.297343      0.162223     0.0644998     0.0282926    0.00997312    0.00312727   0.000872897   0.000179028   2.67440e-05       0.00000       0.00000       0.00000       0.00000       0.00000       0.00000       0.00000       0.00000       0.00000       0.00000       0.00000       0.00000       0.00000       0.00000
  11  22 3730.6352    1.9998  3.8210 11.3115 -0.0110  0.1022   0.0404   0.2284    0.0621   0.0000   453.4966       10.6993      -23.8933       19.6999       19.9016       11.8323      -4.55926      -4.04125       3.00998     -0.153421      -1.01971      0.986144      -1.20506     -0.560649     0.0943718     0.0550456     0.0389499    -0.0272847   0.000736511  -0.000440687   0.000334210  -7.56197e-05       0.00000       0.00000       0.00000       0.00000       0.00000       0.00000       0.00000       0.00000       0.00000       0.00000       0.00000       0.00000       0.00000       0.00000       12.7483       18.2448       18.1885       16.9399       16.4392       12.3034       10.6163       7.44569       5.41902       3.69963       2.32387       1.39381      0.777638      0.400817      0.193521     0.0865638     0.0354884     0.0131261    0.00407311    0.00116838   0.000282389   3.80580e-05       0.00000       0.00000       0.00000       0.00000       0.00000       0.00000       0.00000       0.00000       0.00000       0.00000       0.00000       0.00000       0.00000       0.00000
  11  23 3870.9053    1.6664  4.9344 10.8056  0.0008  0.1064   0.0312   0.2848    0.0615   0.0000   432.7781      -34.4823       25.6207       43.3278      -1.68270     -0.508008      -10.6901       4.51160      -4.80084      -1.51143      0.254536     -0.599002      0.826884      0.689533    -0.0655635     0.0135056    -0.0176796    -0.0146003   -0.00596121    0.00336735   6.50613e-06  -9.67059e-05       0.00000       0.00000       0.00000       0.00000       0.00000       0.00000       0.00000       0.00000       0.00000       0.00000       0.00000       0.00000       0.00000       0.00000       14.9442       19.1587       19.5681       19.0151       16.9936       13.9747       11.2371       8.52242       5.96680       4.05290       2.58925       1.56737      0.836389      0.445632      0.221626     0.0969042     0.0388406     0.0141555    0.00442423    0.00121412   0.000256772   3.77709e-05       0.00000       0.00000       0.00000       0.00000       0.00000       0.00000       0.00000       0.00000       0.00000       0.00000       0.00000       0.00000       0.00000       0.00000
  11  24 4010.3688    1.3732  6.4374 10.5327 -0.0093  0.1365   0.0249   0.3684    0.0570   0.0000   416.9126       25.0495       61.1909       26.5401       1.88890      -18.2728      -11.8887      -8.02864      -10.3538       10.5086      0.584328      -1.24958     -0.446851      0.922479       1.10770      0.155957     -0.107703    -0.0113253    0.00514218   0.000128920  -0.000766612  -4.94785e-05       0.00000       0.00000       0.00000       0.00000       0.00000       0.00000       0.00000       0.00000       0.00000       0.00000       0.00000       0.00000       0.00000       0.00000       18.6049       23.5610       23.9787       23.4471       20.8783       18.2055       14.2181       11.1024       7.79659       5.29076       3.27016       1.98201       1.10496      0.574609      0.281861      0.120715     0.0494130     0.0179764    0.00570005    0.00158127   0.000326538   4.97796e-05       0.00000       0.00000       0.00000       0.00000       0.00000       0.00000       0.00000       0.00000       0.00000       0.00000       0.00000       0.00000       0.00000       0.00000
  12  10 2093.6281    0.6984  0.6046  9.3940 -0.0106  0.0528   0.0345   0.0846    0.0932   0.0000   439.5515       2.31596       17.0269      -5.77987      -1.34850       2.02862      -1.23444       3.22006      -1.93809      0.418560      0.630223    -0.0344108     -0.405619    0.00601057     0.0828013    -0.0279485    0.00860387   -0.00615234   -0.00142744  -2.92480e-05   0.000756734  -5.17659e-05   2.18369e-05   1.85325e-06       0.00000       0.00000       0.00000       0.00000       0.00000       0.00000       0.00000       0.00000       0.00000       0.00000       0.00000       0.00000       5.60791       5.37959       8.33636       6.94057       5.68019       6.37202       4.71998       2.86376       2.45468       1.96041       1.17287      0.710714      0.499823      0.232370      0.122931     0.0658039     0.0232321     0.0146867    0.00548136    0.00183847   0.000528888   0.000115024   2.19105e-05   2.73410e-06       0.00000       0.00000       0.00000       0.00000       0.00000       0.00000       0.00000       0.00000       0.00000       0.00000       0.00000       0.00000
  12  12 2376.2794    1.3586  0.9252 10.0721 -0.0031  0.0446   0.0433   0.0943    0.1992   0.0000   435.4203       2.47809       12.4625      -5.90077       3.95038       3.22676       1.61468     -0.563358      -1.69840     -0.647799       1.17725      0.169150    -0.0996877    0.00197036    -0.0666635     0.0748051     0.0101064    0.00493818    0.00190963   0.000764203  -4.97289e-05  -5.21939e-05  -2.99417e-06  -2.07595e-06       0.00000       0.00000       0.00000       0.00000       0.00000       0.00000       0.00000       0.00000       0.00000       0.00000       0.00000       0.00000       5.24464       8.06542       7.36526       7.99042       6.67071       5.45237       4.79730       2.76285       2.54122       1.44716       1.21018      0.610965      0.424104      0.229039      0.103842     0.0625192     0.0211217     0.0125505    0.00400549    0.00142977   0.000466075   8.72459e-05   3.11702e-05   4.61121e-06       0.00000       0.00000       0.00000       0.00000       0.00000       0.00000       0.00000       0.00000       0.00000       0.00000       0.00000       0.00000
  12  13 2515.4262    1.8427  0.9161 10.4275 -0.0046  0.0434   0.0630   0.0843    0.3244   0.0000   442.1520       4.82856       17.4698       3.79384       2.69470      -6.89417       3.50613       1.80833       2.31428      0.905829       1.01527     -0.294474    -0.0845933     -0.191151      0.141248     0.0268286    0.00552042    0.00666830   -0.00273331   0.000528995  -2.13226e-08  -7.22812e-05   1.07734e-05   3.01223e-07       0.00000       0.00000       0.00000       0.00000       0.00000       0.00000       0.00000       0.00000       0.00000       0.00000       0.00000       0.00000       4.47043       7.38210       6.35966       7.33467       5.73418       5.31362       4.12977       3.15420       2.17272       1.57889       1.06788      0.614212      0.410561      0.199550      0.121234     0.0510472     0.0270149     0.0101723    0.00458427    0.00129503   0.000456663   0.000116752   2.59388e-05   4.88730e-06       0.00000       0.00000       0.00000       0.00000       0.00000       0.00000       0.00000       0.00000       0.00000       0.00000       0.00000       0.00000
  12  18 3213.1489    3.9692  0.9671 12.6613  0.0126  0.0434   0.1278   0.0911    0.1283   0.0000   431.9658       8.50089       12.7067      -6.96758       1.46905     -0.326809      -7.96448       1.28959       1.47688     -0.391230      0.915334     -0.777423      0.319908      0.378578     -0.118184    0.00922142     0.0297274    0.00807841   -0.00944441   0.000125452  -5.17505e-05   5.40904e-05  -7.15319e-06  -3.53453e-06       0.00000       0.00000       0.00000       0.00000       0.00000       0.00000       0.00000       0.00000       0.00000       0.00000       0.00000       0.00000       5.21054       7.23508       6.93931       7.21330       6.06893       5.18684       4.42814       2.89394       2.35450       1.59876       1.00674      0.619884      0.370032      0.230023      0.103004     0.0535731     0.0217914     0.0110055    0.00385019    0.00141107   0.000368597   9.72487e-05   2.55987e-05   4.10749e-06       0.00000       0.00000       0.00000       0.00000       0.00000       0.00000       0.00000       0.00000       0.00000       0.00000       0.00000       0.00000
  12  19 3352.7091    3.5100  1.4445 12.2212 -0.0091  0.0494   0.0947   0.1105    0.1063   0.0000   449.8418       5.14668       5.43703      -2.02549       2.72840      -1.76733      -1.01186      -3.99973       2.15413       2.63864      -1.77250      -1.62973     0.0686954      0.296475     -0.271570      0.118368     0.0296512    -0.0245128   0.000125345   0.000526118   0.000334466   0.000313510   4.65746e-05  -4.01778e-06       0.00000       0.00000       0.00000       0.00000       0.00000       0.00000       0.00000       0.00000       0.00000       0.00000       0.00000       0.00000       5.76625       7.53674       7.49646       8.23495       6.76785       6.00049       4.89181       3.87143       2.89194       1.88555       1.39067      0.840469      0.537790      0.260409      0.164795     0.0769243     0.0373944     0.0137950    0.00599644    0.00175828   0.000596413   0.000133440   2.96131e-05   4.72969e-06       0.00000       0.00000       0.00000       0.00000       0.00000       0.00000       0.00000       0.00000       0.00000       0.00000       0.00000       0.00000
  12  20 3492.4396    2.9302  2.1410 11.5294 -0.0012  0.0550   0.0637   0.1403    0.0926   0.0000   440.6703       19.5903       1.59702      -4.16478       11.5735      -12.2310      -3.75233     -0.334373      -2.90014       3.10455      -1.02059       1.61320      0.133467     -0.510272      0.207614    -0.0370520   -0.00423501    -0.0130286  -0.000588687    0.00389168   6.55229e-05  -0.000223644   1.37059e-05  -3.37490e-07       0.00000       0.00000       0.00000       0.00000       0.00000       0.00000       0.00000       0.00000       0.00000       0.00000       0.00000       0.00000       7.08747       9.44547       8.73604       9.23757       8.37134       7.23818       5.78857       4.22065       3.29160       2.20697       1.55144      0.955041      0.557872      0.312213      0.153599     0.0764665     0.0322904     0.0143858    0.00515704    0.00191540   0.000589970   0.000144568   3.34088e-05   5.11338e-06       0.00000       0.00000       0.00000       0.00000       0.00000       0.00000       0.00000       0.00000       0.00000       0.00000       0.00000       0.00000
  12  21 3632.3601    2.4170  3.3317 11.2389 -0.0017  0.0725   0.0454   0.1975    0.0687   0.0000   424.7208      -1.56972       9.19083      0.323551      -17.3276       17.2348       7.29874      -6.48009      -3.10504       1.29598      0.819397       1.17523      -1.32294     0.0534345      0.285446     0.0662738    -0.0623555    -0.0257131    0.00133324   -0.00418691   0.000403307   0.000410092   6.48856e-06  -7.30239e-06       0.00000       0.00000       0.00000       0.00000       0.00000       0.00000       0.00000       0.00000       0.00000       0.00000       0.00000       0.00000       9.21773       11.5223       12.0182       11.5953       11.1670       8.82976       7.77834       5.88636       4.25892       3.16203       1.92809       1.25867      0.754294      0.420344      0.222729      0.107939     0.0489557     0.0205080    0.00805846    0.00270744   0.000770298   0.000221829   4.59716e-05   5.89796e-06       0.00000       0.00000       0.00000       0.00000       0.00000       0.00000       0.00000       0.00000       0.00000       0.00000       0.00000       0.00000
  12  22 3772.7000    1.9481  4.3880 10.9005 -0.0048  0.0916   0.0339   0.2316    0.0621   0.0000   459.3232       8.97413       17.7465      -12.6656       11.5303       11.2863       11.2687       1.48438       5.42642     -0.522770      -6.70894       2.01212     0.0495844      -1.26368     0.0791462   -0.00779985     -0.123051    -0.0149619     0.0165813    0.00428724  -0.000603359  -0.000299906   0.000128215  -1.14305e-05       0.00000       0.00000       0.00000       0.00000       0.00000       0.00000       0.00000       0.00000       0.00000       0.00000       0.00000       0.00000       11.2517       14.4865       15.0124       14.6997       13.5280       11.4795       9.46585       7.46076       5.41097       3.77298       2.59829       1.62948      0.939135      0.556527      0.278880      0.144862     0.0649396     0.0283016    0.00998410    0.00357970    0.00105549   0.000276776   5.64639e-05   7.89951e-06       0.00000       0.00000       0.00000       0.00000       0.00000       0.00000       0.00000       0.00000       0.00000       0.00000       0.00000       0.00000
  12  23 3912.7500    1.5407  5.8283 10.6425 -0.0085  0.1195   0.0273   0.3128    0.0583   0.0000   420.0165       72.6368      -1.77347      -46.5924       34.1836       35.9894       17.3094       8.06308       5.09525      -1.76300      -3.17092      -4.07604      -1.32358    0.00521245      0.192908    -0.0344067     -0.117563     0.0157442     0.0225291    0.00108933   -0.00342644  -9.70322e-06   8.45928e-05   1.03872e-05       0.00000       0.00000       0.00000       0.00000       0.00000       0.00000       0.00000       0.00000       0.00000       0.00000       0.00000       0.00000       13.9143       18.8865       19.1378       18.7143       17.7960       14.7981       12.4025       9.58113       7.13597       5.18669       3.28186       2.20627       1.26982      0.758325      0.375743      0.199751     0.0827925     0.0384780     0.0136433    0.00507512    0.00143104   0.000390223   7.89138e-05   1.09133e-05       0.00000       0.00000       0.00000       0.00000       0.00000       0.00000       0.00000       0.00000       0.00000       0.00000       0.00000       0.00000
  12  24 4053.2735    1.2741  7.1879 10.4312 -0.0119  0.1381   0.0224   0.4006    0.0529   0.0000   422.6497      -7.36889       42.7343       35.2961      -33.5088      -6.24614       13.9161     -0.833229      -17.5688     -0.643177      -2.50125       1.12559      0.657926       1.58335     -0.150411     -0.546666      0.229407     0.0422240    0.00236914    0.00452945  -0.000845980  -0.000699629   5.53431e-05   1.07245e-05       0.00000       0.00000       0.00000       0.00000       0.00000       0.00000       0.00000       0.00000       0.00000       0.00000       0.00000       0.00000       17.1580       21.2589       22.6905       22.7649       20.0347       17.9030       14.1272       11.3599       8.36326       5.85780       3.96716       2.56636       1.52723      0.857394      0.477141      0.216223      0.111262     0.0417554     0.0170469    0.00571215    0.00171493   0.000417777   8.04624e-05   1.19890e-05       0.00000       0.00000       0.00000       0.00000       0.00000       0.00000       0.00000       0.00000       0.00000       0.00000       0.00000       0.00000
  12  25 4194.0238    1.1134  9.4042  9.9326 -0.0095  0.1688   0.0184   0.4807    0.0591   0.0000   470.1545       7.28585       19.3659       10.3495       17.1114      0.334060       21.3889       5.08232      -2.69424       1.02968      0.319095      0.120405     -0.141114      -1.98838     -0.638176    -0.0746582     0.0705137     0.0220524     0.0298559     0.0148739   -0.00316279  -0.000455723  -3.01935e-05  -1.60764e-05       0.00000       0.00000       0.00000       0.00000       0.00000       0.00000       0.00000       0.00000       0.00000       0.00000       0.00000       0.00000       20.7213       26.5435       27.9954       27.0311       25.1251       21.4776       17.7003       13.7243       10.1121       7.28817       4.96560       3.04702       1.94161       1.06953      0.584184      0.274611      0.133039     0.0544915     0.0214118    0.00688577    0.00213396   0.000521443   0.000105040   1.44723e-05       0.00000       0.00000       0.00000       0.00000       0.00000       0.00000       0.00000       0.00000       0.00000       0.00000       0.00000       0.00000
  12  27 4475.7184    0.7731 13.0021  9.7021 -0.0102  0.2843   0.0160   0.7667    0.0497   0.0000   436.1753       57.2190      -30.2350      -22.0829       55.8831       56.5579      -7.05883      -75.6950       21.9176       7.79778       3.64385       7.80414      -1.80969      -2.91130      -2.20936      0.813060      0.530734    -0.0987137     0.0513411    0.00405706   -0.00267728   0.000224342   4.59112e-05   1.60491e-05       0.00000       0.00000       0.00000       0.00000       0.00000       0.00000       0.00000       0.00000       0.00000       0.00000       0.00000       0.00000       33.5507       44.7619       47.8398       45.2384       43.0704       35.5990       29.5781       23.3835       17.3161       12.3269       8.16920       5.36256       3.21153       1.81022       1.03095      0.454088      0.241072     0.0869977     0.0369389     0.0121089    0.00362817   0.000939563   0.000187497   2.49262e-05       0.00000       0.00000       0.00000       0.00000       0.00000       0.00000       0.00000       0.00000       0.00000       0.00000       0.00000       0.00000
  13  11 2271.0920    1.0487  0.7453  9.9199 -0.0010  0.0449   0.0364   0.0739    0.1073   0.0000   438.1552     -0.380698       8.55369       5.43285       5.70922      -4.10679      -4.00353       1.78100      -1.56878    -0.0532298     0.0811951      0.169619      0.386033      0.359373     -0.186654     0.0801017     0.0121322    -0.0141712    0.00361585   0.000156820    0.00142669  -0.000109164   0.000152331   2.52212e-05   4.42550e-06   6.76436e-08       0.00000       0.00000       0.00000       0.00000       0.00000       0.00000       0.00000       0.00000       0.00000       0.00000       4.63060       6.30349       6.94004       5.63770       5.58598       4.82843       4.11096       3.12746       2.72876       1.60993       1.18059      0.814385      0.472361      0.258084      0.176697     0.0846054     0.0380082     0.0249897    0.00736602    0.00342007    0.00139156   0.000475886   0.000125755   2.80252e-05   6.89738e-06   8.64519e-07       0.00000       0.00000       0.00000       0.00000       0.00000       0.00000       0.00000       0.00000       0.00000       0.00000
  13  14 2691.5975    2.4241  0.8430 11.4536  0.0007  0.0572   0.0924   0.0813    0.2215   0.0000   437.1228      -4.16440       13.0825       9.33739      -8.93241      0.277519       4.35382      0.476153       2.24306       1.66831      -2.30057     -0.468514      0.492822   0.000629650    -0.0421325     0.0354986     0.0292575    -0.0324058   -0.00842170   -0.00201373    0.00124527   2.83649e-05   2.89611e-05  -2.47330e-05   1.34436e-05   9.98130e-07       0.00000       0.00000       0.00000       0.00000       0.00000       0.00000       0.00000       0.00000       0.00000       0.00000       5.27453       7.89719       7.92750       7.25480       6.75058       6.78347       5.22313       3.91569       4.01973       2.16011       2.13647       1.14496      0.854314      0.367801      0.284973      0.160551     0.0490683     0.0529308    0.00904910    0.00686131    0.00216662   0.000637886   0.000256238   3.68051e-05   9.23633e-06   1.43399e-06       0.00000       0.00000       0.00000       0.00000       0.00000       0.00000       0.00000       0.00000       0.00000       0.00000
  13  15 2832.0861    3.2518  0.7414 11.7488 -0.0252  0.0345   0.1249   0.0661    0.2687   0.0000   437.5171      -1.30397       19.7935       3.06364       2.52835      -2.96928      -3.26839      0.725119       1.25076      0.717676      0.203931      -1.31322     -0.441341     0.0438582     -0.153926     0.0748063    -0.0251155    -0.0179143     0.0158688    0.00511419   -0.00163634  -7.52233e-05   9.75071e-05  -1.75166e-05  -1.72498e-06   8.04491e-07       0.00000       0.00000       0.00000       0.00000       0.00000       0.00000       0.00000       0.00000       0.00000       0.00000       4.52305       4.81381       4.90522       5.12047       4.99849       4.52159       3.59071       2.68139       2.07262       1.48561       1.10051      0.740194      0.448227      0.276895      0.155978     0.0774961     0.0361071     0.0180785    0.00726074    0.00291717   0.000993910   0.000317717   8.46931e-05   1.94256e-05   4.06277e-06   5.55543e-07       0.00000       0.00000       0.00000       0.00000       0.00000       0.00000       0.00000       0.00000       0.00000       0.00000
  13  16 2972.5286    3.6378  0.9415 12.1715 -0.0020  0.0331   0.1099   0.0857    0.1969   0.0000   436.3649       7.81960       12.6897      -1.23689      -1.52851       6.39078      -1.27059      -4.07499      -2.99062       1.30644      0.973050     -0.132983     -0.272410     -0.408084    -0.0899744     0.0505292     0.0207584    -0.0167166     0.0108271    0.00162527  -0.000310898  -0.000399212   0.000129084   1.97593e-05   3.28671e-06   6.07073e-07       0.00000       0.00000       0.00000       0.00000       0.00000       0.00000       0.00000       0.00000       0.00000       0.00000       3.80730       4.73284       5.08664       4.58068       4.78001       3.89801       3.22193       2.65832       1.83150       1.48365      0.942935      0.618400      0.397141      0.230152      0.134527     0.0684064     0.0325000     0.0160041    0.00648329    0.00269952   0.000994823   0.000295836   9.47838e-05   2.59704e-05   4.63272e-06   5.97681e-07       0.00000       0.00000       0.00000       0.00000       0.00000       0.00000       0.00000       0.00000       0.00000       0.00000
  13  17 3112.4490    3.8946  0.9336 12.6381 -0.0047  0.0359   0.1275   0.0879    0.1273   0.0000   440.1771       4.34744       8.74967       7.46457       3.85002     -0.220812      -5.46792      -2.09788     -0.344386      -1.30091    -0.0792326     -0.179818     -0.210139    -0.0293995     -0.362749    -0.0729660     0.0317143   -0.00362612   0.000364757   -0.00210949  -0.000939449  -3.19582e-05   0.000193880   2.73429e-05  -1.08943e-06  -6.28695e-07       0.00000       0.00000       0.00000       0.00000       0.00000       0.00000       0.00000       0.00000       0.00000       0.00000       3.90059       5.27808       5.61035       4.94421       5.24536       4.40496       3.35037       2.97363       1.92970       1.50368       1.07592      0.672255      0.438511      0.262692      0.134061     0.0746874     0.0385956     0.0154354    0.00765502    0.00303210    0.00100007   0.000354028   0.000121119   3.10570e-05   5.35956e-06   7.29111e-07       0.00000       0.00000       0.00000       0.00000       0.00000       0.00000       0.00000       0.00000       0.00000       0.00000
  13  18 3252.3008    3.6993  1.0691 12.7497 -0.0121  0.0388   0.1147   0.0990    0.1255   0.0000   440.0046       1.97326       9.27954       7.66622      -5.21140       3.64721       1.59012      0.792771      0.166975      -4.09645       1.05568    -0.0376813     -0.377476     0.0517691     -0.288286     -0.167903     0.0223910    -0.0249229    0.00303664    0.00308415  -0.000128463  -7.19112e-05   4.93869e-05  -1.40875e-05  -1.24423e-06   1.09292e-06       0.00000       0.00000       0.00000       0.00000       0.00000       0.00000       0.00000       0.00000       0.00000       0.00000       4.31949       5.69104       5.90808       5.96406       5.39143       4.77441       3.86519       2.96091       2.42326       1.61048       1.16445      0.750722      0.455419      0.280446      0.159946     0.0825911     0.0409251     0.0184966    0.00831312    0.00319129    0.00118435   0.000420511   0.000118368   2.65253e-05   5.84764e-06   8.48242e-07       0.00000       0.00000       0.00000       0.00000       0.00000       0.00000       0.00000       0.00000       0.00000       0.00000
  13  19 3392.3103    3.3328  1.5786 12.1394 -0.0097  0.0479   0.0831   0.1138    0.1022   0.0000   434.1097       6.28452    0.00797686       13.5303      0.684537      -1.15604       2.20023    -0.0212567      -1.39100       2.44235       1.23457      0.351031      0.982605     -0.220502     0.0973593     0.0502121     0.0257746    -0.0186216    -0.0108157  -0.000635243    0.00307860   0.000458451  -0.000129651  -4.52784e-06  -1.30301e-05  -3.78149e-07       0.00000       0.00000       0.00000       0.00000       0.00000       0.00000       0.00000       0.00000       0.00000       0.00000       5.75601       7.62184       7.89600       8.07981       6.78899       6.10894       5.02728       3.85727       3.02765       2.11226       1.39763      0.957079      0.563407      0.359500      0.185930      0.109202     0.0537409     0.0248924     0.0107253    0.00440403    0.00152990   0.000533254   0.000134869   3.37158e-05   6.91809e-06   1.03386e-06       0.00000       0.00000       0.00000       0.00000       0.00000       0.00000       0.00000       0.00000       0.00000       0.00000
  13  20 3532.4804    2.7623  2.6207 11.5503 -0.0036  0.0649   0.0546   0.1533    0.0754   0.0000   442.7546      -7.20126       10.3293      -8.14065       18.7918       4.72663      -9.90530       9.51930      -1.22924     -0.479713      -1.43333      0.166618       1.13804     -0.157718      0.526227      0.230663    -0.0150674     0.0401272   -0.00403758   -0.00470829   -0.00366229  -0.000426840   0.000265856   3.73313e-06  -1.08074e-05   1.10693e-06       0.00000       0.00000       0.00000       0.00000       0.00000       0.00000       0.00000       0.00000       0.00000       0.00000       7.18805       9.60814       9.77008       9.37235       9.36352       7.64945       6.71842       5.27979       3.97088       2.97193       2.03709       1.26123      0.828283      0.500837      0.279031      0.150439     0.0691575     0.0346673     0.0140731    0.00615891    0.00210331   0.000692484   0.000209127   5.22883e-05   1.07824e-05   1.38346e-06       0.00000       0.00000       0.00000       0.00000       0.00000       0.00000       0.00000       0.00000       0.00000       0.00000
  13  21 3673.0296    2.2190  3.7288 11.1087 -0.0051  0.0784   0.0388   0.1935    0.0635   0.0000   447.9302       7.26552     -0.484116       5.49580     -0.575026      -2.91821      -3.30845      -12.7399      -11.3571      -1.12317     -0.288874     -0.562731     -0.215628     -0.565546     -0.639449      0.164483      0.119821    -0.0500165     0.0108961     0.0126811   -0.00304929   -0.00101238   0.000318044  -1.57628e-05  -3.33066e-05   1.55562e-06       0.00000       0.00000       0.00000       0.00000       0.00000       0.00000       0.00000       0.00000       0.00000       0.00000       8.82902       11.5787       12.2396       12.4867       10.9781       9.42092       8.43892       6.33370       4.98004       3.51385       2.51551       1.58120       1.01618      0.610293      0.350762      0.184653     0.0909158     0.0451155     0.0193823    0.00785390    0.00279934   0.000901952   0.000259190   5.98676e-05   1.28642e-05   1.69721e-06       0.00000       0.00000       0.00000       0.00000       0.00000       0.00000       0.00000       0.00000       0.00000       0.00000
  13  22 3813.6726    1.8671  5.2241 10.6017 -0.0025  0.0945   0.0288   0.2444    0.0635   0.0000   433.4369       5.80860       59.1880       42.5755       7.51315       1.62335       5.51805      -3.04093      -14.3689     -0.737463     -0.415710      -1.19749      -2.38110      -1.01011     -0.755031      0.416007     0.0959454    -0.0512001     0.0327858   -0.00687214   -0.00198339   -0.00172103  -0.000362955  -3.18357e-05  -7.10370e-06  -1.86207e-06       0.00000       0.00000       0.00000       0.00000       0.00000       0.00000       0.00000       0.00000       0.00000       0.00000       10.5747       13.9062       14.2055       14.3735       13.4558       12.0328       9.76109       7.72617       5.84135       4.43145       3.00463       2.01222       1.33081      0.750637      0.440103      0.226547      0.121742     0.0501553     0.0241588    0.00907646    0.00360799    0.00109133   0.000323964   7.78207e-05   1.48032e-05   2.11557e-06       0.00000       0.00000       0.00000       0.00000       0.00000       0.00000       0.00000       0.00000       0.00000       0.00000
  13  23 3954.3830    1.4945  6.0797 10.5127 -0.0058  0.1123   0.0247   0.2966    0.0572   0.0000   420.6707       33.0781       16.3711       10.7402       39.0153      0.866385      0.698574       17.9830      -6.27803      -9.28354       8.55629       2.90169      0.143646    -0.0272784     -0.178104      0.286584      0.285328    -0.0278928    -0.0374462     0.0157144    0.00494673   0.000398344  -0.000363235  -0.000283783  -2.65538e-05   2.72161e-06       0.00000       0.00000       0.00000       0.00000       0.00000       0.00000       0.00000       0.00000       0.00000       0.00000       12.8165       16.7373       17.5201       17.3602       16.3131       14.0543       11.5726       9.43422       7.08056       5.15192       3.64307       2.36694       1.51340      0.945099      0.511124      0.282716      0.147199     0.0614046     0.0299402     0.0113973    0.00402380    0.00134970   0.000383877   9.23193e-05   1.77377e-05   2.41028e-06       0.00000       0.00000       0.00000       0.00000       0.00000       0.00000       0.00000       0.00000       0.00000       0.00000
  13  24 4095.2658    1.2223  7.5658 10.2235 -0.0064  0.1323   0.0204   0.3836    0.0554   0.0000   457.7745       4.03728      -35.1340       15.6316       45.2849      -7.18529      -8.64028      -6.93015       21.5462      -5.59860      -2.00436      -3.10688       2.52423      0.373026     -0.889090    -0.0374114     -0.151182     -0.204705    -0.0182651     0.0255854   -0.00533842  -0.000993821   -0.00108604  -2.02957e-05   3.73012e-05  -2.31677e-06       0.00000       0.00000       0.00000       0.00000       0.00000       0.00000       0.00000       0.00000       0.00000       0.00000       15.5768       19.9053       21.1029       20.5303       18.8852       16.7481       14.0323       11.4297       8.51919       6.30473       4.28951       2.84613       1.81225       1.05891      0.608969      0.328204      0.168275     0.0778610     0.0341311     0.0134626    0.00494757    0.00156252   0.000443481   0.000108042   1.99797e-05   2.74397e-06       0.00000       0.00000       0.00000       0.00000       0.00000       0.00000       0.00000       0.00000       0.00000       0.00000
  14   9 2017.0120    0.6018  0.4518  9.3852  0.0001  0.0288   0.0241   0.0515    0.0767   0.0000   437.3338      -1.60257       10.4008      -4.14059       1.40395      -1.13093       3.39005       1.78576    0.00541657     -0.537395     -0.151944     -0.363688     0.0436730    -0.0738756     0.0267444     0.0268002   -0.00989953    0.00504010   -0.00419985   0.000318422   0.000668854   0.000346751  -9.62365e-05  -0.000115901  -7.95633e-06   1.04672e-06  -9.03553e-07  -8.14264e-08       0.00000       0.00000       0.00000       0.00000       0.00000       0.00000       0.00000       0.00000       3.35538       4.66508       4.98685       4.60135       4.31558       3.84861       2.97335       2.53305       1.79944       1.41154      0.917179      0.591255      0.401326      0.230041      0.145815     0.0843693     0.0418878     0.0209505     0.0106587    0.00411737    0.00182311   0.000738304   0.000258873   8.00508e-05   2.47228e-05   5.92215e-06   9.44976e-07   1.42213e-07       0.00000       0.00000       0.00000       0.00000       0.00000       0.00000       0.00000       0.00000
  14  11 2305.6932    1.0783  0.7434 10.2023 -0.0046  0.0320   0.0360   0.0757    0.0929   0.0000   440.5697       3.11013       14.9053       1.77123     -0.421532      0.566195       2.44296      -3.06476      0.307859      -1.00139      0.357853      0.514842    -0.0189791    -0.0198054      0.241555     -0.125000    -0.0404634   -0.00385577   -0.00453412  -0.000371431   -0.00197955   -0.00147792   0.000480017  -9.42671e-06   2.50608e-05   5.50013e-06   2.33387e-06   1.12730e-07       0.00000       0.00000       0.00000       0.00000       0.00000       0.00000       0.00000       0.00000       3.88921       5.11479       5.22723       5.22847       4.85823       4.18781       3.48049       2.71216       1.90887       1.52592      0.990849      0.721384      0.470145      0.285533      0.159844     0.0873155     0.0499364     0.0225824     0.0115952    0.00436728    0.00214939   0.000749175   0.000272871   7.83934e-05   2.18934e-05   6.04224e-06   1.09911e-06   1.54992e-07       0.00000       0.00000       0.00000       0.00000       0.00000       0.00000       0.00000       0.00000
  14  13 2587.3249    1.9594  0.8880 11.2539 -0.0047  0.0378   0.0624   0.0841    0.1135   0.0000   442.5337      0.416906       15.4592      -1.15056      -6.56578       3.07023       2.97758     -0.139328     -0.665902       1.16495       1.17390      0.687444     0.0721339     0.0400003     -0.300974    -0.0388283     0.0309666    0.00168418    -0.0152177    0.00551322    0.00330931  -0.000684245  -0.000142923   0.000172227   2.24809e-05   8.71171e-06  -2.32749e-07   1.54553e-07       0.00000       0.00000       0.00000       0.00000       0.00000       0.00000       0.00000       0.00000       4.11363       5.05315       5.14352       5.05478       5.21699       4.03500       3.86942       3.06596       2.31323       1.87230       1.24358      0.816188      0.509968      0.315145      0.218957      0.108200     0.0595804     0.0284099     0.0133672    0.00633367    0.00247107   0.000892644   0.000336917   8.99255e-05   2.78206e-05   7.35979e-06   1.38477e-06   1.67163e-07       0.00000       0.00000       0.00000       0.00000       0.00000       0.00000       0.00000       0.00000
  14  15 2869.1900    3.3574  0.7911 11.6026 -0.0161  0.0344   0.1166   0.0774    0.3343   0.0000   429.3393       2.19841       7.65804       7.98529      -2.01817       7.73745      -5.65190       1.94183      0.373425      -1.20728      -1.67421     -0.297897     -0.720097     -0.592649     0.0205445    -0.0138341    -0.0816669    -0.0261693     0.0150337   2.44184e-05   -0.00481665  -3.21534e-05  -0.000218200  -3.64028e-05   1.60324e-05  -7.65623e-06   4.06310e-07   4.87850e-08       0.00000       0.00000       0.00000       0.00000       0.00000       0.00000       0.00000       0.00000       3.70586       4.97044       5.02787       4.58968       4.80565       4.06175       3.73379       2.60180       2.14934       1.56199       1.17805      0.845322      0.494314      0.370231      0.180366      0.130607     0.0601729     0.0268644     0.0185983    0.00482413    0.00311778    0.00100727   0.000312981   0.000118651   2.51471e-05   7.03029e-06   1.42126e-06   1.56715e-07       0.00000       0.00000       0.00000       0.00000       0.00000       0.00000       0.00000       0.00000
  14  16 3010.1119    4.1449  0.7760 12.2677 -0.0059  0.0397   0.1403   0.0731    0.2364   0.0000   440.4481       3.49628       20.0793       8.00891      0.725826      -2.05845       2.47207      0.734361      0.381397     -0.131858       1.16195    -0.0222313     -0.534651      0.392837      0.214339     0.0216151     0.0272402    0.00797631    0.00315020   -0.00299321   -0.00373531    0.00186808  -0.000288251  -8.61437e-05   2.07722e-05   5.79447e-06  -8.34904e-07   2.83395e-07       0.00000       0.00000       0.00000       0.00000       0.00000       0.00000       0.00000       0.00000       3.98380       5.68664       5.09391       5.18851       6.09777       4.04424       4.14992       2.50192       2.58186       1.84423       1.28429      0.871959      0.451931      0.394312      0.203224      0.131700     0.0618360     0.0297741     0.0142875    0.00525635    0.00257624   0.000918137   0.000293303   0.000122373   2.45094e-05   8.30284e-06   1.96043e-06   1.95771e-07       0.00000       0.00000       0.00000       0.00000       0.00000       0.00000       0.00000       0.00000
  14  18 3290.7713    3.5572  1.3307 12.4366 -0.0127  0.0421   0.0966   0.1055    0.1301   0.0000   433.8227       4.53061       20.0237      -6.54710       5.75759       1.24246      -5.73527       4.26911      0.562568     -0.202976       1.83544     -0.677904     -0.746524     -0.216787      0.467970      0.198524     0.0417349     0.0373964    -0.0280212    0.00422537   -0.00236130   0.000129028   0.000950806  -4.17479e-05  -6.30232e-05  -9.54440e-06   6.24220e-08   1.64113e-07       0.00000       0.00000       0.00000       0.00000       0.00000       0.00000       0.00000       0.00000       4.43110       5.72998       6.04880       6.09278       5.73717       4.90204       4.38514       3.25848       2.70548       1.94556       1.39400      0.943348      0.591304      0.385171      0.224267      0.133916     0.0660562     0.0340145     0.0164735    0.00716815    0.00296824    0.00116772   0.000401801   0.000126701   3.24348e-05   7.99608e-06   1.71971e-06   2.13866e-07       0.00000       0.00000       0.00000       0.00000       0.00000       0.00000       0.00000       0.00000
  14  19 3431.4233    2.9778  1.6720 12.2722 -0.0215  0.0501   0.0751   0.1197    0.0913   0.0000   434.2695       1.69085      -6.73063       13.9359       5.64563       4.69977      -3.19578       5.50160       2.80898       3.32212       3.66354      -2.06019       1.16061     -0.452773     -0.446871     -0.460844      0.217743    0.00410652   -0.00632459    0.00386080   -0.00296206   -0.00206230  -0.000359922  -3.53792e-05   7.77274e-05  -9.04808e-06  -9.44657e-07  -4.97254e-08       0.00000       0.00000       0.00000       0.00000       0.00000       0.00000       0.00000       0.00000       5.55574       6.96823       7.52025       7.21509       6.69308       6.20891       5.00304       4.32696       3.44457       2.46271       1.72228       1.16331      0.777880      0.449037      0.275790      0.147623     0.0868486     0.0413477     0.0201108    0.00822237    0.00361039    0.00129687   0.000511782   0.000152993   4.40227e-05   9.76952e-06   1.79486e-06   2.46052e-07       0.00000       0.00000       0.00000       0.00000       0.00000       0.00000       0.00000       0.00000
  14  20 3572.1499    2.5217  2.9333 11.5212 -0.0075  0.0640   0.0468   0.1639    0.0708   0.0000   425.3501     -0.808272       19.7137       16.9249      -10.5525      0.448843       9.47944      -4.44428      -8.56670      -3.87933       2.90105       2.79837      0.301267     -0.210923      0.153045      0.136983     -0.104851    -0.0523741   -0.00565660    0.00282140    0.00501153    0.00103207    0.00105927  -0.000380241  -3.97930e-05   3.87117e-05  -2.26065e-06   3.18267e-07       0.00000       0.00000       0.00000       0.00000       0.00000       0.00000       0.00000       0.00000       6.87672       8.75899       9.44791       9.14089       8.88614       7.68089       6.52040       5.54632       4.08697       3.20506       2.19305       1.57298      0.943918      0.623744      0.368397      0.208058      0.109610     0.0555565     0.0269416     0.0119284    0.00495995    0.00183860   0.000652292   0.000210338   5.59034e-05   1.42882e-05   2.45648e-06   3.19032e-07       0.00000       0.00000       0.00000       0.00000       0.00000       0.00000       0.00000       0.00000
  14  21 3713.1389    2.0626  4.2834 11.0226 -0.0023  0.0797   0.0340   0.2158    0.0614   0.0000   438.5696       21.5591       17.0584      -24.2718      -6.79224      -5.50904       12.5762      -1.55528      -1.89397       3.16832     -0.151436       2.50978     -0.762978      0.502136      0.592726      0.213707     -0.255914    -0.0479743     0.0480176   -0.00207689   -0.00531114    0.00112405  -0.000832518  -0.000350435   0.000123916   3.90111e-06  -5.99137e-06   7.12782e-08       0.00000       0.00000       0.00000       0.00000       0.00000       0.00000       0.00000       0.00000       8.87332       11.0686       12.1069       11.8516       11.3155       10.0669       8.20561       6.73102       5.39177       3.85968       2.79708       1.93356       1.21635      0.781747      0.460001      0.258991      0.140312     0.0703380     0.0328711     0.0149104    0.00603610    0.00230003   0.000821762   0.000267780   7.19085e-05   1.63235e-05   3.03316e-06   3.86819e-07       0.00000       0.00000       0.00000       0.00000       0.00000       0.00000       0.00000       0.00000
  14  22 3853.9533    1.7142  5.9495 10.4803 -0.0055  0.1039   0.0254   0.2626    0.0620   0.0000   449.1184      -5.75716       31.1438       20.3300      -21.0327       4.02437       16.6964      -7.01215      -13.5944       3.93035       2.15642      0.401032      -1.61422     -0.759815      -1.11610     -0.301872      0.111131     -0.135286   -0.00853840     0.0232548   -0.00262280    0.00294784    0.00205732   2.09182e-06   2.27845e-05  -2.36657e-05  -6.58453e-06   1.21691e-07       0.00000       0.00000       0.00000       0.00000       0.00000       0.00000       0.00000       0.00000       10.6037       14.6364       14.6935       15.1060       13.7968       12.8847       10.6637       8.67449       6.77610       5.21412       3.56420       2.53263       1.67452       1.01289      0.619747      0.346943      0.182754     0.0943580     0.0437369     0.0198611    0.00797934    0.00321272    0.00113855   0.000344966   9.53527e-05   2.28363e-05   4.21711e-06   6.00470e-07       0.00000       0.00000       0.00000       0.00000       0.00000       0.00000       0.00000       0.00000
  14  23 3995.0894    1.4021  7.0497 10.4031 -0.0044  0.1202   0.0224   0.3289    0.0551   0.0000   453.4302       13.3728       34.3107      -16.9630      -25.2612      -6.08121       17.8083       27.0329       6.58962      -15.8348      -2.17246     -0.380885     -0.146215       1.88276      -2.25443     -0.448384      0.302135    -0.0750452    -0.0630871    -0.0115108   -0.00946473   -0.00117008   0.000964872  -7.39257e-05  -6.67496e-05  -5.47457e-05   5.83939e-07  -1.11233e-06       0.00000       0.00000       0.00000       0.00000       0.00000       0.00000       0.00000       0.00000       12.8453       17.2732       18.3203       17.8716       16.7465       15.1660       12.5096       10.5360       7.74831       5.87300       4.31157       2.92291       1.94231       1.22213      0.711012      0.412968      0.218593      0.111310     0.0557142     0.0236833     0.0102268    0.00384400    0.00130317   0.000414445   0.000115287   2.67083e-05   4.73379e-06   6.45402e-07       0.00000       0.00000       0.00000       0.00000       0.00000       0.00000       0.00000       0.00000
  14  24 4136.4502    1.1347  8.7094 10.1402 -0.0021  0.1540   0.0195   0.4140    0.0568   0.0000   408.5578       23.3380       43.0480       58.4138      -8.30422      -16.6136       3.75502       5.33094      -17.6992      -7.91247       4.81608       3.23816      -2.91422      -2.38589     -0.506310       1.10734      0.144595     -0.191894     0.0577219   -0.00239086   -0.00150509   0.000749113   -0.00113869   0.000331251  -0.000308117   6.09184e-05   4.06656e-06   6.39504e-07       0.00000       0.00000       0.00000       0.00000       0.00000       0.00000       0.00000       0.00000       15.9647       21.8554       22.5918       22.8399       20.7603       19.3260       15.7615       13.3943       10.2160       7.83776       5.54533       3.76972       2.47978       1.56128      0.924746      0.529937      0.284131      0.144286     0.0692973     0.0307652     0.0127945    0.00493454    0.00170488   0.000534666   0.000148433   3.44781e-05   6.17415e-06   8.77825e-07       0.00000       0.00000       0.00000       0.00000       0.00000       0.00000       0.00000       0.00000
  14  25 4277.5954    0.9739 10.5257  9.9066 -0.0063  0.1805   0.0171   0.5174    0.0544   0.0000   409.6305       34.0343       21.7102       27.3771       9.70801      -60.2139      -26.3427       12.0195      -6.81963      -7.45400       12.7826      -1.48204      -8.00333       2.98638     -0.451334      0.423924      0.303180      0.261412    -0.0705901    0.00326595     0.0264755    0.00915633   -0.00388770  -0.000875486   1.13596e-05  -1.34440e-05   7.02963e-06   8.73122e-07       0.00000       0.00000       0.00000       0.00000       0.00000       0.00000       0.00000       0.00000       19.2816       25.4210       27.1270       26.7431       25.1199       23.0190       18.7731       15.3228       12.0883       8.77642       6.52287       4.46815       2.97094       1.86302       1.11098      0.629506      0.343076      0.176236     0.0821366     0.0378467     0.0152956    0.00583861    0.00204587   0.000646170   0.000175551   3.87124e-05   7.21972e-06   9.55121e-07       0.00000       0.00000       0.00000       0.00000       0.00000       0.00000       0.00000       0.00000
  14  26 4419.7038    0.7735 12.5034  9.8696 -0.0053  0.2598   0.0160   0.6927    0.0467   0.0000   425.6096      -4.22987       65.9622      0.967010      -33.0362      -19.3777       33.7039       25.1414      -19.1264      -40.1987       7.86479      -1.24073       2.95904      -2.04908      -1.24071       1.44630    -0.0671908    -0.0155842    -0.0195950    -0.0894844   -0.00800176     0.0113466    0.00285639  -0.000872056  -0.000195512   6.11686e-05   3.07366e-05   1.42090e-06       0.00000       0.00000       0.00000       0.00000       0.00000       0.00000       0.00000       0.00000       26.6164       35.8694       37.4563       37.5514       35.0955       31.5086       26.5818       22.4548       16.9974       12.9194       9.38208       6.51678       4.37407       2.76813       1.65229      0.968192      0.534466      0.259522      0.140612     0.0539125     0.0254511    0.00887369    0.00308363   0.000942690   0.000255180   5.80762e-05   1.05857e-05   1.43360e-06       0.00000       0.00000       0.00000       0.00000       0.00000       0.00000       0.00000       0.00000
  14  27 4560.6298    0.6563 13.9158  9.7192 -0.0095  0.3196   0.0135   0.7962    0.0413   0.0000   366.7308       31.3622       68.5648       44.3945      -27.4673      -48.6180       59.3982       37.8511      -6.96868      -29.1791      -3.84108       12.8367       2.00169       1.59368      -5.76895       2.08491       1.01094     -0.541398    -0.0638826    -0.0826068    -0.0270597    0.00825729    0.00730137  -0.000741497  -0.000413385   5.46472e-05   1.48093e-05   4.76012e-07       0.00000       0.00000       0.00000       0.00000       0.00000       0.00000       0.00000       0.00000       33.5794       42.8626       47.8012       45.5369       44.1359       38.2095       33.7282       27.2792       21.5696       15.7880       11.7637       7.99820       5.26462       3.33870       2.03019       1.17258      0.623026      0.318099      0.161489     0.0689005     0.0291660     0.0107965    0.00371963    0.00114774   0.000310964   6.96816e-05   1.31871e-05   1.55654e-06       0.00000       0.00000       0.00000       0.00000       0.00000       0.00000       0.00000       0.00000
  15  12 2481.0283    1.6808  0.7562 10.9792 -0.0115  0.0342   0.0574   0.0759    0.0954   0.0000   438.2760      -2.15890       7.96423    -0.0107434      -6.49177       4.04540      -6.67336     -0.395741       3.03063      0.277083      -1.71275      0.469500      0.513885     -0.285010     -0.185837     0.0266210   -0.00894893    -0.0522777   -0.00829905    0.00483597    0.00176633   0.000267297    0.00170157  -0.000387817  -1.70972e-05  -2.23181e-05   9.93115e-06  -5.25420e-07   2.18807e-07   1.15534e-07       0.00000       0.00000       0.00000       0.00000       0.00000       0.00000       3.57139       4.53682       4.55614       4.57014       4.07263       3.93696       3.18005       3.08565       2.25642       1.78930       1.30795      0.839473      0.570643      0.392118      0.207099      0.124857     0.0796074     0.0361679     0.0218303    0.00965404    0.00432456    0.00185324   0.000857299   0.000239862   8.65843e-05   2.78908e-05   7.72791e-06   1.69862e-06   2.85977e-07   4.67582e-08       0.00000       0.00000       0.00000       0.00000       0.00000       0.00000
  15  14 2764.1319    2.7744  0.7736 11.7768 -0.0080  0.0357   0.0927   0.0671    0.1232   0.0000   441.5320      -8.93987       15.7194       3.02489       1.86428      -4.00923      -5.35971       1.85841       3.63437      -1.04491      0.313336     -0.432155      0.849261      0.123707     0.0890950    -0.0650012    -0.0693864    -0.0360683    -0.0141618    0.00251880    0.00568019  -0.000255311  -0.000487256  -0.000227747  -0.000127286   4.65369e-05   1.05385e-05  -1.51540e-07  -5.63717e-07   2.69883e-08       0.00000       0.00000       0.00000       0.00000       0.00000       0.00000       3.40233       4.46982       4.79184       4.99060       4.48072       3.76236       3.63175       2.94924       1.99502       1.76109       1.22327      0.853403      0.550207      0.360249      0.243748      0.116706     0.0855917     0.0387173     0.0210738     0.0101651    0.00463945    0.00230624   0.000863487   0.000265222   0.000104890   2.47290e-05   7.68572e-06   1.91802e-06   3.26642e-07   4.43600e-08       0.00000       0.00000       0.00000       0.00000       0.00000       0.00000
  15  15 2905.7342    3.4141  0.8468 11.9582 -0.0048  0.0422   0.0995   0.0700    0.2121   0.0000   433.6448       4.22914       11.9197       1.72197      -2.63547       6.25900      -1.50486       2.62184      0.593217       1.39633       1.23716     -0.560868     -0.125135     0.0606719     -0.370607     0.0571684    -0.0691265   -0.00985641   -0.00257081  -0.000789084   0.000609919   0.000761193  -0.000210759  -0.000165316  -3.29242e-05   9.84239e-06   1.09935e-05  -1.22041e-07   5.61919e-09  -1.40182e-08       0.00000       0.00000       0.00000       0.00000       0.00000       0.00000       3.10748       5.88048       4.91335       5.77682       5.64703       4.33371       4.74502       2.80372       3.41056       1.49547       1.90048      0.747045      0.842338      0.364799      0.295976      0.143399     0.0862834     0.0491901     0.0201267     0.0130891    0.00362861    0.00255115   0.000679921   0.000348986   0.000109120   3.25111e-05   1.32202e-05   1.67114e-06   6.76930e-07   7.13426e-08       0.00000       0.00000       0.00000       0.00000       0.00000       0.00000
  15  17 3187.9750    4.0612  1.0419 12.8140 -0.0111  0.0409   0.1342   0.1022    0.1997   0.0000   437.5843       7.69883       2.65089       1.12163      0.814769       1.10288       1.11853       1.54438       1.42626    -0.0419741      0.519240      -1.45891       1.36998      0.493246     -0.341825    -0.0128071     0.0232543    -0.0418853    0.00757889     0.0131361  -0.000582584    0.00171767   -0.00125178   4.89569e-05  -9.56831e-05  -2.70529e-05   6.72597e-06  -1.75431e-06  -1.16249e-07   3.95747e-08       0.00000       0.00000       0.00000       0.00000       0.00000       0.00000       3.94061       5.61784       5.54987       6.26829       5.56301       5.07943       4.15728       3.63257       2.74210       2.09772       1.50439       1.04443      0.752691      0.433917      0.326012      0.137819      0.110665     0.0429156     0.0313591     0.0105611    0.00681293    0.00204607    0.00118253   0.000275988   0.000149606   3.06956e-05   1.16531e-05   2.43718e-06   4.49442e-07   6.55865e-08       0.00000       0.00000       0.00000       0.00000       0.00000       0.00000
  15  18 3328.7847    3.4676  1.5285 12.4445  0.0041  0.0493   0.0897   0.1148    0.1306   0.0000   439.3171       14.3944       12.9421       4.94958       8.38583       2.78362      0.199881      -5.28298       3.08913       3.39283       2.31721      -2.47210     -0.785854      0.320756     -0.253160     -0.293602      0.108164   -0.00601534    -0.0301040    0.00300934    0.00370522   -0.00207069  -0.000681756   0.000156380  -0.000140136  -8.17203e-06  -1.49435e-05  -2.80530e-07  -9.23762e-09  -8.22222e-08       0.00000       0.00000       0.00000       0.00000       0.00000       0.00000       4.70370       6.06016       6.99343       6.82092       6.27881       5.54417       5.22658       3.93221       3.00240       2.55220       1.72047       1.21780      0.812464      0.556019      0.330237      0.179012      0.112519     0.0637909     0.0304247     0.0139997    0.00683836    0.00307415    0.00123406   0.000442709   0.000148954   4.04593e-05   1.10337e-05   2.75075e-06   4.76459e-07   5.73754e-08       0.00000       0.00000       0.00000       0.00000       0.00000       0.00000
  15  19 3469.8327    2.7917  2.2468 11.8596 -0.0045  0.0531   0.0566   0.1407    0.0885   0.0000   442.3329       6.80237       4.16094      -4.55303       5.78829      -6.27833       6.20468      -9.45449       6.61596       3.66087       2.50052      -1.21479      0.639821       1.03962      0.512668     -0.574137     0.0667162      0.156537    -0.0102806    -0.0286616    0.00474096   9.04223e-05   0.000872005   0.000369608  -7.17428e-06  -5.83930e-05   5.62055e-07   3.89557e-07   1.65758e-07  -2.40642e-08       0.00000       0.00000       0.00000       0.00000       0.00000       0.00000       5.48092       6.87250       7.32224       7.66237       6.61720       6.55087       5.40428       4.56982       3.47075       2.84188       1.95408       1.41725      0.947699      0.639189      0.376882      0.230873      0.128676     0.0694091     0.0359003     0.0168150    0.00787755    0.00330702    0.00138289   0.000494338   0.000164023   4.85866e-05   1.18852e-05   2.80431e-06   4.51603e-07   6.94082e-08       0.00000       0.00000       0.00000       0.00000       0.00000       0.00000
  15  20 3611.1005    2.4793  3.4772 11.0372 -0.0016  0.0656   0.0403   0.1666    0.0854   0.0000   436.0354       10.0105       9.54182       11.2531      -11.5825       9.81704       1.91378      -6.85202       3.78543      -3.94325     -0.367158       1.99538      -1.71714     -0.570346      0.612979      0.278943     -0.197854     0.0146471     0.0397684    -0.0142011   -0.00441838   0.000909811   -0.00227911   -0.00136167   0.000268781   0.000108058  -8.50485e-06  -9.42615e-06   9.25839e-07   1.30669e-07       0.00000       0.00000       0.00000       0.00000       0.00000       0.00000       6.44919       8.62912       8.95882       9.16308       8.44631       7.97911       6.65872       5.44189       4.51343       3.30159       2.43991       1.75773       1.14963      0.767077      0.481037      0.281495      0.155505     0.0907524     0.0442158     0.0203033     0.0102479    0.00407595    0.00158572   0.000613448   0.000205096   6.24360e-05   1.57119e-05   3.54744e-06   6.65359e-07   8.81204e-08       0.00000       0.00000       0.00000       0.00000       0.00000       0.00000
  15  21 3752.5336    2.0187  4.7115 10.8018 -0.0022  0.0870   0.0309   0.2045    0.0657   0.0000   435.3658       5.22278       8.07343       3.03566      -20.2327       6.10352       1.79578      -4.65113       3.43772      -6.35585      -5.22192     -0.214950      0.314508      0.313072       1.30693     -0.288056      0.123481     0.0313004    -0.0723649    -0.0356365  -0.000455194    0.00572623   0.000570465  -0.000977789   0.000316506   7.19371e-05  -3.47380e-06  -1.34717e-05   6.96502e-07   8.59319e-08       0.00000       0.00000       0.00000       0.00000       0.00000       0.00000       8.44978       11.6162       11.8958       12.4656       11.3927       10.3968       9.05587       7.30110       5.89333       4.45092       3.24617       2.36022       1.54750       1.03239      0.634661      0.383000      0.208237      0.119594     0.0565794     0.0295386     0.0126110    0.00584136    0.00209176   0.000847191   0.000271282   8.34022e-05   2.09694e-05   4.94648e-06   9.19968e-07   1.20861e-07       0.00000       0.00000       0.00000       0.00000       0.00000       0.00000
  15  22 3894.0842    1.6684  6.3171 10.3811 -0.0024  0.0991   0.0233   0.2670    0.0614   0.0000   455.0416       13.7292       23.2347      -4.05021       5.71331       17.9196      -4.27975      -10.9104       5.11258       3.14704     -0.470769      -5.97620      0.837545      0.957786      -1.53802      0.132740      0.375270      0.130403     -0.113529    -0.0524192     0.0117098   -0.00508764   -0.00199553   0.000394024   0.000477004  -1.38837e-05   5.95678e-06   8.97267e-06  -8.45430e-07  -4.17230e-08       0.00000       0.00000       0.00000       0.00000       0.00000       0.00000       9.98931       12.9272       14.2142       13.5133       13.4308       11.7031       10.3012       8.70845       6.52485       5.39125       3.74973       2.66266       1.79393       1.15237      0.730506      0.431350      0.239691      0.134644     0.0649180     0.0326714     0.0145168    0.00648813    0.00246825   0.000955572   0.000309193   9.16933e-05   2.49363e-05   5.89412e-06   9.75889e-07   1.18213e-07       0.00000       0.00000       0.00000       0.00000       0.00000       0.00000
  15  23 4035.4995    1.3366  7.3439 10.3606 -0.0072  0.1236   0.0212   0.3381    0.0540   0.0000   453.1290       13.9585      -24.4086       9.49529       15.6385       4.40593       6.79689       1.12443       2.41964     -0.816421       7.48171       1.16407      0.812763      -1.99284     0.0595392       1.24350     -0.168721     -0.418555    -0.0784297     0.0546045     0.0267894    -0.0171389    0.00478350    0.00186549  -0.000256108   0.000194555  -4.10404e-05  -1.52449e-05   8.92456e-07  -2.62875e-07       0.00000       0.00000       0.00000       0.00000       0.00000       0.00000       12.6283       16.3046       17.4400       17.1126       16.6645       14.7813       12.8340       10.3568       8.65740       6.37956       4.77411       3.32592       2.25561       1.48455      0.914810      0.574050      0.313393      0.174663     0.0908374     0.0420539     0.0205820    0.00804290    0.00334599    0.00121203   0.000391811   0.000120759   3.03569e-05   6.72180e-06   1.26185e-06   1.49294e-07       0.00000       0.00000       0.00000       0.00000       0.00000       0.00000
  15  24 4177.4070    1.1761  9.4609  9.9753 -0.0103  0.1467   0.0173   0.4178    0.0560   0.0000   429.4488       7.27474       91.1666      -19.9055       7.99521      -6.67052      -21.6958       1.71875       17.5983      -7.64437     -0.110891      -1.78921      -4.57925       3.86114      0.999590     -0.186678     0.0220109      0.454879     -0.265482    -0.0556925     0.0795564    0.00849035  -0.000158649   -0.00148722  -0.000475306  -0.000253683   4.82456e-05   9.04576e-06  -1.84263e-06  -1.22783e-07       0.00000       0.00000       0.00000       0.00000       0.00000       0.00000       14.5127       18.5047       20.4545       20.2848       19.5065       17.5294       14.9657       12.4347       9.76214       7.56927       5.54907       3.97892       2.75788       1.74152       1.12476      0.682001      0.378377      0.208176      0.107406     0.0532372     0.0241949     0.0102862    0.00399910    0.00149645   0.000485039   0.000142596   3.79284e-05   8.31862e-06   1.46204e-06   1.81293e-07       0.00000       0.00000       0.00000       0.00000       0.00000       0.00000
  16  13 2656.9289    2.3951  0.8651 11.2280 -0.0030  0.0322   0.0667   0.0673    0.1262   0.0000   437.7286      0.745490       2.98151       2.92801      -6.65495       1.20136      -2.04403      -1.59891      -1.78772      -2.08856      0.625848      0.556403     -0.574469     -0.192923     0.0150551    -0.0288945     0.0904470     0.0393102   -0.00811369    0.00944576   0.000219584    0.00213002   0.000294123  -0.000408862   0.000180581   5.59427e-05   6.01296e-07   8.99815e-07   1.87261e-06  -2.33063e-08   1.05609e-08  -7.93069e-09       0.00000       0.00000       0.00000       0.00000       3.46353       4.40762       4.58162       4.64405       4.48537       4.11139       3.51366       2.66007       2.16318       1.58289       1.22912      0.846649      0.624138      0.414531      0.262137      0.156435     0.0886112     0.0529592     0.0254359     0.0137058    0.00618869    0.00275794    0.00125608   0.000530231   0.000188173   7.23447e-05   2.11253e-05   6.43650e-06   1.65406e-06   3.44486e-07   7.22525e-08   8.56782e-09       0.00000       0.00000       0.00000       0.00000
  16  14 2799.4369    2.9244  0.7574 12.0296 -0.0087  0.0311   0.0937   0.0714    0.0940   0.0000   438.6265       3.52306       15.5474       3.30173       4.62249       5.37052      -1.36229      0.172403      -2.46371      -2.23256    -0.0247126     0.0340085      0.544423     -0.113203    -0.0541681    -0.0218876     0.0316580    -0.0439004    -0.0335239   -0.00616823   -0.00842489   -0.00275273  -0.000823062   0.000594194  -5.47181e-05   6.14191e-06   6.49863e-06   3.96983e-07  -2.02575e-06  -4.68701e-08   4.75565e-08  -1.53319e-08       0.00000       0.00000       0.00000       0.00000       2.87228       3.59331       4.05907       3.93494       3.69307       3.21524       3.09045       2.51751       2.01481       1.67229       1.13150      0.830139      0.589294      0.381635      0.220492      0.143230     0.0907063     0.0420582     0.0257811     0.0132807    0.00640261    0.00319227    0.00113081   0.000576516   0.000226954   7.00492e-05   2.43025e-05   6.62062e-06   1.74201e-06   4.29725e-07   7.35891e-08   8.78429e-09       0.00000       0.00000       0.00000       0.00000
  16  18 3366.2468    3.3367  1.6952 11.8868 -0.0106  0.0488   0.0823   0.1156    0.2060   0.0000   438.7040      -7.69471       1.27937       1.11427       1.71171      -1.07213      -5.70915       6.09675       2.81632     -0.704820      -1.87190      0.327170      0.188742      0.122895      -1.19754    -0.0716476      0.109904     -0.139089   -0.00227874     0.0192993    0.00829768   -0.00306592    0.00250010    0.00242034  -0.000107164  -0.000236129   7.36301e-05  -9.74738e-06  -5.42543e-06   4.18358e-07   4.25909e-08   3.58767e-09       0.00000       0.00000       0.00000       0.00000       5.06980       5.85950       6.76921       7.13310       6.15807       5.73080       5.31377       4.14456       3.20757       2.57305       2.02111       1.35608      0.891089      0.644084      0.440616      0.233810      0.142058     0.0905656     0.0454690     0.0224869    0.00971690    0.00532725    0.00239716    0.00107477   0.000355296   0.000130552   4.06005e-05   1.08420e-05   2.68490e-06   5.67400e-07   1.07518e-07   1.30346e-08       0.00000       0.00000       0.00000       0.00000
  16  19 3507.9263    2.7574  2.5302 11.6905 -0.0132  0.0578   0.0544   0.1471    0.0997   0.0000   453.6092       13.8385       11.1938      0.319190      -6.11019      -5.83142       11.8267      -3.04336      -10.2785       2.90441       1.34013      -2.07842      -2.54275      0.753079     -0.258762     -0.519225    -0.0492276      0.195237     -0.110394    -0.0122121    -0.0163331    0.00482384   -0.00208346  -0.000681902  -0.000463400  -0.000119714   1.40214e-05   8.04550e-06   2.29783e-06  -8.65449e-07  -2.42073e-08   1.69349e-08       0.00000       0.00000       0.00000       0.00000       5.76599       6.75420       7.37330       7.59823       7.65318       6.69225       5.73587       4.84872       3.93618       3.06547       2.30703       1.66608       1.15821      0.738997      0.500904      0.322030      0.190116      0.104398     0.0594310     0.0287442     0.0143141    0.00700478    0.00278248    0.00112089   0.000443573   0.000148968   4.87112e-05   1.36930e-05   3.57932e-06   7.62497e-07   1.30514e-07   1.55153e-08       0.00000       0.00000       0.00000       0.00000
  16  20 3649.6834    2.2529  3.5758 11.1945 -0.0059  0.0686   0.0379   0.1754    0.0763   0.0000   443.9837       15.5727       1.91142     -0.223999      0.832288      -4.76643       5.15227       16.1663       4.11576      -4.71095       3.54453     -0.765863     -0.206425      0.634622     -0.482634  -0.000320192     -0.105587      0.285116     -0.134679    -0.0456678     0.0227350   -0.00207907   -0.00473654   0.000451552   8.63071e-05  -0.000139586   0.000102099   1.80808e-05  -8.67261e-06   8.12257e-07  -3.86657e-08   1.58201e-08       0.00000       0.00000       0.00000       0.00000       6.62978       8.43483       9.53585       9.14606       9.15835       8.02414       7.07080       5.95924       4.63202       3.62287       2.72881       1.96494       1.40654      0.907758      0.605955      0.368063      0.221927      0.123623     0.0674520     0.0355451     0.0168854    0.00837215    0.00340787    0.00147744   0.000542746   0.000194197   6.14627e-05   1.73063e-05   4.68892e-06   9.89459e-07   1.68378e-07   1.89829e-08       0.00000       0.00000       0.00000       0.00000
  16  21 3791.6346    1.8788  5.0158 10.6285 -0.0061  0.0841   0.0275   0.2168    0.0666   0.0000   429.1845      -13.5768      -10.0554       6.59223       13.2281       8.85373      -12.2571       3.45816       11.0794       7.03264      -2.05028      0.653676       1.43596      -1.32355      0.883226     -0.353258    -0.0336098   0.000154521     -0.108242     0.0174149     0.0493270     0.0152874    0.00374841    0.00138964  -0.000432226  -0.000263850   2.26464e-05   1.25379e-05   1.46783e-05   1.44418e-06   1.27365e-07   8.32292e-09       0.00000       0.00000       0.00000       0.00000       7.97379       10.3659       11.2281       11.3458       10.8795       9.51806       8.85946       7.12436       5.91930       4.49588       3.39646       2.47187       1.75651       1.12120      0.736016      0.464714      0.270162      0.153361     0.0805746     0.0436629     0.0212809     0.0100328    0.00427036    0.00177949   0.000666391   0.000244607   7.57233e-05   2.17070e-05   5.56710e-06   1.20518e-06   2.22825e-07   2.50869e-08       0.00000       0.00000       0.00000       0.00000
  16  22 3933.5505    1.5852  7.0127 10.2819 -0.0074  0.1044   0.0218   0.2864    0.0598   0.0000   440.2760      -8.61591       13.5512      -2.49442      -6.81046      -12.0227       8.50890      -10.5158       2.10140      -1.65002       5.32546      -2.10293     -0.925096      -2.62326      0.621139      -1.12298     -0.289870     -0.141077     -0.153982     0.0741180    -0.0722798   -0.00245101   0.000604272    0.00203342  -0.000873851  -0.000262968  -2.12486e-05   3.05554e-05  -3.40365e-06  -1.79563e-06  -9.35090e-08  -1.77664e-08       0.00000       0.00000       0.00000       0.00000       10.0937       12.9815       13.8491       14.2437       13.8637       12.0046       10.9062       8.89707       7.32166       5.48281       4.13512       3.02901       2.17616       1.46756      0.921939      0.584448      0.333677      0.194017      0.107646     0.0549371     0.0274614     0.0127163    0.00548677    0.00219241   0.000856490   0.000299736   9.36289e-05   2.74547e-05   6.76247e-06   1.47882e-06   2.71605e-07   3.09579e-08       0.00000       0.00000       0.00000       0.00000
  16  23 4075.3471    1.2685  8.1719 10.1255 -0.0028  0.1220   0.0184   0.3552    0.0537   0.0000   434.3176       8.20421       21.9326       20.1210       6.55054     -0.739057      -18.1396      -7.25158       5.16717      -9.33820       1.91631       2.01650    -0.0977233      -1.24755     -0.504747     -0.963103      0.306028     -0.136438      0.103660     0.0552576    0.00545089   -0.00933594  -0.000276652   0.000106026    0.00195429  -0.000108210  -1.84225e-05  -8.04491e-05  -3.80714e-06   2.09287e-06  -1.83076e-07  -2.06611e-08       0.00000       0.00000       0.00000       0.00000       11.7758       14.6135       16.0523       16.2263       15.3471       13.9390       12.6918       10.2167       8.65309       6.60066       5.09981       3.63613       2.49946       1.67465       1.10630      0.687935      0.406826      0.237296      0.125240     0.0668094     0.0310416     0.0156754    0.00639125    0.00279253    0.00100133   0.000366333   0.000114301   3.25180e-05   7.95226e-06   1.68602e-06   3.10707e-07   3.53691e-08       0.00000       0.00000       0.00000       0.00000
  16  24 4217.3478    1.0561  9.9952  9.9808 -0.0122  0.1604   0.0162   0.4401    0.0500   0.0000   433.9991      -3.66521      -16.5018      -19.0841       28.2858       18.1919      -40.6827      -24.9985       19.5560      -1.54068      -19.3553      -1.56796       1.47231       1.78545      -2.65749      -1.04785      0.657738     -0.274976     -0.552252    -0.0293229      0.133999   -0.00806122    0.00683538   -0.00245336   -0.00130035   0.000328000  -0.000120065   6.59001e-05   1.44343e-06  -6.15392e-06  -2.22156e-07   1.56523e-07       0.00000       0.00000       0.00000       0.00000       14.8545       19.2717       20.8029       21.4425       20.2476       18.5141       16.2785       13.4314       11.3139       8.87804       6.45055       4.73437       3.40003       2.24789       1.45998      0.912815      0.542549      0.313150      0.176799     0.0893750     0.0450893     0.0204764    0.00902031    0.00358181    0.00142459   0.000490888   0.000155754   4.33988e-05   1.09166e-05   2.37041e-06   4.15431e-07   5.06253e-08       0.00000       0.00000       0.00000       0.00000
  16  25 4360.1444    0.8730 11.9515  9.8431 -0.0068  0.2052   0.0151   0.5541    0.0476   0.0000   421.5036       41.5861       30.0319      -21.3030      -9.03722      -20.4339       20.2376       30.4054      -29.9209      -30.7154       3.33222       8.93882      -2.55363       2.96678      -2.67921      -2.73529      0.963807      0.949518    -0.0147824    -0.0177109    -0.0408980    -0.0262625    0.00575154    0.00257978    0.00109873   0.000116354  -0.000334139   8.51350e-05   1.14239e-05   8.02051e-07  -9.83999e-08  -5.26577e-08       0.00000       0.00000       0.00000       0.00000       19.0055       24.5527       26.4862       26.9980       25.9625       23.7821       20.5726       17.7303       13.7550       11.2597       8.31709       6.06118       4.38779       2.89394       1.90127       1.21056      0.721849      0.416911      0.221526      0.122000     0.0586502     0.0281622     0.0118026    0.00503801    0.00181879   0.000655030   0.000196901   5.62343e-05   1.45066e-05   3.08787e-06   5.10981e-07   6.48553e-08       0.00000       0.00000       0.00000       0.00000
  17   8 1963.2792    0.5256  0.4583  9.1841 -0.0128  0.0304   0.0254   0.0571    0.0656   0.0000   441.4051       3.01425       15.2019      -3.46050     -0.968372     -0.159523      -1.06515      0.229889      -1.47601       1.67064      0.185277      0.522866      0.245670     -0.299393     -0.363179     -0.294540     0.0761208    -0.0760324    -0.0361538    0.00146575   -0.00228688    0.00507757    0.00147245  -0.000737766  -4.72591e-05   0.000205644  -3.20689e-05  -8.70533e-07  -2.20224e-06  -1.44010e-06  -7.90926e-08   1.90545e-07   1.09812e-08  -8.44163e-10       0.00000       0.00000       3.05836       3.53933       2.98455       3.49077       4.27699       3.68633       2.80757       2.17843       1.96914       1.74251       1.25958      0.979039      0.565980      0.465656      0.311798      0.213030      0.128902     0.0787224     0.0461520     0.0217501     0.0112995    0.00500979    0.00205700   0.000936468   0.000336963   0.000141249   5.06379e-05   1.48043e-05   6.34679e-06   1.64335e-06   3.65772e-07   1.09496e-07   1.69099e-08   1.79409e-09       0.00000       0.00000
  17  10 2260.3177    1.0052  0.7631 10.0969 -0.0203  0.0350   0.0322   0.0758    0.1027   0.0000   437.8300      -1.36319       11.8631      -6.17501      -4.65337       1.97653       3.64718      0.525171      -2.20221      -4.58901     0.0693397       1.32636    -0.0496151      0.166049      0.140244     -0.163318     0.0990582    -0.0176115     0.0366939    0.00794850    -0.0138079   -0.00988400   0.000103368   0.000203486  -0.000216751   0.000106204  -2.32777e-05  -1.28406e-05  -3.13188e-06   9.94331e-07  -2.81347e-07  -5.72626e-08   2.08954e-08  -3.85680e-09       0.00000       0.00000       2.86772       3.77782       4.71256       3.75414       4.13426       3.63113       3.16129       3.05036       2.22593       1.88154       1.51646      0.911584      0.761955      0.460078      0.295579      0.211078      0.101801     0.0730693     0.0402666     0.0179705     0.0121680    0.00534466    0.00224831    0.00131596   0.000487494   0.000180138   8.31018e-05   2.56312e-05   7.33937e-06   2.64398e-06   7.06281e-07   1.29932e-07   2.08058e-08   2.21669e-09       0.00000       0.00000
  17  12 2548.1107    1.8613  0.8210 10.9928 -0.0143  0.0338   0.0545   0.0623    0.1056   0.0000   438.7234      -3.20250       10.9694     -0.415818     -0.804037      -3.16118      -4.71228      0.388919      -3.05908       1.21944      0.744660      0.314132      -1.47681    -0.0679454      0.216461    -0.0848114     0.0727300     -0.109910  -4.47239e-05    -0.0176582   -0.00372401   -0.00160374    0.00245894   0.000551583  -0.000367933   0.000130394   4.15448e-05  -4.08248e-05  -8.30329e-06  -9.24519e-07   2.44202e-07  -9.68253e-08  -6.29051e-08   1.14127e-09       0.00000       0.00000       2.80991       4.10225       3.68247       4.30974       3.67412       4.01360       3.18894       3.02653       2.04610       1.92895       1.19282       1.10614      0.704746      0.543256      0.312349      0.242111      0.111229     0.0849591     0.0361626     0.0247575     0.0100403    0.00634761    0.00227641    0.00136386   0.000422336   0.000219264   6.36390e-05   3.01632e-05   6.43107e-06   2.53935e-06   4.86399e-07   1.44722e-07   1.92565e-08   3.42194e-09       0.00000       0.00000
  17  16 3119.3007    3.7887  0.8587 12.6814 -0.0124  0.0345   0.1094   0.0694    0.1345   0.0000   440.3078       5.16608       10.7557      -6.73834      -10.3429       1.72440       3.74554      -1.99768      -2.28937      0.112718     -0.247547     -0.301600     -0.468150    0.00558767     0.0825417      0.271859    -0.0374828    -0.0943669    -0.0129517     0.0275129     0.0363950   -0.00563461   -0.00446533    0.00264455   0.000170621  -0.000391541  -4.01526e-05  -8.66973e-06  -1.03569e-05   5.68771e-07  -2.41860e-07  -3.34780e-08  -8.56853e-09  -3.76610e-09       0.00000       0.00000       3.26678       3.74595       4.52259       4.22825       4.14319       3.95985       3.45101       3.01933       2.29099       1.76545       1.45861       1.00548      0.764799      0.567765      0.330910      0.210357      0.152801     0.0755587     0.0399398     0.0268950     0.0114046    0.00657051    0.00318077    0.00109277   0.000559146   0.000255695   7.28006e-05   2.55952e-05   8.73083e-06   2.39705e-06   5.67500e-07   1.08586e-07   1.67698e-08   1.96034e-09       0.00000       0.00000
  17  17 3261.3316    3.8501  1.1492 12.2907 -0.0100  0.0499   0.1071   0.0853    0.2265   0.0000   444.2502       8.22048       10.8685       4.07978      -6.32781     -0.524341     -0.468907       3.50025      0.103228      -1.39672     -0.918613      0.748199      0.198993      0.222957     -0.258989     -0.113850     -0.121384     0.0348553     0.0171204     0.0200821    0.00309316    0.00533706   0.000649946   0.000353325  -0.000257204   0.000360232   1.78325e-05   3.96296e-05   3.20554e-06  -4.13545e-06  -1.11941e-06   2.07781e-08  -1.22358e-08   1.68267e-09       0.00000       0.00000       4.49946       3.97520       6.40359       6.72993       4.80036       5.03839       5.62263       3.63786       2.66382       3.04525       1.97733       1.09324       1.12169      0.827912      0.408942      0.259282      0.223732      0.115699     0.0456215     0.0343746     0.0204570    0.00948263    0.00338820    0.00145451   0.000907559   0.000410001   0.000140511   4.34993e-05   1.12739e-05   2.74196e-06   6.87058e-07   1.43471e-07   2.19963e-08   2.39294e-09       0.00000       0.00000
  17  18 3403.3235    3.3433  1.9380 11.7415 -0.0073  0.0502   0.0743   0.1181    0.1958   0.0000   430.2984       10.7388       9.98791       1.70610       6.90821       1.22736       4.96293      -4.95533      -3.18183       1.42159       2.27071    -0.0197532     -0.178489      0.240293     -0.354646      0.268547    -0.0851931     -0.141762     0.0348145     0.0268046    0.00335824    0.00479240    0.00250790   -0.00212589  -0.000216675  -3.79468e-05   2.43757e-05  -2.86513e-05   5.57847e-06   1.17408e-06   1.14092e-06  -3.42905e-07   1.69198e-09   4.60085e-10       0.00000       0.00000       4.58166       6.20851       6.34584       5.78338       6.20934       5.64601       5.29764       4.32290       3.44217       2.57530       2.07751       1.54519       1.15220      0.768936      0.527786      0.325957      0.193381      0.115366     0.0592690     0.0326050     0.0168444    0.00804705    0.00398771    0.00170323   0.000762752   0.000276830   0.000103499   3.81102e-05   1.13434e-05   3.32118e-06   8.77130e-07   1.85830e-07   3.37423e-08   3.64614e-09       0.00000       0.00000
  17  19 3545.4270    2.6951  2.5295 11.5405 -0.0082  0.0583   0.0536   0.1438    0.1206   0.0000   444.3187       7.99258       16.0209       9.46904      -3.12854      -2.12061      -2.35974      0.629656       5.12692      -1.16405      -4.19209       1.61235     -0.137078      0.470912      0.539447      0.231027     0.0313687     -0.171211     0.0655273     0.0695428     0.0362917   -0.00449260   0.000902631   -0.00332184   0.000381683   0.000313558  -1.70682e-05   7.29607e-05   1.63659e-06  -3.34305e-06   1.32615e-07  -4.52449e-07  -4.16714e-08  -5.47859e-09       0.00000       0.00000       5.06606       6.82549       6.87279       7.22528       6.94883       6.40037       5.61588       5.03912       3.84635       3.18514       2.47055       1.79127       1.27939      0.856647      0.590903      0.378311      0.223376      0.135590     0.0802227     0.0399061     0.0220106    0.00999471    0.00511938    0.00219285   0.000970281   0.000343278   0.000140399   4.41857e-05   1.37677e-05   3.92163e-06   1.03261e-06   2.17291e-07   3.63723e-08   4.81638e-09       0.00000       0.00000
  17  20 3687.7042    2.1650  4.0552 11.0609 -0.0066  0.0717   0.0347   0.1949    0.0761   0.0000   440.4989       4.43761       6.39193       21.4070       5.53931      -5.93927       2.06511      -6.56942       2.88471      -4.30435      -2.62190       3.51509      0.432095     -0.104549      0.211307      0.129251     -0.500955     0.0919892     0.0809842    -0.0828386   0.000725946     0.0121196   -0.00670434    0.00382358  -0.000285887  -0.000504082  -0.000367220  -0.000102762  -2.92616e-05   1.45270e-06   2.51616e-07  -2.32222e-07  -4.98788e-08   4.33947e-11       0.00000       0.00000       6.37384       8.14953       9.10136       9.34312       8.51923       8.16555       7.18757       6.06546       4.93877       3.89328       2.95956       2.25799       1.54284       1.10587      0.722366      0.468804      0.279391      0.166292     0.0970763     0.0525800     0.0266266     0.0134035    0.00651814    0.00289443    0.00120945   0.000480816   0.000177198   5.92795e-05   1.83776e-05   5.17261e-06   1.19648e-06   2.62744e-07   4.39217e-08   5.50349e-09       0.00000       0.00000
  17  21 3829.7520    1.9026  5.4878 10.4869 -0.0063  0.0837   0.0251   0.2210    0.0687   0.0000   449.7826       3.59029       4.22732       21.5906       3.13580      -10.4274      -9.63349       4.04788       7.29320      -3.16572     -0.527005       1.09511      0.346663       1.28855      -1.57238     -0.593283      0.240804      0.261382     -0.121010    -0.0785674     0.0472538    0.00444164    -0.0191100   -0.00757415    0.00199952  -0.000698676  -5.96163e-05   3.08362e-05  -2.15868e-06  -3.64741e-06  -1.80961e-06  -4.58613e-07   5.51975e-08   4.36299e-10       0.00000       0.00000       7.21105       9.64974       10.2542       10.3766       10.2578       9.22872       8.32818       7.16068       5.60611       4.64698       3.55042       2.61297       1.86382       1.25819      0.876246      0.540051      0.344747      0.206221      0.111369     0.0641731     0.0312040     0.0165417    0.00730813    0.00349318    0.00140651   0.000589290   0.000197679   7.27407e-05   2.16075e-05   5.98332e-06   1.56666e-06   3.30456e-07   5.47962e-08   6.53999e-09       0.00000       0.00000
  17  22 3972.2641    1.4827  7.5279 10.1786 -0.0043  0.1086   0.0196   0.3055    0.0590   0.0000   439.1817      -2.46440      -7.54795       18.2431       18.5601       10.5138       11.9413       3.22180      -17.1841       5.36687       4.31387      -2.01988      -4.64339       1.35091      0.904109    -0.0316916    0.00823258    -0.0651420    -0.0300593      0.179361     0.0181324    -0.0536645     0.0179619  -0.000234897  -8.06002e-05  -0.000234004   0.000187226  -4.25638e-05   3.01707e-05   2.27835e-06   2.37758e-06  -8.42611e-07   6.07114e-08  -3.94554e-10       0.00000       0.00000       9.58865       12.6474       13.4618       13.8498       13.3513       12.3946       10.9144       9.01163       7.89663       5.86451       4.78986       3.33959       2.45606       1.68806       1.14408      0.708566      0.443783      0.263430      0.151001     0.0828184     0.0421193     0.0210948    0.00957799    0.00443261    0.00181177   0.000740375   0.000265045   9.17135e-05   2.91015e-05   8.07756e-06   1.99386e-06   3.89020e-07   7.42079e-08   8.45930e-09       0.00000       0.00000
  17  23 4114.9293    1.2452  9.7252  9.9456  0.0003  0.1349   0.0167   0.3764    0.0549   0.0000   447.4051      -21.3810       24.7021       1.04954       19.1282      -26.0936      -37.5931      -13.7017       12.9007      -7.74330       3.93792      -3.39639      -3.84042      0.275278      -1.40929     -0.146998      0.382157     -0.105578     -0.180784     -0.107678      0.176829    0.00371655    -0.0282786   -0.00148151    0.00740165  -6.16896e-05   0.000168847   6.31400e-05  -1.70126e-05   1.22492e-05   9.01329e-08   1.79293e-07   2.37332e-08   2.09815e-09       0.00000       0.00000       11.9471       15.9509       17.0560       17.2453       16.7463       15.1779       14.0807       11.4207       9.57318       7.52369       5.94285       4.29406       3.08276       2.12029       1.41848      0.908259      0.564718      0.332775      0.188542      0.102322     0.0530119     0.0263170     0.0124899    0.00559612    0.00238439   0.000946945   0.000343423   0.000116224   3.59254e-05   9.95760e-06   2.47324e-06   5.15378e-07   9.24907e-08   1.03609e-08       0.00000       0.00000
  17  24 4257.4932    1.0227 10.7307  9.9796 -0.0158  0.1677   0.0157   0.4639    0.0479   0.0000   466.7810      -6.59878       4.37515      -4.40799       32.7844       29.8152      -15.7371       20.8434      -5.31283      -1.56748      -19.5881       15.3112      -1.66149      -9.97879     -0.617144       1.80989      0.304541     -0.589488    -0.0588229      0.192085    -0.0614039    0.00894795    -0.0504661   -0.00650961   -0.00146821    0.00109524   0.000509196  -0.000105762  -2.55892e-05  -3.65190e-05   5.67843e-06   9.72085e-07  -1.30178e-07  -1.54109e-08       0.00000       0.00000       14.6830       19.4255       21.1197       21.0735       20.9371       18.7289       16.8385       14.5326       11.7951       9.41538       7.31163       5.39398       3.84898       2.63909       1.79536       1.13939      0.705663      0.419527      0.245693      0.130269     0.0709684     0.0338999     0.0170358    0.00731523    0.00322364    0.00118841   0.000454091   0.000148086   4.61972e-05   1.27478e-05   3.21122e-06   6.62965e-07   1.11654e-07   1.27237e-08       0.00000       0.00000
  17  25 4399.7124    0.8062 13.0024  9.8828 -0.0063  0.2292   0.0139   0.6171    0.0427   0.0000   450.1224       20.6750       12.9549      -18.9095       4.45324       43.2425       12.3034      -22.4651       26.0165       29.9889      -16.1707      -1.91036      -1.85934      0.250638      0.927915     -0.638147     -0.551671      -1.17016     -0.619923     0.0589317    -0.0188325     0.0260878    -0.0242843   -0.00905232   -0.00782636   0.000342988    0.00177401   8.54224e-05  -8.08910e-05  -1.37204e-05   5.09875e-06  -1.87703e-06  -1.99554e-07  -1.46022e-08       0.00000       0.00000       19.3921       26.3454       28.3792       29.1886       27.8818       25.7708       22.9411       19.4827       15.9891       12.8974       9.86988       7.35540       5.27614       3.62238       2.45672       1.59230      0.993455      0.595392      0.342412      0.192235     0.0985255     0.0513175     0.0239839     0.0110050    0.00448600    0.00181816   0.000641196   0.000219135   6.57444e-05   1.79226e-05   4.41236e-06   9.22571e-07   1.55367e-07   1.86388e-08       0.00000       0.00000
  18  11 2436.8216    1.4315  0.9334 10.6099 -0.0280  0.0361   0.0413   0.0787    0.1298   0.0000   442.0652      0.292636       14.5573       4.73721      -1.69315      0.943825     -0.393549       1.33276      -3.72632       2.10823     -0.812126      -3.45131       1.05048       1.14842     -0.191969     -0.639563    -0.0200535      0.194857    -0.0338184    -0.0675811     0.0213761     0.0114335    0.00104015  -0.000499008  -9.05803e-05   0.000117662  -5.07587e-06  -0.000115366   3.81781e-05  -2.16650e-06  -6.72651e-07   5.66524e-07   2.43033e-07   3.98772e-08  -9.02878e-10  -1.95223e-09       2.91770       3.76206       3.75618       4.39770       4.14712       3.79087       3.36313       2.76433       2.20922       1.86601       1.54190       1.10856      0.777539      0.538645      0.383361      0.247369      0.167403      0.108197     0.0611664     0.0351859     0.0182449     0.0102658    0.00432168    0.00240307   0.000902534   0.000500345   0.000167705   7.41056e-05   2.19716e-05   7.98471e-06   2.22913e-06   5.99427e-07   1.56519e-07   3.12659e-08   5.49665e-09   7.01466e-10
  18  13 2724.7227    2.5736  0.8431 11.5740 -0.0066  0.0334   0.0693   0.0671    0.0997   0.0000   435.7715       1.97780       11.9762       1.80932      0.401913      0.286806      -2.06403      -2.08749       3.00078       1.89692     -0.354179       1.80591     -0.409488       1.09335     -0.435324    0.00205720     -0.110492     0.0811165    -0.0754698   -0.00180639    -0.0100203    0.00228177   0.000931125   0.000166017   0.000976816   0.000566244   9.38735e-05  -8.49724e-05   4.68298e-06   7.03245e-06  -9.87946e-07  -1.42422e-07   1.01072e-07   4.16028e-08   2.94282e-09   1.74875e-10       2.52765       3.34476       3.70649       3.90025       3.74942       3.23340       3.30677       2.70407       2.08340       1.82611       1.40575      0.946526      0.801589      0.552117      0.358466      0.233900      0.159695     0.0945092     0.0564677     0.0290559     0.0180163    0.00918739    0.00487031    0.00213502    0.00104607   0.000432522   0.000196520   7.22849e-05   2.62549e-05   7.40666e-06   2.28223e-06   6.17266e-07   1.68024e-07   3.36659e-08   5.82873e-09   6.31022e-10
  18  14 2868.6243    3.1573  0.8385 12.2342 -0.0031  0.0302   0.0872   0.0658    0.0953   0.0000   442.2307       1.42166       7.48145       2.38475       2.97584       5.63607       1.27925      0.426810      -1.59082      -1.26114      0.481323       1.00506   -0.00922267     -0.585353     -0.422063    -0.0165792     0.0411341     0.0453043     0.0281447     0.0265980    0.00208823   -0.00803303    0.00139428  -0.000497054   0.000760533   0.000242443  -8.25570e-05  -2.92358e-05  -2.39499e-05   5.60846e-06   5.90585e-07   3.51041e-08   2.56234e-08   6.94379e-09  -4.00944e-09   5.61769e-10       2.71025       3.56140       3.85614       3.80999       3.78206       3.17460       2.98212       2.57527       2.22937       1.69489       1.26723      0.998072      0.720564      0.465344      0.310264      0.208759      0.126045     0.0828079     0.0441054     0.0238302     0.0141490    0.00727127    0.00385057    0.00184200   0.000783199   0.000348287   0.000130753   4.68068e-05   1.90396e-05   6.23185e-06   1.75316e-06   5.07508e-07   1.21803e-07   2.67537e-08   4.69232e-09   4.88364e-10
  18  15 3012.0855    3.8559  0.7316 12.4577 -0.0029  0.0289   0.1201   0.0598    0.1017   0.0000   444.2058       5.17866       14.5437       3.76356       10.2400       3.84245       2.28677       4.92142     -0.114422      0.162584      0.421868      0.209598      0.582847     -0.167890     -0.720542     0.0505221      0.269001      0.116626    -0.0704851     0.0176449    0.00509990   -0.00387131    0.00316975   0.000208868  -0.000356412  -0.000525079   6.64202e-05   2.39023e-05  -1.51535e-05   2.80953e-06  -4.82020e-07   5.16202e-07   4.58832e-08  -3.71168e-08   7.46922e-09  -5.96273e-11       2.39114       3.35252       3.60874       3.49663       3.44453       3.08984       2.87084       2.43446       2.04572       1.59319       1.33692      0.845110      0.742644      0.433560      0.349789      0.195969      0.132549     0.0783474     0.0455610     0.0252157     0.0142588    0.00711611    0.00351799    0.00181708   0.000682056   0.000375466   0.000135231   5.49674e-05   1.99257e-05   6.51011e-06   1.89088e-06   5.21893e-07   1.49450e-07   2.45089e-08   5.08814e-09   5.24720e-10
  18  16 3154.7835    3.9989  0.8889 12.4143 -0.0043  0.0289   0.1069   0.0667    0.1181   0.0000   438.7863       5.14952       12.0533       4.98148      0.400052      -2.49340      0.173522       1.86898       2.89176      -2.55093      -1.62958      0.434680     -0.427754     -0.819193     -0.300937     -0.162785    -0.0200321     0.0118679    -0.0705274    -0.0295148   -0.00258360    0.00755657  -0.000305541    0.00273161   0.000676561  -2.12060e-05   0.000126102   3.37502e-05  -1.60476e-05   2.25232e-07  -2.77948e-06   2.61104e-07  -4.82392e-08  -1.09004e-08   1.47102e-12   2.20108e-10       2.34317       3.24901       3.41681       3.37152       3.39857       2.95846       2.80543       2.43786       1.90206       1.64784       1.14565      0.930463      0.655543      0.477211      0.301666      0.212990      0.122269     0.0779952     0.0454804     0.0231239     0.0145596    0.00677073    0.00367889    0.00176443   0.000724153   0.000351779   0.000133556   4.86877e-05   2.01528e-05   5.83720e-06   1.81427e-06   5.16864e-07   1.23966e-07   3.04536e-08   4.63850e-09   5.47050e-10
  18  17 3297.3167    3.5178  1.2458 12.5034 -0.0289  0.0410   0.0875   0.0875    0.1370   0.0000   438.0605       10.3057       9.91517      -6.74773       2.58795       5.27685      -3.24091       2.22613       4.06305      -2.02946      -3.13000       1.88341       1.58007     -0.597596     -0.771263     -0.188896     -0.282862     0.0820848     0.0397345   -0.00589050    -0.0153574    -0.0207318    0.00413754   -0.00575228  -0.000752397   0.000191192  -0.000214721  -7.50425e-05   3.16907e-05   1.32804e-05   3.31163e-06   2.97237e-07   9.20238e-08   1.31641e-08  -7.47121e-11   5.62159e-10       3.53642       4.29104       4.75143       5.51054       4.96923       4.06406       4.13061       3.56729       2.80842       2.09706       1.84618       1.43030      0.878348      0.632030      0.464634      0.318249      0.173269      0.108874     0.0716049     0.0415916     0.0218176    0.00980925    0.00532389    0.00288763    0.00133311   0.000579705   0.000211343   7.30198e-05   2.69660e-05   8.24040e-06   2.54699e-06   7.24321e-07   1.61988e-07   3.76074e-08   6.65982e-09   7.21424e-10
  18  18 3439.8589    3.1245  2.0472 11.4481 -0.0025  0.0487   0.0616   0.1140    0.1736   0.0000   444.1279       1.25413       11.5532       2.40221       3.08591     -0.850689       6.84541      -3.80647       1.17745       2.62213       1.16076      -2.30281     -0.432847     -0.865897      0.322784      0.797061     0.0734163     -0.153760    0.00801438    -0.0174364     0.0397251     0.0105929    -0.0117376    0.00346819   0.000293310  -0.000521078   1.70891e-05   5.04686e-05   2.16292e-05   1.05568e-06   5.44331e-08   1.54260e-08   3.63519e-07  -5.48543e-09  -3.07495e-09  -2.42850e-10       4.17461       6.10078       6.18477       6.81432       6.22449       5.77576       5.06802       4.02213       3.54423       2.55142       2.10066       1.47390       1.14034      0.728912      0.525248      0.341889      0.208161      0.135301     0.0744542     0.0436037     0.0224474     0.0123879    0.00590139    0.00275731    0.00130020   0.000535067   0.000216730   8.44149e-05   3.04142e-05   1.09949e-05   2.98074e-06   8.63733e-07   2.13377e-07   4.07084e-08   8.50078e-09   1.01127e-09
  18  19 3582.4798    2.5277  3.3245 11.1372 -0.0067  0.0645   0.0423   0.1609    0.1104   0.0000   444.2534       10.2233       4.38536     -0.819542       14.7305      -2.46448       5.14698      -8.18813    -0.0841593      -4.03441     -0.363135      -2.08964     -0.159080     -0.710030     -0.303264     -0.774810      0.278807    -0.0837197     -0.117043    -0.0721041     0.0205906     0.0183733    0.00919332    0.00448429   -0.00203090   -0.00139420  -7.31221e-05   3.78445e-05  -7.34238e-05   1.02828e-05   2.51986e-06  -1.66910e-06  -5.67807e-07  -3.67006e-08   3.30601e-09  -1.20795e-09       5.13982       7.26850       7.65683       7.84895       7.52231       7.05412       6.43668       5.22290       4.43994       3.54044       2.67934       2.09711       1.48492       1.06827      0.728171      0.477745      0.305511      0.185532      0.113702     0.0587614     0.0355273     0.0172610    0.00925687    0.00401208    0.00201981   0.000815623   0.000355223   0.000124214   5.03663e-05   1.50369e-05   4.85061e-06   1.24924e-06   3.01621e-07   6.50238e-08   1.10614e-08   1.27941e-09
  18  20 3725.2348    2.1055  4.4762 10.8314 -0.0011  0.0727   0.0312   0.1962    0.0768   0.0000   444.5980       8.33014       17.7347       2.25463      -2.84787      -1.97413       8.96205       4.35318      -8.16080       1.84704       8.00273       3.31333      0.895142      0.965383      0.481530    -0.0189410      0.148973     -0.195899    -0.0914662      0.157172    -0.0293340   -0.00964836   -0.00708314    0.00521230  -0.000863158   -0.00110329  -6.06068e-05   0.000318597   7.66280e-05  -2.44965e-05  -3.71712e-06  -2.50770e-06  -2.29206e-07  -2.73065e-08   1.34660e-08   3.44611e-10       6.19789       7.85455       8.52111       8.75840       8.56785       7.87446       7.08119       6.11754       5.15202       4.17349       3.30410       2.44128       1.78174       1.21818      0.853996      0.550585      0.358834      0.221461      0.130000     0.0742777     0.0404669     0.0210250     0.0105733    0.00498438    0.00226990   0.000966340   0.000399881   0.000149726   5.35792e-05   1.78361e-05   5.25436e-06   1.39829e-06   3.45025e-07   6.86007e-08   1.16858e-08   1.30865e-09
  18  21 3867.9743    1.7259  6.4817 10.2566 -0.0045  0.0927   0.0216   0.2462    0.0647   0.0000   438.5858       1.65102       2.66147       26.4234      -9.44412      -6.39296      -15.8260      0.508623       9.19232       1.34501      -1.92056     -0.267958     -0.750428       1.10535       1.65994      -1.31973     -0.223878     0.0179629      0.312234     0.0223179    -0.0651341    0.00302263     0.0248220    -0.0107142   -0.00237058   0.000832321    0.00109287   2.53314e-05  -8.86447e-05  -2.82056e-05   7.96426e-07  -1.01119e-06  -6.51579e-08  -5.46047e-08  -4.12385e-09  -3.42376e-09       7.61138       10.3144       11.0297       11.1826       10.9774       10.1807       9.25881       8.05061       6.37984       5.21712       4.11309       3.06531       2.31410       1.56489       1.12264      0.734428      0.458130      0.285526      0.168191     0.0936048     0.0531589     0.0254407     0.0137481    0.00629436    0.00296233    0.00124580   0.000535392   0.000188121   7.38808e-05   2.31749e-05   6.92606e-06   1.88983e-06   4.74038e-07   9.42536e-08   1.55510e-08   1.80102e-09
  18  22 4010.8827    1.4416  8.1340 10.0968 -0.0031  0.1116   0.0181   0.3133    0.0544   0.0000   444.6958       10.5980       5.94786       11.3989       7.68392       8.90554      -7.27524      -1.53351     0.0668024       2.04993       3.23323       5.08903      -3.34600      -1.71182       1.71137     0.0133519      0.358466    -0.0538689     -0.324222    0.00889371     0.0166705     0.0654652     0.0199137   -0.00955731    0.00339263    0.00238897  -0.000932741  -3.01952e-05   1.81907e-05   3.01394e-05   1.88873e-06   1.18795e-07  -1.51759e-07   2.37289e-07   2.47831e-08  -6.19498e-09       9.29608       12.3427       13.3098       13.5684       13.3068       11.9719       11.3580       9.34588       7.90328       6.35795       5.02937       3.85370       2.68325       1.97835       1.28598      0.886135      0.563295      0.343904      0.205240      0.115887     0.0620041     0.0330997     0.0162090    0.00793866    0.00359752    0.00156943   0.000627263   0.000247944   8.50310e-05   2.76945e-05   8.43159e-06   2.30762e-06   5.24065e-07   1.15829e-07   1.92519e-08   2.06494e-09
  18  23 4153.6682    1.1774  9.4278  9.9649 -0.0087  0.1358   0.0161   0.3716    0.0511   0.0000   433.1386      -33.3560       2.45444      -6.52103       27.0397      -2.85594       16.9587      -20.0768       9.52067      -6.36886      -5.05420      -2.80850       1.21604      -2.36859     -0.305742      -2.27823      0.431362      0.882319     0.0693603    -0.0629369     -0.131770    0.00383510     0.0250602   -0.00206276    -0.0130313    0.00444685  -0.000593750  -0.000229999   0.000210540   1.76671e-05  -3.34722e-05  -1.02127e-06   5.26461e-07  -1.04009e-07  -4.43997e-10   8.62425e-10       11.4352       15.0914       16.2173       16.4147       16.2207       15.0683       13.4574       11.5811       9.72725       7.73079       6.06770       4.49890       3.40063       2.36009       1.65274       1.07344      0.685958      0.417175      0.251086      0.144940     0.0775050     0.0420415     0.0208472    0.00962258    0.00470819    0.00187745   0.000791963   0.000300255   0.000105129   3.48614e-05   1.03659e-05   2.77034e-06   6.78176e-07   1.33190e-07   2.26320e-08   2.52327e-09
  18  26 4582.6553    0.6320 15.6817  9.6831 -0.0039  0.3167   0.0101   0.7683    0.0330   0.0000   491.8102       55.8903       106.647       33.0452       22.2228       8.12450       15.1703      -55.2841       36.8648       32.0279      -5.46303      -9.54887       8.66094       3.59191      0.980340      -2.06916      0.261654     -0.935738    -0.0555652     -0.251447      0.185584      0.180577     -0.133395    -0.0400094     0.0255415    0.00852257  -0.000784557   0.000142683   0.000560855  -0.000220685   1.41330e-05   4.74225e-06   2.27319e-06   3.37935e-07  -5.49760e-08   5.58674e-09       26.1828       33.1706       37.2476       38.3958       36.3018       34.9647       30.8952       26.6719       22.3846       17.5515       14.0948       10.7346       7.79714       5.65377       3.87056       2.58774       1.69192       1.04025      0.625008      0.365073      0.200086      0.106999     0.0542326     0.0266232     0.0119466    0.00520384    0.00208436   0.000788864   0.000269568   8.81463e-05   2.59288e-05   6.73808e-06   1.53406e-06   3.06343e-07   5.09361e-08   5.88695e-09
  19  11 2468.1293    1.6340  0.7801 10.7998 -0.0187  0.0354   0.0490   0.0638    0.1190   0.0000   438.0727     0.0775826       12.5558      0.268409      -3.59691     -0.116369       3.05311     -0.753437       1.62933       3.64468      -2.82940      -1.98180      0.558754     -0.723864     -0.309334     -0.201878    -0.0305970     0.0411188     0.0531844    -0.0362280    -0.0106562    0.00307935   -0.00604571   -0.00104382   -0.00150361  -0.000239952  -0.000458848   0.000222858   8.83026e-05  -1.14634e-05  -7.77162e-06  -5.47177e-07  -4.30093e-07   2.09477e-07   6.73329e-09  -9.46968e-09       3.28653       3.40982       3.22461       4.33780       4.60474       3.52200       2.79460       3.12743       2.85787       1.84926       1.23541       1.13129       1.05247      0.703468      0.392192      0.262546      0.225135      0.148257     0.0814722     0.0363541     0.0202407     0.0134397    0.00914814    0.00459488    0.00220183   0.000872318   0.000343255   0.000123612   4.72870e-05   1.59587e-05   5.54653e-06   1.79910e-06   5.29600e-07   1.48200e-07   3.36758e-08   6.37388e-09
  19  12 2613.1056    2.1744  0.7257 11.5924 -0.0097  0.0340   0.0803   0.0659    0.0942   0.0000   437.4779      -2.14954       20.6156      -5.48628      -4.27299       1.14984      -3.66716       2.98287       2.15352     -0.904343       1.52666      -1.19460     -0.653739     -0.752419     -0.674181     -0.160900      0.158958     0.0494374    -0.0193115    0.00283801     0.0443093    -0.0105079   -0.00462919    0.00148740   0.000770041  -1.93740e-05  -0.000273447  -0.000168928   3.10493e-05  -1.03384e-05  -9.03095e-06   4.10952e-07   3.51176e-07   9.81652e-08   1.75182e-08   9.30282e-09       3.10340       2.93043       3.88279       4.38342       3.24898       2.92738       3.79628       2.93338       1.91313       1.98770       1.76527       1.12781      0.748949      0.617926      0.480633      0.248069      0.162148      0.131460     0.0698907     0.0351566     0.0186765     0.0130149    0.00745705    0.00289578    0.00139061   0.000672199   0.000392094   0.000174784   7.15246e-05   2.11354e-05   6.26591e-06   1.96685e-06   4.32290e-07   1.21107e-07   2.83100e-08   5.91281e-09
  19  13 2757.9177    2.8078  0.8980 11.5584 -0.0081  0.0283   0.0702   0.0646    0.1083   0.0000   439.9768       5.04377       9.17237     -0.532860      -1.18666       4.11505       1.29300       2.39590      0.945504     0.0520725     -0.304223     -0.207632       1.00636     -0.133033      0.291193      0.190120     0.0330085    -0.0555315    -0.0910204    -0.0228350     0.0246182    0.00395953    0.00605698   0.000192439   -0.00147433  -0.000773753   0.000276406   3.15126e-05  -8.23668e-05  -1.65516e-05   6.22776e-06  -4.10300e-06  -4.14132e-07   1.24003e-07   6.89640e-09  -8.55290e-09       2.33746       2.96747       3.45847       3.53713       3.36801       3.15269       2.82361       2.56669       1.91644       1.66921       1.39279      0.868541      0.778618      0.506777      0.374455      0.239950      0.159981      0.101969     0.0618326     0.0360729     0.0199803     0.0117327    0.00533941    0.00319095    0.00127549   0.000681752   0.000267034   0.000136436   4.53058e-05   2.00578e-05   5.85071e-06   1.95764e-06   5.17359e-07   1.55805e-07   4.00893e-08   6.40352e-09
  19  15 3046.5249    3.8741  0.7429 12.6237 -0.0100  0.0278   0.1096   0.0573    0.0951   0.0000   440.1136       1.57414       14.0154       1.61393      0.361379      -2.27472     0.0147756      -2.32961       2.87665      0.879761       1.94729      -1.28696      0.228099      0.762205     -0.473696     -0.140372      0.230434     0.0830809     -0.119480    0.00699589     0.0361822     0.0195228    -0.0178122   -0.00226136    0.00132529  -0.000211822  -3.11611e-05   0.000256627  -2.75828e-05  -2.04029e-05  -1.05298e-06   3.76965e-06   1.47844e-07   6.02336e-08   4.94704e-09  -4.44912e-09       2.23156       2.97036       3.21666       3.07607       3.29482       2.94245       3.07794       2.23302       2.17261       1.45701       1.20373      0.933490      0.718953      0.531274      0.352152      0.267892      0.152327     0.0984760     0.0672887     0.0315769     0.0236837     0.0102103    0.00706018    0.00300335    0.00146419   0.000789877   0.000259141   0.000130353   4.47425e-05   1.58705e-05   7.31537e-06   1.75635e-06   6.15969e-07   1.67236e-07   2.98553e-08   8.47169e-09
  19  16 3189.8601    3.9075  0.9641 12.7197  0.0009  0.0330   0.1016   0.0729    0.1057   0.0000   440.5196       2.40794       14.7724       1.05409       2.45719       3.25766      0.657612       2.76708      -2.81834      -1.98527    -0.0422953      0.571873    -0.0405858     -0.172635     0.0766805     0.0499191     0.0921336      0.160499     0.0453511    -0.0430666    -0.0456508    0.00841894    0.00424119   -0.00686475  -0.000382804   0.000801498   0.000315145  -0.000146079   2.62792e-06  -5.91821e-06   8.79156e-06  -2.63646e-06  -2.82665e-07  -9.89374e-08   4.24616e-08   8.96789e-10       2.46265       3.51495       3.61032       3.73170       3.63435       3.20945       2.91716       2.67214       2.27465       1.77198       1.48988       1.02010      0.824659      0.548509      0.394941      0.252843      0.170159     0.0987299     0.0643348     0.0377763     0.0205805     0.0123274    0.00603198    0.00329349    0.00147310   0.000738601   0.000301851   0.000129732   4.76700e-05   1.94051e-05   5.87147e-06   1.96902e-06   6.03268e-07   1.58048e-07   3.97241e-08   7.77015e-09
  19  17 3332.8368    3.3741  1.4427 12.5211 -0.0056  0.0431   0.0770   0.0976    0.0945   0.0000   438.0084       2.11448       11.7569       2.42794       4.42043     -0.810068       2.90700      -4.19966       3.77347       4.18538       1.69341      0.112287      -2.12709      0.329180     0.0437809      0.188799     0.0726130     0.0906536    -0.0793360    -0.0308534     0.0373614    0.00731551   -0.00261601   -0.00112601   -0.00114754  -0.000137807   1.06534e-05   0.000143235   4.09850e-05  -1.80305e-05  -7.22317e-06   1.79233e-06   3.80692e-07  -1.66311e-08   1.31347e-08  -3.48252e-09       3.36197       4.15014       4.86772       5.01564       4.37641       4.82344       4.13831       3.34420       2.96472       2.54996       1.84272       1.54709       1.15427      0.724273      0.532879      0.386047      0.235410      0.158689     0.0979591     0.0590002     0.0290514     0.0187588    0.00890118    0.00490362    0.00201468    0.00123890   0.000416030   0.000209052   6.81709e-05   3.27131e-05   1.00806e-05   3.61892e-06   8.35547e-07   2.30133e-07   5.08722e-08   1.05948e-08
  19  18 3476.1043    2.8533  1.9928 11.9404 -0.0150  0.0459   0.0580   0.1162    0.0995   0.0000   442.5537       5.12812       3.52052       8.25247      -3.96972       7.05098      0.197604      -9.18974      -6.95013       1.68609      -3.32537      -2.87830       1.33090       2.51792     -0.760917      -1.10574      0.289345      0.105729     -0.236564    -0.0321770    -0.0473071     0.0242059    -0.0224848  -0.000537727    0.00133101  -0.000183163   0.000482146  -0.000158821   1.07712e-05  -1.42408e-05   2.22315e-06   3.49540e-07   1.16675e-06   6.51954e-08   5.66640e-08  -1.09837e-08       3.61134       4.67136       5.10748       5.08200       5.20498       4.73023       4.35025       3.70483       3.34892       2.50188       2.05084       1.52710       1.15595      0.871413      0.560605      0.405108      0.253318      0.163120     0.0973152     0.0582539     0.0330758     0.0180920    0.00976440    0.00482673    0.00242592    0.00102578   0.000482584   0.000185974   7.85674e-05   2.81499e-05   9.76224e-06   3.10584e-06   8.93145e-07   2.50594e-07   5.28886e-08   1.10084e-08
  19  19 3619.2946    2.4826  3.8074 10.8312  0.0002  0.0614   0.0355   0.1609    0.1031   0.0000   445.0278       11.9972       13.4167      -2.69557       10.6657     -0.752322       3.41848       4.35781       2.10283       1.86672       4.00974       1.46460     -0.380080      0.990365      0.277310   -0.00430396     -0.225521     -0.156038      0.109387    -0.0395007     0.0442816     0.0120958    0.00875973  -0.000453913  -0.000340401   9.06528e-06   -0.00100669   4.67257e-05   0.000234192  -1.90246e-05  -3.50543e-05  -3.07771e-06   2.60700e-06  -9.51524e-08  -3.06604e-08  -1.90386e-09       5.33936       6.79636       7.62750       7.97856       7.61564       7.26092       6.17820       5.30693       4.44550       3.54856       2.81406       2.14480       1.56737       1.13082      0.774097      0.515684      0.344927      0.228780      0.134618     0.0790120     0.0451801     0.0246460     0.0133006    0.00650797    0.00321905    0.00135541   0.000649454   0.000254739   0.000106500   3.64587e-05   1.32090e-05   4.25487e-06   1.20152e-06   3.22913e-07   6.94266e-08   1.37527e-08
  19  20 3762.2833    1.9924  5.3711 10.6212 -0.0023  0.0768   0.0257   0.2118    0.0671   0.0000   436.0655       15.7085       21.5974       1.02523      -20.6413      -15.3660       9.49051       1.41372       1.12458       6.66469     -0.311400       4.50561       1.15518     -0.534437      0.934476     -0.364935      0.184311    -0.0353885     -0.125795     -0.110921    -0.0280183     0.0413655     0.0302408   0.000635628   -0.00326440   -0.00143405  -0.000159291  -0.000483414  -0.000185764   1.23369e-05  -2.52139e-05   5.59583e-06  -6.13484e-07  -4.59925e-07   1.41612e-07   5.68516e-09       6.18821       7.95535       8.94663       9.06089       8.86105       8.26638       7.46328       6.41432       5.46786       4.34505       3.51308       2.63336       1.99785       1.43034       1.01197      0.664068      0.451183      0.282984      0.173309      0.102362     0.0570713     0.0322541     0.0174205    0.00841738    0.00435503    0.00185151   0.000897251   0.000337698   0.000144474   5.03587e-05   1.74012e-05   5.55787e-06   1.61802e-06   4.16872e-07   9.69557e-08   1.84612e-08
  19  21 3905.5294    1.7085  6.8657 10.2429 -0.0013  0.0951   0.0202   0.2534    0.0591   0.0000   429.7074       24.9146       12.1619      -12.6541      0.193944      -6.17677     -0.692495      -8.57970      -5.62558       6.74889      -4.07067       1.25708      -2.86231     -0.137300       1.09827       1.04226     -0.169530      0.296212     -0.105875      0.189695    -0.0618202     0.0104775    -0.0137549   -0.00948362    0.00502798    0.00375540  -0.000654554  -2.37083e-05  -0.000160229  -9.40923e-05  -2.77749e-05  -9.08998e-08  -2.85242e-06   8.66399e-08  -7.40294e-09  -3.91257e-08       7.37204       9.81367       10.6757       10.8514       10.7045       9.91957       9.11691       7.85777       6.61205       5.62236       4.28028       3.40873       2.47864       1.75882       1.25245      0.861371      0.546713      0.350001      0.214990      0.131407     0.0717360     0.0407947     0.0209877     0.0106302    0.00508233    0.00249411    0.00104526   0.000443067   0.000169810   6.52598e-05   2.19116e-05   7.24198e-06   1.99189e-06   5.32246e-07   1.23410e-07   2.54321e-08
  19  22 4048.8662    1.3442  8.5406 10.1025 -0.0050  0.1176   0.0172   0.3215    0.0518   0.0000   436.3940       4.22979      0.444120      0.342931       30.3266       5.16595       6.82911      -6.05064       7.77755     -0.136698       6.54267      0.569386      -4.08848     -0.845054      -1.41609       1.19151      0.822306     -0.373132      0.302765    -0.0462806     0.0581485     0.0430599     0.0282510    -0.0105050   -0.00147701    0.00813008  -7.25859e-05  -0.000747371   4.80173e-05   9.00976e-05   2.93701e-06  -1.70671e-05   4.77386e-06   6.22101e-07  -1.11862e-07  -2.15755e-08       9.54323       12.9325       13.6733       14.2610       13.7787       12.9319       11.5521       10.0170       8.64640       6.84578       5.51532       4.15750       3.14453       2.22269       1.53195       1.05823      0.687307      0.435204      0.268803      0.159420     0.0884667     0.0496932     0.0266439     0.0128815    0.00649316    0.00289992    0.00131628   0.000506986   0.000213406   7.69578e-05   2.67986e-05   8.44387e-06   2.46547e-06   6.55362e-07   1.46107e-07   2.94102e-08
  19  23 4192.3043    1.1168 10.4593  9.9817 -0.0058  0.1427   0.0148   0.4061    0.0457   0.0000   442.9013      -10.7178      -6.98677       25.4860       14.4562      -8.22926      -20.0136      -17.5630      -5.57660       7.08041      -2.19993      -5.26421      -2.54423     -0.226272     -0.720630      -1.31809     -0.659854      0.433943    -0.0861112     -0.116494    -0.0416992    -0.0599983     0.0420549    -0.0476669   -0.00816619     0.0110646   0.000228758   -0.00177945  -8.16036e-05   5.41351e-05   8.67268e-06  -1.10733e-05   1.85751e-06  -3.37170e-07  -4.83646e-08  -5.63447e-10       11.4235       14.8123       16.5115       16.9445       16.7674       15.2177       13.8842       12.1293       10.1722       8.28193       6.52449       5.02279       3.78391       2.67920       1.87963       1.27158      0.844780      0.537928      0.325182      0.195033      0.111338     0.0603572     0.0325158     0.0162622    0.00810830    0.00361588    0.00161676   0.000655330   0.000265233   9.49453e-05   3.31557e-05   1.04800e-05   3.02353e-06   7.88261e-07   1.85725e-07   3.67150e-08
  19  24 4335.3870    0.9110 12.3651  9.8744 -0.0085  0.1874   0.0131   0.5183    0.0428   0.0000   418.2771       28.4480       24.3795      -8.18339       23.2801      -45.4775       21.7189       21.6866       15.6978      -6.89182      -6.05606       20.9533       2.11058     -0.153299      -2.23573      -2.88076      -1.08778       1.60801     -0.414132     0.0401055      0.217783     -0.119095    -0.0403623     0.0347953   -0.00897743   -0.00621161    0.00438547    0.00129137  -0.000239432  -0.000244415  -9.63154e-06  -5.97580e-06  -5.89659e-06  -3.88486e-06   2.35529e-07   2.69451e-08       14.9690       19.3865       20.9588       21.6972       21.2286       19.8347       18.1262       15.4549       13.7012       11.0509       8.68380       6.64998       5.07711       3.63582       2.55581       1.73337       1.14449      0.726457      0.450536      0.268260      0.154887     0.0865201     0.0466532     0.0232702     0.0117521    0.00515151    0.00237965   0.000928920   0.000380176   0.000135868   4.69166e-05   1.44985e-05   4.14356e-06   1.04767e-06   2.38404e-07   4.74042e-08
  20   9 2203.1070    0.9366  0.6167  9.8883 -0.0031  0.0289   0.0321   0.0552    0.0788   0.0000   440.6628      -2.21983       16.7286      -1.24985      -5.84969     -0.282283      -1.43191       5.25431      -1.86396      -1.84928      0.965125       1.57159    -0.0267892     0.0165252     -0.221723      0.125446      0.334953    -0.0702084     -0.125619     0.0300633     0.0528608    -0.0238414   -0.00257529    0.00129308   0.000648998    0.00142094   0.000507716  -3.26256e-05  -0.000104874   2.63280e-05  -3.57561e-07  -3.31459e-06   1.31602e-06   5.72009e-07  -7.44937e-08  -1.89318e-08       2.22750       2.87317       3.34737       2.93637       3.30754       2.46514       2.84509       2.33987       2.09236       1.90347       1.32458       1.23216      0.754210      0.557195      0.396171      0.254297      0.192992      0.101261     0.0756898     0.0410990     0.0267708     0.0162895    0.00592608    0.00420421    0.00214913    0.00100885   0.000517402   0.000188167   9.40319e-05   3.73038e-05   1.13255e-05   5.94224e-06   1.51252e-06   5.44783e-07   1.51310e-07   3.20602e-08
  20  11 2498.9133    1.7027  0.8927 10.9079 -0.0111  0.0333   0.0459   0.0679    0.1077   0.0000   436.5848       4.51164       15.5527      0.341134     -0.661089      -2.14023      -1.69638      -4.68359       3.10154      -1.69906      -2.31781      0.573631      0.405977     -0.584017     -0.922621      0.120106     -0.244397     0.0215789     0.0774431    -0.0130224   -0.00601452     0.0192544   -0.00739630   -0.00433335  -0.000300293   0.000407292  -0.000212040  -0.000366999   5.57852e-05   5.49200e-05   1.24020e-07  -1.83929e-06   7.34945e-07   3.40187e-07  -7.97680e-08  -2.67483e-08       2.71366       3.39411       3.41619       3.45756       4.02657       3.33870       3.08952       2.54356       2.29850       2.17434       1.58795       1.16716      0.826147      0.662966      0.538825      0.331978      0.223583      0.123379     0.0771162     0.0540918     0.0319606     0.0201812     0.0106104    0.00518640    0.00256310    0.00113498   0.000492651   0.000234653   9.17187e-05   3.86280e-05   1.49881e-05   5.20136e-06   1.58666e-06   5.57615e-07   1.44353e-07   3.69457e-08
  20  13 2790.6431    2.8189  0.7826 11.9886 -0.0055  0.0300   0.0785   0.0592    0.0927   0.0000   437.1647       8.81513       11.6418      0.188463       1.10675       1.29598       1.84640     -0.915047      -3.27828       1.39100      0.408151    -0.0363485     -0.227272     0.0476463     -0.277228     -0.200292      0.145420     -0.227827    -0.0436410     0.0628487    -0.0133409    -0.0356660     0.0154906    0.00258957   -0.00428542   0.000204861    0.00103213   8.57369e-05  -0.000112995  -2.38048e-05   1.68306e-05  -2.83589e-06   1.37309e-06  -1.47167e-07   1.96776e-07  -1.68157e-08       2.31699       3.04279       3.48088       3.20859       3.44847       3.11491       2.91501       2.40693       2.18504       1.74382       1.36053       1.20810      0.716002      0.636372      0.390888      0.269482      0.200171      0.117602     0.0785861     0.0445829     0.0272016     0.0151889    0.00757447    0.00486784    0.00187054    0.00113336   0.000495502   0.000188432   9.37963e-05   3.85367e-05   1.39467e-05   5.26986e-06   1.51893e-06   5.72572e-07   1.71941e-07   4.00809e-08
  20  14 2935.8801    3.6716  0.7923 12.4489 -0.0110  0.0286   0.0999   0.0591    0.0916   0.0000   434.9712       2.15431       13.7170     -0.965217       2.91657       2.99600       3.56284       3.15024     -0.320878       1.90913      0.554000     -0.984604      -1.21875      0.509501      0.238357      0.394301    -0.0974385     0.0681371    -0.0343292    -0.0449557     0.0335140    -0.0174311    0.00142290   -0.00513322    0.00168044   0.000259042  -0.000828047   0.000197367   3.24616e-05   8.94976e-06  -1.34349e-05   5.35440e-07   4.57149e-06  -1.80175e-07  -4.55280e-08  -1.64924e-08       2.21663       2.85191       2.93089       3.05019       2.99834       2.87296       2.57852       2.66222       1.90483       1.54517       1.33853      0.938292      0.797926      0.547898      0.413343      0.301412      0.184235      0.118510     0.0749332     0.0419660     0.0268456     0.0136632    0.00778293    0.00397912    0.00198071   0.000968745   0.000499349   0.000210011   8.77756e-05   3.69279e-05   1.29492e-05   4.42980e-06   1.68410e-06   4.23684e-07   1.36540e-07   3.91853e-08
  20  15 3080.4468    4.0147  0.8046 12.4860 -0.0018  0.0258   0.1074   0.0625    0.1001   0.0000   435.7560      -2.64344       12.4893       3.03519      -3.90752      0.673893       2.62447      -1.06390     -0.476547      0.219614     -0.471195      -1.22968      -1.88556     0.0797007     0.0329957     -0.218763    -0.0210308     0.0624062     -0.139991    0.00811761     0.0118840    0.00303695  -0.000125310   -0.00212138   -0.00110043  -0.000372459   3.53455e-06   0.000111049  -1.25838e-05  -1.74743e-06   3.85530e-06   2.48508e-06   2.47110e-06  -1.40997e-07  -2.57874e-08   3.97999e-08       2.06610       2.76904       2.94830       3.08040       3.11382       2.74392       2.63126       2.11532       1.85628       1.39034       1.17138      0.934043      0.674846      0.484208      0.320703      0.252587      0.157662      0.109281     0.0670602     0.0407728     0.0264282     0.0121942    0.00812973    0.00336506    0.00200890   0.000994150   0.000412157   0.000225605   7.06146e-05   3.43444e-05   1.29393e-05   3.98904e-06   1.65579e-06   4.19320e-07   1.40012e-07   3.29863e-08
  20  17 3368.0103    3.2547  1.4835 12.2984 -0.0093  0.0383   0.0672   0.0976    0.0788   0.0000   442.1889       3.16404       12.7871      -4.96780     -0.643585       8.02807      -7.65944      0.556186     0.0873324      -1.48579      0.954146      -2.25706     0.0936135      0.163620       1.15002  -0.000678560     -0.333948     -0.178275     -0.144802      0.177849    -0.0300509     0.0442035     0.0100008   -0.00681156  -0.000766495    0.00386355   0.000397579  -0.000745436  -0.000497267   1.65199e-05   1.77428e-06   4.06121e-06  -5.00508e-06   1.04484e-06   3.25014e-07   3.92436e-08       3.10236       3.90890       4.32307       4.22124       4.41624       3.95101       3.69524       3.14192       2.77308       2.30974       1.84393       1.42780       1.02837      0.784140      0.551843      0.376998      0.247746      0.158960     0.0980769     0.0628270     0.0356273     0.0213698     0.0114969    0.00586336    0.00313878    0.00148865   0.000672467   0.000316748   0.000130816   5.10610e-05   2.01926e-05   7.11481e-06   2.25831e-06   7.68045e-07   2.00779e-07   5.45748e-08
  20  18 3511.7865    2.6886  2.2633 11.8720 -0.0095  0.0501   0.0496   0.1218    0.0776   0.0000   442.0133       4.22456       20.3511       9.75880       12.4876      0.835342      -1.29194      -3.85564      -4.58723      0.870501     0.0885332      0.776587     0.0446060      -1.85927      0.814072     -0.200590     -0.275096    -0.0223971     0.0494777    -0.0281510    0.00367045     0.0302657     0.0202046    0.00511120   0.000839210   -0.00496539  -0.000966358   0.000628568   4.83701e-06  -0.000197313   2.39074e-05   1.75912e-05   1.92518e-06   7.88453e-08   5.20802e-08   1.15295e-07       3.85243       5.13323       5.38069       5.58348       5.49325       5.23825       4.86000       4.19308       3.54410       2.91614       2.29142       1.74004       1.42130       1.01621      0.720354      0.510364      0.341375      0.213191      0.144642     0.0798659     0.0485864     0.0263861     0.0155423    0.00786420    0.00416277    0.00195977   0.000947834   0.000415913   0.000174183   7.01305e-05   2.72836e-05   9.98137e-06   3.36498e-06   9.28831e-07   2.78141e-07   7.10864e-08
  20  19 3655.7057    2.2446  4.0405 10.8570  0.0008  0.0640   0.0316   0.1688    0.0786   0.0000   444.7143       7.94074       4.08841       10.3988       9.28614       11.3330      -3.15366      -6.25240     -0.766580       5.83148      -1.63585     -0.184641      0.135251     -0.821829       1.80106      0.301599     -0.525101     0.0733098      0.194028    -0.0870563    -0.0839362     0.0742878     0.0111989     0.0142140    0.00284979   -0.00172804   -0.00133857   6.11669e-05  -0.000190470   7.29854e-06   3.40344e-07   1.66923e-05  -6.35487e-06  -7.31671e-07  -8.87849e-07  -1.21262e-07       4.84659       6.44649       7.21158       7.26816       7.12010       6.84200       6.14396       5.23005       4.57137       3.67891       3.05316       2.29666       1.74708       1.27624      0.918436      0.620018      0.429245      0.278084      0.170477      0.107665     0.0637077     0.0349633     0.0196147     0.0104494    0.00504067    0.00263784    0.00118062   0.000547433   0.000218687   9.77685e-05   3.53532e-05   1.26414e-05   4.25940e-06   1.37332e-06   3.80024e-07   9.59140e-08
  20  20 3799.2307    1.9021  5.1458 10.6397 -0.0087  0.0787   0.0250   0.2039    0.0643   0.0000   438.3646       9.80063       13.9325      -1.36720      -17.6962      -16.2240       18.4614      -5.50293       2.45020      -7.39715      -1.50657       6.04528      0.871325      -2.06881      -1.57701     -0.285106      0.109395     -0.490628      0.172611    -0.0959348    -0.0888537    -0.0405685    0.00972040    -0.0120049   -0.00174792   -0.00577243   0.000495272  -0.000704712  -4.31861e-05   0.000100599  -2.36735e-05  -1.88122e-05   5.66361e-06   3.25335e-06   6.93495e-07  -1.52852e-08       5.85008       7.84345       8.53493       8.70727       8.67989       8.45571       7.25848       6.43176       5.50065       4.62982       3.63861       2.81144       2.15072       1.54647       1.13604      0.778787      0.517595      0.339163      0.216461      0.130120     0.0797086     0.0435467     0.0253830     0.0129881    0.00653734    0.00325580    0.00145193   0.000694158   0.000268597   0.000117561   4.27937e-05   1.54471e-05   5.45281e-06   1.59858e-06   4.64211e-07   1.18208e-07
  20  21 3942.6096    1.5489  7.4939 10.1118 -0.0021  0.1010   0.0180   0.2652    0.0552   0.0000   446.8563       19.4274       13.5604     -0.783879      -1.44700       4.47084      -5.69556      -8.32197       12.4480       7.04382      -2.19800      -8.25159       3.53748       4.89653       1.39904      -1.02860      0.122908     -0.227407      0.399508     0.0184585     -0.162762   -0.00782357     0.0215332   -0.00100115     0.0130952    0.00491973   -0.00252499   -0.00144573   0.000275338  -5.12884e-06   5.76238e-05  -8.38589e-06  -7.06167e-06  -5.70350e-07   1.16678e-06  -1.69723e-07       7.47416       9.91374       10.8849       11.0278       11.0675       10.4139       9.55260       8.36840       7.15006       5.88065       4.64569       3.66014       2.83903       2.07093       1.46877       1.03822      0.678366      0.460600      0.279342      0.170987      0.101987     0.0562745     0.0317691     0.0164817    0.00855606    0.00429937    0.00185414   0.000916265   0.000350871   0.000154431   5.64685e-05   2.04664e-05   7.05330e-06   2.13003e-06   5.87947e-07   1.56251e-07
  20  22 4086.4666    1.2886  9.5286 10.0304 -0.0034  0.1257   0.0159   0.3472    0.0474   0.0000   445.9440     -0.829330      -15.0092      -17.5263      -10.2606      -2.08373      -4.31312       5.68302      -4.15481      -12.7347       3.54676      -4.55570      -2.00972       2.69604     -0.917661      -4.66380      0.460221      0.679671     -0.371432    -0.0497084      0.154644    -0.0714878    -0.0437392    -0.0496495     0.0113174  -0.000262905   -0.00208626   0.000828022  -0.000183577   0.000260171  -2.67041e-05   6.93715e-07   4.76513e-06  -1.12275e-06  -3.78315e-07  -1.51914e-07       9.53101       12.7325       13.8848       14.1069       14.0507       13.1532       12.0491       10.7137       8.87545       7.60355       5.68543       4.60251       3.53387       2.57041       1.85571       1.28064      0.860661      0.560439      0.346353      0.212965      0.125671     0.0706224     0.0394453     0.0209869     0.0105697    0.00530861    0.00240713    0.00110076   0.000451028   0.000190199   7.05692e-05   2.57536e-05   8.67374e-06   2.63837e-06   7.18661e-07   1.86308e-07
  20  23 4230.3853    1.0199 10.9515  9.9712 -0.0049  0.1592   0.0143   0.4417    0.0429   0.0000   435.3001      -13.7661      -14.6112      -23.8263       4.40393       29.6870      -20.3968      -3.97192       13.5536      -4.72404       5.79659       10.6025       1.06402      -3.98026       4.75034      0.135671     -0.530988    -0.0618200      0.168147     -0.330925      0.247391      0.110782     0.0326825     0.0154511     0.0183275   -0.00558270    0.00843002    0.00192210   -0.00179692  -0.000267940   0.000223881  -4.94861e-05  -1.35574e-05   4.83024e-07  -1.81985e-07   6.95635e-08       12.0134       15.0704       17.0661       17.7459       17.3202       16.4454       14.9494       12.9293       11.3257       9.28612       7.42862       5.88321       4.44391       3.24063       2.32683       1.60848       1.09226      0.711598      0.458463      0.279002      0.163411     0.0961164     0.0524935     0.0279214     0.0146755    0.00698705    0.00334450    0.00148232   0.000638274   0.000248289   9.68860e-05   3.42654e-05   1.13003e-05   3.49265e-06   9.45232e-07   2.35615e-07
  21  11 2529.3026    1.8113  0.9145 11.0709  0.0033  0.0325   0.0452   0.0669    0.0879   0.0000   441.6886       2.30641       15.1562     -0.759823       2.04476       2.75462     0.0593965      -5.32467      0.551731     -0.930228       1.98015     -0.531092      0.114170      0.631945      0.178251     -0.477931      0.322620      0.334858    -0.0218018    -0.0783882     0.0138070    0.00563845    0.00308658   -0.00881822    0.00100166   0.000319964   4.44630e-05  -0.000267370   0.000389633   6.88490e-05  -8.52563e-05   1.70128e-06   1.21835e-05  -3.08823e-07  -1.49643e-08   3.94037e-08       2.08781       3.15290       3.28801       3.40902       3.56543       3.05356       3.13045       2.43326       2.36642       1.69117       1.63989      0.990856      0.970947      0.641148      0.479760      0.329475      0.226169      0.154601      0.100357     0.0621205     0.0357100     0.0235761     0.0108339    0.00778601    0.00333661    0.00202090   0.000939479   0.000393106   0.000203989   7.34875e-05   3.55384e-05   1.32644e-05   4.85079e-06   1.83729e-06   4.96822e-07   1.52288e-07
  21  12 2676.1982    2.3426  0.9597 11.5175 -0.0051  0.0290   0.0591   0.0692    0.1248   0.0000   432.6849      -2.02626       16.6148       1.11639      -1.45485      0.535227      -1.27874     -0.751586       1.25644      -1.01012     -0.891857     -0.331565     -0.607991     -0.276562      0.123647    -0.0221499     -0.288413     0.0672787   0.000379040     0.0288264    -0.0180340    -0.0393304    0.00799414    0.00651410    0.00555539   -0.00174247   0.000201576   0.000842064  -0.000117739  -0.000122009   3.91876e-05  -7.46036e-06   1.98825e-06   2.18120e-06  -1.55246e-07  -4.48903e-08       2.12629       2.82117       2.99467       3.21745       3.06146       2.95357       2.56004       2.40308       2.00005       1.69616       1.31427       1.02309      0.800131      0.604656      0.440154      0.296588      0.210373      0.136857     0.0878147     0.0525498     0.0327338     0.0189588     0.0109967    0.00597264    0.00324381    0.00166837   0.000813553   0.000359506   0.000171145   6.91286e-05   3.03833e-05   1.14406e-05   4.34836e-06   1.48505e-06   4.85848e-07   1.43095e-07
  21  15 3113.9236    3.9616  0.9358 12.8360 -0.0056  0.0291   0.1019   0.0681    0.0895   0.0000   439.1229       5.54712       12.7267       1.81926       1.92398      0.826937       2.25761      0.353417     0.0959888      -1.50234      -1.33350     -0.386218     -0.160122       1.10437  -1.25628e-05    -0.0536762      0.174356     -0.227406     -0.178624    -0.0544826     0.0814303    -0.0107559    -0.0116055    0.00159521   -0.00172142   -0.00343334   0.000116761  -0.000246629   3.21710e-05  -0.000129877   2.33596e-05   1.35530e-05   2.56204e-06   2.77584e-06  -1.01863e-06  -2.30268e-07       2.16000       2.80614       3.15436       3.35473       3.21920       2.77509       2.76440       2.47921       2.06886       1.71178       1.36949       1.10565      0.802093      0.648791      0.409742      0.318121      0.212857      0.136869     0.0914430     0.0503522     0.0346949     0.0191145     0.0110474    0.00569897    0.00307906    0.00177179   0.000807459   0.000397144   0.000181289   7.69969e-05   3.19005e-05   1.23273e-05   4.54431e-06   1.60669e-06   4.94251e-07   1.42089e-07
  21  16 3258.4515    3.6648  1.2536 12.5648 -0.0071  0.0345   0.0805   0.0835    0.0931   0.0000   441.1870      0.854174       16.6704      -4.22978     -0.247683      0.668034      0.623133      0.120740      -1.41848      0.370989     0.0604101       1.68105      -1.76760      0.473425      0.581755      0.446215     -0.116512     0.0874405      0.195396     -0.117254    -0.0913462     0.0451887     0.0400819    0.00472837   -0.00726622   -0.00152194    0.00172012  -0.000259224  -0.000366679  -6.56291e-05  -7.44422e-05   7.03019e-06   3.10301e-06  -1.55750e-06   4.49074e-08  -5.12459e-08       2.55688       3.21145       3.78884       3.73968       3.79101       3.55540       3.19873       2.85833       2.44523       2.00566       1.66052       1.28967      0.971839      0.724871      0.536230      0.378927      0.252879      0.161151      0.112033     0.0685172     0.0412367     0.0230285     0.0143728    0.00764677    0.00426043    0.00188420    0.00102177   0.000472151   0.000222029   9.41700e-05   4.01313e-05   1.46935e-05   5.97621e-06   1.92241e-06   6.62269e-07   1.90938e-07
  21  17 3402.7661    3.0691  1.7688 12.3670 -0.0096  0.0432   0.0590   0.1031    0.0638   0.0000   434.3260      -3.38408       8.96594       4.99796       2.41625       7.81243      -9.10188       1.80760      -1.69561     -0.323997       2.51161     -0.325531       1.79547      0.402783      -1.16965      0.988243     -0.180656    -0.0583056    -0.0451509     -0.208023    -0.0268841    0.00573039  -0.000492516    -0.0105316    0.00277755   -0.00163466  -0.000741644   0.000843772   0.000137438   8.06760e-05   8.49790e-05  -3.57961e-05  -1.27700e-05  -7.88809e-07   5.57620e-07  -3.04010e-07       3.01676       4.19162       4.47599       4.62156       4.51029       4.09053       3.95235       3.53043       3.02211       2.51338       2.14652       1.55554       1.24902      0.937050      0.650975      0.463415      0.307459      0.211151      0.135437     0.0823232     0.0519037     0.0301579     0.0170270    0.00995736    0.00511463    0.00277129    0.00141264   0.000584554   0.000321946   0.000112832   5.68169e-05   2.01048e-05   7.48008e-06   2.58079e-06   7.40028e-07   2.31737e-07
  21  18 3547.0571    2.5820  2.6472 11.7035 -0.0044  0.0519   0.0418   0.1300    0.0651   0.0000   436.9158      0.733842       8.73326      -1.34043       6.43725       5.68432      -1.11338      -13.7126      -8.90466       4.74507       1.64750      0.911624       1.45903     -0.873418     -0.774470      0.151084      0.516566      0.338844    -0.0485553    -0.0824239    -0.0267142   -0.00117788    -0.0106386    0.00729282   -0.00608835   -0.00155776    0.00223450   8.96637e-05  -0.000127048  -0.000266691   2.91523e-05  -3.36791e-06  -2.22977e-05   3.07477e-06  -2.61336e-08   3.07126e-07       3.62103       4.96933       5.34738       5.59047       5.68042       5.02179       4.87111       4.19334       3.72651       2.93851       2.48771       1.92778       1.50028       1.11598      0.756014      0.579029      0.365770      0.262959      0.158028      0.102387     0.0630390     0.0354309     0.0210740     0.0111656    0.00613031    0.00310658    0.00154889   0.000766173   0.000319972   0.000151641   5.62734e-05   2.42743e-05   8.40704e-06   2.95785e-06   9.40228e-07   2.74758e-07
  21  19 3691.4233    2.1162  4.2475 10.9427 -0.0056  0.0662   0.0283   0.1724    0.0647   0.0000   434.8362      -13.5672       28.3169       4.99625      -10.1424      -12.6804       3.56590       3.00668      -2.51091      -8.27532       3.70064       5.79354     -0.972737     -0.787508      -1.48718    0.00514768     -0.378077     -0.530169    -0.0937751     0.0949037    -0.0230126    -0.0110314     0.0267319   -0.00298403    0.00163730    0.00281317   0.000261928   -0.00116441  -0.000146176   0.000229622  -0.000185161  -4.94629e-05   6.68220e-06  -2.99146e-07   4.19727e-07   3.51460e-07       4.77672       6.18417       7.21859       7.18268       7.08941       6.76360       6.10955       5.43359       4.78490       3.74544       3.24554       2.47924       1.89906       1.41198       1.02764      0.708099      0.486930      0.331038      0.209228      0.135805     0.0793316     0.0465615     0.0272774     0.0145701    0.00804406    0.00394529    0.00202226   0.000922851   0.000437026   0.000183715   7.82136e-05   2.99681e-05   1.14115e-05   3.76505e-06   1.29168e-06   3.95988e-07
  21  20 3835.4877    1.7968  6.3109 10.4543 -0.0020  0.0834   0.0209   0.2274    0.0557   0.0000   435.4390       7.14992       16.1163       12.8671      -5.95157      -5.80336       5.28828      -9.38004       3.04333     -0.812645       2.03524      -1.41224      -4.79589      -4.28688      0.975992     -0.117849      0.944287    -0.0356669      0.383338     0.0994413    -0.0508898    -0.0444480    0.00312087     0.0296792    0.00690698   -0.00136799   0.000923783   0.000310185  -7.58817e-05   0.000229442  -0.000119335  -6.10543e-06   3.38474e-06   1.50688e-06   1.34884e-07  -7.77948e-07       6.02244       7.88327       8.78088       8.99268       8.96033       8.42214       7.76366       6.76840       6.04437       4.90840       4.07597       3.16339       2.46048       1.83896       1.32083      0.927206      0.638593      0.428642      0.273509      0.174912      0.102741     0.0619328     0.0349679     0.0192664     0.0103865    0.00530487    0.00260780    0.00123062   0.000553514   0.000241729   9.87332e-05   3.88419e-05   1.45848e-05   5.01989e-06   1.59202e-06   4.96327e-07
  21  21 3979.5528    1.4705  8.0534 10.1853 -0.0040  0.1022   0.0168   0.2845    0.0483   0.0000   435.0354       12.7611       15.9586       2.40412       18.0043       3.55391      -10.1039       1.18142      -1.66255      0.342405       5.59185       1.85594     -0.965741       3.70912       1.45089     -0.822172     -0.964819     -0.617096    0.00889042      0.459900     -0.164047     0.0662802    -0.0360407    -0.0737139     0.0100522     0.0130212    0.00249968   -0.00375317  -0.000443135   0.000365130  -4.26307e-05  -4.03611e-05   8.97729e-06   4.04499e-06  -1.77188e-07   5.06984e-08       7.53467       10.0438       11.1028       11.3831       11.3094       10.5858       9.67032       8.57907       7.46881       6.13472       5.02487       3.94637       3.01575       2.24811       1.62997       1.14625      0.779427      0.524793      0.336478      0.211573      0.129742     0.0752982     0.0438740     0.0238904     0.0127239    0.00663990    0.00319313    0.00154195   0.000690093   0.000303639   0.000121974   4.91831e-05   1.77404e-05   6.24678e-06   1.98302e-06   5.97702e-07
  21  22 4123.6829    1.2304  9.7431 10.0469 -0.0049  0.1295   0.0150   0.3478    0.0451   0.0000   444.5133       19.0388       12.4146       3.10112       3.69905       16.9587      -13.1921      -4.33544      -5.66045       9.55051       3.19357      -8.97386      -3.43845      0.779956       1.92502      -1.52807     -0.922671      -1.35459      -1.05407      0.454408      0.124038     -0.117245    -0.0338683    -0.0175099    0.00813104   -0.00422582    0.00402461  -0.000784556   -0.00105593   0.000225404   0.000161836  -3.90951e-05  -3.99318e-05  -4.61406e-06   1.46708e-07   9.32365e-08       9.23061       12.0852       13.1651       13.8853       13.5846       13.2983       11.7485       10.6823       9.02738       7.68109       6.16116       4.92788       3.77666       2.88985       2.02300       1.45093      0.983816      0.685864      0.441111      0.277808      0.167819     0.0982391     0.0559876     0.0316505     0.0165421    0.00867801    0.00417795    0.00199891   0.000897291   0.000389551   0.000160884   6.36950e-05   2.30061e-05   8.04980e-06   2.51149e-06   7.59438e-07
  21  23 4268.1169    0.9759 11.8582  9.9535 -0.0112  0.1687   0.0130   0.4601    0.0413   0.0000   451.3638       13.4062       7.76567      -4.71217      -22.8238       1.99252       24.0902      -8.32712      -6.55286       14.7122       1.48899      -3.16087      -4.54681       4.58900      0.548304       3.13443       2.51471     -0.820753     -0.266762      0.583652      0.230310     -0.153739     -0.155600     0.0480772     0.0231687   -0.00777513  -0.000212407    0.00184972    0.00206550   0.000576229  -0.000159994   4.65877e-06   3.11780e-05   1.30677e-06  -3.56262e-06  -9.53139e-07       11.8746       15.9963       17.2684       18.1324       17.7724       16.8459       15.8437       13.8785       11.8479       10.0749       8.23332       6.34652       5.03836       3.72843       2.71281       1.92922       1.33453      0.895037      0.573784      0.368520      0.223293      0.131887     0.0766577     0.0415525     0.0225239     0.0116288    0.00574189    0.00272657    0.00124823   0.000538714   0.000222440   8.75278e-05   3.24336e-05   1.09375e-05   3.35796e-06   9.92255e-07
  21  24 4412.7137    0.7936 14.0503  9.8447 -0.0081  0.2195   0.0104   0.5850    0.0351   0.0000   447.8948      -23.4820       34.0407      -2.14926       4.87354      -9.84491       22.9471      -13.3149      -24.3046      -2.04920       14.2488      -1.85986      -13.7455       2.89396      -4.03177      0.315071       4.51810       1.02391      0.454752      0.517677     -0.403762     -0.129247      0.241257     0.0490085    -0.0151324    -0.0118500     0.0129185   -0.00208465   -0.00291425   0.000135573   0.000243239   0.000102198  -0.000142522   1.24415e-05  -6.21940e-06  -2.05913e-06       15.9321       20.3915       22.6774       23.5016       22.6300       22.2661       20.2811       17.8776       15.7569       13.0223       10.7550       8.64809       6.59744       4.91910       3.51850       2.50662       1.72506       1.16810      0.774657      0.486048      0.292668      0.175957      0.101192     0.0546398     0.0298671     0.0156859    0.00762136    0.00356308    0.00169733   0.000715074   0.000291442   0.000113645   4.22737e-05   1.45476e-05   4.56459e-06   1.37104e-06
  22   8 2104.7503    0.7519  0.5858  9.6258 -0.0086  0.0390   0.0223   0.0506    0.0640   0.0000   442.7512     -0.412365       18.8460       2.53047      -1.00636       2.84329      -1.72411      -1.01939      0.420662     -0.488244       1.21215     -0.637012     0.0867079     -0.122131      0.121519     0.0421884     -0.118498     -0.186549    -0.0299683     0.0433714     0.0125014    -0.0118714    -0.0108459    0.00871288   -0.00306808  -0.000403090   0.000343586  -2.43466e-05  -5.73666e-05  -3.23152e-05   7.40158e-05  -1.51472e-05  -8.23845e-06   2.55623e-06  -4.41790e-07  -4.39426e-07       2.53580       2.37141       3.58813       3.96811       2.84717       3.10808       3.71646       2.28580       1.88212       2.17265       1.73131      0.840685       1.04592      0.889296      0.417749      0.336809      0.341279      0.192585     0.0837966     0.0811832     0.0560359     0.0254274     0.0129143     0.0106536    0.00639824    0.00252393    0.00117934   0.000953859   0.000473479   0.000140599   5.02648e-05   3.02671e-05   1.44771e-05   5.80810e-06   2.33715e-06   6.05583e-07
  22   9 2260.0168    1.0342  0.7781 10.0785 -0.0086  0.0347   0.0272   0.0630    0.0780   0.0000   438.7089     -0.644969       12.6928       1.20544      -4.50254      -3.30390       1.72083       1.71594      -3.60541      0.214533     0.0675006     -0.240286     -0.938841     -0.242225     -0.505507     -0.365157     -0.192696    -0.0425324    -0.0351111   -0.00899253    -0.0222330     0.0197527   -0.00532615   -0.00368818  -0.000195009    0.00245763   -0.00223209   0.000540609   0.000376828   5.79762e-05   1.93635e-05  -9.29022e-09   5.67762e-06   2.09673e-06  -9.83547e-07  -5.71775e-07       2.12957       2.83071       3.69901       3.05161       3.29348       3.43698       2.67723       2.73152       2.69364       1.70688       1.74709       1.47631      0.806264      0.903112      0.576826      0.338186      0.354178      0.178342      0.115672      0.102049     0.0405322     0.0305355     0.0218962    0.00730714    0.00602789    0.00349824    0.00106055   0.000857798   0.000394584   0.000120791   7.73642e-05   2.93625e-05   1.04776e-05   4.00043e-06   1.48601e-06   4.52394e-07
  22  11 2559.2066    1.9684  0.8512 11.2123 -0.0022  0.0284   0.0496   0.0612    0.0860   0.0000   437.0381     -0.192750       14.3702     -0.895761       5.50317       2.42299      -2.40569      -4.90413       5.91532      0.106274      -1.38762     0.0581628     -0.943952     -0.261291     -0.345653      0.180372    -0.0119569     -0.265405   -0.00921048     0.0182058     0.0257392    -0.0239272    0.00517052    -0.0107958   -0.00192720   -0.00230837    0.00142477  -0.000536198  -0.000352471   5.50302e-05   5.19286e-05  -5.11733e-05   5.31795e-07   1.82030e-06  -1.60435e-06  -1.07588e-06       2.13439       2.65546       2.76235       2.85214       3.30055       2.83410       2.54946       2.16773       2.02916       1.81840       1.37593       1.07575      0.818982      0.628501      0.485758      0.332288      0.237119      0.149222      0.100911     0.0652068     0.0398533     0.0253173     0.0149857    0.00902608    0.00503246    0.00258350    0.00135434   0.000608156   0.000287608   0.000131004   5.23435e-05   2.22410e-05   9.22265e-06   3.22045e-06   1.26934e-06   4.00544e-07
  22  13 2854.6994    3.4091  0.7729 11.9312 -0.0042  0.0243   0.0883   0.0570    0.1320   0.0000   436.7306       1.97260       15.5910       3.74201      0.900894       1.76145      0.170263    0.00477774     -0.265177      -1.61130       1.39845       1.03271      0.357086     -0.904137     -0.346298     -0.245513     -0.159151    -0.0620273    -0.0155016    -0.0898814     0.0408519     0.0517508  -0.000427693   -0.00475964    0.00186066   9.85057e-05   8.13781e-05   0.000502133   0.000377240  -8.36052e-05   3.29247e-05   9.35890e-07   2.73803e-06  -1.41243e-06  -7.32588e-07   5.61147e-07       1.62247       2.23015       2.30964       2.55200       2.34249       2.37175       2.18217       1.92943       1.67692       1.41133       1.24860      0.938657      0.799943      0.534135      0.422385      0.280225      0.208606      0.131320     0.0962496     0.0607453     0.0390569     0.0212474     0.0133324    0.00724366    0.00416964    0.00200504    0.00110183   0.000493299   0.000275431   0.000113493   5.62695e-05   1.96947e-05   9.56517e-06   3.13152e-06   1.25913e-06   3.86866e-07
  22  16 3292.1300    3.5426  1.4350 12.3346 -0.0034  0.0396   0.0707   0.0832    0.0859   0.0000   438.6189       3.89815       11.1074       6.78774      0.220291     -0.272295      -7.39340      -3.26532       1.39098     -0.534657     -0.869979      -2.19208       1.62350      0.157730     0.0304680     -0.783344      0.437201      0.316938      0.125630     -0.130819     0.0115164    0.00670513   -0.00829009   -0.00580044    0.00310801  -0.000555142   0.000329478   7.78742e-05  -0.000175179  -2.08278e-05  -3.56165e-05  -8.64179e-06  -1.31985e-06  -6.09999e-06   1.81521e-06  -4.14955e-07       2.60562       3.29734       3.95995       3.88007       3.97143       3.66856       3.42343       3.13968       2.67429       2.10019       1.84253       1.51355       1.11710      0.865653      0.616473      0.458232      0.323901      0.194559      0.150586     0.0938375     0.0569554     0.0346252     0.0197495     0.0114490    0.00699304    0.00314357    0.00174449   0.000874410   0.000425373   0.000208973   8.56044e-05   3.92261e-05   1.39022e-05   5.48808e-06   2.09626e-06   6.30006e-07
  22  17 3437.1712    3.0119  2.0650 12.0850 -0.0064  0.0443   0.0529   0.1133    0.0607   0.0000   437.3786       5.28763       11.9792      0.862805      -8.35495       1.33472       2.02318      -8.88799      -1.69722      0.501996     -0.174155      -4.01095       2.01606     -0.903409      -1.11934      0.503077     -0.685314     -0.231101    -0.0621551     0.0255797   -0.00611336    -0.0157786   -0.00486493    0.00362293    0.00209081    0.00414445   0.000229579  -0.000264782  -0.000687412   8.14971e-05   0.000217692  -4.10488e-05  -3.13861e-06   4.99602e-06   2.24734e-06  -1.69849e-06       2.89128       3.97996       4.38311       4.37999       4.49381       3.97982       3.88816       3.50356       3.10602       2.58489       2.19210       1.78857       1.32395       1.02808      0.744148      0.518549      0.362337      0.250290      0.161414      0.105811     0.0667675     0.0381961     0.0244518     0.0133813    0.00753205    0.00409401    0.00213709    0.00104527   0.000478222   0.000248556   9.72268e-05   4.54751e-05   1.69679e-05   7.04208e-06   2.07504e-06   7.53534e-07
  22  18 3581.9760    2.4422  3.1979 11.4271 -0.0081  0.0566   0.0346   0.1352    0.0567   0.0000   434.5269       12.0042       12.8375      -10.5796      -6.16604       4.70731       2.56985      -1.69864      -8.09189     -0.374660       1.20409       5.80004      0.290898      -3.18305       2.51515      0.300023      0.259904     0.0408499      0.180135     0.0807484    -0.0907535     0.0865140   -0.00987951    -0.0406833    0.00108451    0.00659326   -0.00150314   -0.00146422  -8.41463e-05   0.000334174  -4.37034e-05  -8.43493e-05  -3.86063e-07   1.16996e-05   5.02409e-07   1.09902e-06       3.73407       5.15618       5.69930       5.52267       6.04428       5.38206       4.91992       4.65551       3.74238       3.51301       2.79155       2.20549       1.76485       1.27375      0.969219      0.689932      0.466276      0.329582      0.209672      0.134933     0.0881681     0.0519255     0.0312749     0.0185623    0.00941231    0.00544753    0.00271509    0.00131735   0.000650888   0.000289564   0.000130301   5.28225e-05   2.24518e-05   8.31201e-06   2.75115e-06   9.76402e-07
  22  19 3726.9211    2.0222  4.6752 10.9692 -0.0020  0.0670   0.0255   0.1880    0.0511   0.0000   429.9129       3.07958       16.6736       5.64149      -9.26540      -8.13494      0.584481      -8.29826       4.92281      -5.15286      -1.74793      -2.07508      0.618840     -0.843716     -0.258919     -0.569978      0.966367      0.544294     0.0377828     -0.268110    -0.0808813     0.0526773     0.0865652    -0.0143594    -0.0250062   -0.00537615    0.00183599  -0.000440990   0.000816344  -8.00902e-05  -0.000248012  -1.74649e-06   1.26070e-05   8.92802e-06  -6.55204e-06  -8.77463e-07       4.73512       6.00637       6.90710       6.97812       6.62641       6.72327       5.84002       5.48914       4.84498       4.04066       3.37834       2.76736       2.11681       1.56597       1.16378      0.805422      0.578371      0.389128      0.257624      0.165272      0.103527     0.0631811     0.0371921     0.0208272     0.0112577    0.00608591    0.00329619    0.00155579   0.000751969   0.000360917   0.000152474   6.46600e-05   2.62510e-05   9.65823e-06   3.51548e-06   1.20703e-06
  22  20 3871.5472    1.6944  6.3619 10.4162 -0.0051  0.0841   0.0194   0.2200    0.0518   0.0000   441.4065      -20.8764       21.7617      0.124789       11.2756       1.63284       12.4944      -14.4317      -3.89279       5.59032       1.65185      -2.36854       3.51138      -2.03051     -0.421131       1.09220      0.174969     -0.329760     0.0950332      0.275027      0.267049     0.0168062  -0.000643177    -0.0545825    0.00447325     0.0126576   -0.00125018    0.00100474    0.00116445  -0.000272671   0.000124200   0.000274635  -3.08844e-05  -5.54142e-06  -5.72892e-07  -2.29195e-06       5.82463       7.74116       8.75318       8.93200       8.99552       8.41604       7.91484       6.98442       5.90755       5.00831       4.09977       3.27045       2.55418       1.88694       1.44087       1.02161      0.717285      0.484139      0.324083      0.211861      0.130364     0.0784870     0.0474324     0.0266886     0.0145894    0.00794304    0.00400885    0.00202280   0.000933426   0.000469385   0.000191677   8.66025e-05   3.22880e-05   1.30691e-05   4.37628e-06   1.49744e-06
  22  22 4160.8154    1.1257 10.3046 10.0537 -0.0057  0.1372   0.0140   0.3794    0.0409   0.0000   427.7984       15.3932       48.7378       13.6557       3.24232       1.95693      -18.1173      -8.59477       19.5491       6.86574      -14.0185      -4.48840       3.02830       5.10102       3.35628      -3.81551     -0.465981      0.883234     -0.469257     -0.338266      0.574102   0.000716563    -0.0974723    -0.0490156     0.0746912   -0.00187406   -0.00579557    0.00125642  -1.89421e-05  -0.000966090   0.000468539  -5.44596e-05   5.02731e-05   2.10481e-05  -2.25006e-05  -6.11135e-06       9.46321       12.3849       13.8273       14.4228       14.3424       13.3879       12.7100       11.1757       9.99249       7.94486       6.85399       5.38903       4.22533       3.21112       2.32741       1.71751       1.18401      0.826057      0.535747      0.346979      0.218913      0.134007     0.0794412     0.0445841     0.0244125     0.0132604    0.00697402    0.00340986    0.00165051   0.000764745   0.000334999   0.000140349   5.63990e-05   2.13186e-05   7.26536e-06   2.46544e-06
  22  23 4305.4681    0.9588 12.6397  9.9459 -0.0068  0.1769   0.0121   0.4730    0.0373   0.0000   431.6384       17.4919       56.9015       40.3577       17.6223      -43.3022       5.00098       3.80495       10.3042      -7.96130      -1.48133       5.25751       5.26185      -5.05978      -2.52382     -0.313350      0.971018      -1.22551     -0.271645    -0.0426287      0.386725     -0.136716    -0.0164977     0.0322665    -0.0249370     0.0223011    -0.0198951   -0.00751271   0.000511504   0.000886453   0.000317247  -0.000210672  -5.34744e-05   6.18184e-05   4.24728e-06  -3.64823e-06       11.9934       15.6976       17.5880       17.6200       18.3658       17.4105       15.7655       14.2366       12.4242       10.6115       8.61550       6.96265       5.41311       4.10523       3.09544       2.20430       1.53493       1.08153      0.702482      0.466053      0.293286      0.176450      0.105531     0.0620937     0.0341091     0.0185136    0.00955341    0.00478815    0.00222662    0.00108591   0.000438516   0.000198701   7.62659e-05   2.97729e-05   9.64838e-06   3.44034e-06
  22  25 4594.2228    0.5763 15.7773  9.7438 -0.0032  0.3167   0.0086   0.7539    0.0281   0.0000   414.2263      -20.6233       37.8569       7.64944      -43.5158      -13.3347       98.2734       41.5202       5.41295      -27.1139      -1.05118      -15.2253       23.6434      -7.65025     -0.543534      -3.44862     -0.973994       1.42238      -1.81101     0.0229179       1.50734    0.00803902     -0.212055     0.0285730     0.0547119    0.00110062   -0.00815753    0.00827189   -0.00226369    0.00173235    0.00259799  -0.000231562  -0.000448923   4.85550e-05   2.55212e-05  -8.15430e-06       20.9529       28.3331       31.5228       33.1620       32.6964       31.1931       28.8503       25.9939       21.8936       19.0874       15.5495       12.4738       9.73556       7.48977       5.43216       3.96017       2.83241       1.92894       1.28021      0.825783      0.537891      0.326075      0.195115      0.112867     0.0631315     0.0337291     0.0179665    0.00902719    0.00430164    0.00204569   0.000855801   0.000378046   0.000146861   5.60497e-05   1.83729e-05   6.13175e-06
  23   8 2131.0610    0.7997  0.6255  9.6327 -0.0076  0.0254   0.0236   0.0505    0.0687   0.0000   436.1814      0.651494       17.7966      0.598179       2.41370      -1.64016      0.154635     -0.996035      0.326093       1.27154     -0.314022      -1.60008     0.0459546      0.352181   -0.00965317     -0.300413     0.0449252      0.389281     -0.164057    -0.0343470    -0.0224730   -0.00179325     0.0173108     0.0116503   0.000520846   -0.00523058  -0.000991548   0.000382614  -0.000526852   0.000470312   0.000196076   7.75672e-06  -1.97083e-05   1.16999e-05  -3.59293e-07  -6.04301e-07       1.87213       2.34045       2.24005       2.56896       2.86347       2.66779       2.44691       1.85658       1.75534       1.50503       1.40399       1.04694      0.699588      0.578044      0.435327      0.358024      0.240046      0.164985      0.106620     0.0648371     0.0449109     0.0286526     0.0199920     0.0109751    0.00646090    0.00333509    0.00174687   0.000835801   0.000398396   0.000178561   8.66699e-05   3.61746e-05   1.63456e-05   6.19831e-06   2.58752e-06   8.51895e-07
  23   9 2287.4531    1.1286  0.7970 10.1448 -0.0068  0.0277   0.0280   0.0589    0.0836   0.0000   439.5433      -2.76759       18.1110    -0.0153245      -4.21765       3.54302       1.34546      0.457278      -2.38199       1.71611      0.487591      0.248309     -0.624507     -0.327392     -0.244823      0.274730      0.387498    -0.0246493     0.0920747    -0.0149592     0.0665990    0.00651987   -0.00875353    0.00314174  -0.000219072   0.000256109  -0.000469630   0.000193615  -0.000425122   8.74338e-05   2.05903e-05   4.86790e-05  -2.51486e-05   9.00484e-06  -3.11049e-06   5.55085e-07       1.75226       2.46782       2.69121       2.95795       2.84463       2.68386       2.64117       2.24540       1.80042       1.75576       1.33727       1.07041      0.783058      0.700116      0.474882      0.342059      0.255010      0.174009      0.115680     0.0697808     0.0492056     0.0325606     0.0150377     0.0107304    0.00621609    0.00341281    0.00158680   0.000845062   0.000512852   0.000212790   9.42419e-05   3.82070e-05   2.04624e-05   8.31220e-06   3.48426e-06   1.23341e-06
  23  10 2439.1756    1.5708  0.9240 10.5446 -0.0021  0.0290   0.0373   0.0633    0.1023   0.0000   437.8821      -5.66614       13.2602       2.84308     -0.814893     -0.349958      0.801002       2.79368     0.0907591     -0.280621      0.453900      -2.07792     -0.475068      0.202664     0.0943426     0.0437177      0.189491    0.00500329     0.0294820    -0.0116449    -0.0141952    -0.0262742     0.0303687    0.00647854   -0.00784531   0.000704768  -0.000163079  -0.000219718   0.000232310  -8.38942e-05  -0.000196761   2.93788e-05   2.16592e-05  -7.48709e-06  -5.60509e-06   1.50486e-07       1.84608       2.54460       2.76830       2.94025       3.10247       2.69134       2.68043       2.38590       1.89973       1.80420       1.22201       1.19692      0.873855      0.650946      0.521552      0.338676      0.258534      0.179141      0.114672     0.0840508     0.0476157     0.0333414     0.0183156     0.0108246    0.00656727    0.00330415    0.00186451   0.000932003   0.000488185   0.000242488   0.000102422   5.03969e-05   2.03353e-05   8.08273e-06   3.22838e-06   1.11081e-06
  23  11 2588.5620    1.9390  0.9288 11.3163 -0.0029  0.0313   0.0477   0.0676    0.0842   0.0000   439.0049      -2.17417       12.5027      -1.55568      -5.58496     -0.962925      0.261171      -3.85282      -1.09928      0.845807       1.29712      -1.41224     -0.870572     -0.845123     0.0599551     -0.112561    -0.0407656      0.310391     0.0361445    0.00127082   -0.00759257     0.0419166   -0.00517072     0.0103743   -0.00164544    0.00328724  -0.000832606   0.000472953   0.000200636  -0.000151144  -0.000151088   7.65456e-05   1.12997e-05  -2.14055e-06  -3.17184e-06   4.57286e-08       2.44586       2.78660       2.61337       3.17001       3.59904       3.17640       2.66186       2.40287       2.48959       2.10504       1.58884      0.981736      0.951536      0.836831      0.670691      0.435738      0.273256      0.207350      0.152884      0.107078     0.0602764     0.0329957     0.0160912     0.0117866    0.00803105    0.00478535    0.00265748    0.00123911   0.000611281   0.000256165   0.000115995   4.56152e-05   1.97948e-05   7.85332e-06   3.00100e-06   1.09122e-06
  23  12 2737.5392    2.7941  0.8569 11.6046 -0.0050  0.0253   0.0658   0.0583    0.0945   0.0000   438.8981      -1.69958       11.4909       1.72838      -4.18192      0.452304       1.72448       2.38701       1.69662      -2.77980     0.0769372      0.149241     -0.443754     -0.446250     -0.491961     -0.101207    -0.0378760     -0.325373      0.156172    0.00139771     0.0375744     0.0345708    -0.0107282    -0.0130612    0.00540256    0.00207997   0.000871009   0.000465206   0.000185170  -0.000127322  -6.17194e-05  -1.65390e-05   8.03469e-06   2.84847e-07   3.15233e-06  -1.09408e-06       1.66094       2.37390       2.54373       2.54564       2.76783       2.47982       2.39387       2.04533       1.70647       1.55276       1.11171       1.00983      0.727850      0.589834      0.425832      0.298334      0.211101      0.153322     0.0998670     0.0687102     0.0420769     0.0268232     0.0149265    0.00942980    0.00497017    0.00288230    0.00151128   0.000800909   0.000377607   0.000195620   8.27229e-05   4.13129e-05   1.46755e-05   7.26703e-06   2.47562e-06   9.14684e-07
  23  13 2886.0217    3.4354  0.7595 12.1220 -0.0043  0.0243   0.0910   0.0557    0.1187   0.0000   437.5330       3.79683       16.7240     -0.236019       4.63622       1.50363      -1.76600      -2.15870     -0.358843       1.84583      0.112867      0.318927      -1.08899       2.07022     -0.175780     0.0967622      0.245409     -0.118213    -0.0343204   -0.00269997     0.0739878    -0.0108186    0.00310226    0.00617328    0.00236419    0.00125248  -2.26816e-06  -0.000694132   0.000153177  -0.000218923   6.81397e-05   1.67153e-05  -3.23970e-05   5.72579e-06  -3.94926e-06  -6.32445e-07       1.61905       2.29403       2.42995       2.36888       2.53666       1.99992       2.14666       1.92451       1.72403       1.55117       1.25082       1.06658      0.813897      0.627431      0.439532      0.315348      0.221538      0.142650     0.0981228     0.0642111     0.0418374     0.0248049     0.0149587    0.00874738    0.00502254    0.00291910    0.00132682   0.000774692   0.000374936   0.000187109   9.15550e-05   3.62628e-05   1.80440e-05   6.15449e-06   2.46343e-06   9.30522e-07
  23  14 3033.3752    3.8475  0.8730 12.5171 -0.0079  0.0263   0.0947   0.0612    0.1202   0.0000   436.3154     -0.289705       10.7577       2.95785       1.37370      -2.72742      -1.85809       1.24692      -3.81816       1.47135      0.123906      0.492821      0.982403     -0.291596      0.105071     -0.664241     -0.436829      0.223286     -0.143124     0.0576621     0.0850309    0.00368004    -0.0218796   7.52706e-05   0.000769830   -0.00251578    0.00236011   0.000285224  -9.77975e-05   7.62220e-05  -1.64757e-05  -2.85783e-05  -1.18785e-07  -8.62996e-07   2.50212e-06   2.96520e-07       1.95196       2.60653       2.75640       2.77345       2.69043       2.53438       2.31053       2.20193       1.94118       1.71350       1.45936       1.19154      0.930556      0.677007      0.487188      0.350286      0.234790      0.166663      0.108566     0.0697183     0.0457487     0.0271831     0.0172011    0.00923436    0.00545508    0.00292473    0.00148896   0.000824136   0.000379566   0.000196664   8.51751e-05   3.97470e-05   1.68266e-05   7.10218e-06   2.46590e-06   1.01033e-06
  23  15 3179.6185    3.8496  1.0422 12.7973 -0.0067  0.0307   0.0911   0.0709    0.0901   0.0000   438.0525       5.06125       20.6069       3.29065      -1.09916       3.54375      0.594218       5.26376     -0.508624      0.713312     -0.784182      -2.24540    -0.0901412     -0.601104      0.303242      0.214631      0.176377    -0.0687627     -0.194740    -0.0607511    -0.0227867     0.0578848    0.00358500    -0.0126138   -0.00516264   0.000451460   -0.00142512    0.00123182  -0.000104013  -4.36305e-05  -0.000118262   8.01922e-06  -1.42436e-05  -3.92662e-06  -7.20853e-06   1.73330e-06       2.19865       2.56239       2.81428       3.12871       2.99705       3.05600       2.74508       2.41896       2.00157       1.89084       1.51253       1.25703      0.935221      0.708708      0.527783      0.404332      0.297567      0.198329      0.128572     0.0844563     0.0506616     0.0367729     0.0232052     0.0129386    0.00712744    0.00376798    0.00208971    0.00106460   0.000518991   0.000238551   0.000116319   4.97251e-05   2.28688e-05   8.44764e-06   3.46936e-06   1.28801e-06
  23  16 3325.5076    3.4780  1.3337 12.5655 -0.0104  0.0353   0.0736   0.0816    0.0810   0.0000   437.7822       2.27294       12.7398       1.95693       2.45757       1.84607      0.287092      -3.55539      -3.72386       4.34649     -0.823636     0.0979430     -0.148620     0.0705406     -0.337227    -0.0787491     0.0648355     0.0298453     0.0311962      0.112038    -0.0263668    -0.0301260    0.00791275     0.0329779    -0.0172922   -0.00435688   -0.00131054   0.000367473    0.00117500  -0.000282271  -0.000222780  -3.19244e-05  -1.96090e-05   8.75137e-06   1.74243e-06   2.41707e-07       2.23787       3.16568       3.19456       3.46728       3.21185       3.22671       3.03449       2.78967       2.37133       2.15072       1.66651       1.37856       1.12126      0.846731      0.616720      0.451026      0.321238      0.228726      0.145354      0.104879     0.0607415     0.0389702     0.0234653     0.0139623    0.00736560    0.00440199    0.00228144    0.00123222   0.000629153   0.000275797   0.000155176   5.34706e-05   3.00339e-05   9.47300e-06   4.40047e-06   1.59352e-06
  23  17 3471.1401    2.8457  2.3035 11.7812 -0.0015  0.0440   0.0440   0.1079    0.0602   0.0000   440.5271       5.07832       8.88161       10.1541      0.975462       3.92732       2.28299     -0.415114      -1.71053       1.12985       2.22902     -0.967648     -0.491675     -0.902644      -1.46764     -0.480127       1.01092     -0.175735    -0.0686211    -0.0800470     0.0831404    -0.0911846     0.0138300    0.00909145    -0.0167869    0.00326496    0.00601394   -0.00132703  -0.000888329   7.44866e-05  -0.000272782  -1.65241e-05   5.25849e-06   1.18390e-06  -1.50884e-05  -2.39542e-07       2.96864       3.80812       4.08673       4.20544       4.44292       4.08017       3.91272       3.54904       3.10657       2.57944       2.13340       1.72588       1.39769       1.08931      0.786416      0.588153      0.423436      0.299416      0.194526      0.125799     0.0833038     0.0503665     0.0310070     0.0180506    0.00991378    0.00557861    0.00297956    0.00158781   0.000778302   0.000379593   0.000176488   7.42360e-05   3.22908e-05   1.31758e-05   5.10779e-06   1.82862e-06
  23  18 3616.6482    2.3007  3.5311 11.3114 -0.0039  0.0602   0.0308   0.1482    0.0513   0.0000   439.2381      -5.64255       19.9919       5.78939       11.7558      0.605226       5.60962      0.293432      -4.73104       1.23825       1.00109    -0.0663506      -1.88095      -1.09767      -1.29757      0.670121      0.302472     -0.443747     -0.162012    -0.0351543      0.101817      0.118251    -0.0121741    -0.0206575    -0.0352791    0.00847793    0.00410849    0.00177743  -0.000132567   0.000270511  -5.95952e-05   6.55732e-05  -1.87605e-05   8.54510e-06   3.29919e-06  -4.07104e-06       3.71299       5.34261       5.34474       6.05309       5.66679       5.75495       5.26043       4.89871       3.99829       3.46878       2.92802       2.34356       1.85204       1.43999       1.09624      0.731752      0.560101      0.376867      0.270062      0.169679      0.112882     0.0672880     0.0423188     0.0228361     0.0136044    0.00733352    0.00389435    0.00205198    0.00100948   0.000481035   0.000222383   9.91871e-05   4.33527e-05   1.77617e-05   6.72440e-06   2.48946e-06
  23  19 3761.9867    1.9554  5.0252 10.7831 -0.0021  0.0694   0.0236   0.1825    0.0529   0.0000   447.1101     -0.464208       17.6472       9.83398      -11.9169       3.95064       7.21963      -8.21094       7.59357      -1.60146       1.49283      0.935773      -1.63770       1.11087       1.65090      -2.32943     -0.873045      0.322856     -0.445133     0.0619614      0.176879    -0.0503743     0.0346029    -0.0398992    0.00823953    0.00386169   -0.00650021   -0.00113843   -0.00121665   0.000164425   0.000168988   0.000233940  -1.26998e-05  -3.31085e-05   9.62527e-06   6.31309e-07       4.60039       5.88630       6.68172       7.01022       6.89568       6.52660       6.26020       5.55815       4.80219       4.11911       3.54585       2.70714       2.21791       1.67168       1.27702      0.911905      0.663693      0.456969      0.304833      0.200664      0.129484     0.0797374     0.0487891     0.0295995     0.0157337    0.00917418    0.00483323    0.00255142    0.00123867   0.000599758   0.000287585   0.000124628   5.42025e-05   2.19762e-05   8.82791e-06   3.16183e-06
  23  20 3907.3318    1.6234  6.9104 10.4135 -0.0039  0.0870   0.0183   0.2404    0.0472   0.0000   436.5514       5.51112       20.1822      -10.9288      -4.87858       1.24706       10.4456      -2.47396      -2.29641       7.99838      0.895116       2.37799      -2.79278      0.438388       1.23361     -0.634788   -0.00754623      0.517084     -0.122893     0.0746701      0.268845  -3.51621e-05     0.0241198   -0.00626365     0.0234539    0.00732019   -0.00273232   -0.00193977    0.00176706    0.00126256  -0.000419307  -0.000344846   7.43966e-05   2.30226e-05   1.34876e-06   6.56951e-06       5.65438       7.63748       8.31268       8.81274       8.70132       8.37665       7.87340       7.04329       6.02621       5.26047       4.38780       3.52252       2.75149       2.13230       1.58012       1.16563      0.832582      0.577329      0.388262      0.252036      0.165211      0.102306     0.0627690     0.0363302     0.0207074     0.0115295    0.00588696    0.00316280    0.00154054   0.000760821   0.000343893   0.000156378   6.67424e-05   2.77377e-05   1.03620e-05   3.90870e-06
  23  21 4052.3422    1.3227  8.8197 10.1819 -0.0057  0.1126   0.0148   0.3058    0.0409   0.0000   421.7024       10.9918       22.1635      -19.0467      -1.67780       2.39292       1.66309      -8.38411       1.74061       8.13025       4.65912     -0.924696      -3.47552       1.11096      0.561783      -2.57584     -0.508179    0.00197668      0.704203     -0.462125     0.0811126      0.208187      0.142023    -0.0350507    -0.0271827   -0.00310693    0.00604736    0.00131333  -0.000451674   0.000892823   0.000492396  -0.000336611  -2.67312e-05   3.45468e-06   1.53796e-05  -1.05966e-05       7.10628       9.95532       10.6997       11.4068       11.2942       10.7887       9.84679       9.13870       7.85912       6.69978       5.65999       4.49629       3.62817       2.73789       2.04673       1.50857       1.05802      0.743194      0.503009      0.331755      0.212885      0.133040     0.0804237     0.0474928     0.0269943     0.0149894    0.00803051    0.00424761    0.00209482    0.00101405   0.000491464   0.000206481   9.27562e-05   3.65830e-05   1.35151e-05   4.99372e-06
  23  22 4197.5410    1.0920 11.2178 10.0489 -0.0043  0.1463   0.0130   0.4061    0.0374   0.0000   433.7281       16.1011       3.84938       9.71332      -32.0792      -10.3118       24.8461       3.93890       8.29684       8.56052      -7.52737       3.73311       1.26215       4.27496      -4.35852      0.395297      -1.05124       1.96383      0.215671     -0.547725      0.203324     -0.215635     -0.118316    -0.0132184     0.0133571   -0.00824258    0.00313097    0.00789070    0.00272631   0.000769052  -0.000947078  -1.88782e-05   0.000209139   4.33058e-05  -1.88464e-05  -1.44372e-05       9.61600       12.2702       14.0150       14.5448       14.3667       14.0340       12.8938       11.8206       10.3237       8.70336       7.33813       5.82430       4.62425       3.60102       2.70741       1.98728       1.45093      0.992135      0.665330      0.440031      0.283643      0.176525      0.107882     0.0639669     0.0365821     0.0202189     0.0109573    0.00571699    0.00284503    0.00142364   0.000640501   0.000297498   0.000120491   5.19488e-05   1.88840e-05   7.07904e-06
  23  23 4342.9148    0.8823 12.8117  9.9343 -0.0047  0.1868   0.0110   0.4966    0.0343   0.0000   438.9256       4.13140       12.0974       17.9442       2.34047      -4.07116      -7.90940      -15.3103      0.197529     -0.772934       1.02671      -14.1549      -5.63243       8.21118      -3.60937      -3.71163      -1.97587     0.0239869       2.25668      0.636783     -0.187763     -0.321402    -0.0645653     0.0892290     0.0312700    0.00447506     0.0281404   -0.00401766   -0.00429565  -0.000988197  -0.000780788  -0.000480854  -3.74416e-05   0.000113359  -3.25857e-06  -7.86165e-06       11.6906       16.1462       17.4755       18.3504       18.1540       17.4634       16.3549       14.8689       13.0068       11.1674       9.25370       7.56771       6.01048       4.54399       3.51813       2.47548       1.84526       1.23507      0.869155      0.559839      0.367636      0.226267      0.139974     0.0812589     0.0469869     0.0262411     0.0140816    0.00721037    0.00375508    0.00177515   0.000828073   0.000377009   0.000159046   6.43499e-05   2.38224e-05   8.71727e-06
  23  24 4486.9849    0.7040 14.2974  9.7713 -0.0042  0.2407   0.0091   0.6037    0.0311   0.0000   406.4058      -42.6194      -21.0206      -41.3917       89.8494      -9.95721      -6.89518       40.9788       44.3563       7.67599      -13.3574       13.8521       22.9133      -5.27022      0.871315      -1.78379       3.65348       1.06565      -3.68808      0.714046       1.73229     -0.142624    -0.0160932      0.226034     0.0616811    -0.0218878     0.0164154    0.00148059    0.00182687    0.00154822   -0.00156622  -0.000185686   8.88322e-05   2.64526e-05  -2.24122e-05  -2.22092e-06       15.0162       20.2174       22.7483       23.1492       23.2913       22.7825       20.4962       19.3414       16.5114       14.3692       11.9654       9.62783       7.77169       5.87052       4.48604       3.27185       2.33327       1.64003       1.11565      0.735886      0.480950      0.298432      0.182386      0.109427     0.0623694     0.0353195     0.0187937    0.00989179    0.00505505    0.00238916    0.00118187   0.000492202   0.000225813   8.70651e-05   3.23735e-05   1.17878e-05
  23  25 4632.1336    0.5629 16.8573  9.6939 -0.0026  0.3240   0.0082   0.7854    0.0265   0.0000   430.2818      -1.23799      -4.43066      -72.4533       56.6003       11.7211      -13.4706      -16.8836       27.9352      -16.1980       18.0907       31.2107      -11.4220      -1.01732       1.33816       5.94823   -0.00468525      -1.32387       2.38632      0.145240     -0.755648      0.398289     -0.433832      0.199678      0.291934    -0.0792211    -0.0145686     0.0195857    0.00876240   -0.00771565   0.000400190   0.000941574  -0.000141780  -0.000385245  -1.07931e-06   4.89278e-06       21.0752       27.2521       31.1406       32.0770       31.9064       31.4721       28.5130       26.1427       22.6166       19.5368       16.0544       13.2697       10.4061       7.94341       6.04588       4.53405       3.16441       2.25252       1.52718       1.00131      0.654287      0.414658      0.252478      0.151497     0.0880709     0.0489154     0.0266191     0.0141503    0.00712339    0.00351570    0.00163595   0.000738023   0.000312227   0.000129275   4.42413e-05   1.67210e-05
  24   6 1826.2582    0.3886  0.3744  8.9691 -0.0191  0.0217   0.0153   0.0429    0.0472   0.0000   439.5902      0.936811       20.2719       2.87064      -4.14529      0.138682       2.52811     -0.727150      -1.30424       2.39172      0.100569      -1.48623     -0.136517     -0.261203     0.0200626     -0.271367    -0.0773558      0.120280      0.103424     0.0499107   -0.00686207   -0.00389760     0.0227687    0.00493743   -0.00445579   0.000152560    0.00116394   0.000398050  -0.000619285   1.57028e-05   0.000283254  -1.15136e-05  -1.61987e-05   5.31175e-06  -1.00968e-05   2.68052e-06       1.40318       1.85701       2.01139       2.22525       2.14032       1.96487       2.00667       1.76481       1.53528       1.26887       1.12978      0.887904      0.661046      0.532658      0.408149      0.338527      0.209570      0.171095      0.102740     0.0810680     0.0394035     0.0328549     0.0170787     0.0125882    0.00610676    0.00454355    0.00189773    0.00154095   0.000561877   0.000384108   0.000146091   8.50992e-05   3.33729e-05   1.54436e-05   6.62172e-06   2.12510e-06
  24   7 1993.5561    0.6308  0.5342  9.3218 -0.0019  0.0239   0.0195   0.0473    0.0583   0.0000   438.7253      0.238675       21.2538       3.87837      -2.08103      -2.99581       2.05733     -0.657172      0.633493    -0.0588138      0.454388       1.41824      0.580462    -0.0283718     0.0707948     0.0646315   -0.00844595    -0.0850193     0.0299596     0.0852250     0.0514410    -0.0322749    -0.0154718     0.0207119   -0.00464660   0.000129323    0.00146152    0.00214365   5.67928e-05   0.000221578   2.86529e-05   2.23346e-05  -7.68603e-06  -1.24080e-05  -3.00555e-06  -1.08033e-06       1.42057       2.08702       2.06591       2.20601       2.26470       2.06523       2.04835       1.81468       1.60893       1.42809       1.04859      0.954663      0.663029      0.618918      0.398586      0.321091      0.220991      0.156763      0.114875     0.0696173     0.0482961     0.0276557     0.0181621     0.0105551    0.00594279    0.00329042    0.00186825    0.00107863   0.000552983   0.000262742   0.000133904   6.11605e-05   2.75683e-05   1.16973e-05   4.80412e-06   2.02094e-06
  24   8 2156.6753    0.8640  0.6131  9.8388 -0.0157  0.0234   0.0243   0.0458    0.0648   0.0000   437.5152       4.35484       19.8778      -3.84913      -8.29069      -1.30738       5.66180      0.829665     -0.163525      -2.10019      0.811031       1.33246      0.993259    -0.0702164     -0.359584    -0.0394515    -0.0235525      0.386952     0.0975590     0.0212799     0.0284104    0.00263174     0.0287798   -0.00284922   -0.00979609    0.00156745    0.00347876    0.00104978  -0.000127666   5.80691e-05   0.000151744  -0.000107522  -3.00006e-05   1.77436e-06   5.27527e-06   7.35827e-07       1.46459       2.04144       2.21269       2.29266       2.37479       2.29816       2.15075       1.87442       1.55292       1.47683       1.07965      0.905530      0.740258      0.540594      0.439701      0.308452      0.221584      0.157302      0.110165     0.0739764     0.0470128     0.0295579     0.0186691     0.0110573    0.00637833    0.00369606    0.00209571    0.00111887   0.000568961   0.000291645   0.000130088   6.43450e-05   2.75611e-05   1.26677e-05   4.81811e-06   2.04390e-06
  24   9 2314.2666    1.1951  0.7626 10.5098 -0.0103  0.0258   0.0314   0.0608    0.0678   0.0000   439.1504       1.03091       14.7451      -2.72254       2.08229       1.79148      -1.13421      -1.17876     0.0373233      0.607477      -1.59829      0.249173      0.812128     -0.396022      0.668537      0.469315     -0.408710     -0.382904   -0.00476694      0.161077     0.0237630    0.00260925    -0.0118861   -0.00873619    0.00607282    0.00326568  -0.000788094  -0.000941247  -0.000438946   3.98089e-05   0.000341924  -0.000145164  -7.27126e-05   1.34192e-05   4.86931e-06   5.42980e-07       1.82989       2.41519       2.52258       2.73724       2.38166       2.24971       2.09124       2.06022       1.85621       1.68434       1.52555       1.20515      0.972569      0.716701      0.550063      0.388420      0.250014      0.181062      0.124988     0.0813165     0.0499052     0.0319874     0.0195967     0.0115069    0.00679478    0.00382301    0.00217828    0.00117461   0.000608283   0.000299005   0.000140012   6.68398e-05   3.12016e-05   1.41662e-05   5.79452e-06   2.13590e-06
  24  10 2467.0254    1.6177  0.9194 10.9765 -0.0022  0.0297   0.0381   0.0641    0.0874   0.0000   440.7089      -3.61561       14.2162       2.58133       2.98072      -3.47545      -1.18092      0.389582      -2.15329      0.638128       1.45140     -0.131757      -1.60811       1.32212     -0.656951    -0.0970739      0.152118     0.0790276     0.0179453     0.0169843   -0.00579093   -0.00143819     0.0136636    -0.0257343    0.00313537     0.0126864   -0.00316523  -0.000652877  -0.000165063   0.000252610  -2.39582e-05   7.84711e-05  -3.51277e-05  -1.67629e-05  -1.86842e-08   2.35757e-06       1.96003       2.51754       2.88254       2.86704       3.01254       2.72028       2.62679       2.51084       2.09149       1.71266       1.44670       1.17142      0.902661      0.681584      0.567338      0.414906      0.303539      0.204622      0.136293     0.0987910     0.0580706     0.0373983     0.0221933     0.0132943    0.00812368    0.00473200    0.00250827    0.00137584   0.000681482   0.000340678   0.000175485   7.83313e-05   3.95745e-05   1.58536e-05   6.97510e-06   2.58082e-06
  24  12 2767.6604    2.8395  0.7801 11.8649  0.0029  0.0232   0.0676   0.0531    0.0862   0.0000   440.3376       1.99268       14.9416       1.43384       1.43540      -3.60210      -1.68628      0.128227       1.45750     -0.432058     -0.976955     -0.571426     -0.772022     -0.151581      0.405237     -0.107017     -0.166309   -0.00869400      0.168460    -0.0600475     0.0368005    0.00255443    -0.0263509     0.0134855    -0.0130046   -0.00323547    0.00180672  -0.000310950  -0.000548639   0.000606164  -0.000140341  -9.77973e-05  -1.26159e-06   9.89798e-07   5.91945e-06   4.32201e-07       1.65202       2.15537       2.52088       2.70720       2.70354       2.50068       2.33035       2.09506       1.69383       1.41898       1.18707      0.954189      0.693362      0.549669      0.430839      0.314762      0.218684      0.157978      0.109931     0.0694293     0.0458170     0.0294030     0.0180613     0.0109332    0.00674680    0.00346839    0.00213750    0.00110492   0.000555638   0.000282834   0.000139858   6.58601e-05   2.91046e-05   1.30741e-05   5.89841e-06   2.29300e-06
  24  14 3065.0198    3.9048  0.8674 12.7372 -0.0122  0.0271   0.0950   0.0611    0.1039   0.0000   435.8798      0.613546       16.2707       2.72441     -0.957270       1.01267     -0.421131      -2.91316      -1.38281       1.17865       1.91822      0.526462      -2.45583      -1.14320      0.550813      0.155721      0.337151     -0.353958     0.0960106    -0.0479439    -0.0679103    0.00969808     0.0113249    0.00776201    0.00519611   -0.00486413   -0.00251096   -0.00102658   -0.00127923  -0.000268103  -9.54007e-05   3.20548e-05  -1.49578e-05  -2.68974e-07  -1.08923e-07   2.54757e-06       1.71240       2.24009       2.30328       2.55390       2.64190       2.36605       2.34519       1.98805       1.82267       1.62266       1.41292       1.05679      0.849343      0.684061      0.547546      0.372953      0.253390      0.193674      0.130945     0.0883249     0.0583280     0.0360939     0.0221268     0.0129789    0.00804858    0.00473367    0.00266730    0.00136569   0.000754652   0.000340222   0.000170038   6.86733e-05   3.43155e-05   1.43491e-05   6.83554e-06   2.60334e-06
  24  15 3211.9415    4.0364  1.1295 12.5204 -0.0065  0.0297   0.0877   0.0704    0.1229   0.0000   439.0367       1.88006       13.5746       2.25738       1.78240       2.95130      -1.22187     -0.281802      -1.15467      0.718319      0.354522      0.427393     -0.394496      0.126641      0.664194     -0.709554     -0.633895      0.430904     0.0645758     0.0287527    -0.0524767   -0.00563329   -0.00753270    0.00592925   -0.00178947    0.00490708    0.00167217   0.000570442  -0.000383068  -0.000474127  -7.35491e-05   0.000160335  -2.69239e-05  -1.30836e-05   3.93692e-06   2.45344e-06       1.81117       2.48591       2.81961       2.75159       2.96938       2.58985       2.59854       2.32742       2.05071       1.82846       1.41189       1.20795      0.972445      0.671445      0.583177      0.408152      0.308575      0.209440      0.138324     0.0948737     0.0574340     0.0401755     0.0225129     0.0138045    0.00877645    0.00485901    0.00271365    0.00142932   0.000758301   0.000384121   0.000196996   8.54853e-05   4.28643e-05   1.64083e-05   7.26352e-06   2.61969e-06
  24  16 3358.4466    3.3300  1.6080 12.3971 -0.0033  0.0375   0.0618   0.0896    0.0736   0.0000   440.5368      -4.68948       6.52188       3.67740      -1.72283      -2.14072       2.75284      -2.02536      0.286786      -1.20887      -1.61070       1.93092      -1.19534      -2.60761    -0.0976904      0.237501      0.524020     0.0452731    -0.0988771     -0.139562    -0.0851440     0.0455884    -0.0136540   -0.00224911    -0.0199417    0.00185319    0.00122831   0.000953306   0.000466842  -2.88243e-05   5.90599e-05  -3.36137e-05  -5.82788e-06  -2.36927e-05   2.47568e-06   8.49301e-06       2.48454       3.37715       3.53173       3.59833       3.51771       3.37528       3.28414       3.06543       2.73674       2.33260       1.89410       1.49064       1.20020      0.950543      0.760328      0.558436      0.418637      0.279232      0.198812      0.119836     0.0787863     0.0494066     0.0305168     0.0175958     0.0109178    0.00594899    0.00336760    0.00179942   0.000947020   0.000475572   0.000230060   0.000109076   4.60423e-05   2.14609e-05   8.56169e-06   3.35349e-06
  24  17 3504.7627    2.7411  2.4275 11.7988 -0.0053  0.0460   0.0413   0.1115    0.0558   0.0000   440.9992      0.887954       11.3315       8.95257       6.36692      -2.44099      -1.05312      -2.42516      -2.65840      -4.11319      -1.75935       4.87442     -0.711888      -1.56640      -1.22629      0.822010     -0.290569     -0.167390     0.0859452     0.0389607  -0.000856809     0.0760741   -0.00368023    -0.0244175     0.0195887    0.00201280    0.00295801  -0.000210199   0.000610099  -0.000487438   7.79786e-05  -0.000113674   6.21810e-05  -2.36552e-05  -3.65716e-06   1.72326e-06       2.77942       3.82933       4.17481       4.36282       4.27669       4.19929       3.86569       3.56227       3.12814       2.59969       2.35768       1.83578       1.48452       1.15882      0.856825      0.652034      0.456237      0.334803      0.218590      0.149313     0.0963587     0.0650108     0.0382016     0.0235890     0.0137505    0.00809546    0.00420073    0.00231550    0.00117189   0.000639870   0.000295209   0.000138357   6.36732e-05   2.70378e-05   1.14472e-05   4.55025e-06
  24  18 3650.8888    2.2363  3.8686 11.1026 -0.0050  0.0571   0.0274   0.1455    0.0504   0.0000   443.6936       6.50620       10.6150       3.12150       1.62118      -7.18961      -6.81839      0.876472      -3.14431       2.19077       1.20899     -0.379315       1.46576      -1.86203     -0.836293     -0.589544     -0.250058     -0.413372      0.230400      0.252824   -0.00439328     -0.165242     0.0638646    -0.0449025   -0.00702227     0.0146213   -0.00386130   -0.00370538   -0.00232600  -0.000543921  -0.000300158  -0.000184465  -2.91076e-05   6.61533e-05  -1.89867e-05  -1.91286e-05       3.68929       4.96575       5.52616       5.86413       5.80569       5.49816       5.30040       4.64457       4.05359       3.48509       2.86319       2.30401       1.82872       1.43459       1.08556      0.806046      0.600878      0.419145      0.278415      0.189228      0.125305     0.0782756     0.0485953     0.0295410     0.0177041    0.00976899    0.00551979    0.00293079    0.00153723   0.000764885   0.000380572   0.000180906   7.88823e-05   3.48040e-05   1.39547e-05   5.76275e-06
  24  19 3796.6969    1.8113  5.3027 10.8498  0.0013  0.0723   0.0227   0.1975    0.0471   0.0000   449.5375      -1.16192       12.0879       19.0784       4.24724       8.93913      -16.2408       2.32282       7.88869       2.99996      0.225356      -8.47494      -3.29789       1.30876    -0.0291424       2.96732     -0.589318     -0.746635     -0.225034      0.127989    -0.0382645    -0.0598487    -0.0821513   -0.00411582     0.0112035   -0.00343575   -0.00944415  -0.000825228   -0.00128419  -0.000392374  -0.000660829   5.56033e-05   3.76657e-05   3.90865e-05   1.66702e-06  -1.00968e-06       4.79170       6.19518       7.03108       7.33108       7.23753       7.01474       6.45453       5.88435       5.10141       4.45635       3.80644       3.09008       2.37424       1.86040       1.41837       1.06136      0.743867      0.515441      0.367545      0.238216      0.156952     0.0998507     0.0625814     0.0380870     0.0221625     0.0128318    0.00708501    0.00376869    0.00193302   0.000990568   0.000460803   0.000221096   0.000102279   4.50331e-05   1.80294e-05   7.20731e-06
  24  20 3942.5600    1.5194  7.6911 10.3406 -0.0038  0.0915   0.0166   0.2593    0.0442   0.0000   437.9218      0.507662       17.3337       22.6299      -3.23912       16.0674     -0.135914       3.68854       3.13401       3.00557       3.07684      0.197222      -2.47694     -0.390530       1.27998      -2.26397      0.282002       1.25601      -1.10060      0.202451      0.479643    -0.0178522     0.0556257     -0.109232    0.00470411    0.00361541     0.0100558   -0.00424614    0.00178117   0.000188532  -0.000276337  -0.000242720  -2.06243e-05   3.12636e-05   3.79246e-05  -9.41594e-06       5.90436       7.66222       8.56789       8.93614       8.81322       8.59720       8.01668       7.16847       6.37262       5.65113       4.74819       3.89039       3.04387       2.39922       1.77533       1.34958      0.962147      0.677384      0.461218      0.308534      0.205852      0.130706     0.0809481     0.0498296     0.0291943     0.0169136    0.00924332    0.00490936    0.00256488    0.00129077   0.000618036   0.000307108   0.000125042   6.12672e-05   2.24182e-05   9.65824e-06
  24  21 4087.9674    1.2456  9.9553 10.1181 -0.0025  0.1196   0.0139   0.3404    0.0405   0.0000   441.7594       3.00299      -5.88972      -14.9237      -1.18757      -14.9263       1.44073       3.75785       11.6537      -9.08905      -9.15109      0.359901     -0.618794      -2.15513      -4.84734      -2.11955       2.36322     -0.435862     -0.484968     -0.628480     -0.165967      0.363963     0.0271146     0.0361535    -0.0703424    0.00927597    0.00696751   -0.00594084    0.00162401   -0.00416883  -0.000766016   4.50042e-05  -5.21902e-06  -3.87846e-05   3.45060e-05   3.47413e-06       7.52137       10.0221       11.0547       11.6177       11.6317       11.3017       10.4838       9.57558       8.43290       7.16713       6.06960       4.88278       3.92344       3.04019       2.34564       1.72881       1.25813      0.890577      0.613966      0.411663      0.267989      0.172413      0.108456     0.0642645     0.0379525     0.0220658     0.0120322    0.00642302    0.00341856    0.00170765   0.000829711   0.000385458   0.000174651   7.71149e-05   3.01508e-05   1.20333e-05
  24  22 4233.6077    1.0136 11.1423 10.0625 -0.0055  0.1517   0.0124   0.4196    0.0363   0.0000   440.3621     -0.911617      -2.39649      -11.7677       21.0858       19.5799      -13.9395       9.15758       10.7913      -1.83297      -13.4524       5.78224      -3.13264      -4.57908       7.08932      -5.32182      0.196802       2.89892     -0.293833      0.261602      0.526186    -0.0789496     0.0383011    -0.0346066     -0.107710     0.0377860     0.0291976   -0.00373065    0.00599059   -0.00269141  -0.000856516   4.55765e-05   0.000425630  -0.000108308  -5.34631e-05  -2.42020e-05       9.20451       12.5183       14.0251       14.5509       14.4846       14.0911       12.8749       11.9440       10.5307       9.13399       7.65447       6.30143       5.03047       3.89376       2.98998       2.21866       1.55301       1.14279      0.769553      0.530602      0.345577      0.219508      0.138900     0.0833672     0.0495363     0.0286358     0.0161423    0.00849020    0.00449744    0.00234317    0.00108843   0.000526334   0.000237750   0.000105390   3.94973e-05   1.63205e-05
  24  23 4378.9996    0.8389 13.6549  9.9418 -0.0016  0.1973   0.0102   0.5274    0.0316   0.0000   431.1514      -18.1259       22.5834       3.61261      -18.2903      -3.51922       22.7144      -5.27827      -4.16758      -29.5160      0.210799      0.605392       2.92011      -4.70154      -3.20656      -1.29977       2.66230       1.22021     -0.816502     -0.330871     -0.539589      0.250183      0.272914     -0.288874    -0.0482733     0.0264240  -0.000554403    0.00642972   -0.00329287    0.00310622    0.00257016  -0.000401739  -0.000513269   1.59330e-05   6.77974e-05  -2.69877e-05       12.4724       16.1163       18.5854       18.7504       19.3709       18.4040       17.2508       15.8964       13.8685       11.7130       10.0209       8.24513       6.62269       5.11828       3.88440       2.89634       2.07357       1.49234       1.02974      0.703262      0.456639      0.296423      0.185426      0.110368     0.0661319     0.0376740     0.0211563     0.0113297    0.00600475    0.00311766    0.00151430   0.000704373   0.000331149   0.000139067   5.50185e-05   2.13901e-05
  24  24 4524.7154    0.7049 15.9853  9.7771  0.0017  0.2511   0.0088   0.6427    0.0284   0.0000   441.4362       20.7178       36.8406       13.6587       16.7536      -30.0050      -48.0062       28.1204      -10.8659       1.00806      -1.50725       18.4965       3.38167      -10.3906      -1.61752      -3.48615      -6.29754      0.498260       2.55884      0.930768     -0.353116    -0.0725395      0.275313    -0.0921896    -0.0372710     0.0100578    0.00562655     0.0136096    -0.0124907   -0.00757801    0.00191324    0.00352887  -0.000389004  -0.000367492   0.000229160   8.92828e-05       15.3379       20.6998       23.0256       24.1182       23.8933       23.5295       21.7997       19.7331       17.3801       14.9191       12.9813       10.2784       8.42675       6.37373       5.00389       3.64772       2.66538       1.89157       1.32187      0.873387      0.584601      0.377406      0.235870      0.144514     0.0861362     0.0490315     0.0275435     0.0149240    0.00789824    0.00395203    0.00195418   0.000949888   0.000402549   0.000189164   6.97713e-05   2.85699e-05
  25   7 2016.8908    0.6481  0.5658  9.3994 -0.0042  0.0225   0.0187   0.0477    0.0574   0.0000   437.9823       1.00800       18.3913      -1.12742      -2.64306      -2.31066      0.350636       1.10013       1.09364      -1.00762      -1.53667       1.72125      0.669422    -0.0659335     -0.117427     -0.297729     -0.370452      0.204914   -0.00607641     -0.127362    -0.0427270    0.00917410     0.0319348     0.0128018    0.00607131   -0.00683809    0.00249924   0.000669741  -6.42195e-05  -0.000116979   1.23381e-05  -1.63956e-05  -9.30107e-07   3.92871e-05  -7.90960e-06  -1.86607e-06       1.24377       1.90462       1.93377       2.13878       2.09382       2.01609       1.86690       1.72901       1.51383       1.31783       1.06225      0.871833      0.691344      0.548469      0.427923      0.315123      0.219229      0.177792      0.107382     0.0803779     0.0507314     0.0312981     0.0224754     0.0117816    0.00792974    0.00418102    0.00259707    0.00140001   0.000727143   0.000430639   0.000200197   0.000100854   4.48007e-05   2.15848e-05   8.80730e-06   3.60474e-06
  25   9 2340.4700    1.2453  0.8828 10.2842 -0.0116  0.0258   0.0289   0.0588    0.0813   0.0000   440.4711       1.12997       11.3983      0.310458     -0.274553       6.09186       2.88046      -1.94607     -0.493659       3.04269       2.68220      0.298504     -0.655341      0.110562      0.306875     -0.205796    -0.0498610      0.185839     -0.192639     -0.200535  -0.000976815    -0.0379054    -0.0492188    0.00823361    0.00799716   -0.00832147  -0.000708265  -0.000141412    0.00194939   0.000257124  -5.18012e-05  -9.52315e-05   6.09681e-05  -4.59439e-05   9.98432e-06   5.19314e-06       1.65573       2.23421       2.38855       2.41183       2.37909       2.40495       2.19178       2.07470       1.84563       1.60920       1.37162       1.11563      0.872264      0.671395      0.521585      0.414046      0.300476      0.214583      0.149728     0.0951603     0.0583602     0.0421756     0.0244716     0.0162817     0.0100732    0.00553303    0.00330196    0.00171442   0.000977150   0.000454146   0.000257512   0.000115245   5.64792e-05   2.55045e-05   1.09214e-05   4.71863e-06
  25  10 2494.3678    1.7423  0.8308 10.9076 -0.0060  0.0275   0.0411   0.0560    0.0855   0.0000   441.5688       1.76359       16.7457       1.00496       1.74658      0.458472       2.22167      -1.94810      -4.04444       1.48373       1.86830      -1.75338      -1.45353     -0.747203     -0.814687     0.0566409      0.204184     -0.143548    -0.0792530    -0.0896070    0.00442679   -0.00500111    -0.0157011    -0.0108228    0.00348420   -0.00177107   -0.00522680  -0.000927012  -0.000326472   0.000427979  -0.000442415   0.000145790  -7.74998e-05  -4.91860e-05  -6.49545e-06  -1.04051e-06       1.71479       2.49584       2.58342       2.57190       2.57056       2.22725       2.29288       2.06520       1.88760       1.79937       1.49756       1.28506       1.01350      0.767866      0.574937      0.411977      0.324425      0.201532      0.150013     0.0933817     0.0593281     0.0402969     0.0236959     0.0165989    0.00934779    0.00518038    0.00321383    0.00156148   0.000924782   0.000449470   0.000226876   0.000113312   5.20574e-05   2.35475e-05   1.07657e-05   4.11243e-06
  25  12 2797.3038    2.8592  0.8132 11.9788 -0.0098  0.0234   0.0684   0.0560    0.0807   0.0000   438.0320      0.469302       13.5206       7.02520      -3.45474      -4.48507       2.15242       3.12147       3.00865       1.50697     0.0836661      -1.18037     -0.326628     -0.312477     -0.610941      0.335475      0.575118      0.333100     0.0304346    -0.0275483     0.0453669     0.0293645     0.0140453    -0.0217518    0.00378298   0.000863093   -0.00202827   -0.00175423  -0.000233342   0.000988853   9.63786e-05  -0.000314435  -0.000111188   6.39463e-05  -8.24428e-06   2.09410e-06       1.49591       1.94822       2.02453       2.25482       2.18572       2.09941       2.07329       1.86456       1.67040       1.34117       1.19240      0.975360      0.770292      0.580775      0.486773      0.354133      0.264665      0.185391      0.139496     0.0854206     0.0590053     0.0378751     0.0232983     0.0156679    0.00849960    0.00513728    0.00285069    0.00161450   0.000840012   0.000464621   0.000217330   0.000119277   4.82949e-05   2.62518e-05   1.02308e-05   4.78255e-06
  25  13 2947.3894    3.7444  0.7094 12.4631 -0.0062  0.0261   0.0952   0.0506    0.0752   0.0000   439.6395     -0.251403       16.1406       3.84498      0.199493    -0.0302053      -1.02923     -0.228244      0.121766       1.43474     -0.535080     -0.789713      0.181667      0.483585    -0.0288859    0.00277779    -0.0893355    -0.0927120     0.0238923      0.247667     -0.123247   -0.00751953    -0.0170191     0.0269554   -0.00256759   -0.00742580  -0.000591092   0.000445227  -0.000720116  -0.000101305  -0.000230016  -4.70541e-05   7.07357e-05  -1.64716e-06   1.30525e-05  -1.61059e-06       1.34243       2.12743       2.24450       1.96910       2.55711       1.78136       2.27286       1.86541       1.63319       1.66296       1.01173       1.18832      0.692599      0.693981      0.506595      0.334351      0.314457      0.156955      0.152005     0.0872927     0.0588658     0.0416859     0.0200215     0.0173245    0.00739608    0.00539063    0.00284069    0.00141953   0.000913746   0.000368596   0.000220691   9.89217e-05   4.53348e-05   2.29637e-05   8.62015e-06   3.81741e-06
  25  14 3096.0951    3.9213  0.8686 12.7430 -0.0080  0.0232   0.0937   0.0600    0.1082   0.0000   437.6226       2.69168       12.5405       3.49361       1.66546       2.34619       3.79853      -1.55559      -1.99217       2.32786       2.06732      -1.16243      -1.29173      -1.02667      0.318891      0.688404     -0.284090    -0.0311432     0.0458802     0.0713365    0.00169521    -0.0324124     0.0134564   -0.00504132    0.00219988   -0.00141244   -0.00305757   -0.00216084   0.000612910   0.000245956   0.000196375  -0.000179538  -7.87115e-05   3.65481e-05  -4.95200e-06  -4.78276e-06       1.55557       2.02989       2.15613       2.30743       2.31652       2.26436       2.12154       1.90826       1.73586       1.50321       1.19023      0.963142      0.772676      0.624363      0.487490      0.371178      0.278286      0.193148      0.136442     0.0921484     0.0599483     0.0391788     0.0233263     0.0148239    0.00847785    0.00539682    0.00289995    0.00169790   0.000865430   0.000472636   0.000217854   0.000116392   5.12593e-05   2.27123e-05   1.01384e-05   4.01406e-06
  25  15 3243.7595    3.6943  1.1799 12.6749 -0.0175  0.0320   0.0808   0.0729    0.1123   0.0000   435.9210       5.51567       17.1475      0.192944       4.73413     -0.930078     -0.743469      -2.37739       2.16947      0.396788      0.653763      -2.59424       2.29867       1.23936      0.968436     -0.122624     -0.128548     -0.134484     -0.202173    -0.0477926    -0.0614340    -0.0104512     0.0221796    -0.0202174    0.00674698    0.00709839    0.00460356   -0.00116236  -0.000445966  -0.000208520  -0.000248947   0.000121157   8.73155e-05   2.64309e-06  -1.44163e-06   5.50238e-06       1.83648       2.64913       2.88419       2.91502       3.13761       2.89426       2.78377       2.48481       2.21263       1.85551       1.59272       1.26611       1.00315      0.831125      0.583554      0.486870      0.338521      0.249813      0.178349      0.109419     0.0794929     0.0486463     0.0315383     0.0201938     0.0117295    0.00709354    0.00390400    0.00224283    0.00116714   0.000638179   0.000306870   0.000155537   7.40870e-05   3.11266e-05   1.39745e-05   5.53007e-06
  25  16 3391.0041    3.2440  1.5240 12.4400  0.0047  0.0374   0.0619   0.0856    0.0728   0.0000   436.7756       7.51643       15.0372      -3.10364       2.61326      0.540282       3.92931      -3.36278      -3.58090      -1.07531       2.51545      -1.83026     -0.164959      -1.24709     -0.818333      0.201897      0.582500      0.132505     -0.292080     -0.411846    0.00297062     0.0519642   0.000959766    -0.0139208   -0.00528475    0.00255787   -0.00217671   -0.00518758    0.00212084   0.000458076  -0.000187263  -0.000197392  -1.04011e-05   4.87274e-05  -1.73394e-05   8.69409e-06       2.37787       2.98840       3.27032       3.85801       3.68893       3.29594       3.15941       3.15652       2.73683       2.15248       1.91990       1.59004       1.29814      0.919171      0.770432      0.579591      0.432317      0.287646      0.206543      0.142933     0.0960994     0.0578805     0.0375386     0.0238246     0.0133788    0.00842153    0.00475709    0.00257128    0.00139545   0.000767461   0.000365196   0.000201956   8.55705e-05   4.53278e-05   1.94837e-05   8.25982e-06
  25  17 3537.9587    2.5960  2.8962 11.7404 -0.0029  0.0489   0.0366   0.1277    0.0493   0.0000   439.9025       6.01232       13.8336       8.11149      -4.47681       3.18149      -3.78026       2.02626     -0.975747       2.25919       1.48175      -1.09982      0.379924      0.391579     -0.704031     -0.772618      0.180188      0.625649     -0.614060     0.0833891     0.0756522    -0.0799907     0.0370783     0.0298997    0.00951336    0.00858261    0.00155972   -0.00713152    0.00154065  -0.000380095  -0.000313202  -0.000193798   5.32110e-05   2.81519e-05   1.52116e-06   7.22548e-06       2.91218       4.07362       4.41992       4.77073       4.70565       4.66707       4.10131       4.01319       3.34227       2.93033       2.41937       2.02661       1.65522       1.27006      0.976029      0.725549      0.536455      0.374062      0.265500      0.180180      0.125395     0.0771748     0.0503707     0.0299673     0.0185592     0.0105522    0.00612993    0.00335931    0.00183198   0.000930459   0.000489505   0.000232981   0.000116064   5.18503e-05   2.12465e-05   9.06445e-06
  25  18 3684.7154    2.1503  4.6262 10.9614 -0.0010  0.0615   0.0242   0.1634    0.0456   0.0000   439.9753       6.43865       10.6561      -2.50292      -3.19441       3.87592      -7.45712      -2.00073      -2.83530     -0.256686      -2.84202      -3.06498      0.877987      -1.74792      -2.03180       1.80214      0.652050     -0.137245     -0.530298      0.302687      0.102420     -0.132291     0.0223639   -0.00124802    0.00785189    -0.0148185    0.00629476   -0.00296082   0.000885700  -1.87875e-05   0.000271171   0.000285362  -0.000212478  -1.16798e-05   1.62254e-05  -1.03908e-05       3.84281       5.14251       5.77664       5.90319       5.96792       5.82944       5.37661       4.91589       4.29105       3.71127       3.28355       2.58164       2.12455       1.67593       1.24519      0.939352      0.684401      0.479559      0.344914      0.228991      0.156642      0.100854     0.0642168     0.0392454     0.0241301     0.0138056    0.00792420    0.00438955    0.00232757    0.00121735   0.000619575   0.000295866   0.000141257   6.61628e-05   2.65972e-05   1.17751e-05
  25  19 3831.2304    1.7620  5.9295 10.6195 -0.0027  0.0748   0.0198   0.1972    0.0459   0.0000   438.4273      -6.99624       8.86298      -8.14223      -1.47255       3.70713      -5.37022       6.62485       4.62696      -1.04943      -3.87794      -1.42439       1.04782      -1.83012      0.431336      0.311797    -0.0220897     -0.655204     -0.364210    -0.0332010     0.0408211     0.0374499      0.116224    -0.0454902    -0.0369625    -0.0110587     0.0218496   0.000950003    0.00144362    0.00140990  -0.000843538  -5.29116e-05   0.000221238  -0.000134723  -3.67412e-05   2.16406e-05       4.55214       5.97747       6.69264       7.12468       7.01876       6.87935       6.35195       5.85906       5.24694       4.42779       3.82301       3.14261       2.54567       1.99520       1.50711       1.16505      0.817020      0.607274      0.421263      0.286068      0.189177      0.124328     0.0798202     0.0490020     0.0292292     0.0174065    0.00956175    0.00547899    0.00292484    0.00150565   0.000798609   0.000371408   0.000180356   8.27609e-05   3.49294e-05   1.51808e-05
  25  20 3977.3938    1.4081  7.8182 10.3448 -0.0045  0.0959   0.0161   0.2626    0.0420   0.0000   429.3277       10.3083       8.49003      -10.6463      -5.51304      -17.4846      -4.59790      0.242383       4.55419      -3.02355    -0.0245282       5.42951      -6.57163     -0.867271       3.68981       1.90531      0.272653      -1.23910      0.180252      0.165190      0.384700     -0.120224     -0.110670      0.124983    0.00632084    -0.0180525     0.0140545    0.00601585    0.00324648   -0.00429197  -0.000371076   2.48857e-06   0.000190497  -0.000140784  -1.79727e-05  -5.22990e-05       5.99856       7.86077       8.80373       9.36173       9.29180       9.13760       8.51614       7.72126       6.72808       5.84225       4.88441       4.05201       3.35482       2.52050       1.96028       1.46413       1.08514      0.774152      0.544127      0.375082      0.249472      0.162590      0.106404     0.0642493     0.0390587     0.0232084     0.0128318    0.00719798    0.00382884    0.00203242    0.00102218   0.000508492   0.000237406   0.000109277   4.66355e-05   1.94489e-05
  25  22 4269.4014    1.0146 13.1639  9.9597 -0.0022  0.1689   0.0107   0.4510    0.0337   0.0000   418.7968      -4.23309       24.2485      -1.64077       6.02391       6.86137       4.82178      -29.7096       11.0682       22.7311      -12.2938      -2.02869      0.636220      -4.33036      0.413662       9.91486      -3.14736      -1.02509     -0.426961       2.41526     -0.756968     -0.186580      0.294224     0.0421408    -0.0736304    -0.0660727     0.0382709   -0.00468817    -0.0220236  -7.12740e-05    0.00450290   -0.00119611  -0.000101745   0.000218111  -8.65830e-05  -2.71429e-05       10.1631       13.1673       15.1112       15.2939       15.8621       15.4642       14.3490       13.0314       11.6801       10.2457       8.40797       7.04348       5.76238       4.50893       3.46836       2.61406       1.91923       1.38868      0.977010      0.678553      0.450348      0.292718      0.190423      0.118074     0.0706912     0.0417808     0.0241376     0.0132458    0.00738311    0.00382075    0.00195588   0.000951766   0.000454866   0.000205847   8.47989e-05   3.50954e-05
  25  24 4561.2392    0.6130 15.2431  9.8028 -0.0098  0.2741   0.0084   0.6748    0.0270   0.0000   489.5728       73.1983      -23.5071      -21.1606      -2.41668      -21.4384       17.1010      -11.2508       5.48482      -1.36906       19.1063      -22.1819      -32.2087       8.00161      -9.21938      -5.39592       1.95550      -1.48837      -2.32621       2.42491     -0.452464      0.705608      0.650387      0.236411     -0.315338     0.0228869   -0.00631334    -0.0567335     0.0228616   0.000445613   -0.00162034    0.00170005   -0.00158096  -0.000871102   0.000371924   3.58038e-05       16.0858       21.5355       24.0780       25.4685       25.2326       24.9311       23.2285       21.2215       18.7279       16.5892       13.9486       11.4082       9.46502       7.33930       5.72809       4.24036       3.18918       2.26791       1.63241       1.10710      0.743173      0.488922      0.318545      0.199505      0.119553     0.0723769     0.0408577     0.0232191     0.0129519    0.00672489    0.00346530    0.00172750   0.000809941   0.000367263   0.000149342   6.33774e-05
  26   8 2206.0435    0.9812  0.7602  9.9380 -0.0043  0.0252   0.0253   0.0551    0.0712   0.0000   441.4624    -0.0176742       17.7715       2.91888       2.80139     -0.969930      -1.10969       1.90610      -1.26830      -1.82804       2.50808     -0.443501     -0.812386      0.523892     -0.187180      0.157500     -0.301335      0.747903      0.192267    -0.0500799      0.134475    -0.0231688   -0.00647149    -0.0301983   -0.00512290    -0.0102214   0.000921008    0.00131784  -0.000936588   -0.00107196  -0.000115810   0.000235519  -2.07221e-05   2.02240e-05  -1.85021e-05  -2.24275e-06       1.51787       1.94198       2.15706       2.34414       2.22677       2.27955       2.25728       1.82094       1.73450       1.54431       1.30800      0.983159      0.873854      0.635272      0.505626      0.403673      0.305131      0.216260      0.144907      0.109347     0.0682490     0.0461949     0.0298348     0.0186688     0.0106546    0.00688804    0.00430354    0.00224229    0.00123504   0.000684150   0.000341794   0.000176402   8.13790e-05   4.10559e-05   1.83035e-05   8.15839e-06
  26   9 2366.0126    1.3194  0.9537 10.3241 -0.0041  0.0273   0.0292   0.0676    0.0854   0.0000   439.1899      -1.20969       16.6253       2.40132      0.685991      -2.46422     -0.280745       1.35213      -2.16983     -0.727966    -0.0532424      -2.99432     -0.271244      0.426532     -0.194836       1.29118      0.190321   -0.00613057    -0.0611745     0.0844695      0.110819     0.0714980     0.0361197    -0.0200123    0.00497197     0.0101273    0.00153349    0.00618157  -0.000563738   0.000296674  -0.000387277   0.000474468   6.20231e-05   3.25396e-05  -2.15640e-05   1.68109e-06       1.67437       2.21368       2.19974       2.52211       2.43400       2.41427       2.24065       2.00287       1.86487       1.70025       1.49215       1.14698      0.932054      0.753006      0.612211      0.463334      0.341626      0.221950      0.163872      0.114902     0.0852724     0.0526214     0.0317285     0.0204007     0.0121594    0.00779583    0.00446299    0.00276285    0.00157384   0.000814662   0.000400883   0.000198185   9.27938e-05   4.58461e-05   2.11083e-05   8.53788e-06
  26  11 2674.3045    2.4134  0.9832 11.4218 -0.0063  0.0255   0.0513   0.0629    0.1080   0.0000   440.2338     -0.199867       14.9862     -0.169882      -7.26140      -4.70539     -0.422367      -2.23814      0.533688      -1.82268      -1.87822    -0.0630759      0.686413     0.0566043     -0.180796      0.657753    -0.0868575     -0.141752     -0.249760    -0.0325133     0.0204065    -0.0340426   -0.00907779    -0.0110738   0.000361583    -0.0176924  -0.000122460    0.00595956   0.000306924  -0.000507140   4.95298e-06  -0.000121101   0.000164868  -1.73237e-06   6.90657e-07  -4.20801e-06       1.49256       1.97881       2.20573       2.37542       2.33814       2.23558       2.21955       2.02255       1.70808       1.46725       1.34200       1.05432      0.838515      0.683898      0.537264      0.383499      0.300116      0.217332      0.155428      0.103788     0.0704359     0.0496844     0.0317544     0.0187870     0.0119330    0.00750343    0.00426936    0.00245232    0.00125398   0.000733172   0.000359373   0.000198233   9.49087e-05   4.46572e-05   2.01413e-05   9.09408e-06
  26  13 2977.3707    3.8655  0.8280 12.5675  0.0024  0.0232   0.0876   0.0526    0.0802   0.0000   441.1017       1.73810       11.8817       1.31565      -2.70121      -1.10833       1.50548       1.61588      -2.62348     -0.183261      0.260305     -0.262828    -0.0491731      -1.07700      0.332044     -0.507688     0.0523181     0.0785390     -0.151416    -0.0782171     0.0728750    -0.0175938     0.0600261     0.0101641    -0.0117984    0.00881027   -0.00132837   -0.00183007   -0.00155636   2.12712e-05  -0.000204049  -0.000121713   6.87769e-05   1.17693e-06  -1.95171e-05  -1.13274e-05       1.38437       1.75767       1.98549       2.10536       2.05362       1.85159       1.94199       1.72032       1.54898       1.40745       1.24269      0.994600      0.842535      0.659794      0.516914      0.390742      0.280110      0.195668      0.142323     0.0975662     0.0652900     0.0430352     0.0294535     0.0177462     0.0100749    0.00660627    0.00386207    0.00226136    0.00111718   0.000648253   0.000346444   0.000186618   8.16204e-05   4.16004e-05   1.94076e-05   9.44733e-06
  26  14 3126.8368    3.8613  0.9456 12.9202 -0.0007  0.0280   0.0865   0.0648    0.0838   0.0000   436.6168      0.153685       14.9050     -0.881724      -3.43104     -0.578213      -1.14333     -0.240736       2.16334     -0.688742     -0.871889      -1.03269     -0.200111      0.388639      0.486221     -0.356723     0.0426931     -0.333976    -0.0746745     0.0713179     0.0924777    -0.0485848   -0.00591218    -0.0206349    -0.0274922     0.0106275   0.000614916   -0.00181574    0.00142262   0.000979365   0.000173411   0.000147372   0.000215383  -6.68510e-05  -4.44465e-05   1.15195e-05       1.53381       2.11858       2.42337       2.47819       2.60629       2.16747       2.36405       2.12961       1.84723       1.70732       1.32725       1.25955      0.951412      0.767382      0.610937      0.439106      0.347618      0.219108      0.175321      0.117774     0.0767080     0.0562808     0.0301960     0.0239617     0.0124470    0.00813178    0.00459136    0.00246713    0.00154745   0.000742306   0.000424749   0.000208061   9.95589e-05   5.02673e-05   2.40630e-05   1.06679e-05
  26  15 3275.3159    3.6221  1.2630 12.6979 -0.0119  0.0331   0.0769   0.0790    0.0992   0.0000   439.6047      0.925910       10.6005       3.34442       3.02218      -1.63771       3.13498      -1.62144      -2.42400      -3.00802       1.55001       3.46356     -0.248968     -0.307400      0.519851     -0.278750      0.111618    -0.0339521      0.213482     -0.273509     0.0314727     0.0219795    -0.0418854     0.0517852    0.00862180   -0.00771442    0.00576961  -0.000621106   0.000842216    0.00115750   0.000931412   0.000184186  -0.000100000  -4.06606e-06  -2.26578e-05   6.86849e-06       1.87172       2.70249       2.76000       2.98121       3.00537       2.83165       2.83363       2.52456       2.26820       1.93610       1.64841       1.35587       1.10163      0.882657      0.684554      0.527866      0.386021      0.289021      0.208076      0.140714     0.0951433     0.0640224     0.0406210     0.0260564     0.0161314    0.00935271    0.00572668    0.00294291    0.00186939   0.000879477   0.000536611   0.000232725   0.000130281   5.56202e-05   2.55200e-05   1.11517e-05
  26  16 3423.2919    3.1019  1.7386 12.2589 -0.0071  0.0376   0.0554   0.0886    0.0754   0.0000   437.1682       3.38876       12.4366      -2.37155      -1.88811       4.52268      0.771513      -5.18826       1.04231      -2.33279       4.57725     -0.125428      -1.51755      -1.64047      -1.22262     -0.288325      0.612421     -0.228928     -0.233982     -0.122035    -0.0139599   0.000772503    -0.0500983    0.00823754   -0.00615688     0.0248992     0.0140331   -0.00518044   -0.00186292  -0.000125593   -0.00104554  -0.000281888  -6.84663e-05   4.01895e-05   3.01197e-05  -9.81830e-06       2.21460       2.85634       3.22028       3.26371       3.40488       3.45287       3.19264       2.88734       2.49855       2.20889       1.89001       1.64564       1.29649       1.03200      0.781456      0.602192      0.459412      0.333786      0.234562      0.164508      0.108141     0.0755592     0.0473025     0.0318402     0.0193860     0.0116446    0.00670818    0.00386708    0.00206554    0.00108295   0.000603858   0.000289224   0.000144574   6.86427e-05   3.20159e-05   1.34396e-05
  26  17 3570.8591    2.4563  3.0594 11.7044 -0.0040  0.0514   0.0334   0.1263    0.0479   0.0000   437.2115       5.03338       6.96454       4.84470       4.33926      -5.55198     -0.561231       3.62428       4.42793      -1.77164      0.254100      -2.23839      0.808130      -1.32654     -0.409007      0.946350     -0.180976   -0.00115452      0.287754      0.296009    -0.0159899     -0.173334     0.0546325    -0.0461543    -0.0168502   -0.00513345   -0.00535271   -0.00416155    0.00489690   -0.00171170   -0.00119306   0.000328164   0.000402623  -2.93813e-05  -1.95792e-05  -1.15691e-05       2.82736       4.04417       4.29288       4.56353       4.66571       4.48102       4.23748       3.90118       3.47627       3.04822       2.56221       2.15251       1.76275       1.39520       1.09680      0.809201      0.623664      0.433077      0.317094      0.221732      0.149791     0.0985558     0.0650109     0.0398039     0.0254966     0.0146259    0.00871523    0.00494233    0.00278534    0.00152425   0.000777199   0.000399381   0.000196838   9.29448e-05   4.11334e-05   1.79628e-05
  26  18 3718.1680    2.0256  4.8920 10.9651 -0.0007  0.0649   0.0229   0.1684    0.0437   0.0000   439.8461       2.44422       6.68913       6.38860       5.60616     -0.272665      -6.85770      -13.6298       4.58440       6.47187      -1.54480       4.82767      0.667921      -2.06581       1.08826     -0.700573     -0.467904      0.128495       1.01587     -0.161300     -0.158717      0.145793    -0.0214984     0.0101592   -0.00805618     0.0722923    -0.0115507   -0.00931972    0.00324121    0.00187371  -0.000689233   -0.00135057   0.000403179   0.000104029  -3.15952e-05  -3.70853e-05       3.84724       5.07682       5.59344       5.85129       6.02655       5.93525       5.46498       4.91302       4.42849       3.95471       3.40771       2.78339       2.26858       1.75438       1.37929       1.05610      0.808175      0.559532      0.407120      0.274637      0.188029      0.124496     0.0811548     0.0511671     0.0322664     0.0195240     0.0116080    0.00667564    0.00353731    0.00197155   0.000993532   0.000508897   0.000248034   0.000117583   5.21823e-05   2.32923e-05
  26  19 3865.0982    1.6672  6.6391 10.5867 -0.0011  0.0779   0.0178   0.2200    0.0418   0.0000   431.8872       5.16143       24.4649       6.51018      -9.00940       22.2606       3.33596      -1.80269      -7.24921       10.9298       4.87778      -2.09920      -9.38488      -1.50597      0.616782      -2.03119      0.882260     -0.234221     -0.578727    -0.0669727      0.116000     0.0429328    -0.0935717    -0.0292442     0.0726974   -0.00730255    -0.0124524     0.0118746   -0.00118785   -0.00461270   0.000650353  -0.000214063  -2.98991e-05   4.42668e-05  -8.82484e-05   6.11466e-06       4.48296       5.97109       6.73561       6.97128       7.19356       6.73039       6.48396       5.88541       5.33613       4.69661       4.00050       3.32798       2.72671       2.15934       1.65416       1.27387      0.952257      0.679108      0.483753      0.337056      0.228748      0.150433     0.0986217     0.0618034     0.0385028     0.0232589     0.0137196    0.00783404    0.00439538    0.00233664    0.00124488   0.000633569   0.000306308   0.000149979   6.58231e-05   2.91077e-05
  26  20 4011.9448    1.3803  8.9493 10.3343 -0.0045  0.1043   0.0153   0.2949    0.0394   0.0000   440.1941      -15.3132       15.4220       24.2617       11.6676      -7.34898      0.498787     -0.939405       5.50161       15.9401      -3.37181      -14.9508    -0.0786403       7.58638      0.234147      -1.04826       1.31783      0.311331     -0.957321      0.204321     -0.550260    -0.0841081     -0.141951      0.173767     0.0168727    -0.0268641     0.0345514    0.00606747   -0.00299363   0.000925394  -0.000751003   -0.00105649   0.000427926  -2.72714e-05  -4.46806e-05  -6.71227e-05       6.15266       7.85809       8.93410       9.33823       9.41935       9.36262       8.70459       7.94233       7.22797       6.22712       5.28451       4.56062       3.57168       2.89483       2.23555       1.71251       1.27772      0.942823      0.667492      0.462077      0.311497      0.207948      0.136026     0.0867632     0.0540191     0.0322136     0.0190448     0.0107664    0.00600936    0.00321923    0.00173195   0.000870648   0.000434113   0.000203598   9.22120e-05   4.02988e-05
  26  21 4159.0389    1.1143 10.7944 10.1534 -0.0039  0.1317   0.0127   0.3715    0.0362   0.0000   423.2106       5.54920       15.8359       15.3127       22.0903       6.74909      -3.40883      -6.83509      -2.75715      -14.3717      -11.4380       1.92565       7.61408      -9.81360       1.41825       2.79645     -0.251387      -2.07233      0.596906     -0.266222     0.0777644    -0.0491514      0.113153      0.118441     0.0604296     -0.138723    -0.0234397     0.0282491   -0.00607256   -0.00539740   -0.00122854   0.000489324  -0.000825464  -9.46834e-05  -0.000183109   3.43842e-05       7.69600       10.2884       11.5218       12.0035       12.0742       11.8643       11.0856       10.2538       9.18713       8.04670       6.81353       5.73639       4.57176       3.70070       2.91688       2.18718       1.62356       1.18138      0.848438      0.589569      0.404844      0.264991      0.172389      0.110261     0.0676695     0.0408825     0.0238001     0.0137669    0.00781783    0.00419925    0.00221480    0.00111514   0.000555692   0.000263975   0.000115253   5.11056e-05
  27   6 1889.7222    0.4823  0.5240  8.9862 -0.0268  0.0240   0.0151   0.0478    0.0557   0.0000   440.4902      -2.84996       18.4914       3.64660     -0.820983      -2.36359      0.659466      0.350771       1.67846      -1.23844       2.19292     -0.879931     -0.649107      0.359262      0.275387    0.00743346      0.220610     -0.311491     0.0622646     0.0291268     0.0227412    -0.0379772     0.0223099    0.00809261     0.0105708     0.0101715    0.00595637   -0.00423240   0.000690786  -0.000781953  -0.000630177   1.51246e-05  -0.000105858   9.46345e-06  -3.90404e-05   2.17475e-05       1.23721       1.73746       2.07752       2.07973       2.24550       2.17136       1.80128       1.91458       1.55453       1.32407       1.30250      0.868958      0.811953      0.650083      0.441823      0.386146      0.271455      0.195433      0.155119     0.0948741     0.0648803     0.0510461     0.0277823     0.0202636     0.0114880    0.00693186    0.00467977    0.00265322    0.00137042   0.000841189   0.000422858   0.000221184   0.000132695   6.12646e-05   2.86380e-05   1.34997e-05
  27   9 2390.9930    1.4739  0.9319 10.4095 -0.0066  0.0246   0.0323   0.0587    0.0882   0.0000   439.1018      -2.58507       17.6655       1.99745      -5.31720      -3.15451      -2.41898      0.524314       3.62915      0.402698      -1.02981       1.38481     -0.688425      -1.10919      0.317772      0.123946     -0.324886      0.258995      0.199216     -0.283227    -0.0122671     0.0224669     0.0294275     0.0121242     0.0295293  -0.000943297    0.00474437   -0.00277186   3.22621e-05    0.00308791  -0.000684385  -0.000208265   3.81849e-05  -4.47013e-05  -0.000111923  -1.60429e-05       1.49538       1.95315       2.10799       2.22460       2.36792       2.32595       2.11119       1.88091       1.72791       1.53730       1.39271       1.06055      0.880191      0.662671      0.562099      0.448357      0.334215      0.224470      0.166288      0.123253     0.0851620     0.0564262     0.0377907     0.0232092     0.0135728    0.00904664    0.00546584    0.00367225    0.00194466    0.00107831   0.000583435   0.000300063   0.000145026   7.09438e-05   3.18151e-05   1.59754e-05
  27  10 2547.4128    1.8803  1.0238 11.1970 -0.0080  0.0281   0.0398   0.0653    0.0828   0.0000   439.1812      0.414371       12.9524      -1.18270      -2.38355     -0.250981       3.80976     -0.621620     -0.829925      -3.26706       2.45877      0.605941      -1.71476      -2.12640     -0.181511      0.250069      0.249650      0.123522      0.220620   -0.00463927     -0.173651    0.00147777     0.0355283    -0.0525358     0.0104438     0.0121355   -0.00586347   -0.00397313    0.00283226    0.00115584  -0.000356666   0.000242175  -0.000120447   6.84659e-05   3.49720e-05  -9.60494e-06       1.72531       2.34518       2.67382       2.90370       3.05567       2.79548       2.62550       2.40328       1.99461       1.83286       1.51645       1.18028       1.01610      0.775984      0.621455      0.448542      0.338215      0.259300      0.170983      0.127519     0.0858145     0.0604911     0.0379796     0.0250195     0.0154750    0.00977411    0.00571746    0.00344752    0.00203412    0.00108651   0.000602379   0.000312259   0.000157605   7.99657e-05   3.79706e-05   1.70219e-05
  27  11 2701.9889    2.5007  0.9137 11.6720 -0.0034  0.0244   0.0542   0.0603    0.0839   0.0000   438.7145       3.55112       12.1265     -0.265553     -0.397502       1.84698     -0.113788      -1.71156       2.98057      0.139847       1.03261    -0.0775045      0.912578     -0.481270      0.154717      0.229926     -0.473275     -0.129018     0.0805340    0.00826905    -0.0354877     0.0386572   -0.00141024    -0.0478529   0.000537367     0.0110201   -0.00117287   -0.00268377   0.000603455  -0.000367014  -0.000763671   0.000218674   0.000342421   6.30394e-05  -2.32013e-05   1.33917e-05       1.45972       2.00291       2.16237       2.19811       2.29797       2.25015       2.21663       2.03153       1.73994       1.49753       1.16746       1.00042      0.860565      0.696062      0.540122      0.407215      0.298531      0.218940      0.161437      0.116810     0.0836981     0.0567388     0.0365997     0.0240075     0.0137093    0.00862369    0.00489356    0.00277103    0.00158866   0.000900759   0.000467598   0.000255121   0.000127812   6.58514e-05   2.93395e-05   1.33547e-05
  27  12 2855.3206    3.1659  0.7533 12.3254 -0.0080  0.0214   0.0763   0.0530    0.0802   0.0000   438.7768     -0.428217       12.2149       4.71321      0.955067      -2.65068     0.0711496       1.19105       1.96266      -2.24406      -1.83957      0.176549     -0.744323      -1.15177     -0.401364     -0.300115     -0.232377      0.234494    -0.0776769     0.0403057    -0.0519987    -0.0167157     0.0117376    0.00217130    0.00701702   -0.00283126    0.00808539   -0.00159296   -0.00126957  -0.000196831  -0.000847880  -0.000197406  -0.000152686  -5.38944e-05   1.21823e-05   7.85722e-06       1.29372       1.68663       1.77617       1.94079       1.92404       1.88856       1.80717       1.70568       1.44549       1.31839       1.12793      0.949702      0.830245      0.620083      0.502498      0.364472      0.283356      0.190898      0.152532      0.103931     0.0701003     0.0459262     0.0334850     0.0199557     0.0135253    0.00768453    0.00488693    0.00259175    0.00154128   0.000815532   0.000485448   0.000225470   0.000131511   5.52056e-05   3.04926e-05   1.22515e-05
  27  13 3006.9609    4.0200  0.7876 12.5423 -0.0058  0.0221   0.0919   0.0481    0.0838   0.0000   441.3741       1.76205       10.0094    -0.0343413      -1.12565      0.722771      -1.17066       1.59408      -2.48153      -4.18476       1.48839       1.00814      0.887834      0.282465      0.722227     -0.493652     -0.333776     0.0248887      0.305215    -0.0501658   -0.00304060     0.0612793   -0.00881947    0.00153949   -0.00992748   -0.00505945   -0.00260197   0.000316643    0.00177830  -0.000191946  -0.000919241   0.000110861  -3.25694e-05  -1.11108e-05  -1.42198e-05   1.09600e-05       1.35545       1.69384       1.83543       1.85696       2.10108       1.99179       1.87958       1.74717       1.45229       1.36280       1.15145       1.01411      0.830566      0.635896      0.455908      0.381628      0.294124      0.227855      0.159054     0.0978085     0.0745220     0.0488791     0.0310219     0.0228142     0.0135773    0.00896726    0.00548558    0.00286011    0.00168899   0.000851120   0.000453648   0.000243199   0.000119375   6.44458e-05   2.94557e-05   1.31280e-05
  27  14 3157.1936    4.0512  1.0142 12.7515 -0.0050  0.0258   0.0845   0.0613    0.0844   0.0000   438.4275       2.93383       16.2427      0.777891      -2.26200       2.30235     -0.685405     -0.283067      -1.45242      -2.52569       2.06355      -2.81784       1.18409      0.556392      0.703055     -0.485865    0.00440339     -0.122132     0.0492361      0.122332     -0.231296    -0.0331911   -0.00665084     0.0217837   -0.00388884    -0.0109063    0.00569295    0.00143434   0.000650299   0.000710834  -0.000394319  -0.000524415   8.21417e-05   2.40994e-05  -2.10155e-05  -2.47444e-05       1.62545       2.16217       2.36757       2.53559       2.44981       2.47835       2.22340       2.04584       1.79506       1.72799       1.45422       1.22798      0.960287      0.807466      0.575884      0.474722      0.345033      0.243461      0.170565      0.123034     0.0816237     0.0549329     0.0355205     0.0231785     0.0142573    0.00916167    0.00549271    0.00335548    0.00185395    0.00104150   0.000564243   0.000294471   0.000142962   7.41009e-05   3.25541e-05   1.57468e-05
  27  15 3306.4102    3.5078  1.4829 12.3596 -0.0074  0.0338   0.0646   0.0803    0.0912   0.0000   441.9660       2.36670       10.9312       3.23946      -6.95590       3.15971      -2.28016    -0.0664180      0.180167     -0.855478     -0.450517      0.798062      -1.64594      -1.79400     -0.777338     -0.703226    -0.0729541      -1.08201    -0.0706831      0.188068     0.0974680    -0.0633379   -0.00315505    -0.0172375     0.0187018    0.00538404   -0.00632352   0.000450322   -0.00218650   0.000181993  -0.000159419   0.000725284  -1.01318e-05   1.30889e-05   6.75348e-05  -1.06598e-05       1.85847       2.50874       2.77655       2.86263       2.99935       2.84883       2.76521       2.40735       2.37282       1.88755       1.74135       1.38703       1.17929      0.966157      0.748141      0.556430      0.408881      0.320490      0.221106      0.161365      0.107534     0.0712283     0.0465606     0.0327379     0.0202368     0.0117404    0.00728010    0.00401302    0.00242752    0.00131412   0.000749719   0.000402608   0.000208112   9.24211e-05   4.66085e-05   2.14197e-05
  27  16 3455.1161    2.9300  1.9964 12.1374 -0.0058  0.0408   0.0500   0.1018    0.0726   0.0000   440.7358       6.04034       9.08602       1.38962       7.69137       4.83251      -6.04702      0.477009       2.15479      0.550298      -2.37466      -1.80954       2.77968     -0.208432      -1.63353      -1.09991      0.474230    -0.0168942     -0.102590     0.0792482    -0.0400988      0.109116    -0.0488169  -0.000428957   -0.00774088    -0.0336463    0.00106821   -0.00621264    0.00368411   -0.00362392  -0.000467088   1.03025e-05  -0.000120829   3.55205e-05   5.31749e-05  -1.29896e-05       2.21257       3.06628       3.30639       3.41019       3.57868       3.43650       3.27508       3.11146       2.72429       2.29128       2.08797       1.66930       1.42732       1.15778      0.883360      0.708709      0.509676      0.359735      0.281869      0.193253      0.137242     0.0923060     0.0605451     0.0392935     0.0244710     0.0149643    0.00868149    0.00519822    0.00295963    0.00164831   0.000924686   0.000457819   0.000244166   0.000116249   5.33597e-05   2.56244e-05
  27  17 3603.4209    2.3524  3.3469 11.4978 -0.0028  0.0516   0.0304   0.1321    0.0496   0.0000   432.4503      0.845105       21.5159       8.65822      -7.13055       2.48836       5.29279       4.44412       4.87559       2.94492      -3.08225      -1.57207      0.731954     -0.729217      0.321942      0.421708     -0.249645     -0.513621      0.103066     -0.232471    -0.0618467      0.115319     0.0922699     0.0197925     0.0262167    -0.0135070   -0.00621827     0.0103744    0.00151593   -0.00239354   5.45029e-05   0.000284501  -0.000123957   5.08015e-05   4.65066e-05   4.13220e-05       2.92804       3.90449       4.39018       4.42737       4.50214       4.54217       4.26867       3.89823       3.56456       3.02230       2.73281       2.21668       1.89759       1.49622       1.15171      0.912096      0.651329      0.503855      0.347159      0.257751      0.169487      0.118413     0.0779899     0.0503498     0.0313473     0.0192941     0.0116200    0.00657339    0.00381209    0.00206310    0.00112410   0.000594817   0.000303799   0.000149734   6.82470e-05   3.16050e-05
  27  18 3751.5689    1.9813  5.2309 10.8310 -0.0021  0.0649   0.0211   0.1752    0.0445   0.0000   435.6378      -5.32792       9.63987       3.16058      -8.88046       1.78723      -7.09186      -3.80357      -4.42539       2.10449       3.76716      -2.52810      -3.38451     -0.208861      0.628802     -0.961119     -0.965376       1.43177      0.277256      0.265247    -0.0822195     0.0781903     0.0228300     0.0407997     0.0173749    -0.0254699    0.00557695    0.00812808    0.00186978   -0.00534415    0.00378026   0.000458740  -0.000488067   6.24986e-05   0.000146338   9.85519e-06       3.65502       4.88391       5.64698       5.84658       5.93454       5.78293       5.39105       4.98831       4.53701       3.91863       3.37493       2.80989       2.31994       1.80400       1.46450       1.11544      0.827010      0.618412      0.442274      0.310156      0.214460      0.144762     0.0942880     0.0602670     0.0388510     0.0232804     0.0140512    0.00832271    0.00479924    0.00255739    0.00148388   0.000740300   0.000386966   0.000190559   8.84590e-05   4.17681e-05
  27  19 3898.8585    1.5847  7.2031 10.5774 -0.0036  0.0853   0.0172   0.2329    0.0397   0.0000   441.1254       7.15508       24.1675       9.34275       8.14620       7.85869      -18.2664      -8.28807       5.46684      -6.96710     -0.404482      -5.59074       4.81341       4.71107     -0.102844      -1.23945     -0.996323      0.504240      0.306241       1.22731     -0.724523     0.0324868      0.104857     -0.166238     0.0701552     0.0632783    0.00907088    0.00349533   -0.00564216   -0.00134187    0.00302430  -0.000948015  -0.000845713   0.000103770  -0.000157261   2.10055e-05       4.82873       6.23411       7.09442       7.37421       7.67587       7.34578       6.88782       6.51243       5.71848       5.15059       4.39833       3.69453       3.06458       2.42129       1.92398       1.49531       1.08523      0.834027      0.583929      0.417468      0.289927      0.191323      0.129200     0.0839938     0.0519100     0.0320741     0.0196295     0.0113701    0.00653230    0.00361424    0.00197051    0.00104864   0.000534723   0.000260251   0.000121478   5.66411e-05
  27  20 4046.3280    1.2577  8.5801 10.4037 -0.0056  0.1049   0.0149   0.2995    0.0373   0.0000   423.0333      0.292813       8.17106     -0.779381       6.90192      -20.8622      -2.61644       3.87287      -4.54152       2.51736       17.1073      -3.52690      -3.34689       2.31777    -0.0341281       2.73802     -0.449590      0.265528     -0.410079     -0.661735     -0.791157      0.246417      0.145826     -0.107392     -0.143991     -0.114095    -0.0200331   0.000713446    0.00571179   -0.00317183   0.000206125   -0.00200321  -0.000705028  -0.000168917   6.42783e-05  -0.000121417       6.14968       7.73675       9.04693       9.20425       9.45434       9.34910       8.62955       8.05413       7.32267       6.44761       5.55351       4.50305       3.76889       3.05087       2.38094       1.86212       1.38019       1.02423      0.739037      0.516271      0.366164      0.244827      0.160249      0.103252     0.0652724     0.0401493     0.0243404     0.0141230    0.00834867    0.00455492    0.00251608    0.00131429   0.000674559   0.000334478   0.000155501   7.15239e-05
  27  22 4340.4075    0.8517 12.8233 10.0505 -0.0006  0.1833   0.0103   0.4847    0.0303   0.0000   418.8003      -6.84246       36.9646      -15.0759       9.68739      -26.2368     -0.836440      -4.87336      -4.61847       10.9191      -11.8172      -12.5693      -7.14143       11.4456       6.48782      0.969457       1.20287      -2.98323       2.33588       1.12214     -0.810629      -1.72171      0.381413      0.161403     -0.435606     -0.111492     0.0519038    0.00258379   -0.00738189   -0.00704275   -0.00370456    0.00307496   0.000237084   0.000269738  -0.000220214   2.54438e-05       9.90144       13.3967       15.2297       15.7926       16.2959       15.9928       15.0321       13.9321       12.3622       10.9136       9.49149       7.77446       6.45405       5.24799       4.06499       3.17447       2.42149       1.76245       1.26946      0.912004      0.647088      0.422516      0.290588      0.184870      0.115967     0.0735235     0.0441867     0.0262901     0.0151687    0.00840599    0.00459699    0.00242481    0.00124544   0.000613014   0.000275847   0.000128580
  27  23 4487.5954    0.6760 13.9490  9.9096 -0.0109  0.2251   0.0089   0.5760    0.0277   0.0000   436.8406      -8.19334       35.3429       18.5975       16.6260      -33.0743       6.95054       2.98522       5.99015      -30.8961     -0.301662      -14.7846       4.29046       3.62866      -3.52678      0.961335       6.24680      -4.06222      0.139597       1.04282     -0.465266     -0.821194      0.213809     -0.122605    -0.0766984      0.101744    -0.0366925    0.00620751    -0.0157057    -0.0120670   -0.00900569   -0.00233429   0.000547366   0.000538436  -0.000104572  -0.000279905       12.2196       16.4947       18.5431       19.5506       19.2976       19.3034       18.1898       16.7962       15.2918       13.4501       11.6258       9.81867       8.09608       6.48783       5.19936       3.93765       3.00074       2.19402       1.60695       1.12566      0.797582      0.529793      0.358729      0.233376      0.144879     0.0915738     0.0556443     0.0322437     0.0189270     0.0107520    0.00574780    0.00306780    0.00160434   0.000772614   0.000349169   0.000160329
  28   7 2083.8745    0.7508  0.6495  9.4243 -0.0011  0.0210   0.0188   0.0476    0.0615   0.0000   440.2777      -2.07986       20.3216       1.23094      -2.18092    -0.0382575     -0.186174       3.50293     -0.950738      -2.37034       1.54675     0.0127139     -0.407471     -0.456505      -1.18366      0.346108    -0.0188972     -0.260913      0.137340    0.00210443    -0.0258183     0.0387667    -0.0257885     0.0107480    -0.0259641   -0.00646607    0.00645681    0.00255250    0.00106564  -0.000491562   0.000373440  -0.000171246  -0.000208918   4.55522e-05   5.44572e-06   4.71727e-06       1.19332       1.64599       1.74790       2.07617       2.04643       1.93661       1.85259       1.71054       1.44916       1.27522       1.09244      0.922966      0.712507      0.594054      0.463056      0.367837      0.263866      0.185310      0.151119     0.0979463     0.0738261     0.0471214     0.0342876     0.0215918     0.0142307    0.00845793    0.00544234    0.00327164    0.00188875    0.00106488   0.000608297   0.000325201   0.000170706   8.73116e-05   4.12963e-05   1.95378e-05
  28   8 2252.7300    1.0635  0.7819 10.0961 -0.0032  0.0243   0.0241   0.0496    0.0709   0.0000   440.5962       3.09663       15.7513       1.48529      -1.73848      -1.53351       2.98034      -1.98463     -0.607756     -0.235419     -0.254815      0.416540     -0.110305     0.0368270     -0.333466      0.150105    -0.0419376     0.0782196      0.229325    0.00302660    -0.0336531     0.0151181     0.0682305    -0.0251512    0.00497543   -0.00202303   -0.00701429   -0.00447153    0.00199416   0.000947487  -0.000327803  -0.000666382   0.000245375   8.12621e-05  -5.70982e-05   4.13045e-05       1.38317       1.71859       1.92422       2.19147       1.93277       2.07045       2.00761       1.76919       1.62170       1.49103       1.19963       1.07673      0.975276      0.686213      0.556486      0.459479      0.318280      0.235977      0.185520      0.131519     0.0826970     0.0603047     0.0426430     0.0257358     0.0173960     0.0111624    0.00690970    0.00367295    0.00229020    0.00130896   0.000661519   0.000364981   0.000204853   0.000108627   4.89003e-05   2.57237e-05
  28   9 2415.2514    1.5555  1.0406 10.4260 -0.0048  0.0287   0.0333   0.0613    0.1005   0.0000   436.8531      0.806267       19.1994    -0.0343215      -5.44058       5.83081     -0.592389     -0.364220      -4.91538      -2.38328     -0.869727     -0.170756     -0.551439      0.551428       1.24754      0.128606    -0.0843296      0.345903     -0.230755     0.0697944     -0.137191   -0.00702278     0.0671734     0.0257459     0.0189079    0.00440370    0.00862619   -0.00319101    0.00286460  -0.000895989   -0.00136042  -0.000371848  -0.000376395  -0.000152900   1.11527e-05  -3.72691e-05       1.84370       2.17937       2.10423       2.48096       2.96178       2.76872       2.18696       2.05268       2.24288       2.03079       1.49563       1.11807       1.01732      0.978729      0.759469      0.505599      0.342796      0.268932      0.246700      0.166692      0.111370     0.0666274     0.0475638     0.0360705     0.0247816     0.0145767    0.00808067    0.00404748    0.00257885    0.00154887    0.00102221   0.000610015   0.000305673   0.000158252   7.35022e-05   3.22661e-05
  28  10 2573.3129    2.1119  1.0020 11.1517 -0.0029  0.0266   0.0423   0.0581    0.0888   0.0000   438.1793      0.917128       14.2368       1.52829      -1.06525      0.357803       2.39052      -1.27865      -1.45459     -0.528835       1.04770       1.79471     -0.657522      0.692271      0.198799      0.945094     0.0191586     -0.208417    -0.0299540     -0.118522    -0.0179789     0.0925020    -0.0376951     0.0280259    -0.0230920    0.00367811    0.00486885    0.00334785  -0.000511922  -0.000401805  -0.000653112  -0.000521059  -0.000134771  -7.40235e-05  -6.32650e-06  -2.85114e-05       1.47233       2.07817       2.14764       2.40749       2.37098       2.35575       2.19859       1.97444       1.94380       1.54431       1.43911       1.14821       1.01307      0.785493      0.658901      0.473664      0.368314      0.278067      0.196856      0.151211     0.0935194     0.0721452     0.0418716     0.0321652     0.0180959     0.0128199    0.00704338    0.00439844    0.00251685    0.00140883   0.000861992   0.000409074   0.000236611   0.000110844   5.83652e-05   2.63688e-05
  28  11 2729.2612    2.6595  0.9202 11.7227  0.0001  0.0235   0.0565   0.0581    0.0786   0.0000   440.0328       2.71457       16.1825       2.33271       1.54942      0.295740      -1.10715      -1.05160     -0.925584       2.29017      -1.95334      0.822245     -0.602241     -0.648014     0.0140889      0.523187      0.169213     -0.199193     -0.411442     0.0298110     0.0708738    -0.0355817     0.0166343    -0.0290623    -0.0146295   0.000353681     0.0142328   -0.00584850   -0.00136375   0.000290675   0.000485173  -0.000502468   0.000221979  -1.66206e-05  -1.64425e-05   1.60230e-06       1.36961       1.92421       2.06688       2.17342       2.14157       1.92015       1.93158       1.66453       1.66141       1.49212       1.34463       1.13095      0.943457      0.769830      0.586934      0.468983      0.316678      0.251708      0.172290      0.120498     0.0838634     0.0572861     0.0387892     0.0243423     0.0157338    0.00935606    0.00611477    0.00364687    0.00214550    0.00121693   0.000645277   0.000379000   0.000189550   0.000100647   4.70833e-05   2.33393e-05
  28  12 2883.6298    3.3042  0.9201 12.3546 -0.0108  0.0282   0.0725   0.0603    0.0873   0.0000   436.8016      -1.38312       15.4453       1.86661     -0.173829       2.58900     -0.174151      -2.02792      0.560645       2.97314      0.309354       1.78360     -0.446050     -0.588067       1.54475      0.422622     -0.352918     -0.183567      0.126926     -0.160568     0.0382253    0.00195920     0.0233719    -0.0207928     0.0199297    0.00888358    -0.0165149   -0.00366092    0.00197981  -0.000985069   0.000249897  -0.000288392  -0.000150815   1.89564e-05  -7.87353e-05  -1.33559e-05       1.56074       2.13722       2.48458       2.77574       2.68655       2.54330       2.64072       2.06917       2.00072       1.77204       1.46691       1.16697      0.993819      0.787862      0.588256      0.479027      0.363885      0.245555      0.191479      0.138554     0.0917234     0.0592443     0.0446659     0.0270702     0.0169608     0.0110847    0.00710878    0.00401369    0.00237450    0.00139522   0.000759898   0.000404742   0.000214291   0.000110786   5.40122e-05   2.45462e-05
  28  13 3036.1899    3.8611  0.8136 12.6929 -0.0049  0.0283   0.0849   0.0547    0.0826   0.0000   438.8166      0.606821       20.1785       2.66355      0.441500      -1.61433      -1.83797      0.695372     -0.488700      -1.05231      0.584203      0.789917     -0.309200      0.182139      0.678079      0.225421      0.185151     -0.155956      0.177738     0.0904836     0.0293568     0.0315957    0.00145755    -0.0192703   -0.00195235   -0.00316005   0.000514704    0.00216564    0.00282098    0.00367532   0.000419146  -0.000613849   0.000144098   7.69552e-05   7.00985e-05  -1.03802e-06       2.04844       2.96252       3.19038       3.06026       2.64115       2.14189       1.98716       1.87753       2.13207       2.12976       2.18241       1.91958       1.71156       1.31078       1.02539      0.724068      0.498632      0.342782      0.218681      0.152895     0.0922755     0.0669091     0.0404093     0.0270907     0.0173614     0.0100147    0.00649712    0.00349913    0.00222304    0.00114874   0.000670268   0.000345868   0.000183768   9.18901e-05   4.25038e-05   2.13523e-05
  28  14 3187.0833    4.0109  1.1216 12.6212 -0.0012  0.0282   0.0795   0.0647    0.0963   0.0000   442.5500     -0.750215       14.2170       1.14385      -3.17024      0.505191       1.54163      -1.04255      -1.65874     -0.159151       2.25195     -0.258267     -0.210019       1.48692     -0.713445      0.383999     0.0372661     -0.185746     -0.204319   -0.00883181     -0.232473      0.114860     0.0143868   -0.00589756    -0.0217426    0.00259483   -0.00240167    -0.0116128    0.00573445   -0.00104136   -0.00127644   0.000204822  -0.000290389  -4.21656e-05  -2.17080e-05  -1.50669e-06       1.50830       2.07188       2.35377       2.33912       2.51131       2.27823       2.18285       2.00305       1.87495       1.71891       1.41371       1.26733       1.05866      0.840821      0.656489      0.489758      0.390994      0.278383      0.197249      0.144334     0.0974095     0.0669714     0.0456761     0.0289107     0.0185643     0.0124882    0.00739787    0.00438196    0.00254288    0.00151751   0.000812776   0.000440926   0.000235104   0.000120103   6.25437e-05   3.06692e-05
  28  15 3337.1926    3.3787  1.5644 12.5727 -0.0077  0.0325   0.0597   0.0887    0.0656   0.0000   435.8189       5.81862       15.4839       6.44416      -3.23230       1.11170      0.185220      -1.99672      -1.59219      -3.37923       3.05629     -0.673595     -0.180355     -0.872517      0.239579      -1.19726     -0.275020    -0.0208960      0.276734     -0.177858     -0.118860     0.0866590      0.122640     0.0636259     0.0298387   -0.00691650    0.00868160  -3.46589e-06   0.000830914   -0.00205099  -5.99108e-05   7.53756e-05   0.000511443  -3.27417e-05  -0.000242772  -6.16734e-05       1.84400       2.51594       2.84151       2.84864       2.97519       2.69936       2.59160       2.42766       2.21019       2.04709       1.79600       1.51459       1.27978       1.00490      0.797954      0.618708      0.467566      0.333262      0.240317      0.170059      0.119968     0.0797629     0.0532306     0.0351207     0.0220155     0.0144557    0.00858093    0.00509677    0.00308251    0.00178574   0.000977470   0.000541508   0.000274530   0.000141612   7.01092e-05   3.42615e-05
  28  16 3486.7471    2.8469  2.5730 11.7659 -0.0029  0.0418   0.0401   0.1134    0.0678   0.0000   437.3687       2.27797       4.71128       3.95400       8.50323      -5.17564      -2.61059       1.69561       1.65860       1.02078       2.14891       2.43251     -0.577025     -0.128627     -0.139367     0.0642814     -0.352464    -0.0650289      0.163585    -0.0258198      0.300096     -0.111885    -0.0365824     0.0228190    0.00516233    -0.0239165   4.31007e-05     0.0104433    0.00625884   -0.00165259   0.000234335   0.000720285  -0.000372804  -0.000131711  -1.56186e-05  -1.91021e-06       2.41293       3.14216       3.61342       3.51742       3.80493       3.61365       3.50740       3.37679       2.92807       2.60035       2.20573       1.85342       1.51248       1.20848      0.997436      0.780779      0.601897      0.434264      0.323444      0.234010      0.163419      0.113258     0.0726742     0.0484677     0.0306589     0.0187050     0.0112664    0.00689963    0.00408245    0.00228438    0.00124529   0.000705995   0.000355369   0.000185970   8.40856e-05   4.35744e-05
  28  17 3635.6356    2.2208  3.7598 11.4725 -0.0019  0.0549   0.0285   0.1504    0.0451   0.0000   442.7361       4.13349       8.35548       4.75799       4.18034       6.30261      0.269498      -1.82596      -6.46427      0.129810     -0.803808     -0.173213    -0.0168304      0.889915      -1.10078    -0.0979172    -0.0138372      0.513311      0.433283      0.157369    -0.0101734     0.0572305     0.0586531    -0.0336971   -0.00838062    -0.0386437     0.0116302    0.00681511    0.00579800    0.00459198    0.00127730   -0.00274015  -3.01748e-06   0.000271472  -0.000176819  -7.42491e-05       3.07612       4.05575       4.51138       4.80942       4.75321       4.75581       4.47530       4.11334       3.76735       3.36441       2.97646       2.36649       2.02839       1.64171       1.30107       1.00900      0.762554      0.552991      0.415950      0.295784      0.204065      0.141736     0.0944380     0.0605932     0.0397775     0.0246534     0.0149026    0.00906726    0.00521085    0.00308294    0.00170218   0.000929739   0.000485342   0.000249543   0.000118558   5.76374e-05
  28  18 3784.1535    1.8964  5.4357 10.8094 -0.0051  0.0661   0.0200   0.1777    0.0415   0.0000   441.1476       1.41645       15.0182       2.03762      0.716178      -16.3160      -1.18437       10.9119      -4.43229       3.40486       1.31921     -0.932957     -0.258238      0.963572     -0.246461      -2.80923      -1.88387       1.33097      0.884497     -0.439963    -0.0530200    -0.0644358    0.00231484     0.0990368    0.00936843     0.0189643     0.0179263    -0.0103429   -0.00155547    0.00356363    0.00191851    0.00200359  -0.000727769  -0.000660496   0.000211208   5.10396e-05       3.67121       4.72360       5.20647       5.57606       5.69942       5.69175       5.17982       5.00064       4.37431       3.99138       3.37755       2.92376       2.35239       1.97435       1.52718       1.20817      0.897167      0.683512      0.491488      0.355763      0.249834      0.171720      0.111876     0.0759225     0.0487650     0.0301826     0.0185801     0.0110182    0.00643257    0.00370406    0.00209634    0.00113323   0.000585312   0.000304946   0.000147193   7.02809e-05
  28  19 3932.6481    1.5640  7.5690 10.4822 -0.0004  0.0855   0.0163   0.2367    0.0392   0.0000   441.6412       3.86270       19.1067       5.57224      -6.71869      -2.42832       8.16815       9.37717     -0.844183      -4.09018      -6.50299      -1.11734       3.77667      -2.84618       1.81013      0.397105      -1.10227     -0.471053      0.785961     -0.308340     -0.125348     0.0379870    -0.0530960    -0.0240713    -0.0645190      0.106402    -0.0105278    -0.0324560    0.00593186    0.00288361    0.00256850   -0.00174670  -0.000243920   0.000180297  -0.000319087   0.000151806       4.71768       6.19245       6.90287       7.36543       7.35000       7.23709       6.98665       6.33129       5.88666       5.10290       4.48929       3.78795       3.13715       2.48851       2.02405       1.57549       1.20892      0.881664      0.642891      0.456174      0.333738      0.220507      0.151446     0.0964267     0.0629319     0.0394429     0.0238804     0.0147091    0.00867638    0.00495480    0.00271985    0.00149019   0.000780715   0.000390045   0.000190303   9.48897e-05
  28  20 4080.1939    1.2481  9.5448 10.3451 -0.0018  0.1100   0.0141   0.3157    0.0352   0.0000   447.2266       8.57133       25.2637       4.54011       7.88256      -8.14371      -3.23821      -19.7997       1.31229       2.76517       4.42900      -9.60688      -2.06470       1.20292       2.33139     -0.425513      -2.65228     -0.163994     -0.655769    0.00463856   -0.00193118     -0.150173   -0.00749776     0.0733449      0.144357     0.0356003    -0.0208132    0.00712907    0.00983380     0.0114787   -0.00262906   0.000651017   8.38452e-05   0.000706281   0.000256405   3.98273e-05       5.94526       8.00285       8.78151       9.41349       9.43206       9.24721       8.88782       8.17548       7.39802       6.59365       5.88098       4.80453       4.03441       3.27533       2.58357       2.04293       1.53902       1.15229      0.840653      0.609716      0.420862      0.286975      0.194891      0.127524     0.0837496     0.0518887     0.0327012     0.0192534     0.0115064    0.00650829    0.00370158    0.00200677    0.00105736   0.000540261   0.000249549   0.000120446
  28  21 4227.4970    1.0133 11.7777 10.1352 -0.0007  0.1478   0.0117   0.4044    0.0333   0.0000   435.9275       33.1851       56.4704       2.29199      -11.0426       7.97440       1.27858       32.8628       4.79722      -1.22600       6.04265       11.1428       6.55070      -1.78346       1.85751       2.77281       1.14443      -1.86964      0.614083       1.20045       1.40209     0.0806315      0.113848     -0.206067    0.00300001      0.126097    -0.0329740    -0.0246783    -0.0100104    0.00799293   -0.00145425  -0.000253561  -0.000334515    0.00132133   0.000312074  -5.77040e-05       7.75083       10.7447       11.6637       12.5290       12.6277       12.4843       11.7132       11.0110       10.0070       8.84000       7.65159       6.53441       5.34760       4.36557       3.49486       2.71490       2.07482       1.55635       1.11571      0.811869      0.571566      0.394800      0.268903      0.172274      0.113395     0.0707304     0.0437244     0.0268244     0.0154717    0.00914925    0.00504907    0.00274311    0.00143686   0.000740020   0.000345699   0.000167559
  28  22 4375.7559    0.8042 13.8519 10.0394 -0.0031  0.1976   0.0094   0.5199    0.0279   0.0000   453.0531      -6.64125       16.3730      -13.5273       16.0802       26.0481       9.78998       8.29294      -6.72272       10.5595       12.7285      -8.58870      -18.0567      -5.77363      -2.85397      -5.60186       3.47542       3.77572     -0.231088      -2.12795      0.817398       1.27890      0.877770     -0.494474    -0.0447127    -0.0161811    -0.0337865     0.0554357    0.00742936   -0.00654717    0.00530096    0.00207183   0.000933413   0.000747776   0.000266248   0.000166781       10.6601       14.1637       16.2172       16.8975       17.2122       16.8029       16.1068       14.9468       13.5241       11.8845       10.2463       8.74938       7.24358       5.84014       4.74902       3.64764       2.75165       2.06609       1.51555       1.09131      0.776977      0.525349      0.364948      0.235478      0.152287     0.0965200     0.0587582     0.0361004     0.0207078     0.0121714    0.00679729    0.00373526    0.00196892    0.00102538   0.000474020   0.000227657
  28  23 4522.4821    0.6773 15.7229  9.8393 -0.0034  0.2380   0.0079   0.5992    0.0253   0.0000   405.1859      -2.89749      0.749017       20.5675       28.5152      -13.7309      -33.1121       5.77668       27.2604      -19.3426       16.3740      -2.04854       6.63987       6.09401      -1.90638      -2.58988       2.34502       2.30585      -3.16770      -3.21875       2.58698      0.517454     -0.343811     -0.231137      0.463173    -0.0480479    0.00323668    -0.0428799     0.0356403     0.0274534    0.00640309   -0.00589076  -0.000981354    0.00313104  -0.000306679  -0.000520746       12.8391       17.0544       19.2597       20.2923       20.3826       19.8839       18.7514       17.7019       16.0714       14.5325       12.3252       10.8492       8.89056       7.31194       5.71196       4.48722       3.37601       2.54046       1.84180       1.33363      0.934563      0.644658      0.436608      0.290216      0.186279      0.117943     0.0731278     0.0449144     0.0261281     0.0152661    0.00840499    0.00469314    0.00248333    0.00127924   0.000599765   0.000290574
  29   6 1930.2194    0.5447  0.4427  9.3387 -0.0060  0.0195   0.0166   0.0411    0.0457   0.0000   440.2594       2.70275       18.0139    0.00174849      -3.07018     -0.639016      -2.40574       1.62967       1.14331      0.171841     -0.544409     -0.164395     -0.181416     0.0606784    -0.0253733     0.0789814     0.0548802     0.0715194     -0.169277      0.157417    0.00885731    -0.0218683    0.00819921    0.00309459    -0.0208834   -0.00837621   -0.00910162   -0.00189785    0.00540316   -0.00163221   2.01753e-05  -0.000140936   0.000478252   5.92079e-05  -1.36724e-05  -5.73412e-06       1.17418       1.28318       1.45266       1.79795       1.55743       1.54350       1.58827       1.54889       1.21190       1.14622       1.03033      0.871315      0.638828      0.576321      0.448331      0.356438      0.258926      0.223348      0.161138      0.108665     0.0729143     0.0586188     0.0360392     0.0222381     0.0146568     0.0106116    0.00616701    0.00369515    0.00224207    0.00131786   0.000712353   0.000405661   0.000207346   0.000110012   5.85389e-05   3.00366e-05
  29   7 2105.3222    0.8062  0.6095  9.6811  0.0004  0.0215   0.0199   0.0439    0.0572   0.0000   439.4112       1.00351       18.0676      -2.94763     -0.573471      0.317460       1.94075      0.513374       1.92247      -1.37714      0.498316      0.659255      -1.30049     -0.932751      0.349322      0.712179     -0.176048    0.00144523      0.167292     0.0718942      0.135868     0.0571320   -0.00794708     0.0294001     0.0107223    0.00395355  -0.000551209    0.00484179   -0.00355071   -0.00102171    0.00118155  -0.000494266   0.000147877   9.30519e-05  -6.80379e-05   1.53942e-05       1.16273       1.51594       1.79528       1.70766       1.84532       1.74316       1.78649       1.53858       1.35055       1.42455       1.01004       1.04969      0.899360      0.598057      0.576565      0.418833      0.309084      0.238512      0.164367      0.126411     0.0809728     0.0615279     0.0441572     0.0236009     0.0200112     0.0114305    0.00652481    0.00482471    0.00251207    0.00148251   0.000873663   0.000488050   0.000240059   0.000120932   6.94321e-05   3.45435e-05
  29   8 2275.2251    1.1882  0.7866 10.1070 -0.0055  0.0282   0.0269   0.0497    0.0732   0.0000   442.2235     -0.422090       18.0452      0.382941      -1.89303       2.80552     -0.279598       2.01995    -0.0178015     -0.609770      -1.24532      -2.48316      0.497529       1.35859       1.26557     -0.627391     -0.385820      0.332205     -0.261595      0.229137      0.118081    -0.0690017    0.00696631    -0.0211111    -0.0116734     0.0120724    0.00819263   1.50715e-05   -0.00223430   -0.00131022    0.00166471   0.000269224  -8.95214e-05   5.80204e-05  -7.04317e-05   0.000113886       1.25027       2.12661       1.90345       2.51065       2.30014       2.34839       2.16834       1.96176       1.89363       1.39014       1.54785       1.02171       1.07802      0.682645      0.687278      0.412014      0.385537      0.249834      0.215581      0.136302     0.0938931     0.0671902     0.0439286     0.0315222     0.0188398     0.0136149    0.00748494    0.00522014    0.00286313    0.00176247   0.000932327   0.000550500   0.000277697   0.000163812   7.34890e-05   4.06771e-05
  29   9 2438.9938    1.6103  0.9813 10.7118 -0.0014  0.0250   0.0321   0.0574    0.0798   0.0000   443.0010       1.29954       18.7698       4.65977      -1.67104      -1.35099      0.987744       1.94620       1.50425      0.804276      0.618069      0.588700     -0.532845      0.696501      0.319091      0.209271    -0.0320726     0.0689301     0.0773621     -0.186567     0.0945147    -0.0230880     0.0842222    -0.0119535     0.0258949    -0.0149378   -0.00653030   -0.00659329   -0.00857659   0.000354761    0.00103353  -0.000255219   0.000254498  -1.81206e-05  -0.000109760   4.15641e-05       1.39274       1.87942       2.07378       2.10830       2.20888       2.11128       2.11882       1.97862       1.73851       1.56202       1.27487       1.12745      0.935140      0.762065      0.639610      0.475261      0.365935      0.263497      0.202349      0.147137      0.106011     0.0740923     0.0503045     0.0325291     0.0223108     0.0136339    0.00843604    0.00489258    0.00301753    0.00173065   0.000943356   0.000561211   0.000303198   0.000157185   7.62000e-05   3.82351e-05
  29  11 2756.1219    2.9223  0.8171 11.9268 -0.0009  0.0214   0.0628   0.0497    0.0755   0.0000   440.1340     -0.751676       15.7356       2.11715      0.706186      -1.44541      -2.04835      0.232965     0.0648172     -0.799431     -0.425356      0.723775      0.915194      0.787066      0.267211     -0.768219     0.0357612    -0.0697888    -0.0397260      0.232766     0.0163747     0.0254404     0.0255656   -0.00440297   -0.00571973   -0.00897190   -0.00921643   -0.00314879    0.00237689   -0.00152087   -0.00109520   0.000239450   0.000310073  -0.000226046  -0.000142240   3.59304e-05       1.19695       1.63494       1.81556       1.95381       2.04092       1.94490       1.86338       1.71238       1.54376       1.34804       1.14333      0.925854      0.804391      0.631870      0.489895      0.400919      0.299782      0.225628      0.165348      0.122599     0.0842659     0.0580214     0.0414860     0.0265333     0.0166847     0.0111860    0.00676941    0.00428069    0.00239676    0.00146900   0.000848464   0.000456725   0.000247731   0.000133443   6.85319e-05   3.38879e-05
  29  13 3064.9263    3.9457  0.8989 12.8218 -0.0031  0.0260   0.0812   0.0582    0.0829   0.0000   442.4064      0.317313       14.8534       1.08384       1.39836      0.612389       2.23410       2.23740      0.896689    -0.0558486      -1.20358     -0.325016      -1.38010     -0.425338      0.244339     -0.526781    -0.0657121      0.148346    0.00694712     0.0224067    -0.0930428     0.0125013    0.00369896     0.0195345    -0.0185795   -0.00601176    0.00543499    0.00502643   -0.00379000  -9.83109e-05   -0.00161708   0.000546447  -0.000174449  -2.44971e-05  -0.000120167  -2.27283e-05       1.64026       2.08521       2.24645       2.26016       2.27905       2.26541       2.29569       2.08191       1.87700       1.63893       1.40754       1.19352       1.09333      0.960787      0.758136      0.541283      0.382628      0.267424      0.196712      0.149590      0.115473     0.0817111     0.0575119     0.0386810     0.0249631     0.0151789    0.00866682    0.00526030    0.00284039    0.00163202   0.000969126   0.000546770   0.000291277   0.000155588   8.04163e-05   4.04391e-05
  29  14 3216.7334    3.9858  1.1315 12.7232 -0.0052  0.0294   0.0766   0.0683    0.0918   0.0000   438.8957      0.918450       16.6461      0.783871      -2.41250       3.90976      0.890651      -3.41514      -2.25044       2.32144       1.38635      -1.39135    -0.0314154      0.558645     -0.531035    -0.0519778       1.12463      0.385178     -0.477234   -0.00541422    -0.0551910     -0.110096     0.0631219    -0.0264857    -0.0111748  -3.85742e-05     0.0126852    0.00803460   -0.00384641    0.00261091   0.000483212   -0.00117810   1.24520e-05  -0.000150129   0.000150111  -7.37071e-05       1.39659       2.07107       2.15169       2.37733       2.49295       2.25786       2.26213       2.16026       1.88484       1.88905       1.34222       1.31243       1.09317      0.817280      0.715253      0.512522      0.432761      0.305061      0.221982      0.174119      0.107707     0.0860486     0.0531256     0.0374320     0.0239767     0.0151757    0.00989660    0.00566710    0.00362763    0.00199517    0.00113375   0.000676984   0.000338430   0.000183658   9.29782e-05   4.49469e-05
  29  15 3367.5633    3.2581  1.6361 12.4190 -0.0056  0.0333   0.0545   0.0826    0.0608   0.0000   439.4291     0.0668050       13.3442       2.34059     -0.298079       2.11878      0.873630     -0.551238      -3.04802      -5.30126       2.26459      -2.93892       2.08543    -0.0402161      0.706958      0.586732     -0.242377      0.472183      0.331941     -0.468508     0.0524115     0.0693549     0.0914642    -0.0374258     0.0147326   -0.00444362    -0.0169349     0.0202088    0.00740083  -1.24573e-05   -0.00311018   0.000700219   0.000131729   0.000254697  -0.000191306   3.66037e-06       1.79614       2.31752       2.68638       2.76649       2.76527       2.85011       2.61211       2.43426       2.22172       2.00468       1.75342       1.50097       1.23208       1.03342      0.810919      0.610368      0.507526      0.357270      0.269396      0.199256      0.138150     0.0946879     0.0637596     0.0444402     0.0280614     0.0185738     0.0117255    0.00690191    0.00442322    0.00245363    0.00142602   0.000779232   0.000445780   0.000228039   0.000110953   5.60558e-05
  29  16 3517.7553    2.6620  2.8237 11.6634 -0.0009  0.0436   0.0349   0.1168    0.0560   0.0000   443.9502       2.25954       2.31550       2.17486       2.52641      -2.33517      -8.89868      -4.30534      -1.56239      0.519302      -1.10034      -1.80002      -1.46721      -1.22114       1.09264     -0.353930      0.683034     -0.503118      0.146817     -0.572020      0.221291      0.155331     0.0297810    -0.0190667    -0.0409544   -0.00172013     0.0141510    -0.0135681    0.00938464    0.00635754   -0.00183591    0.00117667  -0.000342173  -0.000262694   0.000408194  -3.91632e-05       2.32877       3.10588       3.58602       3.55859       3.74609       3.64767       3.60042       3.34404       2.96310       2.62261       2.25596       1.90558       1.58709       1.33144       1.06328      0.824631      0.631704      0.471681      0.361443      0.252502      0.186486      0.128282     0.0876580     0.0599382     0.0366602     0.0247322     0.0148771    0.00895656    0.00544716    0.00316217    0.00178450   0.000986655   0.000553943   0.000282279   0.000142496   7.04420e-05
  29  17 3667.5487    2.1411  4.3189 11.1180 -0.0013  0.0561   0.0245   0.1536    0.0460   0.0000   438.3525     -0.754865       18.6598       1.21269      -1.32223     -0.768044       1.53196       1.95613       2.78987     -0.708073       2.42011      -2.25709     -0.914887      0.188515       1.49856     -0.260273      -1.30856      0.338225     -0.526921    -0.0751660      0.598867     0.0843574     -0.129885     -0.114559     0.0292862    -0.0440586   -0.00549140   0.000105323    0.00339677    0.00292725  -0.000665867   0.000851671    0.00130854  -0.000545701  -9.39241e-05   0.000145521       2.99782       3.96395       4.44765       4.53618       4.86329       4.63824       4.44005       4.19540       3.76858       3.36930       2.95446       2.43695       2.14085       1.68925       1.40065       1.07979      0.813723      0.608806      0.454786      0.328777      0.234697      0.165850      0.109886     0.0771271     0.0480481     0.0310030     0.0192422     0.0117054    0.00701144    0.00411176    0.00229965    0.00130675   0.000711162   0.000376995   0.000186890   9.29962e-05
  29  18 3816.6467    1.7861  5.7365 10.7359 -0.0036  0.0673   0.0185   0.1865    0.0401   0.0000   443.3676      -2.25642       26.0580       10.8196      -14.0833       5.58639       3.20452       1.65860      -1.90261       2.60148      0.976262     -0.644257     -0.318370      -4.27989       1.60911      0.526454     -0.303633    -0.0632333     -0.324910     -0.275763     -0.104201    -0.0373790    -0.0824836      0.192468      0.108779    -0.0155742    -0.0270508    0.00458029     0.0205545   0.000207584    0.00112178    0.00235913    0.00142896   0.000204150  -0.000139367  -0.000108144       3.63791       4.80582       5.34444       5.57113       5.76783       5.42542       5.34255       4.98290       4.59331       4.06600       3.56067       3.02353       2.58713       2.09072       1.65984       1.30587       1.00212      0.758073      0.559266      0.392776      0.286610      0.199478      0.133161     0.0893487     0.0580673     0.0376890     0.0234405     0.0141383    0.00843328    0.00495363    0.00285279    0.00159366   0.000835790   0.000454168   0.000223591   0.000118288
  29  19 3965.4186    1.4099  7.4766 10.5552 -0.0078  0.0876   0.0154   0.2458    0.0353   0.0000   443.9919      -1.44192       21.8443       10.5616    -0.0619639       1.55172      -1.18263       7.47434      -15.5191      -1.01967       18.5751       1.02592      -1.80233       1.80371      0.987457      -1.44352       3.11236     -0.329914     -0.811771     -0.801032      0.388991    -0.0787692      0.185361      0.130456    -0.0230965     0.0538715    -0.0316613    -0.0339265     0.0354732   -0.00828466   -0.00478525   0.000667276    0.00104438  -0.000719447  -0.000158468   9.61783e-05       4.79984       6.31907       7.16554       7.50449       7.76733       7.58625       7.19765       6.64934       5.94225       5.38344       4.75782       4.01457       3.32810       2.72341       2.18630       1.68631       1.31127      0.976551      0.713411      0.524241      0.372616      0.256820      0.174118      0.118681     0.0776288     0.0490815     0.0309858     0.0192724     0.0114510    0.00672211    0.00381281    0.00214211    0.00115479   0.000621244   0.000296868   0.000148827
  29  20 4114.1055    1.1621  9.9288 10.3415 -0.0057  0.1205   0.0137   0.3342    0.0346   0.0000   447.4256      -4.72167       14.3384       25.8473      -14.0253      0.197845       4.49330       18.6256       6.84997       3.89998      -8.93507       1.63978      -7.09944   -0.00905262      -1.88452     -0.858745      0.465552     -0.186852      -1.05589      0.371642     -0.289493      0.462097      0.329518     -0.388666     0.0741001     0.0645032     0.0421731     0.0203183   -0.00447609    -0.0141692   -0.00555447   -0.00280494    0.00156540  -0.000617589  -0.000300724  -1.94244e-06       6.30299       8.35909       9.26524       9.94971       10.0866       9.91119       9.48511       8.93500       8.12945       7.16040       6.33793       5.35859       4.49318       3.62664       2.94627       2.33386       1.79438       1.34935      0.999316      0.725605      0.524676      0.355363      0.248447      0.166154      0.108264     0.0691425     0.0437054     0.0266601     0.0159663    0.00952140    0.00541056    0.00304596    0.00166097   0.000864288   0.000427664   0.000214179
  29  21 4262.4935    0.9533 11.9605 10.1183 -0.0008  0.1493   0.0110   0.4172    0.0316   0.0000   459.8396      -10.7165       1.81728       14.4522       6.15729       17.0969       10.6579      -17.3199      -13.7942      -13.3729       5.73609       2.13014       2.42117       3.15831       3.57936      0.833542       4.98401       2.15502      -2.67145      -1.93584     -0.354553     0.0391234     -0.315991     0.0531380     0.0869739    -0.0106932   -0.00528491    -0.0448142   -0.00143871     0.0325751    0.00832427   -0.00219463   -0.00345265    0.00153171  -0.000302589  -8.03828e-05       7.96943       10.2558       11.6214       12.0607       12.7377       12.2801       11.7716       11.0070       10.1833       8.81548       7.87240       6.69353       5.60739       4.51832       3.62715       2.88182       2.24272       1.70534       1.28127      0.909214      0.648724      0.452954      0.309502      0.207104      0.135352     0.0878843     0.0552193     0.0340626     0.0205111     0.0119602    0.00686959    0.00385995    0.00207015    0.00110664   0.000554415   0.000280466
  30   6 1949.9751    0.5592  0.4698  9.3119 -0.0107  0.0189   0.0159   0.0381    0.0481   0.0000   441.0873      -1.62007       17.9611      -1.49887      -5.00828       1.05113      0.576658      0.879003      0.279525     -0.701881      -1.40436     -0.444116      0.367442    -0.0142575     -0.177103     -0.323166     0.0839134      0.204787    -0.0704565    -0.0381342    -0.0520188      0.116474     0.0234978   -0.00229297   -0.00816360   -0.00474329   0.000291948   -0.00246925    0.00709133   0.000470775   0.000602522   3.60669e-05  -0.000326001  -1.86492e-06   4.89464e-05   9.19251e-05      0.980982       1.37967       1.52689       1.59746       1.60152       1.43506       1.47043       1.21608       1.29505       1.11470       1.03694      0.946132      0.747585      0.650055      0.491007      0.398785      0.298338      0.221997      0.153814      0.111540     0.0843486     0.0555233     0.0373183     0.0258905     0.0169478     0.0108604    0.00723451    0.00401132    0.00273048    0.00162770   0.000862374   0.000563200   0.000298775   0.000161719   8.30124e-05   4.22296e-05
  30   7 2126.3441    0.7965  0.6866  9.8024 -0.0053  0.0216   0.0195   0.0515    0.0586   0.0000   441.7006      0.264206       16.8611       1.65860      -4.67565       2.96986       1.48246      0.144415      -1.26999       1.12304      -1.44831      0.332258      -1.11094     -0.728011     -0.450218     -0.372796     -0.173403     0.0743625     0.0811782      0.155195      0.109659    -0.0112003     0.0660703     0.0492710    0.00877216   -0.00175612    0.00132005  -0.000794256    0.00117304   -0.00136578   0.000265915  -0.000264205  -0.000437208   5.36816e-05   6.85918e-05   7.06667e-05       1.30685       1.57212       1.64592       1.66757       1.74981       1.82472       1.88613       1.71630       1.47426       1.33711       1.14768      0.962927      0.852732      0.731504      0.595471      0.477691      0.351515      0.245984      0.175958      0.129678      0.106944     0.0765981     0.0581212     0.0391754     0.0245164     0.0149538    0.00905685    0.00576746    0.00346353    0.00208811    0.00116623   0.000667584   0.000380435   0.000194282   0.000102476   5.53449e-05
[truncated: 1,474,712 more chars]
