# Supplementary material for: Global-Mode Analysis of Full-Disk Data from the Michelson Doppler Imager and the Helioseismic and Magnetic Imager
Source: Sol Phys. 2018 Jan 31;293(2):29. doi: 10.1007/s11207-017-1201-5 (PMC6566312; doi:10.1007/s11207-017-1201-5)
Supplement: Supplementary file 3 — (TAR 230.0 MB) [file 11207_2017_1201_MOESM3_ESM.tar › MDI/mdifdasym.2703.18]

   0  23 3303.9025    3.9060  1.0395 13.7404  0.0000       1.45555  0.2733   0.6178   0.4695    0.9276   0.0000       5.13906     0.0000       0.00000       0.00000       0.00000       0.00000       0.00000       0.00000       0.00000       0.00000       0.00000       0.00000       0.00000       0.00000       0.00000       0.00000       0.00000       0.00000       0.00000       0.00000       0.00000       0.00000       0.00000       0.00000       0.00000       0.00000       0.00000       0.00000       0.00000       0.00000       0.00000       0.00000       0.00000       0.00000       0.00000       0.00000       0.00000
   1  17 2559.3633    2.2017  1.4526 13.1748  0.0000      0.494876  0.2090   0.1206   0.2470    0.2118   0.0000       1.50079   346.3333       73.3440       0.00000       0.00000       0.00000       0.00000       0.00000       0.00000       0.00000       0.00000       0.00000       0.00000       0.00000       0.00000       0.00000       0.00000       0.00000       0.00000       264.768       93.2979       0.00000       0.00000       0.00000       0.00000       0.00000       0.00000       0.00000       0.00000       0.00000       0.00000       0.00000       0.00000       0.00000       0.00000       0.00000       0.00000
   1  23 3368.8954    3.8831  2.6935 12.3441  0.0000      0.609126  0.2185   0.1328   0.3347    0.3681   0.0000      0.744291   291.6380       32.8222       0.00000       0.00000       0.00000       0.00000       0.00000       0.00000       0.00000       0.00000       0.00000       0.00000       0.00000       0.00000       0.00000       0.00000       0.00000       0.00000       226.269       97.4961       0.00000       0.00000       0.00000       0.00000       0.00000       0.00000       0.00000       0.00000       0.00000       0.00000       0.00000       0.00000       0.00000       0.00000       0.00000       0.00000
   1  24 3504.2400    3.3414  3.5838 12.7040 -0.0016    -0.0884499  0.2508   0.1036   0.4436    0.2050   0.0000      0.614880   472.4611       105.748       0.00000       0.00000       0.00000       0.00000       0.00000       0.00000       0.00000       0.00000       0.00000       0.00000       0.00000       0.00000       0.00000       0.00000       0.00000       0.00000       227.115       117.409       0.00000       0.00000       0.00000       0.00000       0.00000       0.00000       0.00000       0.00000       0.00000       0.00000       0.00000       0.00000       0.00000       0.00000       0.00000       0.00000
   1  25 3640.3853    2.9658  5.2758 12.4386  0.0068     -0.222343  0.3529   0.0747   0.5980    0.1507   0.0000      0.459774  1012.2073       301.208       0.00000       0.00000       0.00000       0.00000       0.00000       0.00000       0.00000       0.00000       0.00000       0.00000       0.00000       0.00000       0.00000       0.00000       0.00000       0.00000       348.736       162.852       0.00000       0.00000       0.00000       0.00000       0.00000       0.00000       0.00000       0.00000       0.00000       0.00000       0.00000       0.00000       0.00000       0.00000       0.00000       0.00000
   1  26 3776.5436    2.3932  6.6537 12.3150  0.0000     -0.725210  0.4208   0.0579   0.7882    0.1159   0.0000      0.372088   867.9507       69.9785       0.00000       0.00000       0.00000       0.00000       0.00000       0.00000       0.00000       0.00000       0.00000       0.00000       0.00000       0.00000       0.00000       0.00000       0.00000       0.00000       407.756       193.919       0.00000       0.00000       0.00000       0.00000       0.00000       0.00000       0.00000       0.00000       0.00000       0.00000       0.00000       0.00000       0.00000       0.00000       0.00000       0.00000
   2  15 2352.2343    1.3658  1.1564 12.5100  0.0000      -1.83948  0.1224   0.0637   0.1566    0.1835   0.0000       2.17380   425.1745      -21.6064      -8.01791      -6.10607       0.00000       0.00000       0.00000       0.00000       0.00000       0.00000       0.00000       0.00000       0.00000       0.00000       0.00000       0.00000       0.00000       0.00000       77.4082       63.7470       33.2075       10.0084       0.00000       0.00000       0.00000       0.00000       0.00000       0.00000       0.00000       0.00000       0.00000       0.00000       0.00000       0.00000       0.00000       0.00000
   2  16 2485.9894    1.8487  1.1070 12.4174  0.0000       1.61985  0.1058   0.0810   0.1459    0.2319   0.0000       2.16745   386.7360       7.80439      -42.2314       13.6009       0.00000       0.00000       0.00000       0.00000       0.00000       0.00000       0.00000       0.00000       0.00000       0.00000       0.00000       0.00000       0.00000       0.00000       66.4735       48.6925       26.2451       8.16633       0.00000       0.00000       0.00000       0.00000       0.00000       0.00000       0.00000       0.00000       0.00000       0.00000       0.00000       0.00000       0.00000       0.00000
   2  17 2619.7663    2.3575  1.2600 12.0777  0.0086       2.37616  0.1074   0.0989   0.1676    0.3398   0.0000       1.39003   407.1529      -6.66528      -47.2448       11.8369       0.00000       0.00000       0.00000       0.00000       0.00000       0.00000       0.00000       0.00000       0.00000       0.00000       0.00000       0.00000       0.00000       0.00000       69.1503       51.0565       27.1063       7.82020       0.00000       0.00000       0.00000       0.00000       0.00000       0.00000       0.00000       0.00000       0.00000       0.00000       0.00000       0.00000       0.00000       0.00000
   2  19 2889.8205    3.4712  1.1488 11.6816  0.0000       2.77805  0.0923   0.1483   0.1501    0.9687   0.0000       1.45998   474.4090       98.6341       2.47573      -12.8118       0.00000       0.00000       0.00000       0.00000       0.00000       0.00000       0.00000       0.00000       0.00000       0.00000       0.00000       0.00000       0.00000       0.00000       53.0092       43.6261       20.6864       7.98214       0.00000       0.00000       0.00000       0.00000       0.00000       0.00000       0.00000       0.00000       0.00000       0.00000       0.00000       0.00000       0.00000       0.00000
   2  20 3025.0830    4.1458  0.9814 12.6938  0.0000       1.76489  0.0951   0.1833   0.1217    0.5841   0.0000       1.77363   504.1056       34.0900       12.5548       4.06812       0.00000       0.00000       0.00000       0.00000       0.00000       0.00000       0.00000       0.00000       0.00000       0.00000       0.00000       0.00000       0.00000       0.00000       59.5343       45.1176       22.7006       7.37209       0.00000       0.00000       0.00000       0.00000       0.00000       0.00000       0.00000       0.00000       0.00000       0.00000       0.00000       0.00000       0.00000       0.00000
   2  22 3295.4568    3.9909  2.0923 11.8453  0.0010       1.29722  0.1176   0.1244   0.2218    0.5832   0.0000      0.647999   362.5981       114.353      -27.6736       3.43192       0.00000       0.00000       0.00000       0.00000       0.00000       0.00000       0.00000       0.00000       0.00000       0.00000       0.00000       0.00000       0.00000       0.00000       63.3134       49.7621       27.7993       9.72333       0.00000       0.00000       0.00000       0.00000       0.00000       0.00000       0.00000       0.00000       0.00000       0.00000       0.00000       0.00000       0.00000       0.00000
   2  23 3431.1339    3.3232  2.8971 12.1353 -0.0009      0.323370  0.1613   0.0861   0.2515    0.2807   0.0000      0.469999   292.7975       116.013      -5.68187    -0.0159131       0.00000       0.00000       0.00000       0.00000       0.00000       0.00000       0.00000       0.00000       0.00000       0.00000       0.00000       0.00000       0.00000       0.00000       93.7387       71.4120       39.6767       12.8205       0.00000       0.00000       0.00000       0.00000       0.00000       0.00000       0.00000       0.00000       0.00000       0.00000       0.00000       0.00000       0.00000       0.00000
   3  12 2001.3292    0.4740  0.3900 10.3909  0.0071       24.0011  0.0432   0.0298   0.0851    0.1872   0.0000       7.18253   492.5345      -47.1200       26.8210      -24.6360       7.71077     -0.310728       0.00000       0.00000       0.00000       0.00000       0.00000       0.00000       0.00000       0.00000       0.00000       0.00000       0.00000       0.00000       24.9322       23.0305       14.5643       6.65548       2.81058      0.791831       0.00000       0.00000       0.00000       0.00000       0.00000       0.00000       0.00000       0.00000       0.00000       0.00000       0.00000       0.00000
   3  14 2273.4284    1.0000  0.8494 10.7068  0.0000      -1.27006  0.0657   0.0488   0.1374    0.3414   0.0000       1.65160   443.5732       79.6567      -23.7494      0.266175       7.25257    -0.0934911       0.00000       0.00000       0.00000       0.00000       0.00000       0.00000       0.00000       0.00000       0.00000       0.00000       0.00000       0.00000       31.0395       26.7090       21.0973       12.0885       5.28122       1.23825       0.00000       0.00000       0.00000       0.00000       0.00000       0.00000       0.00000       0.00000       0.00000       0.00000       0.00000       0.00000
   3  15 2407.7712    1.3446  0.9194 10.9589  0.0000       3.23014  0.0760   0.0643   0.1328    0.4328   0.0000       2.01067   386.8111       38.5495      -7.08928     -0.358366      -2.93732      -3.29991       0.00000       0.00000       0.00000       0.00000       0.00000       0.00000       0.00000       0.00000       0.00000       0.00000       0.00000       0.00000       30.6281       25.5859       20.4231       13.0652       4.90945       1.26990       0.00000       0.00000       0.00000       0.00000       0.00000       0.00000       0.00000       0.00000       0.00000       0.00000       0.00000       0.00000
   3  17 2676.3391    2.4375  0.9518 11.6100  0.0000       2.51287  0.0726   0.1065   0.1222    0.6931   0.0000       1.33905   434.4631       29.3432      -18.4673      -13.6355      -6.34163      -2.50620       0.00000       0.00000       0.00000       0.00000       0.00000       0.00000       0.00000       0.00000       0.00000       0.00000       0.00000       0.00000       31.3433       28.8570       20.2875       10.8136       4.87529       1.31817       0.00000       0.00000       0.00000       0.00000       0.00000       0.00000       0.00000       0.00000       0.00000       0.00000       0.00000       0.00000
   3  18 2811.5451    3.0533  0.8935  2.2959  0.0000       1.72863  0.0568   0.1239   0.1120 1000.0000   0.0000       1.05435   415.8451       31.5733       10.2183      -6.88571       2.75570     0.0104232       0.00000       0.00000       0.00000       0.00000       0.00000       0.00000       0.00000       0.00000       0.00000       0.00000       0.00000       0.00000       21.6795       20.4359       15.3574       8.72670       4.05689       1.15923       0.00000       0.00000       0.00000       0.00000       0.00000       0.00000       0.00000       0.00000       0.00000       0.00000       0.00000       0.00000
   3  19 2947.0897    3.6625  0.9825  2.6752  0.0000      -1.80945  0.0653   0.1468   0.1310 1000.0000   0.0000      0.891277   465.1476       68.4578       14.4111       12.7487      -3.72055      -1.83829       0.00000       0.00000       0.00000       0.00000       0.00000       0.00000       0.00000       0.00000       0.00000       0.00000       0.00000       0.00000       24.8281       25.4387       18.9180       8.43211       5.26052       1.50311       0.00000       0.00000       0.00000       0.00000       0.00000       0.00000       0.00000       0.00000       0.00000       0.00000       0.00000       0.00000
   3  20 3082.5372    3.9543  1.1259 13.0828  0.0000     -0.781540  0.0836   0.1723   0.1505    0.5265   0.0000       1.22830   450.0125       47.1092       13.3828      -10.7413      -2.93877      -1.50495       0.00000       0.00000       0.00000       0.00000       0.00000       0.00000       0.00000       0.00000       0.00000       0.00000       0.00000       0.00000       24.2153       28.8381       18.1054       12.8809       5.07447       2.05518       0.00000       0.00000       0.00000       0.00000       0.00000       0.00000       0.00000       0.00000       0.00000       0.00000       0.00000       0.00000
   3  21 3218.0025    3.8305  1.6621 12.1342  0.0000      0.168365  0.0884   0.1284   0.1962    0.6848   0.0000      0.657430   484.2763       14.1979       29.2386       2.44346       1.91479     -0.774050       0.00000       0.00000       0.00000       0.00000       0.00000       0.00000       0.00000       0.00000       0.00000       0.00000       0.00000       0.00000       35.8920       33.3633       23.8438       13.2368       5.75373       1.59592       0.00000       0.00000       0.00000       0.00000       0.00000       0.00000       0.00000       0.00000       0.00000       0.00000       0.00000       0.00000
   3  22 3353.7637    3.5368  2.0739 11.6158  0.0000      0.477934  0.1050   0.1111   0.2106    0.8106   0.0000      0.543910   442.6757       77.6450       9.36693       6.24972       9.50357      -1.92675       0.00000       0.00000       0.00000       0.00000       0.00000       0.00000       0.00000       0.00000       0.00000       0.00000       0.00000       0.00000       40.7728       36.8921       27.6533       15.3547       6.70781       1.77610       0.00000       0.00000       0.00000       0.00000       0.00000       0.00000       0.00000       0.00000       0.00000       0.00000       0.00000       0.00000
   3  23 3489.9987    3.0624  3.0063 11.4998 -0.0068      0.701850  0.1269   0.0798   0.2531    0.4842   0.0000      0.349771   468.0363       104.505       19.0563      -16.5210      -8.88866       2.83153       0.00000       0.00000       0.00000       0.00000       0.00000       0.00000       0.00000       0.00000       0.00000       0.00000       0.00000       0.00000       47.6619       44.5171       32.3155       18.9971       8.03058       2.42096       0.00000       0.00000       0.00000       0.00000       0.00000       0.00000       0.00000       0.00000       0.00000       0.00000       0.00000       0.00000
   3  24 3626.5391    2.7611  3.9160 11.2666 -0.0032      0.383142  0.1563   0.0664   0.2897    0.3864   0.0000      0.314178   417.0162       98.2447      -22.7963      -6.18958      -1.82317       2.68045       0.00000       0.00000       0.00000       0.00000       0.00000       0.00000       0.00000       0.00000       0.00000       0.00000       0.00000       0.00000       53.5875       51.5595       37.7202       21.7687       9.91719       2.96586       0.00000       0.00000       0.00000       0.00000       0.00000       0.00000       0.00000       0.00000       0.00000       0.00000       0.00000       0.00000
   4  11 1914.8570    0.3882  0.4721 10.7591  0.0007       12.9812  0.0597   0.0238   0.1040    0.0976   0.0000       5.63938   437.3131      -19.5064      -21.8927      -9.28020      0.706597       1.89582     -0.522217    -0.0289980       0.00000       0.00000       0.00000       0.00000       0.00000       0.00000       0.00000       0.00000       0.00000       0.00000       23.5154       24.9974       20.1776       10.8343       6.05042       2.65664       1.22537      0.299572       0.00000       0.00000       0.00000       0.00000       0.00000       0.00000       0.00000       0.00000       0.00000       0.00000
   4  14 2324.2767    1.2887  0.5887 11.3817  0.0026       3.02121  0.0442   0.0604   0.0957    0.1925   0.0000       1.78539   443.4826       33.0004       29.8842      -4.64089      -2.80163     -0.189404     -0.148604    -0.0135790       0.00000       0.00000       0.00000       0.00000       0.00000       0.00000       0.00000       0.00000       0.00000       0.00000       12.9235       13.1569       12.0319       8.47375       5.11611       2.67960       1.02652      0.250325       0.00000       0.00000       0.00000       0.00000       0.00000       0.00000       0.00000       0.00000       0.00000       0.00000
   4  15 2458.7558    1.6820  0.9510 10.5238  0.0010       3.62713  0.0660   0.0586   0.1161    0.5835   0.0000       1.37864   476.8984       27.6945     0.0416146     -0.779082      -12.6094      -6.65484     -0.438413      0.233772       0.00000       0.00000       0.00000       0.00000       0.00000       0.00000       0.00000       0.00000       0.00000       0.00000       16.5464       17.5196       14.5854       11.2688       7.10141       3.27477       1.30187      0.354502       0.00000       0.00000       0.00000       0.00000       0.00000       0.00000       0.00000       0.00000       0.00000       0.00000
   4  16 2593.2390    2.1435  0.9800 10.8145 -0.0015       2.39207  0.0759   0.0743   0.1117    0.7793   0.0000       1.32191   428.2249      -1.63923      -1.42496       3.76986      -3.07385      -4.33530     -0.701613     -0.278510       0.00000       0.00000       0.00000       0.00000       0.00000       0.00000       0.00000       0.00000       0.00000       0.00000       20.1890       22.6535       17.7825       13.8101       8.12710       4.12880       1.56845      0.449055       0.00000       0.00000       0.00000       0.00000       0.00000       0.00000       0.00000       0.00000       0.00000       0.00000
   4  17 2728.6124    2.4093  1.1792 11.8172 -0.0036       1.15890  0.0675   0.0801   0.1392    0.4185   0.0000       1.51524   443.4329       77.9923       17.0722      -4.64372       1.34543     -0.992216     -0.692865     -0.576963       0.00000       0.00000       0.00000       0.00000       0.00000       0.00000       0.00000       0.00000       0.00000       0.00000       17.1790       21.7886       15.9328       11.8618       6.48270       3.56140       1.29192      0.433962       0.00000       0.00000       0.00000       0.00000       0.00000       0.00000       0.00000       0.00000       0.00000       0.00000
   4  18 2864.3388    3.2864  0.7860 12.3608  0.0007     -0.364818  0.0533   0.1259   0.0960    0.4222   0.0000       1.32765   442.9729       5.80426      -8.74869      -15.1363       1.39734      -2.18527     -0.135178     0.0357594       0.00000       0.00000       0.00000       0.00000       0.00000       0.00000       0.00000       0.00000       0.00000       0.00000       18.2222       17.6490       14.7613       10.2205       6.10288       2.67697       1.01340      0.236888       0.00000       0.00000       0.00000       0.00000       0.00000       0.00000       0.00000       0.00000       0.00000       0.00000
   4  19 3000.3112    3.8291  1.0482 11.8172  0.0002      0.818141  0.0649   0.1371   0.1108    0.9992   0.0000      0.993435   450.4406       26.0740      -1.40195      -6.44749       1.38598      -4.07359      0.913957    -0.0984437       0.00000       0.00000       0.00000       0.00000       0.00000       0.00000       0.00000       0.00000       0.00000       0.00000       17.8101       17.3560       14.9021       10.4945       6.11942       3.03404       1.09498      0.264906       0.00000       0.00000       0.00000       0.00000       0.00000       0.00000       0.00000       0.00000       0.00000       0.00000
   4  21 3272.0433    3.8772  1.9790  9.5533 -0.0200      0.631434  0.0873   0.1030   0.1673   49.4242   0.0000      0.616854   421.6202       76.6975      -7.93558       19.2284       10.9819      -5.27026      -1.77360     -0.848811       0.00000       0.00000       0.00000       0.00000       0.00000       0.00000       0.00000       0.00000       0.00000       0.00000       23.3612       23.7151       19.8603       14.0796       8.27408       4.00153       1.53513      0.400981       0.00000       0.00000       0.00000       0.00000       0.00000       0.00000       0.00000       0.00000       0.00000       0.00000
   4  22 3408.3675    3.5839  2.3905 11.7564 -0.0049      0.286559  0.0973   0.0840   0.1851    0.4462   0.0000      0.407579   422.3684       67.3995      -1.41185       21.0216      -2.86788      -10.5800      0.281392     -0.514903       0.00000       0.00000       0.00000       0.00000       0.00000       0.00000       0.00000       0.00000       0.00000       0.00000       26.4132       27.6864       23.0893       15.9146       9.26282       4.69560       1.75427      0.458859       0.00000       0.00000       0.00000       0.00000       0.00000       0.00000       0.00000       0.00000       0.00000       0.00000
   4  23 3545.2248    2.8915  4.1423 10.7933  0.0008      0.510518  0.1389   0.0509   0.2503    0.3624   0.0000      0.204857   398.5004       88.0188      -35.6107      -9.68139       10.2488       4.25481      0.566966     -0.613683       0.00000       0.00000       0.00000       0.00000       0.00000       0.00000       0.00000       0.00000       0.00000       0.00000       35.3214       38.9955       30.8715       21.7191       13.5450       5.89864       2.49835      0.695143       0.00000       0.00000       0.00000       0.00000       0.00000       0.00000       0.00000       0.00000       0.00000       0.00000
   4  24 3682.0716    2.5414  5.0442 10.6059  0.0002      0.292717  0.1561   0.0410   0.2929    0.2863   0.0000      0.180302   499.4438       118.848      -12.1195       6.59160      -13.4342      -7.60675      -4.17684     -0.184060       0.00000       0.00000       0.00000       0.00000       0.00000       0.00000       0.00000       0.00000       0.00000       0.00000       42.2566       44.0595       36.2150       24.4530       14.2820       6.91595       2.67675      0.683534       0.00000       0.00000       0.00000       0.00000       0.00000       0.00000       0.00000       0.00000       0.00000       0.00000
   4  25 3819.3811    2.0948  7.0507 10.5801 -0.0011     0.0179054  0.2095   0.0293   0.3493    0.1780   0.0000      0.128964   430.4396       139.705      -4.25138      -43.2793      -19.8324       1.12366      -3.04447     -0.956415       0.00000       0.00000       0.00000       0.00000       0.00000       0.00000       0.00000       0.00000       0.00000       0.00000       54.4180       58.5696       47.0341       31.9693       17.8242       9.18903       3.40417      0.942797       0.00000       0.00000       0.00000       0.00000       0.00000       0.00000       0.00000       0.00000       0.00000       0.00000
   4  26 3957.2727    1.8412  8.8721 10.4296 -0.0007      0.276458  0.2332   0.0230   0.4460    0.1407   0.0000      0.106083   450.7558       88.5075       15.5215       5.66630       23.7541       7.18764      -5.50235      -2.10293       0.00000       0.00000       0.00000       0.00000       0.00000       0.00000       0.00000       0.00000       0.00000       0.00000       58.8449       62.6737       53.6617       34.4349       20.0994       10.3212       4.17059       1.03430       0.00000       0.00000       0.00000       0.00000       0.00000       0.00000       0.00000       0.00000       0.00000       0.00000
   5  13 2235.4941    0.9037  0.6757 10.4480  0.0021       4.50000  0.0483   0.0381   0.0782    0.2083   0.0000       1.56326   443.1313      -4.62658       14.9551      -13.0145       4.15230       5.11646      0.880487      0.239220     0.0956706      0.112817       0.00000       0.00000       0.00000       0.00000       0.00000       0.00000       0.00000       0.00000       13.3316       15.3484       13.1630       9.44213       5.34229       3.18768       1.68585      0.737699      0.230500     0.0601266       0.00000       0.00000       0.00000       0.00000       0.00000       0.00000       0.00000       0.00000
   5  14 2371.2513    1.2584  0.9687 10.3170  0.0014       4.18002  0.0607   0.0444   0.1242    0.4059   0.0000       1.24284   410.9923      -16.6542      -14.8554      -8.73200       1.43092      -12.7657     -0.138318      0.370893     0.0439165    -0.0413095       0.00000       0.00000       0.00000       0.00000       0.00000       0.00000       0.00000       0.00000       12.0579       15.2322       13.0874       10.2612       7.20499       3.81779       2.43154      0.874047      0.349237     0.0832004       0.00000       0.00000       0.00000       0.00000       0.00000       0.00000       0.00000       0.00000
   5  15 2506.2923    1.6542  1.0995 10.8152 -0.0023       2.97786  0.0640   0.0595   0.1226    0.5727   0.0000       1.12568   412.0120       44.0024      -12.3900       6.60223      0.630125      -1.29391      -1.08174     -0.474016      0.103152    -0.0563060       0.00000       0.00000       0.00000       0.00000       0.00000       0.00000       0.00000       0.00000       15.8488       17.5965       15.7014       10.6662       7.05281       4.15763       1.81418      0.940574      0.314090     0.0678172       0.00000       0.00000       0.00000       0.00000       0.00000       0.00000       0.00000       0.00000
   5  16 2641.4537    2.1261  0.8709 11.8576 -0.0034       2.88557  0.0656   0.0828   0.1000    0.3587   0.0000       1.37912   437.1186       29.8481       15.6511      -3.59713     -0.544900       3.20910      -1.65353     -0.391327      0.241671    -0.0787704       0.00000       0.00000       0.00000       0.00000       0.00000       0.00000       0.00000       0.00000       19.6926       23.1306       19.1304       12.4360       7.27035       3.73137       1.74774      0.717378      0.255696     0.0543387       0.00000       0.00000       0.00000       0.00000       0.00000       0.00000       0.00000       0.00000
   5  17 2777.4711    2.8290  0.9704 10.7305 -0.0042      0.895461  0.0519   0.1008   0.1066    1.5634   0.0000       1.20986   431.8826       23.3100      -7.84724      -9.85820      0.610935      -6.55105      0.223215      -1.42287     0.0617816    0.00173272       0.00000       0.00000       0.00000       0.00000       0.00000       0.00000       0.00000       0.00000       12.2442       13.8934       11.7654       9.17113       5.61504       3.28657       1.77117      0.730552      0.236372     0.0578687       0.00000       0.00000       0.00000       0.00000       0.00000       0.00000       0.00000       0.00000
   5  20 3186.4498    4.2257  1.0768 12.6352  0.0039     -0.651355  0.0662   0.1592   0.1270    0.7600   0.0000      0.828732   449.8219       5.98739       17.8714       18.8844       5.93742      -14.7299      -3.59782     -0.973389      0.116526     -0.201101       0.00000       0.00000       0.00000       0.00000       0.00000       0.00000       0.00000       0.00000       14.9068       16.1593       14.4152       11.0112       7.26712       4.64395       2.03416       1.03612      0.314418     0.0749125       0.00000       0.00000       0.00000       0.00000       0.00000       0.00000       0.00000       0.00000
   5  21 3322.8882    3.8764  1.7779  3.4961  0.0000      0.673877  0.0774   0.1034   0.1512 1000.0000   0.0000      0.514353   437.1908       41.7337       34.5772       11.9876      -8.98738      -12.1170       0.00000       0.00000       0.00000       0.00000       0.00000       0.00000       0.00000       0.00000       0.00000       0.00000       0.00000       0.00000       15.9226       18.0491       16.0602       12.3196       8.15754       4.86985       2.59991       1.11242      0.379548     0.0901196       0.00000       0.00000       0.00000       0.00000       0.00000       0.00000       0.00000       0.00000
   5  24 3734.2880    2.2568  4.9858 11.1422  0.0001     0.0470718  0.1461   0.0403   0.2976    0.1798   0.0000      0.183764   426.9773       41.7371       5.25318      -16.1052       8.03203      -1.79035     -0.266549     0.0454526     -0.287081    -0.0610500       0.00000       0.00000       0.00000       0.00000       0.00000       0.00000       0.00000       0.00000       32.0406       35.2215       30.2644       24.1455       17.1694       9.81896       4.79200       2.01130      0.707120      0.165086       0.00000       0.00000       0.00000       0.00000       0.00000       0.00000       0.00000       0.00000
   5  26 4010.0472    1.6978  8.7636 10.1328 -0.0008      0.105650  0.2166   0.0242   0.4204    0.1599   0.0000     0.0972174   439.3614       25.1689       25.8096      -32.3122       10.2800       3.93704       2.56903      -4.62924       1.47642     -0.196507       0.00000       0.00000       0.00000       0.00000       0.00000       0.00000       0.00000       0.00000       43.1023       49.4162       43.4541       32.7681       22.2284       13.1011       6.53337       2.88682       1.01024      0.234345       0.00000       0.00000       0.00000       0.00000       0.00000       0.00000       0.00000       0.00000
   6  11 2004.1488    0.5412  0.4883  9.8280 -0.0032       7.73929  0.0315   0.0243   0.0695    0.1177   0.0000       2.42790   435.0254       4.52044       4.41211       5.21758       2.73174      -8.51086      0.195617      0.186205     -0.452036      0.215367    -0.0269962   -0.00812099       0.00000       0.00000       0.00000       0.00000       0.00000       0.00000       6.68124       7.44326       6.98139       5.65261       4.39168       3.14045       1.75852      0.851541      0.425656      0.166612     0.0489241     0.0103609       0.00000       0.00000       0.00000       0.00000       0.00000       0.00000
   6  12 2142.5969    0.7738  0.6598  9.9311 -0.0030       7.72873  0.0447   0.0292   0.0803    0.1798   0.0000       1.73738   440.2727      -10.0171      -4.39196      -5.26142      0.209906       1.62483      0.126928      -1.50602     -0.372631     0.0964091     0.0294086   -0.00632786       0.00000       0.00000       0.00000       0.00000       0.00000       0.00000       10.7779       11.4718       10.9929       9.08725       5.68555       3.52756       2.22919       1.23373      0.565631      0.187019     0.0490460    0.00999078       0.00000       0.00000       0.00000       0.00000       0.00000       0.00000
   6  13 2279.9031    1.0034  0.7651 10.4118 -0.0110       4.19782  0.0452   0.0377   0.0888    0.2115   0.0000       1.44231   434.8077      -2.97216       22.1692    -0.0106319      -3.67502       2.19720      -4.12408      -2.36704      0.693895     -0.160190     0.0544478     0.0125788       0.00000       0.00000       0.00000       0.00000       0.00000       0.00000       9.30980       10.2529       10.2517       7.83994       5.46676       3.97109       2.25954       1.08128      0.591922      0.221056     0.0611521     0.0116056       0.00000       0.00000       0.00000       0.00000       0.00000       0.00000
   6  14 2415.6838    1.4262  0.8358 10.8663 -0.0144       4.32350  0.0489   0.0506   0.0818    0.2629   0.0000       1.23556   427.7254       5.28723       19.8357      -1.98524      -8.20017     -0.289716       3.56570      -2.51433     -0.486836     -0.184604     0.0439094     0.0115937       0.00000       0.00000       0.00000       0.00000       0.00000       0.00000       9.05709       10.7031       9.25112       8.12944       6.44342       4.11557       2.48697       1.29986      0.555454      0.208428     0.0701620     0.0155942       0.00000       0.00000       0.00000       0.00000       0.00000       0.00000
   6  15 2551.2998    1.9964  0.9223 10.6662  0.0017       3.27735  0.0502   0.0634   0.0856    0.4344   0.0000      0.961516   444.3564       14.6401      -1.59715      -12.1404      -3.59546      -5.83453      -3.01775      -1.19813      0.220312     -0.395475   -0.00295219     0.0262504       0.00000       0.00000       0.00000       0.00000       0.00000       0.00000       10.7466       12.5323       12.0681       8.88786       6.34372       3.73946       2.30968       1.26246      0.555646      0.219639     0.0719535     0.0136821       0.00000       0.00000       0.00000       0.00000       0.00000       0.00000
   6  16 2687.3296    2.4972  0.9825 11.5106 -0.0027       3.97377  0.0549   0.0800   0.0922    0.3819   0.0000       1.21106   436.4878       23.9415       24.9484       19.4881      -3.64226    -0.0301370      -1.64503      -2.45626    -0.0135865    -0.0666351     -0.101170    0.00268890       0.00000       0.00000       0.00000       0.00000       0.00000       0.00000       9.52465       10.7171       10.2804       8.41921       6.46044       3.73263       2.60261       1.36882      0.614108      0.210662     0.0737188     0.0143433       0.00000       0.00000       0.00000       0.00000       0.00000       0.00000
   6  17 2823.9244    3.0118  0.9675 12.2570 -0.0043       1.46260  0.0493   0.0990   0.0942    0.2922   0.0000       1.51408   428.3938       13.5213       28.3241      -15.2313      -3.04677      -3.03817      0.830124       1.68501    -0.0404422     -0.216449    -0.0432405     0.0134427       0.00000       0.00000       0.00000       0.00000       0.00000       0.00000       9.57858       10.4636       9.77303       8.95789       5.92773       3.71730       2.51719       1.33772      0.628946      0.206753     0.0625574     0.0143205       0.00000       0.00000       0.00000       0.00000       0.00000       0.00000
   6  18 2960.8282    3.6629  0.9580 12.2454 -0.0061     -0.660924  0.0505   0.1279   0.0908    0.4774   0.0000       1.06962   431.6654       18.3879       32.3939      -7.68110      -5.24092      -12.5126       1.52204      -4.38256      0.568903     -0.294514    -0.0325096   -0.00461219       0.00000       0.00000       0.00000       0.00000       0.00000       0.00000       10.6524       12.1316       11.0502       8.46039       6.38605       3.95555       2.25505       1.20495      0.501704      0.193611     0.0643816     0.0123225       0.00000       0.00000       0.00000       0.00000       0.00000       0.00000
   6  19 3097.6601    3.9371  1.1721 11.9533 -0.0184       1.35453  0.0587   0.1251   0.1017    1.0062   0.0000      0.783957   441.3437       32.9169      -3.82779      0.283611      -2.10742      -8.13773      -3.24609      -2.95280      -1.51980     -0.293575     0.0660564   -0.00674726       0.00000       0.00000       0.00000       0.00000       0.00000       0.00000       10.1786       11.4238       10.7785       8.89031       6.68197       4.22567       2.57765       1.45491      0.606298      0.237442     0.0738612     0.0150178       0.00000       0.00000       0.00000       0.00000       0.00000       0.00000
   6  20 3234.3907    3.8477  1.3662 12.5439 -0.0075       1.38521  0.0632   0.1173   0.1175    0.4314   0.0000      0.846713   438.5021       52.3346       15.3161      -14.3479     -0.225548      -4.32577      -1.70257      -1.35138      0.681066     -0.422643    -0.0848482    -0.0167470       0.00000       0.00000       0.00000       0.00000       0.00000       0.00000       11.2185       12.9868       11.0450       10.2395       7.69674       5.08820       3.10225       1.57277      0.700586      0.255396     0.0813429     0.0187371       0.00000       0.00000       0.00000       0.00000       0.00000       0.00000
   6  21 3371.3647    3.2415  1.9440 12.3012  0.0001      0.838287  0.0900   0.0852   0.1535    0.2803   0.0000      0.661895   433.5847       56.7019       16.4298       1.14637      -3.62436      -3.70937       9.44294      -3.78597      0.860159      0.151791    -0.0178862   -0.00461291       0.00000       0.00000       0.00000       0.00000       0.00000       0.00000       15.7330       17.3398       16.3348       13.0995       10.7360       6.97077       4.11040       2.16139      0.917903      0.359853      0.115692     0.0218473       0.00000       0.00000       0.00000       0.00000       0.00000       0.00000
   6  22 3508.5797    2.9617  2.8961 11.4147  0.0003      0.417231  0.1077   0.0572   0.1818    0.2657   0.0000      0.319029   447.7287       23.3150       47.8932       3.36959       4.91276       1.53588      -4.70531      0.690073      -1.44925     0.0736739     0.0801150    0.00883436       0.00000       0.00000       0.00000       0.00000       0.00000       0.00000       18.6848       23.2582       19.6822       17.1674       11.9777       8.67253       4.51720       2.63528       1.03452      0.471947      0.126784     0.0320299       0.00000       0.00000       0.00000       0.00000       0.00000       0.00000
   7  10 1906.8261    0.4317  0.4203  9.9531 -0.0112       11.3343  0.0350   0.0210   0.0584    0.0881   0.0000       2.88728   436.9814       12.7077       5.62469      -6.67833       8.41806      0.906242       1.23057      0.252119     -0.461047      0.176903     -0.105877    -0.0229026     0.0294295   -0.00163224       0.00000       0.00000       0.00000       0.00000       6.73966       7.78490       7.01700       6.07179       5.12585       3.99189       2.34384       1.47066      0.723577      0.333946      0.136877     0.0535583     0.0140795    0.00279063       0.00000       0.00000       0.00000       0.00000
   7  11 2045.9605    0.5950  0.5508 10.1918 -0.0101       9.38640  0.0406   0.0239   0.0703    0.1040   0.0000       2.29013   429.4191      -12.6706    -0.0342689       5.96605       10.0873      -2.36582     -0.533244      -1.82526      0.594475    -0.0298633      0.117903    -0.0400217    -0.0148634    0.00169870       0.00000       0.00000       0.00000       0.00000       7.58431       8.45921       7.69367       7.68407       6.06649       3.66200       2.67366       1.67244      0.926017      0.411274      0.158654     0.0472796     0.0153900    0.00316271       0.00000       0.00000       0.00000       0.00000
   7  12 2184.6550    0.8293  0.6619 10.2169 -0.0073       6.54294  0.0441   0.0305   0.0793    0.1598   0.0000       1.64286   439.5801       3.06026       11.1197      -21.2721       1.54850       5.82665       3.81373       1.74384      0.191520     -0.155283    -0.0713393    -0.0522182  -0.000422857   0.000104094       0.00000       0.00000       0.00000       0.00000       8.68593       9.36434       8.28319       6.61884       6.95323       5.01188       3.49529       1.79035      0.781490      0.396347      0.148041     0.0557222     0.0177603    0.00278647       0.00000       0.00000       0.00000       0.00000
   7  13 2322.2958    1.1975  0.7656 10.4101  0.0049       4.71581  0.0439   0.0389   0.0723    0.2264   0.0000       1.28837   437.1662      -16.1977       19.2508       7.53419     -0.705856      -2.42426     -0.568379      -1.83484      0.653685     -0.289487     -0.203714     0.0667109    0.00434595  -0.000322858       0.00000       0.00000       0.00000       0.00000       7.90152       7.82256       7.44347       7.38815       6.00611       4.03953       2.82881       1.71371      0.917103      0.420772      0.161573     0.0488916     0.0142772    0.00261805       0.00000       0.00000       0.00000       0.00000
   7  14 2458.3389    1.6016  1.1382 10.4640 -0.0115       2.57029  0.0545   0.0462   0.0960    0.4553   0.0000       1.00148   434.7630       5.69209      -4.88635       3.14699       2.64402      -4.48743      -5.52233    -0.0733778      -1.42938     -0.167979     -0.128275    -0.0168840   -0.00557162   -0.00375323       0.00000       0.00000       0.00000       0.00000       8.18707       9.84424       9.59765       8.22535       6.16359       4.37098       2.87701       1.68014      0.902854      0.441578      0.183673     0.0646122     0.0177574    0.00355826       0.00000       0.00000       0.00000       0.00000
   7  15 2594.4478    2.0407  0.9894 11.4179 -0.0012       3.34677  0.0508   0.0622   0.0912    0.2635   0.0000       1.08726   436.8691       9.26207      -4.50751       10.4559      -6.11564      -9.08311       2.26616      -2.33053     0.0676891    -0.0236471      0.270363   -0.00632012    0.00696171   0.000566613       0.00000       0.00000       0.00000       0.00000       9.12422       10.7674       9.83047       8.66642       6.34392       4.41779       2.61641       1.71006      0.848240      0.401549      0.150595     0.0569243     0.0141845    0.00323580       0.00000       0.00000       0.00000       0.00000
   7  16 2731.3663    2.4512  1.0527 11.7360 -0.0082       3.69023  0.0495   0.0736   0.0977    0.2918   0.0000       1.10649   450.2724       15.2998       7.68225      -5.65389      -6.06590      0.412895     0.0185997      -3.54892     -0.462840     -0.637987    -0.0673431    -0.0581924    -0.0166549   -0.00180927       0.00000       0.00000       0.00000       0.00000       8.77086       9.90263       9.54613       8.16585       6.42365       4.29355       2.74064       1.72576      0.941448      0.391841      0.166702     0.0573077     0.0162072    0.00294402       0.00000       0.00000       0.00000       0.00000
   7  17 2868.5175    3.1827  0.8515 12.3772 -0.0037       1.15945  0.0437   0.0998   0.0764    0.2408   0.0000       1.10464   442.1787       25.2487      0.983092       11.1336      -2.48415      -12.5429     -0.933862     -0.669867      0.178611     -0.959512    -0.0988863    -0.0396181   -0.00499899   0.000975643       0.00000       0.00000       0.00000       0.00000       7.25901       8.84768       8.61350       7.11576       5.55430       4.16397       2.52172       1.48154      0.865618      0.342266      0.174469     0.0601801     0.0161648    0.00321492       0.00000       0.00000       0.00000       0.00000
   7  18 3005.9738    3.5827  0.9284 12.7266 -0.0180       1.27087  0.0510   0.1174   0.0849    0.2943   0.0000      0.983719   435.2522       32.7739      -5.78566      -11.6815      0.382263      -6.57832       1.95977      -2.74757       1.73321     0.0486860     -0.467977    -0.0679160    -0.0170134   -0.00234217       0.00000       0.00000       0.00000       0.00000       8.31655       10.0891       9.68005       8.44909       6.13328       4.26663       2.83472       1.62219      0.935740      0.427203      0.195205     0.0620544     0.0177337    0.00370449       0.00000       0.00000       0.00000       0.00000
   7  19 3143.0969    4.1286  1.1548 12.3570  0.0068       1.49745  0.0569   0.1246   0.0998    0.4382   0.0000       1.10835   450.7309       18.2404       5.90395       2.66702      -13.3625      -15.4755      -2.82960      -4.11124      -1.15796     -0.563510     -0.277307     0.0538954    0.00470691   -0.00812029       0.00000       0.00000       0.00000       0.00000       8.89670       10.3486       9.74595       8.10093       6.84873       4.54321       3.21128       1.75203      0.890727      0.449396      0.176619     0.0605930     0.0188763    0.00330841       0.00000       0.00000       0.00000       0.00000
   7  20 3280.2112    3.6977  1.4948 13.0075 -0.0049      0.499228  0.0705   0.0981   0.1187    0.1937   0.0000      0.863765   422.8985       13.4638      -9.33381       1.76564       9.96658      -5.01408      0.361580      -2.17347     -0.283390     -0.261163     -0.133006     -0.157155    -0.0186532    0.00212503       0.00000       0.00000       0.00000       0.00000       10.0038       12.4130       11.3574       9.67047       8.04062       5.66092       3.66665       2.14220       1.15842      0.493766      0.220814     0.0794848     0.0239471    0.00462766       0.00000       0.00000       0.00000       0.00000
   7  21 3417.9009    3.2987  2.2243 11.9950 -0.0023      0.930985  0.0745   0.0702   0.1451    0.2296   0.0000      0.410615   445.4413       39.3579      -2.91246      -13.4604       11.7993      -10.5686      -2.55305     -0.637923      -1.63364      0.911261    -0.0564586     -0.143990    0.00573630    0.00352324       0.00000       0.00000       0.00000       0.00000       11.9161       13.7486       12.4625       11.1004       8.99063       6.59740       4.36590       2.40922       1.25866      0.586247      0.245711     0.0831385     0.0244243    0.00480784       0.00000       0.00000       0.00000       0.00000
   7  22 3555.7849    2.7445  3.0251 11.6701 -0.0025      0.374913  0.0981   0.0500   0.1703    0.1687   0.0000      0.311319   465.9849       50.9980       23.9681      -14.8947      -4.10459      -21.7729       11.6511      -5.68624     -0.472614     -0.802492     -0.124296    -0.0326876   -0.00623063    0.00625292       0.00000       0.00000       0.00000       0.00000       14.6288       17.5962       16.9832       14.3318       11.0400       8.04537       4.93142       3.06476       1.57715      0.757727      0.310829      0.118785     0.0317639    0.00622748       0.00000       0.00000       0.00000       0.00000
   7  23 3694.1710    2.4204  4.5298 10.9457  0.0010      0.452574  0.1256   0.0356   0.2137    0.1571   0.0000      0.170140   455.3447       62.2620       14.1106       6.98703       4.95098       12.6015      -1.65159       4.12872      -1.23661     -0.115347    -0.0213975    -0.0883638     0.0113449   -0.00290883       0.00000       0.00000       0.00000       0.00000       18.8149       21.7402       20.8934       18.1580       14.3388       9.98481       6.42395       3.89593       2.11727      0.937669      0.399064      0.139533     0.0395436    0.00741719       0.00000       0.00000       0.00000       0.00000
   7  24 3832.8611    2.0413  6.6170 10.3021 -0.0011      0.280519  0.1489   0.0247   0.2848    0.1322   0.0000      0.107893   412.6281       28.7311      -14.3672       23.8075      -8.07455      0.754622      -3.04853       4.94599      -1.63780      -2.39986     0.0938675     -0.258787      0.131517   0.000669828       0.00000       0.00000       0.00000       0.00000       21.9144       25.6779       24.7174       21.7613       17.2698       11.6507       7.77270       4.68825       2.55652       1.17499      0.485631      0.169659     0.0508474    0.00943419       0.00000       0.00000       0.00000       0.00000
   7  25 3971.2703    1.7253  7.7891 10.3038  0.0012      0.165765  0.1816   0.0211   0.3330    0.1015   0.0000      0.101419   427.9188       92.9113       37.1646       46.3115      0.161988      -3.15966       2.73951      -9.11863     -0.216150       2.48230      0.272654     -0.410032    -0.0793559   -0.00169540       0.00000       0.00000       0.00000       0.00000       26.2307       30.5555       29.3626       25.9267       20.3641       13.7509       9.18699       5.58914       2.97361       1.42187      0.559105      0.197978     0.0587583     0.0110251       0.00000       0.00000       0.00000       0.00000
   8  11 2086.2620    0.7006  0.4997  9.8507 -0.0010       7.03208  0.0311   0.0277   0.0603    0.1164   0.0000       1.64474   433.6479       4.15782       16.5383       4.99772       7.03891     -0.552523      -4.64537       1.82148       1.27795      0.325718     -0.425833    -0.0288547    -0.0133690     0.0112303   -0.00198936  -0.000559344       0.00000       0.00000       4.56553       5.60591       5.57890       4.71047       3.93860       3.15435       2.27651       1.37723      0.791306      0.422010      0.222299     0.0939276     0.0378806     0.0124705    0.00317768   0.000556289       0.00000       0.00000
   8  12 2225.3411    0.9258  0.6784  9.8227 -0.0022       7.78699  0.0381   0.0308   0.0702    0.1861   0.0000       1.38305   444.1317      -1.38218       8.93717       7.61887      -5.07718      -3.94434      -2.54988      0.660023     -0.686841     -0.847844     0.0595404    -0.0437552     0.0285775    -0.0298101   -0.00318632  -0.000771386       0.00000       0.00000       5.57632       6.96017       5.94889       5.60370       5.14105       3.96362       2.79440       1.73725       1.07472      0.548193      0.248775      0.107657     0.0425811     0.0140582    0.00407508   0.000767036       0.00000       0.00000
   8  13 2363.0317    1.1907  0.9223 10.5612 -0.0033       4.10599  0.0486   0.0363   0.0874    0.1981   0.0000       1.24885   427.1294       3.88267       14.3194      -10.2210      -5.52336      -3.86271       2.71581      -2.15675     -0.760078     -0.303116    0.00332994     -0.162031    -0.0582921     0.0268936   0.000156059  -0.000102841       0.00000       0.00000       6.89311       8.58083       8.19728       7.61259       5.77594       4.96172       2.98739       2.01369       1.27069      0.686903      0.274162      0.141580     0.0556904     0.0188800    0.00413536   0.000920673       0.00000       0.00000
   8  14 2499.5352    1.6537  1.0155 10.9691 -0.0108       2.01369  0.0474   0.0471   0.0853    0.2261   0.0000       1.00352   428.3355       23.8103       18.6950      -4.09053      -2.35081      -7.32580    -0.0258189      -2.76888       1.25124      0.514316     -0.443386    0.00528624    -0.0450876    0.00814537    0.00325198   0.000564739       0.00000       0.00000       7.12142       8.95164       8.40463       7.69415       5.80377       4.36034       2.84746       1.87966       1.08186      0.583861      0.285835      0.121703     0.0475637     0.0155308    0.00388661   0.000806393       0.00000       0.00000
   8  15 2636.3102    2.1630  1.0690 11.4913 -0.0022       2.14837  0.0530   0.0603   0.0966    0.2159   0.0000       1.06537   430.9247       11.0358       9.97246      -12.9765       9.04351      -3.94209       2.48840      0.319877     0.0136624     -0.993997      0.403733    -0.0234379     0.0133213     0.0277731   -0.00472320   0.000208884       0.00000       0.00000       6.78602       8.72576       8.89973       7.19706       6.16615       5.03254       2.87675       2.30174       1.15672      0.657035      0.336409      0.132622     0.0527252     0.0220700    0.00487639   0.000924018       0.00000       0.00000
   8  16 2773.9380    2.7146  1.0540 11.9461 -0.0014       1.75189  0.0597   0.0768   0.0883    0.2309   0.0000      0.967185   443.1259       25.0760       10.7797      -3.82337       4.28740      -8.83777       2.23458      -2.73805     -0.880858      0.839895     -0.595718   -0.00134366      0.102705    -0.0448062   -0.00258681    0.00104064       0.00000       0.00000       11.0819       11.5283       9.03886       7.73818       8.01298       7.45087       5.33252       3.07933       1.61492      0.718969      0.293810      0.130944     0.0531655     0.0158945    0.00383801   0.000731999       0.00000       0.00000
   8  17 2911.7983    3.4062  0.9223 12.5673 -0.0007       2.89673  0.0443   0.1017   0.0823    0.1991   0.0000      0.994982   420.7196       18.4306       6.11065       6.10371      -2.59140      -6.76920       7.45691      -4.13789     -0.768055      0.852079      0.588926    -0.0443622   -0.00170875    0.00142865    0.00458492   0.000772567       0.00000       0.00000       6.70341       7.09355       6.70658       6.06116       5.42682       4.55286       3.39393       1.98402       1.16327      0.583327      0.279029      0.119452     0.0473942     0.0137606    0.00376079   0.000636318       0.00000       0.00000
   8  18 3049.4766    3.7402  1.1392 12.4655 -0.0038       3.80095  0.0626   0.1018   0.0914    0.2841   0.0000       1.24090   426.6334       11.8890       10.0001       2.33970       4.20932      -4.67044       4.04448     -0.957205     -0.300277     -0.268522      0.163431     -0.100464     0.0670227   -0.00120734    0.00370294  -0.000312450       0.00000       0.00000       9.59849       10.8761       9.34463       8.69046       7.51965       5.53984       3.84886       2.37665       1.39122      0.729238      0.318964      0.135864     0.0473482     0.0148228    0.00436532   0.000798607       0.00000       0.00000
   8  19 3186.9605    4.2026  1.1741 12.3962 -0.0127      0.505726  0.0544   0.1138   0.0904    0.3849   0.0000       1.01728   436.8929       21.8831       11.5020      -2.63711      -6.28300      -10.2760      -4.83020      -4.36761      -1.75613      -1.28977     0.0377922     -0.182811     -0.129898   0.000865889   -0.00115999   0.000529631       0.00000       0.00000       7.70146       8.87024       8.40309       7.75452       6.43854       4.49252       3.47429       2.12129       1.17217      0.652452      0.311336      0.141373     0.0477932     0.0146496    0.00450602   0.000766448       0.00000       0.00000
   8  20 3324.7288    3.5265  1.5249 12.6778 -0.0062      0.409151  0.0607   0.0850   0.1133    0.1622   0.0000      0.632504   453.0820       30.9707       20.3568      -7.64802       6.86361      -1.25779      -4.07163      -7.94488     -0.427998     -0.131493      0.567130      0.194654    -0.0730145    -0.0124382    0.00170944  -0.000913804       0.00000       0.00000       8.75900       9.86949       9.91669       8.67359       7.18310       5.53506       3.90518       2.46536       1.42099      0.762278      0.353694      0.163572     0.0613009     0.0195623    0.00508233   0.000854666       0.00000       0.00000
   8  21 3462.9331    3.1514  2.4935 11.7342 -0.0021      0.366064  0.0803   0.0575   0.1441    0.1615   0.0000      0.324873   455.3749       38.0898       1.29728      -9.87863      -9.17374      -4.47593      0.982671      -3.40164      0.811286      -1.72687      0.152285     -0.272443    -0.0864569   0.000598157   0.000496231    0.00132184       0.00000       0.00000       11.4368       13.5638       13.0205       11.5938       9.12581       7.04916       4.94665       3.10848       1.68261      0.924943      0.467408      0.202010     0.0745992     0.0241551    0.00611263    0.00114931       0.00000       0.00000
   8  22 3601.5151    2.6635  3.3635 11.3663 -0.0018      0.609587  0.0955   0.0439   0.1699    0.1395   0.0000      0.244259   440.0305       39.2250      -25.4944       3.71462       3.83018     -0.227966      -2.04157      -5.23314      0.892349      -1.74513     -0.930781     -0.159504     0.0704687     0.0320388    -0.0122634  -0.000162152       0.00000       0.00000       12.7536       14.9433       14.2016       13.1247       10.5736       8.12555       5.63434       3.60557       2.10818       1.12068      0.553149      0.233547     0.0898984     0.0284795    0.00743773    0.00140740       0.00000       0.00000
   8  24 3878.7488    1.8042  6.8218 10.5376 -0.0012      0.112938  0.1529   0.0222   0.2780    0.0836   0.0000      0.111842   465.7717       49.6453      -1.50021       4.58510       16.0312      -24.9646       10.0178       9.30135      -4.53054      -3.11734     -0.455351    -0.0669134      0.135562   -0.00446199     0.0161611    0.00244454       0.00000       0.00000       19.2374       23.6935       23.0637       20.8479       16.9547       12.3836       8.88029       5.59992       3.33460       1.86069      0.868106      0.404893      0.148460     0.0485619     0.0131877    0.00235901       0.00000       0.00000
   8  25 4018.0047    1.6111  8.7604  9.9357 -0.0038     0.0446975  0.1741   0.0171   0.3373    0.0859   0.0000     0.0796586   404.7540       41.0787       48.0431      -58.9278       13.7932       6.84489   -0.00262073      -11.1805     -0.289615     -0.680775      -1.06282       1.00635     0.0922720    -0.0427755     0.0175683     0.0148856       0.00000       0.00000       20.7686       25.6958       25.1422       22.6682       18.9040       13.8968       9.95378       6.21170       3.84915       2.02178       1.00552      0.434667      0.173426     0.0547884     0.0155232    0.00274146       0.00000       0.00000
   8  26 4157.0612    1.3825 11.3490  9.9048 -0.0013    -0.0919153  0.2248   0.0146   0.4235    0.0682   0.0000     0.0711793   425.5920       82.8688       19.3469      -9.59540      -9.99263       24.0083       40.0625       2.62204      -6.30304      -2.23027     -0.545069    -0.0520941  -0.000662626    0.00149249    0.00129370   -0.00119800       0.00000       0.00000       26.7412       31.6491       31.7298       27.9110       23.3944       17.8107       12.5929       7.95110       4.80471       2.59456       1.23604      0.561037      0.216841     0.0699342     0.0183179    0.00308875       0.00000       0.00000
   9   9 1843.6547    0.3774  0.4012  9.6170 -0.0094       14.3772  0.0392   0.0178   0.0622    0.0768   0.0000       3.32191   433.9803     -0.723559       5.76065       5.10097       2.44279      -1.89059       1.49227      0.121965       2.43807    -0.0861301     -0.168105    0.00162582     0.0735128    0.00525456   -0.00357518  -0.000779738  -0.000646193   0.000159828       5.57305       7.87960       7.12607       6.38256       5.61765       4.06752       3.35789       2.25571       1.36470      0.762277      0.464484      0.198780     0.0941816     0.0352828     0.0130606    0.00438425    0.00127121   0.000217364
   9  10 1984.2764    0.5403  0.4528  9.8635 -0.0092       11.1944  0.0319   0.0229   0.0519    0.0914   0.0000       2.12066   434.9600      0.892415       15.3242      -5.40286      -1.70267     -0.687642       6.19173      -1.94396      -1.49730      0.723615     -0.319982      0.151980     0.0300018     0.0140746    -0.0166212  -0.000479003   -0.00170026  -0.000170099       4.28222       6.10135       5.26924       5.27271       4.23891       3.34792       2.40444       1.60755       1.04978      0.615844      0.331691      0.152293     0.0738092     0.0277824     0.0103968    0.00332347   0.000896537   0.000186703
   9  12 2264.7985    1.0158  0.7349 10.4577 -0.0119       9.78776  0.0376   0.0328   0.0676    0.1312   0.0000       1.44532   430.2160       8.07501       8.56452      -4.60871       3.75477      -3.58383       2.25709     -0.735539      0.982240     -0.694337     -0.754277    -0.0122009    -0.0964783    -0.0127016     0.0232757    0.00221915  -0.000995798  -0.000114604       4.87660       5.82593       6.10487       5.31546       4.44223       3.69553       2.50326       1.84112       1.13078      0.635187      0.361303      0.190367     0.0789612     0.0337923     0.0127814    0.00392434   0.000836181   0.000145248
   9  13 2402.5174    1.3865  0.8858 10.7452 -0.0075       5.74380  0.0416   0.0404   0.0803    0.1781   0.0000       1.18780   426.0715       19.9307       25.0287       4.64625       4.47826      -3.25927       6.58273      -2.50284      -1.08767      0.387644     -0.558350     0.0224074     -0.178966     0.0303046     0.0120301    0.00148273   -0.00100649  -8.74480e-05       5.60688       6.80406       7.32775       6.21969       5.08131       3.95568       2.71692       1.79358       1.15692      0.649937      0.368171      0.185923     0.0828074     0.0350454     0.0133190    0.00391017   0.000908864   0.000141310
   9  14 2539.7355    1.8352  0.9308 11.1072 -0.0042       2.84333  0.0433   0.0494   0.0753    0.2055   0.0000      0.969212   431.4903       22.4620       14.2736      -9.58036      0.326577      -1.68366       2.35756      -2.27967       3.74970      0.604495     -0.190955     -0.268920   -0.00777095    0.00838551    -0.0273988    0.00564155    0.00146947  -0.000326495       5.85045       6.27942       6.46009       6.29476       5.44743       4.03894       2.71841       1.94709       1.40197      0.829724      0.454684      0.218134     0.0940819     0.0363270     0.0131452    0.00392344   0.000939248   0.000154418
   9  15 2677.1942    2.4266  1.0220 11.6434 -0.0035       2.03495  0.0436   0.0633   0.0859    0.2124   0.0000      0.968670   433.4973       27.8093       5.35923      -2.32199      -2.73300    -0.0326244      -1.66839      0.149035      -1.40798      0.434713      0.143710    -0.0767582    0.00154302     0.0209004     0.0106486   -0.00158041   0.000441346   0.000238764       5.52700       7.02851       6.60260       6.03632       5.25942       4.20849       3.15660       1.95105       1.39965      0.723799      0.415822      0.200314     0.0830437     0.0358188     0.0141801    0.00382337    0.00107861   0.000190594
   9  16 2815.4212    2.9862  0.9346 12.1987  0.0031       1.46156  0.0422   0.0796   0.0778    0.1900   0.0000       1.03507   433.3053       17.6607       13.8717       9.28367       4.38345     -0.694036      -1.04224       1.34949      -1.90498      -1.13086     -0.618042    -0.0700845     0.0465092     0.0631019     0.0123609   -0.00473360  -0.000960352  -0.000228882       6.39163       7.30776       7.10915       6.80039       5.66178       4.25015       3.01371       2.15647       1.32695      0.765791      0.425998      0.208044     0.0908796     0.0336256     0.0115076    0.00362376   0.000829548   0.000150077
   9  17 2953.7451    3.5329  0.9532 12.8184  0.0030      0.619990  0.0453   0.0989   0.0773    0.1722   0.0000       1.00623   422.6655       16.6457       16.3861      -4.21574       2.81950       3.24144       6.61972      -1.15748       3.45112     -0.410628      0.279823      0.291106    -0.0966850    -0.0102998    -0.0106515    0.00417336  -0.000293875   0.000238893       5.97409       7.53938       7.37871       6.48078       5.38493       4.20903       3.17725       2.01067       1.25432      0.774816      0.375026      0.188168     0.0883777     0.0386983     0.0125901    0.00402271   0.000995281   0.000171616
   9  18 3091.7795    3.7654  0.9913 12.8242 -0.0073       1.58450  0.0453   0.1027   0.0835    0.2161   0.0000      0.895428   436.6092       28.9258       15.5246       7.57411       11.5270      -6.10403      -4.15912      -1.61564      0.644385     -0.562446     -0.381662    -0.0426971      0.186695    -0.0889111     0.0191981  -0.000380374   0.000723293   9.11356e-05       6.45190       7.77755       7.15516       6.88872       5.58250       4.45367       3.26153       2.14017       1.36132      0.773211      0.415977      0.195345     0.0911147     0.0351180     0.0125501    0.00355206   0.000911767   0.000178637
   9  19 3229.7873    3.7528  1.4526 12.7905 -0.0036      0.628839  0.0552   0.0855   0.1053    0.1570   0.0000      0.686208   439.2410       42.6592       3.20669      -4.22836       3.62034      -5.71100      -3.40082      -4.10484       2.40173     -0.447087    -0.0126602     -0.308069     0.0431524    0.00306511    -0.0110373    0.00462403  -3.08782e-05  -0.000208014       6.44897       8.03111       7.85942       7.35066       6.14151       4.87845       3.67014       2.47823       1.55322      0.896195      0.494764      0.240626      0.114421     0.0449159     0.0166612    0.00507399    0.00128098   0.000224099
   9  20 3368.1384    3.4918  1.7220 12.6748 -0.0009       1.35223  0.0650   0.0747   0.1119    0.1336   0.0000      0.533328   442.1736       30.5586       26.3359      -16.9818       6.60972      -13.4584      -4.38331     -0.387176       1.32573      -1.12324    -0.0749142     -0.254817    -0.0694643   -0.00324761    0.00533334    0.00368674   2.24146e-05  -0.000380433       8.15044       9.99227       9.70478       8.72850       7.57420       5.84379       4.29343       2.84080       1.83482       1.07764      0.555745      0.287157      0.118993     0.0523481     0.0179801    0.00550721    0.00141702   0.000235344
   9  21 3506.9546    2.8989  2.7258 11.9756 -0.0044       1.44990  0.0781   0.0507   0.1473    0.1051   0.0000      0.331223   442.9404       32.5583       22.2094      -4.63613       23.0226      -6.75938      -4.44399      -2.26409      0.106443      -3.65952     -0.112164     0.0538643    -0.0948962     0.0194675     0.0261351   -0.00436339  -0.000561144   0.000276994       9.52352       11.4646       11.5601       10.7648       8.55473       6.93067       5.10826       3.41179       2.11502       1.30789      0.674919      0.344757      0.159459     0.0673137     0.0227912    0.00688734    0.00162467   0.000291679
   9  22 3645.5991    2.5199  3.9181 11.3192 -0.0039      0.360972  0.0999   0.0353   0.1805    0.0972   0.0000      0.209336   427.2322       60.6205       32.0151      -21.9836      -11.6935      -14.8428       8.81861      -11.8095      -1.97312      0.298224      0.357558     -0.440468     0.0133402    -0.0362790    -0.0120391    0.00750157   -0.00465730  -0.000384226       11.9378       14.7144       13.9818       13.0806       10.9875       8.79247       6.32606       4.28725       2.69068       1.63228      0.831445      0.414861      0.182909     0.0778870     0.0266053    0.00840528    0.00206477   0.000368543
   9  23 3784.8903    2.0619  5.4520 10.8918 -0.0017      0.477193  0.1235   0.0259   0.2211    0.0844   0.0000      0.137685   421.8807       84.8515      -17.4234      -47.0049      -32.0366       11.3717      -2.14090      -1.43020      -1.67992      -5.02545     -0.362996      0.507319     -0.411446    -0.0689607   -0.00107856    -0.0103700    0.00226648  -0.000574007       14.1013       17.6208       17.6798       16.0496       13.2771       10.5724       7.47688       5.26607       3.18982       1.93566       1.01285      0.536406      0.231089      0.100316     0.0345188     0.0112287    0.00261015   0.000463532
   9  24 3923.9877    1.7504  7.2176 10.5388 -0.0015      0.157719  0.1516   0.0195   0.2733    0.0696   0.0000      0.105482   458.5787       43.8216       14.5850      -11.4965       31.5676      -3.02502      -2.78081      -4.18980     -0.685861      0.632390     -0.608090     -0.305056      0.203231    -0.0308457    -0.0395276     0.0330493   -0.00863554   0.000279302       16.6910       20.4980       20.4946       18.5897       16.1145       12.3952       9.30879       6.04704       4.01280       2.37219       1.27608      0.606847      0.289406      0.117143     0.0428060     0.0127750    0.00333534   0.000532304
   9  26 4203.5324    1.2907 11.0608 10.0973 -0.0016     0.0444011  0.2227   0.0137   0.4013    0.0560   0.0000     0.0783684   370.7305       59.0233      -15.2056      -25.1005     -0.732068       4.76907       18.6855      -16.3300      -15.8110       3.48333     -0.736685      0.450377      0.384648     -0.320993      0.128475    0.00481205   -0.00163741    0.00211882       22.5215       28.5990       28.7066       26.4991       22.3805       17.4914       12.8619       8.77787       5.55980       3.34858       1.81010      0.881853      0.422715      0.170340     0.0617644     0.0194102    0.00486339   0.000810726
   9  28 4483.2324    0.9582 16.3482  9.9561 -0.0029     -0.204180  0.3805   0.0104   0.6243    0.0447   0.0000     0.0855704   538.6797      -16.4574       64.8867      -79.9412       20.4421       22.0980       18.5609     -0.411759      -15.1838      -13.2652      0.812879      0.287602      0.118720    -0.0403337      0.147856     0.0486697   -0.00555774    0.00221595       33.2302       40.1142       41.4323       37.5980       32.3485       25.7776       19.3807       13.0924       8.54768       5.07907       2.80164       1.35616      0.654049      0.261950     0.0962390     0.0285628    0.00695999    0.00110855
  10  11 2163.0413    0.8062  0.6698  9.6420 -0.0068       6.22720  0.0436   0.0308   0.0715    0.1650   0.0000       1.27326   437.9598       11.0483       6.59673       10.1224      -6.22688      -1.56132       4.88728       2.10156     -0.911921     0.0897357      0.289673     -0.288701     0.0862380     -0.141836     0.0337438   -0.00213553    0.00425692  -0.000479080       6.21666       4.62990       7.47744       7.34541       4.30010       4.31892       4.65286       2.27386       1.38766       1.20877      0.788529      0.278807      0.139249      0.110124     0.0494067     0.0179826    0.00443687    0.00101892
  10  12 2302.8790    1.0983  0.7984 10.3779 -0.0012       3.74756  0.0468   0.0305   0.0677    0.1697   0.0000       1.17411   440.1947       5.77292       11.2966      -1.82426       4.62750      -5.10058      0.959071      -1.34831      0.165571      -1.32012      0.101010     -0.324231     0.0774046     0.0329374   -0.00652987   -0.00938482  -7.58497e-05   0.000175669       5.08720       6.57778       7.13172       5.49338       5.75938       4.22446       3.12127       2.62023       1.29374       1.25087      0.566318      0.327020      0.169089     0.0630045     0.0342905     0.0132083    0.00353211    0.00157999
  10  13 2441.0192    1.5407  0.9729 10.7898 -0.0023       4.99154  0.0424   0.0411   0.0792    0.2023   0.0000       1.09166   441.7550       10.0358       2.44815      -3.09044     -0.211126      -1.93822     -0.161767      -2.18748       2.15980     -0.852903      0.532451     -0.632666     0.0988737     0.0877048     0.0301426    -0.0134154    0.00259924   0.000227501       4.91741       5.78501       6.03606       5.25060       5.01533       3.95543       3.09682       2.20884       1.43053      0.976867      0.550408      0.296657      0.145943     0.0672792     0.0299769     0.0110138    0.00356200    0.00117397
  10  14 2578.7411    2.0115  1.0493 10.8269 -0.0034       1.08023  0.0422   0.0480   0.0753    0.2703   0.0000      0.919303   438.4012       13.7534       9.73147       2.62375       6.15328    -0.0240805       1.46968     -0.246389      0.588424     -0.835804      0.543226     -0.181881     0.0766312    0.00544441     0.0173944    0.00764722   -0.00474545    0.00153006       4.90452       6.00982       5.64361       5.40600       4.68781       3.93196       3.08749       2.25764       1.49236      0.863266      0.507756      0.278094      0.146070     0.0636737     0.0270999    0.00976320    0.00344206   0.000976748
  10  15 2717.1760    2.6112  0.9286 11.7673 -0.0042      0.594361  0.0399   0.0671   0.0705    0.1782   0.0000      0.955900   437.9780       8.39723       24.6784      0.240110       2.50974     -0.728457       2.84808      -4.45562       1.08842     0.0228854     -0.193135     -0.181592      0.202672     0.0258815    -0.0131508   7.16936e-05   -0.00219904    0.00147718       5.04237       5.39981       6.05957       5.86330       4.21900       3.96780       3.26395       2.15362       1.35253      0.934567      0.534027      0.268040      0.131698     0.0733335     0.0320776     0.0122470    0.00359555   0.000943208
  10  16 2855.8540    3.1865  0.9265 12.1760 -0.0085      0.284705  0.0393   0.0804   0.0662    0.1908   0.0000      0.860287   438.1671       19.9186       12.8180      -5.48375      -3.98742      0.624997      -7.30386      -2.21464     -0.512981      -1.51638      0.429768      0.212628     -0.275107    -0.0188874     0.0220676    0.00741916   0.000371445   0.000517356       4.45226       5.03341       5.31355       4.83076       4.41556       3.55789       2.88166       2.08604       1.39718      0.818077      0.483275      0.269738      0.142715     0.0628246     0.0269345    0.00996179    0.00351947   0.000986469
  10  17 2994.7583    3.7459  1.0065 12.0139 -0.0051       1.36786  0.0412   0.0912   0.0696    0.2834   0.0000      0.708411   435.0292       22.8061       8.29870      -8.14049      -1.12411      -6.28325       2.95211      -5.62776      -2.03999     -0.186272    -0.0472470     -0.355962   -0.00523964    -0.0355964     0.0220139    0.00677482    0.00504298    0.00179711       4.83638       5.42363       5.40967       5.74720       4.78216       3.72110       2.90016       2.28401       1.53267      0.860449      0.501511      0.317662      0.167737     0.0737971     0.0291368     0.0109898    0.00358695   0.000984079
  10  18 3133.2205    3.9070  1.0814 12.8602 -0.0082       1.08369  0.0471   0.0968   0.0771    0.1930   0.0000       1.27617   437.8468       26.0036       13.4072      -3.54381      0.490210      -3.91559       1.94245      -3.11983       2.06101      -1.87340    -0.0269968     -0.154192    -0.0407664    -0.0110312     0.0120223   -0.00846250  -0.000784052   -0.00155785       5.27423       6.71963       6.84863       6.25105       5.42003       4.21155       3.08974       2.13008       1.41730      0.941173      0.559362      0.284929      0.148982     0.0653839     0.0310672     0.0110301    0.00385979    0.00112493
  10  19 3271.4972    3.7246  1.5365 12.5205 -0.0055     -0.962311  0.0521   0.0783   0.1007    0.1486   0.0000      0.596395   447.4326       11.5158       12.2731       4.06449       6.73295      -6.72854       4.02315      -7.64289       1.09832      -1.43560      0.382703     -0.252780      0.184339    -0.0290616     0.0364891     0.0101256   -0.00510196    0.00237926       5.55948       7.14307       6.98315       6.44141       5.75034       4.67603       3.66338       2.68993       1.72541       1.08074      0.615986      0.337198      0.167133     0.0804049     0.0337800     0.0127502    0.00452377    0.00136486
  10  20 3410.5547    3.2567  2.3435 11.8853 -0.0035      0.887940  0.0719   0.0556   0.1171    0.1242   0.0000      0.268224   438.2600       40.2564       12.5056     -0.441752       12.3920      -20.5521      0.767756      -3.73997      0.979066      -1.55911      -1.07327    -0.0159755      0.698925     -0.194192   -0.00863086    0.00150620   -0.00261108   0.000731506       7.76147       8.86929       9.11412       8.67973       7.69939       6.07977       4.65584       3.35624       2.32894       1.41162      0.827871      0.471664      0.243472      0.106742     0.0444185     0.0169832    0.00572767    0.00157593
  10  21 3549.7026    2.7305  3.0957 11.7247 -0.0017       1.16817  0.0850   0.0410   0.1486    0.0892   0.0000      0.255989   443.3591       46.1106       11.7396      -5.21523       14.9753       5.80261      -3.35440      -2.38506       1.14021      -1.37589      0.600249     -0.634674    -0.0589933    -0.0272737     0.0324458     0.0331770     0.0182301    0.00110019       9.50114       11.3608       11.1332       10.9373       9.41680       7.55084       5.47891       3.89405       2.66251       1.73348       1.02307      0.550464      0.279172      0.120049     0.0526233     0.0193061    0.00652796    0.00185405
  10  22 3689.2523    2.2581  4.3297 11.1798 -0.0022       1.07105  0.1041   0.0300   0.1803    0.0774   0.0000      0.176655   441.8813       35.8806      -17.4270       17.3560       4.66219      -12.8137      -1.70642      -1.49511      -7.84542      -4.77660       1.66208      -1.70690     -0.336457    -0.0967983     0.0627129    -0.0165963     0.0104368   -0.00119375       10.8364       12.8330       12.8180       12.4323       11.2436       9.08319       6.54459       4.57085       3.33248       2.13566       1.33722      0.690056      0.338851      0.158344     0.0652441     0.0247241    0.00883521    0.00241381
  10  23 3828.8539    1.9455  6.0859 10.7517 -0.0043      0.736019  0.1260   0.0224   0.2231    0.0681   0.0000      0.127061   450.1172       44.2950       8.74062       35.7162      -26.4684      -17.3458       20.1385      -10.5910     -0.965929      -7.27317       4.36906      0.394130     -0.420866     -0.706958    -0.0788352   -0.00317241    0.00205474   0.000859700       13.0189       15.4810       15.7202       14.7755       13.3593       10.5822       7.99522       5.78433       3.91362       2.49989       1.49132      0.801753      0.411582      0.184705     0.0796765     0.0293436     0.0101522    0.00296450
  11   9 1915.4861    0.4697  0.3277  9.6037 -0.0094       9.38189  0.0296   0.0198   0.0446    0.0714   0.0000       2.32755   439.0479       3.46426       7.83940       4.97449       2.82744      -1.06534      -2.79421     -0.127039      0.284520      0.378020      0.310624     -0.155803     -0.176566     0.0740492     0.0128546    -0.0208595   -0.00485090    0.00387130       4.73333       4.74561       7.98747       5.48761       6.41372       4.42883       2.40107       1.91553       1.54501      0.771913      0.779169      0.393472      0.138280     0.0885771     0.0463357     0.0176830    0.00618843    0.00482976
  11  10 2058.0574    0.5935  0.7002  9.6292 -0.0016       6.93178  0.0402   0.0175   0.0653    0.1003   0.0000       1.45023   442.1820       2.43691       19.0951      0.286194    -0.0318989     -0.520273       2.18100      -1.14307      0.357279     -0.315939    -0.0198536     -0.162367    -0.0138946    0.00818367    -0.0167822   -0.00624500   -0.00471764    0.00243373       4.40876       5.46154       5.62491       5.59398       4.84929       3.80376       3.18267       1.94757       1.78365       1.00987      0.648272      0.387803      0.232037      0.120537     0.0521811     0.0231355     0.0100280    0.00374121
  11  11 2199.8903    0.8362  0.7070  9.8869 -0.0015       5.54348  0.0361   0.0237   0.0615    0.1333   0.0000       1.22302   439.5536     -0.847775       20.9042      -2.76078       3.94352      0.699712      -1.07999     -0.768169     -0.310657     -0.585750      -1.17873      0.504455      0.206787    -0.0117687   -0.00909376     0.0205414    -0.0136007  -0.000185425       4.29836       5.47968       5.50174       4.81627       4.59883       3.53731       3.12965       2.15139       1.56380      0.991031      0.584902      0.363832      0.176751     0.0938914     0.0461571     0.0180450    0.00799727    0.00281096
  11  12 2340.2029    1.2177  0.9229  9.9707 -0.0017       5.06564  0.0371   0.0306   0.0690    0.2077   0.0000      0.944854   436.9970       9.46375       7.53484      -3.19752      -6.01969      -7.56988       4.57560      0.468342      -1.27862     -0.573455     -0.752103      0.226161     -0.300347    -0.0943032     0.0381608    -0.0290609   0.000850237   -0.00220574       4.31554       5.27435       5.10317       4.96117       4.47821       3.74531       2.85623       2.00191       1.41744      0.963466      0.652082      0.357104      0.194683     0.0914305     0.0442763     0.0192720    0.00758738    0.00255950
  11  13 2478.7413    1.6109  1.0212 10.6518  0.0005       5.81080  0.0439   0.0396   0.0761    0.2107   0.0000       1.21811   438.1083       1.06831       13.1301      -1.84526       1.50055       3.70990       5.24080      0.890882     -0.771212      0.516145      0.489249     -0.255063    -0.0171772    -0.0872952     0.0451415     0.0102717    0.00367598    0.00551808       5.10956       6.48150       6.70270       6.02066       5.11710       4.42588       3.25584       2.44954       1.62951       1.05730      0.654947      0.379530      0.188710      0.100890     0.0473180     0.0218559    0.00819862    0.00316415
  11  14 2617.0343    2.1575  0.9577 11.1772 -0.0067      0.181535  0.0380   0.0542   0.0729    0.2180   0.0000      0.889359   448.7243       11.3544       7.66052       4.03652      -3.69613       3.17149     -0.619566      -6.71560     -0.691813     0.0557228     -0.858442     -0.500030     -0.332391   -0.00425492     0.0444248   -0.00285088     0.0102937    0.00389597       4.41775       4.79804       5.17286       5.15943       4.40525       3.65063       3.06648       2.21317       1.52974      0.992837      0.668148      0.377319      0.198045      0.104293     0.0525879     0.0232766    0.00880098    0.00282655
  11  15 2756.3053    2.6791  0.9228 11.9127 -0.0033       1.18956  0.0385   0.0677   0.0661    0.1672   0.0000      0.883337   438.4446       15.3719       9.61868       7.71156       2.83345     -0.670274    -0.0615972      -1.58855     0.0817378     -0.498035     -0.331687      0.163695      0.275693     -0.226575     -0.109959    -0.0213748  -0.000463753   -0.00133602       4.45584       5.44537       5.56940       5.53924       4.66411       3.63258       2.92478       2.11488       1.38401      0.956131      0.604927      0.350539      0.186074      0.100792     0.0470043     0.0226648    0.00801050    0.00273233
  11  16 2895.5556    3.3071  0.9058 12.2969  0.0002     0.0494998  0.0361   0.0811   0.0649    0.1679   0.0000      0.833548   439.7079       15.8234       10.4568       5.16223       2.08891      -3.86031    -0.0816531      -2.19563      0.276406      -1.27558      0.103525     -0.177781      0.369215     0.0180159    -0.0621633    -0.0170959    0.00790383   5.87856e-05       4.22596       4.87946       5.14705       5.25142       4.22767       3.39453       2.92607       2.18617       1.40174      0.924351      0.612717      0.354093      0.170901     0.0985353     0.0507205     0.0235353    0.00828048    0.00298946
  11  17 3034.8021    3.9462  0.9970 12.3761 -0.0029      0.785470  0.0585   0.1053   0.0688    0.1967   0.0000      0.847146   432.5094       18.4812       13.5997       9.79994       6.54822      -16.5110      -2.61837     -0.214974       2.96443     -0.326142      0.717936     -0.704025     -0.441385     -0.127628     0.0737517    0.00400339   -0.00463642   -0.00238925       8.59754       7.81261       5.02173       7.37690       9.01038       7.39871       4.41328       2.52821       2.44140       2.09933       1.52683      0.893661      0.416648      0.185436     0.0696509     0.0245710    0.00850833    0.00277671
  11  18 3173.7888    3.9413  1.1328 12.8660 -0.0036     -0.291359  0.0453   0.0915   0.0826    0.1690   0.0000      0.857784   446.8968       27.0013       10.4229       12.3489      -6.54271      -3.28141      -1.64403      -4.15772      -1.59570     -0.446501     -0.329161     -0.322059     -0.245669     -0.109175    0.00850249     0.0110099    0.00587118    0.00436867       5.29837       6.27070       6.35465       5.79470       5.54794       4.49906       3.35789       2.35663       1.68418       1.15227      0.754031      0.423456      0.223724      0.109223     0.0475552     0.0214831    0.00840023    0.00308963
  11  19 3312.7675    3.6949  1.5300 12.3802 -0.0033       1.11118  0.0540   0.0721   0.0889    0.1441   0.0000      0.490822   438.8443       24.7674       11.6219       5.34719       3.48920      -4.62486     -0.686493      -1.79360      -4.84680      -2.67514      0.760391     0.0618942    -0.0389221     0.0756835     0.0418852   -0.00469074    0.00632709   0.000624200       5.16136       6.32450       6.79239       6.34274       5.55511       4.54021       3.66063       2.66701       1.87303       1.25772      0.746399      0.437193      0.256434      0.129474     0.0597162     0.0276670     0.0114248    0.00407901
  11  20 3452.1153    3.0413  2.3945 12.0443 -0.0008       1.01228  0.0683   0.0493   0.1217    0.0879   0.0000      0.340525   436.4529       28.2881       17.1963       4.14867      -11.8127      -15.0092       6.23139     -0.143950     -0.228424      -1.00052      0.584383     -0.304668      0.655812     0.0155630     -0.174621    -0.0466215     0.0213640    0.00391086       6.57390       8.29580       8.47034       8.16036       7.44667       5.86341       4.64673       3.48219       2.45261       1.57918       1.02920      0.572259      0.340485      0.171229     0.0786330     0.0360829     0.0135756    0.00478992
  11  21 3591.8194    2.6460  3.5845 11.1990 -0.0014      0.972782  0.0848   0.0342   0.1502    0.0818   0.0000      0.197222   433.2735       18.5439      -5.94137      0.952148      -8.71199      -18.4801      -6.05485      -3.18874       3.44893      -1.85259      0.645211     -0.478812      0.512937      0.432132   -0.00552729    -0.0693077     0.0107149    -0.0104841       8.11457       10.4348       10.2622       9.71036       8.61555       7.17451       5.96949       4.21653       3.04801       1.96185       1.21104      0.705371      0.374484      0.195235     0.0911216     0.0408081     0.0163092    0.00599492
  11  22 3731.5395    2.1834  4.8776 10.7383 -0.0020      0.786862  0.1021   0.0255   0.1824    0.0757   0.0000      0.139403   428.2039       27.1432       2.68583       3.81810      -11.7846      -4.06907      -5.92865      -7.25753      -4.87198     -0.475222       3.09667      0.919275       1.49967     0.0145284     -0.130493     -0.116561     0.0594235    0.00497700       10.1722       12.9708       12.9734       12.4565       11.0286       9.13265       6.99518       5.27333       3.58057       2.44066       1.50394      0.890510      0.478898      0.247186      0.115183     0.0516125     0.0198536    0.00725756
  11  27 4432.7048    0.9353 15.5215  9.9434 -0.0009     -0.154392  0.3392   0.0098   0.5586    0.0380   0.0000     0.0806989   423.9467       88.4398       35.9663      -50.8291      -3.30090      -4.87778       29.3435      -46.7747      -3.12349       10.3209       8.72412      -3.45665       1.54029      -1.59725    -0.0280946      0.117388     0.0740534   -0.00815501       24.2730       30.7092       32.1899       30.1672       27.4275       22.9176       18.4429       14.0542       9.96327       6.52353       4.15094       2.44206       1.36609      0.716847      0.342434      0.154032     0.0590604     0.0217414
  12  11 2236.0683    0.9277  0.7441 10.2619 -0.0074       6.90445  0.0340   0.0246   0.0609    0.1075   0.0000       1.16672   430.3004      -2.95037       14.5398      -1.68752       4.06953     -0.681276      -4.18655       1.95851     -0.801681     -0.255620      0.974342      0.131120     -0.291121    -0.0854448    -0.0369377  -0.000805888     0.0155982   0.000805969       3.44240       4.39263       4.34135       4.16460       3.82463       3.34245       2.73581       2.02398       1.52114       1.12023      0.656430      0.430481      0.233673      0.149851     0.0662564     0.0318455     0.0142963    0.00634060
  12  12 2376.4933    1.2882  0.8697 10.6520 -0.0071       3.42624  0.0367   0.0331   0.0669    0.1517   0.0000      0.986304   435.8794       1.12827       14.0991      -8.66070      -1.68295       1.57476      -2.12626     -0.138190     -0.302298      -1.58022      0.150955      0.694408      0.317777      0.114969     -0.151077     0.0440966    0.00302273   2.58819e-06       3.76038       4.61429       4.46316       4.64488       4.27770       3.46511       2.91050       2.10466       1.56688       1.06033      0.730266      0.468486      0.259285      0.145439     0.0741619     0.0351538     0.0167666    0.00629223
  12  13 2515.5817    1.7987  0.8811 11.0991 -0.0047       2.32666  0.0332   0.0441   0.0684    0.1598   0.0000      0.878633   436.2411       8.21102       11.7303      -3.34224      -3.65880      -1.14961       1.85883      -1.89481     -0.629398      -1.41870     -0.707666     -0.511433     -0.143708      0.106004     0.0294742     0.0231678   -0.00172276    0.00142552       3.18103       4.11104       4.21848       3.75681       3.95231       3.04853       2.68611       1.96367       1.40300       1.05092      0.637005      0.420156      0.246429      0.131515     0.0705813     0.0334843     0.0141891    0.00622121
  12  14 2654.7717    2.2325  0.9527 11.7285 -0.0088       2.92307  0.0388   0.0551   0.0685    0.1605   0.0000       1.03248   448.0091       21.0017       6.72868      -6.62339      -2.51903      -6.09435      -5.46454      -4.31722      -1.45786      -1.92426      0.566481      0.396224      0.290732     0.0324300    -0.0508698    -0.0814431   0.000338483    0.00616480       3.65422       4.43768       4.65920       4.57578       4.22488       3.45596       2.86610       2.12237       1.46021       1.09675      0.724439      0.460092      0.269393      0.142809     0.0750947     0.0363210     0.0164683    0.00687459
  12  15 2794.6780    2.7446  0.8208 12.2787 -0.0137       1.06455  0.0340   0.0736   0.0622    0.1499   0.0000       1.12035   437.7013       14.7830       15.5042     -0.432972       3.20193      -8.62121    0.00680365      -4.41453      -1.56863      -2.21508     -0.528897     -0.529981     -0.218876     -0.127511    0.00151549    0.00963997    -0.0114968    0.00762121       3.82065       4.66908       4.29853       4.66349       4.24148       3.51750       2.63863       2.02104       1.57890       1.08378      0.667689      0.414172      0.258953      0.149857     0.0731505     0.0340668     0.0136601    0.00566834
  12  16 2934.4977    3.5627  0.9691 11.9187 -0.0045      0.138771  0.0380   0.0808   0.0616    0.2299   0.0000      0.728143   440.3986       14.0528       4.26682       1.42676      -3.44183     -0.967262     -0.851960      -2.77102       3.41579      -1.86687     -0.432610     -0.178309     -0.155206     -0.101804      0.158647    -0.0503431     0.0153959   0.000519326       3.74000       4.69771       4.74768       4.64775       4.11510       3.37339       2.85173       2.14473       1.60893      0.996204      0.694589      0.401083      0.238430      0.132377     0.0692758     0.0337287     0.0168963    0.00616757
  12  17 3074.1279    3.8230  1.0600 12.7758 -0.0005      0.914543  0.0419   0.0893   0.0726    0.1635   0.0000      0.678588   443.2078       22.8940       11.2444      0.779530     -0.633245     -0.666392      -1.23001      -3.55622      0.692082      -1.36475     -0.344305     -0.970291      0.651339     -0.138547     0.0149244     0.0304478    -0.0139329    0.00536623       4.33212       5.19514       5.16122       4.74692       4.25812       3.79743       3.28155       2.64887       1.91802       1.31597      0.775765      0.455684      0.278398      0.153048     0.0781904     0.0358619     0.0164736    0.00697006
  12  18 3213.6074    3.8524  1.2686 12.7475 -0.0021       2.02247  0.0457   0.0813   0.0787    0.1359   0.0000      0.809010   429.5172       17.7321       16.6148      -8.40662      -3.69416      -2.10254       1.44295      -6.47323       1.40010      -2.23952     -0.661337     -0.200545     -0.330403    -0.0220413    -0.0671811     0.0667600     0.0180083   -0.00710095       4.09954       4.99014       5.21078       5.04983       4.47833       3.97423       3.14224       2.36845       1.78342       1.17941      0.801803      0.505364      0.290576      0.152068     0.0844440     0.0387513     0.0186204    0.00707058
  12  19 3352.9487    3.5336  1.7773 12.2784 -0.0022      0.345822  0.0545   0.0617   0.0970    0.1133   0.0000      0.467119   437.4933       27.6585       10.7500       6.18080     -0.176487      -11.4439      -1.80101      -3.82856     -0.786298      -3.93915      0.679823     -0.426094    -0.0368554     -0.126214    -0.0323659     0.0175107    0.00707086     0.0188539       4.99728       6.33123       6.71742       6.23030       5.92639       4.78371       3.75752       2.91387       2.17913       1.38892      0.975521      0.593254      0.345910      0.193618      0.100294     0.0498937     0.0216942    0.00871404
  12  20 3492.9800    2.9421  2.6759 11.8256 -0.0024       1.15096  0.0680   0.0434   0.1245    0.0801   0.0000      0.255408   452.6588       21.3420       5.59716       15.3937      -2.31902      -9.09288      -2.72964      -12.8608       3.65877      -3.15792      -1.15639      -1.37497      0.980896     -0.113335     -0.198082     0.0186354     0.0150882     0.0160332       6.27841       7.65743       7.63953       7.45291       6.74776       5.89320       4.97266       3.81587       2.74650       1.87602       1.26576      0.750935      0.437539      0.241480      0.121214     0.0590805     0.0269291     0.0116950
  12  21 3633.0959    2.5135  3.8438 11.2544 -0.0031      0.838924  0.0843   0.0307   0.1508    0.0680   0.0000      0.167587   432.9840       39.3417       16.5207      -12.7820       6.78459       2.56250       5.56841      -1.90114       2.51482      -2.21480      -2.33092      -1.45123       1.83198     -0.353182     0.0610739      0.109271     0.0435064    -0.0296666       7.42782       9.31195       9.43109       9.17188       8.20473       7.23876       5.87732       4.51248       3.41987       2.27953       1.47560      0.922098      0.537852      0.299686      0.154705     0.0762834     0.0326804     0.0138752
  12  22 3773.5850    2.0085  5.1275 11.0381 -0.0016       1.00285  0.1051   0.0234   0.1948    0.0552   0.0000      0.143807   445.9675       58.8292       6.28345       14.4534      -16.8067      -22.3661       8.46041      -3.01605       1.61411      -1.74910      0.328277     -0.223232       1.21141      0.381783      0.159534    -0.0239550  -0.000835671     0.0467624       9.12453       11.6377       11.5715       11.8156       10.4253       9.01282       7.05994       5.53644       3.96975       2.78335       1.81565       1.13847      0.666833      0.371497      0.190368     0.0922961     0.0409815     0.0169895
  12  23 3913.6740    1.7255  7.4782 10.3499  0.0003      0.336752  0.1338   0.0168   0.2410    0.0579   0.0000     0.0957916   436.5817       30.3917       3.76766      -13.1694      -12.7119      -7.17618       21.4691      -27.0663      -3.53927      0.579986       2.09663     -0.132816     0.0896504     -0.230152     -0.265027     -0.185464    -0.0548628   -0.00102700       11.1374       14.0446       14.3927       13.7957       12.6932       10.9046       8.89086       6.64205       4.97014       3.37195       2.24220       1.39768      0.806159      0.447989      0.227116      0.111762     0.0488337     0.0207285
  12  24 4054.3361    1.4966  9.6259 10.1859 -0.0005      0.205376  0.1628   0.0138   0.3007    0.0496   0.0000     0.0751288   454.5018       37.3317      -18.6946       2.35493       3.75889      -1.01820      -7.64024       11.3258      -7.42560     -0.129898      -1.33171       2.02121    -0.0268135     -0.855691     0.0274301      0.228989     0.0760762    0.00419007       12.9477       16.5658       16.6092       16.7926       14.7977       13.1381       10.3584       8.02399       5.76934       4.10611       2.70197       1.68990      0.982252      0.547480      0.278279      0.135002     0.0610046     0.0255682
  12  25 4194.6239    1.2585 10.9203 10.0536 -0.0022    -0.0781653  0.1943   0.0118   0.3452    0.0450   0.0000     0.0752141   454.5266       81.2348       47.6691       9.58415      -19.4017      -1.09406      -16.4659      -4.04877      0.742664       5.84549      -3.61253      -1.14751       3.19308      -1.15861    -0.0143558      0.239819      0.132423    -0.0542793       14.7336       18.3899       19.4783       18.7346       17.1934       14.7051       12.1154       9.06282       6.66193       4.72161       3.18366       1.91137       1.15819      0.653614      0.329526      0.158283     0.0732268     0.0318194
  12  26 4335.2331    1.0678 13.7104 10.0378 -0.0020     -0.101564  0.2654   0.0106   0.4573    0.0393   0.0000     0.0747819   444.8857       45.8154       86.0240      -46.6404      -24.0455       11.1702       14.7749      -1.83713       6.16244      -5.52988       1.41322       2.01743     -0.925535       1.44613       1.14523     -0.276689     0.0783793    -0.0326954       19.0623       24.5663       25.4273       24.6203       22.5184       19.1026       15.4922       11.7231       8.77353       5.98747       3.97998       2.49506       1.44564      0.827744      0.424877      0.201564     0.0926819     0.0373777
  13   9 1983.9153    0.5477  0.5321  9.6000 -0.0028       8.08334  0.0279   0.0164   0.0481    0.0798   0.0000       1.62948   438.9198      0.205211       17.6170      -1.04829      -3.93384      -1.47007       3.16507       1.09880      0.475972     -0.199196     -0.216002     -0.530604     -0.551886      0.153065    -0.0133911     0.0155240    -0.0204540    0.00172273       2.67268       3.45685       3.49934       3.56367       3.26821       2.78807       2.25868       1.86536       1.24980      0.943343      0.662204      0.448503      0.269803      0.161923     0.0838496     0.0464123     0.0233695     0.0106839
  13  10 2128.6043    0.7609  0.6398  9.7033 -0.0020       4.50712  0.0305   0.0204   0.0487    0.1021   0.0000       1.09574   437.2042       2.72704       13.2382      -5.57393      -3.44523     -0.605495      -1.50514      -2.36282       1.74840     -0.785957      -1.30518     -0.393203     0.0682750     0.0242138    -0.0998860    -0.0252778  -0.000163776     0.0134454       3.12454       3.28566       3.83261       3.87312       3.45831       2.82835       2.51815       1.97264       1.28613      0.983369      0.743219      0.470258      0.281542      0.164067     0.0919258     0.0469069     0.0224259     0.0110279
  13  11 2271.2973    1.0796  0.8392 10.1142 -0.0037       4.99584  0.0336   0.0257   0.0589    0.1247   0.0000      0.936774   438.0948      0.578874       15.0109      -3.79629      -1.47810       4.51526      0.133082      -4.98139      -2.33034      0.235648      0.359109      0.120982      0.167243      0.110746     0.0124039     -0.103796     0.0202126     0.0102779       3.37826       3.99129       4.10164       3.90112       3.43734       3.03185       2.86599       2.37361       1.76213       1.23834      0.818656      0.464119      0.296074      0.169619     0.0946541     0.0495190     0.0244432     0.0109806
  13  12 2411.9871    1.3981  0.8788 10.7516 -0.0023       3.11433  0.0323   0.0325   0.0639    0.1250   0.0000      0.863466   438.1468       6.65925       11.1292      -1.74163      -2.27549      -1.15150     -0.432758       3.19830       1.90287     -0.669000     -0.992956     -0.113108      0.487172      0.107774    -0.0138508     0.0364900   -0.00324509   -0.00904664       3.07295       3.94945       4.24870       3.76036       3.68137       3.11774       2.55496       2.11256       1.51677       1.10549      0.731068      0.454691      0.303118      0.157839     0.0901199     0.0499211     0.0230345     0.0107828
  13  13 2551.9278    1.8148  1.0461 10.9810  0.0023       3.62147  0.0391   0.0408   0.0723    0.1712   0.0000      0.823463   441.1728       9.51563       13.0251       1.86206      -9.54648      -8.21765       1.73470       1.95587     -0.170144      -1.50341     -0.947356      0.449951     0.0353442     -0.394730     0.0432401    -0.0174405    -0.0599381    0.00772609       3.67924       4.23669       4.09058       4.08385       4.11689       3.83374       2.98215       2.19243       1.60761       1.17828      0.915027      0.624415      0.383514      0.215812      0.108802     0.0576600     0.0268006     0.0126309
  13  14 2691.9066    2.3696  1.1145 11.3430  0.0014       3.55289  0.0395   0.0516   0.0748    0.1986   0.0000      0.880187   438.3363       13.3485       6.09813      -7.25558       3.45005      -2.12967     -0.773415      0.297586       3.39540      -1.12349      -1.34782     -0.126038      0.120430      0.179477     0.0489002    -0.0393154    -0.0119854  -0.000439511       3.28279       4.46538       4.37278       4.67291       4.00529       3.61506       2.88705       2.21746       1.64432       1.18431      0.825048      0.531675      0.330497      0.193017      0.113179     0.0553045     0.0259104     0.0133223
  13  16 2972.8245    3.6160  0.9128 12.7580 -0.0007       1.95521  0.0351   0.0845   0.0646    0.1391   0.0000      0.889557   432.6002       20.0931       6.93464      -1.59366       4.55404      -2.87892      -1.01833      -6.04311     -0.778498    -0.0646329      0.363374     0.0193856    -0.0606255     0.0529349    0.00880652    -0.0201653     0.0453440    0.00986413       2.97511       4.25657       3.85331       4.08262       3.77001       3.41224       2.71025       2.06924       1.53478       1.16736      0.755991      0.546235      0.307641      0.196043     0.0993841     0.0523952     0.0239392     0.0104810
  13  17 3112.7241    3.8253  1.0309 12.7862 -0.0079    -0.0346924  0.0389   0.0885   0.0671    0.1579   0.0000      0.908132   442.4666       21.6710       14.0643       3.26443       7.54606      -5.69740      -1.85425      -4.67091       2.72075      -2.41674      0.413119     -0.334950     -0.221266      0.344996      0.110459    -0.0246926     0.0248824    -0.0252392       3.55444       4.50156       4.65357       4.72817       4.35543       3.54083       2.87855       2.24827       1.68294       1.17105      0.810947      0.512333      0.321320      0.189794      0.108709     0.0547809     0.0277184     0.0128531
  13  18 3252.7266    3.6520  1.4111 12.3855 -0.0022      0.315810  0.0441   0.0692   0.0834    0.1356   0.0000      0.525326   437.9837       18.1593       17.0961      -6.32303     -0.220972      -6.63449     -0.470044      -3.31602       1.75139      -1.71950     -0.385365     -0.377135      0.957612      0.108585     -0.265629     -0.109281    0.00322836     0.0444178       4.10561       5.00664       4.86841       4.74109       4.46809       4.01413       3.47124       2.69313       2.00029       1.41406      0.993573      0.659084      0.409566      0.216252      0.116683     0.0610599     0.0313626     0.0138504
  13  19 3392.7770    3.2329  2.0040 12.2578 -0.0045      0.825927  0.0566   0.0523   0.1003    0.0897   0.0000      0.370017   433.4695       24.8601       6.24704      -2.60335      -1.97263      -9.26486      -4.95464      -5.03201     -0.347258      -1.74321       1.33691      -1.66978     -0.646060     -0.189065      0.128999    -0.0634545     0.0360197   -0.00441129       4.50194       5.92994       6.04067       6.15671       5.45796       4.80357       3.91951       3.18753       2.32650       1.69550       1.14673      0.726562      0.455244      0.267832      0.151288     0.0795098     0.0374583     0.0184817
  13  20 3533.0118    2.7651  2.9632 11.5188 -0.0025      0.402207  0.0693   0.0363   0.1233    0.0770   0.0000      0.221450   430.4370       24.1628      -3.61691      0.332467       8.81238      -17.8967       6.34537     -0.758153      -4.97823     -0.103762       3.64009     -0.117674       1.02310      0.328241     -0.202224    -0.0424654     0.0745867     0.0608037       5.82938       7.56047       8.21653       7.65210       7.20462       6.03069       4.93927       3.95273       2.89456       2.05382       1.42207      0.891108      0.579348      0.320184      0.182282     0.0960706     0.0478521     0.0214886
  13  21 3673.7534    2.3025  4.4712 11.1551 -0.0018      0.579102  0.0938   0.0258   0.1607    0.0577   0.0000      0.133657   445.4722       12.7827       15.7456      -2.16040      -19.2677      -17.8622       8.98890      -6.00702      -1.56990      -7.21247    -0.0762649      -1.52276       1.01479    -0.0527752    -0.0813503      0.137629    -0.0297203    -0.0186744       7.17937       9.00864       9.51809       8.93594       8.96915       7.45271       6.39963       4.91758       3.76100       2.73076       1.87591       1.24922      0.769281      0.447357      0.261175      0.127471     0.0633401     0.0301118
  13  22 3814.5269    1.9632  5.9184 10.7214 -0.0017      0.725061  0.1078   0.0197   0.1929    0.0529   0.0000      0.105736   448.9418       42.1531       1.27747       5.57273     -0.604827      -15.4218       1.29387      -7.84420      -2.72456      -5.37157      -2.78449      -4.21093     -0.204991      0.102321    -0.0967118    -0.0517819    -0.0281131     0.0805158       8.75602       11.1031       11.5308       11.5058       10.1964       9.15486       7.35563       5.81711       4.23582       3.10362       2.12587       1.39024      0.859985      0.508525      0.274585      0.148170     0.0711154     0.0332418
  13  23 3955.2078    1.6279  7.8183 10.4522 -0.0013      0.333113  0.1375   0.0155   0.2470    0.0489   0.0000     0.0913423   450.4675       38.7721       19.7354       8.36043       5.59375      -11.0589       5.11753      -10.3216       4.56241      -3.48771     -0.479011       1.86173     -0.262742     -0.490420      0.120508     -0.256724      0.350017    -0.0504825       10.5407       13.2119       13.5563       13.6702       12.6308       10.9196       9.15089       7.09056       5.27891       3.82349       2.66484       1.76705       1.09867      0.630884      0.349217      0.182829     0.0906249     0.0417295
  13  24 4095.9115    1.4223  9.8458 10.1463 -0.0016      0.148899  0.1650   0.0126   0.2979    0.0457   0.0000     0.0748696   419.8891       36.8953       6.21330       16.5454      -31.4204      -19.1564      -25.6197      -5.61608      -1.06455      -1.04112      0.965115      -2.58834     -0.300320      0.253398     -0.371279    -0.0444360      0.113856    -0.0315945       11.8448       14.8318       16.1642       15.3493       14.2646       12.3568       10.4441       8.30663       6.20183       4.51247       3.04954       1.95367       1.25387      0.712193      0.401253      0.214515      0.104219     0.0481064
  13  26 4378.3523    1.0111 14.5884  9.9527 -0.0007    -0.0158015  0.2798   0.0092   0.4711    0.0360   0.0000     0.0761438   417.9241       69.0683      0.456905      -41.7005       18.9680      -5.13798       21.7339      -43.7369      -15.6141       17.4767       6.59765     -0.941519      -2.14554      -2.03580     -0.602348    -0.0410617     -0.282397    -0.0752752       17.3148       22.9335       23.4786       23.5867       21.4491       18.8630       15.8109       12.3848       9.42376       6.68939       4.73392       3.05720       1.93167       1.12115      0.624428      0.330732      0.156903     0.0745174
  14   7 1723.5712    0.2740  0.2901  9.4477 -0.0016       17.2414  0.0315   0.0125   0.0387    0.0484   0.0000       4.60700   439.7950       2.04765       13.8601       3.00421      0.215218    0.00286476       1.82382       1.06558     -0.355622      -1.16943      0.138710      0.245004     -0.123040     -0.233990      0.228508     0.0829364    -0.0118289    -0.0373402       2.68664       4.52381       3.34342       4.90174       3.54486       3.49733       2.46001       2.27000       1.39720       1.21457      0.745611      0.575236      0.337206      0.221512      0.117772     0.0603882     0.0371562     0.0174621
  14  10 2162.5951    0.7924  0.6568  9.7828 -0.0010       3.56391  0.0308   0.0201   0.0505    0.1009   0.0000       1.02508   441.3579       3.72756       11.8163       2.83737     -0.542160      -3.97035      -6.98342     -0.717594     -0.794556      0.440499      0.552040     -0.294516     -0.270370      0.114604      0.164343   -0.00898797   -0.00833109   0.000939633       3.83248       5.21129       5.73592       5.68031       4.96861       4.04042       3.09594       2.30084       1.65819       1.07524      0.723943      0.479733      0.293314      0.184533      0.103134     0.0566619     0.0338035     0.0164342
  14  11 2305.8241    1.1593  0.8487 10.1431 -0.0030       4.37209  0.0338   0.0263   0.0584    0.1343   0.0000      0.828953   436.7518       2.07163       12.7650       2.40964       3.19045       4.93712      -4.27518       1.32740      -1.07449      0.895528       1.00537      0.813920      0.241819    -0.0126666    -0.0380439    -0.0410490    0.00435246     0.0263136       2.84311       3.85574       3.68894       3.54443       3.38158       2.84785       2.88863       2.20041       1.86122       1.28455      0.918810      0.624345      0.366906      0.226569      0.119995     0.0703205     0.0350424     0.0186064
  14  12 2446.8147    1.4975  0.8439 10.8611 -0.0039       2.62780  0.0330   0.0347   0.0554    0.1300   0.0000      0.865824   441.9781       10.3222       9.91971      0.516280       1.55291      -5.33101      -5.06100      -1.28026      -1.80693     -0.746041      -2.39307      0.145353    -0.0483975     0.0130283      0.166336     0.0634171    -0.0423481     0.0124009       2.68226       3.45745       3.70479       3.71548       3.38322       2.96087       2.52923       2.04873       1.49619       1.16456      0.808088      0.539000      0.373130      0.202686      0.132733     0.0717477     0.0359938     0.0191355
  14  13 2587.4312    1.9383  0.9311 11.2978 -0.0025       1.24380  0.0343   0.0422   0.0601    0.1309   0.0000      0.831243   437.0427       11.0313       17.9459       2.90899       4.82416      -3.48407       4.83452      -5.32393       2.19915      -2.49038      0.759696      0.672441    -0.0519436      0.256502     -0.136679     0.0123615     0.0241902   -0.00601381       3.17642       3.87188       3.67696       3.55250       3.45791       3.24995       2.77373       2.24800       1.63686       1.28281      0.910763      0.602767      0.392880      0.238046      0.134825     0.0708352     0.0384492     0.0175999
  14  14 2728.3955    2.5438  1.0388 11.3898  0.0000       2.09210  0.0376   0.0526   0.0651    0.2117   0.0000      0.822732   439.4212       15.0876       17.3968      0.197615      -4.23613      -4.15709      0.172926      -1.68357       1.98205     -0.542608     -0.107648    -0.0891179     0.0679462      0.110173   0.000785195    -0.0314042    0.00808559    0.00540042       3.16968       3.71404       4.31755       4.22048       3.57666       3.49006       2.71118       2.04947       1.70710       1.21790      0.831832      0.542366      0.354056      0.214007      0.134315     0.0735250     0.0397048     0.0184650
  14  15 2869.4268    3.1585  0.9665 12.1640 -0.0090      0.589523  0.0345   0.0703   0.0618    0.1858   0.0000      0.740782   442.6553       13.7871       13.2360      -4.43200      -2.10635      0.596380     -0.317076      -1.44857      0.587192      -2.02952     -0.830516     -0.608796      0.181358      0.275190      0.336363     0.0737861     0.0111787     0.0505115       2.90983       3.57108       3.61425       3.69217       3.35069       3.11969       2.52474       2.21457       1.64333       1.19924      0.893993      0.590839      0.358358      0.227522      0.144982     0.0753497     0.0378713     0.0189006
  14  16 3010.4730    3.7657  1.0847 12.2922 -0.0035       1.55852  0.0389   0.0779   0.0640    0.2140   0.0000      0.717199   437.4511       16.9014       5.38845      -4.79911      -10.2649      -7.14856      0.690125      -3.98311      -2.70930     -0.496076     -0.108577     -0.507235   -0.00738157      0.269965    -0.0702327     0.0678905    -0.0124113     0.0258952       3.03027       4.14000       4.09437       4.40964       3.76662       3.43952       2.63759       2.26698       1.66255       1.21120      0.836201      0.579561      0.362461      0.228069      0.128753     0.0728960     0.0397507     0.0195882
  14  17 3150.8187    3.7791  1.2268 12.6751 -0.0028      0.721244  0.0438   0.0754   0.0726    0.1654   0.0000      0.791333   434.8177       15.6761       16.3256      -5.51819      -8.52475      0.282926     -0.703117      -2.57714     -0.304060      0.568681     -0.233911     -0.372897    -0.0721429      0.310236     0.0785130     0.0667915     0.0162263   -0.00393298       3.66445       4.69183       4.55802       4.57361       3.87123       3.67988       3.16322       2.72807       2.16221       1.55235       1.04481      0.683891      0.415619      0.254140      0.140441     0.0767574     0.0431260     0.0216534
  14  18 3291.1726    3.5747  1.4813 12.6456 -0.0052      0.401499  0.0468   0.0657   0.0819    0.1130   0.0000      0.528613   443.3733       19.9598       6.24655       3.28942      -7.08905      -12.4513      -2.68692       1.98389       1.84034       1.04749     -0.168647      -1.23368     -0.340477     -0.888300      0.309217     -0.131848     0.0195644     0.0763955       3.55969       4.50802       4.64418       4.63394       4.27663       3.82351       3.34897       2.66374       2.10461       1.54405       1.08178      0.746042      0.467068      0.287891      0.172693     0.0917790     0.0478886     0.0244068
  14  19 3431.9784    3.0675  2.3929 12.0563  0.0008      0.884675  0.0612   0.0445   0.1087    0.0818   0.0000      0.303044   434.0956       22.1934       5.48625      -5.16023       10.2482      -10.2121      -11.1136     0.0881419      0.460765      -2.06954      0.266452      0.530546     -0.319746     0.0389288     -0.398885     0.0585697     0.0350447     0.0235244       4.80770       5.87476       5.87643       6.00296       5.92434       5.18932       4.21095       3.40332       2.58045       1.90836       1.40865      0.953523      0.623463      0.389338      0.225722      0.125896     0.0646485     0.0316903
  14  20 3572.7415    2.6734  3.4830 11.4859 -0.0017      0.690309  0.0754   0.0320   0.1320    0.0664   0.0000      0.190780   452.7378       20.5841       21.1426      -3.29358      0.984777      0.869088       1.07403      -6.83981      -4.29983      -4.23296     -0.663276      -1.45142     0.0900369     -0.296649      0.199797    -0.0772411    -0.0189453     0.0509438       5.80851       7.36813       7.43342       7.48238       7.24739       6.33428       5.27025       4.13341       3.24200       2.34695       1.70857       1.15276      0.752023      0.460416      0.266677      0.145873     0.0787852     0.0376599
  14  21 3713.6089    2.2287  4.7482 10.9990 -0.0008      0.505299  0.0919   0.0236   0.1595    0.0598   0.0000      0.129695   450.7427       32.4273       21.7928       3.62487       16.8961      -11.6946      -5.99708      -19.3974       4.11095      0.776167      0.136321      0.245909      -1.09444      0.749834      0.282812    -0.0645888     0.0345984    -0.0732730       7.02213       8.78886       9.01562       9.12563       8.49028       7.62442       6.32126       5.07875       3.93367       2.85177       2.01981       1.40992      0.900178      0.557529      0.316505      0.172859     0.0959351     0.0461938
  14  22 3855.0695    1.9030  6.1423 10.7070 -0.0012      0.442612  0.1070   0.0183   0.1944    0.0500   0.0000     0.0974414   450.3194       16.9488       6.19396       21.4340      -8.43060      -26.3255      -12.8903      -1.05249      0.856837      -2.69332      0.404114      -6.02097       1.62268      0.543782     -0.438553    0.00655009     -0.139450     0.0608028       7.96210       9.85735       10.5251       10.3589       9.95148       8.59930       7.34858       5.83318       4.58913       3.41915       2.35780       1.61916       1.04414      0.638513      0.384046      0.213894      0.111481     0.0551440
  14  24 4137.7262    1.3615 10.6289 10.1429 -0.0002      0.212152  0.1722   0.0118   0.3152    0.0434   0.0000     0.0702204   415.8794       56.4242       42.3740      -5.63662       2.99357      -28.2618     -0.446923      -3.05816      -2.53685      0.535102       1.36877      -1.67031      0.678273     -0.728766      0.597367      0.288693     0.0516811      0.161681       11.7248       14.8606       15.3038       15.4646       14.3162       12.8599       10.9141       8.52492       6.88820       5.01511       3.56584       2.37659       1.54046      0.950937      0.564071      0.314844      0.161292     0.0805891
  14  25 4279.2769    1.1533 13.6705  9.9809 -0.0028      0.117376  0.2385   0.0096   0.3998    0.0387   0.0000     0.0692932   433.5150       10.0796      -16.1360       47.7471     0.0104482      -29.3923      -9.74250      -29.2111       6.62199       3.19494      -6.06942      -7.92081      0.456094     -0.365935     -0.643556      0.203847     -0.148257     -0.199824       14.6221       18.6061       19.9447       19.5875       18.7468       16.1097       13.6775       10.9680       8.54048       6.26592       4.48370       3.01490       1.97453       1.20959      0.722236      0.401736      0.208975      0.105096
  14  27 4562.9577    0.8495 20.0289  9.8319 -0.0004     0.0380009  0.4386   0.0067   0.6201    0.0284   0.0000     0.0754496   433.9418       31.2655       9.97030       20.9428      -11.7370      -24.3070       60.0398       9.74746      -33.3439      -1.84246       26.1355      -7.27547      -4.15784      0.635675      0.352247      -1.07805     -0.167681     0.0175583       21.5058       28.2998       29.1454       29.7481       27.7553       24.6140       21.0609       17.0177       13.3239       9.86581       7.12677       4.79129       3.18073       1.98123       1.13292      0.651704      0.333345      0.167695
  15   9 2049.7013    0.6239  0.6248  9.5442 -0.0004       5.80407  0.0310   0.0160   0.0512    0.0878   0.0000       1.22114   433.9078       5.21988       14.4889      -2.80045       2.06913      0.290166       1.14338      0.911789     0.0194129      -1.34662     -0.656197      0.668760     -0.151508     -0.145159     0.0608798     0.0490716     0.0276802    -0.0250008       2.47680       3.52901       3.76278       3.64268       3.61000       2.59538       2.80909       1.79442       1.58629       1.14648      0.840735      0.556704      0.359599      0.243083      0.129482     0.0813796     0.0433691     0.0239013
  15  10 2195.9481    0.9008  0.6819  9.8062 -0.0049       4.88680  0.0257   0.0222   0.0489    0.1071   0.0000      0.945863   441.1917       2.00700       16.8941       3.07234      -4.25342     -0.799598       2.43366     -0.880112      -1.24067      -1.44019      0.759082      0.658840     -0.254617      0.199851    -0.0720083     0.0682275   -0.00970500     0.0486858       2.23598       3.20717       3.20229       3.45369       3.05194       2.73176       2.32489       1.81990       1.41669       1.00178      0.853117      0.511398      0.335802      0.223168      0.142967     0.0820754     0.0428804     0.0249758
  15  11 2339.6353    1.2086  0.9534  9.9635 -0.0027       3.05012  0.0352   0.0241   0.0577    0.1523   0.0000      0.795789   434.1056       5.08620       23.2397       2.20146    0.00662938      0.681119      -2.67827      -4.31052      -2.36542     -0.817336    -0.0425702      0.326320     -0.663347   -0.00137705      0.181008    -0.0333583   -0.00366200    -0.0103833       2.65155       3.45201       3.63548       3.58749       3.38302       2.98916       2.65924       2.06099       1.63231       1.23188      0.884627      0.616601      0.418484      0.269199      0.157580      0.100375     0.0506365     0.0281089
  15  12 2481.2010    1.6184  1.0664 10.5416 -0.0019       3.52220  0.0362   0.0323   0.0646    0.1656   0.0000      0.745635   442.9498       11.7490       20.3290      -3.38367      -3.10788      -1.60120      0.878465      -5.18635       2.96901     -0.936110      0.464446     -0.810403     0.0918032     0.0287581      0.160882     0.0515835    -0.0166528    -0.0395018       2.81128       3.47219       3.54678       3.71626       3.47016       3.27380       2.60734       2.13046       1.74877       1.29277      0.928500      0.672223      0.430791      0.281597      0.172243      0.104716     0.0576433     0.0298670
  15  13 2622.5320    2.1297  0.9392 11.6927 -0.0036       1.82128  0.0339   0.0457   0.0621    0.1115   0.0000      0.848290   440.6504       13.4438       9.50564     -0.470122       3.54055      -3.81750       3.25771      -1.20516      -3.39392      -1.59911      -2.11224     -0.338465     -0.636707     -0.171762     -0.159823     0.0113765     0.0233578    -0.0202145       2.79126       3.30298       3.54728       3.34657       2.92740       3.00365       2.52305       2.17528       1.80011       1.36691      0.929340      0.661546      0.425351      0.273799      0.152902     0.0910703     0.0517803     0.0254187
  15  14 2764.3448    2.5980  1.0635 11.8750 -0.0063       2.71348  0.0363   0.0531   0.0642    0.1456   0.0000      0.816224   433.2138       13.9276       12.8122      -4.52220      -1.98929      -13.3076       1.36015      -2.86280      -1.86222      -2.81887     -0.158551       1.36318     -0.668100      0.286895     -0.173390    -0.0858291      0.108008   -0.00511778       2.67299       3.47717       3.57128       3.74964       3.30360       2.96598       2.66277       2.17159       1.76372       1.26604      0.959372      0.636897      0.416598      0.267005      0.162805      0.100453     0.0513584     0.0285262
  15  15 2905.9971    3.3528  0.8893 12.2904 -0.0035      0.490891  0.0297   0.0714   0.0592    0.1591   0.0000       1.11889   439.9944       15.4847       8.06205      -1.61899       1.12658      -8.36527      -1.71337     -0.637474       1.19173      -3.54731      0.464983     -0.762991      0.841793     -0.211960     0.0323999      0.100513    0.00668792     0.0219066       2.52276       2.95607       3.21437       3.28390       2.94655       2.57924       2.41301       1.94110       1.50062       1.13797      0.860916      0.575332      0.386131      0.237173      0.158097     0.0846764     0.0469442     0.0262240
  15  16 3047.2601    3.9073  0.9623 12.5551  0.0023      -1.46649  0.0352   0.0835   0.0594    0.1713   0.0000      0.879805   437.8839       17.0867       11.5133      -6.55237      0.551200      -4.93849      -1.52366      -7.02585     -0.548135      0.467297    -0.0279933      0.540091     -0.515090     -0.190985     -0.118593     0.0255249     0.0417944     0.0156646       3.07404       3.72433       3.71792       3.60793       3.46716       3.26916       2.91791       2.25879       1.77268       1.23971      0.951597      0.714533      0.489678      0.305055      0.176469      0.100104     0.0526164     0.0272917
  15  17 3188.2540    3.9651  1.2243 12.7677 -0.0025     -0.459196  0.0400   0.0777   0.0723    0.1560   0.0000      0.553534   442.7031       19.4109       1.51097       5.15978     -0.992683      -3.34119      -2.15118      -1.05915     -0.178194      -1.47516       1.85805    -0.0510982     -0.150939      0.235036      0.135707     0.0783069     0.0303740    0.00794661       3.04552       3.86758       4.09265       4.05086       3.71130       3.54530       2.84284       2.31389       1.86048       1.31999      0.979520      0.701825      0.456764      0.292472      0.174636      0.107514     0.0542407     0.0300189
  15  18 3329.1670    3.5244  1.7776 12.5190 -0.0019      0.463706  0.0512   0.0597   0.0895    0.1059   0.0000      0.374353   437.0500       18.9638       15.9372      -1.50195       5.07866      -4.12232       3.24291     -0.520552      -1.23000      -3.43291       2.04046     -0.976086      0.145149      0.828412      0.423392      0.128673     -0.137967     0.0268751       3.89267       4.52601       4.88129       5.32836       4.60850       4.05877       3.68687       3.05113       2.21225       1.76861       1.30700      0.881394      0.570886      0.366578      0.239199      0.135571     0.0745923     0.0405992
  15  19 3470.3811    2.9631  2.5382 11.9465 -0.0009      0.533135  0.0616   0.0413   0.1100    0.0829   0.0000      0.272824   437.6564       15.7408       23.3781      -2.68090      -4.87488      -9.31600      -1.11119      -2.07753    -0.0488926      -1.77816     -0.356524     -0.460587      0.780748     -0.217218     -0.170192     -0.195727    -0.0327920     0.0463315       4.50075       5.73840       5.83119       6.04223       5.71347       5.07991       4.27899       3.43140       2.86247       2.07649       1.53884       1.03479      0.698359      0.459413      0.273789      0.157507     0.0907050     0.0496033
  15  20 3611.7293    2.5890  3.6977 11.3033 -0.0003      0.454777  0.0762   0.0293   0.1323    0.0707   0.0000      0.159070   439.8397       14.6163       30.0028      0.639565      -15.0018       5.37214       7.55098      -2.48589       1.97413      0.826702      -1.51588      -1.31227      0.607684     -0.205669      0.173011     0.0486787      0.146937    -0.0214241       5.63239       7.06977       7.13745       7.26431       6.77720       6.48526       5.46323       4.40661       3.38573       2.59245       1.85354       1.36123      0.919967      0.587375      0.353010      0.194658      0.110043     0.0584016
  15  21 3753.1420    2.0813  5.2685 10.9262 -0.0009      0.582931  0.0950   0.0209   0.1733    0.0537   0.0000      0.111347   438.2780       31.8351       13.4072      -8.26875      0.717351      -6.08100       7.98791      -13.8025      0.819155       1.30038     -0.829229      -1.07239      0.143656      0.425382     -0.263942      0.183946      0.434971     0.0443007       6.82297       8.80667       9.02051       9.18613       8.70029       7.68838       6.60167       5.39646       4.38942       3.29422       2.33108       1.63890       1.08000      0.686710      0.419486      0.247910      0.136733     0.0730046
  15  22 3894.9542    1.7849  7.1780 10.4960 -0.0028      0.435342  0.1157   0.0157   0.2142    0.0479   0.0000     0.0832776   458.9991       28.4083       13.2026       32.3160       2.08374      -16.0950       21.5799       2.18783      -9.52374       1.44647      -5.25563       2.01465      -1.16251       1.10789      0.285339     -0.230420      0.164318      0.178712       7.86037       9.99302       10.4027       10.6833       9.92004       8.93086       7.79585       6.40054       5.07781       3.79082       2.81137       1.93590       1.31095      0.824098      0.507720      0.300130      0.164853     0.0846595
  15  23 4036.5358    1.5212  9.2604 10.2163 -0.0002      0.302555  0.1471   0.0128   0.2614    0.0455   0.0000     0.0699347   443.3318       46.4559       8.77875      -8.95044      -5.85408      -17.7254       6.96973      -11.2170       1.01557       1.99351       1.05525      -2.39591      -1.19240     -0.136776      0.832722     -0.606816    -0.0370351    -0.0349813       9.44610       12.3741       12.6416       13.1527       12.1915       11.0566       9.43973       7.70204       6.10533       4.57106       3.35631       2.36083       1.56966       1.00570      0.620619      0.358333      0.197631      0.105488
  15  25 4319.8495    1.0826 13.4036 10.0084 -0.0000      0.109692  0.2361   0.0091   0.3919    0.0355   0.0000     0.0740004   416.3648       14.3185       8.10873      -29.4545      -10.1992       10.7121       12.7483      -27.4530      0.416488     -0.373611       7.56959       2.51015       2.20428      -3.14240     0.0862848      0.913259      0.115541     -0.326664       13.1194       17.5158       18.1706       18.2587       17.5743       15.7282       13.5194       11.0072       8.92395       6.58894       4.98814       3.37979       2.31223       1.49280      0.900521      0.530928      0.289624      0.155619
  16   6 1629.5492    0.2111  0.2327  9.4379 -0.0021       25.5467  0.0183   0.0104   0.0335    0.0383   0.0000       7.23174   438.3403     -0.987196       11.1233     -0.151057     -0.702582     -0.434756       1.35380      0.504104      0.431181     -0.330151      0.136437      0.330684     -0.397079     -0.216250      0.217096    0.00400157     0.0131116    -0.0150567       1.52182       1.95457       1.96870       1.91095       1.99900       1.75711       1.58896       1.19667       1.02755      0.796961      0.598856      0.460777      0.295521      0.203253      0.125252     0.0878503     0.0501816     0.0248524
  16   8 1933.1849    0.5163  0.4512  9.4936 -0.0010       8.85635  0.0251   0.0154   0.0414    0.0654   0.0000       1.49968   439.0230       1.18235       13.7816     -0.204550       1.97581       3.02963     -0.460440     -0.896072     -0.887240     -0.817712      0.979387     -0.234063      0.140554    -0.0973675     0.0287051      0.227973   -0.00379354   0.000225333       2.03401       2.00455       2.88684       2.92727       2.14417       2.74882       2.18341       1.38637       1.51563       1.22793      0.644353      0.587523      0.460604      0.236552      0.154430      0.115555     0.0575652     0.0288639
  16  10 2228.4945    0.8986  0.9240  9.6020 -0.0013       5.25375  0.0310   0.0184   0.0616    0.1327   0.0000      0.859456   439.0198     -0.657048       9.74073      -2.92977      -1.70611      -4.96914      -1.23175       2.75462      -1.85803       1.89020      0.483143     -0.228654    0.00106949      0.140529     -0.126901     -0.108986     0.0992556    -0.0788580       2.25785       2.99958       3.13205       3.18492       3.06756       2.82814       2.33398       1.88399       1.48064       1.17979      0.893618      0.601697      0.411026      0.275610      0.172731      0.111093     0.0660004     0.0379176
  16  11 2372.8524    1.3061  0.9139 10.5529  0.0001       6.28837  0.0308   0.0269   0.0579    0.1083   0.0000      0.852375   439.5145       5.27340       11.5553     -0.117099      -5.32894      -2.39670     -0.709308     -0.500012       1.86145      -1.08486      0.549287     -0.286238     0.0925315      0.111130     0.0241097     -0.255723    -0.0251984    -0.0224418       2.35535       3.12472       3.38115       3.39318       3.13382       2.88694       2.35364       2.00585       1.52737       1.21551      0.838032      0.606131      0.446516      0.277325      0.174573      0.115123     0.0580747     0.0359519
  16  12 2514.9930    1.7402  1.0954 11.0191  0.0014       4.01772  0.0365   0.0338   0.0647    0.1287   0.0000      0.820372   436.8935      -1.17007       9.05214       4.86852      -5.56843       3.06158      0.202814      -4.00901     -0.244803     -0.686979      -1.25654     -0.305665    -0.0230991      0.208043     -0.140227     0.0303214      0.107793    -0.0106664       2.86502       3.57900       3.60042       3.68057       3.66475       3.23983       2.64180       2.25427       1.89044       1.43527       1.08607      0.715385      0.490091      0.319206      0.205971      0.127137     0.0767538     0.0418031
  16  14 2799.7504    2.8977  0.9125 12.0080 -0.0071       2.34676  0.0311   0.0587   0.0530    0.1328   0.0000      0.743239   435.5605       9.63587       4.63474      -6.60295      -2.23049      -7.72053     -0.403227     -0.622460      0.796941     -0.642436     0.0207766     -0.911334      0.299750     -0.565649     -0.136130      0.201891     0.0822793    -0.0230857       2.50589       2.99102       2.98181       3.23256       3.21972       2.82535       2.33904       1.87061       1.53513       1.23005      0.947913      0.643654      0.423665      0.285352      0.183643      0.118742     0.0716285     0.0403353
  16  15 2942.0326    3.4033  0.9786 12.1062 -0.0046      0.888277  0.0296   0.0681   0.0575    0.1734   0.0000      0.662208   439.9151       7.62763       16.3045      -4.61156       1.33661      -1.72276       5.66063      -4.03451      -1.53622      -3.08507      0.465967     -0.490255      0.897989    -0.0565175     -0.214133    -0.0166736     0.0121807   -0.00628813       2.29476       2.90465       2.98537       3.07154       2.91937       2.72809       2.34309       1.88231       1.49363       1.12305      0.835011      0.628573      0.428235      0.302558      0.184716      0.107469     0.0641389     0.0344745
  16  16 3083.7652    3.9886  1.1230 12.3935 -0.0033       1.49678  0.0353   0.0761   0.0642    0.2133   0.0000      0.742083   441.0443       14.8533       7.88756       1.22213      -1.31571      -3.34727       1.76402      -1.27072      -2.48401     -0.519351     -0.294065      0.633241     -0.598792      0.205397      0.191548     0.0879152    -0.0421558     0.0563994       2.52803       3.12171       3.25656       3.40976       3.09649       3.06816       2.54338       2.03840       1.64242       1.29862      0.933173      0.683413      0.488758      0.314729      0.199981      0.125750     0.0737784     0.0393406
  16  17 3225.2415    3.8853  1.3654 12.5629 -0.0064      0.108257  0.0413   0.0708   0.0745    0.1579   0.0000      0.569460   439.8671       15.7926       14.0103       3.71167      -2.71167      -4.80669       2.14029      -5.94492     -0.460789      -2.77597      0.339379     -0.952233      -1.37440      0.282903     -0.315185    -0.0887048     0.0750814    -0.0291051       3.05863       3.88187       3.88513       3.96186       3.63899       3.26699       3.03501       2.59871       2.11602       1.61485       1.24375      0.854351      0.571512      0.361248      0.239225      0.142334     0.0798321     0.0462603
  16  18 3366.7616    3.4103  1.8856 12.2593 -0.0041      0.909784  0.0505   0.0536   0.0905    0.1142   0.0000      0.375025   435.3786       13.3560       12.5351      -1.42051      -4.55309      -6.95500       1.85211      -1.75777      -2.70509      -3.80282     -0.130382      -2.70674      0.644600      0.443035      0.160268    -0.0807500      0.164751     0.0595319       3.61240       4.54421       4.56717       4.42382       4.33689       4.01514       3.64771       3.05860       2.48234       1.86090       1.39762       1.02250      0.712981      0.471933      0.292805      0.173914     0.0979216     0.0548669
  16  19 3508.2603    2.9017  2.8532 11.8786 -0.0025      0.305144  0.0675   0.0381   0.1134    0.0793   0.0000      0.238086   439.9970       13.0376       7.69664       7.51764      -5.05065      -11.1931       4.56919      -2.35398     -0.852572      -1.98414      -3.04424     -0.938982     -0.976656      0.259071     -0.640075     -0.238198    -0.0272350     -0.173142       4.66922       6.08304       6.00236       6.15484       5.98917       5.35022       4.87998       3.86810       3.18086       2.27395       1.79093       1.29322      0.920961      0.601263      0.374038      0.224555      0.130943     0.0703410
  16  20 3650.5195    2.4251  4.5405 11.0588 -0.0013      0.521547  0.0819   0.0247   0.1463    0.0648   0.0000      0.113723   419.2036       20.0670       15.5914      -1.09855     -0.444896      -4.52752       5.89050      -15.3243      -1.43036      -5.22039      0.557747     -0.615662      0.731253      -1.37651  -0.000349042     -0.103278      0.136940    -0.0392298       5.47151       7.04345       7.46147       7.51099       7.25596       6.29957       5.74408       4.71362       3.85257       2.87375       2.22214       1.53606       1.08870      0.690866      0.450310      0.274163      0.155445     0.0874939
  16  21 3792.4821    2.0399  6.1999 10.6247 -0.0007      0.610781  0.0985   0.0180   0.1862    0.0527   0.0000     0.0888618   448.4119       30.7995      -3.68616       6.82457       8.25200      -7.24335      -16.1250      -5.31370       3.83122      -4.37880      -2.06731       3.81613      -1.32773     -0.436188       1.61304     -0.335555     -0.278560    -0.0380009       6.55116       8.29789       8.94461       8.92560       8.50029       7.65654       6.66994       5.73258       4.52723       3.47106       2.62429       1.85602       1.29248      0.824637      0.534822      0.328077      0.184149      0.103765
  16  22 3934.2259    1.7493  7.6625 10.4001 -0.0002      0.312492  0.1178   0.0145   0.2175    0.0464   0.0000     0.0769920   428.5489       28.4071       18.4098      -16.7403       13.5278      -7.58990      -10.2710      -3.89782       1.61982      -1.80029      -2.17917       2.35361     -0.599498       2.06942     0.0222475     -0.298012     -0.553490    0.00805053       7.74523       9.79742       10.3378       10.3297       9.93976       8.74260       7.85176       6.49710       5.41411       4.15281       3.06158       2.17340       1.45494      0.975566      0.609172      0.367765      0.218484      0.122215
  16  23 4076.1169    1.4387  9.9827 10.2525  0.0001      0.295868  0.1547   0.0117   0.2787    0.0396   0.0000     0.0682015   450.0650       27.1451       39.6736      -31.8299      0.187193      -20.2252       12.0151      -21.2777      -14.5582       2.43759       8.25991      -3.63347      -2.61769      0.383322     -0.235089     0.0987123     -0.308813      0.325765       9.12109       11.8623       12.6535       12.7823       12.0082       11.0046       9.68359       7.94053       6.51437       4.96714       3.70419       2.69142       1.85228       1.20339      0.773338      0.479163      0.271077      0.150177
  16  24 4218.7456    1.2305 13.0559 10.0858 -0.0034      0.221615  0.2069   0.0096   0.3618    0.0362   0.0000     0.0644590   427.1371       1.39779       43.5012      -13.8859      -1.16894      -4.06713       7.74993       6.72874       5.80828      -19.0243      -2.84240       5.29034      -1.30985      -3.41313     -0.285444      0.940429      0.334608      0.140300       11.1725       14.5078       15.4674       15.5615       15.1906       13.4151       11.9662       9.92446       8.06640       6.25465       4.62650       3.37696       2.31366       1.54555      0.982031      0.603733      0.343132      0.194757
  16  25 4360.9697    1.0475 15.2965 10.0034  0.0005      0.126982  0.2753   0.0080   0.4410    0.0321   0.0000     0.0682507   433.5893       50.3975      0.441651      -5.78124      -11.4160      -14.6312      -10.2761       11.1743      -5.48052       8.56114      -9.33380      -1.93962     -0.803796       2.03585       1.12666     0.0461913     -0.406910      0.766219       13.9166       18.6014       19.2242       19.5621       18.5921       16.7974       15.0967       12.3997       10.2018       7.80632       5.97797       4.19850       2.89642       1.93494       1.21734      0.748566      0.420302      0.240660
  16  26 4504.4341    0.8533 17.6419  9.9481 -0.0021      0.336501  0.3521   0.0067   0.5252    0.0275   0.0000     0.0812550   406.2438       45.7616       52.3211      -19.3759       1.56566     -0.167142       23.3522      -24.6019      -8.37733       19.1813      -14.8002       5.99500     -0.107810      -1.70709     -0.345388    -0.0785068    -0.0589935     -0.109373       16.4586       21.1148       22.8227       23.1663       21.9100       19.9658       17.5371       14.5376       11.7956       9.02999       6.81773       4.96604       3.41621       2.30790       1.47031      0.901200      0.508820      0.289073
  17   8 1963.3533    0.5106  0.5107  9.4851 -0.0068       6.40742  0.0234   0.0140   0.0418    0.0701   0.0000       1.32925   439.7635      0.148874       13.8797      0.442045      -2.56111       3.44713       1.51033     -0.255757     -0.703285       1.40262      0.794432     -0.452760    -0.0332931     -0.217046   -0.00583835    -0.0634743    -0.0414885    -0.0554553       1.96525       2.45093       2.62817       2.62504       2.27791       2.20106       1.94137       1.76323       1.44307       1.20819      0.846757      0.649072      0.423352      0.290819      0.175877      0.116172     0.0672472     0.0384877
  17   9 2113.0568    0.7200  0.7190  9.6157 -0.0032       4.83694  0.0280   0.0163   0.0480    0.0921   0.0000       1.02196   437.7083    -0.0264244       13.1060     -0.476580      -2.90212    -0.0651055       1.34515      -3.09272      -1.43980      0.550100     0.0477218     -0.651020      0.423253     -0.438150      0.375037    -0.0397735     0.0960401    -0.0758224       2.10635       2.67531       2.64266       2.87035       2.62944       2.60830       2.29629       1.87007       1.45078       1.09723      0.898944      0.627539      0.487937      0.322894      0.206022      0.134513     0.0823986     0.0465174
  17  10 2260.4383    1.0429  0.7646 10.0863 -0.0010       2.60706  0.0258   0.0224   0.0522    0.1019   0.0000      0.879079   436.3815       1.78013       18.5369      -1.45128      -4.00996      -1.11710     -0.102315     -0.390806     -0.158517       1.37738     -0.148497     0.0796125      0.525550      0.127478     -0.395944      0.105829   -0.00234583     0.0177893       1.96300       2.57191       2.49383       2.62133       2.29582       2.18967       2.05785       1.80555       1.57460       1.25293      0.870885      0.654298      0.478510      0.313694      0.215060      0.114443     0.0719915     0.0416215
  17  11 2405.1707    1.4063  0.8706 10.7110  0.0000       1.96238  0.0295   0.0286   0.0530    0.1124   0.0000      0.810394   438.6026       2.04960       6.67123       2.23274     -0.988228      -2.94924      -1.40828      -2.47057       1.22737      0.745179     0.0399366      -1.14915     -0.389523      0.667035     0.0850755     -0.104867    -0.0410804    -0.0520899       2.11704       2.70593       2.67820       2.97146       2.75092       2.63182       2.14779       1.89627       1.48172       1.22737      0.899611      0.681020      0.452332      0.309942      0.212324      0.129817     0.0829673     0.0479718
  17  12 2548.2069    1.8277  1.0976 11.1023 -0.0038       2.07058  0.0368   0.0346   0.0643    0.1282   0.0000      0.777680   435.2534       7.75388       8.31651     -0.335153      -1.54061      -4.13433       2.99392     0.0236963      -1.86651       1.23989      0.409590      -1.14068      0.294405      0.888239    -0.0516385      0.309584    -0.0727952     0.0198030       2.72259       3.48864       3.46828       3.51735       2.90717       2.70028       2.53692       2.56294       2.14826       1.73256       1.31168      0.908283      0.613499      0.401930      0.246364      0.154567     0.0838060     0.0518692
  17  13 2691.1963    2.3319  0.9581 11.5241 -0.0037      0.992275  0.0325   0.0451   0.0562    0.1280   0.0000      0.724499   439.2510       9.80875       10.4574      -2.50510       4.43015       3.53347      0.919784      -1.65292     -0.110756     -0.837757      0.381276      0.207016     -0.966304     -0.192516      0.215786     -0.161726      0.136194    -0.0745683       2.59327       2.91543       3.30858       3.32471       2.89626       2.67517       2.39273       2.21359       1.94699       1.48577       1.08281      0.798551      0.579929      0.356817      0.210906      0.143124     0.0850752     0.0491629
  17  14 2834.5258    2.9615  0.9358 12.2528 -0.0010       1.21211  0.0305   0.0587   0.0560    0.1157   0.0000      0.822383   438.7496       4.13895       13.4284      -3.20287      -6.41133      -4.22833      -2.29519      -4.19532      0.970552     -0.631445      -1.12380      0.534230     -0.292180      0.209320    -0.0901347      0.265244    -0.0669477     0.0635153       2.11907       2.60402       2.80525       2.94063       2.82301       2.50602       2.14486       1.93469       1.52799       1.25453      0.865568      0.664083      0.471992      0.334372      0.208604      0.131439     0.0765900     0.0454741
  17  15 2977.4259    3.5756  1.0455 12.3460 -0.0009      0.557467  0.0339   0.0664   0.0582    0.1464   0.0000      0.685454   442.0205       11.9840       12.9298      0.735367      -1.37773       2.05051      -3.07197     -0.586762      -1.45535      -3.07761     -0.504449     -0.455752      0.178918     0.0391761     -0.242359     0.0660932     -0.232536    -0.0366393       2.37783       3.05607       2.95784       3.17380       3.09236       2.78350       2.50290       2.00300       1.72631       1.37686       1.08297      0.795523      0.491160      0.346895      0.222700      0.147773     0.0923979     0.0539593
  17  16 3119.6850    3.7820  1.2216 12.6258  0.0005       1.65652  0.0489   0.0689   0.0647    0.1433   0.0000      0.673535   438.2937       9.32045       10.8817      -2.63710     -0.444107      -3.32998     -0.670693      -3.52348     -0.140137      -3.43208     -0.288463       1.07821     -0.314636     -0.173203     -0.183513      0.215118    -0.0940480    -0.0177313       3.84400       5.02245       4.82760       4.04130       3.28282       3.11297       3.43683       3.49176       3.22621       2.60772       1.97788       1.32705      0.834107      0.511633      0.300041      0.174074      0.100409     0.0583519
  17  17 3261.8226    3.6610  1.6978 12.0131 -0.0005       1.32582  0.0458   0.0562   0.0805    0.1427   0.0000      0.407991   438.2995       21.8107       15.4739     -0.503661      -6.52668      -6.83129      -4.95849      -2.97596       1.55571      0.477848      -3.85085      -1.63598      0.411916     0.0613114     -0.243187    -0.0710066      0.127264     0.0551369       2.65600       4.10861       3.77361       4.37810       3.78898       3.78656       3.11665       2.72057       2.12737       1.64711       1.30476      0.917966      0.671968      0.436033      0.301247      0.180753      0.107666     0.0635758
  17  18 3403.9069    3.3036  2.3558 11.7372 -0.0026      0.994846  0.0521   0.0448   0.0997    0.1212   0.0000      0.278010   440.9508       18.5732       7.25827      -2.72755       2.51942     -0.306013       1.26473      -4.95067       1.11806      -4.02255       2.41282       1.05095      -1.51425    -0.0198228     -0.446119      0.121592   -0.00583410      0.126088       3.44314       4.46760       4.48641       4.67645       4.50930       4.13057       3.54387       3.10423       2.55794       2.05564       1.53015       1.12268      0.767109      0.520057      0.345168      0.216701      0.128464     0.0753523
  17  19 3545.9491    2.7559  3.2338 11.5118 -0.0038      0.463416  0.0672   0.0332   0.1190    0.0815   0.0000      0.193530   434.1484       14.6467       16.7931     -0.736423      -4.17744      -13.6224       2.10785      -2.21732      -2.58975      -6.15451       2.87251      -2.86212     0.0166151     -0.557497      0.167577     -0.164038    -0.0254420     0.0669356       4.54824       5.70971       6.17421       6.13822       5.71612       5.20633       4.66310       4.05531       3.37570       2.63282       2.04148       1.42965      0.999783      0.657792      0.438647      0.267576      0.164215     0.0943550
  17  20 3688.2330    2.3465  4.7388 10.8641 -0.0015      0.336825  0.0812   0.0223   0.1468    0.0652   0.0000      0.109065   430.3340       34.8362       16.5278      -7.67798       3.26458      -6.98813      -2.13571       1.53589     -0.998233      -1.93428       1.78046      -1.66202      0.471155     -0.170750      0.174042      0.232347     -0.184866      0.265623       5.11176       6.59422       6.99060       7.03264       6.87207       6.18056       5.49496       4.70519       3.85814       3.00306       2.26409       1.65967       1.19019      0.803903      0.524802      0.327959      0.194339      0.113546
  17  21 3831.0985    1.9619  6.5288 10.5069  0.0002      0.554211  0.1016   0.0165   0.1854    0.0512   0.0000     0.0811233   436.0784       17.0548      -15.0902      -1.32715       9.71109     -0.713293      -1.49483      -2.64142       12.6756      -1.56041     -0.818010      -1.16788      0.854823     -0.737210     -0.277913     -0.691413     0.0296381     0.0871276       6.33145       8.10708       8.45029       8.74766       8.52315       7.71292       6.68201       5.69966       4.76503       3.65182       2.82651       1.98076       1.48091      0.962937      0.653340      0.401384      0.242971      0.142862
  17  22 3973.2018    1.6391  8.4094 10.3047 -0.0019      0.365256  0.1266   0.0132   0.2299    0.0433   0.0000     0.0711581   426.7660       22.2623       6.92498      -45.1691       23.6187       7.44360       6.54304      -23.1195       10.4539      -10.7158      -1.49521      -1.61680      0.426699      -2.35939     0.0286740      0.839103     -0.357620     0.0814319       7.35974       9.32840       10.0257       10.2741       10.0014       9.03075       8.03126       6.67221       5.67313       4.39090       3.27190       2.39323       1.76004       1.18575      0.784546      0.488759      0.288803      0.171015
  17  23 4115.8386    1.3967 10.7173 10.1982 -0.0018      0.276414  0.1634   0.0110   0.2894    0.0380   0.0000     0.0650301   438.7908       20.9724       22.4087       16.7380      -2.91546       7.31812       1.56651      -6.66475       4.83445      -6.65397      -11.0314       2.39570      -2.67385      -1.06654      -1.87838     -0.103735     -0.691284   -0.00718029       9.09790       11.8053       12.7332       12.4320       12.3478       11.0706       9.91491       8.50953       7.02184       5.47193       4.30900       3.06445       2.16189       1.45010      0.947009      0.601524      0.365745      0.210428
  17  24 4258.8194    1.1624 13.3089 10.0451 -0.0022      0.215282  0.2193   0.0089   0.3628    0.0345   0.0000     0.0640157   432.1098       28.0839       19.1116      -7.36387       37.5478      -8.13662      -7.34115      -6.02202       19.0562      -1.38024       4.28828      -5.17057      -1.01202     -0.866494      0.723878       2.08438      0.360730     -0.191502       11.2129       14.5665       15.8525       15.9983       15.7566       14.2217       12.2415       10.5413       8.46514       6.75760       5.06876       3.78483       2.61011       1.82981       1.20832      0.753583      0.457972      0.268905
  17  25 4402.1534    0.9653 15.7792  9.9919 -0.0024      0.432121  0.2808   0.0075   0.4464    0.0298   0.0000     0.0748859   408.5807       27.5985       44.5756      -7.89538      -19.7728       13.0915       15.9216      -1.65173       4.73998      -1.76283       9.36788       7.91523       2.12159      -8.51698      -1.20825      -1.58390    -0.0719261      0.437659       13.1436       16.9686       18.6262       18.4550       17.9987       16.3329       14.7136       12.4008       10.1898       8.02336       6.13803       4.51700       3.25749       2.20593       1.43810      0.928921      0.540649      0.316953
  18   7 1840.0463    0.3824  0.3570  9.4276 -0.0017       12.3455  0.0207   0.0124   0.0365    0.0521   0.0000       2.42990   437.7036       1.27797       12.8724      0.845587      -1.04383     -0.837415      0.717411      -4.18630      -1.62620      0.498356      0.501621      0.233702     -0.627046     -0.516793    -0.0940610    -0.0111065     0.0843708     0.0224681       1.90805       2.51807       2.91473       2.94169       2.76023       2.41483       2.13054       1.63367       1.25071       1.01601      0.725408      0.538666      0.354260      0.236811      0.176587      0.101855     0.0666534     0.0432583
  18   9 2143.7981    0.7692  0.6720  9.7739 -0.0020       4.99183  0.0231   0.0173   0.0463    0.0841   0.0000      0.967065   440.0730       1.04030       15.8976       1.38947      -2.62723       3.04720       2.56918       2.42846     -0.467180      -1.58658      -1.34777     -0.852764      0.104770     -0.342060     0.0964013    -0.0665077     0.0424323    -0.0241670       1.72142       2.09219       2.29779       2.25731       2.22128       2.17500       1.83835       1.57869       1.28258       1.01913      0.797195      0.588703      0.443888      0.290560      0.206902      0.132478     0.0862485     0.0489066
  18  10 2291.7711    1.0952  0.8599 10.1684 -0.0061       4.35900  0.0280   0.0221   0.0540    0.1223   0.0000      0.868359   437.5481       5.32153       14.2410      -5.21986      -3.49042   -0.00883514       5.91151      -2.71554       1.63709     -0.729893      0.743067     -0.578594      0.159293     -0.647377     0.0733999    -0.0471795    -0.0187628     0.0286214       2.00437       2.43313       2.43450       2.57862       2.54907       2.41352       2.14385       1.72407       1.49647       1.23584      0.927166      0.683949      0.499307      0.356813      0.225708      0.151357      0.103115     0.0599471
  18  11 2437.0562    1.4444  1.0316 10.5662 -0.0023       1.47416  0.0340   0.0265   0.0569    0.1310   0.0000      0.733299   438.0960       4.87615       15.6022       1.70686      -6.61977      -6.13108     -0.909279      -3.13463      -1.27398      0.600448     -0.967620      0.179703     -0.139705     -0.425688     -0.363289     -0.197051    -0.0110984     0.0470591       2.27205       2.98232       3.08720       3.13900       2.91550       2.69735       2.59114       2.18870       1.85742       1.37165       1.10603      0.811518      0.597642      0.435968      0.288324      0.187357      0.110185     0.0645596
  18  12 2581.0014    1.9638  1.0356 11.3158 -0.0024       2.00224  0.0334   0.0358   0.0572    0.1211   0.0000      0.728202   443.9013      0.595079       12.8570       2.25851      0.652880      -3.86860     -0.684502      -2.85425     -0.703043      -1.66148     -0.986779     -0.157817      0.144770     -0.158800      0.177806     -0.132282     -0.122141    -0.0570015       2.16871       2.79899       2.83587       2.93642       2.72862       2.58729       2.47736       1.98558       1.68257       1.38743       1.06747      0.751698      0.576789      0.396596      0.267461      0.178544      0.103144     0.0635230
  18  13 2724.8580    2.4985  0.9185 11.9441 -0.0026      0.977411  0.0307   0.0480   0.0516    0.1090   0.0000      0.706616   439.1336       2.33625       13.4604       2.84340      -1.12979      -6.08746      -3.34865      -3.23785     0.0508759      -2.54265     -0.568699     -0.344910      0.513995      0.304413     -0.522237      0.163998     0.0877488    -0.0621471       2.16980       2.89985       2.72797       2.92460       2.70702       2.63202       2.32148       2.00734       1.71096       1.42123       1.11552      0.778011      0.581239      0.378829      0.260600      0.165524      0.102039     0.0602350
  18  14 2868.9125    3.1416  0.9868 11.9213 -0.0036       2.07453  0.0340   0.0582   0.0540    0.1442   0.0000      0.667448   440.4522       12.9127       11.8138       3.52297       4.24344      -2.49775       3.33160      -4.79639       1.58928      -3.60555     -0.623541      -1.19317     -0.526982     0.0535819     -0.254727     -0.155680     -0.155856   -0.00957403       2.24462       2.96313       2.80088       3.16622       3.08530       3.03849       2.32458       2.00310       1.61278       1.40293       1.13784      0.856441      0.525386      0.333392      0.235865      0.164818      0.117162     0.0719911
  18  15 3012.4431    3.7147  1.0639 12.5800 -0.0042       3.06859  0.0338   0.0684   0.0578    0.1234   0.0000      0.723856   437.3276       12.4216       11.7495     0.0171355      -1.16889     -0.192869       1.41982      -6.68467      -1.40192      -1.46003      -1.68039      0.437807      0.349751     -0.166336      0.135338      0.289197     -0.129963    -0.0287134       2.14019       2.71366       2.77168       2.94509       2.80564       2.62159       2.42179       1.97448       1.57029       1.26638       1.01550      0.729215      0.532321      0.391915      0.255933      0.166545      0.106989     0.0654929
  18  16 3155.1650    3.7895  1.2070 12.6923 -0.0030       1.73927  0.0379   0.0669   0.0621    0.1307   0.0000      0.745863   441.7294       8.72985       12.9758      -1.43604      0.366613       1.02900       4.25479      -3.40031     -0.733550      -1.42542     -0.785517     -0.620108      0.247358    -0.0283561      0.240385    -0.0984674      0.108051     0.0122093       2.48553       3.21026       3.26197       3.41167       3.34091       3.14589       2.78005       2.31096       1.82066       1.44361       1.08307      0.810668      0.623719      0.441515      0.306344      0.190740      0.120139     0.0708335
  18  17 3297.7102    3.6023  1.5996 12.4761  0.0003      0.392063  0.0419   0.0563   0.0762    0.1065   0.0000      0.454018   436.7424       11.6611       15.5088       3.47786      -2.22164      -8.75987      -8.52032      -6.32715       6.06032     -0.626411    -0.0550219      0.744218       1.51360     -0.118519     -0.242514      0.192628     -0.211700     0.0931532       2.65887       3.36708       3.52787       3.58975       3.44467       3.30750       2.96270       2.51774       2.00420       1.63244       1.28571      0.985512      0.707133      0.467883      0.313173      0.210740      0.138517     0.0845319
  18  18 3440.4827    3.0510  2.4100 11.9580 -0.0011       1.00836  0.0551   0.0400   0.0977    0.0910   0.0000      0.260191   442.1547       14.7246       1.38324       9.58460      -1.26677      -8.40667       2.27036      -3.35642       4.10133      -5.03122      -1.42056      -1.26036     0.0124314     -0.229445     -0.322625      0.480378     0.0710859    -0.0193249       3.50146       4.44305       4.41485       4.51441       4.48437       4.43775       3.94276       3.25527       2.68430       2.04000       1.65063       1.24913      0.929267      0.660033      0.441065      0.286487      0.183638      0.107322
  18  19 3583.1652    2.6244  3.3978 11.5446 -0.0007      0.434010  0.0683   0.0300   0.1186    0.0733   0.0000      0.177263   439.1042       26.7649       14.6224       1.04486     -0.470995     -0.227708      -1.46810     0.0239289      -1.60090      -1.19730       1.25409     -0.382706    0.00169242       1.02992     -0.205364    -0.0471463    -0.0816668    -0.0729415       4.22016       5.46097       5.73666       5.90101       5.77689       5.19010       4.63963       3.92541       3.32810       2.72347       2.09265       1.57045       1.09525      0.750662      0.494696      0.328946      0.214615      0.127877
  18  20 3726.0365    2.2473  5.4803 10.8170 -0.0006      0.619882  0.0878   0.0199   0.1616    0.0557   0.0000     0.0946610   444.1950       30.3079       14.0554       7.18469      0.609289      -20.2007       1.92260      -8.25851       2.20244      -5.35077      -2.95140      -2.13363       1.45653     0.0267454      0.124691      0.166647     0.0213005     -0.333362       5.20103       6.74843       7.33215       7.47542       7.28564       6.74276       5.92305       4.93558       4.12801       3.22575       2.51828       1.91469       1.33697      0.947529      0.636508      0.411284      0.264160      0.162473
  18  21 3869.1334    1.9015  6.8881 10.5349 -0.0007      0.522742  0.1038   0.0155   0.1912    0.0469   0.0000     0.0820788   439.3216       13.2723       16.8046      -1.53383      -20.2775      -16.5457       2.24013      0.374328      -1.61589      -7.49177      -1.40976     -0.977294      -4.06178      0.343149      0.925318     -0.924922     -0.170966      0.477781       6.05471       7.90859       8.13879       8.57050       8.09230       7.55624       6.85278       5.83584       4.83949       3.80995       3.06324       2.26144       1.61931       1.09897      0.745731      0.487024      0.308605      0.184947
  18  22 4011.5318    1.5718  9.2852 10.2864 -0.0007      0.214933  0.1336   0.0117   0.2452    0.0386   0.0000     0.0647004   448.9049       49.1921       7.96140      -3.71329       31.6998      -8.22580      -1.46892      -15.4166       7.34645       4.88144      -7.78806      -10.9150       2.96865      -1.27283     0.0917271     -0.422876     -0.385181      0.607012       7.45270       9.40427       10.1480       10.4666       10.0224       9.34538       8.31627       7.09041       5.92484       4.66168       3.70928       2.72898       1.99110       1.36833      0.921890      0.609883      0.382679      0.229903
  18  23 4154.9190    1.3062 11.8703 10.2465 -0.0015      0.354620  0.1853   0.0099   0.3173    0.0339   0.0000     0.0639421   437.4162       20.7678       13.0012      -7.73986       16.4298      -40.4194      -12.2575      -8.73200      -9.14154      -10.0800      -1.71761      -6.00103     -0.286424       1.86705      0.532392      0.622137     -0.521453      0.340492       9.09996       12.3649       12.7424       13.6546       12.7929       12.2247       10.4682       9.16007       7.51511       6.12772       4.72409       3.52336       2.53362       1.76949       1.18292      0.781826      0.479088      0.292262
  18  24 4297.8775    1.0997 14.0125 10.1322 -0.0014      0.293044  0.2346   0.0083   0.3803    0.0313   0.0000     0.0708979   437.7355       33.9911       23.7242      -23.3340       5.07624       10.0811      -2.21236      -25.0109      -10.9105      -19.9408       2.75341       6.72415     -0.938795      -1.28868      -1.63782      0.564572     -0.438798      0.636225       11.0056       14.2817       15.7356       15.7269       15.6479       14.1279       12.9175       10.7858       8.98060       7.18224       5.59073       4.11469       3.08498       2.13816       1.45011      0.946191      0.584939      0.352633
  19   8 2021.8452    0.5868  0.6140  9.4474 -0.0020       5.39020  0.0222   0.0137   0.0449    0.0744   0.0000       1.09298   439.3652      -1.19719       14.9120     -0.147228      -3.76212      -3.48477      0.212477     -0.352476     0.0218769      0.811469      0.551763      0.780046    -0.0174046    -0.0499900      0.243240     -0.307522     0.0910626     0.0300554       1.65347       2.08538       2.17590       2.20697       2.08068       2.04885       1.90151       1.65010       1.25192       1.02785      0.807993      0.641682      0.468466      0.336531      0.239725      0.154348     0.0982722     0.0630753
  19   9 2173.8790    0.8367  0.6537  9.8019 -0.0011       5.84683  0.0231   0.0178   0.0413    0.0903   0.0000      0.925230   437.4928       1.36423       9.91305      -1.15131      -3.85362      0.594894     -0.128298       1.64771       1.17905     -0.549451     -0.189927     -0.407856     0.0477470      0.267312   -0.00860808    -0.0316897    -0.0649248    -0.0631310       1.66770       2.15664       2.25202       2.20077       2.22903       2.06525       1.81303       1.60211       1.38996       1.16369      0.982270      0.707527      0.497450      0.331333      0.238380      0.150148      0.103815     0.0611340
  19  10 2322.5461    1.1419  0.9717 10.0567  0.0005       5.26557  0.0305   0.0213   0.0558    0.1186   0.0000      0.754943   438.2228      -3.21232       12.2121       1.89649    -0.0748659      -1.99835      -3.04217      0.150491       2.09245      -1.14350    -0.0489758      0.326781     -0.206790     -0.322202     -0.147431     -0.185931     0.0183121     0.0236450       2.08259       2.55186       2.67894       2.71036       2.74004       2.56815       2.25662       1.94888       1.72540       1.32028      0.999785      0.801903      0.574087      0.435765      0.304216      0.203423      0.122095     0.0772177
  19  11 2468.3336    1.5431  1.0521 10.6785 -0.0048       3.95832  0.0330   0.0279   0.0594    0.1282   0.0000      0.803658   439.3436       7.90880       11.1271       1.31320      0.757659      -3.73921       1.10278     -0.274680      -2.22466      -2.16712      0.496907      -1.00122    -0.0404551      0.632281      0.462156     -0.328618     0.0608613   -0.00753061       2.16004       2.78085       3.04850       2.91555       2.88003       2.65125       2.34456       2.17711       1.75327       1.41349       1.12725      0.836512      0.592479      0.429401      0.304179      0.191719      0.123628     0.0748999
  19  12 2613.2448    2.0882  1.0028 11.4237 -0.0000      0.994237  0.0298   0.0383   0.0591    0.1242   0.0000      0.745984   436.8121       7.76120       11.1685       3.55193      -5.19051      -4.97258      -3.27969       2.27919      0.294612      0.850105      -1.23011     -0.416456      0.409546      0.584676      0.128114     -0.195280   -0.00964996     0.0484508       1.86807       2.42844       2.56005       2.65097       2.78393       2.38007       2.19265       1.83013       1.49657       1.29500      0.975423      0.765765      0.521225      0.388380      0.263033      0.182460      0.112932     0.0722381
  19  13 2758.1167    2.6786  0.9149 11.9131 -0.0018       1.28921  0.0270   0.0500   0.0518    0.1150   0.0000      0.614431   437.0242       4.99556       14.5949      -1.46976      -1.29085      -4.31929       1.02931      -2.58046       1.42109       1.12085      0.717433     -0.471260     -0.221837     -0.369060     -0.393076     -0.189905    -0.0318543    -0.0154171       1.79516       2.26279       2.28483       2.46199       2.40666       2.28156       1.99033       1.72017       1.48478       1.14814      0.912465      0.680828      0.528825      0.365051      0.252150      0.169588      0.114170     0.0684254
  19  14 2902.7952    3.2190  0.9902 12.1340 -0.0039       2.78729  0.0293   0.0579   0.0549    0.1238   0.0000      0.749173   438.5136       14.6960       14.1309      0.465488       2.56817      -2.72783     -0.408408      -4.90689     -0.453608      -2.57506    -0.0499419     -0.449535     -0.588024    -0.0993976     0.0414834      0.156578    -0.0753906    -0.0819618       1.91179       2.31587       2.44762       2.25650       2.45613       2.38187       2.19349       1.87281       1.46114       1.20176      0.909846      0.740653      0.549018      0.398345      0.278358      0.187187      0.121513     0.0728727
  19  15 3046.7981    3.8050  1.1591 12.5300 -0.0057      0.546037  0.0347   0.0660   0.0596    0.1313   0.0000      0.699704   437.1548       13.0946       14.2485      -7.64553       1.08685      -3.58457       5.75369      -4.81955      -3.47664      -1.53063     -0.304857     -0.181914       1.02204     0.0367366      0.106157     0.0142183     0.0797237     -0.106158       2.17577       2.78729       2.99775       2.93319       2.73982       2.63202       2.44670       2.13203       1.79716       1.50026       1.18933      0.897325      0.634501      0.448401      0.301577      0.206660      0.126366     0.0804214
  19  16 3190.1639    3.7921  1.4396 12.3880 -0.0053      0.780653  0.0385   0.0581   0.0681    0.1078   0.0000      0.464906   443.0147       17.5798       20.0578      0.296257      -2.36108      -2.65111       1.68267      -5.66486      -3.15313      -2.37137       1.25771      0.112600     -0.729148     -0.243108     -0.472532     -0.135041    0.00838859   0.000961237       2.38333       3.01499       3.17529       3.30206       3.09216       2.80193       2.65163       2.30433       2.00469       1.59764       1.22826      0.947606      0.697489      0.482272      0.340422      0.215995      0.141258     0.0869977
  19  17 3333.2725    3.2804  1.9168 12.5098 -0.0035      0.813285  0.0499   0.0457   0.0822    0.0711   0.0000      0.381652   437.5072       23.1640       14.5822       1.54075       3.05289      -4.71218       3.73901      -4.73985      -2.72183      -3.59089       1.74556     -0.281195     -0.753655      0.224668     -0.341924    -0.0455908     -0.253451      0.100913       2.71066       3.54057       3.74924       3.75884       3.80175       3.39210       3.17489       2.72623       2.40367       1.90980       1.49666       1.13309      0.865464      0.592135      0.427121      0.279203      0.172064      0.110767
  19  18 3476.6705    2.8889  2.8639 11.6354 -0.0009      0.957845  0.0586   0.0331   0.1045    0.0784   0.0000      0.214519   439.8844       21.8630       21.0240      -4.06948       2.25525      -7.44047       4.42235      -3.33201       2.90171      -1.26007      -1.22493    -0.0174925      -1.92541     -0.114329   -0.00746804     -0.333259     0.0496091     0.0604190       3.40585       4.57046       4.86577       4.89977       4.83119       4.44587       4.06573       3.38244       2.88111       2.30561       1.84672       1.40170       1.01569      0.708240      0.492716      0.320882      0.213147      0.133861
  19  19 3619.8811    2.5004  3.9003 11.1851 -0.0007      0.549407  0.0706   0.0252   0.1267    0.0673   0.0000      0.145603   437.6390       23.1747       16.5172      -3.42295       1.29660      -7.84205    -0.0294567      -7.48226     -0.559792      -2.36587       5.87501      -3.67320       1.23929      0.220042      -1.06762     -0.450616      0.212278     0.0805151       4.07948       5.25646       5.48437       5.75499       5.66341       5.22127       4.60535       4.05824       3.46591       2.76707       2.17317       1.68773       1.21724      0.873983      0.583643      0.401624      0.256402      0.160418
  19  20 3763.2315    2.0966  6.2706 10.7711  0.0001      0.509268  0.0957   0.0174   0.1743    0.0471   0.0000     0.0843438   429.2455       15.3110       27.3527      -9.44131      -5.45324      0.154481      0.671139      -1.82006      -2.54194      -6.81751      -4.62399       3.83172      0.505892     -0.684201     -0.233453     0.0908496      0.583211     0.0213722       5.32216       6.91247       7.29098       7.46755       7.38623       6.78490       6.29954       5.39821       4.54221       3.67026       2.87978       2.23008       1.62616       1.18318      0.807764      0.545669      0.343587      0.220346
  19  21 3906.5428    1.7718  7.8273 10.5067 -0.0010      0.394986  0.1167   0.0136   0.2058    0.0399   0.0000     0.0730098   436.7852       7.33559       24.6335       3.32257      -14.3347      -6.08465       19.6351       2.29086      -1.35396      -1.42074       2.79276      -1.29347      -4.89496      -1.56191     -0.499338      0.628810     -0.184300     -0.275595       6.17874       8.18415       8.46130       8.76803       8.69486       8.01549       7.41923       6.26609       5.38772       4.30183       3.38424       2.60991       1.90966       1.39847      0.942041      0.628752      0.409980      0.253387
  19  22 4049.6131    1.5244  9.9634 10.2257 -0.0007      0.205364  0.1400   0.0109   0.2545    0.0362   0.0000     0.0599595   436.1902       32.1279       8.22378      -19.4948      -6.43297       15.0784      -8.45497      -17.3255       12.9408      -7.31121       4.20156       3.66267      -2.88820      -2.18001       2.44056     -0.812346      0.634560     -0.362898       6.95010       9.44121       10.0035       10.2308       10.1577       9.11253       8.57186       7.23820       6.26217       5.00292       3.98616       3.02503       2.21824       1.57907       1.09433      0.731686      0.454661      0.284131
  19  23 4193.3287    1.2692 12.6490 10.2104 -0.0030      0.271709  0.1910   0.0090   0.3293    0.0310   0.0000     0.0620168   437.5972       35.8312       13.5970       6.20047      -6.07811       15.2196       12.6941      0.295861      -6.89887      -2.40835       1.54175       3.64377       5.63034      -4.18547      0.579610      0.266624       1.17810      0.321000       8.87910       11.6358       12.6231       12.8010       12.7167       11.8860       10.5427       9.09426       7.66112       6.20358       4.91257       3.76478       2.74381       1.97072       1.36654      0.905317      0.592372      0.367411
  19  24 4337.3820    1.0636 15.2188 10.0587 -0.0008      0.314686  0.2513   0.0073   0.3974    0.0286   0.0000     0.0694521   448.0315       44.5522      -21.5030      -7.10410       27.7221      -29.4130       8.22145      -10.5965      -3.64938      -11.4528      -1.79389      -1.56238      -9.03988       1.23071       3.62175      -1.76871     -0.693635    -0.0730417       10.7517       13.9909       15.2434       15.2455       14.9212       14.0813       12.7388       11.0557       9.31642       7.60240       6.06797       4.57212       3.43321       2.42975       1.67621       1.09470      0.730870      0.456687
  20   6 1734.2108    0.2913  0.2831  9.5165 -0.0033       10.0391  0.0153   0.0106   0.0312    0.0381   0.0000       3.67321   438.8566     -0.237189       14.8100     0.0825084      -4.83266      -2.34510       2.35724      0.381821       1.15811       1.02335     0.0697070      0.556530      0.170561     -0.249167      0.116748   -0.00807352     -0.177911    -0.0456668       1.12016       1.46470       1.58798       1.54543       1.48281       1.29948       1.32679       1.13016       1.01745      0.855419      0.695976      0.548208      0.389880      0.260969      0.200447      0.127401     0.0815176     0.0537796
  20   8 2050.1563    0.6325  0.6194  9.6117 -0.0042       6.22970  0.0223   0.0142   0.0429    0.0712   0.0000       1.04825   438.2306      0.740304       13.6041     -0.640110      -2.42219      0.528005      0.889119     -0.838193      -1.11529      -1.31397      0.965822      0.821124      0.891228      0.412269    -0.0493014     -0.257102    -0.0843773     0.0933185       1.39725       1.83641       1.93574       1.99327       1.94815       1.66799       1.75724       1.40021       1.25404       1.06058      0.861261      0.647545      0.494169      0.337036      0.248442      0.167389      0.109435     0.0687373
  20   9 2203.2825    0.8821  0.7352 10.0136 -0.0036       6.60754  0.0250   0.0183   0.0447    0.0890   0.0000      0.951920   436.4731      0.535880       9.96468     -0.536714      -2.88589      -3.70444      0.278507     -0.540536       1.27969      -1.94980     -0.828560      -1.52718    -0.0186227     -0.156848     -0.362765    -0.0426124   -0.00561103      0.130517       1.51045       1.98852       2.14129       2.22368       2.18160       2.01928       1.83944       1.55551       1.42787       1.08619      0.866661      0.707866      0.521537      0.367008      0.262085      0.171428      0.116704     0.0790469
  20  10 2352.5481    1.2455  0.9468 10.2511 -0.0007       3.18167  0.0286   0.0218   0.0510    0.1078   0.0000      0.783152   437.5143       3.70259       9.38944       2.05313      -2.81234      -4.59166     -0.771016      -1.94497      0.768140      -1.05575      -2.27173     -0.422613     0.0208494     0.0228420     -0.174268    0.00666652     0.0296408   -0.00515646       1.70691       2.13403       2.26031       2.42165       2.35421       2.23243       1.96484       1.72886       1.47071       1.17977      0.947256      0.745871      0.542621      0.400310      0.281925      0.189705      0.128537     0.0841323
  20  11 2499.1444    1.6499  1.1790 10.5994 -0.0025       2.39803  0.0329   0.0276   0.0601    0.1431   0.0000      0.620798   436.9588       4.84337       16.8410      -1.79191      0.578601      0.163657    -0.0396838      -4.17485     -0.215657      -1.58534      0.579761     0.0514976     -0.286511      0.149405     0.0284517     -0.169720      0.113786    -0.0479649       1.95364       2.49097       2.70784       2.72205       2.59396       2.40403       2.27526       1.94795       1.73198       1.46772       1.13128      0.900843      0.663937      0.470598      0.318729      0.231585      0.140666     0.0934872
  20  12 2645.1047    2.2851  0.9447 11.2477 -0.0027       3.20756  0.0283   0.0404   0.0489    0.1396   0.0000      0.664880   437.5819       10.1799       13.4456      -1.39652     -0.539402      0.639865      0.699424      -3.38788      -2.32284     -0.901716       1.08742      0.318397     -0.541068      0.416815     0.0747519     -0.264870    -0.0237466     0.0726260       1.72670       2.13743       2.33587       2.67896       2.49574       2.05069       2.07560       1.80277       1.51954       1.16681      0.976177      0.758319      0.553018      0.386667      0.280219      0.197559      0.123114     0.0764444
  20  13 2790.9212    2.7998  0.9582 11.8439 -0.0021       1.60533  0.0280   0.0490   0.0504    0.1152   0.0000      0.791643   439.5829       10.6112       9.98655      -5.04875      -3.23691      -5.04229       1.12121      -2.52883       1.70542     -0.270515       2.54016     -0.319439      0.276964      0.600728     -0.702576     -0.120544    -0.0273943     0.0475818       1.67198       2.22689       2.36112       2.40975       2.40297       2.19165       2.04343       1.73004       1.49023       1.14111      0.973864      0.734381      0.555631      0.386619      0.279097      0.186930      0.123588     0.0785011
  20  14 2936.1956    3.3877  1.0741 12.2174 -0.0009      0.490570  0.0340   0.0579   0.0567    0.1288   0.0000      0.712124   439.2180       11.6400       8.36730      -2.59909      -2.23138      -3.95793      -1.14325      0.589318     -0.488848     -0.522561       1.26785      0.333408       1.23656     -0.256028    -0.0238122      0.209862     -0.133061    0.00359230       2.30864       2.59155       2.47111       2.56363       2.89961       2.86160       2.28642       1.92111       1.73660       1.49143       1.17251      0.867309      0.623622      0.494837      0.352051      0.247446      0.159105     0.0953720
  20  15 3080.7367    3.7761  1.0497 12.7442 -0.0020      0.516321  0.0309   0.0662   0.0568    0.1115   0.0000      0.826731   440.2642       8.81900       14.3395       8.26664    -0.0868928      -6.67178       1.65407      -2.12144       4.94238      -2.55517      0.806028      -1.75848      0.432848      0.317779     -0.271061    0.00747209     -0.321164      0.212207       1.80131       2.29791       2.43163       2.57734       2.49701       2.45646       2.10795       1.80956       1.49544       1.28670       1.01871      0.756220      0.589512      0.401048      0.297261      0.206956      0.141838     0.0852421
  20  16 3224.6069    3.8085  1.3167 12.8261 -0.0042     -0.608914  0.0392   0.0612   0.0620    0.0953   0.0000      0.533549   438.7720       20.8483       11.9287       9.95626       2.26458      -6.62253      -6.44692      -4.04359     0.0525240      -5.21450     -0.769662     -0.231347     -0.755171     -0.996076    0.00543429      0.221530      0.131022    0.00602059       2.14234       2.86579       3.02882       3.21862       3.18197       2.81510       2.70956       2.15375       1.92996       1.59678       1.23579      0.995372      0.697540      0.511435      0.360408      0.234759      0.167930      0.103620
  20  17 3368.4915    3.2575  2.1037 12.2235 -0.0015      0.963660  0.0477   0.0410   0.0852    0.0678   0.0000      0.259392   440.7492       27.1746       16.3587     -0.889993      -5.10684      -5.90447       3.14132      -1.56692      -1.58134      -6.11197      -2.76305       1.92747     -0.151614      -1.92422     -0.615415     -0.425007    -0.0637750    -0.0606792       2.72169       3.57783       3.93316       4.11583       3.98677       3.70813       3.32134       2.84304       2.35780       1.94152       1.52684       1.15319      0.854045      0.639128      0.464103      0.302813      0.199934      0.132593
  20  18 3512.3667    2.8157  3.3536 11.5963 -0.0012      0.637694  0.0643   0.0290   0.1105    0.0611   0.0000      0.175218   436.4436       20.8925       13.6532       3.33132      -1.13579      -4.86731       2.41860      -1.71071      -3.97412      -5.22557       2.37202     -0.876055     -0.120561      -1.76841      0.386035     -0.112767     -0.644674      0.286794       3.37403       4.48748       4.67449       4.86437       4.74627       4.48470       4.00755       3.62050       2.97514       2.61789       2.06706       1.59673       1.18931      0.852382      0.593264      0.407991      0.264658      0.174835
  20  19 3656.3646    2.3754  4.9838 10.9880 -0.0004      0.677319  0.0781   0.0204   0.1424    0.0521   0.0000      0.103285   435.8416       27.7493       2.74201       3.43414       6.41194      -8.67810       2.13927      -2.93329       8.38157     -0.345219     -0.806146      -1.97682       4.20071      0.204097      -1.02890     -0.215455      0.319523     -0.197001       4.19616       5.36937       5.79418       5.96999       5.92298       5.52449       5.04580       4.44104       3.72556       3.04049       2.45385       1.87923       1.43956       1.03227      0.743225      0.503317      0.338160      0.213549
  20  20 3800.0968    2.0024  6.4577 10.6447 -0.0004      0.434337  0.0941   0.0158   0.1748    0.0460   0.0000     0.0806185   439.0106       36.6829       11.9533      -13.5438       1.01052      -3.85930      -9.13251      -17.0502       8.19929     -0.925132     -0.523863      -3.00842       1.07627     -0.479597     -0.641339      0.288779     -0.118059     0.0882980       5.11126       6.42857       6.81933       7.13020       7.12690       6.65976       6.06816       5.33448       4.49714       3.69841       2.96296       2.26961       1.71976       1.28508      0.890464      0.622083      0.408373      0.264635
  20  21 3943.7887    1.6984  8.5574 10.4331 -0.0005      0.330095  0.1210   0.0123   0.2177    0.0365   0.0000     0.0674912   435.9877       11.7710       11.5321      -12.5578       7.88076       6.96871      -4.69023      -16.2406       4.68510      -8.74088      -6.12592       2.50054       1.29941     -0.390022     -0.400130      0.494099      0.687652     -0.617542       6.04156       7.88754       8.47308       8.86042       8.60718       8.13808       7.36190       6.64305       5.46742       4.52329       3.57679       2.80989       2.08332       1.56351       1.09568      0.748169      0.495766      0.318027
  20  23 4231.2516    1.2333 13.4876 10.1730 -0.0011      0.262982  0.2007   0.0083   0.3403    0.0294   0.0000     0.0586906   430.5900       41.7126       17.0973      -20.6205       1.18932      -6.28726       9.60454      -10.1521       12.9801      -4.78371       5.43238       6.79335      -2.74596     -0.170940     -0.904432       1.19610     -0.922142     -0.287043       8.58248       11.3952       12.3203       12.8831       12.4369       11.6739       10.7498       9.25114       7.98602       6.61442       5.30808       4.08562       3.07833       2.24069       1.56355       1.08021      0.705375      0.444562
  20  24 4375.3319    1.0133 15.7948 10.0144 -0.0007      0.189677  0.2660   0.0066   0.4108    0.0274   0.0000     0.0730469   409.1959       23.8499       15.1064      -14.4760       2.06405      -19.9993      -26.0751       1.33251       12.6790      -15.1781      -15.3116      -3.33611       1.46569      0.697962     -0.984213       1.55307    0.00320741     0.0917683       10.3673       13.9325       15.0361       15.2825       15.5055       14.2089       13.2001       11.4300       9.61184       8.01118       6.40882       5.05445       3.72749       2.74084       1.93125       1.31390      0.874652      0.559093
  21   7 1919.9167    0.4690  0.4616  9.4965 -0.0005       11.5319  0.0219   0.0118   0.0349    0.0542   0.0000       1.79004   438.0433      0.576173       10.8959      -1.37831     -0.662035      0.583674      0.654274      0.299177      0.636580      0.573618     -0.310524     -0.397652     -0.312372     -0.542304     -0.515359    -0.0806908     -0.112703    -0.0191713       1.32796       1.96311       1.80969       1.94434       2.03793       1.76295       1.78551       1.26135       1.29015       1.01326      0.908492      0.710372      0.493558      0.384494      0.259742      0.175036      0.116409     0.0796905
  21   8 2077.7939    0.7236  0.6225  9.4684 -0.0014       3.87425  0.0213   0.0147   0.0374    0.0797   0.0000      0.900794   437.7976    0.00246704       10.7784      -2.02594      -1.70142     -0.960779       1.14292       3.21108     -0.181750       2.04270       1.17536      0.736654     0.0551711    -0.0153847      0.280165      0.182697     0.0501864     -0.112318       1.32181       1.83991       1.96484       2.02106       1.85964       1.79084       1.62597       1.47554       1.26940       1.08171      0.856338      0.680284      0.514383      0.371976      0.261481      0.168016      0.119724     0.0822107
  21   9 2232.0093    0.9910  0.7434 10.0945 -0.0012       5.13595  0.0237   0.0192   0.0424    0.0887   0.0000      0.818201   438.0532     -0.268373       9.37745       3.79948      -1.79114      0.987880      0.723127      0.388149      -1.67907      -2.34757      0.315092     0.0400402     -0.168593     -0.352183     -0.168073    -0.0376441     0.0994901     0.0716906       1.42148       1.83613       1.84698       1.95525       1.99741       1.86528       1.75925       1.48177       1.31228       1.07876      0.950135      0.737447      0.542676      0.378638      0.290955      0.204634      0.133677     0.0899913
  21  10 2382.0848    1.3068  0.9545 10.5329 -0.0041       4.68610  0.0269   0.0234   0.0536    0.1009   0.0000      0.793235   438.8285       3.46141       9.92864      -4.12092       1.45584      -1.54951     -0.736116      0.723219     -0.389356      -2.18369    0.00273332     -0.484103     -0.995382     -0.828964     -0.502037      0.142503     0.0909510     0.0139589       1.51702       1.97424       2.17369       2.25505       2.22608       2.07473       1.94254       1.69735       1.36042       1.18422      0.900030      0.725111      0.554444      0.400616      0.305442      0.219418      0.146508     0.0933203
  21  11 2529.4646    1.8085  1.0576 10.8948 -0.0018       1.96698  0.0288   0.0304   0.0554    0.1224   0.0000      0.662842   439.3430       4.36182       15.1605      0.368583      -4.37539      -3.71219      -1.88732       1.57025       1.05253    -0.0918508       1.02011     -0.287755     -0.894850      0.661252      0.218425      0.457230   -0.00316827    0.00684878       1.66789       2.19046       2.32949       2.43255       2.25495       2.17909       1.97733       1.77682       1.58665       1.30595       1.07252      0.800000      0.625707      0.451958      0.333357      0.228372      0.153161     0.0967445
  21  12 2676.3834    2.1986  1.0743 11.6654 -0.0018       2.81695  0.0323   0.0385   0.0568    0.1083   0.0000      0.745250   439.0858       6.31463       14.5051      0.993845      -1.74718      -2.90900       3.67967      -3.96633      -1.43141      -2.18310      0.799844       1.11794      0.871058      0.250720     0.0603336     -0.207071    -0.0753314     0.0257122       1.77120       2.15103       2.31270       2.49164       2.52496       2.26963       2.03294       1.87722       1.68849       1.29611       1.07349      0.868123      0.630905      0.494600      0.358837      0.229686      0.162297      0.110776
  21  13 2823.1949    2.9182  0.9101 12.2318 -0.0035      0.892325  0.0288   0.0534   0.0505    0.1162   0.0000      0.707033   440.6331       6.51510       10.6209       1.40903       2.52484      -5.29600       2.74235      -2.99910     -0.356294     -0.752927      0.103767     -0.658442      0.390006      0.520858      0.162121     -0.133574     0.0216225      0.144407       1.95862       2.61807       2.61857       2.74409       2.77381       2.69738       2.38673       1.96149       1.62018       1.36129       1.09615      0.935737      0.643499      0.485045      0.315425      0.209968      0.146685      0.106813
  21  14 2969.1372    3.3934  1.0102 12.5139 -0.0052       1.42835  0.0336   0.0606   0.0541    0.1079   0.0000      0.802722   439.8494       7.75774       12.9950      -2.48182      -3.17493      -3.89366      -4.54127      -4.98911       1.92058      -2.72353      -1.16363      -2.99664     0.0348373      0.133778    -0.0403502      0.125973      0.273174     -0.194180       2.01112       2.78301       2.66202       2.86268       2.35926       2.22731       2.04128       1.97370       1.90605       1.76243       1.34887       1.08889      0.800886      0.554215      0.371064      0.251144      0.165286      0.102557
  21  15 3114.1875    3.8000  1.2465 12.5459 -0.0037     -0.270662  0.0336   0.0598   0.0602    0.1123   0.0000      0.605549   439.9637       10.9643       12.4358       3.28389      0.723609      -4.23160     -0.588557      -6.99735      -1.37728    -0.0656644     0.0164545      -2.02611     -0.732369    -0.0431137     -0.258561      0.296788     0.0591889      0.207957       1.77567       2.31577       2.36095       2.54704       2.52800       2.33571       2.19788       2.01210       1.65016       1.36987       1.09640      0.865071      0.658186      0.502794      0.352684      0.259808      0.175402      0.115020
  21  16 3258.8768    3.5801  1.4703 12.6356  0.0009      0.726663  0.0381   0.0529   0.0676    0.0851   0.0000      0.422826   438.1097       13.9529       16.4040      -1.43312      -6.33539      -6.24374    -0.0356479      -6.76882       1.57802      -2.34117     -0.458080      -1.16916       1.81072      -1.11234     -0.540108      0.566991     -0.185737     -0.152437       2.10055       2.75005       2.96384       3.04368       2.89586       2.78604       2.52515       2.29996       1.92867       1.65757       1.29682       1.04492      0.778541      0.580467      0.402214      0.281266      0.193355      0.123501
  21  17 3403.3211    3.2011  2.2029 12.1212 -0.0010       1.09260  0.0472   0.0383   0.0868    0.0635   0.0000      0.281349   437.9662       12.4441       12.4871      -1.51003      -8.45917      -4.21587      0.484170      -5.28569      0.498322       2.13170      0.853889      -1.53825    -0.0225525     -0.220521      0.745063     -0.140724     -0.432770   -0.00769193       2.66203       3.44162       3.66823       3.83658       3.70954       3.56153       3.22771       2.89988       2.41951       1.91865       1.57579       1.22056      0.951590      0.676670      0.502003      0.350994      0.249476      0.159238
  21  18 3547.7864    2.6799  3.3273 11.6435  0.0004       1.05084  0.0626   0.0276   0.1078    0.0548   0.0000      0.179291   440.7637       21.2847       8.90717       7.97424      -7.20625      -11.8799      -1.33538      -2.10056       1.84566       2.71206     -0.907237      -1.54465      0.909523      0.174513      0.880748      0.438221    -0.0251625      0.240997       3.19968       4.18183       4.37747       4.70923       4.52456       4.47640       3.92539       3.44975       3.03103       2.53484       2.00768       1.63146       1.21746      0.910029      0.635432      0.453075      0.301461      0.203921
  21  19 3692.1689    2.2691  4.9244 11.0337 -0.0005      0.577797  0.0780   0.0193   0.1380    0.0477   0.0000      0.106981   442.1293       22.5742       2.51699      -2.99147       3.47550      -7.54406     -0.180160      -1.97384       3.96800      -4.09774       3.61357       1.35393      -4.29782       1.18727      0.829978     -0.551744     -0.135781    -0.0170097       3.95494       5.26217       5.59953       5.64655       5.73855       5.34251       5.01657       4.42146       3.75422       3.16629       2.48604       2.01783       1.52341       1.15126      0.803974      0.576472      0.387546      0.251152
  21  20 3836.7112    1.9145  6.7674 10.6548 -0.0003      0.638879  0.0963   0.0146   0.1795    0.0401   0.0000     0.0783022   442.2597       16.9105       14.8771       10.9433       15.1410      -11.4244      -6.31102      -6.48353       5.08642      -2.19902       4.07207       2.01889      0.200458      -1.87685      0.788308    -0.0337117      0.486850     -0.167350       4.75462       6.42066       6.80256       7.20518       7.15064       6.70605       6.13227       5.24956       4.66419       3.75748       3.08484       2.40402       1.83589       1.36470      0.958178      0.679341      0.457022      0.303193
  21  21 3980.7667    1.6328  8.4536 10.3627 -0.0002      0.350897  0.1176   0.0115   0.2108    0.0357   0.0000     0.0696850   435.3665       22.7750       8.58820       5.88621     -0.758206      -9.90627      -19.0343      -7.53435       4.12883      -1.98697       2.90893       1.65012      -3.32683      0.741163       1.16684    -0.0243708     -0.995403     -0.338972       5.55150       7.42094       8.14747       8.30317       8.29832       7.74619       7.21090       6.25379       5.41316       4.43130       3.57752       2.81707       2.11516       1.61674       1.15373      0.814119      0.540169      0.354292
  21  22 4124.7191    1.3638 11.6854 10.2146  0.0002     0.0615699  0.1689   0.0090   0.2889    0.0308   0.0000     0.0642279   443.3904       32.4613       2.54323      -2.15457      -9.97597       1.64746      -10.8497      -18.5138       12.4093      -7.40138     -0.311763      -4.26820       1.15290       1.50554      0.881581      0.190797      0.194470      0.346741       7.35351       9.58961       10.3335       10.7775       10.7257       10.1208       9.14641       8.11915       7.13689       5.86156       4.70483       3.71814       2.85969       2.10441       1.51964       1.07525      0.717722      0.467053
  22   6 1781.5828    0.3660  0.3284  9.4406 -0.0073       11.2286  0.0154   0.0109   0.0285    0.0410   0.0000       2.34956   439.7206     -0.575026       16.6024       1.13345      -2.05558     -0.398227       1.53735       1.10949      0.115539     -0.573820      0.368872     -0.153131    -0.0718400      0.166065      0.748823      0.147195     0.0280980    -0.0434459      0.931325       1.15582       1.40456       1.33214       1.39259       1.35356       1.13913       1.10748      0.941935      0.729510      0.654506      0.520806      0.368193      0.278960      0.239273      0.155602     0.0992776     0.0729781
  22   7 1945.1420    0.4961  0.5548  9.4519 -0.0063       9.59401  0.0217   0.0117   0.0380    0.0624   0.0000       1.36709   441.6484       1.04805       13.8544      -1.09298      -2.78122      0.719654       2.45319     -0.453015      -2.69274      0.695376     -0.277769      0.440636      0.550390     -0.444960      0.328124     -0.445960     -0.111390    -0.0223699       1.36067       1.87199       2.02645       2.20314       2.06077       1.96096       1.72336       1.60300       1.40583       1.06151      0.896857      0.715598      0.566159      0.385646      0.278329      0.209402      0.139618     0.0932121
  22   8 2104.9013    0.7402  0.7014  9.6745 -0.0027       6.73846  0.0220   0.0146   0.0416    0.0745   0.0000      0.945395   436.8976       1.45849       14.7824       1.16646      -6.14075       1.72138     -0.757466    -0.0924231      -1.37913      0.384751     -0.678741     -0.470024      0.242000     -0.262091    -0.0586111      0.146133     -0.181498    -0.0359350       1.30676       1.80158       1.95636       2.07261       2.02324       1.88095       1.72359       1.49608       1.24386       1.08038      0.854507      0.665631      0.509593      0.380728      0.272771      0.196259      0.136625     0.0888211
  22   9 2260.1325    1.0060  0.9245 10.0862 -0.0040       3.31626  0.0274   0.0177   0.0518    0.0958   0.0000      0.798193   443.0490       4.22337       14.5716      -2.11475      -3.39610      -1.75800      0.252953      -3.02142      0.522214      0.339326     -0.161800       1.59841     -0.864066     -0.189257     0.0223931      0.115690     -0.288616     0.0818868       1.57009       2.00163       2.24564       2.41652       2.29401       2.10580       1.97695       1.77341       1.43166       1.23752       1.06521      0.827574      0.610345      0.443169      0.337201      0.235578      0.154711      0.108284
  22  10 2411.0177    1.4315  1.0964 10.4349 -0.0002       3.43527  0.0343   0.0236   0.0545    0.1235   0.0000      0.697577   435.2414       3.92307       14.4360       2.83270      -3.64722      0.581722     -0.386503      -2.84264      0.907291      -1.34138      -1.31852    -0.0196502     -0.232808      0.896843     -0.298170     -0.143074     -0.160086      0.158515       2.26349       3.20178       3.73378       4.00897       3.88821       3.60128       3.13985       2.57911       2.07913       1.60173       1.23057      0.933377      0.664088      0.489536      0.354580      0.241107      0.172773      0.115060
  22  11 2559.4092    1.8595  1.0427 11.0716 -0.0053       2.24865  0.0284   0.0307   0.0544    0.1186   0.0000      0.707185   435.4409       9.87175       12.9235      -2.85860     -0.642752      -1.93148      0.989041      -5.06627     -0.995933      -1.11367     -0.618596     -0.384946      0.834312      0.382585      0.234777     -0.129685     0.0926682     0.0669248       1.53133       1.99604       2.14178       2.16507       2.04584       2.00158       1.83103       1.60942       1.51439       1.30752       1.07958      0.834928      0.662516      0.480422      0.349308      0.242297      0.171427      0.109105
  22  12 2707.3006    2.3328  1.0246 11.8578 -0.0020      0.782153  0.0290   0.0396   0.0525    0.0995   0.0000      0.732601   440.3203       4.82609       16.6269      -3.53747      -1.23846      -6.65941      0.356818      -2.42146       1.46372      -2.06738      0.821612     -0.691205      0.288258      0.410717      0.351656     -0.247994    -0.0579676      0.138421       1.52022       1.93182       2.00400       2.21142       2.16470       2.13676       1.86356       1.66639       1.49665       1.26241      0.968832      0.772790      0.624488      0.467409      0.337144      0.250649      0.174204      0.118192
  22  13 2854.9424    3.0883  0.9895 12.0622  0.0020      0.960626  0.0286   0.0519   0.0518    0.1235   0.0000      0.619822   438.5051       8.36161       12.2832      -3.61813      0.446456      -3.41187      0.182874     -0.824497       2.66314      0.175008     -0.745572      -1.58316      0.369229     -0.198229     0.0527101     -0.328252     -0.224836    -0.0594952       1.74087       2.31823       2.24731       2.27967       2.13212       2.15690       2.17652       2.02736       1.68674       1.31082       1.02838      0.813946      0.638155      0.535636      0.370253      0.304672      0.217339      0.151054
  22  14 3001.6441    3.6315  1.0160 12.5112 -0.0040       1.08145  0.0282   0.0614   0.0497    0.1175   0.0000      0.713015   437.7139       10.5136       17.3369       1.15378     -0.902201      -3.15408     0.0856990      -6.00775     -0.118555      -2.65384       2.01150      -2.12471      0.318203     0.0851957      0.127955     -0.141137     -0.155059   -0.00302875       1.49401       1.95208       2.11184       2.29014       2.12100       2.11482       1.85314       1.69234       1.44427       1.23892      0.989087      0.813098      0.616245      0.448671      0.329017      0.232356      0.154554      0.109610
  22  15 3147.2522    3.7805  1.2491 12.8547 -0.0029    -0.0128130  0.0340   0.0598   0.0610    0.0966   0.0000      0.590431   434.5730       9.07893       14.8922      -3.13576      -3.64185      -7.08179       2.64866      -6.25137     0.0154166      -1.34039     -0.292106     -0.291804     -0.543897      0.295911      0.490506     0.0541956    0.00113776      0.256917       1.80914       2.34351       2.57376       2.59636       2.47838       2.33472       2.33923       2.02147       1.74029       1.44435       1.20506      0.938660      0.726696      0.550933      0.402412      0.283890      0.194222      0.133058
  22  16 3292.6428    3.4483  1.6507 12.5491 -0.0025       1.39479  0.0400   0.0469   0.0696    0.0726   0.0000      0.366148   437.4691       18.9321       12.7497      -6.19727      0.485420      -3.09258      -5.15452      -7.20310       2.08069      -6.32750     -0.795073    -0.0898927      0.748451      0.208635     -0.497826      0.112517     -0.104320      0.287440       2.06676       2.74730       3.09422       3.23779       3.17194       3.01132       2.69674       2.40908       2.00986       1.67763       1.33745       1.08746      0.810079      0.629510      0.443747      0.301136      0.222861      0.146435
  22  17 3437.6521    3.0589  2.3694 12.0544 -0.0009      0.764185  0.0483   0.0345   0.0882    0.0582   0.0000      0.253825   441.6857       20.2165       11.3556     -0.752052      -3.59721      -5.42568      0.251474      -8.22318      -4.20423      -1.97495       1.99164      -3.01041     -0.523066     -0.408220     -0.511733      0.851286     -0.101489    -0.0930732       2.36625       3.12502       3.31853       3.66168       3.50613       3.23858       3.10252       2.69864       2.41643       1.99156       1.62504       1.29550      0.993491      0.756894      0.543114      0.392415      0.273306      0.175543
  22  18 3582.7983    2.5454  3.6554 11.5901 -0.0002      0.935596  0.0644   0.0244   0.1126    0.0461   0.0000      0.154097   432.4032       22.4711       7.07375      -1.40836      -1.84085      -3.55095      -2.47431      -2.81399     -0.887998      -4.78403      0.844283      -2.64663    -0.0805393      0.720373      -1.55320     -0.506533     -0.322014     0.0628344       3.20196       4.11798       4.41767       4.61733       4.60390       4.32780       4.06589       3.57040       3.13653       2.58565       2.15401       1.71881       1.30489      0.976534      0.733219      0.521995      0.370521      0.242341
  22  19 3727.6831    2.1166  5.3282 11.0841 -0.0008      0.539928  0.0812   0.0178   0.1480    0.0414   0.0000      0.101304   447.7953       19.2176       11.2259       4.30121       2.19967      -5.05707     -0.996155      -4.44548      -5.84407      -5.86268      0.324093     -0.549218     -0.121012     -0.374651       1.68009       1.64851     -0.742762      0.352236       4.01069       5.20602       5.63382       5.73445       5.86392       5.66338       5.04709       4.52798       3.99873       3.29086       2.69289       2.12815       1.64699       1.25406      0.926821      0.661046      0.468433      0.311456
  22  20 3872.5086    1.8473  7.2530 10.6223 -0.0002      0.465297  0.1001   0.0133   0.1807    0.0363   0.0000     0.0731474   432.3595       16.7951       26.3302      -3.39967      -3.97228      -2.15467      -2.79696      -2.67840      -3.94967      -3.22728      -2.50840      -7.63532      -1.28985     -0.989216      0.335684     0.0678986     -0.642784      0.755532       4.62205       6.13587       6.47272       6.91140       6.73812       6.56540       6.01863       5.37377       4.63871       3.89854       3.14487       2.56851       1.97694       1.50123       1.08413      0.769353      0.536104      0.365150
  22  21 4017.2339    1.5663 10.1629 10.3276 -0.0019      0.235630  0.1356   0.0101   0.2425    0.0317   0.0000     0.0590642   439.3704       34.5975       22.2798      -4.22455      -9.20963      -5.96804      -3.80104      -8.42121       1.12148      -3.73066      -5.03255      -4.77989       2.25807      -2.16685      -1.98315      -2.14431    -0.0667370     -0.203189       5.93926       7.68418       8.37250       8.70035       8.68009       8.26359       7.66580       6.93326       5.91181       4.96731       4.03400       3.23698       2.52785       1.89223       1.41589       1.01285      0.695668      0.469129
  22  22 4162.1786    1.2701 12.4024 10.2778  0.0002      0.215664  0.1854   0.0083   0.3099    0.0283   0.0000     0.0655176   442.0460       1.01679       29.5113       5.59746       9.99911      -7.81538       3.59504       1.17251       6.48383       2.54944     -0.641600       2.29674      -6.19429      -3.06660       1.86727       1.24833     -0.649103      0.180148       7.47515       9.94745       10.6326       11.2878       11.0272       10.7108       9.83172       8.67468       7.39057       6.41485       5.14998       4.17471       3.18806       2.43038       1.75106       1.25328      0.861274      0.580674
  22  23 4306.7250    1.0933 14.5151 10.1426 -0.0011      0.125267  0.2293   0.0069   0.3592    0.0262   0.0000     0.0659638   453.8594       32.1339       17.8775      -7.19554       5.65345      -14.1997       5.87102      -25.8712       6.02631      -9.47833      -8.22570      0.828232      -9.83569       1.67677      -1.66621      -1.48484     0.0469372      0.509305       8.41504       11.1977       12.3600       12.7180       12.7479       12.0524       11.2425       10.0491       8.62837       7.18833       5.97139       4.77449       3.68176       2.80805       2.04403       1.47413      0.990760      0.673930
  23   6 1804.2597    0.3398  0.3414  9.4852 -0.0020       12.3109  0.0159   0.0098   0.0304    0.0400   0.0000       2.78668   438.7549      0.934137       19.4734     -0.345839      -3.10011       1.13247     -0.151709       1.64681       1.45818     -0.299710    -0.0790886      0.113950      0.215935    -0.0880143    0.00461641     -0.100811    -0.0433689    -0.0992269       1.02023       1.30205       1.33620       1.55791       1.52697       1.47103       1.29849       1.11935       1.00351      0.824365      0.661333      0.533863      0.417771      0.314423      0.217060      0.166962      0.118888     0.0773773
  23   7 1969.7099    0.5298  0.5473  9.4934 -0.0056       9.31011  0.0192   0.0119   0.0381    0.0614   0.0000       1.30159   439.8478     -0.340247       18.3486      -2.58655      -3.15845      0.324274       1.45268      -2.24419      0.641508     -0.893566      0.207516      0.785204     -0.995427     0.0646087     -0.102179     0.0314748    -0.0343964     -0.189528       1.16796       1.49931       1.60349       1.71172       1.57885       1.59271       1.45860       1.30073       1.17004       1.00752      0.809923      0.639909      0.507643      0.399072      0.291908      0.205808      0.149067      0.101887
  23   9 2287.6053    1.1014  0.8320 10.1535 -0.0019       4.19245  0.0248   0.0195   0.0433    0.0979   0.0000      0.736104   438.7982       2.34067       15.3353       1.75155     -0.912532      -6.10725      0.704605      -2.26637      -1.52804      0.193720      -1.71337     -0.916036      0.501989     -0.535474    -0.0347306     -0.164056      0.245236    -0.0498851       1.34064       1.77374       1.84749       2.06053       1.95682       1.81647       1.82925       1.56341       1.39578       1.10975      0.989797      0.730762      0.591848      0.430709      0.356316      0.254659      0.175572      0.124898
  23  10 2439.3041    1.5326  1.1271 10.4816 -0.0030       2.64124  0.0327   0.0244   0.0537    0.1364   0.0000      0.647650   436.6469       4.56188       13.8989      -5.45966      -3.45575     -0.491803     -0.984657     -0.792407      -1.80687      -1.72111     -0.696603      -1.09235     -0.320588      0.935553     -0.216997      0.103077     -0.260856     -0.227512       1.72455       2.23947       2.16969       2.23195       2.24020       2.30804       2.26719       2.00777       1.68329       1.29010       1.12158      0.902582      0.724657      0.573806      0.422474      0.303102      0.216074      0.151710
  23  11 2588.8426    2.0250  1.0873 11.2724  0.0001       3.20154  0.0305   0.0324   0.0513    0.1060   0.0000      0.714701   437.6157       4.92332       13.1591     -0.206241     -0.838177      -5.68369      -1.86254      -2.93885      0.262409       2.98588      0.670907      -1.69456     -0.513919      0.783685     -0.215453      0.461782     -0.274287     -0.132187       1.47629       1.88615       2.13042       2.11500       2.14464       2.04790       1.84970       1.73274       1.50480       1.31224       1.04552      0.906762      0.704461      0.505928      0.395688      0.262041      0.200606      0.133521
  23  12 2737.7756    2.6124  1.0533 11.7433 -0.0026      0.869860  0.0267   0.0422   0.0534    0.1141   0.0000      0.600253   439.7618       6.49041       12.1405       1.13148      -3.07144      -3.83716      -4.15548      -3.27874      0.608383      -2.51208      0.625357     -0.241710     0.0413430      0.632393     0.0595160      0.490908      0.354022    -0.0892430       1.34203       1.70255       1.93046       1.92487       1.93598       1.92481       1.76593       1.55161       1.37127       1.16594      0.953961      0.782004      0.608263      0.460684      0.342783      0.262647      0.174384      0.121166
  23  13 2886.3350    3.2869  0.9963 12.1308 -0.0026       2.81266  0.0276   0.0540   0.0491    0.1252   0.0000      0.732578   438.8710       4.32906       12.5421    0.00957796      0.126209    -0.0986574      -3.13372      -3.19071      0.284949      -2.07569     -0.367276     -0.362556     -0.619670    -0.0463559     -0.585595     0.0305425      0.190808  -0.000352519       1.54167       1.91939       1.96319       2.10198       2.05987       2.08518       1.88353       1.63766       1.43432       1.25479       1.07075      0.872064      0.702396      0.493271      0.367704      0.256924      0.176803      0.128090
  23  14 3033.6503    3.6461  1.1281 12.6034 -0.0049     -0.360530  0.0310   0.0582   0.0552    0.1160   0.0000      0.717605   438.0164       8.78578       12.9876       1.10457      -2.40934      -7.02241       1.94838      -2.17897      0.611674      -2.35440      -1.81009    -0.0442473    -0.0350535       1.25328     -0.613773      0.546366    0.00536211    -0.0155236       1.61832       2.12796       2.26259       2.41224       2.25314       2.11992       1.91298       1.79923       1.63471       1.42728       1.20002      0.994503      0.770430      0.568118      0.406871      0.290958      0.199607      0.129514
  23  15 3179.9894    3.8213  1.2269 12.6525 -0.0024      0.518660  0.0355   0.0576   0.0548    0.1063   0.0000      0.491504   437.2276       12.7119       11.4954       1.86920     -0.268136      -2.98000      0.255909      -4.31561      -1.32988      0.191350       2.17942      -1.83618     -0.739539      0.378852      0.105908    -0.0105128     -0.260035      0.328591       1.85570       2.32662       2.41483       2.34386       2.40273       2.54292       2.34808       2.09483       1.66095       1.44869       1.15500       1.00480      0.785604      0.617813      0.438726      0.305146      0.214372      0.150721
  23  16 3325.8363    3.4927  1.7237 12.4389 -0.0015      0.519349  0.0397   0.0454   0.0686    0.0715   0.0000      0.348049   440.6681       11.6715       13.5901      -1.85521      -4.94099      -3.31685    -0.0673957      -7.68046      0.168560      -4.16370       1.25580       1.58087     -0.112234      -1.00119      0.887668      0.799160     -0.229708     0.0339862       2.02518       2.52140       2.66987       2.84671       2.76573       2.57125       2.44447       2.22345       1.99973       1.71191       1.41631       1.15427      0.903725      0.694129      0.492306      0.357486      0.259508      0.175224
  23  17 3471.7192    2.9788  2.6895 11.8817 -0.0010      0.903442  0.0499   0.0304   0.0933    0.0504   0.0000      0.213343   434.5268       21.8705       11.3709      -1.15880      0.981726      -11.7072       1.48788      -5.63287      0.878210      -2.25611     -0.748714      -1.32471      0.352044     -0.974251      0.830370      0.368519      0.178165    -0.0998124       2.42545       3.09213       3.37144       3.51118       3.45544       3.31316       3.05697       2.77719       2.48440       2.08061       1.71989       1.35413       1.08446      0.843105      0.616836      0.439221      0.308746      0.219746
  23  18 3617.3714    2.4397  4.0634 11.3526 -0.0002      0.582287  0.0658   0.0212   0.1171    0.0416   0.0000      0.131401   435.6736       11.9152       20.9895      -1.07301      0.963555       3.46909      0.277192      -11.7302       4.10187       1.58634      -2.11575       3.32385      -1.97152       1.17429      0.581709      0.386847     -0.604306      0.374401       3.02643       4.07084       4.40631       4.68205       4.53033       4.40959       4.16844       3.68000       3.22322       2.60480       2.21459       1.74983       1.41787       1.07170      0.797373      0.566689      0.403523      0.276624
  23  19 3762.6820    2.0849  5.7018 10.9594 -0.0011      0.390926  0.0819   0.0162   0.1510    0.0389   0.0000     0.0876013   442.3823       24.3044       15.1419      -1.31004       1.99314      -1.67113      -3.91706      -7.29683       12.1881      -2.48256      0.672260     -0.459882       3.75627      -1.30468      0.180567     -0.564246      0.859662     -0.235593       3.82778       5.09085       5.48867       5.77364       5.78347       5.49407       5.14112       4.56711       4.04937       3.31115       2.77452       2.22595       1.77099       1.32454      0.994125      0.730776      0.502546      0.350422
  23  20 3908.3491    1.7314  7.4804 10.7232 -0.0013      0.483557  0.1049   0.0128   0.1896    0.0326   0.0000     0.0738987   433.8860       25.3342       24.2531       5.96469      -3.13773      -20.6409     -0.629911      -16.7020      -7.46749      -6.76538       8.55290      -1.26592     0.0631496      -3.86179       2.05812       1.51963      0.560086     -0.937614       4.60229       6.15581       6.49320       7.14536       6.80135       6.71779       6.09552       5.60869       4.81947       4.14982       3.39945       2.78094       2.20623       1.63663       1.25004      0.876802      0.623259      0.429919
  23  21 4053.2296    1.4897 10.2411 10.3725 -0.0015      0.199187  0.1416   0.0097   0.2413    0.0297   0.0000     0.0613423   436.2158       31.4974       25.9179      -4.67832      -9.70507       4.59537       13.7565      0.126010      -6.02349      -11.4582      0.685327      -1.52928       2.61537      -4.43055      0.419775       1.67604       2.59525     -0.163709       5.85561       7.65414       8.45181       8.86066       8.73562       8.42310       7.80046       6.91222       6.11733       5.28709       4.31142       3.48805       2.73013       2.09716       1.55294       1.12499      0.785883      0.540305
  23  22 4198.5075    1.2536 13.5066 10.2029 -0.0002      0.285471  0.1968   0.0076   0.3182    0.0274   0.0000     0.0610669   426.2008       14.7781       4.02691       25.6266      -7.86519      -7.14995      -11.6189      -9.07620      -13.5093      -6.47471      -1.04838       1.10492       5.84102      -4.05826       1.43703      0.220503    0.00978699      0.242047       7.33478       9.73572       10.6550       10.9724       11.0109       10.4907       9.88290       8.84592       7.73743       6.51416       5.50593       4.40356       3.47648       2.67807       1.94874       1.44641       1.00072      0.687488
  23  23 4343.0615    1.0386 15.6078 10.1440  0.0009     0.0317058  0.2586   0.0063   0.3866    0.0243   0.0000     0.0729502   446.7905       37.0103       29.4867       12.5129      -8.61260      0.281873      -11.8975       37.1299      -1.00415      -1.16495       3.07443       6.70479       8.61162       6.04010      -1.90496      0.190847    -0.0313721       1.20023       8.70939       11.9362       12.9171       13.4423       13.4642       12.7951       12.0228       10.6624       9.59079       8.04155       6.75011       5.34357       4.30737       3.25342       2.39725       1.77334       1.22382      0.826535
  24   7 1993.6563    0.5625  0.5925  9.4357 -0.0041       9.18484  0.0188   0.0120   0.0397    0.0644   0.0000       1.22558   440.0043      -1.38346       15.5231      0.100364      -1.10849      -1.41895       2.04525      -3.87699     -0.990481      -1.10600      0.667234    -0.0276774     -0.848431      0.372387    -0.0604141     -0.303878      0.172548    -0.0785946       1.07918       1.31952       1.42115       1.54844       1.57149       1.41669       1.29605       1.25095       1.12223      0.967139      0.775250      0.616945      0.518153      0.407022      0.290515      0.212382      0.157731      0.108833
  24   8 2156.8916    0.8449  0.7443  9.7264 -0.0018       3.80413  0.0229   0.0153   0.0404    0.0907   0.0000      0.770448   438.8612     -0.156740       14.2205       2.90851      -2.41485       1.20561       2.52824      -1.40341     -0.668108     -0.952124     -0.472564     -0.373209     0.0370805     -0.116114     -0.252613    -0.0227410     0.0624181    -0.0407117       1.27392       1.61531       1.76868       1.89653       1.90510       1.75149       1.73693       1.50182       1.34311       1.06067      0.916894      0.754832      0.606738      0.439535      0.339034      0.251292      0.183814      0.130663
  24   9 2314.5045    1.1570  1.0127 10.1121 -0.0019       4.54640  0.0284   0.0187   0.0487    0.1078   0.0000      0.696683   438.4947       1.87485       13.6112       5.87347      -3.18962      -2.79356      -1.80603      -2.04359     0.0400064     -0.709620     -0.482528       1.24007     0.0736915      0.328590    0.00500130     -0.159062      0.261314     0.0526959       1.34321       1.72434       1.88607       2.04157       1.96731       1.91207       1.80661       1.66483       1.38276       1.20901       1.02140      0.819057      0.656998      0.504808      0.391947      0.274188      0.198926      0.134720
  24  11 2617.8560    2.1445  1.0939 11.2492 -0.0027       2.71955  0.0296   0.0335   0.0504    0.1225   0.0000      0.751752   440.1754       7.54032       15.7287      -2.77504      -3.12935       2.11847     -0.594632      -4.68143      0.469526      -1.44434      0.623331      -1.38128     0.0311008     -0.383440      0.112943     0.0239609     -0.126067     0.0802296       1.44674       1.75918       1.97113       2.18701       2.08970       2.01880       1.91052       1.65606       1.43443       1.27683       1.05851      0.877970      0.659135      0.511924      0.389871      0.283851      0.205604      0.138638
  24  12 2767.8334    2.7284  1.0499 11.7750 -0.0010      0.345269  0.0272   0.0428   0.0509    0.1152   0.0000      0.687911   436.5879       3.70619       13.1579      -2.06762     0.0271827      -2.73941      0.868950     -0.936230       1.19243     -0.583985     -0.489047    -0.0386348     -0.556353     -0.990787     -0.750424      0.404036     -0.171000     -0.317871       1.36665       1.76663       1.77889       1.91282       1.87060       1.84479       1.69750       1.67329       1.44174       1.27502       1.02070      0.773997      0.635313      0.489621      0.402685      0.312618      0.223684      0.164818
  24  13 2917.1988    3.2866  1.0501 12.4370  0.0006      0.545672  0.0289   0.0525   0.0516    0.1009   0.0000      0.713229   440.2894       9.83466       12.1119     -0.812894      0.326680      -4.33606       2.22029      -4.02543      0.179924      -1.06441     -0.874179      -1.01935      0.586799     -0.376983     -0.148584     0.0981685      0.267729    -0.0487566       1.42020       1.96820       2.00512       2.12442       2.06643       1.88158       1.89495       1.62772       1.56358       1.26667       1.09207      0.893778      0.695915      0.537378      0.389970      0.292394      0.204885      0.140342
  24  14 3065.2230    3.7972  1.1249 12.4916 -0.0042     -0.182007  0.0297   0.0592   0.0525    0.1270   0.0000      0.618784   438.3674       11.6771       11.5988      -3.83525       3.16767      -2.67891      -1.16011      -2.13176       2.19080      -4.87884      -1.53968     -0.458985      -2.26445     -0.235759     -0.129873      0.177100     -0.131507      0.172996       1.38973       1.79915       1.90862       1.97104       1.97205       1.93242       1.76711       1.73485       1.44483       1.25210       1.06554      0.827768      0.679110      0.539672      0.392966      0.300815      0.211858      0.151292
  24  15 3212.2784    3.6997  1.4854 12.6216 -0.0021     0.0675574  0.0354   0.0513   0.0636    0.0855   0.0000      0.413756   438.4958       13.6562       14.2349      -4.01529      -4.78868      -6.44074      0.917942      -6.79111     -0.830435      -1.65064      0.984153      -1.32898      0.384562    -0.0158378      -1.14251     -0.287474     -0.236609    -0.0303233       1.67602       2.19112       2.29507       2.37934       2.29881       2.35182       2.18061       2.02396       1.75858       1.50673       1.22774      0.990473      0.794091      0.622519      0.471401      0.361091      0.259771      0.182245
  24  16 3358.8104    3.3131  1.9774 12.3625  0.0003      0.269044  0.0414   0.0394   0.0766    0.0611   0.0000      0.299816   437.3055       15.0282       12.1993      -1.21027       1.89724      -11.9676       2.89735      -1.67701     -0.692499     -0.666173      -2.89206      -1.45312      -1.18884      0.926023     -0.325596    -0.0590592      0.459321      0.160142       1.90571       2.49364       2.63852       2.73339       2.73093       2.58271       2.46659       2.19486       1.96573       1.78129       1.50984       1.20277      0.979328      0.745528      0.561310      0.402515      0.285632      0.197656
  24  17 3505.3599    2.8360  3.2532 11.6381 -0.0005      0.479901  0.0544   0.0258   0.0986    0.0458   0.0000      0.149835   440.3071       15.2588       9.17093       3.04498      -1.88878      -13.8992     -0.890601      -10.0422      0.790058      -2.78129     -0.699874      -4.59741      0.872073      0.747890      0.486547     0.0274635    0.00653640      0.424998       2.46393       3.20696       3.38929       3.63843       3.63046       3.58675       3.25785       3.07521       2.65408       2.25518       1.92127       1.48993       1.19142      0.928339      0.732271      0.530453      0.403125      0.281988
  24  18 3651.5994    2.3236  4.2318 11.3982 -0.0008      0.542456  0.0674   0.0197   0.1208    0.0375   0.0000      0.119637   444.2491       19.4311       11.9381      -4.43227       2.19345      -8.26081      -2.85533      -2.19116      -3.74374      -3.51751      -7.14639      -1.27106     -0.660728      0.656922       1.47819     -0.146867      0.308705     -0.271491       2.95075       3.96921       4.32304       4.33464       4.53322       4.18334       4.10491       3.62025       3.20696       2.82062       2.30888       1.88532       1.50815       1.15489      0.892895      0.642677      0.469041      0.323197
  24  19 3797.6694    1.9485  6.4003 10.8762 -0.0015      0.590701  0.0898   0.0144   0.1623    0.0347   0.0000     0.0822939   437.9537       24.9531       25.0541     -0.241496      -5.25777      -19.0757       11.2255      -10.0476      -4.98055      -7.06947       10.5323      -1.77561   -0.00104993      0.235402     -0.494888       1.55848     -0.272780     -0.636790       3.82612       5.13092       5.58774       5.82304       5.99158       5.65019       5.34108       4.80032       4.18461       3.60968       2.98544       2.43093       1.89873       1.50501       1.13217      0.847204      0.584892      0.417638
  24  20 3943.3814    1.6897  8.3020 10.5577 -0.0003      0.301343  0.1108   0.0114   0.1974    0.0319   0.0000     0.0667887   445.6683       5.85202       4.88803       7.37897      -11.5803      -19.0830       3.05461      -11.9137       3.57611      -1.12253      -8.91093     -0.632415       1.77732      0.494485      -1.00021     0.0811087     -0.410383       1.00131       4.68756       6.25721       6.63536       7.01708       7.11430       6.76990       6.39777       5.77424       5.09186       4.31719       3.60924       2.99225       2.30572       1.83372       1.38185      0.999423      0.726299      0.511246
  24  21 4089.4153    1.4214 10.9618 10.3600 -0.0007      0.232892  0.1495   0.0090   0.2585    0.0280   0.0000     0.0605997   426.7602       10.2169       5.92636       7.43342       18.6351      -9.12587       15.6417      -13.6386     -0.585752      -4.92522       3.43792      0.664084      -2.04305      -3.53039     -0.218159       1.58991      0.553219      -1.18364       5.84978       7.64546       8.36341       8.64529       8.82290       8.41432       7.88744       7.24118       6.43162       5.45564       4.53975       3.73016       2.92189       2.31225       1.73137       1.30964      0.942740      0.661566
  24  23 4380.8122    0.9901 15.7078 10.1172 -0.0011      0.312462  0.2541   0.0060   0.3860    0.0230   0.0000     0.0665613   416.0274       16.0046       14.0022      -34.2418       4.54640      -3.74307       5.15737       20.0446      -18.5970      -18.6989       7.94019      -6.35254      -5.32704      -1.90437     -0.407745      -3.31917    -0.0818366      0.192194       8.37075       10.9429       12.1693       12.5932       12.6661       12.2857       11.4047       10.3415       9.16336       7.80972       6.55415       5.34727       4.16331       3.28926       2.48646       1.86864       1.33793      0.927050
  25   6 1847.9496    0.4223  0.4388  9.4195  0.0013       12.2164  0.0170   0.0101   0.0333    0.0438   0.0000       1.88444   439.8927      0.433797       19.5488      0.470880      -2.14337     -0.495670      0.704219     -0.549563      0.568783      0.513225      -1.39588     -0.234852    -0.0862503      0.536083     0.0303083      0.132483     -0.163994      0.106075      0.939690       1.25865       1.29063       1.39939       1.28972       1.44786       1.15991       1.20757      0.997974      0.907450      0.777844      0.680493      0.512886      0.384372      0.318827      0.233352      0.169786      0.122674
  25   8 2181.9186    0.8767  0.8331  9.7961 -0.0014       6.09492  0.0229   0.0151   0.0444    0.0871   0.0000      0.799665   439.4811      0.119116       16.3645      -2.48875      0.544299     -0.281805      0.361153     -0.480650     -0.631852       2.53483     -0.501221    -0.0252146     -0.307717     -0.340012     -0.280350      0.667291      0.141717     -0.112447       1.12900       1.47215       1.53229       1.69957       1.59450       1.63970       1.51512       1.44068       1.19305       1.11399      0.889541      0.749407      0.564782      0.470345      0.355008      0.283173      0.202348      0.142380
  25   9 2340.6634    1.2295  0.9560 10.4759 -0.0022       3.63655  0.0250   0.0201   0.0496    0.0892   0.0000      0.753129   439.6203       4.21174       13.2727      0.766615      -1.25129     -0.247958      -2.13578      0.313714      -1.46564      -1.25551      0.761983       1.17988    -0.0650520      0.965618     -0.168581      0.482557      0.102528     -0.180790       1.18853       1.46849       1.63882       1.82397       1.74869       1.70169       1.54801       1.46134       1.30744       1.11525      0.942019      0.778105      0.655529      0.487661      0.376050      0.269953      0.202004      0.145087
  25  10 2494.5231    1.7237  0.9943 10.9898 -0.0029       2.00721  0.0263   0.0274   0.0477    0.1015   0.0000      0.658880   440.4915       4.81679       15.8384      -1.73278      -3.04618      -4.82315      0.146969      -2.58863       2.25968      -1.21304       1.52253     -0.764658     -0.503465      -1.14045       1.05146     -0.415454     0.0524957     0.0667320       1.23285       1.53415       1.67871       1.82100       1.79943       1.67240       1.63245       1.47470       1.33934       1.15990      0.974600      0.789973      0.632903      0.518440      0.391505      0.297546      0.196451      0.155150
  25  11 2646.4335    2.2147  1.0267 11.6063 -0.0005       3.04112  0.0283   0.0356   0.0505    0.1048   0.0000      0.706024   440.0469       3.88540       12.6250     -0.578588      -2.62679     -0.130111      -2.49215      -3.30505      0.830950     -0.778687       1.91591      -2.11327     -0.106550     -0.703242      0.860735     -0.582873     -0.191663      0.200481       1.29089       1.69764       1.77732       1.89467       1.98590       1.89347       1.77868       1.55215       1.42039       1.18627       1.06786      0.801001      0.636577      0.526158      0.415248      0.289746      0.229608      0.159802
  25  12 2797.5526    2.8331  1.0129 12.0075 -0.0036      0.947391  0.0272   0.0445   0.0470    0.1069   0.0000      0.701048   439.7782       7.37228       17.2474       2.75823      -3.99630      -2.48306      0.736979      -2.00737    0.00661430      -1.28623      -1.04271      0.307749     -0.785247      0.115817      0.403529      0.213404     0.0147770      0.298134       1.33546       1.84052       1.91359       2.03358       1.92395       1.78456       1.73103       1.59019       1.41311       1.30305       1.13934      0.944983      0.761363      0.588701      0.433735      0.310482      0.222352      0.156370
  25  13 2947.6245    3.4755  0.9896 12.3935  0.0009      0.424101  0.0256   0.0544   0.0474    0.1023   0.0000      0.660191   439.4095       6.84775       11.0573      0.939001      -2.67640       1.25238      -1.75328      -2.65570      0.176698     -0.705503      0.173184      -1.06534     0.0894159     -0.357451     -0.261453     -0.106563     -0.184835      0.174815       1.25597       1.57969       1.70866       1.73111       1.68342       1.73140       1.57227       1.48151       1.30053       1.14806      0.977775      0.811462      0.653577      0.524383      0.401968      0.284594      0.200924      0.147800
  25  14 3096.4235    3.8702  1.2707 12.4861 -0.0019      0.358125  0.0311   0.0550   0.0554    0.1081   0.0000      0.489720   438.8687       9.91159       13.4637       1.02214      -5.53182      -3.88900      -2.58287      -4.46453       2.39051      -3.35845       1.47221     -0.557585      -1.27172     -0.365592      0.290428    -0.0341386     -0.139930      0.279007       1.51587       2.02563       2.20523       2.31839       2.29368       2.16746       1.96365       1.81289       1.61281       1.43868       1.21651       1.02320      0.823719      0.614077      0.467678      0.334655      0.243098      0.173678
  25  15 3244.1831    3.7153  1.3602 12.7053 -0.0017      0.397239  0.0336   0.0520   0.0585    0.0869   0.0000      0.453761   436.0999       14.5634       12.1053     -0.403600     -0.578813      -4.81258      -1.15989      -3.93876       1.61857      -4.40709      0.333478      -1.27271     -0.784153     -0.862917     -0.128455      0.176691     -0.362356      0.233729       1.47511       1.97024       2.06081       2.19236       2.19388       2.17481       2.02889       1.82394       1.71269       1.42813       1.16802      0.954435      0.755872      0.627077      0.476744      0.358284      0.265006      0.187669
  25  16 3391.5186    3.1732  2.0222 12.4361 -0.0028      0.829573  0.0430   0.0371   0.0759    0.0553   0.0000      0.331283   439.5723       9.98718       11.1755      -2.57794      0.922507      -7.88307      -1.59694      -4.09856     -0.988108      -3.94848       2.65369     -0.337088      0.346257      -1.69076      0.206382      0.754871      0.181768     -0.168099       1.87421       2.41442       2.62965       2.79701       2.71587       2.74046       2.48030       2.27935       2.02708       1.74227       1.49949       1.22699      0.983675      0.768847      0.583851      0.440573      0.316957      0.228387
  25  17 3538.4755    2.6341  3.1032 11.9065 -0.0003      0.215225  0.0553   0.0255   0.0989    0.0426   0.0000      0.189436   443.8844       17.4024       13.2311      -4.71261      -3.14956      -8.33661      -2.57970      0.201826       6.91368     -0.605748      0.883222      -2.22497      -2.55754      0.737615      0.749792     -0.721253      0.288513      0.680590       2.41654       3.13333       3.41009       3.63668       3.58950       3.51609       3.27086       3.01360       2.75224       2.26297       1.91366       1.55487       1.27159      0.986457      0.768489      0.570575      0.428279      0.307812
  25  18 3685.4681    2.2557  4.9313 11.1921  0.0001      0.460757  0.0722   0.0176   0.1267    0.0370   0.0000     0.0908912   433.4881       13.3703       19.1904      -6.11207       5.28684      -13.7281     -0.450545      -1.76246      -2.92669      -2.10465      0.150054      -4.94011      0.312271       1.06652      0.979329     -0.564623     0.0811286    -0.0637444       3.25993       4.24975       4.65937       4.85114       4.93159       4.79114       4.45492       4.15034       3.56533       3.03275       2.57426       2.05957       1.69491       1.30413       1.01538      0.753397      0.557805      0.396098
  25  19 3832.0915    1.9173  6.8911 10.7998 -0.0002      0.472422  0.0918   0.0132   0.1666    0.0326   0.0000     0.0750182   441.9835       21.8178       10.9738       2.77684       5.29592      -21.7629      -2.19301     -0.606566      -2.28477      -1.23289       2.63860       1.18907       4.23005     -0.214193      -1.38768      0.713061     -0.817529    0.00315183       3.82273       5.02122       5.51809       5.78027       5.69356       5.58092       5.21779       4.87263       4.24393       3.69738       3.08750       2.58722       2.06133       1.61747       1.24319      0.914560      0.684451      0.475297
  25  20 3978.3664    1.6008  9.6934 10.5126 -0.0007      0.278383  0.1275   0.0101   0.2265    0.0290   0.0000     0.0633993   437.0150       12.9870       16.0815       4.63883      -5.45568      -4.43387      -3.86953      -5.78797      -11.0600      -5.80319       2.07788       3.39743       2.39698      -3.21544     0.0846023      0.611680       1.07446     -0.653305       4.90884       6.58361       7.24124       7.47841       7.51716       7.26460       6.84995       6.22814       5.58867       4.82406       4.03901       3.37379       2.68636       2.11569       1.61011       1.20010      0.868781      0.616304
  25  21 4124.6288    1.3594 11.8647 10.3503 -0.0000      0.233626  0.1661   0.0083   0.2743    0.0267   0.0000     0.0614744   436.3897       27.6931       14.4189       12.3488      -6.93077      -9.60162     -0.442484      -2.48883      -2.12992       2.39701       6.32409      -11.0887       3.88804       2.25533     -0.339813       1.66765      -1.07182      0.390051       6.01035       8.00926       8.65735       9.22268       9.23040       9.02484       8.40826       7.67285       6.64267       5.87223       4.92910       4.10460       3.27225       2.56471       1.94207       1.45219       1.05330      0.741903
  25  22 4270.6914    1.1336 14.9596 10.1669 -0.0016      0.211736  0.2262   0.0063   0.3418    0.0242   0.0000     0.0669981   437.1558       22.5040       11.6361      -2.72663      -9.63564       14.9610      -10.3197      -14.3398       26.3609      -9.64284      -1.63068      0.744074      -1.08014       3.28983      0.946062     -0.250185      -2.35848     -0.177353       7.30021       9.68899       10.4603       11.1101       11.3109       10.9813       10.2066       9.29678       8.27492       7.17330       5.94318       4.93794       3.87915       3.10220       2.36664       1.79773       1.30855      0.936999
  26   5 1694.0755    0.2805  0.3201  9.3293 -0.0093       13.0438  0.0166   0.0085   0.0293    0.0376   0.0000       3.16637   440.8295      0.293930       20.7094      -1.54925      -1.21314      -2.49113       2.85392       1.06086      0.813034     -0.739775      0.507279      0.369833      0.279001      0.421874      0.229811      0.220198    -0.0980921    -0.0383577      0.926751       1.25180       1.51305       1.59048       1.48379       1.58533       1.36627       1.24057       1.08694      0.940652      0.806172      0.681904      0.458487      0.434696      0.310603      0.213452      0.168352      0.115036
  26   6 1869.0877    0.4389  0.4792  9.4182 -0.0030       10.2013  0.0169   0.0101   0.0339    0.0485   0.0000       1.61403   441.1570     -0.928931       19.7438      -1.65379      -1.63102     -0.688899       1.13455      -1.06722     -0.440920     -0.260847       1.07078      0.753454      0.373536     -0.328729     -0.117658     0.0301696     -0.214004    0.00526343      0.929449       1.12717       1.26727       1.38159       1.36499       1.36357       1.24226       1.13378       1.01927      0.860437      0.736323      0.620319      0.494245      0.358376      0.300554      0.225250      0.176793      0.120345
  26   7 2039.8730    0.6219  0.6448  9.6245 -0.0021       7.86236  0.0197   0.0122   0.0397    0.0650   0.0000       1.10930   439.8533       1.60872       16.4510     0.0423364     -0.470390      -2.13567       2.13968      -2.73226     -0.864654     -0.451134     -0.441897     -0.312516      0.477427     -0.142158      0.704911     -0.391472      0.245147      0.229713       1.02816       1.18456       1.32498       1.45167       1.45082       1.42732       1.37408       1.21631       1.11091      0.926890      0.827341      0.641413      0.545117      0.450427      0.330425      0.250962      0.180124      0.134214
  26   8 2206.1873    0.9270  0.8098 10.0108 -0.0030       5.22280  0.0222   0.0158   0.0435    0.0825   0.0000      0.842369   437.5893   -0.00873699       19.5540     -0.601656      -4.95252      -2.79067      0.251293      -1.28110      -1.66461      0.625033      0.637736      0.557856      0.538567      0.546933    -0.0924835      0.232829      0.377754     -0.188049       1.06908       1.41265       1.48455       1.58641       1.63611       1.56119       1.47770       1.31234       1.28209       1.09676      0.924341      0.714716      0.585821      0.459482      0.368611      0.286240      0.221073      0.156876
  26   9 2366.2172    1.3395  0.9681 10.5957 -0.0011       4.54181  0.0257   0.0211   0.0479    0.0901   0.0000      0.718784   435.7790      0.665141       16.5703      0.410194      -2.61753      0.203057     -0.740592      -1.09613      0.787683     -0.174095      0.618112      0.458561     -0.874315     -0.309318      0.409995      0.431526     -0.352055     0.0456507       1.13106       1.62885       1.64853       1.88563       1.85418       1.76734       1.68030       1.51898       1.36821       1.13313      0.964699      0.808709      0.648209      0.504117      0.371505      0.296629      0.220462      0.157627
  26  10 2521.3970    1.7613  1.1276 11.1547  0.0007       2.91248  0.0294   0.0267   0.0533    0.0979   0.0000      0.670764   440.4752       1.82741       16.7298       1.99216      -1.96308       1.15144      -2.79309      -2.82586      0.574191      -1.87000      -2.04595     -0.485268      0.266313     -0.363448     -0.237613      0.285247     0.0381593     -0.187277       1.31416       1.67053       1.88571       1.92263       1.89686       1.87307       1.84401       1.60510       1.45197       1.25717       1.06505      0.891245      0.716022      0.570964      0.440540      0.327954      0.246024      0.178535
  26  11 2674.5825    2.4076  1.0650 11.7706  0.0001       2.51742  0.0268   0.0374   0.0512    0.1022   0.0000      0.646020   435.9830       2.00215       13.6352     -0.516720     -0.430027     0.0785065      -2.05974      -3.53802      -4.24777     -0.945285      0.552582     -0.392824      -1.27308     -0.287569      0.795368      0.147752     -0.235012    -0.0338401       1.25295       1.61964       1.78610       1.87302       1.86291       1.77885       1.63842       1.51516       1.37809       1.25732       1.06098      0.855231      0.697695      0.577810      0.430340      0.315515      0.228491      0.169684
  26  12 2826.7747    3.0169  1.0200 12.1788 -0.0009       2.36330  0.0259   0.0466   0.0472    0.0999   0.0000      0.652206   438.7248       7.95793       13.9813      0.288187     -0.833572      -2.99364      -1.02823      -2.03665      -1.06810      -2.78316      -1.79967     -0.656163     0.0746776       1.10391    -0.0170141     -0.309408     -0.328939      0.113508       1.24277       1.52357       1.66978       1.84156       1.86449       1.76982       1.56520       1.47303       1.36440       1.18938      0.982201      0.803531      0.674074      0.530789      0.402757      0.306110      0.224168      0.158557
  26  13 2977.6514    3.6465  1.0908 12.4400 -0.0014      0.764361  0.0269   0.0546   0.0508    0.1101   0.0000      0.650822   440.2835       11.7486       14.7000      0.168563       2.00584      -1.36562      -2.62276      -3.78475      -1.36111      -1.72691      0.418626      0.531140     0.0706318      0.412575      0.156537    -0.0769538     -0.272684    -0.0151839       1.18645       1.54636       1.60130       1.75348       1.69435       1.76403       1.56880       1.45811       1.31778       1.14255      0.994316      0.852599      0.673784      0.500928      0.404646      0.308677      0.232388      0.167413
  26  14 3127.2050    3.6371  1.1528 13.0444 -0.0054       1.08091  0.0324   0.0576   0.0542    0.0921   0.0000      0.735184   439.6420       10.6997       7.81812      0.141907      -2.01025      -3.85579       4.25135      -4.66473     0.0825018     -0.836359      0.140192     -0.533782      0.580158      0.899477     0.0325732     0.0736859     -0.612181     -0.104905       1.42544       1.89314       1.92592       2.04315       2.06784       1.98502       1.95587       1.73766       1.57994       1.38658       1.16988      0.974376      0.777361      0.619559      0.484797      0.376296      0.264015      0.186629
  26  15 3275.6883    3.6229  1.6808 12.4325 -0.0004      0.362590  0.0366   0.0448   0.0658    0.0781   0.0000      0.385370   434.4532       10.1820       15.6042       1.69846      -5.10321      -4.59017      -1.30099      -2.98692       1.37828      -5.89695      -2.33394      -2.51155       1.00493     -0.287221     -0.658007     -0.801309      0.188167    -0.0229433       1.60324       2.06635       2.16692       2.34983       2.35452       2.21984       2.12201       1.88337       1.74221       1.58807       1.36539       1.13569      0.896543      0.721339      0.563487      0.424254      0.301565      0.214368
  26  16 3423.6816    3.0769  2.3030 12.2612 -0.0014      0.441599  0.0465   0.0334   0.0800    0.0548   0.0000      0.265619   435.4734       9.94212       18.9264      -1.40413      -1.79144      -2.18636       1.87418      -7.86184    -0.0926021      -1.30819       1.31109      -1.26493      0.835877   -0.00788394      0.304747     -0.536669     -0.596321     -0.151937       1.94836       2.57745       2.70876       3.00857       2.93669       2.83858       2.71713       2.50181       2.21079       1.86309       1.63383       1.36363       1.09243      0.847582      0.643461      0.512633      0.373727      0.272070
  26  17 3571.4417    2.5947  3.5639 11.6938 -0.0024      0.452088  0.0585   0.0226   0.1052    0.0397   0.0000      0.148680   444.7514       14.9775       20.0905       7.10831       2.08688      -9.33955       2.65586      -3.27395       7.90854      -1.25861      -3.13927      -2.64704      -2.22874      -2.44205     0.0391568     -0.881664     -0.641863      0.160113       2.40721       3.24833       3.52335       3.77561       3.61048       3.58132       3.36248       3.12126       2.73933       2.47772       2.08705       1.77618       1.40627       1.15176      0.866312      0.656389      0.462590      0.334794
  26  18 3718.9956    2.1736  5.1497 11.1265 -0.0001      0.350278  0.0738   0.0161   0.1298    0.0355   0.0000     0.0945338   435.1096       18.5353       22.7605       3.84710    -0.0955287      -2.05516      -4.09787      -9.80185       2.36650     0.0260699      -2.05585      -4.05869     -0.946936     -0.173771     -0.443731       1.06210     -0.559728     -0.432564       3.00108       4.01547       4.31417       4.55994       4.50726       4.50289       4.30091       3.95775       3.58808       2.98777       2.55617       2.12246       1.69218       1.38781       1.05709      0.828707      0.606742      0.436661
  26  19 3866.0550    1.8456  7.2089 10.8295 -0.0002      0.405234  0.0962   0.0124   0.1694    0.0302   0.0000     0.0705590   436.0940       12.8176       12.5471      -1.51405      -7.85266      -14.5111       4.03272      -2.17904       2.04691      -8.67351       3.29813      -1.05931       3.10641      0.894397      -1.78375      0.367035     -0.992617      0.482187       3.72063       5.00457       5.43423       5.71108       5.66395       5.53105       5.17379       4.88191       4.32508       3.82168       3.29811       2.72174       2.23645       1.72720       1.36161       1.03475      0.750610      0.544158
  26  20 4013.4548    1.5476  9.9474 10.4865 -0.0006      0.456134  0.1274   0.0096   0.2279    0.0283   0.0000     0.0611902   434.2797       19.6789       12.7069      -7.99613      -1.18334      0.442845      -7.55157      -7.31414       4.26814      0.203510      -1.69972      -8.21954      0.820710       3.19142      -3.17805    -0.0226611     -0.614622     -0.223062       4.68900       6.18996       6.71095       7.19608       7.35442       7.09703       6.52694       6.04214       5.51583       4.80107       4.04943       3.30403       2.74390       2.17017       1.68557       1.27858      0.919426      0.668431
  26  21 4159.8947    1.2754 12.7212 10.3520 -0.0012      0.284754  0.1798   0.0074   0.2976    0.0252   0.0000     0.0667253   435.7674       19.6074     -0.321905      -9.31711       11.7886      -2.31924      -16.6914      -3.33205       17.0987      0.679690      -16.1277      -18.5416       2.39118      -1.04883      -1.01403      -1.12120      -1.08927      -1.14409       6.00250       7.86215       8.75436       8.95985       9.24014       8.91011       8.42443       7.83085       6.99130       6.11897       5.22962       4.32326       3.50849       2.82017       2.16388       1.67017       1.20035      0.882057
  27   5 1713.6104    0.3040  0.2687  9.3415 -0.0043       17.8230  0.0132   0.0090   0.0233    0.0359   0.0000       3.45049   440.2732      0.462307       19.9455      0.969366      -1.99832      0.471740      0.977785     -0.586428     -0.523917    -0.0272785      0.279255      0.285613     -0.452036   -0.00313191    -0.0189099      0.209601      0.131341     0.0320114      0.784320      0.969307      0.974163       1.00859       1.08314       1.09236       1.07246      0.933879      0.838244      0.760353      0.649358      0.462939      0.420006      0.331614      0.279753      0.219463      0.156963      0.113988
  27   6 1889.8142    0.4664  0.4987  9.4180 -0.0050       6.65077  0.0176   0.0105   0.0345    0.0534   0.0000       1.36985   439.9876      0.536689       18.3329      -1.19623      -2.32621    -0.0731932      0.390915       1.25051     -0.596919     -0.417434     0.0436477      -1.47923     -0.275889     -0.359775      0.536993      0.273623     -0.258083     -0.251717      0.837484       1.12662       1.24048       1.27776       1.34282       1.36638       1.15825       1.18502      0.977238      0.945094      0.768433      0.634336      0.485896      0.402820      0.318919      0.254187      0.196512      0.141311
  27   7 2062.1729    0.6850  0.6896  9.6142 -0.0034       8.13497  0.0196   0.0128   0.0395    0.0683   0.0000       1.00358   440.8160       2.22268       17.4841      0.947995     0.0216179      -1.00469       4.26942      -1.40690      -1.66163      -1.26368       1.54934       1.43952     -0.358574       1.03110    -0.0952209      0.379770     -0.375845     -0.284078      0.946998       1.17514       1.30212       1.40823       1.46144       1.34101       1.29115       1.14313       1.09044      0.951224      0.796790      0.699056      0.551825      0.446886      0.339219      0.261470      0.206767      0.145860
  27   8 2229.9149    1.0030  0.8630 10.0580 -0.0032       6.22468  0.0229   0.0166   0.0440    0.0870   0.0000      0.813539   439.4882       2.01450       16.5766      0.349774      -4.98667     -0.795588      0.419602      -3.36777      -3.30911     -0.869146     0.0685802      0.181769     -0.447309     -0.603969     0.0647303    -0.0989692     -0.232529    -0.0957531       1.00784       1.28848       1.46027       1.51847       1.59156       1.46283       1.46252       1.34148       1.16734       1.05471      0.869361      0.709826      0.605666      0.480288      0.372315      0.280937      0.219531      0.160019
  27   9 2391.1892    1.4228  1.1230 10.6258 -0.0031       3.87959  0.0293   0.0210   0.0506    0.0964   0.0000      0.739431   439.4105       3.90929       16.4364     -0.798103     -0.771064      -3.51692      -2.44992      0.444865      -3.14217     -0.823367     0.0568816     -0.140265      0.384352     -0.348557     -0.103872    -0.0533667     0.0252861     -0.417106       1.20986       1.49974       1.69594       1.72948       1.83451       1.79332       1.67450       1.56192       1.38968       1.22303       1.02290      0.865099      0.695129      0.544592      0.436739      0.349997      0.256792      0.194567
  27  10 2547.7316    1.8863  1.1483 11.2340 -0.0011       1.73522  0.0285   0.0288   0.0530    0.1059   0.0000      0.653712   440.4929       2.57725       13.9597       1.27811     -0.637836      -3.79082       2.80402      -4.06233       3.06471     -0.212751       2.24830     -0.163776     -0.482448     -0.250624     0.0641520     -0.446460     0.0894773     0.0673519       1.28221       1.74056       1.93460       2.16294       2.13573       2.09430       1.96445       1.78562       1.53053       1.33238       1.12043      0.864754      0.726909      0.547852      0.462660      0.345846      0.250584      0.186494
  27  11 2702.2578    2.4861  1.0391 11.7454 -0.0028       1.79925  0.0263   0.0375   0.0483    0.1036   0.0000      0.662939   440.9536       6.88692       12.9947       2.98064      -2.52640      -5.13308     -0.883599      -1.88471      -1.49090      -2.88769      -1.36190     -0.890023      -1.33780       1.23559      0.476176      0.496657      0.200514     0.0956212       1.18885       1.50678       1.63355       1.82289       1.78714       1.70475       1.68017       1.53021       1.36385       1.14106       1.00253      0.835653      0.658169      0.538822      0.421445      0.327113      0.241929      0.171082
  27  12 2855.5660    3.2066  0.9836 12.3231 -0.0055      0.744219  0.0263   0.0501   0.0452    0.1038   0.0000      0.635812   438.7346       8.63231       15.4919    -0.0352065      -2.01281      -1.77533     -0.567642      -1.16512      0.457489      -1.38549       1.84596      -2.60579      0.582721     -0.596693      0.437688      0.392170      0.718206     -0.213568       1.22806       1.60462       1.70567       1.77623       1.62997       1.67973       1.57680       1.43469       1.37320       1.23399       1.08235      0.935775      0.748461      0.594623      0.452174      0.335348      0.248665      0.185040
  27  13 3007.3170    3.6984  1.0868 12.3835 -0.0032       1.28023  0.0261   0.0542   0.0486    0.1233   0.0000      0.508051   438.9762       10.1000       12.5150      0.109367      -4.54226      -4.42195    -0.0587790      -4.89204       1.17507      -1.22790      0.124629      -1.57774      0.529602    -0.0134472     -0.175436    -0.0490444    -0.0308728      0.359761       1.15549       1.53958       1.65302       1.74072       1.81103       1.72958       1.65190       1.54179       1.32284       1.15933      0.986139      0.836124      0.672124      0.533551      0.428005      0.320512      0.239098      0.175582
  27  14 3157.6143    3.8254  1.2683 12.7087 -0.0032       1.73518  0.0303   0.0532   0.0550    0.0844   0.0000      0.542516   437.0204       14.1146       15.4605      -1.28133      -6.11463      -8.06530       1.13674      -3.45163      0.636481      -1.99985       1.76603      -1.67501     -0.321211      0.759026      0.152494     -0.629146      0.575615     0.0888591       1.32558       1.73994       1.81326       1.82138       1.81203       1.78044       1.75643       1.64674       1.48521       1.29768       1.15751      0.974018      0.781159      0.640400      0.490283      0.392365      0.283953      0.198431
  27  15 3306.8683    3.5238  1.7063 12.5925 -0.0013      0.818565  0.0369   0.0430   0.0658    0.0646   0.0000      0.407520   438.2351       9.42373       10.4348       4.68787     -0.538405      -3.42384     -0.278198      -5.68794       2.87266     -0.930411     -0.644105      -4.15332      -1.00060      0.141494       1.27665      -1.07082      0.144645     -0.329488       1.48756       1.90894       2.16032       2.21191       2.20175       2.21552       2.09032       1.92680       1.74264       1.49549       1.30882       1.08861      0.930105      0.732827      0.579188      0.431527      0.315979      0.225516
  27  16 3455.7170    2.9466  2.7160 12.0666 -0.0008      0.770352  0.0494   0.0296   0.0878    0.0485   0.0000      0.207612   438.1156       13.4535       11.9823       1.70294       2.51359      -3.18462      -2.38825      -10.7648      -1.01087      -2.07564       1.07167     -0.606857      0.165690       1.35707      0.241026     -0.897358    -0.0588434      0.218970       1.99105       2.62860       2.94229       3.20189       3.12141       3.10132       2.92450       2.68983       2.36887       2.05346       1.71814       1.43696       1.19631      0.934359      0.738035      0.560624      0.415997      0.311437
  27  17 3604.1801    2.4217  3.9690 11.5986  0.0003      0.714004  0.0622   0.0205   0.1111    0.0377   0.0000      0.133225   437.9161       10.7526       14.3265       1.01231     -0.605345      -2.68412      -2.53070    -0.0525893       3.44063      -4.60045     -0.528931      -1.82851      -3.04228       2.00356     0.0790073     -0.385225      0.136135    -0.0914199       2.51542       3.23645       3.58919       3.76361       3.85481       3.69504       3.50521       3.24676       2.93180       2.61024       2.21694       1.86783       1.53294       1.22100      0.942192      0.740674      0.552295      0.401170
  27  18 3752.2457    2.1096  5.5257 11.1330 -0.0004      0.623468  0.0750   0.0153   0.1379    0.0324   0.0000     0.0931449   439.7270       13.5944       16.5830      -5.19826       2.48161      -21.8752     -0.931466      -9.81744      -5.19995      -2.53343       1.80526       2.94238       1.90102       1.12940      0.448926      0.118102     -0.676649      0.588756       2.97634       3.90408       4.28315       4.56010       4.58399       4.41429       4.16884       3.83801       3.53056       3.12659       2.66810       2.25872       1.84677       1.49315       1.18407      0.873589      0.654348      0.472619
  27  19 3899.7581    1.7601  8.0491 10.7160 -0.0009      0.260267  0.1035   0.0112   0.1850    0.0289   0.0000     0.0697677   437.1161       19.5222       19.4993       8.05765      0.633951      -7.54196       3.35325      -6.58341      -4.96170      -16.1479      -1.32044      -2.37358       1.45114      -2.21362       3.21713       1.87188     -0.667012      0.267906       3.79635       5.01940       5.55853       5.87244       5.99111       5.78181       5.49693       5.13170       4.58465       4.06452       3.38345       2.91698       2.35753       1.92061       1.48002       1.14249      0.843391      0.619626
  27  20 4047.0150    1.4791 10.8218 10.4562 -0.0003      0.147670  0.1401   0.0087   0.2443    0.0266   0.0000     0.0594992   436.5083       36.8068       14.2860       3.03005      -4.31631      -6.57928     -0.233983      -12.9938       1.66367       3.58203      0.261693      -4.70655       1.11380     -0.774728      0.957691      -1.64906     -0.739176      -1.43070       4.88413       6.34448       7.05815       7.45792       7.44834       7.26126       6.82638       6.44030       5.79122       5.06275       4.38473       3.74754       3.03197       2.44419       1.88546       1.45431       1.08506      0.793058
  27  21 4194.8176    1.2584 13.4397 10.3214  0.0003      0.318985  0.1908   0.0069   0.3048    0.0236   0.0000     0.0612138   423.5246       19.8321       26.9265      0.860121      -3.48414      -5.59348       18.7964      -10.6476      -14.2421       12.2781       8.54829       4.70252      -5.03068     -0.313140       3.41379     -0.872617      -2.10427      -1.32105       5.96493       8.06974       8.82513       9.39774       9.32711       9.16506       8.59233       8.00792       7.27518       6.37466       5.46660       4.64734       3.82422       3.03628       2.37869       1.80848       1.33172      0.980312
  27  22 4341.9539    1.0303 15.1279 10.1872 -0.0003      0.250831  0.2369   0.0058   0.3547    0.0223   0.0000     0.0699465   425.3819       8.76102       14.4644      -3.72589     -0.974192      -15.8000       2.66887      -1.09974       15.1625      -3.49105      -6.99070     -0.677062       1.96971       3.11537       1.65229     -0.598324      -2.37107      -3.02928       6.81240       9.32844       10.0590       10.6995       10.7874       10.6196       9.97884       9.33913       8.33283       7.41315       6.29501       5.32965       4.30792       3.52058       2.73278       2.09687       1.56218       1.12092
  28   5 1732.7746    0.3304  0.3215  9.3940 -0.0025       20.1559  0.0134   0.0089   0.0274    0.0355   0.0000       2.84672   440.9692      -1.38207       18.1460     -0.410341      -2.17435     -0.983484      0.365651     -0.666998      0.320477       1.34265      0.224605      0.163095      0.207855     -0.113921      0.443038      0.122798    -0.0725578   -0.00492370      0.617747      0.841028      0.902398      0.969748      0.972223      0.944837      0.969945      0.874491      0.824957      0.668087      0.596850      0.483351      0.409653      0.336638      0.268256      0.198554      0.163686      0.116529
  28   6 1910.2426    0.4851  0.4785  9.5143 -0.0050       11.6516  0.0168   0.0105   0.0303    0.0486   0.0000       1.53954   439.9976     -0.112213       18.7070       1.16905      -2.49513      -1.32692       1.78861     -0.322052      0.960283       1.92672       1.23465     -0.455377       1.09957      0.858372      0.261451     -0.495671      0.262322     0.0555434      0.805993       1.02569       1.17437       1.25170       1.22239       1.22764       1.16456       1.04003      0.912330      0.879023      0.724358      0.626921      0.541835      0.419838      0.312003      0.253991      0.187685      0.131853
  28   7 2084.0406    0.7235  0.7845  9.5960 -0.0044       6.59284  0.0214   0.0124   0.0412    0.0791   0.0000      0.839451   437.8436      -1.36601       17.2881      -2.15474      -1.36866       3.29661       1.91895     -0.740844      -1.96916       1.24292     -0.420299    0.00295050     -0.840597     -0.427316     -0.158241      0.401023      0.190925     -0.113740      0.912971       1.25003       1.35223       1.50455       1.48263       1.38886       1.38937       1.27848       1.16045      0.992908      0.867741      0.750522      0.610292      0.496374      0.374521      0.312106      0.220223      0.161901
  28   8 2252.9457    1.0698  0.9202 10.3304 -0.0028       5.63642  0.0242   0.0170   0.0457    0.0785   0.0000      0.830539   439.0107       2.62918       19.2094      0.868796      -3.25128      0.616834     0.0870554      -1.18021      -1.93103      -1.12139      0.321332     -0.170110      0.316424     -0.453067     -0.562986      0.248854      0.216789     -0.109277      0.978582       1.31428       1.45588       1.54134       1.49975       1.54378       1.44495       1.31474       1.22883       1.05170      0.908968      0.767745      0.630818      0.508962      0.389959      0.316686      0.233418      0.175438
  28   9 2415.5066    1.4780  1.0689 10.6321 -0.0026       3.40095  0.0286   0.0218   0.0478    0.1054   0.0000      0.663075   439.1724       4.08838       16.2692       1.02407      -1.84452      0.674377       1.28813     -0.592500     -0.240112      -1.43725       1.31327     -0.387210     -0.132483    -0.0563109    -0.0393089      0.134195      0.244406     0.0518571       1.21546       1.64544       1.71365       1.85332       1.71747       1.69249       1.53198       1.47799       1.37744       1.30011       1.16180       1.00412      0.831080      0.690012      0.531560      0.407515      0.296191      0.213491
  28  10 2573.5222    1.9350  1.2419 11.1297 -0.0029       2.24548  0.0310   0.0267   0.0527    0.0953   0.0000      0.579516   439.7467       5.34127       14.7465      -3.07708      -4.11653      0.482371     -0.176207      -2.54010       1.11281      -1.05480      0.147106       1.04081     -0.262365      0.246855     -0.676117      0.137042      0.179324      0.220424       1.35716       1.89272       2.17082       2.36070       2.38617       2.30828       2.15300       1.95324       1.69662       1.41784       1.21597      0.971998      0.766586      0.615244      0.471658      0.377488      0.282295      0.203984
  28  11 2729.5598    2.5454  1.1359 11.7514 -0.0018       2.78271  0.0272   0.0369   0.0510    0.1065   0.0000      0.679066   440.5561       10.7641       14.7344       1.44602      -1.97239      -3.78021       3.31031     -0.871039     0.0796184     -0.851489       1.30682      0.109526       1.37940    -0.0473419      0.449439      0.251158     -0.347607      0.198549       1.14416       1.53253       1.58679       1.68556       1.73327       1.62148       1.61708       1.50516       1.40646       1.21677       1.01094      0.847003      0.711945      0.555674      0.454182      0.349816      0.287734      0.198031
  28  12 2883.8942    3.2354  1.0564 12.2556 -0.0030      0.637645  0.0258   0.0482   0.0477    0.1082   0.0000      0.627834   438.5584       4.52165       14.4752      0.656826      -6.88672      -2.70434     -0.899408      -4.91003     -0.188835      -1.44902       3.29601     -0.156765     -0.136430      -1.08750       1.21808      0.241289     0.0915746      0.553847       1.08733       1.42238       1.53802       1.67036       1.61904       1.55260       1.50146       1.36502       1.27840       1.13355      0.998948      0.856218      0.716585      0.565753      0.459834      0.340498      0.257243      0.191420
  28  13 3036.4987    3.7166  1.1033 12.6611 -0.0009       1.36076  0.0268   0.0539   0.0495    0.0988   0.0000      0.688125   440.9053       8.43967       12.1066       2.12987      -1.61528      0.210487      -3.77019      -3.07816      0.915519      -4.57634    -0.0703642      -1.04337     -0.313510     -0.212428    -0.0304952     -0.655434      0.347987     -0.222561       1.09811       1.49874       1.59230       1.74800       1.66736       1.68141       1.56167       1.49790       1.29262       1.20863       1.00836      0.863717      0.711881      0.597291      0.442457      0.355069      0.261848      0.191029
  28  14 3187.4280    3.7965  1.2807 12.8009 -0.0019     -0.202506  0.0311   0.0521   0.0535    0.0871   0.0000      0.522936   437.9305       12.0448       15.3604      -3.21725      -1.12338      -3.34242       2.28022      -3.42148      0.810164      -2.16230      0.745574       1.28921      -1.28028      -1.26078     -0.503866    -0.0546630     -0.181659      0.354198       1.34382       1.85993       1.99647       2.17192       2.15823       2.06634       1.95292       1.74581       1.58232       1.39403       1.25328       1.04529      0.858649      0.697197      0.536583      0.393652      0.307212      0.221135
  28  15 3337.6620    3.3815  1.7993 12.5700 -0.0052       1.03426  0.0373   0.0399   0.0662    0.0592   0.0000      0.300832   440.2694       11.9511       15.8637       3.32229      0.704095      -5.98738       2.44378     -0.260990     0.0857496      -9.44299      0.437624      -1.69154     -0.243156      -1.84994      0.214092      0.796873     -0.482592      0.714874       1.47959       1.93012       2.05698       2.20629       2.28489       2.25540       2.14224       1.96118       1.74503       1.57671       1.33160       1.13075      0.930937      0.752736      0.584063      0.467945      0.347223      0.253829
  28  16 3487.1305    2.8509  2.9026 11.8915 -0.0021      0.306478  0.0477   0.0267   0.0912    0.0487   0.0000      0.183531   439.8760       10.3735       14.8894     -0.437432      -1.05433      -9.86842      -4.77314      -3.94842       1.67631      -2.70665       3.07748      -1.15196      -1.59862      0.250875      -2.92499     -0.180033      0.765908     -0.220473       1.90775       2.48669       2.71186       2.83156       2.88847       2.80081       2.66368       2.48340       2.33645       2.01112       1.77912       1.47671       1.20540      0.996211      0.782473      0.610245      0.469732      0.344285
  28  17 3636.3458    2.3736  4.3388 11.5005 -0.0004      0.604037  0.0640   0.0191   0.1152    0.0363   0.0000      0.112870   437.5050       11.8138       11.3771       4.54394      -1.46167      -8.38143       2.68705      -4.04575      -2.65416      -4.93802       2.46391      -2.87343     -0.860961     -0.520801     -0.833217     -0.823928     -0.403068     0.0460209       2.49985       3.16355       3.58343       3.79303       3.79054       3.80005       3.48591       3.33647       3.03149       2.63864       2.27487       1.89976       1.56554       1.30858       1.02325      0.796699      0.586968      0.433167
  28  18 3785.0442    1.9963  6.1766 10.9984 -0.0007      0.348458  0.0803   0.0136   0.1477    0.0306   0.0000     0.0804652   435.6853       15.8895       11.7343      -6.48373      -5.95637      -15.5060     -0.391385      0.801660     -0.373308      -10.2416      -4.12037      -4.24699     -0.168126     0.0126175       1.68350      -1.28426     -0.774512      0.345080       3.05928       4.04045       4.37099       4.78846       4.71624       4.65631       4.40445       4.08824       3.69970       3.31667       2.89454       2.41902       1.99760       1.62631       1.27763      0.999037      0.738490      0.554534
  28  19 3933.4660    1.7029  8.6317 10.6491 -0.0011      0.362199  0.1084   0.0103   0.1938    0.0276   0.0000     0.0629013   433.0435       10.5385       11.9423      -2.52183      -8.66677      -12.9171     -0.319796      -11.0816      -10.9700      -7.04726       3.09831       3.52180      -5.59074     -0.383281       1.08276       2.71087      0.800674      0.711642       3.83200       5.10204       5.53846       5.90960       5.97354       5.88617       5.62690       5.21551       4.69862       4.16537       3.61742       3.02541       2.49249       2.07180       1.60374       1.24519      0.937326      0.701312
  28  20 4081.4310    1.3818 10.8518 10.5190 -0.0008      0.354562  0.1479   0.0082   0.2469    0.0248   0.0000     0.0672359   432.1378       14.4315       16.0721      -1.30845      -5.29052      -13.2592      -6.51306      -3.46462      -4.19970      -10.7761       2.78779       3.04716       3.65462      -2.29602      -2.30365      -1.71767      0.366452      -1.37085       4.81377       6.38544       6.99876       7.52120       7.60267       7.43259       7.12524       6.53314       5.96780       5.23408       4.50115       3.82982       3.10107       2.53321       2.00207       1.56272       1.17983      0.875038
  28  21 4228.8855    1.1858 13.8616 10.3185 -0.0004      0.227406  0.2002   0.0064   0.3139    0.0225   0.0000     0.0691135   440.3206       15.3075       13.8679      -3.78352      0.723503      -1.30632     -0.906631      -14.3367       4.49819       1.66315      -4.15288      -2.69030      0.547444       3.59855       3.87476     -0.666475      -1.47151     -0.220124       5.90573       7.80150       8.75959       9.20136       9.34145       9.30220       8.68649       8.16393       7.33583       6.40871       5.65603       4.73641       3.92692       3.23805       2.50924       1.94484       1.45627       1.07723
  29   4 1564.1715    0.1819  0.1535  9.4003 -0.0058       25.6271  0.0130   0.0081   0.0206    0.0260   0.0000       9.89116   439.2526     -0.372281       20.2845     -0.651444      -1.32311      0.785141   -0.00837411     0.0238517      0.110738      0.407387     -0.266823     -0.216659      0.140500    0.00908168      0.177977     -0.247858    -0.0810497      0.157036      0.652753      0.744911      0.927388      0.946182       1.01407      0.855915      0.813215      0.850254      0.715615      0.610424      0.553810      0.484962      0.422630      0.380887      0.216175      0.214005      0.171563      0.101323
  29   6 1930.2728    0.5067  0.5432  9.5414 -0.0052       11.8491  0.0177   0.0108   0.0354    0.0510   0.0000       1.40244   441.5190     -0.254168       20.2876     -0.604417     -0.664014      0.671351     -0.261008      0.516033      -1.80422      0.768451      0.708424       1.22690    -0.0246833      0.379880      -1.19489      0.527069     0.0354191     -0.189312      0.880608       1.23389       1.33098       1.39162       1.28273       1.19638       1.16737       1.05345       1.06275      0.982715      0.912050      0.761451      0.628871      0.497629      0.370940      0.290742      0.229094      0.167906
  29   7 2105.4193    0.7801  0.6548  9.8333 -0.0010       5.06310  0.0179   0.0139   0.0354    0.0663   0.0000      0.922740   440.4028      0.952716       18.5601      0.613393      -3.69076      -2.23477       2.13516      -1.01075       1.18333      -1.30112      -1.27731       1.16820      0.702683    -0.0605908    0.00691256      0.244319      0.129041    -0.0622617      0.811098       1.12149       1.13687       1.22162       1.23549       1.22670       1.20485       1.09622      0.995559      0.874655      0.783083      0.671963      0.548636      0.447826      0.351158      0.281053      0.214089      0.156770
  29   8 2275.5144    1.1019  0.9420 10.2317 -0.0037       5.05399  0.0243   0.0170   0.0442    0.0829   0.0000      0.794157   438.9414       1.62548       17.4303     -0.531080      -2.31645      0.481239       1.20123     -0.697149     -0.319173      0.731241     -0.448268     -0.781756     -0.147067      0.703419      0.464336     -0.460973      0.828398      0.488406      0.990765       1.29214       1.45038       1.51915       1.52858       1.49442       1.49101       1.37216       1.25155       1.08326      0.935672      0.762988      0.628115      0.555722      0.409343      0.326799      0.257567      0.203327
  29   9 2439.2047    1.5644  1.1136 10.8115 -0.0042       1.86933  0.0281   0.0225   0.0510    0.0930   0.0000      0.721906   441.7082       1.79276       14.6190      0.275504       1.27556      -3.16894       3.35315      0.293706     -0.271484     -0.502667      0.145131      0.880409     -0.336468     -0.437514     -0.714210     0.0779053       1.08787      0.327099       1.16353       1.55147       1.85402       1.92566       1.93847       1.92603       1.78094       1.60086       1.48991       1.26522       1.11366      0.902868      0.737728      0.583113      0.455453      0.359787      0.274665      0.207503
  29  10 2598.8570    2.0495  1.1566 11.4461 -0.0026       1.68200  0.0302   0.0296   0.0498    0.0993   0.0000      0.626114   438.9932    -0.0484104       17.8280      -2.21496      -1.17915      -1.69258    -0.0179880      -1.35882      -1.34219       2.28389      0.768443      -1.23501      0.952842      0.671159      0.840430      0.255742      0.183982      0.212174       1.33330       1.78308       1.93758       1.99383       1.92069       1.78436       1.67733       1.62174       1.55395       1.40894       1.25730       1.10499      0.926754      0.745605      0.580651      0.434481      0.324790      0.242406
  29  11 2756.3719    2.7284  1.0601 11.9442 -0.0014       2.09444  0.0260   0.0392   0.0462    0.0933   0.0000      0.609476   439.3900       6.48965       13.3025      -1.42286      -1.88331      -5.98197       1.48791     -0.318094      -1.19042      -1.66930      0.447176     -0.909567      0.129326     -0.391600    -0.0413116      0.128635      0.167086     -0.271957       1.08450       1.43207       1.48393       1.51388       1.49681       1.50781       1.46281       1.42701       1.34701       1.18978       1.02714      0.821896      0.684671      0.565312      0.461507      0.370163      0.287699      0.216868
  29  12 2911.8441    3.3640  1.0849 12.2922 -0.0014       1.93627  0.0255   0.0479   0.0476    0.1065   0.0000      0.623565   437.8182       8.28132       11.9570       2.16292      -3.29776      -2.56601       1.59567      -1.20645      -1.48227      -1.85811     -0.434767      -1.91458     -0.756830      0.173145      0.638103     -0.619535     -0.157838      0.291496       1.06640       1.35366       1.49048       1.54503       1.56901       1.57154       1.49470       1.41821       1.28769       1.11778      0.973866      0.828784      0.688470      0.564691      0.435775      0.343723      0.277848      0.207376
  29  13 3065.2538    3.8863  1.1015 12.6927  0.0014      0.718094  0.0274   0.0560   0.0486    0.1014   0.0000      0.606103   439.6871       6.56606       17.0996      -2.88716      -2.82265      -4.61239      -2.75885      -3.24421     -0.523292      0.595128      -1.74039      -3.17506      0.834149     -0.829464      0.330790     -0.194429     -0.214868    -0.0892394       1.17548       1.54750       1.68907       1.78939       1.83394       1.85009       1.73210       1.63499       1.48100       1.20111       1.04382      0.856007      0.687950      0.594353      0.470206      0.366589      0.273160      0.209445
  29  14 3217.1227    3.7610  1.4634 12.4486 -0.0027       1.35893  0.0311   0.0458   0.0561    0.0798   0.0000      0.408651   438.5080       10.7709       14.2252      -2.72164      0.578030      -6.47592      -2.07288      -7.33495      0.764724      -1.53863       1.74644      -2.42012     -0.912843     -0.426699     -0.544925    -0.0768458     -0.269280     -0.119231       1.23198       1.62530       1.75120       1.87142       1.85459       1.87184       1.81268       1.74957       1.50311       1.33540       1.16822      0.940588      0.791695      0.667566      0.526744      0.412830      0.312940      0.240387
  29  15 3368.0472    3.2954  2.0416 12.4790 -0.0005      0.993505  0.0402   0.0358   0.0701    0.0519   0.0000      0.307392   440.3331       11.7960       10.1729      -4.20765      0.401955     -0.917730      -2.89035      -3.97675       3.88924      -1.58010      -2.43924       1.86214       1.89821      -1.31129       1.14837      0.498694      0.615061    -0.0130591       1.54871       1.98984       2.24390       2.34869       2.43128       2.32304       2.27981       2.17056       1.88602       1.64149       1.45665       1.22584       1.03851      0.803230      0.651246      0.513198      0.398634      0.309749
  29  16 3518.4900    2.7703  3.1793 11.9040 -0.0012      0.711760  0.0521   0.0248   0.0932    0.0417   0.0000      0.171278   437.5915       11.5651       11.5978       3.09329      -1.89220      -7.62574       1.92713      -12.8470       4.11489      -3.10456      -1.33363      -1.43688    -0.0168784      0.920208      0.448521     -0.194443      -1.07355      0.238289       1.93942       2.63780       2.77958       2.99036       3.00009       2.96859       2.84445       2.68679       2.44224       2.18209       1.86870       1.59654       1.31896       1.10288      0.850554      0.672158      0.529547      0.390646
  29  17 3668.2639    2.2913  4.6827 11.3368 -0.0004      0.647029  0.0660   0.0175   0.1199    0.0350   0.0000      0.106816   438.4041       18.6933       10.9111      0.947295       3.97313      -4.96058     -0.495567      -13.9932       2.62601    -0.0165944      -3.55522     -0.445798       3.05043      0.272549     -0.694035      0.593401      0.693918      0.603565       2.48436       3.35257       3.57936       3.87641       3.82716       3.79852       3.65668       3.33777       3.05637       2.74889       2.42921       2.06555       1.74890       1.40990       1.12058      0.885506      0.664402      0.502343
  29  18 3817.5047    1.9263  6.8711 10.8786 -0.0007      0.380955  0.0873   0.0123   0.1575    0.0290   0.0000     0.0759410   440.2032       12.6523       14.1463       7.37900      -10.6810      -12.7466       4.82842      0.570302       3.11904      0.526864      -5.78408       5.93804       4.27441      -2.49409     -0.970478     -0.336622       1.68832       1.06629       3.09181       4.13609       4.42469       4.80667       4.83675       4.83330       4.52091       4.31753       3.86162       3.43864       3.04111       2.57731       2.12861       1.75366       1.38773       1.09491      0.832875      0.622944
  29  19 3966.3196    1.6343  9.2745 10.6354 -0.0005      0.249903  0.1170   0.0096   0.2065    0.0259   0.0000     0.0634432   440.6543       14.2019      -1.10976       14.9004       9.83342       1.36603      -4.78534      -2.75154     -0.705830     -0.337183       6.56732       2.71375      -4.37718      -6.07261     -0.822514     -0.614699      0.411548      0.714658       3.88518       5.27314       5.72636       6.10343       6.19428       6.07829       5.85649       5.49833       4.96316       4.37672       3.88813       3.24035       2.74278       2.23020       1.78031       1.41415       1.05063      0.781018
  29  20 4115.0670    1.4033 12.3458 10.3897  0.0009      0.244481  0.1625   0.0074   0.2673    0.0245   0.0000     0.0573048   420.2568       11.1394       9.44292      -9.34889      0.880407      -21.0772       4.23968      -11.6674      -2.33321      -10.4972       3.30953      -6.41665      -1.23732       1.38935      -2.44325       3.62138      0.520649     -0.156184       4.96904       6.64357       7.32950       7.82868       7.90970       7.82823       7.53140       6.90999       6.38869       5.59989       4.92800       4.10263       3.46609       2.82243       2.23982       1.76554       1.34880       1.00725
  29  21 4263.9822    1.1071 14.4849 10.2807  0.0000      0.469089  0.2129   0.0060   0.3252    0.0216   0.0000     0.0701829   455.7004       15.3232      0.608718      -11.1858      -10.0740      0.635957       1.14634      -17.9915       12.2053      -2.33779       5.82253       3.66002     -0.509398      -5.67771     -0.640582       6.76475       1.63855     -0.543813       6.00846       7.91312       8.90075       9.36053       9.61530       9.40195       8.98708       8.34690       7.60614       6.89049       5.80839       5.06330       4.15599       3.41652       2.71279       2.10607       1.64709       1.23018
  30   4 1581.9220    0.1973  0.1949  9.3671 -0.0030       13.8824  0.0133   0.0076   0.0220    0.0281   0.0000       7.52024   440.0506   -0.00919198       19.9766     -0.510693      -2.74898     -0.413438      0.328112     -0.485049     -0.179602      0.193415     -0.224035     -0.169509      0.151693      0.265655      0.202092      0.280087     -0.205280     -0.280386      0.675611      0.909806      0.949647      0.960398       1.07273       1.01890       1.06644      0.924905      0.844077      0.760509      0.614842      0.514686      0.417645      0.341454      0.286649      0.218982      0.171505      0.139544
  30   5 1770.0973    0.3395  0.3927  9.3573 -0.0043       13.8858  0.0147   0.0084   0.0311    0.0396   0.0000       2.29126   441.3046     -0.401804       18.7334       1.28423      -1.05121     -0.101601    -0.0765113      -1.76369     -0.170102      -1.58570     -0.747265      0.499905      0.144912     -0.400583     0.0552787      0.600030      0.155728     0.0399511      0.679919      0.915078      0.979303       1.05809       1.07196       1.00354      0.942842      0.857744      0.843028      0.791045      0.662354      0.622548      0.513970      0.409433      0.320100      0.259042      0.216546      0.145992
  30   6 1950.0414    0.5481  0.5138  9.4988 -0.0061       7.34727  0.0169   0.0112   0.0311    0.0548   0.0000       1.21549   441.2670     -0.111459       18.7686       2.24213      -2.36526      0.934716     -0.772337     0.0184573     -0.347897   -0.00328158     -0.828112       1.04107     -0.130969     -0.517041     -0.195356     0.0643479      0.300576      0.375328      0.909413       1.24878       1.40712       1.52297       1.51893       1.44362       1.31046       1.23900       1.11728      0.977664      0.860405      0.754190      0.652997      0.508010      0.393849      0.290928      0.223592      0.176145
  30   7 2126.4659    0.7889  0.7650  9.8280 -0.0018       6.30673  0.0207   0.0129   0.0395    0.0704   0.0000      0.887102   440.5383       2.53118       17.8833      -1.97455      -4.32838     0.0360072      0.309651      -1.78085     -0.283899      -1.18665      0.130252      0.966106      0.137115      0.872373    -0.0659548     0.0410710    -0.0749430     -0.156383      0.879370       1.15375       1.19895       1.28576       1.37537       1.37119       1.26976       1.13102       1.09992      0.954027      0.892432      0.698988      0.609333      0.489147      0.407011      0.323218      0.240553      0.183296
  30   8 2297.4950    1.2024  0.9959 10.1124 -0.0005       4.50417  0.0247   0.0174   0.0441    0.0977   0.0000      0.676288   440.8329       4.31658       16.3402     -0.173812      -2.42084      -1.16649     0.0561540      -1.27285       2.19429     -0.184669      0.612383      0.540900     -0.142573      -1.43253      0.432902      0.276692      0.127346     -0.208810      0.927415       1.26357       1.37737       1.47684       1.46675       1.48679       1.46770       1.24651       1.22869       1.06547      0.934656      0.819388      0.647809      0.553224      0.427258      0.361472      0.263374      0.198464
  30   9 2462.4719    1.6452  1.1168 10.9638 -0.0002       3.37528  0.0272   0.0236   0.0492    0.0966   0.0000      0.676302   441.3483       5.23638       18.6501       2.09719      -4.21957      0.303769      0.332216       1.71097     0.0540358      0.389177       1.27204       1.65296     -0.210631     -0.230407      0.188224     -0.404767     -0.386226     -0.136909       1.11113       1.50371       1.63077       1.68596       1.59677       1.56994       1.49295       1.46510       1.34369       1.24384       1.11018      0.949819      0.783531      0.657464      0.513580      0.396357      0.307334      0.234606
  30  10 2623.7335    2.1710  1.1738 11.2526 -0.0009       2.79668  0.0281   0.0293   0.0490    0.1102   0.0000      0.625692   440.2263       3.95338       16.6922       1.12773     -0.963394     -0.291434       1.02238     -0.552161       1.40050     -0.122127      0.656118      0.406316    -0.0241375      -1.81252     -0.176676     0.0467376     -0.748050     0.0455749       1.04022       1.37405       1.51427       1.57766       1.59236       1.54472       1.51977       1.43042       1.32059       1.13025       1.03422      0.908140      0.766832      0.631084      0.512289      0.393143      0.299093      0.227673
  30  11 2782.7058    2.7260  1.0461 12.2886 -0.0034       1.71549  0.0256   0.0401   0.0484    0.0808   0.0000      0.692421   440.0871       5.10299       16.0729       1.66031     -0.286751     -0.423846       2.35915      -2.16277     -0.893426      -2.06030     -0.439781      0.195874     -0.429275     -0.245240    -0.0570692     0.0777542     0.0835983      0.250156       1.03963       1.39437       1.56251       1.59605       1.61048       1.60558       1.49928       1.41766       1.27432       1.13853       1.03633      0.875629      0.735528      0.573297      0.468291      0.362686      0.280103      0.209483
  30  12 2939.3641    3.5040  0.9702 12.6967 -0.0017       1.65690  0.0232   0.0520   0.0433    0.0823   0.0000      0.662013   439.0001       8.77483       16.9836       1.48070    -0.0204626      -4.43594      -2.61689      -2.81527      0.744694      -3.47054     -0.354249      0.119127      0.407248     -0.784584     -0.171430      0.384661      0.276337      0.157138      0.978364       1.24062       1.30517       1.38685       1.37782       1.40233       1.40021       1.33397       1.16226       1.04659      0.932007      0.786957      0.627752      0.534146      0.455288      0.359908      0.275763      0.204282
  30  13 3093.6277    3.9493  1.1932 12.8500 -0.0051      0.553649  0.0285   0.0544   0.0496    0.0947   0.0000      0.561415   439.8844       8.41705       13.8396      0.106776      -6.85253      -2.50724       1.48549      -5.48042      -1.69046       1.49930      0.297589      -1.18255     -0.295898       1.08835      0.252608     -0.282501      0.267174      0.310130       1.09709       1.45882       1.63686       1.74241       1.73703       1.71594       1.64984       1.50169       1.40536       1.25708       1.07668      0.948963      0.770238      0.614315      0.473166      0.388918      0.320225      0.238771
  30  14 3246.3932    3.7785  1.5890 12.6620 -0.0020       1.69718  0.0341   0.0451   0.0587    0.0717   0.0000      0.384979   440.2975       9.60956       10.1211      -3.48367       3.92918      -3.06972      -1.52022      -2.11540      -1.26507      -3.22208      0.981551      -2.61280     -0.214694     -0.241812     -0.614598      0.261120     0.0794833     -0.265164       1.32076       1.74682       2.00123       2.12577       2.08072       2.12537       2.06992       1.83236       1.70430       1.51438       1.24369       1.06654      0.896411      0.708287      0.575471      0.468014      0.355245      0.273395
  30  15 3398.0143    3.1936  2.3391 12.2211 -0.0013      0.623156  0.0412   0.0311   0.0741    0.0493   0.0000      0.250726   440.2543       9.54587       15.0969       3.27383       1.28205      -5.95685      -1.29934      -5.09023      0.919043      -2.87874     0.0972361      -1.12522     -0.247523      -1.48735      0.267389      -1.13753     -0.143304     -0.241859       1.52861       2.01051       2.19486       2.34777       2.39706       2.40029       2.24255       2.14343       1.96050       1.76552       1.50071       1.29365       1.03337      0.851606      0.716051      0.558968      0.434734      0.336050
  30  16 3549.2536    2.6847  3.6318 11.6834 -0.0003      0.625946  0.0538   0.0217   0.0980    0.0397   0.0000      0.134892   440.0670       12.8205       14.5810      -2.20551      -3.36537      -10.0778       2.69408      -7.56690      -2.97589      -3.86154       2.49144     0.0323166       1.16066       1.37497      0.593051      -1.02689     -0.872120     -0.246151       1.96020       2.63719       2.88865       3.06845       3.12407       3.12244       2.92071       2.79412       2.53503       2.23537       1.93936       1.67240       1.43105       1.15380      0.949856      0.731681      0.562525      0.420370
  30  17 3699.7953    2.2629  5.2848 11.1595 -0.0014      0.499754  0.0699   0.0155   0.1229    0.0335   0.0000     0.0889175   437.4416       15.4432       7.44383     -0.637113       5.38317      -12.6075    -0.0917579      -13.2115      -1.98615      -10.6632      0.811907      -3.34298     -0.700630      -1.06380      -1.08598      -1.49743      0.242179      0.696514       2.48878       3.31895       3.63008       3.78976       4.00647       3.86929       3.75789       3.55714       3.18547       2.90087       2.47146       2.09955       1.76138       1.45860       1.18496      0.931471      0.724966      0.539168
  30  18 3849.7272    1.8579  7.5956 10.7783 -0.0006      0.347374  0.0947   0.0112   0.1648    0.0281   0.0000     0.0660775   434.8216       9.54533       19.7534      -1.53901       1.41561      -10.0967      -6.52063      -7.03776      -5.33657      -7.02709      -1.29131      -5.51231       1.06665      -1.30562       2.99268     -0.198097       1.51792       1.31700       3.20834       4.34171       4.69222       5.00554       5.09163       5.00925       4.83317       4.57341       4.26189       3.75502       3.22108       2.75895       2.32257       1.90791       1.55257       1.19951      0.954442      0.729388
  30  19 3999.5191    1.5604  9.5542 10.6252 -0.0003      0.425476  0.1202   0.0089   0.2118    0.0251   0.0000     0.0646445   437.9623       13.6921       14.6279       1.55928      -5.28523      -4.87716      -9.62434      -10.1477     -0.713085       3.84703     -0.319647       1.46063       8.80929      0.193472       2.20452      0.987386     -0.412669      -1.78750       3.79552       5.10830       5.68903       6.01892       6.14773       6.10573       5.88885       5.43822       5.02024       4.40595       3.90566       3.30628       2.77687       2.28116       1.84144       1.46528       1.10864      0.851707
  30  20 4148.2344    1.3220 12.9623 10.4266 -0.0005      0.242843  0.1749   0.0066   0.2790    0.0225   0.0000     0.0663243   427.4113       13.2029       12.9089       2.78986       7.81115      -6.27465      -13.4818      -14.7787      -2.03013      -6.82320      0.905485      -1.08085     -0.929910      -4.43550       5.67643     0.0102878   -0.00686650     -0.136023       4.99352       6.59259       7.28209       7.77723       8.02490       7.86909       7.50164       7.06286       6.44074       5.86486       4.99756       4.36594       3.65998       2.96322       2.44818       1.90259       1.46767       1.12414
  31   6 1969.5364    0.5767  0.6185  9.5322 -0.0037       9.26352  0.0177   0.0105   0.0343    0.0571   0.0000       1.09238   440.0994       1.59448       21.6879      -2.54908      -2.77249      -1.06257       2.27976       1.00206      -1.10832      -1.21323     -0.836877     -0.316511     -0.680250     -0.318556     -0.581190     -0.126335    0.00521531    -0.0742216      0.750260       1.00130       1.09936       1.16402       1.13353       1.15421       1.17933       1.04759      0.968293      0.867567      0.746480      0.658133      0.546783      0.455946      0.349881      0.291897      0.226636      0.182631
  31   7 2147.2135    0.8357  0.7996 10.0055 -0.0017       8.02154  0.0209   0.0134   0.0398    0.0676   0.0000      0.918922   439.7495       1.42423       20.6958     -0.578636      -4.93876      -1.00529     -0.590324      0.121814      0.331953      -1.35149       1.09545    0.00652020      -1.10067     -0.455710     -0.353243     -0.441785    -0.0907715    -0.0279355      0.805636       1.09616       1.15589       1.30976       1.24617       1.28949       1.20819       1.17910       1.04999      0.999379      0.849187      0.737509      0.582420      0.516888      0.411911      0.332568      0.265712      0.203909
  31   8 2319.0562    1.2357  1.1428 10.2571 -0.0006       2.63742  0.0270   0.0168   0.0484    0.0990   0.0000      0.684964   440.1441       3.78867       19.5599      -1.05267      -1.34421     -0.751236      -1.16003      0.818702     -0.524910      0.342769      -1.61497       1.46944     -0.639833      0.624895     0.0293604      0.267696     0.0637792      0.270974      0.982251       1.29344       1.39240       1.53751       1.51969       1.51032       1.50296       1.33433       1.24777       1.10199       1.01450      0.876667      0.721103      0.603275      0.501029      0.399694      0.313089      0.225612
  31   9 2485.2051    1.7187  1.2611 10.9334 -0.0068       2.27821  0.0280   0.0221   0.0519    0.0860   0.0000      0.558820   440.4485       3.97759       18.4653       1.32984      -1.17356       1.15426       1.37303     -0.935393       2.94003      -2.30824    0.00786242      -1.30497     -0.609811     -0.256746    -0.0152203      0.292255     -0.307671     -0.239968       1.02388       1.36075       1.45138       1.56489       1.59655       1.59214       1.52240       1.43757       1.30352       1.15180       1.04754      0.900463      0.797427      0.655607      0.526861      0.407234      0.322932      0.234358
  31  10 2648.0215    2.3461  1.1337 11.6042 -0.0039       2.17174  0.0264   0.0328   0.0480    0.1062   0.0000      0.582249   438.6187       2.90186       14.7398      -2.04506      -2.89932      -2.50586     -0.585388      -2.81923       1.92316      -3.43630      0.728804    -0.0909637      0.388238     -0.573630      0.428506     -0.834218     -0.602082     -0.144548       1.03189       1.35406       1.42973       1.55219       1.60219       1.65704       1.54153       1.44315       1.26270       1.17107       1.01521      0.891272      0.738478      0.582684      0.470044      0.394022      0.299057      0.235350
  31  11 2808.6107    3.0527  1.0605 12.2800 -0.0021       2.82346  0.0243   0.0431   0.0460    0.0912   0.0000      0.623190   438.3412       7.11924       18.1669      -1.01479      -3.74336      -5.30665       1.04551      -3.08421       2.06262      -1.54921      0.406033     -0.527034     -0.606368      0.615444     -0.224301     -0.363352     -0.145847    -0.0786058      0.932492       1.22399       1.34669       1.41330       1.41549       1.40204       1.37243       1.31667       1.18304       1.05374      0.934614      0.853431      0.715423      0.584231      0.473042      0.381179      0.295462      0.223217
  31  12 2966.3246    3.6917  1.0633 12.6687 -0.0021      0.976641  0.0245   0.0514   0.0450    0.0905   0.0000      0.593127   438.8305       7.41824       13.5660      -1.30153     -0.926159      -3.75795       1.72876      -3.63604      -1.82423      -1.13200     -0.574249      -1.02817      0.537757     -0.326222      0.587804     -0.281484      0.304654      0.161902      0.930235       1.29297       1.35122       1.44770       1.45568       1.44779       1.40003       1.30396       1.20699       1.09673      0.981539      0.830247      0.689405      0.582907      0.463156      0.366483      0.288286      0.232842
  31  13 3121.6370    3.9475  1.3552 12.6240  0.0011       1.70743  0.0286   0.0501   0.0532    0.0919   0.0000      0.469571   440.1905       7.65749       11.1309       1.81948      -4.07639      -5.00959       2.53632      -2.58889     -0.357584      -3.88243      0.611352      -1.23175      -1.60594    -0.0817769     -0.451175     0.0446109     -0.135464      0.254238       1.01862       1.33616       1.47812       1.54696       1.63366       1.58010       1.54907       1.43323       1.25570       1.20455       1.05043      0.903593      0.768327      0.632249      0.519955      0.412281      0.317228      0.243205
  31  14 3275.1544    3.6864  1.7070 12.4661 -0.0012      0.853852  0.0339   0.0411   0.0596    0.0707   0.0000      0.366034   439.2546       10.6700       15.2914      0.362492      -3.46670      -8.08118       1.60873      -6.31161     -0.766418      -1.30024       1.39966      -1.28905     -0.785124     0.0984234     0.0924777    -0.0669253     -0.131763      0.112886       1.22879       1.64901       1.79075       1.91159       1.87206       1.85608       1.81567       1.71403       1.57797       1.45690       1.22521       1.09128      0.916238      0.782092      0.619001      0.482899      0.387014      0.297671
  31  15 3427.7981    3.0279  2.4337 12.2013 -0.0009      0.624490  0.0417   0.0288   0.0771    0.0464   0.0000      0.232311   434.8025       15.6059       15.9969       1.41102      -2.61827      -8.12962      -1.40709      -4.43106      -1.25436     -0.882654       2.71509      -2.66377      0.619519       1.34289     -0.496064      -1.27703     -0.563837     -0.177946       1.56026       2.02929       2.23316       2.42355       2.51088       2.44084       2.29629       2.17367       1.99460       1.77953       1.56268       1.35291       1.12226      0.941528      0.753545      0.599623      0.464815      0.353093
  31  16 3579.7254    2.5686  3.8807 11.5822  0.0002      0.473621  0.0553   0.0195   0.1009    0.0366   0.0000      0.126000   438.0789       13.8600       15.8569     -0.130021     -0.192431      -7.97348       3.68184      -6.03095      -5.04787      -2.44850      -1.08356       1.67053       2.53563      -1.01296      0.147470      0.535914     -0.807083      0.220876       1.92928       2.56825       2.79649       3.04091       3.11708       3.01860       2.96789       2.75338       2.53993       2.23584       2.01807       1.68285       1.44079       1.19986      0.983618      0.770840      0.587323      0.460958
  31  17 3731.0808    2.1569  5.6680 11.1444  0.0000      0.470599  0.0715   0.0142   0.1318    0.0308   0.0000     0.0838595   442.5333       11.1060       11.8713      -1.18095      -4.81583      -10.1832      -3.42653      -3.52777      -3.02570       1.15931       1.28838      -2.06839      -3.60901     0.0317406      0.855940     -0.587913     -0.442001    -0.0744519       2.51654       3.29910       3.64952       3.87719       3.87379       3.95567       3.72667       3.58588       3.24988       2.96563       2.54312       2.22533       1.88928       1.55503       1.26915       1.01365      0.795029      0.604477
  31  18 3881.6177    1.7939  7.7817 10.8641 -0.0008      0.362628  0.0965   0.0106   0.1719    0.0257   0.0000     0.0689419   440.1619       17.3585       16.0264      -6.94046      -6.46456      -2.40816    0.00726706      0.354648       7.77604      -7.32686      -6.22538      -4.55405     -0.378229      -1.94642      0.562425      0.381873       2.49311     -0.939211       3.12187       4.14067       4.58973       4.87671       4.99278       5.04944       4.76567       4.51787       4.15907       3.65950       3.24483       2.80173       2.35933       1.96219       1.59290       1.25443      0.978738      0.763726
  31  19 4031.8862    1.5375 11.0755 10.5447 -0.0004      0.333540  0.1401   0.0079   0.2294    0.0242   0.0000     0.0597482   431.4771       10.6794       5.33214      -2.94052      -6.80588      -10.0420       2.49470      0.772169      -1.12513      -9.35699      -7.42814      -8.41674       6.28627     -0.730232      -1.96263      -2.26732      -1.78118      0.732682       4.06761       5.60071       6.18417       6.54877       6.67862       6.71860       6.32490       6.02054       5.42808       4.97862       4.32860       3.77169       3.23483       2.66195       2.08801       1.71003       1.30620      0.998913
  31  20 4181.4717    1.2380 12.9499 10.4548 -0.0010      0.281877  0.1853   0.0063   0.2838    0.0216   0.0000     0.0699738   444.1675       12.3992       13.9598       16.2321       6.64816      -8.83545      -9.01186      -10.3620      -5.91217      -3.37059      -7.17267       4.72886       7.69012       5.38168      -7.79790       2.98488       1.08043     -0.251707       5.04754       6.84763       7.51196       8.13134       8.20898       8.22034       7.76692       7.23583       6.73716       6.09772       5.36498       4.67175       3.89019       3.26995       2.62684       2.11404       1.62702       1.23409
  32   5 1806.2242    0.3881  0.4577  9.4052 -0.0018       11.4325  0.0158   0.0082   0.0297    0.0413   0.0000       1.88566   440.7022     -0.632822       18.6906      -1.25292      -3.03406      0.642292      0.146915     -0.906593       1.37467      0.967523     0.0107067      0.457819     -0.162735      0.634374      0.112253     -0.856617     -0.259963    -0.0242044      0.685406      0.872574      0.941794       1.05157       1.03924       1.04024       1.01528      0.998594      0.870263      0.779716      0.712306      0.620827      0.501273      0.409331      0.377722      0.280202      0.222525      0.192224
  32   6 1988.7566    0.6178  0.6154  9.5328 -0.0013       7.67003  0.0171   0.0108   0.0325    0.0611   0.0000      0.985898   439.2133     -0.705550       19.1158      -2.35453      -3.40348    -0.0389462       2.14557     -0.699841     -0.122237     -0.299703     -0.103704      -1.09153      0.158012      0.631715      0.892812      0.237396      0.415188      0.206871      0.685290      0.960194       1.01951       1.12543       1.14684       1.10923       1.10514      0.982886      0.935055      0.821488      0.742019      0.664500      0.535985      0.467636      0.380094      0.316087      0.237234      0.180615
  32   7 2167.4738    0.8920  0.8104 10.0972  0.0010       6.91012  0.0206   0.0139   0.0404    0.0686   0.0000      0.876358   440.9669      -2.58457       19.4752     -0.291529      -2.12637      -2.22699      0.453645      0.260908       1.21451     -0.281846     -0.740279      0.469608     -0.172398     -0.572830     -0.455681      0.437784      0.199398      0.255791      0.853292       1.05461       1.14598       1.28982       1.36594       1.30140       1.30026       1.17539       1.06107      0.933250      0.831426      0.759077      0.634770      0.532007      0.413292      0.331675      0.268116      0.204552
  32   8 2340.2110    1.2962  1.2033 10.3500 -0.0030       2.93934  0.0283   0.0173   0.0490    0.1003   0.0000      0.632856   441.4735       3.93999       20.2981       1.43524      -2.60736     -0.437331      -1.66026       1.92817     -0.194002       1.79030      -1.77862      0.390417      0.710660     -0.419773      0.526234     -0.113706     -0.204559      0.178369      0.986125       1.27298       1.42488       1.50437       1.51741       1.50599       1.52069       1.35323       1.32252       1.23284       1.05409      0.864254      0.729321      0.635237      0.517331      0.412013      0.334156      0.258256
  32   9 2507.4894    1.8311  1.1976 11.1467 -0.0024       3.19821  0.0282   0.0243   0.0488    0.0926   0.0000      0.635375   439.8119       1.42821       19.3054      -1.62194      -1.77199      -1.25797     -0.250552      0.416718      -2.28662      -1.18762      -1.17487       1.24337      -1.01221      0.193911      0.292686     -0.286309      0.144524      0.378461      0.999583       1.32446       1.40897       1.49881       1.51637       1.50253       1.52200       1.39470       1.31327       1.15181       1.01859      0.894601      0.770559      0.636717      0.526677      0.421749      0.334360      0.250588
  32  10 2671.8286    2.4909  1.1117 11.7808 -0.0009       2.06058  0.0257   0.0338   0.0456    0.0967   0.0000      0.625252   439.5836       6.01881       14.7232      -1.51326      -2.67167      -3.74925      0.813778      -3.16280      0.333038      -1.70901     -0.380548     -0.678999     -0.508183      0.237337     -0.225724     -0.143179     -0.119883     -0.150673      0.942267       1.27296       1.36735       1.48017       1.54189       1.55674       1.47410       1.33144       1.24486       1.11148      0.993485      0.855484      0.701880      0.582100      0.467967      0.390013      0.300546      0.235841
  32  11 2833.9708    3.1468  1.0021 12.5189 -0.0009       1.78496  0.0234   0.0452   0.0431    0.0844   0.0000      0.627872   440.6208       6.90587       18.2101     -0.944856      0.283322      -1.96914       1.50833      -3.22432      -1.42440      -2.22354     -0.586971     -0.414984     -0.527858    -0.0317825      0.519978      0.336174     -0.692056     -0.131962      0.924343       1.21874       1.30666       1.46961       1.47781       1.48211       1.41423       1.35291       1.21632       1.08799      0.957777      0.801180      0.673493      0.543283      0.448250      0.377310      0.290078      0.218327
  32  12 2992.9882    3.7149  1.0885 12.7872 -0.0023       1.39815  0.0245   0.0512   0.0461    0.0882   0.0000      0.628534   438.9035       9.67740       12.2590      -2.61063      -1.06727      -1.99895       1.61908      -2.58834     -0.437275      -1.41107      0.416165     -0.844316       1.27912   -0.00433074      0.805320      0.218563    -0.0485259     0.0886651      0.907383       1.20088       1.25729       1.38605       1.40373       1.37086       1.36163       1.24167       1.17708       1.04937      0.940052      0.859233      0.705845      0.588307      0.468961      0.386135      0.313985      0.240964
  32  13 3149.1862    3.9003  1.2283 13.0396 -0.0040      0.816835  0.0279   0.0524   0.0499    0.0797   0.0000      0.562753   440.3946       8.33763       14.2242       1.03311     -0.873343      -7.23962       3.39614      -4.29382       2.15812     0.0128351     -0.305337    -0.0835395      0.743622       1.64940     -0.628598     0.0605822      0.139882      0.689203       1.00693       1.36955       1.42802       1.59736       1.63966       1.60592       1.58365       1.43421       1.32029       1.21054       1.02905      0.913253      0.773547      0.643968      0.516525      0.423507      0.329962      0.252943
  32  14 3303.6866    3.6283  1.7544 12.6348 -0.0032      0.787495  0.0341   0.0402   0.0609    0.0633   0.0000      0.325792   438.8286       9.46480       16.3400      0.648582      -2.54040      -6.52155      0.618754      -5.93661      -2.10411      -3.54512       1.95878     -0.870106      0.574093       1.79179      -1.48174      0.594207      0.705078     0.0691818       1.24114       1.62725       1.73815       1.96097       1.96481       1.90216       1.87589       1.76477       1.65026       1.43957       1.27438       1.09955      0.947622      0.787939      0.620443      0.518533      0.403190      0.310992
  32  15 3457.1723    3.0037  2.9092 12.1059 -0.0001      0.674016  0.0462   0.0254   0.0825    0.0385   0.0000      0.180621   438.9527       7.96817       18.8383      -2.26921      -9.46759      -2.36251       1.27377      -6.18826      0.441832       1.54721      -1.31253      -1.32381      0.572206      -2.41952     -0.575988      0.248979      0.581183      0.253352       1.51938       2.04024       2.27732       2.35546       2.46801       2.41591       2.31955       2.21330       2.02398       1.86331       1.67186       1.42206       1.20673       1.02029      0.818607      0.664015      0.519474      0.408042
  32  16 3609.9254    2.4556  4.0504 11.7701 -0.0002      0.714252  0.0591   0.0186   0.1045    0.0312   0.0000      0.128281   437.5256       11.8295       14.8178       2.01081       1.57856      -6.76919      0.477208      -6.12576      -4.59495      0.861141     -0.607241      -5.07144     -0.580092       3.12830       1.92245     -0.669050      0.181160     -0.186950       1.95609       2.58622       2.81613       3.11863       3.12773       3.23549       2.99192       2.88830       2.64536       2.38724       2.05341       1.80087       1.49226       1.27810       1.03530      0.846706      0.641393      0.505798
  32  17 3761.9478    2.0800  6.1557 11.1378 -0.0001      0.532660  0.0766   0.0131   0.1366    0.0284   0.0000     0.0803266   443.8778       9.10203       16.3208       3.14463      -11.6610      -4.16024       1.53802      -10.8678      -2.74490      -2.01223       2.22865      -2.32068      -2.82713     -0.386879      -1.00431      0.531668      0.526219      0.568236       2.51919       3.34742       3.64200       3.97557       4.07665       3.96643       3.89120       3.66085       3.38288       3.04761       2.66394       2.36189       1.96558       1.65208       1.36058       1.08698      0.854431      0.660756
  32  18 3913.1174    1.7403  8.7651 10.7398 -0.0007      0.392609  0.1050   0.0095   0.1846    0.0254   0.0000     0.0659187   436.6012       11.5691       15.4304       3.77305      -9.02698      0.523217      -1.31864       2.27861       1.84704      -5.07726       1.90191      -1.04652       2.68332       3.99627     -0.564902     -0.376435     -0.816276      0.545146       3.26494       4.41580       4.84760       5.30688       5.35721       5.28739       5.09702       4.84379       4.39795       4.09104       3.52839       3.10029       2.59340       2.17433       1.74884       1.43167       1.12353      0.868169
  32  20 4214.6328    1.1960 14.3333 10.4479 -0.0006      0.426845  0.2026   0.0059   0.3131    0.0209   0.0000     0.0643770   442.8781       15.4261      -6.88616      -2.63866       13.9576      -13.2138      -4.55282       4.75133      -6.71820      0.962420       1.74516      -8.11406      -7.57489      0.805869       3.48821      -3.55392     -0.523711     -0.494232       5.24416       7.13280       7.89588       8.44576       8.62126       8.64436       8.28399       7.68885       7.16686       6.44096       5.73998       5.07264       4.25492       3.59339       2.88375       2.35193       1.80897       1.40974
  33   4 1633.2585    0.2373  0.2375  9.3510 -0.0020       19.7780  0.0122   0.0072   0.0225    0.0284   0.0000       4.97684   440.5359     -0.450035       19.1105       2.14001      -2.77310      -1.00820    0.00248148      -1.01188      -1.02692      0.149346      0.423491      0.439473     0.0361646     -0.180824      0.160171     0.0237837     -0.294726     0.0538656      0.572345      0.732891      0.759600      0.821081      0.928159      0.909533      0.826604      0.764620      0.780146      0.694353      0.616209      0.459624      0.437857      0.386122      0.295945      0.235825      0.191708      0.163197
  33   5 1823.8835    0.4173  0.4456  9.3215 -0.0037       13.0517  0.0157   0.0087   0.0294    0.0421   0.0000       1.66527   440.6051    -0.0617082       20.3630      0.882808      -2.69768     -0.307501      0.849867       1.40511     -0.301510      0.141699     -0.499436    -0.0706498      0.179021     -0.319422   -0.00196611      0.168029     0.0940850      0.150543      0.704986      0.955588       1.08920       1.13132      0.993496      0.981100      0.932076      0.894021      0.891762      0.849919      0.794480      0.707376      0.550408      0.484599      0.366706      0.301724      0.245342      0.185875
  33   6 2007.7266    0.6326  0.6833  9.4409 -0.0003       7.48544  0.0184   0.0102   0.0341    0.0629   0.0000      0.966410   442.7520     -0.441622       20.1979       2.05002     0.0915195     -0.419476     -0.170782      0.263412      0.362905      0.137659     -0.288205      0.251360     -0.549769     -0.198096    -0.0224764      0.287499     0.0366957    -0.0303630      0.723110      0.936075       1.01052       1.09924       1.14192       1.15032       1.13721       1.06151      0.950641      0.861008      0.789587      0.691712      0.602719      0.536823      0.453306      0.332289      0.268989      0.215580
  33   7 2187.4591    0.9751  0.8152 10.1200 -0.0021       5.70280  0.0203   0.0148   0.0374    0.0702   0.0000      0.809083   442.4889    -0.0166718       18.5842      -1.84208     -0.277636     -0.554365       1.12301      -1.38245      0.427201     0.0269166      0.490564      -1.74982      0.290392      0.386661     -0.906183     -0.287329     0.0862718    0.00897784      0.818394       1.06650       1.14355       1.20512       1.17511       1.22670       1.17449       1.07714       1.04740      0.944013      0.864310      0.760835      0.625958      0.550461      0.449650      0.359124      0.271933      0.226156
  33   8 2361.0237    1.3655  1.1015 10.5797  0.0001       3.65377  0.0254   0.0184   0.0468    0.0826   0.0000      0.700953   440.0550       4.28708       17.4888      -2.09717      -2.32449      -3.15932      0.459391     -0.975260      0.635499       2.38574     -0.349195      -2.80811       1.62788      0.719921     -0.200948      0.302510     0.0144873     -0.222418      0.847582       1.09438       1.21809       1.32221       1.33503       1.34204       1.30167       1.24932       1.13348       1.02167      0.897891      0.817244      0.684740      0.563800      0.479807      0.386490      0.302955      0.239351
  33   9 2529.4048    1.9202  1.2224 11.1455  0.0058       3.57346  0.0272   0.0249   0.0502    0.0895   0.0000      0.624761   440.2403     0.0182635       21.0493       1.16278      -1.78774      -2.45508     -0.773310     -0.496041      0.796597     -0.848121      -1.43996      -1.62563      0.549582    -0.0651158      0.411029       1.40735     0.0587167     -0.142013      0.913753       1.23509       1.34313       1.44362       1.49427       1.47497       1.44135       1.29304       1.23341       1.08444      0.993712      0.872653      0.765347      0.642144      0.524752      0.428899      0.340806      0.254238
  33  10 2695.3004    2.4502  1.1741 11.8841 -0.0014       3.03607  0.0272   0.0327   0.0483    0.0868   0.0000      0.677380   441.1664       5.20813       16.7367      -1.28886     -0.732892      -4.42447      0.654213      -1.97834      0.552113      -1.76117     -0.535088      -1.04531     -0.995108      0.280062      0.568450      0.168384      0.522815    -0.0145980      0.902517       1.20253       1.24066       1.37034       1.40668       1.45515       1.37949       1.31735       1.19213       1.10499      0.971171      0.862129      0.689437      0.599843      0.491724      0.416104      0.310742      0.250336
  33  11 2858.7780    3.2786  1.1144 12.3248 -0.0046       1.03585  0.0248   0.0442   0.0459    0.0969   0.0000      0.707457   440.4442       4.39405       15.5757     -0.717606      -3.83449      -3.01471      -1.22521      -2.07542      0.647021      -2.85349       2.86937      0.331146     -0.708089     -0.605078      0.261406      0.282779      0.108291     -0.185113      0.874894       1.16553       1.20801       1.33156       1.35233       1.34840       1.29110       1.27718       1.18354       1.08051      0.908382      0.818852      0.671337      0.573348      0.475114      0.391401      0.300987      0.246476
  33  12 3019.0187    3.9610  1.1712 12.5016  0.0009     -0.116791  0.0262   0.0507   0.0446    0.1077   0.0000      0.520096   440.1374       5.69977       14.0976     -0.254575      0.125145      -2.17400      -1.12098      -2.90874      0.885548      -1.12291      0.686440     -0.609738      0.271240      -1.17958     -0.297092     -0.685065     -0.134568      0.338113      0.875383       1.18185       1.27561       1.36894       1.36054       1.35850       1.31366       1.26529       1.20284       1.11215      0.956330      0.835134      0.721623      0.590573      0.496009      0.398371      0.324297      0.258695
  33  13 3176.4042    3.8671  1.3538 12.9740 -0.0024       1.09797  0.0290   0.0485   0.0530    0.0692   0.0000      0.442529   439.7990       11.5430       16.6383     -0.714618      -6.14392      -3.91250      -1.70775      -7.28408     -0.420928   -0.00779142     -0.783004      -1.53344      0.568877    -0.0287225      0.605651     -0.153993      0.858963      0.519563       1.03103       1.35648       1.50003       1.59551       1.60603       1.61935       1.52521       1.41877       1.35985       1.21937       1.09474      0.957935      0.838929      0.695380      0.578829      0.469169      0.372910      0.293316
  33  14 3331.7679    3.4925  1.9109 12.4651 -0.0025      0.701537  0.0360   0.0362   0.0620    0.0556   0.0000      0.306044   437.3288       9.32513       12.4265       3.33916     0.0334496      -9.62062      -2.36808      -8.81224     -0.889673      -2.92760     -0.519489     -0.121756       1.74709      0.271305      0.122514      0.918138      0.402964     -0.602992       1.19645       1.60038       1.74284       1.95493       1.98523       1.90354       1.92662       1.79488       1.64050       1.47756       1.31046       1.15360      0.946927      0.810219      0.655572      0.527418      0.425884      0.334437
  33  15 3486.1782    2.9467  2.9715 11.9226 -0.0016      0.665928  0.0457   0.0250   0.0822    0.0417   0.0000      0.168661   439.2802       8.07695       16.1966     -0.732831      -5.22294      -12.1296      0.246183      -5.10011      -3.46296      -4.34683       6.79736      -3.54092      -2.17215   -0.00258647      -2.11543     -0.580374      0.234866      0.804958       1.55250       2.08234       2.30888       2.50202       2.54742       2.51839       2.50224       2.30571       2.12837       1.91231       1.67410       1.45349       1.26663       1.03356      0.847894      0.698585      0.539389      0.431280
  33  16 3639.7887    2.4593  4.5990 11.4603 -0.0005      0.534173  0.0605   0.0169   0.1087    0.0315   0.0000      0.104099   440.4766       14.9426       14.0265      -1.85593       2.11744      -9.59598      -3.88328      -3.04782      -1.68026     -0.230130       1.77382      -4.05433       1.13472      0.171061      -1.85945      0.717633    -0.0800397     -0.449264       1.96404       2.61159       2.89011       3.04624       3.16914       3.12712       3.05400       2.91186       2.68778       2.39750       2.21257       1.88266       1.63312       1.34811       1.11017      0.913182      0.723064      0.566289
  33  17 3792.2311    1.9916  6.6987 10.9909 -0.0002      0.318981  0.0816   0.0118   0.1444    0.0267   0.0000     0.0737533   438.4881       16.9192       17.9341      0.557054     -0.744877       3.31232       1.36665      -8.36357      -2.16476      -3.88616      -1.29068      -1.17092     -0.700615      -2.72896       2.72863     -0.533632      -1.47417    -0.0194908       2.54687       3.41961       3.75946       4.04335       4.19146       4.05096       3.99378       3.78015       3.55663       3.16404       2.84295       2.45666       2.10109       1.75948       1.44073       1.17995      0.933861      0.740537
  33  18 3944.4559    1.6863  9.1456 10.6756 -0.0007      0.388036  0.1109   0.0090   0.1888    0.0241   0.0000     0.0623988   443.2392       12.7865       17.4014      -1.58101      -8.53979      -2.23204       1.38879      -8.85522      -6.15802      -2.67652       1.85236      -11.3115      -10.2505      -2.82316      0.584231       1.19045     -0.570739     0.0778245       3.25398       4.37160       4.84768       5.13850       5.30669       5.25524       5.12685       4.72339       4.43660       4.08432       3.63527       3.20471       2.72315       2.35451       1.88427       1.58397       1.20458      0.947787
  33  19 4095.8881    1.4181 11.7568 10.4643 -0.0005      0.228103  0.1510   0.0067   0.2497    0.0226   0.0000     0.0637538   436.4251       2.64122       14.1493       10.3515      -14.5014      -2.30720      -2.14957      -18.1465       2.31056      -1.75934       9.57801      -9.42988      -2.31982       4.81151       6.46030     -0.267016       1.00712     -0.240186       4.08152       5.46349       6.05405       6.63668       6.73553       6.64069       6.50844       6.20419       5.65251       5.08079       4.53080       4.00131       3.36042       2.86873       2.32538       1.91114       1.47854       1.17028
  33  20 4246.8907    1.1904 14.7285 10.2841 -0.0003      0.346179  0.2064   0.0055   0.3052    0.0209   0.0000     0.0625143   433.3308       17.8593       26.5785      0.397067     -0.105984      -18.6706       11.6722      -18.4074       9.54018       4.43345       6.44735      -6.32205     -0.495757     -0.634247      -1.91026      -3.35204       1.19949      -1.28953       4.92714       6.71129       7.42329       7.89297       8.13676       8.13393       7.93001       7.45023       6.90976       6.29578       5.62047       4.83333       4.19161       3.53634       2.88381       2.34983       1.83879       1.42735
  34   4 1649.7425    0.2580  0.2531  9.3473 -0.0040       19.3126  0.0141   0.0074   0.0218    0.0297   0.0000       4.16544   441.6056     0.0813122       19.6068     -0.562090      -2.14311      0.745467       1.58831      -1.12812     -0.590390    -0.0927160     -0.164157      0.155768     -0.393168      0.221921     -0.543582     -0.114572     0.0601848     0.0822940      0.548262      0.698341      0.896893      0.832152       1.04888      0.950373      0.867749      0.952491      0.813591      0.723791      0.653056      0.545037      0.488315      0.363397      0.346146      0.262435      0.197709      0.165719
  34   6 2026.4581    0.6556  0.6398  9.6163 -0.0005       8.85251  0.0166   0.0109   0.0336    0.0578   0.0000       1.02402   439.9993       1.24279       20.3503      -1.34010      -3.17385     0.0440876      0.103969      0.532882      0.724220      -1.04344     -0.268135    -0.0177387     -0.410656     -0.292526      0.173800      0.438159     -0.112528      0.101478      0.616067      0.802222      0.913849      0.979922      0.987946      0.993877      0.964398      0.867909      0.859167      0.756428      0.703263      0.617943      0.520073      0.432854      0.364193      0.302821      0.240685      0.191247
  34   7 2207.1351    0.9897  0.9413  9.9095 -0.0010       4.66219  0.0213   0.0139   0.0423    0.0839   0.0000      0.732136   440.7720       2.20995       19.2291      -1.15820      -3.17113       1.20273      0.455893      -1.97707     0.0773380     -0.281942     -0.162100     -0.484770     -0.280450     -0.709708       1.11860     -0.426285    -0.0846946     -0.490786      0.779875      0.997860       1.09649       1.22866       1.22723       1.20526       1.18765       1.16201       1.08379      0.962085      0.834490      0.747068      0.614523      0.509488      0.432292      0.367215      0.287751      0.232127
  34   8 2381.3943    1.3942  1.1604 10.6188  0.0000       3.60889  0.0268   0.0184   0.0478    0.0904   0.0000      0.673349   440.3338       3.52044       19.1980      -2.19111      -2.59849       1.14060     -0.439420     0.0430829       1.42869     -0.753365     -0.821068    -0.0877292      -1.13797     -0.977381     -0.248272    -0.0945183     -0.411278      0.236215      0.880635       1.14401       1.25801       1.32918       1.36784       1.38056       1.39240       1.28138       1.20821       1.09871      0.942680      0.832268      0.715999      0.621553      0.518825      0.423149      0.334874      0.259178
  34   9 2550.8824    2.0061  1.2728 11.0938  0.0021       3.33882  0.0266   0.0246   0.0502    0.0907   0.0000      0.552748   441.0020       5.08795       18.3795     -0.255317      -1.33348      -1.40149     -0.100912      0.930735     -0.823860      -2.03676     -0.972723      -2.07237      0.854327     -0.450987     -0.729552     -0.411365     -0.226694     -0.130491      0.890932       1.19281       1.25369       1.35384       1.41649       1.41720       1.41979       1.28415       1.20789       1.09264      0.974151      0.872880      0.712217      0.638690      0.519135      0.429253      0.329606      0.260632
  34  10 2718.2172    2.5982  1.0432 12.0156 -0.0010       3.03167  0.0236   0.0356   0.0450    0.0832   0.0000      0.711857   438.1784       3.97067       18.4193       2.23109      -4.06283      -3.88940      0.364461      -3.78958       1.67846      -1.68631     -0.875059      -1.16628     0.0221427     -0.419154     0.0597186      0.211781     -0.194295     0.0499490      0.827581       1.13106       1.26959       1.36707       1.41471       1.42180       1.35556       1.25440       1.16639       1.04159      0.944941      0.804123      0.688176      0.569009      0.469959      0.365872      0.305231      0.240600
  34  11 2883.1241    3.4042  1.1619 12.1241 -0.0026      0.832348  0.0250   0.0434   0.0461    0.1112   0.0000      0.663274   439.3955       7.14945       17.6401      -1.63925      -1.96172      -1.51322       1.39644      -4.83229     -0.900165     -0.543052      -2.02417      0.205566    -0.0942411     -0.603269      0.517496      0.143567     -0.798155    -0.0698699      0.856180       1.11598       1.21473       1.28478       1.29834       1.31735       1.32212       1.28483       1.18151       1.04875      0.896338      0.802081      0.685162      0.585219      0.480190      0.405618      0.317295      0.256652
  34  12 3044.6814    3.8797  1.1960 12.8083 -0.0012      0.404382  0.0266   0.0502   0.0479    0.0860   0.0000      0.559258   439.7494       7.93294       16.5597       2.62845      -2.07587      -4.87802     -0.176107      -2.09651      0.739967      -2.95332      0.162639      -1.49558     -0.521330     -0.876679    -0.0270915     -0.367558     -0.141935      0.648335      0.924523       1.17761       1.25948       1.40008       1.48725       1.47575       1.44285       1.28959       1.21764       1.09354       1.01535      0.863895      0.735474      0.612836      0.503833      0.413957      0.334009      0.265317
  34  13 3203.1230    3.9359  1.3837 12.7431 -0.0022      0.780927  0.0283   0.0466   0.0517    0.0712   0.0000      0.403518   439.9894       8.42308       18.2361      0.740366     -0.171432      -1.63309     -0.670210      -5.44131       3.02296      -4.25820      -1.03782      -2.05585     -0.879987     -0.354317       1.43923     -0.288126      0.112157     0.0332802      0.890928       1.20689       1.23171       1.43880       1.41855       1.47151       1.40886       1.33609       1.23718       1.13002       1.00940      0.875975      0.763000      0.655065      0.535798      0.437796      0.345186      0.275397
  34  14 3359.6504    3.4408  2.1619 12.3251 -0.0009       1.13889  0.0371   0.0327   0.0660    0.0521   0.0000      0.259442   442.8699       9.31206       18.0271      -3.25527      0.245776      -2.79474     -0.125348      -4.66227     -0.911779      -2.54417      0.797086      -1.92626     -0.334331       1.22744     -0.116639    -0.0312643      0.627180      0.562884       1.18600       1.55860       1.73876       1.85675       1.95003       1.95249       1.86650       1.73846       1.62485       1.51219       1.32898       1.17212      0.993493      0.857779      0.706141      0.574489      0.451007      0.358565
  34  15 3514.8625    2.8138  3.3458 11.8734 -0.0007      0.415267  0.0484   0.0221   0.0886    0.0365   0.0000      0.149361   440.1558       10.4497       12.0997      -2.47215     -0.507301      -3.25325       2.73793      -2.88483      0.133062      -3.12268       1.93620      -1.36971      -1.70821      -1.51434     -0.792464      0.725098     0.0682123      -1.15894       1.53493       2.07283       2.23597       2.35823       2.44652       2.46933       2.44013       2.32454       2.15036       1.93673       1.73014       1.57150       1.28584       1.12203      0.896671      0.764212      0.597921      0.480662
  34  16 3669.2999    2.3168  4.8465 11.4557 -0.0011      0.650476  0.0625   0.0158   0.1148    0.0293   0.0000     0.0999411   439.3345       13.0364       9.56936       2.13519       6.02223      -9.44828     0.0951302      -11.2967      -2.97070      -2.67809      -2.02038      -1.51516      0.925266     -0.147085      0.158856       1.52131      0.857493      0.891071       1.98808       2.60456       2.81830       3.07631       3.09158       3.13898       3.05739       2.98507       2.68967       2.43010       2.18273       1.98334       1.67587       1.43528       1.20343      0.975980      0.775846      0.614769
  34  17 3822.7392    1.9847  7.2785 10.9732 -0.0002      0.324662  0.0850   0.0112   0.1508    0.0250   0.0000     0.0700264   431.1359       13.4739       14.0742      -4.10052      -2.72459      -2.19755      -3.30659      -3.11985       4.86724      -8.03621      -2.76732      0.644498     -0.747195      -1.56343      -1.34164       1.31945       1.01582      -1.15421       2.59808       3.46395       3.88339       4.19028       4.29902       4.29965       4.18989       3.89321       3.66120       3.33485       2.96021       2.59179       2.21205       1.86968       1.52551       1.24777       1.00715      0.798259
  34  18 3975.3489    1.6407  9.9005 10.6504  0.0004      0.258810  0.1195   0.0083   0.1993    0.0233   0.0000     0.0613423   442.4671       12.6605       8.82291     -0.307280      -3.20772      -18.5891      -11.0716      -6.19615       5.96622      -7.27362       3.01903       2.44159       1.28029     -0.437443      -1.43993      -4.02000      -1.23837      0.898706       3.34427       4.44934       4.88613       5.23746       5.44637       5.40900       5.31958       5.03596       4.58316       4.24748       3.79501       3.38858       2.84345       2.39957       1.99106       1.62423       1.31319       1.03134
  34  19 4127.4300    1.4022 13.4892 10.4291 -0.0005      0.228363  0.1749   0.0061   0.2710    0.0215   0.0000     0.0597061   415.6883       25.3483       18.4291      -4.92654      -14.5572      -4.34659      0.713424      -2.78161      -1.89343      -3.02896       3.21184      -4.39594      -5.32640      -6.38380      -2.88570       3.52676   -0.00891133       1.22654       4.27807       5.71702       6.30923       6.86489       6.94850       6.99658       6.83182       6.40992       6.03351       5.49375       4.93772       4.30327       3.68313       3.14534       2.60628       2.15957       1.68234       1.32038
  35   4 1665.9841    0.2740  0.2586  9.3988 -0.0008       20.7007  0.0119   0.0077   0.0211    0.0286   0.0000       3.95683   440.9676     -0.289419       20.6360     -0.850101      -3.28183      0.286576      0.614065     -0.522816     -0.461574      -1.73349      0.226372      0.264418    -0.0119640     0.0185906      0.110627     -0.111435     0.0601835     0.0569804      0.462278      0.637247      0.676620      0.708853      0.772927      0.679284      0.713826      0.683678      0.685878      0.654284      0.535195      0.467280      0.389161      0.334012      0.286449      0.235245      0.171041      0.157909
  35   7 2226.5582    1.0556  0.9641  9.9782 -0.0010       5.20732  0.0223   0.0144   0.0404    0.0843   0.0000      0.719788   440.2608       1.68276       20.9856      0.699263      -1.90932     -0.304935      -1.04492      -1.88760     -0.871548      0.828483      0.427961      0.960247     -0.723508      0.826086     -0.112293     0.0904746     0.0884539      0.136645      0.777607       1.09918       1.19889       1.31281       1.33184       1.28985       1.28037       1.21401       1.11767       1.01385      0.904726      0.814269      0.699526      0.586131      0.478523      0.384861      0.304559      0.249969
  35   8 2401.4861    1.5074  1.0852 10.8444 -0.0007       2.98267  0.0246   0.0201   0.0451    0.0838   0.0000      0.674710   440.5199       2.87996       19.4740      -2.83941     -0.991981     -0.421343      -2.75240      -1.14957       1.38073      -1.72185      0.388004      -1.00720    0.00845368    -0.0434524     0.0303345      0.535232     -0.265205      0.221788      0.832282       1.07915       1.17425       1.30760       1.38697       1.37180       1.34569       1.25492       1.11253       1.08298      0.935927      0.797342      0.710294      0.602699      0.496324      0.399302      0.328351      0.260615
  35   9 2572.0932    2.0785  1.2569 11.2999 -0.0031       2.61766  0.0266   0.0257   0.0489    0.0859   0.0000      0.556580   443.4133       1.70936       21.6202       1.95832      -4.18456      -2.12288       2.14068      -2.94533      0.165877      0.312219     -0.123053       1.22077     -0.411649     -0.202602      -1.22656     -0.915776     -0.396596     -0.227468      0.882395       1.13542       1.25195       1.36500       1.38534       1.40057       1.35922       1.23670       1.17526       1.08715      0.982818      0.920024      0.766000      0.642587      0.532415      0.446722      0.358088      0.288844
  35  10 2740.7701    2.7658  1.1645 11.7998 -0.0039       3.34003  0.0244   0.0351   0.0463    0.0951   0.0000      0.576672   441.7154       7.21733       17.7628     -0.584608     -0.986365      -3.34775     -0.310819      -1.59843     -0.910172      -1.01343    -0.0933107      -2.31586      0.772886     -0.902375     -0.588084      0.513495      0.244364      0.147036      0.836401       1.06436       1.17906       1.24217       1.28184       1.27503       1.30292       1.20825       1.12315       1.02577      0.891171      0.817837      0.705204      0.598795      0.517099      0.420004      0.332152      0.264700
  35  11 2907.0597    3.5151  1.1344 12.4167 -0.0022       1.24999  0.0253   0.0456   0.0449    0.0975   0.0000      0.593460   440.6841       8.09720       17.1860       1.49081      -1.91999      -2.91110      -1.03428      -1.16443      0.788039      -3.41680     -0.925055      0.212587      0.820825     -0.658585     -0.482114     -0.103267      0.141694      0.339276      0.868843       1.21776       1.37039       1.47495       1.57746       1.49824       1.50696       1.37189       1.27791       1.13892       1.01896      0.864063      0.769457      0.629206      0.532153      0.420759      0.330342      0.261303
  35  12 3069.9467    3.9319  1.2483 12.8430 -0.0015       1.86805  0.0270   0.0483   0.0471    0.0754   0.0000      0.560310   441.1947       10.9499       19.1629     -0.546017      -3.26981      -3.79666       1.27528      -3.46454      0.840735      -2.83337     -0.106494      0.401382      0.190887   -0.00942042      0.519574      0.148422     -0.231118      0.350043      0.839856       1.07087       1.17279       1.27073       1.35822       1.31006       1.31523       1.19766       1.15576       1.05010      0.962131      0.827830      0.713650      0.626396      0.509318      0.415277      0.341412      0.267369
  35  13 3229.4785    3.7965  1.5786 12.7427 -0.0008      0.737302  0.0305   0.0415   0.0551    0.0589   0.0000      0.416508   440.8720       9.68808       14.2508      -2.38294      0.357143      -3.63546       2.72064      -3.61796      0.509250      -1.67287     -0.905750    -0.0946553      -1.31023      0.193050     0.0574251      0.740111     -0.667562      0.111913      0.963670       1.30646       1.44444       1.54412       1.59389       1.57824       1.53137       1.44741       1.36045       1.22829       1.12942       1.02195      0.855375      0.724133      0.611459      0.481008      0.395798      0.317797
  35  14 3387.0281    3.2940  2.3457 12.1340 -0.0006      0.683298  0.0382   0.0292   0.0671    0.0483   0.0000      0.221695   442.1038       13.2808       13.0919     0.0815079     -0.361420      -3.51022      -2.62911      -3.54656    0.00112089      -2.95064      -1.41735      -1.97070     0.0611470      0.851739     -0.251284      0.468219     -0.437314     0.0340279       1.19339       1.62876       1.79432       1.92564       1.98493       2.01603       1.92776       1.86384       1.74001       1.57570       1.39848       1.23774       1.04152      0.882798      0.747147      0.608968      0.491445      0.378780
  35  15 3543.1479    2.7599  3.5582 11.7393 -0.0010      0.464222  0.0498   0.0205   0.0903    0.0356   0.0000      0.138356   440.2185       13.3049       14.4401      -5.97042       3.05617      -3.50129       1.65072      -3.47899      -7.89131      -2.13383      0.971283      0.225518     -0.801290      0.476315       3.07807     -0.282959      0.394888      0.324909       1.54750       2.06910       2.27496       2.45466       2.54888       2.58295       2.48951       2.35032       2.21874       2.01967       1.81335       1.54114       1.33748       1.12509      0.950209      0.797236      0.624205      0.504130
  35  16 3698.3994    2.2768  5.2801 11.2793 -0.0008      0.478454  0.0645   0.0143   0.1177    0.0279   0.0000     0.0883718   442.3718       14.9226       17.4670      -1.02696      -3.65262      -9.52464     -0.342521      -1.54372      0.890587      -3.84338      0.539638     -0.402945     -0.331464       1.00284     -0.340115      0.873483       1.38827      0.620381       1.93349       2.62249       2.92649       3.12772       3.23810       3.17657       3.12895       3.01321       2.77973       2.55531       2.28430       2.04116       1.72950       1.47390       1.21603       1.01787      0.806752      0.643944
  35  17 3852.5718    1.8288  7.3141 10.9680 -0.0001      0.330635  0.0898   0.0105   0.1570    0.0249   0.0000     0.0759445   448.7739       13.6766       8.97878       3.82783      -3.25406      -1.44461     -0.774842      -11.8309       5.57583      -9.69311      -2.85912      -3.70400      0.587090       1.57852       2.67569       1.76493     -0.747159    -0.0709814       2.61979       3.46546       3.80319       4.21292       4.28706       4.35631       4.15718       3.99982       3.71379       3.42624       3.06233       2.67182       2.31759       1.94209       1.62484       1.34090       1.08489      0.858202
  35  19 4158.7878    1.2735 12.7872 10.4810 -0.0018      0.292999  0.1789   0.0059   0.2717    0.0204   0.0000     0.0691421   436.7645       4.24259       25.1385       4.21359       1.55357      -7.56072      -10.3842      -6.19583      -9.36337      0.859273      -8.91400      -1.84872      -2.55395      -2.54608       2.53562     -0.678278    -0.0293501      -2.19732       4.29498       5.84270       6.44773       6.99136       7.09061       7.17968       6.91543       6.73530       6.23196       5.70512       5.13534       4.45959       3.89490       3.27624       2.75495       2.26912       1.80217       1.44982
  36   5 1875.5012    0.4781  0.5392  9.4152 -0.0022       9.49381  0.0157   0.0087   0.0299    0.0453   0.0000       1.25784   441.2556     -0.264391       18.5237      0.422265      -2.86773      0.988816      0.814104      0.528760     0.0732409      0.378735     -0.651738      -1.17351      0.183457      0.217557     -0.596286     -0.292164     -0.233146      0.212894      0.582665      0.787122      0.833723      0.893048      0.976275      0.977246      0.946930      0.869292      0.835742      0.769662      0.696335      0.598912      0.534007      0.425818      0.376115      0.299437      0.252532      0.195667
  36   6 2063.2123    0.7302  0.7680  9.5740 -0.0009       6.93731  0.0180   0.0110   0.0365    0.0662   0.0000      0.851143   441.6108      0.743670       18.6340       1.94230      -1.47049     -0.916475     0.0895200      -1.33890      0.707539     0.0741434       1.40227     -0.346498     0.0594330      0.294282       1.63181      0.150026      0.141620      0.311517      0.629115      0.863856      0.971510       1.04797       1.07166       1.04843       1.00463       1.00146      0.903160      0.846077      0.784439      0.679270      0.575685      0.477464      0.414706      0.338268      0.280501      0.224257
  36   7 2245.6839    1.0943  0.9161 10.1699 -0.0065       4.44482  0.0209   0.0153   0.0392    0.0816   0.0000      0.725199   441.2322       1.61884       20.6532       1.34101      -3.79977      0.703089       1.79107      -3.27408    -0.0761486      -1.36122       1.05393     -0.600458       1.28722      0.390584     -0.886706      0.544446      0.212500     -0.502431      0.713004      0.941457       1.01238       1.14832       1.10293       1.13271       1.08830       1.05608      0.974531      0.911847      0.811468      0.739340      0.669884      0.579386      0.476941      0.377187      0.312924      0.249056
  36   8 2421.3256    1.5848  1.2179 10.7805 -0.0029       2.85375  0.0258   0.0197   0.0469    0.0838   0.0000      0.585832   440.7336       3.47358       16.8913     -0.391079      -2.35838     -0.919742       1.35188      -3.68729     -0.655667      -1.77687     -0.688328      0.621203     -0.798833      0.417223    -0.0175698     -0.916356      0.175524     -0.101230      0.798741       1.06099       1.20092       1.28786       1.32939       1.31803       1.32727       1.23482       1.18149       1.07694      0.971918      0.826600      0.712868      0.632874      0.514201      0.423068      0.348096      0.282069
  36   9 2592.9311    2.1623  1.2726 11.1032 -0.0023       1.76633  0.0257   0.0253   0.0467    0.0958   0.0000      0.505244   441.3253       2.32333       19.0509       1.90487      -1.02171      -3.86631     -0.849971      -1.72358     -0.664245      -1.77790     -0.128251      0.361929      0.415059     -0.347751      0.207654       1.29058     -0.640997    -0.0601169      0.826494       1.07244       1.17474       1.30512       1.33019       1.32968       1.30409       1.23414       1.15964       1.04705      0.940764      0.842873      0.737869      0.644659      0.523066      0.456891      0.372411      0.290124
  36  10 2762.9782    2.8253  1.0847 12.1250 -0.0061       2.35082  0.0242   0.0375   0.0427    0.0891   0.0000      0.620916   439.4137       4.67531       19.0485      -2.16412      -4.03013     0.0464461     -0.245221      -2.63675      -1.97069      -2.79861       1.55904      -1.71538      0.122482     -0.390937      0.344760     -0.212503    -0.0609604      0.616518      0.823360       1.05810       1.10862       1.26352       1.30737       1.29504       1.20530       1.09796       1.10006       1.02881      0.933573      0.819521      0.736931      0.649267      0.535999      0.427856      0.351889      0.284629
  36  11 2930.4802    3.7489  1.1178 12.5034 -0.0017       1.12838  0.0238   0.0476   0.0445    0.0954   0.0000      0.629867   441.0358       7.04224       16.6636      0.147429      -2.98516     -0.747922      -1.00039      -1.74875      -3.18404     -0.812678      0.556546     -0.326134      0.249916     -0.282332     -0.278409     -0.530961      0.101528      0.651119      0.754852       1.00026       1.02612       1.19130       1.21012       1.25225       1.19246       1.11879       1.05868      0.981734      0.894983      0.761133      0.658885      0.552487      0.478929      0.390392      0.313743      0.252593
  36  12 3094.5922    4.0243  1.2269 12.8170 -0.0028      0.911965  0.0255   0.0491   0.0465    0.0813   0.0000      0.506476   440.0735       8.28312       15.8426      -1.11564      -2.52808      -3.63116       1.17714      -2.49017       1.50192      -2.62695     0.0696344      -2.99611     -0.362485      0.130380      0.577851     -0.537524      0.589231     -0.145336      0.815940       1.10444       1.19623       1.29696       1.32550       1.25420       1.28555       1.22102       1.17333       1.04470      0.979856      0.864760      0.745536      0.617086      0.518585      0.426556      0.345377      0.281438
  36  13 3255.4237    3.8144  1.6557 12.7962  0.0027       1.13312  0.0314   0.0404   0.0569    0.0552   0.0000      0.373999   442.1741       8.47917       16.0393       1.24702     -0.607414      -3.75319     -0.235835      -5.84059      0.297107      -2.22247     -0.116007      -1.63353     -0.422023     -0.328103      0.595467     -0.628050    -0.0679804      0.200793      0.936391       1.26725       1.35961       1.52613       1.51343       1.55839       1.54644       1.44179       1.39109       1.21944       1.11825      0.970044      0.858270      0.701062      0.613211      0.499632      0.395774      0.327425
  36  14 3414.1789    3.2173  2.4462 12.2698 -0.0013      0.931799  0.0384   0.0280   0.0709    0.0411   0.0000      0.221531   439.8751       9.12220       16.6092       1.11640      -5.62202      -4.39258       3.18177      -4.72405      -3.70644      -2.50063       1.77494      0.774740      -1.27932    -0.0692935    -0.0145852     -0.997904    -0.0356388      0.865128       1.16551       1.55930       1.72671       1.84524       1.90874       1.89637       1.88861       1.82240       1.69566       1.56644       1.36205       1.23893       1.05120      0.916732      0.759138      0.621530      0.513185      0.412629
  36  15 3571.2308    2.6568  3.9845 11.7073 -0.0013      0.461496  0.0533   0.0189   0.0972    0.0326   0.0000      0.129151   437.2363       11.9390       17.8107    -0.0879274      -1.15795      -7.24338       2.95834      0.598119      0.144705      -8.51611     -0.479703      0.508719      0.209903      -1.66010      0.736280      0.870484    0.00354753      0.298967       1.57382       2.13898       2.35970       2.50951       2.55332       2.62325       2.53980       2.44168       2.28079       2.07875       1.88435       1.65928       1.47106       1.25890       1.06133      0.860426      0.700352      0.567803
  36  16 3727.1829    2.1981  6.0119 11.1511 -0.0005      0.356350  0.0701   0.0129   0.1271    0.0271   0.0000     0.0740341   437.8911       7.80100       13.5828       1.02244      -1.22607      -5.18947      0.422485       2.62800       2.96032      -5.15310      -4.48270      -3.37599       1.72178       1.30359      -1.72824     -0.350573       2.08161      0.142859       2.07020       2.74720       3.00211       3.20315       3.35811       3.43483       3.26656       3.22725       2.99081       2.73205       2.49978       2.15785       1.87710       1.59545       1.35369       1.11981      0.910603      0.724682
  36  17 3882.4443    1.8354  8.3202 10.8185 -0.0000      0.513406  0.0957   0.0096   0.1676    0.0244   0.0000     0.0644924   439.6486       6.42456       13.4017     -0.912709       2.86305      -5.21301      -6.92925      -3.27976     -0.672589      -4.27834      -2.53938      -1.66676       5.15018       1.40838       2.62460      -2.30290     0.0222303      -1.72750       2.66168       3.55870       3.97169       4.27859       4.46966       4.43861       4.32336       4.13726       3.89164       3.55046       3.17597       2.84375       2.45602       2.13124       1.71984       1.45678       1.17201      0.941449
  36  18 4036.1785    1.5323 10.7596 10.5863  0.0004      0.218328  0.1324   0.0071   0.2150    0.0219   0.0000     0.0621785   436.8340       16.1820       20.6505      -2.22751      -11.7475      -2.05487      -2.63882      -1.09634       3.56360      -4.57704    -0.0398335       5.46466       2.95009      -4.53712      -3.85070       2.08970      -1.34257      -1.47347       3.33943       4.57288       4.92659       5.42445       5.50064       5.58161       5.37066       5.28342       4.84283       4.53420       4.03755       3.62286       3.12972       2.61996       2.24733       1.86632       1.49524       1.20359
  36  19 4190.2968    1.2705 13.5854 10.4322 -0.0001      0.550436  0.1772   0.0058   0.2718    0.0200   0.0000     0.0634577   434.1655       12.0886       8.82327       3.59697       2.40179      -17.6582       5.35520      -1.86402      -9.77112       2.81998       1.47212      -2.96793      -8.33733       2.72223      -3.98601      0.108249     -0.271716     -0.496636       4.15712       5.58795       6.20790       6.71067       6.95028       6.93145       6.76201       6.52245       6.06402       5.54693       5.01315       4.39488       3.89295       3.28027       2.78191       2.29249       1.85530       1.46231
  37   4 1697.6257    0.2952  0.3000  9.3945 -0.0068       18.8313  0.0126   0.0076   0.0234    0.0304   0.0000       3.24090   440.6725     -0.263943       20.4236     -0.225530      -3.38384     -0.413015      0.864718     -0.133762     -0.574790     -0.139833      0.938889      0.808366     -0.267170     -0.603216     -0.282859      0.359995      0.340449     -0.125449      0.535520      0.693384      0.798408      0.849356      0.840066      0.754307      0.732565      0.707413      0.708282      0.668579      0.599584      0.577038      0.518937      0.430939      0.366106      0.281502      0.236636      0.170401
  37   5 1892.2752    0.4972  0.5436  9.4195 -0.0031       7.33067  0.0150   0.0089   0.0310    0.0469   0.0000       1.18863   441.4747      0.808397       22.7156      0.325028      -2.49564      -2.24484       1.56529     -0.143221      0.881100      0.321460     -0.636303      -1.48842     -0.223238      0.143942     -0.697416     -0.207041      0.328052      0.611946      0.601633      0.764872      0.822472      0.866872      0.933893      0.910171      0.860982      0.790852      0.814830      0.747326      0.680264      0.602709      0.525867      0.449674      0.395084      0.323974      0.269711      0.215416
  37   6 2081.2483    0.7455  0.7724  9.7408 -0.0018       7.13136  0.0187   0.0113   0.0355    0.0644   0.0000      0.868607   441.6907     -0.906240       20.8150     -0.287407      -2.52828     -0.598777       1.98316      -1.49719     -0.606266      -1.13919    -0.0193248      0.135053      0.606801     -0.807929      0.511606      0.511439     -0.580825     -0.335920      0.634829      0.893934      0.947315       1.05328       1.09816       1.10192       1.10948       1.03013      0.958659      0.890346      0.777450      0.702849      0.595221      0.499746      0.408923      0.348912      0.299059      0.231196
  37   7 2264.5020    1.1489  1.0717  9.8387 -0.0013       5.00773  0.0230   0.0144   0.0419    0.1015   0.0000      0.656976   441.0815       3.01558       19.8608      0.916144      -4.33047      -2.03974      -1.49452     -0.753832     -0.177526     -0.751470     -0.172532     -0.698882      0.122584     -0.598988      0.734728     -0.636320     0.0471471     -0.241211      0.718231       1.00268       1.11986       1.24624       1.25503       1.28176       1.24326       1.20316       1.12334       1.00246      0.899570      0.767702      0.662736      0.588900      0.472495      0.413572      0.322853      0.261379
  37   8 2440.8428    1.6201  1.1811 11.0146 -0.0047       2.79939  0.0267   0.0204   0.0453    0.0775   0.0000      0.635558   441.3727       4.03728       21.0465      -2.52059      -3.57623      -1.15078       3.81300      -2.81990      -1.12280      0.591100     -0.231598      -1.03447     -0.788228     -0.157890    -0.0574634     -0.100775      0.468960      0.335093      0.763495       1.03912       1.10874       1.22428       1.22462       1.29713       1.25478       1.22740       1.10218       1.04393      0.930851      0.818086      0.718418      0.602934      0.521802      0.434982      0.351504      0.290167
  37   9 2613.6001    2.2818  1.2478 11.3755 -0.0008       3.22143  0.0255   0.0268   0.0466    0.0874   0.0000      0.565458   442.8848       4.14988       15.5999     -0.124482      -1.75602      -1.41753      0.642646      -1.22431     -0.300999     -0.195070      0.935844      -1.18899     -0.120597     0.0165849     -0.249712      0.768644    0.00160412     -0.177938      0.787625       1.04855       1.12394       1.22494       1.24144       1.28242       1.24803       1.19173       1.11624       1.04012      0.938681      0.828919      0.707973      0.611289      0.517652      0.428459      0.345895      0.277752
  37  10 2784.7660    3.0294  1.1692 11.8969 -0.0034       2.05252  0.0245   0.0371   0.0445    0.1046   0.0000      0.567561   440.0617       5.87123       20.5873     -0.964553      -2.07236     -0.735949       2.68137      -2.27589     -0.967397      -2.53834      0.619184     -0.807008     -0.489706    -0.0839685     -0.773301     0.0910933     -0.302674      0.612060      0.815226       1.14638       1.29473       1.41067       1.48919       1.51109       1.49062       1.42082       1.28614       1.16801       1.01908      0.879946      0.741001      0.610977      0.510906      0.417609      0.338210      0.274113
  37  11 2953.5862    3.6816  1.2433 12.4063 -0.0017       2.23985  0.0248   0.0443   0.0461    0.0887   0.0000      0.609817   439.6881       5.91739       16.5771     -0.102577      -2.27078      -1.79081      0.170305      -4.03708       1.60797     -0.193228       2.38424      -1.66211     -0.862542     -0.114410     -0.869459     -0.433249    -0.0440314     0.0845735      0.766313       1.01485       1.07012       1.15372       1.22558       1.24360       1.19067       1.13701       1.04941      0.982875      0.904203      0.825636      0.710522      0.620666      0.507251      0.431674      0.351884      0.279089
  37  12 3118.7729    4.1289  1.2459 12.9282 -0.0010    -0.0776966  0.0253   0.0502   0.0473    0.0774   0.0000      0.515786   441.1243       6.95007       16.1212     -0.906120      -3.16029      -2.78950       1.24518      -4.57385       1.60995      -1.21956      0.631725      -1.16126      0.818906      -1.75222      0.695223      0.463124     -0.690074     -0.272047      0.792025       1.05919       1.11378       1.22193       1.21487       1.23150       1.25021       1.19508       1.12284       1.04087      0.941709      0.813012      0.723420      0.636713      0.522281      0.432059      0.364073      0.299392
  37  13 3281.0787    3.6786  1.8135 12.7120 -0.0016       1.47662  0.0323   0.0371   0.0588    0.0502   0.0000      0.296917   441.4865       11.0400       15.8058     -0.102881      -2.28719      -3.30907      0.672583      -6.75972      0.631465      -2.34235      -2.09788     -0.930803     -0.177272     -0.412225     -0.184808     -0.513152      0.499828      0.545763      0.953910       1.29968       1.39473       1.52619       1.57512       1.53852       1.53681       1.47571       1.36909       1.27774       1.17426       1.04186      0.926819      0.790727      0.662760      0.537944      0.443204      0.363032
  37  14 3440.8047    3.1471  2.6131 12.2329 -0.0022      0.643184  0.0406   0.0263   0.0730    0.0382   0.0000      0.218641   439.3263       11.7411       14.3810       2.21315      -5.30231      -8.99907      0.331576      -5.97377     -0.979192      -4.42939      -2.70281      -1.77540       2.47376       1.82765      -2.11449      0.532533    -0.0828149      0.538012       1.18592       1.59626       1.68236       1.85958       1.85806       1.95918       1.89051       1.82434       1.71657       1.60163       1.42278       1.28864       1.08820      0.935986      0.798518      0.668649      0.551098      0.445985
  37  15 3598.9280    2.5775  4.1907 11.6354 -0.0005      0.453838  0.0542   0.0175   0.0980    0.0308   0.0000      0.117167   436.0528       13.6815       16.6517     -0.941608      -3.82305      -2.61634      -5.31057      -7.22127       1.66453      -1.01828       2.22267     -0.912499       2.92576      -3.01227      -1.22840      0.241166      -1.04294      0.295756       1.57529       2.07940       2.28448       2.53578       2.60633       2.62405       2.52707       2.43285       2.31764       2.13817       1.90488       1.68830       1.49196       1.25607       1.08742      0.891285      0.724057      0.583128
  37  16 3755.6330    2.1095  6.3118 11.1398 -0.0002      0.279683  0.0735   0.0120   0.1340    0.0258   0.0000     0.0776040   438.0181       11.5263       16.4855      0.861547      0.874653      -6.36009       3.87342      -6.69742      0.960704       1.03271      -2.97899      -2.56712       1.02564      -1.06209      0.930335      0.219606      -2.45125      0.100988       2.08915       2.81774       3.09249       3.39962       3.46923       3.51841       3.48713       3.28485       3.13866       2.82500       2.55325       2.24186       1.99151       1.70527       1.43176       1.18419      0.968305      0.776127
  37  17 3911.3012    1.7552  8.8794 10.7977 -0.0007      0.290369  0.1043   0.0088   0.1792    0.0234   0.0000     0.0647096   436.7041       16.4262       20.5679      -1.49760      -10.0779      0.282952       11.8791      -9.38425      -5.58003      -12.0251     -0.411532     -0.819135     0.0834801      -3.49009     -0.239279      0.537761     -0.695140      0.186519       2.70147       3.63155       4.02232       4.33396       4.47379       4.54110       4.42049       4.21108       4.01346       3.62782       3.32014       2.96593       2.61742       2.24341       1.90944       1.54922       1.29711       1.02967
  37  18 4066.5713    1.4579 11.6091 10.5807 -0.0016      0.304966  0.1457   0.0066   0.2324    0.0212   0.0000     0.0676881   441.4642       10.5207       20.1781       14.4254      -1.71667      -11.5619       9.45770       5.37909      -2.21496      -2.36475      0.855937      -4.95789       1.03325      -3.64241     -0.120081      -1.98920     -0.163374     -0.209564       3.51378       4.64727       5.18563       5.58968       5.74708       5.84054       5.78934       5.57006       5.15861       4.73606       4.27182       3.88560       3.28264       2.85429       2.38027       2.00210       1.62960       1.30922
  38   4 1713.0785    0.3173  0.3437  9.3677 -0.0020       16.7948  0.0130   0.0072   0.0237    0.0314   0.0000       2.67966   441.3987     -0.836289       19.1944      -1.02046      -1.88847      0.211857     0.0423003     -0.568104     -0.207739    -0.0671464      0.214005    -0.0811599      0.394633      0.211473      0.205523     -0.263732      0.110214     0.0459789      0.463993      0.628050      0.714090      0.741917      0.796732      0.801521      0.746283      0.752326      0.680796      0.613411      0.568811      0.523528      0.471419      0.433969      0.383157      0.312724      0.231430      0.204006
  38   5 1908.8735    0.5195  0.5837  9.5082 -0.0016       7.42339  0.0157   0.0088   0.0314    0.0466   0.0000       1.17625   440.5805    -0.0485295       20.4620      0.203320      -3.34445      0.603588     -0.282347      -1.29928     -0.195037      0.185836     -0.687544    -0.0416312      0.121181     0.0764411      0.124421      0.635905     -0.518308      0.277385      0.556094      0.753335      0.798275      0.915442      0.887947      0.962572      0.863611      0.832599      0.795589      0.772190      0.684383      0.627294      0.531340      0.470154      0.392667      0.316026      0.259274      0.217741
  38   6 2099.0832    0.7878  0.7484  9.8285 -0.0002       6.52096  0.0179   0.0115   0.0349    0.0602   0.0000      0.876986   442.7633     -0.525928       20.1564     -0.332686     -0.840502      0.874792     -0.503660      -1.08072      -1.69605      0.502765      -1.57124      0.176211     -0.458413    -0.0677089      0.176213     0.0381167     -0.111023     -0.119629      0.628168      0.864380      0.932835      0.971421      0.936372      0.959972      0.950785      0.969655      0.972895      0.899971      0.787084      0.655428      0.536946      0.480110      0.422350      0.359569      0.306046      0.249809
  38   7 2283.0955    1.1826  1.0307 10.3439 -0.0045       4.90311  0.0228   0.0158   0.0431    0.0853   0.0000      0.706205   441.0265      0.888734       19.5613     -0.256301      -1.69298     -0.745627      -1.17114     0.0261915      -2.72308      -1.44792      -1.41039      0.993276     -0.520006     -0.250824     0.0750159      0.327960      0.413653      0.711301      0.714158      0.978209       1.01160       1.16895       1.16180       1.16735       1.14991       1.08541       1.00736      0.975181      0.894088      0.782177      0.674151      0.582630      0.482744      0.440484      0.359550      0.298688
  38   8 2460.1604    1.7046  1.2280 11.0191 -0.0018       2.83389  0.0251   0.0204   0.0466    0.0773   0.0000      0.568754   441.6002       1.02836       19.7965      -1.38887      -3.51648   -0.00360977       1.19121      -1.76625      -1.10972      -1.64369      -1.17112     -0.736201     0.0122874     -0.582730     -0.502644      0.137983      0.192554      0.374279      0.762387      0.987853       1.06161       1.17709       1.23619       1.26684       1.21762       1.13390       1.08836       1.02229      0.920480      0.816444      0.707024      0.626968      0.539365      0.440376      0.373904      0.293769
  38   9 2633.9598    2.3630  1.2858 11.5762 -0.0016       2.85945  0.0260   0.0273   0.0465    0.0773   0.0000      0.536396   442.1035       4.84696       20.2964     -0.931541      -3.74332     -0.933417       1.18497     -0.813590     -0.251643      -1.70345      0.650985      0.376600     -0.419532      0.142952     -0.130043     0.0109050    -0.0225150     -0.306880      0.781518       1.05308       1.13951       1.24241       1.24352       1.26042       1.22655       1.17578       1.11568       1.02081      0.955559      0.849594      0.789930      0.668180      0.576946      0.473794      0.388478      0.317288
  38  10 2806.2918    3.0796  1.1919 11.9868 -0.0024       1.90933  0.0236   0.0370   0.0447    0.0975   0.0000      0.568292   441.2695       5.06007       20.5632      0.489462       1.25593      -2.16980       1.18517      -1.38447       1.83820      -3.21105     -0.770681     -0.298234     -0.177184     -0.934887      0.138830     -0.260308     -0.581335     0.0701114      0.731364      0.969267       1.05608       1.19050       1.22678       1.22486       1.17610       1.14151       1.04873      0.966462      0.860364      0.789290      0.731215      0.639289      0.543032      0.458739      0.369703      0.294605
  38  11 2976.1756    3.7950  1.1798 12.6273 -0.0026      0.791217  0.0246   0.0464   0.0439    0.0840   0.0000      0.698780   440.2000       7.08266       18.2731       2.21037      -2.00873      -1.17977      0.347647      -3.44761       1.21775      -3.79889      0.965241      -1.42864     -0.432912      -1.24736       1.07383      0.648596      0.158024     0.0224043      0.708146      0.921353      0.997611       1.12160       1.15248       1.18109       1.13373       1.10796       1.01412      0.951190      0.861016      0.776125      0.698219      0.569161      0.512530      0.425794      0.339017      0.278185
  38  12 3142.6085    4.1268  1.3373 12.6443 -0.0043     -0.161539  0.0263   0.0467   0.0468    0.0813   0.0000      0.432497   439.8584       8.30411       17.5685     -0.609049      -2.11422      -4.95376       1.75740      -3.57312      -1.06911      -2.35185      0.789116      -1.11527      -1.33464     -0.929721      -1.81892      0.438646     -0.164010      0.212669      0.826755       1.10854       1.13941       1.27185       1.26046       1.30142       1.21571       1.22850       1.12748       1.08820      0.978612      0.911620      0.764390      0.663394      0.560932      0.457336      0.384691      0.309988
  38  13 3306.1507    3.6698  1.9264 12.7026 -0.0022       1.16127  0.0335   0.0356   0.0597    0.0467   0.0000      0.255300   440.9257       9.15119       16.3574     -0.522842      -2.44180      -4.61617      0.255075      -3.97897      -1.06299      -3.91947      0.142756      -2.75597     -0.317741      0.143881       1.08487     -0.157549     0.0262588     -0.277009      0.989601       1.29800       1.46096       1.53387       1.59833       1.67029       1.61634       1.53693       1.43237       1.35791       1.21402       1.07196      0.924002      0.805884      0.678770      0.569399      0.464277      0.383651
  38  14 3467.2380    3.0645  2.8860 12.2616 -0.0006      0.737316  0.0429   0.0245   0.0770    0.0339   0.0000      0.195117   440.2171       11.3340       14.9547     -0.525282      -2.66322      -5.95598     -0.674094      -6.34774      0.536643      -4.44389   4.50889e-05      -3.35844      -2.29969     -0.826992     0.0939745      0.847396     -0.740831     -0.397459       1.24638       1.66275       1.88191       2.01011       2.08458       2.10022       2.03804       1.96045       1.83585       1.65594       1.55357       1.38953       1.21361       1.05799      0.888564      0.723597      0.603533      0.496983
  38  15 3626.3924    2.5296  4.3993 11.5002 -0.0002      0.398842  0.0543   0.0163   0.0991    0.0301   0.0000      0.103259   441.7599       13.6827       14.1412       2.05975      -4.49685      -11.9123       5.11729      -7.39731      -2.05066      -1.37997      -1.59136      -2.15394     -0.202680      -3.60919    0.00194130   -0.00333029       1.02612      0.236892       1.51695       2.11410       2.29698       2.53067       2.56209       2.57031       2.55065       2.43938       2.32503       2.12766       1.95305       1.71875       1.51132       1.32649       1.09950      0.935639      0.748371      0.614990
  38  16 3784.2032    2.0513  6.4621 11.1189 -0.0008      0.582165  0.0741   0.0115   0.1358    0.0248   0.0000     0.0745433   441.4966       9.98879       19.6616      -2.38897      -4.57204      -8.07185      -2.85355      -4.81918      -1.45899      -7.31073       4.12889       1.35025      0.755947       1.76750     -0.673531      0.512401       3.09948       3.18479       2.02414       2.78845       3.02504       3.27490       3.34179       3.39971       3.30103       3.22559       3.01489       2.79365       2.54033       2.29378       2.02406       1.76780       1.49563       1.23621       1.01288      0.812680
  38  17 3940.7721    1.7011  9.1205 10.7693 -0.0012      0.517646  0.1054   0.0084   0.1836    0.0232   0.0000     0.0678980   440.1507       15.1181       18.2201     -0.315400       1.22441      -10.6451      0.541295      -10.0394      -3.49717      -3.13393      -3.13548       1.39166      0.170917       2.05396      0.340806      0.492536      -2.58685       1.72595       2.69240       3.57560       4.02916       4.37740       4.50551       4.56940       4.45335       4.30187       4.06050       3.69613       3.37181       3.01105       2.63646       2.27192       1.93766       1.62760       1.31613       1.06591
  38  18 4096.1159    1.4244 11.7381 10.5451  0.0005      0.298314  0.1486   0.0063   0.2298    0.0209   0.0000     0.0668452   437.7912       11.8083       9.25988      -9.17609      -16.6838      -8.32346      0.759159      -10.0192      0.990401      -5.26945      -7.88695       6.18026       3.45030       1.56355       3.91722       3.76436     -0.184584      -1.92105       3.45890       4.62415       5.25011       5.61900       5.75410       5.82350       5.67320       5.49765       5.22672       4.76314       4.37285       3.88100       3.38045       2.95677       2.47586       2.05598       1.70827       1.39731
  39   3 1516.0669    0.1670  0.1664  9.4096 -0.0080       34.8237  0.0101   0.0061   0.0188    0.0223   0.0000       11.2057   441.6815     -0.557127       20.6856     -0.607544      -3.00433     -0.697957       1.02957     -0.443973     -0.335713      0.358934    0.00735310     -0.666108     -0.234216     0.0130788      0.219637     -0.265045    -0.0517604      0.133439      0.396691      0.569333      0.647474      0.651078      0.612121      0.683270      0.674933      0.693541      0.572886      0.573310      0.505230      0.452521      0.412920      0.339276      0.301947      0.263578      0.228931      0.191161
  39   4 1728.3304    0.3351  0.3519  9.4393 -0.0027       15.0242  0.0123   0.0075   0.0247    0.0307   0.0000       2.49129   441.9048      0.286724       20.3112     -0.264569      -3.09588     -0.590824      0.282527     -0.399170      0.891493      0.123107      0.234422     -0.218789     -0.291479      0.200199      0.813387     -0.149303     -0.252165     -0.117990      0.463897      0.585040      0.682017      0.748900      0.773682      0.725780      0.735831      0.702054      0.636635      0.587388      0.582405      0.544356      0.481011      0.402662      0.337303      0.278517      0.230720      0.189540
  39   5 1925.2736    0.5354  0.6225  9.3667  0.0009       9.49168  0.0154   0.0086   0.0322    0.0503   0.0000       1.11758   441.5863      0.439845       20.2533      -1.03328      -2.64126      -2.33458       1.66922     -0.684836      0.396586     -0.580430      0.174453     -0.288693     -0.210948      0.115263      0.535755     -0.434775     -0.272692    -0.0850429      0.521481      0.661733      0.740756      0.831744      0.826647      0.863577      0.838268      0.862613      0.776378      0.709564      0.634868      0.573903      0.466130      0.440018      0.378594      0.308654      0.256285      0.200248
  39   6 2116.7043    0.8171  0.7971  9.7615 -0.0005       6.81561  0.0184   0.0114   0.0343    0.0690   0.0000      0.807779   440.9186      0.862852       19.3925      -1.76043      -2.59543      0.578862     -0.598713     -0.642131       1.11050      -1.11444      0.358837      0.419027     -0.448050     -0.132384      0.677546      0.194652     -0.299014      0.127686      0.573611      0.776078      0.848798      0.934410      0.945659      0.981533      0.949375      0.913382      0.831830      0.820602      0.719464      0.668889      0.560504      0.506425      0.418886      0.381594      0.319058      0.253443
  39   7 2301.3939    1.2427  1.0500 10.5212 -0.0029       4.21124  0.0228   0.0159   0.0418    0.0768   0.0000      0.702138   440.6706       1.86647       18.8204      0.958717      -3.73993     -0.909258      0.506662      -2.77068       1.38564     -0.702122     -0.195436   -0.00815921      0.789083     -0.554616     -0.903981     -0.679779     0.0259959    -0.0643120      0.699411      0.948982       1.07884       1.15459       1.21333       1.24092       1.21443       1.17396       1.06858      0.964136      0.882709      0.788759      0.688519      0.592270      0.496181      0.420513      0.348970      0.278060
  39   8 2479.2489    1.7816  1.2512 10.9805 -0.0032       2.56692  0.0256   0.0210   0.0458    0.0846   0.0000      0.554039   441.0577       2.14128       20.2105      -1.68020      -2.82936      -1.76689       1.84497     -0.552282    -0.0628923       1.31982       2.08395      -1.56783      0.628889     -0.880320     0.0678740      0.852861     -0.284220     -0.333872      0.749730      0.987617       1.10582       1.17255       1.24370       1.23439       1.20230       1.13016       1.10725       1.02063      0.932156      0.845792      0.730260      0.648981      0.574449      0.452959      0.374394      0.306706
  39   9 2654.1100    2.4383  1.2223 11.9042 -0.0000       2.90179  0.0250   0.0294   0.0474    0.0744   0.0000      0.629769   440.9953       3.09974       19.4369      -1.36352      -3.80721      -3.55649    -0.0918023      -1.32739     -0.517920     -0.154965     -0.169206     -0.216689      0.103797     -0.247317     -0.422135      0.145343    -0.0832377    0.00311610      0.722604      0.944974       1.03888       1.15645       1.18895       1.17907       1.18445       1.10776       1.08668      0.992844      0.889402      0.784612      0.710290      0.606076      0.532421      0.441678      0.370041      0.291972
  39  10 2827.4942    3.2938  1.2228 12.1365 -0.0028       1.22315  0.0239   0.0378   0.0439    0.0867   0.0000      0.540145   441.0895       5.78292       18.0705      0.415999      -3.40967      -1.27403     -0.262913      -1.82389      -1.62600      -1.97312       1.41732     -0.706427      0.308117      0.371328       1.12817      0.128315      0.320765      0.457282      0.678697      0.943496       1.01032       1.10373       1.12250       1.13911       1.11347       1.07297       1.02072      0.953093      0.880381      0.791323      0.690491      0.588346      0.503294      0.421809      0.362707      0.291062
  39  11 2998.3873    3.8871  1.1687 12.9057 -0.0050       1.02720  0.0246   0.0475   0.0436    0.0756   0.0000      0.605842   441.2073       5.83618       19.7625       1.18016      -1.63010      -2.35147     -0.666086      -4.94484       1.57390      -1.71490     -0.515801      -1.91168     -0.844702      0.933451      0.620953       1.12051      0.188574      0.168017      0.714762      0.951123       1.05101       1.17412       1.14865       1.20076       1.13490       1.14216       1.05175      0.984612      0.895212      0.821157      0.713001      0.613342      0.504842      0.438126      0.357082      0.287791
  39  12 3165.9883    4.0458  1.4131 12.8868 -0.0019      0.246185  0.0274   0.0444   0.0484    0.0648   0.0000      0.492918   441.4177       9.44826       17.3819     -0.464620      -2.22512      -3.30112     -0.952143      -1.92633      -1.54882      -2.29379      0.481614      -1.56750    -0.0660212      -1.75395     -0.590369      -1.46263     0.0449041      0.152901      0.800973       1.05859       1.18826       1.28442       1.31456       1.30453       1.26933       1.23233       1.14654       1.06631      0.993677      0.897341      0.812298      0.708973      0.612871      0.521202      0.413557      0.344248
  39  13 3330.6727    3.5305  2.0315 12.7785 -0.0014     0.0807558  0.0347   0.0336   0.0633    0.0424   0.0000      0.275615   440.8017       10.1905       17.1793    -0.0642478     0.0219331      -3.17980       1.18856      -3.62635       2.99055     -0.599173      -1.06582      0.163142       2.63808      -1.61912     -0.629091      0.647562     -0.310670     -0.244197      0.994063       1.31850       1.42401       1.52830       1.61694       1.67276       1.65101       1.58128       1.45347       1.32411       1.21202       1.10025      0.991660      0.849229      0.734132      0.611653      0.518066      0.417390
  39  14 3493.0853    2.9564  3.1084 12.1479 -0.0007      0.672280  0.0439   0.0225   0.0798    0.0327   0.0000      0.153933   439.3096       9.06450       16.4473     -0.920203      -6.29080      -10.1400       4.54805      -2.91724      -3.44490      -1.83923     -0.187279      -1.73288     -0.265344     -0.177712      -1.34031      0.302180      0.240984       1.04922       1.20581       1.61949       1.78741       1.95821       2.02352       2.04744       2.00903       1.91489       1.81408       1.68684       1.53653       1.41011       1.20935       1.05101      0.897593      0.759159      0.624129      0.508241
  39  15 3653.3473    2.4310  4.7156 11.6184 -0.0003      0.400361  0.0588   0.0156   0.1044    0.0277   0.0000      0.103740   438.7209       9.76019       15.8938      -1.94902     -0.668121      -7.64105      -1.26808      -3.30519     -0.337324      -3.24634      0.334898     -0.281929    -0.0484280     -0.562169     -0.619048    0.00615433     -0.208648     -0.274848       1.61407       2.15366       2.36850       2.58215       2.66554       2.65517       2.65573       2.54845       2.39835       2.21560       2.06438       1.83763       1.62522       1.41584       1.21609       1.03140      0.841857      0.684754
  39  16 3811.8479    1.9999  7.2907 11.0498  0.0000      0.385074  0.0820   0.0105   0.1454    0.0242   0.0000     0.0691485   440.2989       12.9786       12.4424      0.184880      -2.09232      -8.35449       2.70446      -1.24454       1.92986       4.23730      0.811221      0.227704      0.275825      -2.17864     -0.347167      0.995115      0.454820      -1.11910       2.16521       2.86579       3.13869       3.42869       3.55394       3.60707       3.63149       3.47115       3.26257       2.95846       2.74463       2.45972       2.16365       1.88676       1.58939       1.33666       1.08965      0.893097
  39  17 3969.0409    1.6830 10.3694 10.7461  0.0004      0.296637  0.1207   0.0074   0.1999    0.0219   0.0000     0.0637659   439.5503       11.6327       19.5380       1.73562      -10.5496      -19.1364      -7.50265      -1.89554       9.54885      -7.50397       2.35828       4.86929       7.54509      -3.02015       2.15334       3.04095      0.219985      0.687754       2.89022       3.82465       4.28332       4.64718       4.76650       4.80904       4.69986       4.50802       4.32949       4.04134       3.63977       3.31629       2.91668       2.53111       2.15784       1.81926       1.51275       1.21909
  39  18 4125.5609    1.3623 12.6257 10.5860 -0.0002      0.253877  0.1645   0.0058   0.2501    0.0197   0.0000     0.0672582   438.5768       6.10082       8.13273       7.01448      -7.39652      -12.4674      -2.07009      -11.9331       2.45233       1.71585       2.19979      -7.22695       1.40552     -0.469190      -1.74494      -2.55219      -1.15352       1.19570       3.55529       4.77054       5.34879       5.74048       6.00094       6.10470       5.96605       5.79477       5.46321       5.03163       4.57512       4.13205       3.64676       3.10102       2.69984       2.25394       1.83114       1.52056
  40   3 1530.3364    0.1818  0.1931  9.3442 -0.0144       28.2040  0.0105   0.0061   0.0197    0.0229   0.0000       8.65332   441.8613      0.162119       20.4527      0.639057      -2.76868     -0.705997       1.38006      0.390035      0.434057     0.0299933      -1.07476      0.163585     -0.459662     -0.232267     -0.230546    -0.0515391      0.174308     -0.414866      0.362416      0.506215      0.570053      0.654411      0.614974      0.612679      0.553202      0.565250      0.508464      0.495174      0.448853      0.445779      0.404432      0.391883      0.329803      0.316834      0.251529      0.212117
  40   4 1743.2909    0.3460  0.3798  9.3979 -0.0007       13.2601  0.0120   0.0073   0.0260    0.0319   0.0000       2.21558   441.6315      0.827730       19.5555      -1.00569      -2.41892     -0.963152      0.671766     -0.558073      0.285703     -0.129371     0.0684952      0.158090     -0.348229     -0.548565      0.635960    -0.0564089    -0.0681173      0.478022      0.421942      0.555108      0.657182      0.689514      0.730409      0.724552      0.752779      0.691942      0.639390      0.593280      0.550712      0.496862      0.419462      0.383594      0.322733      0.258110      0.220901      0.183073
  40   5 1941.5294    0.5680  0.5806  9.5044 -0.0006       8.73768  0.0143   0.0092   0.0310    0.0487   0.0000       1.10760   441.9132     -0.227507       21.5726      0.597051      -2.29685     -0.975120     -0.576519      0.312472      0.178797      -1.68160   -0.00239935      0.521980      0.632169    -0.0568459      0.385846      0.237296      0.254511    0.00533752      0.484781      0.649380      0.705596      0.761948      0.779470      0.766624      0.765152      0.794205      0.736480      0.659668      0.603527      0.547369      0.472723      0.421726      0.386186      0.314376      0.264089      0.213917
  40   6 2134.0995    0.8628  0.9498  9.7924 -0.0003       6.05674  0.0212   0.0113   0.0394    0.0737   0.0000      0.777665   441.8343      0.890181       20.5988     -0.603845      -2.98210      0.194425      0.634313     -0.629817      0.294338       2.11935    -0.0507898     -0.359649     -0.442906      0.340084     -0.448419     0.0913844     -0.358220      0.157921      0.643093      0.866640      0.899691       1.01933       1.03191       1.04960       1.01720      0.993570      0.942054      0.929161      0.831445      0.724088      0.629072      0.581141      0.481882      0.413763      0.336172      0.281428
  40   7 2319.4779    1.2861  1.1924 10.3365 -0.0008       4.00872  0.0245   0.0153   0.0451    0.0846   0.0000      0.626615   442.3669       3.10607       22.5446       1.72846      -1.65972      0.805200      0.222467       1.97550       2.05616    -0.0389762     -0.977901     -0.535693     -0.163341     -0.298238      0.493188      0.119159      0.163403     0.0171930      0.712023      0.984666       1.08015       1.16160       1.17169       1.19679       1.19080       1.13990       1.10090      0.994410      0.921475      0.819348      0.731029      0.632863      0.547132      0.448884      0.391167      0.306809
  40   8 2498.0897    1.7878  1.3139 11.0861 -0.0019       2.66991  0.0267   0.0203   0.0465    0.0707   0.0000      0.552200   442.5019       2.66842       19.4934      0.260075      -1.86365      -1.06650     -0.800197      -1.98169      0.591855     -0.826403     -0.539068     -0.768184     0.0626755     -0.553206      -1.45010     -0.529523      0.258351     -0.139829      0.741617      0.995939       1.09309       1.20742       1.23383       1.22689       1.21512       1.20177       1.13247       1.05106      0.938789      0.841862      0.755598      0.665475      0.575128      0.487001      0.398385      0.320157
  40   9 2673.9886    2.5615  1.2644 11.7003 -0.0015       1.67227  0.0249   0.0291   0.0453    0.0830   0.0000      0.530270   441.3071       5.46161       21.3022      0.273542      -1.93943      -4.47561      -1.50481     -0.573318    -0.0630804      -1.10800      0.284919     -0.283547     -0.447519      0.199202      0.111364     -0.833608      0.781575     0.0514917      0.684570      0.921151      0.993603       1.12955       1.10698       1.17051       1.13491       1.10414       1.03532      0.978316      0.878751      0.803714      0.704754      0.608239      0.509471      0.440817      0.361157      0.293938
  40  10 2848.5055    3.3111  1.1640 12.0814 -0.0009       2.33742  0.0228   0.0389   0.0427    0.1013   0.0000      0.586706   442.2278       6.01536       19.0511     -0.304223     -0.960679     -0.536343       2.23552      -1.44598     -0.187871      -1.64342     -0.328638     -0.592449      0.627335      -2.55609    -0.0597018     -0.127721      0.319910      0.175113      0.637881      0.844253      0.932467       1.03748       1.04814       1.06744       1.09889       1.02397      0.994287      0.887929      0.839739      0.736313      0.632428      0.563619      0.473876      0.408348      0.330414      0.277027
  40  11 3020.3376    4.0188  1.2434 12.6637 -0.0015      0.754157  0.0241   0.0458   0.0457    0.0836   0.0000      0.523029   440.4113       7.22522       18.9969      -1.13646     -0.566705      -3.68011     -0.227621      -2.80471     -0.270794      -1.15228      0.766715      -1.16615     -0.343809     -0.478834     -0.287067     -0.226706     -0.285260      0.382647      0.681830      0.946933      0.979917       1.11344       1.10272       1.17616       1.10028       1.10371       1.01181      0.980146      0.867500      0.774192      0.697369      0.614114      0.533400      0.438621      0.361006      0.299202
  40  12 3189.1201    4.0715  1.5051 12.9684 -0.0024       1.34545  0.0282   0.0434   0.0500    0.0570   0.0000      0.410376   441.7416       7.42504       19.2491       1.80333      0.327264      -6.06647      -3.81075      -4.96838      -2.28831      -3.82860      -2.01650     -0.705203     -0.885117      -1.02107     -0.529853     -0.284191      0.218215    0.00909026      0.795596       1.04422       1.12407       1.27254       1.26330       1.29028       1.30839       1.22944       1.15619       1.09646      0.991601      0.906252      0.791957      0.697648      0.593478      0.507138      0.424685      0.340380
  40  13 3355.0471    3.5276  2.1481 12.5621 -0.0011      0.696201  0.0342   0.0311   0.0640    0.0431   0.0000      0.283201   440.8790       8.48232       17.8044      -1.47395      -1.78654      -2.80694       1.07699      -2.16371      0.810233      -3.96293     -0.210508      0.551969      -1.12136      -1.23503     -0.617707      0.736263     0.0895211      0.734496      0.951976       1.24122       1.35519       1.47619       1.58048       1.58682       1.54644       1.45180       1.40503       1.30296       1.23449       1.08790      0.951389      0.845731      0.715259      0.617933      0.499550      0.416196
  40  14 3518.5315    2.8641  3.4949 11.9056 -0.0008      0.398278  0.0464   0.0198   0.0851    0.0312   0.0000      0.144644   441.4879       11.1159       13.3074      -3.92115      0.449719      -2.57282      0.970204      -4.27588      -3.81886      -2.85029      -1.06603      0.614403      -3.99601      -1.36765     -0.564891      0.972195      0.805336     -0.196101       1.25063       1.70296       1.85387       2.03631       2.18113       2.11831       2.12206       2.05801       1.94692       1.81290       1.61266       1.46278       1.30236       1.12766      0.962345      0.804025      0.665683      0.548664
  40  15 3680.0088    2.3569  5.0583 11.4089 -0.0008      0.419415  0.0605   0.0140   0.1076    0.0269   0.0000     0.0915699   439.2085       15.6454       19.0184     -0.193805      -3.98988      -11.2310      -5.81396      -5.44598       3.47175      -5.07820      -3.03806      -2.09429      -2.23018      0.629129      -1.39852      0.238694      0.553503     -0.867545       1.61084       2.18307       2.37206       2.62621       2.70176       2.73453       2.71396       2.60330       2.51022       2.29350       2.11087       1.88639       1.64945       1.46291       1.24990       1.06489      0.883355      0.719353
  40  16 3839.5674    1.9593  7.7519 10.9784 -0.0002      0.397377  0.0864   0.0099   0.1531    0.0238   0.0000     0.0672303   438.1745       11.3683       10.5612      -1.50349      -6.06088      -13.3901      -2.12461      -2.43641      -3.29808      -7.44482     -0.700544      -1.03484      -2.59025      0.931169      0.911532       1.68810      0.581384       1.40469       2.15904       2.97610       3.26148       3.58020       3.68846       3.76675       3.68624       3.55425       3.37068       3.14145       2.84763       2.57861       2.30722       1.99555       1.67939       1.45536       1.18714       1.00485
  40  17 3997.6828    1.5902 10.2385 10.7060 -0.0012      0.389300  0.1246   0.0071   0.2011    0.0219   0.0000     0.0682354   436.9803       13.5777       11.3934      -1.64574      -10.8717      -16.0138      -1.96403      -1.22758       3.51641      -7.09979    -0.0567738      -4.77410       2.63998      -3.50668      -1.13900      -3.32463     -0.489814      0.504075       2.84269       3.82658       4.24772       4.60461       4.82700       4.90253       4.82474       4.65639       4.39708       4.11723       3.77835       3.37547       2.94618       2.59664       2.21444       1.85982       1.54076       1.25885
  40  18 4154.5143    1.3130 13.1944 10.5161 -0.0006      0.306539  0.1761   0.0054   0.2562    0.0190   0.0000     0.0682410   436.8465       10.7015       6.61170      -5.75062     -0.546423      -16.1982       4.00476      -4.31757       5.87080      0.687558       1.20575       4.20499       2.52674      -4.36594      -2.50405     -0.235991       3.56665       1.79201       3.63902       4.88123       5.38090       5.86978       6.07264       6.29039       6.09217       5.88726       5.55456       5.18363       4.73777       4.27844       3.82642       3.31203       2.80739       2.42036       1.96605       1.64474
  41   3 1544.3815    0.1975  0.2109  9.3633 -0.0060       32.7309  0.0107   0.0061   0.0215    0.0231   0.0000       7.53096   442.4383      0.503876       19.5323     0.0890697      -2.69330     -0.496676   -0.00367487      0.879358      -1.43603     -0.537843      0.467214    0.00447520     -0.241259     -0.153545     -0.318033     0.0613390      0.125255    -0.0844945      0.370108      0.486487      0.664010      0.699293      0.727181      0.796782      0.793651      0.685091      0.746717      0.676523      0.524811      0.508810      0.443367      0.377041      0.278674      0.248094      0.199843      0.161652
  41   5 1957.5677    0.5731  0.5969  9.6208 -0.0044       10.0900  0.0158   0.0093   0.0292    0.0482   0.0000       1.17284   441.8318      0.429491       20.4710     0.0417039      -2.87997      0.270729      -1.00363     -0.226402      -1.60093       1.02824      0.870582       1.16626      0.265587     -0.168449      0.543494      0.205870      0.173702      0.185955      0.518708      0.683660      0.783968      0.844336      0.914011      0.903260      0.896816      0.861649      0.793057      0.762027      0.677753      0.608396      0.537893      0.472741      0.407930      0.332024      0.279480      0.219552
  41   6 2151.3080    0.8922  0.8683  9.9052 -0.0017       7.33759  0.0189   0.0121   0.0366    0.0689   0.0000      0.797137   441.8238      0.168822       21.1539     -0.274458      -3.33152      -1.04056      0.347415      -2.24969      0.881744      -2.04484     -0.862281      -1.01771     -0.509437     -0.167573      0.143058     -0.478255     -0.171585     0.0952072      0.585916      0.802207      0.889710      0.977903      0.997436      0.984176      0.951704      0.929923      0.876738      0.836862      0.758854      0.695715      0.629229      0.558900      0.460980      0.389543      0.324627      0.267864
  41   7 2337.3637    1.3255  1.1359 10.5996 -0.0010       3.47444  0.0239   0.0162   0.0441    0.0784   0.0000      0.686648   440.5294       2.09779       20.9718     -0.250456      -2.37909      0.798129      0.709350     -0.198996     -0.373677     -0.128960      0.664594     0.0831879       1.21163      0.200085    -0.0333942      0.408875     -0.355605     -0.424635      0.664199      0.837026      0.913515       1.04146       1.08160       1.07193       1.06240       1.02895      0.999629      0.918275      0.873642      0.766420      0.662835      0.580559      0.515791      0.437291      0.369382      0.309849
  41   8 2516.7644    1.9167  1.2535 11.1126 -0.0010       2.31139  0.0254   0.0215   0.0446    0.0803   0.0000      0.552745   441.3951       2.46457       19.5737      0.547457      -4.58079    -0.0836818       2.94410      -2.45737      0.431647     -0.556475      0.229594      0.641566      0.633569      0.180012     -0.220100      0.551174     0.0971939      0.573004      0.691650      0.962741       1.00651       1.15718       1.18318       1.18325       1.19673       1.13364       1.09163      0.997982      0.957268      0.811214      0.726582      0.659283      0.560801      0.452909      0.389270      0.318606
  41   9 2693.7322    2.5779  1.2426 11.8505 -0.0021       2.11713  0.0255   0.0295   0.0438    0.0776   0.0000      0.578885   442.1294       3.82148       18.8774     -0.375515      0.607807      -2.63041       1.97627      -1.71399      -2.68962      0.322326      0.616296      -1.55789       1.06657      0.915815      0.135200      0.434398      0.175648    0.00965179      0.694552      0.908940      0.990201       1.08794       1.12687       1.14682       1.12644       1.12381       1.05244      0.980630      0.885711      0.807354      0.716173      0.609087      0.550380      0.438212      0.380435      0.309684
  41  10 2869.1874    3.4000  1.2582 12.2033 -0.0012       1.23772  0.0246   0.0380   0.0435    0.0877   0.0000      0.525633   441.0082       5.52515       19.5673      0.723080      -3.62573      -3.44451      0.570235      -3.38318     -0.486933      -1.06623    -0.0623429     -0.597218     -0.435506     -0.271783     0.0805007    -0.0538845      0.520603    -0.0984839      0.703055      0.932146       1.03933       1.17093       1.17909       1.20477       1.20187       1.13901       1.06549      0.987323      0.910317      0.815747      0.727210      0.635297      0.538738      0.450945      0.387400      0.317638
  41  11 3041.9454    4.0366  1.3231 12.7726 -0.0018       1.15606  0.0257   0.0448   0.0444    0.0715   0.0000      0.485573   441.2366       5.75396       18.1123    -0.0549127      -2.81501      -6.23647       1.01569      -4.65878      0.572201     -0.861117      0.913606     -0.152612      0.520709      0.303503      0.133840     -0.296752      0.493594     -0.728743      0.717946      0.961154       1.04608       1.14945       1.16043       1.19711       1.15720       1.11656       1.04428      0.989433      0.920782      0.824730      0.760524      0.668236      0.586322      0.483977      0.419222      0.339356
  41  12 3211.6492    3.9906  1.5601 12.8121 -0.0012      0.649164  0.0281   0.0406   0.0496    0.0564   0.0000      0.370769   442.0025       6.24981       17.1640      -1.56317      -2.97085      -4.21357      -3.11530      -5.49895       1.95544      -3.72634       1.09504      -1.41410     -0.676014      -1.34850      0.411301      0.551126     -0.346846      0.156946      0.762483       1.00048       1.10367       1.18343       1.28280       1.28933       1.27355       1.21660       1.14927       1.07375       1.02535      0.901693      0.795624      0.670715      0.592790      0.510053      0.420893      0.345187
  41  13 3379.0345    3.4425  2.3698 12.3672 -0.0012       1.29346  0.0359   0.0283   0.0651    0.0408   0.0000      0.216149   440.6603       8.29880       12.2893       2.41741     -0.298853      -2.43711    -0.0349411      -2.06036      0.308547      -4.18886    -0.0589846     0.0732117     -0.861800     -0.682282       1.11996     -0.421600      0.680667      0.835518      0.955729       1.27109       1.42052       1.52486       1.60674       1.57557       1.63262       1.52766       1.44933       1.39019       1.25449       1.10957       1.01373      0.879287      0.748696      0.661247      0.536715      0.442444
  41  14 3543.9331    2.7753  3.6322 11.9097 -0.0003      0.957184  0.0468   0.0189   0.0885    0.0301   0.0000      0.147488   441.0384       10.6372       16.8078      0.666424      -2.77969      -4.80699      0.791709      -4.43581       1.15454      -1.09508     -0.891299     -0.521206     -0.846594       1.43918      -1.21685      0.507296     -0.104373      -1.21228       1.24513       1.63213       1.83689       2.01492       2.06597       2.10405       2.07997       2.05242       1.90664       1.78890       1.64071       1.47137       1.29398       1.12575      0.996084      0.835041      0.689176      0.562883
  41  15 3706.3040    2.2730  5.7576 11.3188 -0.0005      0.550616  0.0660   0.0125   0.1173    0.0243   0.0000     0.0910758   442.1030       11.7921       11.6008      -1.48587       7.42154      -5.37008      -3.31592      -4.96002      -3.06699      -3.73388      -2.76950     -0.415345       1.13736       2.00477     -0.159292       1.19424      0.870372     -0.435104       1.68854       2.28825       2.52932       2.75797       2.87911       2.84028       2.83765       2.73168       2.61998       2.44735       2.27080       2.04899       1.78745       1.57249       1.35535       1.15394      0.965001      0.792656
  41  16 3866.7616    1.8959  8.3833 10.9515 -0.0007      0.272091  0.0931   0.0090   0.1635    0.0224   0.0000     0.0677770   437.9295       7.52514       19.7561       3.30749      -1.40347      -9.08858       3.26775      -1.55751      -4.55410       1.12323      -1.87415      0.184149       8.48929      -2.57740       2.94957      -1.62301      -2.04508      -1.22592       2.23002       2.97591       3.30429       3.61051       3.73217       3.76258       3.70883       3.63759       3.38897       3.18583       2.96442       2.70940       2.38358       2.10171       1.82176       1.53210       1.27289       1.05862
  41  17 4025.8462    1.5773 10.9849 10.6545  0.0003      0.459846  0.1291   0.0067   0.2087    0.0211   0.0000     0.0641936   433.0229       18.1927       20.9407      -15.1597       1.62814       1.67258       3.56867      -11.7210     -0.194429      -2.59030       4.57460       3.38811     -0.325207       1.13880     -0.304643       2.04212      0.702581     -0.720947       2.79956       3.82191       4.28749       4.65297       4.81063       4.89588       4.81438       4.63595       4.40867       4.11831       3.80345       3.43490       3.06056       2.68702       2.31374       1.96168       1.61629       1.33121
  41  18 4183.3903    1.3076 13.5878 10.4860  0.0007      0.272548  0.1775   0.0052   0.2567    0.0183   0.0000     0.0653850   438.1503       22.3624       8.05957       3.22391       2.76662       2.66787      -15.2926      -8.69134       4.75828      -7.29809      -1.40550      0.103141       5.61380    0.00569568       2.07660      -2.86887       2.03539       1.92881       3.50057       4.84732       5.35061       5.90119       6.13204       6.23295       6.11898       5.96463       5.55645       5.25694       4.76140       4.31861       3.86037       3.37467       2.83937       2.46132       2.00259       1.66023
  42   4 1772.6779    0.3697  0.4270  9.4579 -0.0034       11.5132  0.0134   0.0072   0.0259    0.0331   0.0000       1.94957   441.7952      0.328689       20.4533      0.394199      -2.66911    -0.0151334       1.91201     -0.619361     -0.911797     -0.226571      0.407359     -0.594796      0.777896   -0.00741409      0.173074      0.612136     -0.387169     -0.113676      0.426181      0.569221      0.612900      0.708191      0.735831      0.746990      0.738152      0.703396      0.652707      0.629768      0.558691      0.518863      0.476801      0.391184      0.333894      0.296268      0.248308      0.209437
  42   5 1973.4622    0.6129  0.6586  9.5407 -0.0026       10.2887  0.0157   0.0091   0.0311    0.0507   0.0000       1.05250   440.9869       1.46557       20.3662       1.65152      -4.11707     -0.537956      0.753115      -1.02830      0.288139     -0.801412       1.48931      -1.02070      0.306592     -0.186004     -0.156505     -0.206445     -0.150923      0.203847      0.481701      0.642038      0.702882      0.782610      0.782697      0.826536      0.816180      0.778841      0.759711      0.659908      0.626715      0.564447      0.518496      0.463856      0.397601      0.343459      0.301414      0.238745
  42   6 2168.2596    0.9315  0.9100 10.0769 -0.0034       5.61654  0.0196   0.0121   0.0376    0.0643   0.0000      0.780419   439.9143       1.30537       20.9725      0.235369      -2.31199     0.0760044     -0.868174     -0.951502      0.107682   -0.00137300       1.79373     -0.513394     0.0151012      0.413357      0.124144      0.480167      0.861819     -0.557980      0.562262      0.747137      0.841438      0.950048      0.976478      0.960186      0.933293      0.930802      0.871022      0.806168      0.743609      0.684791      0.606516      0.547034      0.467019      0.392360      0.332318      0.273477
  42   7 2354.9732    1.3945  1.1904 10.5544 -0.0006       3.37062  0.0238   0.0161   0.0441    0.0815   0.0000      0.613107   441.0145       3.84084       20.7063      0.443074      -2.69780     -0.370378     -0.821374      -1.69205      0.951913     -0.478347      0.538543      0.495223      0.842954     -0.211071      0.592070    -0.0160731     0.0747349     0.0641083      0.625325      0.851441      0.923251       1.03431       1.06051       1.09987       1.07953       1.05582      0.975798      0.952559      0.842634      0.777083      0.670084      0.616295      0.515637      0.447939      0.371156      0.303393
  42   8 2535.2799    1.9813  1.2571 11.3683 -0.0004       2.66256  0.0249   0.0226   0.0451    0.0753   0.0000      0.570331   440.4458       3.37887       18.3117      0.591341      -1.85067     -0.937235      -1.30207      -1.80369      0.935138     -0.469556     -0.561896      -1.62665     -0.328048      0.879482     -0.903586     -0.447973     -0.425737     -0.428694      0.662632      0.864110      0.952428       1.06569       1.08284       1.10875       1.10155       1.07703       1.02349      0.960519      0.890743      0.818707      0.690893      0.613594      0.532707      0.447444      0.384320      0.306201
  42   9 2713.2751    2.7107  1.2826 11.9361 -0.0029       2.22548  0.0253   0.0304   0.0440    0.0743   0.0000      0.518868   440.2690       6.08664       20.7189       1.13614      0.106173     -0.886892       1.24493      -3.92551     -0.739416      -2.50735     -0.731524     -0.628479      -1.05216     -0.125101       1.68165     0.0553083      0.345268     -0.232285      0.712360      0.948156       1.00313       1.07161       1.12331       1.17626       1.16921       1.13413       1.07493      0.994886      0.900846      0.832103      0.726261      0.658809      0.552341      0.471189      0.408826      0.335443
  42  10 2889.6700    3.5298  1.2268 12.5140 -0.0013       2.03916  0.0243   0.0399   0.0422    0.0752   0.0000      0.632531   441.5820       5.88807       18.6061       1.30700      -2.64409      -1.25333      0.374177      -3.49448      0.994699      -1.30082     -0.406048      -1.90650      0.196953      0.768167      0.675207     0.0432261     -0.107581      0.426827      0.671805      0.872912      0.979976       1.09665       1.14236       1.13431       1.12772       1.07944       1.02825      0.945562      0.864465      0.797168      0.705766      0.619804      0.544936      0.458186      0.377564      0.321879
  42  11 3063.2390    4.0580  1.2348 12.8373  0.0005      0.142517  0.0234   0.0458   0.0440    0.0747   0.0000      0.570941   442.0345       6.90306       19.1187      0.524129      -3.58018      -2.53348      -1.63432      -3.09079      0.838062      -1.78215      -1.17861      -1.41097     -0.571903      0.294685      0.643679      0.216832     -0.663144      0.434991      0.648200      0.846547      0.928589       1.02602       1.07738       1.07138       1.08251       1.04926      0.975002      0.922045      0.857892      0.749548      0.667279      0.612586      0.536234      0.460421      0.374346      0.315679
  42  12 3233.9795    4.0602  1.6792 12.7730 -0.0021      0.384587  0.0286   0.0393   0.0529    0.0555   0.0000      0.320638   439.7171       9.16020       19.4802      0.965335      -3.25439      -4.32606      0.486806      -3.60071      -2.22739      -2.78776      0.359163     -0.724147      -1.30685      0.278610      0.727798      0.450361     0.0276210     -0.136327      0.776758       1.02162       1.09723       1.22157       1.27003       1.27105       1.29294       1.23018       1.17873       1.10710       1.00019      0.921437      0.811204      0.715264      0.614826      0.523084      0.436568      0.362976
  42  13 3402.5108    3.4241  2.6827 12.2453 -0.0014      0.754992  0.0374   0.0257   0.0687    0.0373   0.0000      0.173777   442.6931       9.77226       17.2319      0.309856      -3.24288      -5.59267       1.67778      -4.89323      0.409503      -4.76760     -0.122470     -0.441430     -0.888967      -1.80792     -0.749603      0.478961      0.602552      0.179633      0.982846       1.30008       1.44522       1.58817       1.63796       1.66166       1.60990       1.58067       1.51841       1.43486       1.31070       1.19080       1.06239      0.926667      0.792948      0.696647      0.596561      0.487458
  42  14 3568.7289    2.7212  4.0187 11.8307  0.0000      0.931151  0.0505   0.0177   0.0902    0.0289   0.0000      0.122852   441.7241       9.02652       18.8749      0.363030     -0.778773     -0.916789    -0.0553049      -2.46085       1.14266      -3.29294      -3.27378      -1.05647       2.17868     -0.340874      0.430887     -0.235102      0.295961      0.134787       1.30103       1.70874       1.91342       2.05607       2.15838       2.20775       2.19808       2.11334       2.01389       1.87590       1.72686       1.56991       1.39425       1.23770       1.05728      0.911829      0.756768      0.630497
  42  15 3732.2770    2.2110  6.0983 11.2751 -0.0005      0.548403  0.0678   0.0118   0.1236    0.0240   0.0000     0.0863294   440.5211       10.1850       15.7131      -2.19193       1.44759      -4.74956       1.85746      -6.25388      0.650719      -1.01633      0.184766      -1.44299     -0.205716       2.85511      -3.79273     -0.469922      0.704066      0.766005       1.69490       2.25428       2.51111       2.70863       2.79937       2.84884       2.85383       2.75968       2.60410       2.47337       2.24995       2.05377       1.84618       1.59613       1.40365       1.19135       1.00158      0.835517
  42  16 3893.8017    1.8395  8.7490 10.8863 -0.0003      0.382721  0.0986   0.0084   0.1658    0.0225   0.0000     0.0710362   439.5901       11.3630       19.7470       3.64895      -4.53676      -4.09588      -2.82718      -8.33595       2.78317      -7.03313      -3.17020      -2.81450      -1.00824       3.29457    -0.0112717     -0.307507      0.916519     -0.473642       2.27726       3.02712       3.38617       3.73063       3.84262       3.93505       3.82809       3.74238       3.57082       3.32394       3.06097       2.80518       2.51799       2.19161       1.90575       1.60860       1.32499       1.11627
  42  17 4053.3455    1.5115 12.4084 10.6403 -0.0006      0.173847  0.1537   0.0058   0.2305    0.0199   0.0000     0.0681999   443.7574       10.5231       23.6632      -4.34860       11.6204       3.83861       3.39021      -3.99293       3.88069     -0.750755      -4.33710      -2.38424      -2.77760      -3.47811      -2.24036      -4.02351       2.21911      0.945396       3.03761       4.13687       4.57339       4.93039       5.21080       5.20829       5.24426       5.03803       4.84696       4.53624       4.16397       3.78720       3.33392       2.97122       2.52860       2.19616       1.80034       1.51143
  43   3 1571.8252    0.2217  0.2279  9.3695 -0.0038       24.2338  0.0103   0.0062   0.0189    0.0235   0.0000       5.67680   442.1364      0.478920       20.3109     -0.355153      -2.95109      0.633809      0.609084    -0.0336010      -1.53682     -0.978334     0.0676223     0.0293469     -0.281818    -0.0668530      0.193313      0.361213      0.128134     -0.162485      0.332372      0.476910      0.526970      0.541918      0.576299      0.556573      0.573255      0.572653      0.575860      0.524394      0.470743      0.454304      0.357021      0.351473      0.283292      0.256318      0.202111      0.166092
  43   4 1787.0948    0.3910  0.4570  9.4302 -0.0005       12.8352  0.0132   0.0073   0.0272    0.0352   0.0000       1.85349   441.6718      0.229662       21.5992    -0.0577566      -2.52512     0.0472340       1.10946     -0.220421      0.367739     -0.321781     0.0477888      0.282775     -0.763628      0.761608      0.513132      0.232529      0.380174      0.198461      0.439451      0.545281      0.603901      0.691026      0.730983      0.708876      0.735786      0.685431      0.665001      0.593874      0.571719      0.522135      0.460609      0.416510      0.340609      0.305035      0.249884      0.220793
[truncated: 746,758 more chars]
