# Supplementary material for: Global-Mode Analysis of Full-Disk Data from the Michelson Doppler Imager and the Helioseismic and Magnetic Imager
Source: Sol Phys. 2018 Jan 31;293(2):29. doi: 10.1007/s11207-017-1201-5 (PMC6566312; doi:10.1007/s11207-017-1201-5)
Supplement: Supplementary file 3 — (TAR 230.0 MB) [file 11207_2017_1201_MOESM3_ESM.tar › MDI/mdifdasym.2262]

   0  14 2093.2987    0.9771  0.4620 10.5379  0.0000      -10.0980  0.2101   0.1830   0.2295    0.4352   0.0000       12.5646    -0.0000       0.00000       0.00000       0.00000       0.00000       0.00000       0.00000       0.00000       0.00000       0.00000       0.00000       0.00000
   0  15 2228.9814    1.0451  1.2882 10.0191 -0.0010       8.33327  0.2500   0.1633   0.7085    1.1546   0.0000       5.97716    -0.0000       0.00000       0.00000       0.00000       0.00000       0.00000       0.00000       0.00000       0.00000       0.00000       0.00000       0.00000
   0  16 2362.7676    1.1076  0.9982 11.4697 -0.0894     0.0948383  0.2985   0.2182   0.5433    0.7431   0.0000       7.36356    -0.0000       0.00000       0.00000       0.00000       0.00000       0.00000       0.00000       0.00000       0.00000       0.00000       0.00000       0.00000
   0  21 3033.7831    4.4809  0.9489  6.4777  0.0000      -3.15186  0.1582   0.5727   0.4202  679.6292   0.0000       3.78982    -0.0000       0.00000       0.00000       0.00000       0.00000       0.00000       0.00000       0.00000       0.00000       0.00000       0.00000       0.00000
   0  23 3303.3750    4.6366  1.8590  2.3282  0.0000     -0.886732  0.3169   0.5702   0.6632 1000.0000   0.0000       2.62804    -0.0000       0.00000       0.00000       0.00000       0.00000       0.00000       0.00000       0.00000       0.00000       0.00000       0.00000       0.00000
   1  12 1885.0337    0.5518  0.9787  9.2882  0.0049       4.76363  0.1635   0.0457   0.2021    0.3690   0.0000       3.04044   370.5145       24.6458       0.00000       0.00000       0.00000       0.00000       163.510       78.3833       0.00000       0.00000       0.00000       0.00000
   1  13 2020.6797    0.7350  1.0729  9.1025  0.0038       1.31814  0.1359   0.0504   0.2111    0.6740   0.0000       2.07115   445.0814      -96.0085       0.00000       0.00000       0.00000       0.00000       138.882       64.4651       0.00000       0.00000       0.00000       0.00000
   1  14 2156.8136    0.9739  1.1510  8.6943  0.0000       1.83669  0.1548   0.0646   0.2288    1.5409   0.0000       2.00480   468.2760     -0.410772       0.00000       0.00000       0.00000       0.00000       167.294       70.2603       0.00000       0.00000       0.00000       0.00000
   1  15 2291.9256    1.2777  1.1594  9.6020  0.0000       1.48239  0.1573   0.0873   0.2178    1.1909   0.0000       2.43242   260.3266      -2.24111       0.00000       0.00000       0.00000       0.00000       148.063       69.2944       0.00000       0.00000       0.00000       0.00000
   1  18 2693.5058    2.8039  1.1121 -2.8382  0.0000       1.91348  0.1113   0.2044   0.2767 1000.0000   0.0000       2.19120   540.1838      -32.6804       0.00000       0.00000       0.00000       0.00000       100.368       49.8080       0.00000       0.00000       0.00000       0.00000
   1  19 2828.3952    3.6287  0.7288  3.2990  0.0000       3.22427  0.0757   0.2830   0.1804 1000.0000   0.0000       1.71752   518.7797      -1.52108       0.00000       0.00000       0.00000       0.00000       77.2698       41.3444       0.00000       0.00000       0.00000       0.00000
   1  20 2963.3766    3.9973  0.8009 12.2764  0.0000      -1.96822  0.1107   0.3101   0.2507    0.7598   0.0000       1.88364   545.0778      -42.1650       0.00000       0.00000       0.00000       0.00000       124.643       55.1262       0.00000       0.00000       0.00000       0.00000
   1  21 3098.4110    4.3447  1.2111  0.6170  0.0000     -0.589156  0.1799   0.3225   0.2403 1000.0000   0.0000       3.58418   585.8100       10.3233       0.00000       0.00000       0.00000       0.00000       121.941       68.6548       0.00000       0.00000       0.00000       0.00000
   1  22 3233.3491    4.4531  0.9627 12.0161 -0.0029      -1.41470  0.1437   0.2983   0.2095    1.4301   0.0000       2.19398   485.8798      -119.506       0.00000       0.00000       0.00000       0.00000       140.154       60.4430       0.00000       0.00000       0.00000       0.00000
   1  23 3368.5575    3.5536  2.6286 -1.6984  0.0000    -0.0212350  0.2009   0.1511   0.4324 1000.0000   0.0000      0.609179   535.0433      -21.8481       0.00000       0.00000       0.00000       0.00000       176.873       94.7119       0.00000       0.00000       0.00000       0.00000
   1  24 3504.0553    3.2319  3.4510  0.3468  0.0000      0.196670  0.2725   0.1228   0.4628 1000.0000   0.0000      0.510698   651.5184       43.7724       0.00000       0.00000       0.00000       0.00000       214.467       127.697       0.00000       0.00000       0.00000       0.00000
   1  25 3640.5482    2.8748  4.5091 -3.6021  0.0000      0.435458  0.2885   0.0943   0.5562 1000.0000   0.0000      0.419659   566.5027       232.543       0.00000       0.00000       0.00000       0.00000       234.604       133.323       0.00000       0.00000       0.00000       0.00000
   2  12 1945.7937    0.6432  0.6236  9.4199  0.0000     0.0691948  0.0716   0.0461   0.1413    0.3667   0.0000       1.79439   388.8154       14.5542      -17.0920      -8.58651       0.00000       0.00000       51.5342       40.7818       20.9562       7.28876       0.00000       0.00000
   2  14 2217.6017    1.0408  0.8141  8.3329  0.0000       2.63271  0.0703   0.0611   0.1439    1.9014   0.0000       1.55190   388.3629      -12.0421      -10.3970      -5.59030       0.00000       0.00000       44.6615       34.7092       18.3577       6.52121       0.00000       0.00000
   2  15 2352.3809    1.4068  1.0385  9.7567  0.0000       3.08951  0.0916   0.0736   0.1647    0.9911   0.0000       1.52449   384.6367       14.5922       16.1243     -0.184140       0.00000       0.00000       56.2313       44.0959       22.3609       7.62984       0.00000       0.00000
   2  16 2486.0629    1.8000  0.9993  9.7178  0.0000       3.83964  0.0899   0.0953   0.1656    1.5543   0.0000       1.80796   398.4481       35.6886       26.5210       1.94890       0.00000       0.00000       45.2040       38.5445       21.1980       8.18531       0.00000       0.00000
   2  17 2619.7442    2.2921  0.9830 -4.1847  0.0000       1.21299  0.0917   0.1214   0.1679 1000.0000   0.0000       1.57543   419.5638       36.6604      -5.38956       4.64967       0.00000       0.00000       47.5437       34.5343       24.8887       7.91583       0.00000       0.00000
   2  18 2754.5847    2.9164  1.1023  5.4690  0.0000       1.94186  0.0984   0.1514   0.1589  428.7984   0.0000       1.28571   424.0913      -37.5312       27.5852      -7.75761       0.00000       0.00000       58.9182       49.1089       22.6255       8.85633       0.00000       0.00000
   2  19 2889.7084    3.5053  0.9955  2.1136  0.0000       1.60646  0.0909   0.1830   0.1571 1000.0000   0.0000       1.66186   475.7697       36.2743      -16.5623       3.48921       0.00000       0.00000       43.2954       35.1176       26.3670       8.79279       0.00000       0.00000
   2  20 3024.9140    4.5145  0.8223 11.8364  0.0000      0.242803  0.0758   0.2542   0.1316    1.3562   0.0000       1.41064   398.4572       21.0135       7.47318      -2.92241       0.00000       0.00000       45.4849       35.0089       22.3998       7.09008       0.00000       0.00000
   2  22 3295.3867    3.9759  1.4007  5.4290  0.0000       1.92429  0.1224   0.1811   0.1966  679.4359   0.0000       1.06536   435.6272       10.6634       57.3884      -4.88715       0.00000       0.00000       71.3221       55.7841       24.9151       9.28223       0.00000       0.00000
   2  23 3431.2578    3.3381  2.8201 11.1242  0.0000       1.48133  0.1602   0.1158   0.2857    0.8305   0.0000      0.581078   492.2294      -52.4415      -3.36027      0.934527       0.00000       0.00000       78.5289       70.0025       35.1355       14.9396       0.00000       0.00000
   2  24 3566.9188    3.1521  3.8183  4.9749  0.0000      0.111846  0.1691   0.0890   0.3819  243.4080   0.0000      0.338723   412.8854      -27.4591       7.31355       1.64162       0.00000       0.00000       82.2478       69.9146       39.3623       15.0788       0.00000       0.00000
   3  13 2137.8544    0.8565  0.7833  9.7890  0.0000       5.50141  0.0624   0.0510   0.1578    0.3781   0.0000       2.12486   432.4269      -14.7751       16.1569       6.37069       6.73389      -1.91685       23.2822       22.3751       17.3688       9.43172       4.82110       1.39376
   3  14 2273.4750    1.1669  0.8833  9.4410  0.0000       2.36767  0.0783   0.0596   0.1295    0.8264   0.0000       1.56835   469.9000       49.7190       4.13021      -12.6702      -1.07054       1.26951       33.9416       33.2469       20.5964       11.3983       4.53674       1.55621
   3  15 2407.5790    1.4097  1.1018 10.7492  0.0000       1.40197  0.0938   0.0721   0.1914    0.4568   0.0000       1.64003   418.1988      -31.7328       22.5358       4.02347     -0.162140       1.07852       40.1333       39.4777       25.6942       12.0600       5.90126       1.75423
   3  17 2676.2072    2.5378  0.9810  5.4390  0.0000       1.31623  0.0824   0.1488   0.1498  206.4842   0.0000       1.54543   434.1073       1.73547       6.28929     -0.976003      -1.28118      -2.85086       29.7917       26.8707       20.9407       12.1173       5.18291       1.41517
   3  18 2811.4448    2.9558  0.8760 11.6091  0.0000     -0.105662  0.0760   0.1459   0.1323    0.6378   0.0000       1.55918   435.1324       21.0636       30.7545       11.2805      -2.37687      -1.62247       29.0394       28.7234       20.2961       10.0096       5.03853       1.53487
   3  19 2947.1598    3.7129  1.0740 10.9962  0.0000       1.69813  0.0780   0.1774   0.1625    2.2177   0.0000       1.44632   442.1905       51.6045      -1.23433      -10.4405      -1.60995     -0.582805       27.6154       27.1286       19.7480       10.7486       5.36041       1.62162
   3  20 3082.3100    4.3458  1.0573 11.9195  0.0000     0.0642656  0.0771   0.2020   0.1676    1.1863   0.0000       2.06113   381.5638       7.52920       24.1458      -19.3858      -7.89704     -0.342532       28.6833       27.2751       19.2674       10.4282       4.70297       1.45660
   3  21 3217.8937    4.2014  1.2871 12.3069  0.0000      -1.00620  0.0872   0.1917   0.1805    0.8180   0.0000       1.45140   404.5749      -27.1816       20.7700      -19.2628     -0.568673       1.25812       29.8034       29.3969       22.1996       13.0897       6.18564       1.88725
   3  23 3489.6754    3.2385  2.5740 11.1455  0.0000      0.203443  0.1268   0.1087   0.2565    0.6678   0.0000      0.385894   407.4579       35.4496      -26.5054       18.5607      -16.1419      -5.37877       46.8755       44.3090       32.7432       17.1994       8.42967       2.38176
   3  24 3626.5193    2.6984  4.1078 10.4111  0.0000      0.615021  0.1656   0.0702   0.3355    0.5132   0.0000      0.276762   436.4180      -81.8509      -48.7353      -19.3375      -5.43935      -5.03543       57.8794       53.7793       39.1362       23.6623       9.78265       2.95771
   3  25 3763.0754    2.3360  5.5852 10.1751  0.0000      0.186665  0.2071   0.0553   0.3938    0.4159   0.0000      0.211450   383.5691       52.3482      -26.2706      -41.9819      -15.5548     -0.626251       69.9773       67.2318       49.2060       27.3020       12.8613       3.88254
   4  11 1914.8104    0.5046  0.4152  9.4979  0.0000       11.6542  0.0761   0.0356   0.0838    0.1457   0.0000       3.85683   441.2677       5.05192       27.1088       11.8838       7.05745      0.367608       36.3495       38.8548       29.2255       15.9625       6.79367       2.92404
   4  12 2051.8023    0.7327  0.4630  9.6655  0.0000       4.31803  0.0587   0.0453   0.0860    0.1834   0.0000       2.51068   416.5342       29.4053       17.6840      0.628429      0.698187      0.892164       22.0885       12.5628       14.2173       13.7925       8.34829       3.78417
   4  13 2188.3712    0.9039  0.7296  9.7532  0.0000       1.62863  0.0624   0.0471   0.1120    0.3325   0.0000       1.88858   437.3463      -6.56308      -19.3552       22.2496      0.759235      -4.80180       17.4539       19.3376       17.0393       10.3198       6.02053       3.28542
   4  14 2324.2724    1.3397  0.9355  8.4375  0.0013       3.21629  0.0820   0.0586   0.1255    1.6163   0.0000       1.88859   457.6677      -41.0712       39.3465       9.07655      0.244257       2.04894       26.9889       30.6178       22.2621       12.7003       6.24954       3.00000
   4  15 2458.5857    1.7043  0.7905  9.8396  0.0000     0.0114580  0.0628   0.0795   0.1282    0.9024   0.0000       1.47878   449.6768       20.8526      -8.44287       14.0812      -9.94356     -0.401517       20.6064       20.6784       15.7125       12.0611       7.17380       2.85841
   4  16 2593.2096    1.9841  1.3047  2.2783  0.0000       1.85349  0.0896   0.0778   0.1719 1000.0000   0.0000       1.26491   451.2661      -7.87512       11.4304      -18.2862      -2.57874    -0.0768886       23.9502       22.8059       19.2722       15.2530       8.98103       4.07072
   4  17 2728.4291    2.8178  0.9743  4.7709  0.0000     -0.249561  0.0693   0.1166   0.1356  473.3429   0.0000       1.20510   462.2834       1.95613      -11.7673      -8.82152      0.238611      -3.03867       20.3704       17.2306       15.6770       13.2648       7.74242       3.50025
   4  18 2864.3857    3.7348  0.8034 10.9404  0.0000       1.93867  0.0586   0.1654   0.1061    1.4651   0.0000       1.00853   416.7386       9.02821       18.9367      -3.43845       4.75407      -7.52717       16.5907       16.4948       13.5301       10.8710       6.19432       3.03242
   4  19 3000.2196    4.2188  0.8653 11.7475  0.0000       1.27985  0.0552   0.1888   0.1120    0.9437   0.0000       1.14462   420.8775       13.0241       3.36076      -17.5229      -8.08580      -4.66881       17.0959       18.3153       13.8722       10.0371       5.63076       2.72527
   4  20 3136.0727    4.1896  1.3629 11.4218 -0.0015       1.87674  0.0823   0.1638   0.1596    1.4240   0.0000       1.23606   437.8640       27.0206       11.7026      -19.5455      -5.82501      -7.23573       22.7323       22.9865       19.0430       13.7968       7.40239       4.11275
   4  21 3271.8580    4.0545  1.6194 11.8914  0.0000     -0.350632  0.0922   0.1544   0.1801    0.7897   0.0000      0.861175   414.9421      -3.71385       11.9821      -20.9304       1.92073      -2.95093       24.3292       24.7942       22.6742       15.0593       8.67393       4.58802
   4  22 3408.3911    3.6187  1.9753 11.3154 -0.0025       1.22806  0.0989   0.1139   0.1955    0.6585   0.0000      0.528796   427.3773       36.9741      -10.6705      -16.3038      -4.65589      -8.61244       26.3615       25.1830       22.0871       16.2645       9.40119       4.88551
   4  23 3544.8340    2.9776  3.3799 10.6645  0.0000      0.760435  0.1358   0.0733   0.2545    0.4495   0.0000      0.325912   454.0389      -3.63145       32.0174      -35.1612      -10.4491      -2.36415       35.4800       34.6199       30.3817       21.1885       12.6120       6.28261
   4  24 3682.0087    2.4847  4.1902 10.8916  0.0000      0.587033  0.1584   0.0588   0.2888    0.2406   0.0000      0.264267   409.4474      0.758416       47.6165      -8.20878      -17.3111      -2.20672       41.9257       43.0808       35.4423       25.3654       15.3467       7.13850
   4  25 3818.9618    2.1934  6.5998  9.8074 -0.0021      0.221784  0.1951   0.0383   0.3766    0.2890   0.0000      0.139665   377.0531      -96.4565       23.1820      -45.0884       8.21422      -4.32544       49.4670       52.9814       43.5982       29.5266       17.1394       8.46195
   4  26 3956.9813    1.8890  8.0130  9.9035  0.0024      0.359947  0.2462   0.0341   0.4463    0.2126   0.0000      0.130431   487.9096       67.4805       63.5144       12.4204      -6.21730      -10.9948       64.3436       66.6359       54.5348       38.0211       22.2672       10.4802
   5  10 1823.3668    0.4488  0.3209  9.3456  0.0000       5.79236  0.0378   0.0294   0.0629    0.1172   0.0000       3.41577   436.8847       7.09669       16.5971      0.787808      -2.71748     -0.826352       7.50878       11.7456       8.00246       7.16606       5.53986       2.94263
   5  11 1960.6448    0.5944  0.4261  9.2760  0.0000       7.43914  0.0345   0.0325   0.0661    0.1674   0.0000       2.45792   416.0448     -0.233255      0.584610      -3.61567       7.65425      -5.19367       9.28223       10.4973       9.10731       6.96886       4.41142       2.68748
   5  12 2098.5043    0.6971  0.6011  9.7276  0.0000       4.98029  0.0428   0.0347   0.0942    0.1852   0.0000       1.85981   429.9522       17.4290       16.7098       1.84111     -0.795586      0.310869       10.4516       11.5905       10.1618       8.00720       6.09317       3.51282
   5  13 2235.4552    1.0236  0.7184  9.8632 -0.0057       3.26009  0.0601   0.0440   0.0914    0.3042   0.0000       1.43721   406.0685     0.0845615       18.5035      -8.20081       5.89460       3.20349       12.7845       16.6943       11.4591       10.7425       6.71270       4.29868
   5  14 2371.2134    1.3112  0.7554 10.8882  0.0000       2.40738  0.0522   0.0589   0.1037    0.2136   0.0000       1.60447   413.3760       11.8260       18.5559       6.44619      -8.27218      -8.22868       13.6892       14.9397       12.4222       10.0872       6.28398       3.93993
   5  15 2506.2341    1.8354  0.9119 10.6149  0.0000       3.69258  0.0511   0.0772   0.1270    0.4525   0.0000       1.25937   428.9529      -1.17673       12.0090      -5.58285       1.66374      0.374660       13.8250       15.6159       13.8582       9.28493       6.11731       3.34079
   5  16 2641.2883    2.2651  0.8862 11.3725  0.0000       1.25301  0.0523   0.0979   0.1103    0.4023   0.0000       1.59416   446.0146      -23.7376       10.4079      -1.72622      -3.04889      -4.47900       12.7293       12.9317       11.9443       9.52319       6.25390       3.80137
   5  18 2913.6877    3.7262  1.0008 10.8064  0.0000     -0.782726  0.0600   0.1485   0.1167    2.2357   0.0000       1.08767   440.2759       19.9930       4.13422      -5.97810       4.60938      -5.20939       13.7873       15.1500       12.8621       10.1079       7.45834       4.20822
   5  20 3186.4335    4.5273  1.3302  6.1813  0.0000       1.56791  0.0740   0.1674   0.1397  341.5212   0.0000      0.929507   426.5195       29.4393       20.5896      -13.7747      -7.76413      0.170818       15.3390       17.3633       16.2423       12.1420       7.90313       4.93893
   5  21 3322.6835    3.6963  1.4920 12.6518  0.0073     0.0657241  0.0833   0.1410   0.1746    0.4171   0.0000       1.04581   459.6425       30.9366       20.6515     -0.137681       16.4253      -8.61118       19.1165       21.7544       18.2523       14.0185       9.63591       5.58510
   5  22 3459.5243    3.3705  2.3851 10.8184  0.0000      0.407964  0.1073   0.0904   0.1830    0.8573   0.0000      0.417541   442.6862       13.2301       9.77025       11.7293       11.6285      -15.4531       21.1528       25.0660       22.2368       16.2215       10.9482       6.67341
   5  23 3597.0527    2.8650  3.7509 10.3519  0.0000      0.691032  0.1309   0.0660   0.2610    0.6136   0.0000      0.243164   421.6423       18.2026      -23.7881      -14.1008      -1.17543      -4.36801       26.4761       30.9928       26.4613       20.5350       14.3032       8.32302
   5  24 3734.1025    2.3531  5.0626 10.4212  0.0021      0.303885  0.1599   0.0457   0.3059    0.2546   0.0000      0.177733   443.2676       49.2927       46.0773      -23.6391      -31.5291    -0.0633929       32.6228       38.7337       33.2903       25.2284       17.2539       9.77342
   5  25 3871.9088    1.9605  7.6187 10.1608  0.0000      0.261632  0.2045   0.0316   0.3997    0.1436   0.0000      0.110881   433.3656       119.200      -1.28003       22.9812       1.08699       8.62989       40.9086       48.8774       40.8244       32.8346       21.2702       12.6555
   5  27 4147.9364    1.4966 10.5877 10.0238  0.0021      0.102125  0.2984   0.0252   0.5306    0.1120   0.0000      0.106897   488.5171       34.7012      -31.8444      -19.5660       10.0984      -9.67898       53.7143       64.9385       54.5722       43.1312       28.2211       16.5440
   6   8 1587.4850    0.1882  0.1339  9.2892  0.0000       24.4902  0.0239   0.0191   0.0418    0.0613   0.0000       18.2946   438.9386      -8.06290       4.78644       1.33339      0.330476      -1.20699       5.08020       7.06598       5.84896       6.34032       3.31595       3.29821
   6  10 1866.1612    0.4545  0.3420  9.3137  0.0000       18.0108  0.0741   0.0265   0.0599    0.0997   0.0000       4.62401   443.9291       3.11157       20.4071      -5.97841       2.75730       1.20104       23.8775       27.7695       22.9801       13.3265       6.36325       4.62065
   6  11 2004.1314    0.5360  0.5437  9.3143  0.0000       12.3588  0.0391   0.0263   0.0831    0.1254   0.0000       2.69510   440.6550      -12.2392       27.9607      -1.11665      -8.10840       3.29210       7.31376       8.61340       8.27594       7.14802       4.87494       3.04762
   6  12 2142.6445    0.8375  0.5882  9.5023  0.0000       7.24887  0.0372   0.0367   0.0794    0.1969   0.0000       1.59942   434.3870      -9.75234       1.66041       7.01340      0.790617      -2.87894       8.45651       8.80747       8.34926       6.49359       5.67239       3.92697
   6  13 2279.9500    1.0359  0.9580  9.4093  0.0000       6.04308  0.0605   0.0385   0.0997    0.3507   0.0000       1.35546   443.0638      0.895236      -8.41537       1.86097       3.53890      -3.52050       10.7672       11.7858       9.97854       9.19693       7.41454       4.93832
   6  14 2415.7161    1.5045  0.9892 10.1849  0.0000       5.19843  0.0658   0.0545   0.0990    0.3408   0.0000       1.38507   423.3010      -10.3047      -7.84486      -2.94845       11.2113       1.03040       12.7775       12.7479       12.1173       10.2502       7.93121       4.41433
   6  15 2551.2116    1.8729  0.9186 10.6910  0.0000       4.37039  0.0523   0.0676   0.0967    0.3102   0.0000       1.27944   428.8546       1.51194      -2.32163      0.254756       4.35061      -3.92385       10.9021       12.5815       11.5820       9.24639       6.36105       4.11741
   6  16 2687.2375    2.7105  0.8636 11.4929  0.0000       2.10893  0.0472   0.1012   0.0907    0.3147   0.0000       1.12414   434.7703       28.1415       10.7045       5.41277       10.9421      -1.87170       9.76531       10.7771       9.89443       7.88397       6.43421       4.24110
   6  17 2823.8500    3.0230  1.0279 11.8380  0.0000       1.63023  0.0540   0.1054   0.1127    0.2997   0.0000       1.10531   428.3007       16.7492       10.6615      -19.2419      -3.28738      -1.65743       11.0658       12.4711       10.6842       9.22607       6.82493       4.42892
   6  18 2960.8618    3.8669  0.8025 12.2775  0.0000       3.88936  0.0449   0.1487   0.0915    0.2778   0.0000       1.18779   454.3992       18.9553       23.1050       1.52682      -5.33450     -0.891387       9.79228       10.2117       9.24293       7.72211       6.05685       3.69412
   6  19 3097.5045    3.8274  1.1515 12.6155 -0.0008       4.72738  0.0637   0.1381   0.1295    0.3120   0.0000       1.72213   442.2267       7.30615      0.505792      -22.6260    -0.0557636      -8.16242       11.6437       14.0493       11.9517       10.1252       7.38948       4.79366
   6  20 3234.0597    4.3125  1.4006 11.8139  0.0000     -0.211442  0.0735   0.1416   0.1296    0.7090   0.0000      0.918631   429.5555       18.8968       19.2410      -9.14612      -4.55847      -6.93653       17.8118       21.4922       18.8055       14.4607       9.13433       5.64804
   6  21 3371.2522    3.8339  1.9206 11.3442 -0.0012       1.11682  0.0836   0.1024   0.1495    0.5362   0.0000      0.476422   463.8937      -21.1048       10.8528       8.95732      -9.83456       4.01199       14.4275       16.6572       15.1083       13.1823       9.23849       6.56230
   6  22 3508.7514    3.1956  2.4425 11.4805  0.0000       1.31193  0.0947   0.0819   0.1990    0.3423   0.0000      0.438468   444.9009     0.0514676       3.02559      -27.9174       5.47727      0.979054       17.3317       19.7415       17.4801       15.4256       11.1263       7.83909
   6  23 3646.6530    2.6182  3.8565 10.4906  0.0000       1.00285  0.1259   0.0519   0.2376    0.2742   0.0000      0.235216   405.3744       18.4565      -23.3576      -19.2542       1.59038      -6.50589       21.6373       25.2866       24.5212       19.2756       14.0707       8.94155
   6  24 3784.4040    2.1329  5.5832 10.5153  0.0012      0.506004  0.1647   0.0378   0.3201    0.1485   0.0000      0.167142   328.8854      0.240994       41.6390       15.1266      -11.4454      -6.54869       27.8997       34.1445       30.7293       24.9513       19.0970       11.8568
   6  25 3922.3416    1.8782  7.5522 10.1251  0.0000      0.284199  0.1944   0.0294   0.3920    0.1202   0.0000      0.113651   431.8424       28.5970       7.64128      -10.7410      -4.57245       33.1594       32.7651       38.4776       34.5430       29.6843       21.9358       14.4859
   7   9 1767.6985    0.3272  0.2958  9.3444  0.0000       12.0268  0.0313   0.0210   0.0654    0.0804   0.0000       5.72859   438.2939      -1.08114       11.5728      -4.20168      -1.14134     -0.576051       7.34961       6.10063       5.96183       6.49457       4.62761       3.19714
   7  10 1906.9366    0.5128  0.4074  9.2099  0.0000       10.3321  0.0344   0.0252   0.0589    0.1130   0.0000       2.61249   441.1345      -6.36650       14.4587      0.929064      -3.24615      -3.90594       7.20598       6.79642       6.05126       5.27143       5.10388       4.24429
   7  11 2045.9561    0.6401  0.5283  9.2905  0.0000       8.52864  0.0389   0.0266   0.0673    0.1329   0.0000       2.02785   440.7072      -7.15349       7.81989      -3.83383       2.73614      -2.32472       6.66845       6.99954       7.17415       6.14843       5.25107       3.74482
   7  12 2184.6615    0.8371  0.8502  9.5930  0.0000       5.98368  0.0468   0.0307   0.0960    0.1994   0.0000       1.58298   437.0878      -4.99426       16.1155       7.31356      -5.97940      -1.41537       7.53882       9.33711       8.58466       6.93652       6.42300       4.51644
   7  13 2322.2343    1.2811  0.7665  9.7042  0.0000       3.66815  0.0405   0.0454   0.0815    0.2989   0.0000       1.13031   441.0209     -0.999232       5.22290       3.57026     -0.929718      -9.62935       7.08252       7.42455       7.41166       6.79537       5.42443       3.58627
   7  14 2458.4175    1.6048  0.8610 10.2582  0.0007       4.42640  0.0452   0.0543   0.0859    0.2641   0.0000       1.19578   437.3969       9.08209       9.55528     -0.792506      -13.6611      -6.92069       7.66055       8.91395       7.86043       7.68746       5.50570       4.23677
   7  15 2594.3854    2.0411  1.0373 11.5207  0.0000       4.36575  0.0590   0.0697   0.1076    0.1856   0.0000       1.51649   428.0316       14.6897      0.160777       11.0599       6.23665      -4.69555       9.13448       10.2559       10.1925       8.34795       6.77630       4.97188
   7  16 2731.2272    2.8245  0.8182 11.8831  0.0000       1.58778  0.0422   0.1013   0.0843    0.2024   0.0000       1.23945   440.7649      -1.13359       3.18118      -2.86123       8.00538      -1.53704       7.19777       8.30214       8.24812       7.13295       5.22236       3.99448
   7  17 2868.5026    3.5188  0.9738 11.1151  0.0000       1.56148  0.0457   0.1161   0.0987    0.5483   0.0000      0.915062   422.9946       12.1340       8.48309       1.56686       2.59224      -5.09707       8.72817       10.1212       8.97201       7.57330       5.72883       4.36768
   7  18 3005.9391    4.0413  0.9981 11.7706  0.0000       3.24485  0.0459   0.1323   0.1043    0.4033   0.0000       1.05463   449.5239       10.7862       15.7519       10.1279      0.916623      -1.95023       8.11352       9.72180       8.81091       7.38938       5.87334       4.04202
   7  19 3142.9843    4.2316  1.0243 12.7578  0.0000       1.85488  0.0512   0.1424   0.1013    0.2453   0.0000       1.14225   429.1778       20.9458      0.262897       3.49028       1.51241      0.701320       8.24392       9.02139       9.35384       7.46523       6.48657       4.29739
   7  20 3280.2183    3.8532  1.4545 12.6504 -0.0022       2.27433  0.0687   0.1148   0.1314    0.2027   0.0000      0.933052   428.8277       11.9838      -1.29386       6.42440      -15.6358      -4.07312       10.4947       12.3076       11.8485       10.1060       7.89279       5.36853
   7  21 3417.7494    3.4769  2.1559 11.3619  0.0000       1.43823  0.0838   0.0814   0.1418    0.3010   0.0000      0.491988   437.1926       18.9346       11.9029      -12.4615       11.2929     -0.695342       12.5346       14.6392       13.9854       12.4898       9.32486       6.49798
   7  23 3693.8646    2.4051  4.2805 10.8537  0.0000      0.253086  0.1257   0.0431   0.2443    0.1475   0.0000      0.203041   441.8066       13.6782      -4.50696       28.6224       7.55695      -28.8338       19.2517       22.6694       21.6673       18.5341       14.7854       10.4217
   7  24 3832.7890    2.1134  6.6315  9.9821  0.0000      0.585887  0.1619   0.0296   0.3009    0.1293   0.0000      0.111232   461.4778       19.8722       31.6373       7.04191       27.3586      -3.22624       23.5877       29.0984       26.6488       22.8659       18.1902       13.1728
   7  25 3970.5535    1.7720  8.1886 10.0650  0.0000     0.0709923  0.1941   0.0245   0.3683    0.0910   0.0000      0.102063   418.9942       54.8046       25.3400       22.5754      -30.4259      -19.2481       27.6487       33.2244       31.0520       27.7138       21.5137       15.3002
   8   9 1806.2595    0.3785  0.3855  9.1402  0.0000       17.3722  0.0339   0.0195   0.0569    0.0903   0.0000       3.81057   437.4882       6.37026       8.85844       2.19208      -2.23376      -3.07549       6.04996       6.40524       6.64250       5.80273       4.42818       3.67975
   8  10 1946.1742    0.5655  0.4696  9.3082  0.0000       9.75460  0.0292   0.0246   0.0624    0.1137   0.0000       2.34127   430.9543      -9.80837       11.4844       5.03454      0.847554     -0.791366       4.61223       5.30693       5.48318       4.64496       3.82677       3.04039
   8  11 2086.1860    0.7204  0.5501  9.4900  0.0002       6.04946  0.0331   0.0291   0.0655    0.1398   0.0000       1.58580   437.2712      -5.54148      -5.85814      -5.86489       1.50865      -4.65721       5.79954       6.88206       6.84961       5.75225       4.87428       3.50800
   8  12 2225.3015    0.9515  0.6833  9.7936  0.0000       7.59835  0.0378   0.0339   0.0692    0.1691   0.0000       1.38190   440.2187      -6.15260       5.14446       1.47287     -0.426625       4.09016       5.61278       6.53651       6.86031       5.96118       4.75628       3.79924
   8  13 2363.0358    1.3503  0.8947 10.3389  0.0000       5.41362  0.0489   0.0441   0.0878    0.2127   0.0000       1.17861   438.9631       4.70441      0.587337      -6.34350       3.70111      -1.47446       8.70273       10.6434       9.73550       7.65377       5.85731       5.10372
   8  14 2499.5608    1.8275  0.8706 10.7965  0.0000       3.95330  0.0394   0.0600   0.0894    0.2162   0.0000       1.08905   435.3341       10.2340       14.8590      -13.1306       5.28302      -3.06007       6.08305       7.14870       7.06503       6.61318       5.29772       3.77908
   8  15 2636.2634    2.3936  0.8984 10.8608  0.0000       2.50685  0.0418   0.0735   0.0816    0.2903   0.0000       1.02661   436.5981       6.79101       7.15865      -5.06092      -2.94372     -0.555944       6.43399       7.87326       7.48255       6.59613       5.35931       3.80898
   8  16 2773.8822    3.0024  0.8571 11.3194  0.0000       1.26237  0.0385   0.0956   0.0822    0.3288   0.0000      0.902383   439.9519      -7.53304       9.67112       2.49237      -2.11322      -9.71712       6.06585       6.99434       7.09645       5.91546       5.27102       3.90219
   8  17 2911.6203    3.6691  0.8795 11.9900  0.0000       1.34240  0.0597   0.1110   0.0782    0.2459   0.0000       1.15408   434.1499       5.48004       1.01164       2.06293       1.14989      -1.00357       10.0157       12.9978       11.3359       9.68964       7.19076       4.92516
   8  18 3049.3146    3.7612  1.1125 12.7120  0.0000       1.95217  0.0539   0.1165   0.1036    0.2180   0.0000       1.07919   428.5227      -3.89008      -3.34722      0.374311     -0.272339      -2.25408       7.29693       9.20422       8.36948       7.78659       6.11380       5.14452
   8  19 3186.9117    4.2150  1.1797 12.5306  0.0000       1.20633  0.0549   0.1232   0.1071    0.2634   0.0000       1.00434   434.6437       4.21973       14.8340       9.20366       1.84678     -0.141370       6.94569       9.09745       8.16288       7.63456       6.01558       4.81285
   8  20 3324.6580    3.8543  1.4959 12.3930  0.0000       1.98332  0.0658   0.1032   0.1173    0.2148   0.0000      0.828938   428.7204       10.8334       10.2957      -11.0390     -0.291309      -9.88001       9.32885       10.7862       10.3379       9.42154       7.75371       5.63853
   8  21 3462.7272    3.2591  2.5752 11.4943  0.0000      0.531450  0.0839   0.0661   0.1561    0.1706   0.0000      0.383683   439.0168       4.96064       21.7616      -14.5842       15.1833      -7.82593       11.1058       13.2038       12.9667       11.4152       9.50631       7.24091
   8  22 3601.1792    2.7935  3.3027 11.1333  0.0000      0.465581  0.0996   0.0525   0.1748    0.1637   0.0000      0.241550   425.8193       59.2811      0.841451      -7.00743      -8.66589      -7.04073       13.6689       16.4056       16.2849       13.9268       11.6831       8.42696
   8  23 3739.9304    2.2746  4.9988 10.5186  0.0000      0.433656  0.1322   0.0345   0.2265    0.1258   0.0000      0.153434   457.2169      -13.5601       52.1425      -6.78463       22.2526      -16.5379       16.7005       20.9246       19.9157       17.8851       14.3777       11.0893
   8  24 3878.6990    1.9428  6.3787 10.2869  0.0000      0.220051  0.1542   0.0269   0.2737    0.0986   0.0000      0.116207   459.3503      -30.6228     -0.962163       11.5138       36.6274      -12.4985       19.1832       24.6600       23.2292       21.1657       16.9998       12.7303
   8  25 4017.6131    1.6661  8.9288  9.9961  0.0000     0.0454597  0.1980   0.0214   0.3661    0.0816   0.0000     0.0869906   439.6349      -34.4999       7.52337      -18.8154       9.38546      -12.8757       24.8281       30.6271       29.7402       26.0013       21.5669       16.4151
   8  26 4156.9095    1.4435 11.5947  9.9351  0.0000    -0.0160213  0.2491   0.0181   0.4678    0.0635   0.0000     0.0760793   478.9176       53.0119      -4.10627      -39.2767       9.53632      -22.0512       29.7283       36.5026       36.4116       31.6639       25.9299       19.2102
   8  28 4435.4515    1.0099 16.1413  9.9401  0.0003     -0.197675  0.4248   0.0145   0.7345    0.0495   0.0000      0.101060   397.2967      -21.8716       37.9621      -46.8745       20.4785       12.7689       43.3793       52.5392       52.6993       48.0428       37.9900       28.0008
   9   7 1557.6392    0.1980  0.1261  9.3617  0.0000       19.3566  0.0195   0.0172   0.0353    0.0490   0.0000       18.1551   432.2610      -1.65713       11.8734      -1.28220       4.65795       3.80047       3.69284       4.67675       3.93363       3.05282       3.00671       4.08890
   9   9 1843.6871    0.4017  0.3009  9.2006  0.0000       16.2646  0.0229   0.0206   0.0456    0.0773   0.0000       3.78041   433.3059       6.07489       14.9516      -5.85105       2.20104      -2.46364       3.54745       4.41779       4.45208       3.94506       3.22102       2.71579
   9  10 1984.2751    0.5770  0.5227  9.2511  0.0000       6.87026  0.0286   0.0228   0.0647    0.1090   0.0000       1.78196   437.9067     -0.266072       18.3409      0.913564      -4.57610      -1.25580       4.11479       4.97974       4.89392       4.49327       3.87835       3.03220
   9  11 2125.2473    0.8082  0.6914  9.4130  0.0000       8.02707  0.0365   0.0272   0.0703    0.1562   0.0000       1.38737   431.4899     -0.650381       9.42719      0.970162       5.61970      -3.49171       5.05256       6.08517       5.29806       5.77508       4.83363       3.60353
   9  12 2264.6610    1.1821  0.7416  9.5366  0.0000       6.04825  0.0338   0.0387   0.0715    0.2014   0.0000       1.12241   438.1271      0.302730       1.78810       6.04558      -3.44203      -3.06919       4.57381       5.01975       5.27184       5.01773       4.04652       3.28088
   9  13 2402.3873    1.5132  0.8262 10.3281  0.0000       3.34010  0.0399   0.0470   0.0784    0.1860   0.0000       1.05782   441.9366       10.1076       5.92826       4.90034       2.16944      -3.53902       5.84418       6.74937       6.96155       6.07211       5.05720       3.81763
   9  14 2539.7013    1.9034  0.9370 10.9357  0.0000       4.18865  0.0423   0.0575   0.0846    0.1970   0.0000       1.02222   438.0139       13.4214       10.0387      -6.16987      -2.11385       1.07996       5.79257       6.85219       6.78949       6.33390       5.22765       4.01284
   9  15 2677.1772    2.4649  0.9096 11.4818  0.0000       2.70056  0.0416   0.0748   0.0814    0.1977   0.0000      0.972219   430.9358      -5.96120       15.9776       4.49262      -4.84043       1.23370       6.14644       7.06584       6.60845       6.26004       5.56774       4.10023
   9  16 2815.4029    2.9598  1.0511 11.7373  0.0000       3.45330  0.0500   0.0846   0.0825    0.2235   0.0000       1.07976   437.0696       7.92228       8.57892      -7.49425       9.87446      -2.21506       6.62545       8.00594       7.58966       7.25316       5.96899       4.43475
   9  17 2953.6506    3.7615  0.9209 12.1450 -0.0003      0.387354  0.0420   0.1108   0.0806    0.2284   0.0000       1.04997   443.7806       6.12030       7.28449      -3.62881       1.80911      -3.21966       5.92919       6.28725       5.69479       6.04605       5.28526       4.22093
   9  18 3091.5959    4.3187  0.8933 12.3696  0.0000      0.387293  0.0401   0.1262   0.0771    0.2261   0.0000      0.841457   444.6361       7.18191       11.0886      -12.7436       3.88239      -9.91026       5.47997       6.46538       6.12127       5.53458       4.94124       4.07856
   9  19 3229.7262    4.1732  1.1708 12.6265  0.0000       1.61597  0.0522   0.1163   0.1016    0.2221   0.0000      0.892981   439.9564       2.38505       22.7416      -1.89979      -9.39386      -11.6921       7.02058       8.31747       7.80291       7.18723       6.12656       4.84802
   9  20 3367.9727    3.5675  1.8172 12.1727  0.0000       1.78193  0.0699   0.0818   0.1189    0.1520   0.0000      0.595074   428.5565       17.4795       22.2229      -1.46971      -3.35566      -4.72490       8.03124       9.93524       9.88032       8.87659       7.77360       6.17380
   9  21 3506.5580    3.0908  2.8181 11.1954  0.0000      0.538765  0.0842   0.0567   0.1541    0.1453   0.0000      0.315126   432.5257       23.8571       13.9001      -4.48726      -25.5069      -9.94044       9.82353       12.5963       12.0652       11.3826       9.14830       7.31906
   9  22 3645.5285    2.5985  3.8342 11.0965  0.0000      0.420848  0.1029   0.0432   0.1921    0.1049   0.0000      0.201739   418.1271       9.28400       10.0716       2.19969       8.19761      -14.6695       12.2817       14.5419       13.9690       13.6060       11.4397       8.86680
   9  23 3784.7045    2.2226  5.3619 10.4109  0.0000      0.561361  0.1247   0.0315   0.2297    0.1029   0.0000      0.136331   446.4703       10.6455       9.78835      -8.05281      -33.0687      -4.01129       14.3742       17.1185       16.6460       15.7915       13.3634       10.8080
   9  24 3923.8923    1.8460  7.4147 10.1883  0.0000      0.254007  0.1605   0.0231   0.2983    0.0754   0.0000      0.101132   422.0695       9.30696      -17.9078      -33.4198       15.8777      -15.0035       18.3705       22.5402       21.4230       20.0826       17.3623       13.6642
   9  25 4063.8063    1.6000  9.7294  9.9485  0.0000      0.229072  0.1973   0.0191   0.3699    0.0654   0.0000     0.0809706   383.4899       26.3915       41.7897      -34.4456       3.51987      -11.1864       21.8928       26.1579       25.8711       23.9511       20.6867       16.5282
   9  27 4342.9014    1.1471 16.3660  9.8442  0.0000    -0.0961604  0.3937   0.0138   0.6631    0.0492   0.0000     0.0855433   399.3790       59.8611      0.621786       7.19103       34.4190       8.05956       33.9629       42.0728       43.7321       38.8372       33.3477       26.3062
   9  28 4483.0122    0.9639 17.1706  9.8103  0.0086     -0.119399  0.4593   0.0132   0.7431    0.0478   0.0000      0.101743   475.2282       10.5955       45.3760       21.6657      -9.92651       29.9411       38.6596       47.4988       49.5365       44.1079       38.1461       30.0701
  10   6 1443.4076    0.1427  0.0829  9.4043  0.0000       19.5421  0.0235   0.0165   0.0296    0.0431   0.0000       43.8395   433.9126      -1.01233       10.7247     0.0719705      -5.87505      -1.50349       2.74896       3.05762       3.58141       3.43771       2.82953       2.20483
  10   8 1737.8455    0.3106  0.2989  9.0528  0.0000       11.6054  0.0224   0.0155   0.0473    0.0700   0.0000       4.30960   431.8936      0.958998       10.3376      -5.38024      -9.23453       2.68830       3.04226       3.62404       4.06461       3.53011       2.99136       2.35447
  10   9 1880.0821    0.4339  0.3723  9.2222  0.0000       10.5432  0.0256   0.0190   0.0495    0.0823   0.0000       2.81189   431.2394     -0.752227       6.45758      -1.32828     -0.586924       7.61532       4.01183       4.82892       4.25795       4.27861       3.85486       2.94357
  10  10 2021.5455    0.6309  0.5295  9.1525  0.0000       4.92549  0.0283   0.0228   0.0564    0.1230   0.0000       1.43383   436.5774       1.64544       12.2370      -2.07348      -5.34824       1.94424       4.06414       4.56722       4.67049       4.53598       3.71660       3.09023
  10  11 2163.0665    0.8928  0.6148  9.6007  0.0000       6.30277  0.0284   0.0303   0.0637    0.1420   0.0000       1.30226   433.2246      -5.74279       9.90000      -3.88090      -2.85144       2.97328       3.79099       4.49658       4.84749       4.28090       3.58077       3.07322
  10  12 2302.9740    1.1472  0.6961 10.0084  0.0000       5.06862  0.0353   0.0363   0.0631    0.1712   0.0000       1.16317   437.1747      0.948913       18.5930       12.4703     0.0295523      -8.99295       4.63900       5.53972       5.54162       5.28500       4.48601       3.64662
  10  13 2440.9186    1.7056  0.8040 10.5002  0.0000       3.55008  0.0355   0.0511   0.0674    0.1895   0.0000       1.00169   442.8279       9.75233       8.18188      -1.49897      -6.16547      -5.55386       4.32128       5.21248       5.22098       5.14397       4.44498       3.58735
  10  14 2578.7902    2.0312  1.0018 11.1858  0.0000       3.34220  0.0469   0.0575   0.0801    0.1801   0.0000      0.982401   440.3171      -13.4643       10.4130      -5.83486      -5.82791      -9.18193       6.08723       7.51131       7.30669       6.83376       5.77580       4.75489
  10  15 2717.1125    2.7812  0.7913 11.5381  0.0000       2.25164  0.0360   0.0830   0.0645    0.1857   0.0000       1.06391   433.0985     -0.245426       9.07835       3.98547      -4.45552      0.720468       4.62045       5.38812       5.56742       5.21775       4.27292       3.54652
  10  16 2855.7917    3.1975  0.8695 11.9921  0.0000      0.390211  0.0350   0.0940   0.0773    0.1742   0.0000      0.937759   432.3668       18.3696       1.08826      -4.47520       3.80413      -3.52487       4.17652       4.87566       5.23448       4.89968       4.00735       3.47473
  10  17 2994.6017    4.2549  0.8163 12.4881  0.0000      0.799196  0.0333   0.1324   0.0760    0.1737   0.0000      0.829517   439.0628       4.72675       13.6247      -2.95471       3.43047      -7.00691       4.61931       5.77276       5.65493       5.09231       4.18491       3.69403
  10  18 3133.1189    4.1778  0.9632 12.8431  0.0000       2.23969  0.0426   0.1187   0.0794    0.1686   0.0000      0.892763   440.9659       8.45991       12.8014      -2.11226       1.77760      -10.8293       4.69517       5.68515       6.14542       5.66616       4.45720       4.11562
  10  19 3271.5424    3.9696  1.5168 12.0051  0.0000       1.54711  0.0568   0.0884   0.0996    0.1915   0.0000      0.628244   432.8296       16.0982      -2.48471      -3.31291       6.60104      -6.74992       6.12439       7.28525       7.77372       6.98955       6.25409       5.12544
  10  20 3410.5188    3.3971  2.0038 11.9382  0.0000       1.44652  0.0638   0.0709   0.1275    0.1286   0.0000      0.475917   452.0190       16.0060      -9.32488      -13.5978      -11.2556      -19.7448       7.37675       8.78955       8.77654       8.24737       6.99739       5.86115
  10  21 3549.3860    2.9130  3.2901 10.9946  0.0000      0.804322  0.0863   0.0450   0.1555    0.1105   0.0000      0.226243   427.6727       9.80148       13.4424      0.320181       5.55563      -23.7603       9.33958       11.2357       11.1871       10.8475       9.38200       7.49789
  10  22 3689.1559    2.3766  4.3762 10.8152  0.0000      0.933165  0.1073   0.0343   0.1954    0.0851   0.0000      0.177940   441.5814       11.7652       9.13467      -10.7003       3.13555      -2.20230       11.2657       13.7416       13.9303       13.0312       11.3894       9.17535
  10  24 3967.9932    1.7325  8.5648 10.0776  0.0000      0.250213  0.1667   0.0197   0.3141    0.0630   0.0000     0.0841090   478.3943       14.0405      -18.1615       14.7297       48.7064      -15.0195       16.2379       20.3437       20.7455       19.4449       16.5727       13.7550
  10  25 4108.2105    1.4787 10.7867 10.0008  0.0000     0.0736972  0.2139   0.0172   0.3870    0.0543   0.0000     0.0760254   456.2588      -36.6886       2.20386      -22.3446      -11.9177       17.3883       19.8426       25.6303       25.6817       23.9009       20.5136       16.6742
  10  26 4248.0853    1.2594 13.2779  9.9219  0.0012     0.0174469  0.2852   0.0156   0.4944    0.0512   0.0000     0.0801053   448.1027       3.91952      -3.93779      -18.5424       16.0085      -17.3495       25.0022       31.6299       31.6774       30.1145       25.9562       20.9552
  10  27 4387.9673    1.0620 16.3417  9.8657  0.0000     -0.138765  0.3953   0.0129   0.6520    0.0457   0.0000     0.0906209   390.1240      -9.04863       57.0868      -62.4926       42.0188      -24.3326       31.1946       39.1274       40.2191       37.7802       32.6432       26.4546
  11   6 1477.1796    0.1517  0.0870  9.3247  0.0000       33.9221  0.0183   0.0164   0.0332    0.0449   0.0000       32.5710   433.9297      -1.53801       10.0239       4.54242      -2.07238     -0.812155       2.30328       2.65268       3.05785       2.83527       3.03658       2.32853
  11   7 1627.1208    0.2452  0.1763  9.3300  0.0000       16.8809  0.0410   0.0166   0.0452    0.0533   0.0000       14.6548   433.9615      -4.16514       8.94094       1.73444       2.10843      0.712812       7.30084       9.28116       10.0608       7.73098       5.20971       3.57611
  11   8 1772.2757    0.3347  0.3307  9.2277  0.0000       20.2919  0.0239   0.0158   0.0477    0.0639   0.0000       3.94217   436.2991      -1.06647       15.0849      0.940806      0.299479      -1.56125       3.25371       4.20373       4.22388       4.31061       3.31985       2.87264
  11   9 1915.4841    0.4977  0.3537  9.4229  0.0000       14.3870  0.0255   0.0210   0.0431    0.0684   0.0000       2.73260   430.6614     -0.533546       13.9299       1.75804       2.71641      0.639692       3.45703       4.04209       3.33564       3.16036       2.98200       2.93747
  11  10 2058.1022    0.7024  0.4454  9.5931  0.0000       10.1380  0.0240   0.0258   0.0460    0.0890   0.0000       1.73758   437.6647       9.34193       11.3796       2.81989      -1.16108       6.08376       2.74471       3.32506       3.29345       3.64951       2.93161       2.31479
  11  11 2199.8508    0.9470  0.7401  9.6261  0.0000       4.78020  0.0319   0.0283   0.0665    0.1493   0.0000       1.11750   434.7799      -3.68458       5.54410       1.85166       1.20447     -0.828463       3.75669       4.44237       4.47849       4.16414       3.91948       3.21582
  11  12 2340.1620    1.3580  0.9108  9.9315  0.0000       4.12521  0.0384   0.0368   0.0729    0.2329   0.0000      0.887950   440.8359       4.49739       10.1973      -2.42206       1.72133     -0.331591       4.43106       4.90751       5.28273       5.17122       4.41797       3.67391
  11  13 2478.6462    1.7152  0.9440 11.0653  0.0000       3.70645  0.0414   0.0493   0.0796    0.1559   0.0000       1.10285   436.6244       1.99856       12.6967       13.0904      -5.46427      -5.27002       4.32796       5.20454       5.53653       5.02074       4.41140       3.94536
  11  14 2617.0501    2.2432  0.9558 11.2086  0.0000       2.41062  0.0417   0.0603   0.0724    0.1811   0.0000      0.977328   444.0339     -0.661781       4.96956      -2.12185      -7.34405     0.0722936       4.32309       4.95834       5.08459       5.19278       4.54734       3.67530
  11  15 2756.2730    2.8101  1.0593 11.4484  0.0000       1.80160  0.0416   0.0733   0.0805    0.2110   0.0000      0.967202   445.5922       1.06848      0.171242      -8.04337       2.78365      -6.88936       4.27301       4.89088       5.33132       5.27082       4.49064       3.85572
  11  16 2895.4760    3.6583  0.8262 12.0615  0.0000      0.602970  0.0324   0.1025   0.0679    0.1727   0.0000      0.864600   444.0117       6.73021       9.19475      -3.95372      0.385301      -9.28614       3.59230       4.64294       4.63810       4.39761       4.07169       3.31696
  11  17 3034.6021    3.8923  1.0654 12.4763  0.0000       1.06640  0.0437   0.0999   0.0817    0.1913   0.0000      0.878144   433.6685       6.12857       14.2910     0.0692161      0.207879      -3.28689       4.60332       5.53811       5.64437       5.40732       4.73790       4.25495
  11  18 3173.5900    4.2776  1.1543 12.7550  0.0000      0.438848  0.0482   0.1084   0.0859    0.1811   0.0000      0.972204   445.5471       2.10591       28.0633       2.22444      -6.47210      -8.87321       4.84961       6.11054       6.12701       5.48769       4.85230       4.32833
  11  19 3312.4774    3.8013  1.5467 12.1736  0.0000      0.490619  0.0555   0.0835   0.0971    0.1546   0.0000      0.543793   442.8687       3.56276       19.0688      -12.1114       5.66541      -11.5785       6.05225       7.34024       7.05202       6.74624       5.98506       5.31288
  11  20 3451.9326    3.2648  2.3470 11.8003  0.0000       1.15657  0.0713   0.0592   0.1265    0.1031   0.0000      0.333029   448.3855       12.4620       18.6146      -10.1400       6.57475      -17.0942       7.00609       8.39329       8.32159       8.21727       7.44263       6.29702
  11  21 3591.6161    2.7708  3.7793 11.0078  0.0009      0.878430  0.0901   0.0393   0.1688    0.0872   0.0000      0.187524   446.0343      -2.93878       16.4679      -8.03791       7.99237      -22.9896       9.04048       11.1662       10.9418       10.2136       9.56047       7.94906
  11  22 3731.4950    2.2541  4.8579 10.8299  0.0000      0.975588  0.1094   0.0308   0.2044    0.0717   0.0000      0.152777   425.9650       17.0859      -3.41794      -24.5823       6.79401      -13.7337       10.2905       13.1647       13.1937       12.9445       10.9405       9.14010
  11  23 3871.3131    1.9200  6.2418 10.5347  0.0000      0.445239  0.1294   0.0242   0.2424    0.0645   0.0000      0.119801   437.6799       13.4194       10.2432       2.00783      -20.3666      -21.0615       12.2849       15.5376       15.4849       15.0075       13.0259       10.9429
  11  25 4151.1900    1.4238 11.3641 10.0118  0.0000     -0.177148  0.2160   0.0159   0.3958    0.0509   0.0000     0.0768544   406.0215       27.7289       4.42986      -5.43969       7.83258      -13.9306       18.2189       23.2265       23.7027       22.9516       20.1231       16.6292
  11  26 4291.6589    1.2207 14.4823  9.9323  0.0000     -0.181606  0.3010   0.0141   0.5304    0.0470   0.0000     0.0723767   423.3171       42.2683       15.7913      -19.7359      -13.6414       12.2184       22.9832       29.8751       30.0451       28.8228       26.0401       21.2055
  11  27 4433.6057    1.0152 18.3750  9.8642  0.0000      0.114617  0.4419   0.0107   0.6837    0.0400   0.0000     0.0905288   415.4757       10.5041      -49.3802      -9.68964       21.0753     -0.214090       29.9642       38.0670       38.6815       36.1763       33.3646       27.8865
  12   5 1351.9278    0.0986  0.0843  9.2960  0.0000       50.3622  0.0444   0.0135   0.0333    0.0422   0.0000       79.9779   434.6197      -4.41255       10.9208      -4.25107      -6.48712      -2.86528       2.87155       5.75929       4.30800       3.99896       4.66547       2.39095
  12   7 1660.2894    0.2610  0.1732  9.1695  0.0000       24.3185  0.0163   0.0149   0.0284    0.0546   0.0000       7.27268   436.2022       3.67884       12.4096       3.15768      -3.16508       1.12803       2.39791       2.80755       2.83884       2.53222       2.10523       2.10209
  12   8 1805.8288    0.3784  0.3275  9.2923  0.0000       12.4439  0.0217   0.0163   0.0440    0.0617   0.0000       3.41065   434.4528      -1.38581       13.1269      -1.61260      -6.89447     -0.352751       2.23436       2.89811       2.80630       2.69618       2.95305       2.15362
  12   9 1950.0830    0.5009  0.4283  9.4071  0.0000       9.47629  0.0239   0.0186   0.0487    0.0756   0.0000       2.25139   440.6869      -1.07133       9.08252      -1.85388       2.53278      0.743792       3.01986       3.74371       3.68756       3.48203       3.11223       3.02522
  12  10 2093.6988    0.7756  0.5478  9.4954  0.0000       6.52433  0.0263   0.0248   0.0499    0.1043   0.0000       1.33825   440.6570     -0.501180       10.2808      -6.27786      -2.31930       3.83211       2.91559       3.62625       3.88039       3.93625       3.34354       3.16006
  12  11 2235.9299    1.0773  0.7293  9.7035  0.0012       2.86548  0.0290   0.0308   0.0642    0.1426   0.0000      0.953075   442.1909       1.56890       6.61484    -0.0368320      -1.78328      0.396951       3.04358       4.13112       3.92624       4.07212       3.59250       2.92777
  12  12 2376.4805    1.3926  0.8167 10.5308  0.0000       4.35070  0.0364   0.0387   0.0648    0.1404   0.0000       1.04440   439.6532       1.90069       11.2100      -5.58565      -2.83078     -0.636744       3.63767       4.58842       4.42322       4.91194       4.30582       3.82753
  12  13 2515.5834    1.9023  1.0415 10.4524  0.0000       2.86833  0.0390   0.0481   0.0792    0.2732   0.0000      0.812728   429.3829      -2.90865       11.5349      -2.51941       2.67143      -2.77840       4.12827       4.99513       4.92872       4.65643       4.35564       3.92608
  12  14 2654.6913    2.5552  0.9020 11.0309  0.0000       1.93607  0.0351   0.0664   0.0673    0.2528   0.0000      0.861582   445.3630       2.80586       11.8950       1.30429      -4.09775      -2.76929       3.43664       4.32401       4.36831       4.55833       3.85183       3.23090
  12  15 2794.6183    3.0816  0.8922 11.5485  0.0000       1.45799  0.0366   0.0790   0.0625    0.2234   0.0000      0.789357   431.7798       8.10946       12.1068      -11.7359      -3.83980      -9.01138       3.67363       4.24048       4.58492       4.74271       3.81292       3.44832
  12  16 2934.4745    3.8239  0.7803 12.0996  0.0000       1.33616  0.0321   0.1014   0.0563    0.1734   0.0000      0.796253   440.3747     -0.728758       7.78579     -0.730491       4.53232      -3.13878       3.30903       4.09746       4.17198       4.40067       3.72802       3.21285
  12  17 3074.0199    4.3347  0.8342 12.5347  0.0000       1.89318  0.0306   0.1201   0.0687    0.1654   0.0000      0.771773   439.2101       11.3612       16.4542       8.50887       3.22654      -10.0093       3.46366       4.29575       4.40161       3.99514       3.53356       3.21995
  12  18 3213.4980    4.0525  1.2617 12.3522  0.0000       2.12733  0.0476   0.0937   0.0889    0.1768   0.0000      0.943003   443.1188       6.11067       14.6454       2.62877      -5.34078     -0.253215       4.20018       5.35279       5.27905       5.12465       4.62755       4.04743
  12  19 3352.8084    3.6587  1.7141 12.2330  0.0000      0.206783  0.0582   0.0731   0.1023    0.1213   0.0000      0.586678   437.3934       13.8782       3.61274      -4.85004      -5.73018      -13.3985       5.25059       6.84487       6.81137       6.70489       5.78428       4.90238
  12  20 3492.5836    3.1745  2.7001 11.2713  0.0000      0.489895  0.0721   0.0494   0.1257    0.1037   0.0000      0.257084   438.0259       10.0251       6.08454       8.56939     -0.508336     -0.918401       6.34153       7.76570       8.00585       7.77372       6.97042       6.02098
  12  21 3632.8227    2.6087  3.6897 11.1263  0.0000      0.448440  0.0869   0.0373   0.1591    0.0758   0.0000      0.177070   431.5743       15.1608       15.9238      -9.76123       8.97265      -13.6821       7.87402       9.71634       9.87753       9.60450       8.64516       7.58675
  12  22 3772.8800    2.2005  5.2714 10.6677  0.0000      0.593113  0.1110   0.0272   0.1983    0.0661   0.0000      0.123963   457.1374       30.6485       4.52169      -9.24946      -6.13710       9.76110       9.86545       12.4955       12.6998       11.9776       11.1638       9.35643
  12  23 3913.4802    1.8379  7.1924 10.3513  0.0000      0.361797  0.1406   0.0210   0.2456    0.0586   0.0000     0.0961966   441.0645       8.49702      -13.1818      -20.6677       6.03234      -6.80611       12.0286       14.5201       15.1042       15.0771       13.5204       11.4172
  12  24 4054.2791    1.5803  9.7964 10.0889  0.0000      0.226888  0.1806   0.0171   0.3247    0.0547   0.0000     0.0764951   470.6890      -10.8570      -23.3333       24.4610      -2.02631      -15.0070       14.5826       18.6827       18.9016       19.2706       16.7642       14.2533
  12  25 4194.3746    1.3074 11.6478  9.9776  0.0000     0.0297022  0.2246   0.0144   0.4047    0.0473   0.0000     0.0813737   451.7496       6.44586       20.2941       17.1990      -3.40199      -1.58273       17.2256       21.8301       22.4259       22.1219       20.0820       16.6829
  12  26 4334.9475    1.1484 14.7870  9.9045 -0.0015     -0.168653  0.3093   0.0125   0.5218    0.0427   0.0000     0.0809168   468.5786      -7.11838      -20.9580      -17.6251       10.0713       15.7286       21.2797       27.5152       27.9279       27.8542       24.7301       20.8724
  12  28 4616.6501    0.7948 20.3201  9.7651  0.0000     -0.279066  0.5699   0.0089   0.8175    0.0336   0.0000      0.110452   440.0739      -14.6993       30.8936      -1.78604       64.8170      -20.5781       33.5240       43.8095       45.6153       43.7966       38.8997       33.4844
  13   5 1382.3551    0.1014  0.0895  9.2661 -0.0001       79.9139  0.0227   0.0112   0.0347    0.0480   0.0000       56.8886   436.5793     -0.270715       12.1550      0.207925      -2.08307       1.51077       1.76424       2.73114       2.66618       2.31929       2.68343       2.05857
  13   7 1692.4162    0.2858  0.2156  9.3340  0.0000       27.5891  0.0166   0.0152   0.0384    0.0506   0.0000       6.48838   438.1487     -0.750297       11.8824       2.02757      -3.36540     -0.224052       2.02978       2.26226       2.47780       2.84143       2.85051       2.01059
  13   8 1838.6968    0.4484  0.2866  9.3222  0.0000       11.8652  0.0169   0.0195   0.0372    0.0636   0.0000       2.66268   437.8639      -1.87652       12.6415      0.446481      -4.29422      -1.40777       1.88189       2.13602       2.27016       2.37317       1.89590       1.92381
  13   9 1983.9414    0.5860  0.4416  9.4842  0.0000       10.0025  0.0208   0.0210   0.0487    0.0753   0.0000       1.84114   437.3023       2.80382       9.54116      -2.16505       4.52957    -0.0605238       2.11392       2.58854       2.81593       2.79542       2.54567       2.04579
  13  10 2128.5978    0.8213  0.6239  9.3146  0.0000       6.35973  0.0263   0.0234   0.0523    0.1183   0.0000       1.17480   438.3338     -0.825958       12.6528      -1.67922      -3.73373      -3.05673       2.60979       3.42428       3.29821       3.51584       2.95545       2.76178
  13  11 2271.2467    1.1104  0.8308  9.5602  0.0000       4.08894  0.0323   0.0283   0.0620    0.1670   0.0000      0.863533   431.5474     -0.120970       8.47262     -0.914460      -3.05807      -2.97595       3.46729       4.28103       4.58825       4.44062       3.93200       3.21451
  13  12 2411.9501    1.4869  0.8551 10.5359  0.0000       3.31609  0.0344   0.0384   0.0662    0.1346   0.0000      0.977697   430.3392      -1.54570       10.3086      -8.76475      -7.48340     -0.318906       3.64463       5.01652       4.92754       4.77174       4.23955       3.36774
  13  13 2551.7985    2.0102  0.9768 10.9500  0.0000       1.07353  0.0372   0.0506   0.0717    0.1801   0.0000      0.871720   439.1947       3.92117       15.0179       4.99321       5.28590      -3.11513       3.53806       4.59738       4.40938       4.43442       4.16835       3.41326
  13  14 2691.8186    2.5012  0.9983 11.5491  0.0000       2.68834  0.0386   0.0637   0.0727    0.1790   0.0000      0.831780   433.2260     -0.222877       14.3794      0.620355       10.2911      -6.27680       3.62869       4.52859       4.67935       4.49687       4.13107       3.59045
  13  15 2832.2514    3.2323  0.9916 11.8157  0.0000       1.69150  0.0399   0.0794   0.0696    0.2105   0.0000      0.851048   442.8222     -0.741431       14.2355      -2.71317      -3.93919      -2.69141       3.58994       4.31718       4.31180       4.45595       3.94897       3.37827
  13  16 2972.7394    3.7571  0.9329 12.4815  0.0000       2.45217  0.0352   0.0938   0.0686    0.1619   0.0000      0.973218   439.9649       4.84631       11.9126    -0.0107958      -5.08865     -0.580605       3.25234       3.95389       4.05190       4.11557       3.95233       3.14839
  13  17 3112.6402    4.2987  1.0110 12.5945  0.0000      0.288248  0.0367   0.1043   0.0713    0.1771   0.0000      0.800032   439.0756       2.87090       9.08991      0.478460       1.96650      -4.10114       3.43616       4.11955       4.30199       4.10661       3.82433       3.45204
  13  18 3252.5587    4.0848  1.3086 12.4817  0.0000       1.07818  0.0457   0.0900   0.0859    0.1608   0.0000      0.689281   442.5520       9.47680       19.3210      -6.01480      -5.14193       3.82611       3.87507       4.94821       5.11283       5.05660       4.43020       4.05984
  13  19 3392.5153    3.5630  1.8648 11.9196 -0.0048      0.438398  0.0553   0.0651   0.1016    0.1227   0.0000      0.442390   444.1878       11.8456       6.15745       5.33495      -2.26429      -6.66886       4.71608       5.42422       5.91787       6.24244       5.20818       4.71946
  13  20 3532.9749    2.8652  2.9075 11.4567  0.0000      0.701691  0.0726   0.0435   0.1345    0.0849   0.0000      0.245540   447.9230       1.06998      0.139532      -5.83469      -6.63388      -13.4308       6.04166       7.75876       8.02496       7.86087       6.90961       6.07515
  13  21 3673.2721    2.4760  4.0038 11.0096  0.0000      0.279967  0.0884   0.0327   0.1581    0.0691   0.0000      0.157908   447.2526       21.8013       16.0843      -20.4715       1.17234      -11.4579       7.19375       9.17712       9.05870       9.56170       8.44070       7.54098
  13  22 3814.2955    2.1091  5.5835 10.7563  0.0008      0.581194  0.1120   0.0253   0.2000    0.0571   0.0000      0.110914   438.2401      -12.3830       27.1926       3.24948      -6.34964      -20.6126       8.87265       11.0510       11.3673       11.3482       10.3067       9.15341
  13  23 3955.0105    1.7423  8.0499 10.3039  0.0000      0.390700  0.1484   0.0187   0.2612    0.0539   0.0000     0.0857968   438.7864       14.9678       7.52161      -39.6036       2.91362      0.180360       11.3663       14.5102       15.2026       14.7880       13.3494       11.7601
  13  24 4096.2248    1.5125 10.3222 10.0998  0.0000      0.282776  0.1809   0.0156   0.3346    0.0499   0.0000     0.0774478   448.2828       23.1271       40.0048       9.21707      -7.84859       13.0876       13.2851       16.9907       17.6811       17.5570       15.9999       13.8888
  13  26 4378.3818    1.0703 15.1107  9.9267 -0.0001     0.0563062  0.3169   0.0112   0.5332    0.0394   0.0000     0.0807150   448.6574       3.01722       15.4594      -63.4987       10.6745       38.5873       20.6693       25.8083       26.9182       26.6295       24.4280       21.2262
  14   6 1571.5554    0.1868  0.1513  9.2214  0.0000       13.6027  0.0145   0.0121   0.0319    0.0392   0.0000       12.4419   436.5728       1.35953       17.5174      0.160052      -4.48846       1.69130       1.57682       2.10040       2.01528       1.81650       1.64197       1.82143
  14   7 1723.5281    0.3338  0.1921  9.2003  0.0000       14.0535  0.0134   0.0168   0.0279    0.0520   0.0000       4.52460   436.0212       1.16318       13.1214       1.76525      0.170241      -1.02299       1.32477       1.68437       1.79682       1.78990       1.73401       1.39295
  14   8 1870.8885    0.4518  0.3786  9.2455  0.0000       9.06935  0.0204   0.0170   0.0441    0.0675   0.0000       2.25918   437.0517      -1.40418       13.1983       3.25451      -2.63392       1.16210       2.05578       2.59337       3.02147       2.82836       2.82229       2.43905
  14   9 2017.0407    0.6338  0.5965  9.1400 -0.0004       5.86547  0.0274   0.0180   0.0496    0.1124   0.0000       1.21694   439.5662      0.140702       16.9343      -4.69337      -6.34834      -1.74507       2.56453       3.27725       3.35366       3.50055       3.13603       2.97586
  14  10 2162.6104    0.8723  0.6871  9.5861  0.0000       6.98790  0.0274   0.0240   0.0584    0.1103   0.0000       1.07225   438.8994      -2.13196       11.6422       2.79263       3.63266      -3.08756       2.75880       3.65882       3.73272       3.63529       3.19655       2.71223
  14  11 2305.7787    1.2447  0.8614  9.8641  0.0000       4.65620  0.0314   0.0303   0.0626    0.1459   0.0000      0.885813   433.2485       5.42066       11.3678      0.515546       1.11780      0.647434       2.70359       3.21046       3.40259       3.43240       3.12590       2.97860
  14  12 2446.8680    1.6518  0.9239 10.5632  0.0000       4.22864  0.0342   0.0406   0.0651    0.1611   0.0000      0.896042   436.5814      -5.52410       14.2911       5.17229      -4.18463      -6.07111       2.91238       3.65407       3.81861       4.03699       3.45605       3.28218
  14  13 2587.4382    2.0328  1.0175 11.3036  0.0000       1.44481  0.0387   0.0483   0.0723    0.1349   0.0000      0.931939   432.1084       3.97221       13.7463      -6.79738      -1.71297      -4.91453       3.20319       3.88289       4.03997       4.14478       4.00254       3.24370
  14  14 2728.3064    2.6166  0.9436 11.8022  0.0000       1.67308  0.0367   0.0639   0.0694    0.1436   0.0000      0.909607   441.0929       4.50257       7.79911      -3.39620      -1.10065     -0.814700       3.05602       3.74431       4.17098       3.92864       3.72918       3.27439
  14  15 2869.3730    3.5315  0.9487 12.0225  0.0000       1.98411  0.0349   0.0856   0.0660    0.1909   0.0000      0.835368   439.2834       8.94598       16.7081      -3.36417     -0.496158      -2.02320       3.03031       4.00444       4.16831       4.01724       3.78672       3.20487
  14  16 3010.2606    3.9524  1.0477 12.4943  0.0000       1.14294  0.0408   0.0939   0.0694    0.1815   0.0000      0.838801   441.6887      -1.37917       14.3840      0.825678      0.413909      -8.81375       3.23003       3.94800       4.04908       4.30543       3.83901       3.47068
  14  17 3150.7031    4.1083  1.0459 12.8106  0.0000       1.44857  0.0401   0.0980   0.0708    0.1571   0.0000      0.896442   437.8268       9.10741       19.4213      -9.85082       3.08901      -8.82117       3.41644       4.63015       4.70975       4.87273       4.30499       3.93087
  14  18 3290.9957    3.8617  1.2750 12.7874 -0.0012      0.572552  0.0472   0.0862   0.0816    0.1349   0.0000      0.738545   432.9677       14.2030       12.6990      -8.55434      -5.26275      -15.0034       3.63285       4.92165       4.94529       5.23870       4.48474       4.05868
  14  19 3431.6471    3.3501  2.1550 12.0392  0.0000      0.869507  0.0608   0.0573   0.1110    0.0967   0.0000      0.357493   439.9636       5.88742       15.8308      0.898403       4.69219      -14.5772       4.79232       6.08865       5.91735       6.09369       5.62600       5.16383
  14  20 3572.4877    2.7520  3.2364 11.3951  0.0023      0.627617  0.0759   0.0394   0.1408    0.0759   0.0000      0.229550   432.6498       12.6839       9.57547      -16.1100      -15.6433      -1.31829       5.84913       7.47507       7.77760       7.84732       7.15736       6.28121
  14  21 3713.4314    2.3385  4.7414 10.8585  0.0000      0.255012  0.0971   0.0280   0.1723    0.0649   0.0000      0.134730   434.0670      -14.3185       17.9681      0.352012       3.69315       1.02662       7.48050       9.57895       9.79824       9.83252       8.99663       7.93485
  14  22 3854.6073    1.9674  6.7671 10.4577  0.0000      0.328407  0.1212   0.0207   0.2217    0.0539   0.0000     0.0885785   430.2194      -6.62672      -3.54995      -5.42744      -5.63384      -10.4440       8.82002       11.3770       12.0623       11.9990       10.8559       9.66438
  14  23 3995.8597    1.6720  8.6809 10.3000  0.0000      0.317851  0.1499   0.0173   0.2790    0.0484   0.0000     0.0760862   448.4205       30.1581      -18.5164      -26.2570      -6.65716      -6.38438       10.7492       14.1085       14.4383       14.4706       13.6842       11.7349
  14  24 4137.1070    1.4709 11.4529 10.0446  0.0000      0.172051  0.1970   0.0145   0.3550    0.0470   0.0000     0.0713434   474.1579       2.28206       3.11141       26.3104       12.5864      -16.3112       13.0662       16.9309       17.4827       17.6417       16.1590       14.2734
  14  26 4419.4424    1.0107 17.6404  9.9205 -0.0019    -0.0548313  0.3859   0.0094   0.5905    0.0342   0.0000     0.0849399   443.3201       24.5350       26.9708      -69.4839       1.29999       39.5862       20.5825       26.8930       28.5528       27.8356       25.7135       22.8703
  15   6 1601.0317    0.2140  0.1828  9.2503  0.0000       14.9019  0.0294   0.0119   0.0283    0.0405   0.0000       9.96009   437.2417      -2.24312       11.7142      -4.97186      0.520160       1.45185       2.70982       3.73689       3.93558       3.64291       4.47996       3.46430
  15   7 1753.8458    0.3366  0.2687  9.2168  0.0000       17.2094  0.0166   0.0145   0.0363    0.0510   0.0000       3.89416   438.0049       1.09345       12.5338      0.131196      -2.18951       3.71945       1.40452       2.03546       1.91418       2.17832       1.87985       1.83728
  15   8 1902.3803    0.4985  0.3989  9.2149  0.0000       11.6870  0.0194   0.0172   0.0408    0.0668   0.0000       1.90102   439.9301     -0.732378       11.1590      -3.38513      -1.98029      0.787082       1.83899       2.25477       2.50043       2.25506       2.24103       1.91920
  15   9 2049.7002    0.7340  0.5251  9.3640  0.0000       8.01968  0.0238   0.0213   0.0424    0.0973   0.0000       1.26138   438.7255      -1.81583       12.0065     -0.902863       3.56030      -2.33726       2.16638       2.82622       2.95078       2.88348       2.78017       2.46336
  15  10 2195.8985    0.9598  0.6525  9.6862  0.0000       6.24577  0.0261   0.0249   0.0483    0.1068   0.0000       1.04074   433.5364       2.39589       16.1066      0.104818      -3.59897      -4.23946       2.28879       2.82894       3.05897       2.85578       2.70850       2.70408
  15  11 2339.5886    1.2937  0.8672 10.2676  0.0000       3.09434  0.0358   0.0305   0.0596    0.1286   0.0000      0.895158   435.1955     0.0526743       13.8429      -5.24166       2.11667       2.97526       2.84013       4.08521       3.90137       4.19619       3.84787       3.29100
  15  12 2481.1774    1.7966  0.8223 10.7558  0.0000       4.00446  0.0300   0.0437   0.0607    0.1309   0.0000      0.867160   441.9373      -2.15610       11.8691      -2.38942      0.828588      0.131587       2.53861       3.11810       2.92250       3.11364       3.16295       2.68711
  15  13 2622.4489    2.3126  1.0145 10.9966 -0.0003       1.60429  0.0357   0.0517   0.0670    0.1777   0.0000      0.784660   439.8615      0.399345       9.50861     -0.549808       5.02870      -2.90807       2.76833       3.37001       3.51651       3.34437       3.31719       3.08100
  15  14 2764.2616    2.9663  0.8977 11.6362  0.0000       3.63487  0.0339   0.0694   0.0579    0.1619   0.0000      0.955934   439.1680       3.23549       10.0720       3.24184       2.53191      -7.69683       2.87693       3.46325       3.69127       3.62008       3.22340       2.96171
  15  15 2905.8652    3.5046  0.8648 12.1147  0.0000    -0.0576769  0.0315   0.0857   0.0592    0.1699   0.0000      0.945771   432.8313       5.83293       14.4561      -3.61977      0.154671      -4.77803       2.62865       3.30894       3.44257       3.50472       3.07623       2.81490
  15  16 3047.1785    4.1760  0.9635 12.5606  0.0002      0.258632  0.0345   0.0982   0.0652    0.1696   0.0000      0.761719   440.0908       2.06263       9.75032      -5.18437       5.50463      -3.60695       2.67292       3.35790       3.47700       3.45517       3.25605       3.00646
  15  17 3188.1867    4.2789  1.1987 12.7588  0.0000      0.181323  0.0425   0.0962   0.0814    0.1789   0.0000      0.846922   442.8210       5.11229       13.8678     -0.716482       3.74019      -4.81886       3.08722       3.85429       4.07048       4.16033       3.92110       3.50925
  15  18 3328.9716    3.7928  1.7970 12.3194  0.0000      0.170173  0.0549   0.0707   0.0975    0.1261   0.0000      0.445188   439.7312       18.1482       12.7624      -8.03427       1.44054      -5.14616       4.21383       5.41844       5.82702       5.73073       5.05854       4.38320
  15  19 3470.1874    3.1686  2.5535 11.7204  0.0000      0.440673  0.0658   0.0481   0.1158    0.0920   0.0000      0.257062   441.3648       15.4761       12.0818      -4.23513      -1.50255      -9.68599       4.63383       5.94383       6.25537       6.04269       5.83648       5.35200
  15  20 3611.8048    2.6845  3.6794 11.1276  0.0000      0.912832  0.0775   0.0350   0.1463    0.0757   0.0000      0.169920   430.8085       11.4163       9.53298      -5.70653       2.85632      -6.26854       5.58514       7.12064       7.48382       7.50854       7.00980       6.40985
  15  21 3753.0960    2.2819  5.0796 10.5752  0.0000      0.581393  0.0953   0.0251   0.1715    0.0659   0.0000      0.119650   442.6827     -0.926085       10.0712       3.80915      -6.40709      -12.3040       6.74126       8.78959       8.99673       9.09755       8.57517       7.49893
  15  22 3894.3708    1.8794  6.8831 10.4560  0.0000      0.329034  0.1215   0.0195   0.2205    0.0505   0.0000     0.0906453   438.0261       10.1381       14.7773       3.21311      -12.5453     -0.892860       8.29257       10.6541       10.9917       11.2437       10.4605       9.39821
  15  24 4177.8297    1.3385 11.9611 10.0725  0.0001      0.194666  0.2121   0.0131   0.3774    0.0412   0.0000     0.0743619   453.7037       1.43247       48.8295      0.487201      -4.56589       1.40800       12.8990       16.9046       17.5281       17.5530       16.4949       14.9421
  15  25 4320.1173    1.1408 15.0498  9.8891  0.0002      0.155486  0.2965   0.0104   0.4801    0.0388   0.0000     0.0798586   432.4921      -32.4985       1.40824      -9.33276       13.3719      -15.7296       16.1715       21.2323       22.1615       22.6803       21.3257       18.4846
  16   5 1467.2555    0.1466  0.0935  9.3459  0.0000       10.0442  0.0283   0.0132   0.0331    0.0328   0.0000       34.9012   436.7277      -4.79199       13.0809      0.123861      -4.84988      -1.06006       4.79512       6.07147       6.06125       6.34586       5.33589       3.45957
  16   6 1629.5268    0.2419  0.1778  9.3131  0.0000       22.5177  0.0126   0.0131   0.0303    0.0402   0.0000       7.89290   438.4426     -0.269575       16.8064      -2.37198      -1.90710      -1.74628       1.13758       1.43522       1.46390       1.48251       1.45371       1.25218
  16   7 1783.3076    0.3552  0.2854  9.3241  0.0000       14.5439  0.0167   0.0148   0.0355    0.0515   0.0000       3.49479   438.9670      0.329493       13.1272      0.193477      -4.90346       1.71158       1.74646       2.06791       2.56064       2.27920       2.41768       2.58803
  16   8 1933.1928    0.5222  0.4662  9.2535  0.0000       8.89232  0.0213   0.0162   0.0441    0.0685   0.0000       1.61845   438.2485       4.83354       9.51106     -0.535030      -3.08510      -1.04768       1.86414       2.31594       2.57019       2.66247       2.65137       2.17683
  16   9 2081.7345    0.7428  0.5321  9.4620  0.0000       8.83077  0.0217   0.0217   0.0456    0.0868   0.0000       1.23141   438.2636     -0.512704       9.05630      -1.82894     -0.106488      -2.00792       1.87674       2.27035       2.39103       2.21715       2.24757       2.20021
  16  10 2228.5162    1.0029  0.7180  9.8928  0.0000       4.52881  0.0271   0.0254   0.0529    0.1125   0.0000       1.01178   442.4836      -2.63336       9.28285       5.26245     -0.434551       2.74900       2.21830       2.67465       2.95726       2.88455       2.77841       2.44371
  16  11 2372.6952    1.4956  0.9712 10.1807 -0.0006       2.95559  0.0336   0.0324   0.0638    0.1432   0.0000      0.817253   438.2730      -2.15402       10.5172      -1.12774       2.56505      -1.27588       2.42952       2.80431       3.17207       3.35042       2.98476       2.75547
  16  12 2514.9489    1.8949  0.9700 10.6637  0.0004       3.13119  0.0341   0.0411   0.0601    0.1543   0.0000      0.745146   439.9974       1.68373       8.18503      -2.18260       5.58094     -0.361553       2.64536       3.51975       3.72034       3.70587       3.45261       3.13125
  16  13 2657.0573    2.4928  0.9397 11.3595  0.0000       3.29027  0.0317   0.0552   0.0615    0.1400   0.0000      0.760519   435.2923       3.21670       12.3023      -3.36472      -7.37154      -3.97464       2.51834       3.12835       3.26171       3.27725       3.05213       2.85813
  16  14 2799.6594    2.9903  0.9257 11.9735  0.0000       2.88606  0.0330   0.0675   0.0597    0.1331   0.0000      0.865684   443.7661      -1.21667       16.1238      -7.86566       5.26053      -4.39906       2.53440       3.13559       3.18083       3.17555       2.99733       2.87867
  16  15 2941.9268    3.7679  0.8502 12.3926  0.0000      0.996935  0.0283   0.0907   0.0632    0.1335   0.0000      0.846594   436.0771       9.95583       13.9347     -0.228970     -0.491064      -5.59953       2.37282       2.88197       3.11910       3.05117       2.87669       2.50788
  16  16 3083.6728    4.1852  0.9853 12.6877  0.0000       1.50954  0.0360   0.0932   0.0622    0.1579   0.0000      0.813591   439.1148      -2.44492       15.4162      -5.06789      0.461676      -4.00614       2.51420       3.33408       3.31394       3.45341       3.33915       2.96045
  16  17 3225.1523    4.0021  1.3127 12.4449  0.0023      0.716397  0.0424   0.0820   0.0828    0.1639   0.0000      0.738512   440.7606       2.28586       10.1338      -9.07962    -0.0889774      -4.23864       2.83143       3.66146       3.68655       3.80655       3.53803       3.32993
  16  18 3366.5397    3.6769  1.8782 12.0326  0.0000      0.434616  0.0514   0.0638   0.0978    0.1390   0.0000      0.412787   434.3084       6.74272       17.6617      -3.19257      -12.9098      -7.93611       3.54437       4.61026       4.76035       5.03786       4.57668       4.15863
  16  19 3508.2153    3.1322  2.5194 11.7956  0.0000      0.357607  0.0628   0.0484   0.1173    0.0989   0.0000      0.277039   432.0529       7.61218       10.3348       3.00000      -2.53000      -8.11211       4.37936       5.52979       5.88327       5.93069       5.54706       5.04890
  16  20 3650.2240    2.5620  3.8756 11.1205  0.0000      0.717141  0.0798   0.0322   0.1478    0.0752   0.0000      0.156056   436.6982       5.27962       12.0089      -6.28856      -14.2537      -2.54048       5.57497       7.01674       7.54944       7.64374       7.31517       6.49440
  16  21 3791.9395    2.1470  5.4356 10.7074  0.0000      0.370297  0.0999   0.0235   0.1827    0.0573   0.0000      0.112197   449.7526       5.57624      0.404730       18.7511      -13.7593      -24.5044       6.57761       8.49929       8.91935       9.07437       8.53148       7.79940
  16  22 3934.2380    1.8088  7.8125 10.3242  0.0000      0.427430  0.1322   0.0174   0.2332    0.0489   0.0000     0.0778728   427.0484       10.8146       1.18556      -7.90243      -10.1846      -12.7673       8.42488       11.0626       11.5323       11.7794       10.9809       10.0364
  16  23 4076.2559    1.5413 10.5924 10.1656  0.0000      0.240758  0.1733   0.0144   0.3078    0.0423   0.0000     0.0668394   445.6586       30.1621      -5.85903       2.72372      -6.67572       2.97000       10.3166       13.4830       13.9069       14.1515       13.5066       12.2400
  16  24 4218.5515    1.2779 12.9738 10.0973  0.0000      0.327879  0.2289   0.0121   0.3996    0.0386   0.0000     0.0725278   451.8742       32.9613       11.3604       5.53035      -1.11283      -14.6503       12.6101       16.4749       17.5483       17.3836       16.6808       15.2233
  16  25 4360.3708    1.1043 16.1001  9.9542  0.0000      0.164063  0.3131   0.0094   0.4888    0.0338   0.0000     0.0805401   451.4188       30.7925       28.2742      -16.9229       20.0789      -20.4076       15.3992       20.3429       21.6509       21.8616       20.2862       18.7247
  17   4 1318.0069    0.0914  0.0870  9.3436  0.0000       25.2696  0.0407   0.0116   0.0411    0.0320   0.0000       82.0320   437.2214       1.38517       19.8768      0.750244      -3.19604      -1.74579       1.93205       3.55929       2.83389       2.79696       3.29842       2.22365
  17   6 1657.0824    0.2652  0.2066  9.2975  0.0000       16.0980  0.0141   0.0125   0.0320    0.0426   0.0000       6.26904   436.7203      -1.02487       13.2490       1.43487       1.99546      -4.36640       1.15874       1.34478       1.63956       1.64218       1.43175       1.31126
  17   7 1812.0242    0.4153  0.2769  9.2018  0.0000       16.0934  0.0146   0.0167   0.0331    0.0526   0.0000       2.79325   439.2072      0.123068       18.2128     -0.902185       1.33397       2.32054       1.30725       1.71001       1.98914       2.22216       1.91294       1.57434
  17   8 1963.3492    0.5818  0.4775  9.2608  0.0000       7.60856  0.0199   0.0170   0.0425    0.0738   0.0000       1.38651   436.8290       5.31680       10.0477      -2.79571      0.601913      -1.64401       1.71419       2.26623       2.40532       2.36781       2.42212       1.99639
  17   9 2113.0881    0.7502  0.6694  9.5029  0.0000       5.05611  0.0256   0.0190   0.0497    0.0945   0.0000       1.02905   439.2528      0.882186       14.1401      -4.81562      -3.55617     -0.211588       1.98659       2.60105       2.80246       2.80929       2.63816       2.38433
  17  10 2260.3690    1.1037  0.8084  9.7882  0.0000       4.27146  0.0282   0.0256   0.0557    0.1348   0.0000      0.885042   444.5337     -0.106315       14.5019    0.00298942     -0.141699       4.05900       2.02306       2.60022       2.69852       2.89158       2.69395       2.48396
  17  11 2405.0780    1.5820  0.8485 10.6218  0.0003       1.83752  0.0285   0.0365   0.0579    0.1172   0.0000      0.849938   438.0378       7.23688       16.0631     -0.441022      0.455316      -7.45191       2.01831       2.50820       2.73665       2.92551       2.80312       2.55927
  17  12 2548.2033    2.0164  0.9330 11.0462  0.0000       2.18610  0.0333   0.0438   0.0571    0.1319   0.0000      0.767116   439.2187      0.477433       15.9113       1.64540     -0.151936       1.57008       2.22162       2.72485       2.94461       3.12550       2.91445       2.55306
  17  13 2691.1377    2.5882  0.9660 11.3229  0.0000       2.17462  0.0305   0.0560   0.0623    0.1456   0.0000      0.705913   439.0786      0.642163       5.24279      -1.52461      -6.88547      -3.11095       2.21995       2.82037       2.95251       3.13119       2.95305       2.97196
  17  14 2834.5574    3.2611  0.8669 12.0414  0.0000       3.60001  0.0277   0.0736   0.0587    0.1212   0.0000      0.737497   437.1389       4.29460       10.9276      0.132191      -2.88291      -8.49148       2.06948       2.55696       2.63399       2.75230       2.68125       2.42592
  17  15 2977.3732    3.8702  0.9433 12.4698  0.0000       2.23820  0.0303   0.0846   0.0616    0.1255   0.0000      0.761241   438.3127       5.24298       8.61463     -0.557316      -5.76549      -7.49087       2.18035       2.69222       3.05511       2.93383       2.80804       2.64794
  17  16 3119.6078    4.0383  1.0525 12.8613  0.0000       2.43918  0.0370   0.0890   0.0654    0.1346   0.0000      0.815715   439.9785       12.7564       9.22380      -10.0091      -1.93129      -10.5398       2.48494       3.16768       3.22236       3.50991       3.37937       3.07653
  17  17 3261.6168    4.0020  1.4316 12.5356  0.0000       1.95050  0.0459   0.0769   0.0787    0.1453   0.0000      0.623431   435.8695       4.86027       18.5472      -1.00800      0.567294      -12.4741       2.95058       3.78610       3.89926       4.11517       3.75280       3.52047
  17  18 3403.7277    3.5063  2.1480 11.3965  0.0000       1.18685  0.0542   0.0554   0.0949    0.1789   0.0000      0.324904   443.8145       12.6230       9.53965       1.94635       2.99039      -5.88812       3.50334       4.49739       4.70665       4.71059       4.48827       4.10993
  17  19 3545.8169    2.9406  3.0164 11.4262  0.0000      0.887590  0.0696   0.0405   0.1219    0.0936   0.0000      0.231545   448.7772       7.08443       10.9913      -8.38708       2.89809      -19.3592       4.47965       5.64996       5.90204       6.13516       5.70835       5.43068
  17  20 3688.1583    2.4268  4.6130 10.8171  0.0000      0.481978  0.0866   0.0273   0.1565    0.0706   0.0000      0.124421   443.5171       1.66655       15.3542      -16.3431       2.87136      -6.54675       5.53362       7.14177       7.51099       7.64956       7.21482       6.64859
  17  21 3830.5887    2.1307  6.6445 10.3364 -0.0003      0.378261  0.1083   0.0201   0.1954    0.0567   0.0000     0.0790556   439.5427       6.83237       14.6349       4.89939      -18.4406      -16.2814       6.67145       8.70910       9.18618       9.24531       8.98568       8.24554
  17  22 3972.9920    1.7708  8.1304 10.2079  0.0000      0.409561  0.1260   0.0161   0.2381    0.0469   0.0000     0.0741487   444.0898      -10.8608      -4.07977       5.87232      -7.41893      -10.9143       7.63364       9.92132       10.5848       10.6846       10.2093       9.37575
  17  24 4258.3589    1.2793 14.3139  9.9941 -0.0009      0.275352  0.2450   0.0109   0.4163    0.0367   0.0000     0.0662860   432.0904       9.30567       5.62817      -31.6791       22.9737      -12.2947       12.6609       16.2766       17.9538       18.0205       17.2529       15.8284
  18   6 1683.6950    0.2886  0.1752  9.2432  0.0000       29.4911  0.0121   0.0160   0.0306    0.0429   0.0000       6.08306   438.2666      -1.45356       16.8896      0.715437      -2.83059      -1.20745       1.10280       1.64514       2.88016       3.23314       3.59897       2.80778
  18   7 1840.0413    0.4272  0.3972  9.2224  0.0000       11.8598  0.0200   0.0139   0.0375    0.0577   0.0000       2.21083   438.6775    -0.0665036       15.9213      -1.20957      -3.05353      -1.57999       1.58146       1.96324       2.07038       2.11469       2.07579       1.91384
  18   8 1992.8672    0.6036  0.5164  9.2919 -0.0002       6.31355  0.0213   0.0166   0.0399    0.0809   0.0000       1.27332   437.3393      -1.58506       12.4446      -3.00721      -2.95355      -5.35937       1.64338       2.01706       2.20332       2.27521       2.17315       2.03124
  18   9 2143.7488    0.8278  0.6774  9.5861  0.0000       4.57178  0.0249   0.0201   0.0487    0.0986   0.0000      0.926296   439.3341       1.18142       10.9903      -4.38913      -1.50948      0.599031       1.88413       2.50443       2.63668       2.67904       2.64470       2.36740
  18  10 2291.7391    1.1815  0.7466 10.2200  0.0000       5.32431  0.0268   0.0279   0.0503    0.1083   0.0000      0.911357   435.5125       2.42275       15.1715      -4.63166       2.22410       1.75310       1.86549       2.39628       2.65986       2.66723       2.59067       2.43054
  18  11 2436.9510    1.6176  0.9453 10.6115  0.0002       1.97699  0.0307   0.0346   0.0620    0.1334   0.0000      0.795044   437.5421      -2.20074       11.4770      -1.39335      -2.59926      -2.40220       2.08086       2.73489       2.90117       2.82196       2.79475       2.53668
  18  12 2580.9313    2.1539  0.9016 11.2777  0.0000       2.47509  0.0288   0.0474   0.0591    0.1162   0.0000      0.838825   440.2904      0.694828       14.4644      0.211350       2.87899      -6.72558       1.95821       2.54678       2.80772       2.93624       2.75134       2.50916
  18  13 2724.7793    2.7088  0.9308 11.6039  0.0000      0.501267  0.0299   0.0573   0.0571    0.1352   0.0000      0.863984   440.0162       2.20197       10.0706      -6.98525      -3.02386      -2.21841       2.00497       2.57222       2.71239       2.78607       2.87057       2.62727
  18  14 2868.7389    3.4784  0.8461 12.0083  0.0000      0.222523  0.0282   0.0749   0.0523    0.1351   0.0000      0.814654   441.4654     -0.572564       13.5906      -1.81525     -0.785795      -7.68505       1.95933       2.58700       2.80221       2.73371       2.76018       2.49432
  18  15 3012.2449    4.0234  0.9811 12.3085  0.0008     -0.392672  0.0319   0.0811   0.0582    0.1462   0.0000      0.706508   438.0848       8.54112       15.4000     -0.565987       2.89287      -3.45646       2.04708       2.54982       2.92346       2.94239       2.93735       2.55138
  18  16 3154.9671    4.1475  1.1016 12.8112  0.0000      0.260077  0.0358   0.0855   0.0683    0.1292   0.0000      0.660570   436.6080       7.08067       7.39922      -4.81733      -1.68461      -7.63845       2.25433       2.96583       3.04199       3.20264       2.94298       2.73097
  18  17 3297.6181    3.7232  1.5746 12.6846 -0.0060       1.16030  0.0464   0.0677   0.0865    0.1015   0.0000      0.517369   437.2895       8.49760       7.64911      -3.73008      -7.11696      -7.38157       2.82392       3.52979       3.75007       3.98771       3.78233       3.65165
  18  18 3440.3538    3.3170  2.2121 11.8708  0.0000       1.06506  0.0540   0.0513   0.1045    0.1120   0.0000      0.326044   439.9484       4.41773       5.66825      -8.17811      -6.06314      -14.7214       3.29552       4.39061       4.53368       5.00020       4.53851       4.36479
  18  19 3582.9764    2.8665  3.2727 11.1593  0.0000      0.929410  0.0678   0.0369   0.1234    0.0977   0.0000      0.186210   443.6587       14.6861       1.18616      -3.70657       7.15890      -1.20314       4.17910       5.28153       5.75764       5.89319       5.62289       5.27344
  18  20 3725.7168    2.3719  4.7406 10.8970  0.0000      0.553415  0.0881   0.0262   0.1595    0.0651   0.0000      0.128167   439.0644       6.61457       9.87253      -6.27526       8.76290      -10.4069       5.36492       6.93100       7.15174       7.37795       6.88551       6.58911
  18  21 3868.6917    2.0164  6.4851 10.3866 -0.0024      0.329727  0.1054   0.0189   0.1903    0.0531   0.0000     0.0820643   445.2737       5.67191       12.3019       5.85774      -11.7808      -24.4125       6.12587       7.82884       8.40764       8.66771       8.40972       7.82239
  18  22 4011.7168    1.6600  9.0899 10.1461 -0.0012      0.402125  0.1392   0.0147   0.2550    0.0440   0.0000     0.0650182   437.2237       20.9266       11.7181       16.9406       4.95771      -26.1043       7.85110       10.0434       10.6204       11.0141       10.5861       9.78504
  18  23 4154.8813    1.3736 11.6600 10.1318 -0.0008      0.380120  0.1903   0.0120   0.3386    0.0372   0.0000     0.0716780   445.0165       1.56342      -4.70813      -11.0110       21.0633      -1.16341       9.91142       13.0976       13.8407       14.0324       13.7712       12.4661
  19   5 1543.0766    0.2058  0.1363  9.1959  0.0000       40.6235  0.0285   0.0152   0.0273    0.0370   0.0000       13.6717   437.1317      0.323606       16.9803      -1.81162      -1.45589      0.386102       3.68013       4.91715       4.19243       4.44280       3.85655       4.41765
  19   6 1709.4039    0.3016  0.2949  9.1616  0.0000       14.3556  0.0171   0.0112   0.0356    0.0463   0.0000       4.05475   439.0417      -1.36347       16.5644       2.35268      -4.26233     -0.208177       1.50856       1.79733       1.59909       1.55365       1.79077       1.72264
  19   7 1867.3560    0.4512  0.4036  9.3255  0.0000       11.9479  0.0190   0.0140   0.0359    0.0554   0.0000       2.04416   439.8313     -0.780109       15.7810     0.0483397      -4.07395      -1.95579       1.43581       1.78476       1.99413       1.99005       1.95219       1.78389
  19   8 2021.8372    0.6738  0.5125  9.3621  0.0000       8.67751  0.0200   0.0185   0.0410    0.0775   0.0000       1.20859   438.9296      -1.39757       16.0816     -0.623102      -3.09378      -3.33893       1.57597       1.99636       2.20824       2.09265       2.13190       2.04403
  19   9 2173.8636    0.9010  0.7859  9.4045  0.0000       6.31200  0.0264   0.0197   0.0504    0.1096   0.0000      0.884757   438.3915       5.76840       14.0368       6.56834       3.92672      -1.96193       1.69419       2.06628       2.29437       2.36885       2.32800       2.16631
  19  10 2322.4649    1.2869  0.8250 10.1583  0.0000       4.87465  0.0273   0.0277   0.0516    0.1128   0.0000      0.818968   437.0185       2.34903       10.8037     -0.895040      0.893779     -0.684594       1.83663       2.25316       2.35892       2.41383       2.47415       2.31529
  19  11 2468.2790    1.7420  0.9386 10.8462  0.0000       2.45587  0.0315   0.0361   0.0575    0.1189   0.0000      0.829360   436.8751    -0.0167076       14.8622      -5.53530      -2.67105       4.82584       1.81254       2.51235       2.53575       2.65850       2.55506       2.41318
  19  12 2613.1537    2.2673  0.9895 11.2498  0.0000       1.61722  0.0336   0.0463   0.0570    0.1388   0.0000      0.783353   437.2661      0.622417       18.4996      -2.43994      -7.03298      -3.59562       1.97806       2.45629       2.72833       2.78519       2.77279       2.68155
  19  13 2758.0973    2.8848  0.9568 11.5878  0.0000       1.54100  0.0314   0.0576   0.0535    0.1366   0.0000      0.717845   441.9117       7.13504       12.3033      -4.37717     -0.921679       1.13271       2.04293       2.59587       2.68878       2.73748       2.79530       2.59372
  19  14 2902.6837    3.5281  0.9306 12.1573  0.0000       1.30405  0.0293   0.0716   0.0563    0.1286   0.0000      0.728674   441.3800     -0.102064       10.5313      -4.17599      -3.10359      -5.55279       1.80527       2.35310       2.36227       2.55202       2.36411       2.31594
  19  15 3046.6976    4.2277  0.9908 12.5226  0.0000      0.879450  0.0310   0.0847   0.0582    0.1365   0.0000      0.649585   439.1472       5.08320       12.0882      -1.93026     -0.277188      -5.22862       1.95706       2.31047       2.66653       2.78959       2.72975       2.58689
  19  16 3190.1100    4.0551  1.1944 12.9997  0.0000       3.00091  0.0415   0.0828   0.0686    0.1150   0.0000      0.809876   436.1909       6.09620       16.8035      -8.85449     -0.901798      -5.68450       2.37496       3.13378       3.21479       3.51985       3.49524       3.19048
  19  17 3333.0993    3.7780  1.6971 12.2525  0.0000      0.765305  0.0469   0.0609   0.0791    0.1007   0.0000      0.454908   435.3028       8.01953       12.2433       1.14670      -2.87164      -8.99197       2.78494       3.43311       3.69398       3.75816       3.64722       3.55459
  19  18 3476.4908    3.0776  2.5812 11.5483  0.0026       1.31151  0.0601   0.0418   0.1036    0.0898   0.0000      0.255920   443.3853       6.53486       15.1434     -0.944965      -7.42648      -12.7726       3.37592       4.32486       4.52211       4.83595       4.59701       4.31309
  19  19 3619.8108    2.6765  3.8235 11.0795 -0.0023      0.841460  0.0748   0.0310   0.1333    0.0738   0.0000      0.160517   436.1849       4.84203       9.68855       5.61630       6.75723      -2.35958       4.17634       5.35724       5.69739       5.86074       5.64327       5.33528
  19  20 3763.2069    2.2657  5.4475 10.5374  0.0000      0.671260  0.0908   0.0224   0.1669    0.0623   0.0000     0.0994780   443.4184       10.3638       7.21392      -1.75505      -2.90081      -18.0184       5.28612       6.52567       7.04550       7.42615       7.30146       6.78758
  19  21 3906.4718    1.8676  7.4272 10.3099  0.0001      0.380619  0.1160   0.0163   0.2120    0.0450   0.0000     0.0777553   435.6433       14.6936       21.8955      -4.95021     -0.966091      -8.42598       6.05653       8.11533       8.55306       8.89407       8.48161       8.04514
  19  22 4049.7609    1.5746 10.2944 10.1006  0.0000      0.325092  0.1549   0.0130   0.2783    0.0390   0.0000     0.0631031   434.7559       10.5102       15.0039       18.1414      -11.2294      -3.88300       7.93532       10.1707       11.0930       11.3155       10.8631       9.97855
  19  23 4192.7981    1.3738 12.4270 10.0510  0.0000      0.255691  0.1964   0.0112   0.3354    0.0354   0.0000     0.0654980   442.9634      -21.2173       3.31031      -2.73764       9.67141     -0.301322       9.39991       12.4925       13.4162       13.6957       13.4946       12.3590
  19  24 4335.9669    1.1045 15.0296 10.0050 -0.0007     0.0170732  0.2780   0.0090   0.4398    0.0316   0.0000     0.0762821   404.5585       15.0635      -17.2921       9.40155       11.8799      -22.8239       11.8475       15.8062       16.6805       17.4742       16.7779       15.7794
  19  25 4479.8585    0.9324 17.5256  9.9014  0.0000     0.0737668  0.3560   0.0076   0.5351    0.0282   0.0000     0.0875525   457.7862       17.0975     -0.782050       9.86618       4.59314      -7.12282       13.9896       18.4668       19.8939       20.7654       19.7243       18.3049
  20   3 1193.6604    0.0747  0.0640  9.3986  0.0000       33.5097  0.0257   0.0110   0.0427    0.0276   0.0000       146.813   437.3942      -1.70211       22.0134     -0.195275      -6.30982      -3.41917       1.43033       2.18182       2.26066       2.12366       2.57909       2.12574
  20   4 1386.5068    0.1306  0.1117  9.2725  0.0000       21.8636  0.0137   0.0102   0.0359    0.0292   0.0000       30.2312   440.8864      -1.07304       15.8471      0.204940     0.0823749       1.14833      0.816540       1.09139       1.21831       1.17517       1.16795       1.20749
  20   5 1566.5795    0.1892  0.1468  9.2427 -0.0002       17.8044  0.0125   0.0102   0.0252    0.0340   0.0000       11.9877   438.4781    0.00420336       16.5569      0.603200      -3.06242      0.960057      0.868895       1.13412       1.30928       1.15745       1.13556       1.05358
  20   6 1734.2024    0.3370  0.2571  9.2428  0.0000       21.0767  0.0152   0.0128   0.0273    0.0447   0.0000       3.86921   437.9922      -2.80041       15.8963     -0.530536      -5.36942       1.00291       1.04938       1.39069       1.33672       1.44554       1.45860       1.35138
  20   7 1893.9606    0.4995  0.3805  9.3564  0.0000       9.26353  0.0170   0.0150   0.0328    0.0559   0.0000       1.78835   437.8721      0.651168       16.2703      0.567206      -3.35171       1.38827       1.11933       1.41546       1.57455       1.64273       1.50120       1.40170
  20   8 2050.1139    0.7196  0.5567  9.3575  0.0000       6.10276  0.0208   0.0178   0.0413    0.0851   0.0000       1.09793   439.1503      0.326187       12.6998      -1.49466      -1.83851      -2.71997       1.51126       1.87385       1.81326       1.81692       1.87077       1.79674
  20   9 2203.2412    0.9848  0.8130  9.4896  0.0000       5.35646  0.0245   0.0215   0.0544    0.1272   0.0000      0.846851   438.5328      -1.70049       15.1222      -2.03879     -0.786773      0.754658       1.52151       1.97375       2.06975       2.15581       2.14430       1.94542
  20  10 2352.5300    1.3472  0.8530 10.2554  0.0000       2.92079  0.0278   0.0280   0.0517    0.1154   0.0000      0.763420   438.3997       2.14564       13.0098     -0.477091       3.27780     -0.468488       1.84245       2.37148       2.48163       2.47224       2.38876       2.30913
  20  11 2499.0907    1.8028  1.0779 10.7377  0.0000       3.31830  0.0331   0.0353   0.0621    0.1438   0.0000      0.735084   439.8823       1.78055       13.3691     -0.786740      0.621715      -5.08051       1.95408       2.47142       2.65838       2.79653       2.62849       2.43856
  20  12 2645.0721    2.4011  1.0088 11.4245  0.0002       3.41710  0.0322   0.0468   0.0591    0.1253   0.0000      0.788156   437.9297       2.84877       14.0140      0.982586       3.08189       3.80862       1.84544       2.40820       2.58486       2.67788       2.70485       2.50322
  20  13 2790.8068    3.1110  0.9047 11.7782  0.0000       1.73374  0.0279   0.0620   0.0510    0.1299   0.0000      0.724294   438.9245       4.57030       14.6997      -3.00701      -3.07916      -1.22445       1.69518       2.13607       2.37353       2.51700       2.28754       2.22169
  20  14 2936.0288    3.6840  0.9544 12.3360 -0.0009       1.41417  0.0287   0.0745   0.0560    0.1195   0.0000      0.550374   436.4188       5.16730       15.4354      -2.75538      -3.03474     -0.950431       1.70012       2.17996       2.31098       2.45705       2.33350       2.26653
  20  15 3080.5399    4.1474  0.9998 12.8267  0.0001     -0.690923  0.0319   0.0824   0.0578    0.1133   0.0000      0.567901   441.9688       2.35593       10.8126      -4.24598      -1.17142      -7.51496       1.85769       2.52019       2.57183       2.74093       2.59702       2.51392
  20  16 3224.5051    4.0422  1.2480 12.7099 -0.0053     -0.346791  0.0405   0.0725   0.0680    0.1047   0.0000      0.571531   437.2816       4.50793       11.4993      -2.96785      -3.20050      -5.18289       2.16215       2.89929       3.08291       3.24253       2.95748       2.97998
  20  17 3368.3503    3.6506  1.9454 12.0864 -0.0000       1.08906  0.0477   0.0528   0.0837    0.0852   0.0000      0.274416   434.1304       6.24522       1.37288      -5.44710      -1.21893      -8.51465       2.63630       3.34595       3.58584       3.84450       3.61437       3.51610
  20  18 3512.3172    3.0039  3.0423 11.4555  0.0000       1.33716  0.0619   0.0361   0.1131    0.0726   0.0000      0.205728   433.7704       5.61446       15.0815      -5.71549      -5.75766      -9.30484       3.33075       4.28842       4.53732       4.66948       4.63026       4.50183
  20  19 3656.0507    2.5305  4.1513 10.9610  0.0000      0.766509  0.0752   0.0269   0.1371    0.0676   0.0000      0.138671   436.8781       6.18538       23.6260     0.0433124      -13.9572      -14.8214       4.14395       5.30895       5.55128       5.89048       5.75761       5.44896
  20  20 3799.9055    2.1505  6.1620 10.4377  0.0000      0.494518  0.0945   0.0193   0.1793    0.0548   0.0000     0.0843528   438.8199       9.51065       5.54481      -9.36702      -8.99600      0.435736       5.02015       6.50466       6.90803       7.35037       6.94162       6.49242
  20  21 3943.6679    1.8093  8.6610 10.1835  0.0008      0.402851  0.1260   0.0145   0.2294    0.0427   0.0000     0.0653811   435.5539       24.8999       10.6738      -13.0645      -23.9070      0.624045       6.33744       8.22428       8.80639       9.11094       8.69722       8.43014
  20  22 4087.2360    1.5722 10.5193 10.0824  0.0000      0.225370  0.1536   0.0123   0.2753    0.0381   0.0000     0.0611699   450.2504       5.46127       12.5636      -6.92341       2.20426      -6.06468       7.38951       9.85340       10.5812       10.8580       10.4279       9.80836
  20  23 4231.0274    1.2808 12.6903 10.1086  0.0013      0.148434  0.2072   0.0105   0.3510    0.0332   0.0000     0.0675728   410.8449       5.06128       15.6569       5.70357      -12.3308      -17.9983       9.37584       12.1562       13.2343       13.5747       13.0949       12.4704
  20  24 4374.6340    1.0577 15.9462 10.0304  0.0016      0.149530  0.2987   0.0083   0.4618    0.0295   0.0000     0.0800242   426.5703       29.5379       23.1036      -19.3711       11.7499      -8.61364       11.8630       15.6986       16.8882       17.7830       16.9106       16.1137
  21   5 1589.2884    0.2184  0.1817  9.2186  0.0000       17.3278  0.0156   0.0102   0.0271    0.0350   0.0000       8.16440   439.0408      0.125574       16.4347       1.49104      -1.15294      -1.68351       1.12804       1.50144       1.44110       1.24905       1.30396       1.68373
  21   6 1758.2634    0.3619  0.3035  9.1736  0.0000       18.3913  0.0155   0.0126   0.0320    0.0463   0.0000       3.17338   440.1124     0.0124241       15.6224      -1.24032      -2.80805      -2.39509       1.21193       1.61568       1.79895       1.82304       1.75778       1.45819
  21   7 1919.8887    0.5253  0.4747  9.2623  0.0000       9.85278  0.0186   0.0145   0.0396    0.0630   0.0000       1.49718   438.2884       2.40433       15.9806     -0.772067      -1.94364     0.0900735       1.31644       1.53366       1.69039       1.72771       1.77276       1.70063
  21   8 2077.8325    0.7472  0.6190  9.3278  0.0008       7.58198  0.0218   0.0174   0.0415    0.0885   0.0000       1.07611   436.4012       2.19590       16.7146     -0.305701      -3.36603      -2.89885       1.41866       1.87082       2.03290       2.08103       2.02231       2.02287
  21   9 2231.9935    1.0396  0.7781  9.9558  0.0000       4.62786  0.0250   0.0225   0.0504    0.1014   0.0000      0.878284   438.1869      -2.28504       9.91471      0.528199      -1.87060      -4.28229       1.61419       2.00409       2.19288       2.23836       2.10886       2.10500
  21  10 2382.0250    1.4366  0.9617 10.3527  0.0001       3.18593  0.0303   0.0279   0.0552    0.1199   0.0000      0.739118   439.3449      -3.60266       16.7021       4.32338      -5.93344     -0.747257       1.71793       2.24990       2.27253       2.42914       2.29003       2.26273
  21  11 2529.4228    1.9597  0.9694 10.9829  0.0000       3.10844  0.0311   0.0373   0.0529    0.1163   0.0000      0.699426   438.2544       1.48175       12.4341      0.266579      -3.04696     -0.946979       1.68968       2.22204       2.27324       2.43144       2.48628       2.19089
  21  12 2676.3783    2.6217  0.9991 11.5871  0.0000       4.31033  0.0291   0.0509   0.0581    0.1213   0.0000      0.698878   436.1925      -1.09873       12.2548      -1.43460      -1.01861      -3.55015       1.65978       2.16237       2.36101       2.35638       2.30438       2.22753
  21  13 2823.1070    3.2339  0.9527 11.6722  0.0000       2.02661  0.0292   0.0618   0.0535    0.1521   0.0000      0.741885   440.0230       2.92444       15.6263     -0.755829      -4.41783      -4.29558       1.80507       2.34292       2.51956       2.51046       2.35524       2.27632
  21  14 2968.9869    3.8702  0.9380 12.1967  0.0000      0.882014  0.0283   0.0752   0.0512    0.1323   0.0000      0.651606   440.1321       3.16197       15.9175     -0.115508      -6.12761      -2.62286       1.66284       2.02711       2.22864       2.36044       2.33691       2.23930
  21  15 3114.1146    4.2750  1.0100 12.6176  0.0000       1.87077  0.0292   0.0818   0.0591    0.1258   0.0000      0.697089   439.2397     -0.356473       16.5518     -0.775538    -0.0424412      -5.74415       1.67678       2.13737       2.21207       2.34123       2.31723       2.09625
  21  16 3258.6805    4.1309  1.3476 12.4510 -0.0003      0.749753  0.0388   0.0693   0.0661    0.1249   0.0000      0.594283   437.2270       7.66274       8.80170      -2.26330      -2.60840      -6.75282       2.12049       2.76010       2.92660       3.09929       3.12867       2.99758
  21  17 3403.1118    3.4627  2.0699 12.0701  0.0000      0.630206  0.0486   0.0475   0.0873    0.0711   0.0000      0.317333   436.4906       6.94310       13.0164      -8.34769      -1.32785      -7.91619       2.48050       3.20691       3.44306       3.70589       3.53866       3.43373
  21  18 3547.4657    2.8667  2.9522 11.6344  0.0000      0.881530  0.0616   0.0350   0.1095    0.0621   0.0000      0.201552   442.8544       10.6198       11.5376      -4.30643      -1.08276      -12.2906       3.15179       4.17814       4.44973       4.63698       4.62195       4.39787
  21  19 3692.0958    2.4227  4.6954 10.7600 -0.0004      0.815495  0.0787   0.0237   0.1423    0.0608   0.0000      0.113215   431.9482      -1.76574       11.0122      -5.31064       8.00047      -7.28887       4.06474       5.23013       5.54071       5.87713       5.75308       5.47582
  21  20 3836.3478    2.0867  6.2076 10.4507  0.0000      0.604956  0.0956   0.0183   0.1722    0.0496   0.0000     0.0850335   431.4499       6.61159       12.4176      -2.76268       2.95686     -0.271883       4.78996       6.35124       6.74065       7.06060       6.93326       6.53553
  21  21 3980.5772    1.7548  8.9690 10.1274 -0.0001      0.380135  0.1269   0.0136   0.2282    0.0406   0.0000     0.0644350   443.6357      -9.69942       15.3265       6.84726       5.55593     -0.763895       6.11717       7.95973       8.55828       8.79170       8.65054       8.22649
  21  22 4124.3409    1.4681 11.4132 10.0987  0.0000     0.0939875  0.1685   0.0111   0.3000    0.0346   0.0000     0.0626280   434.9636      -18.5855       9.68319      -5.57130      -4.59375      -14.4382       7.63121       9.97475       10.8671       11.3237       10.9505       10.5300
  21  23 4269.1475    1.2213 14.4173 10.0606  0.0000      0.232397  0.2385   0.0091   0.3942    0.0308   0.0000     0.0657481   437.6145       19.3925       15.4931      0.283232      -5.99149      -19.0080       9.49598       12.5463       13.2286       14.1921       13.4249       13.0705
  21  24 4413.6197    1.0289 17.5202 10.0035  0.0000      0.323700  0.3238   0.0077   0.4818    0.0269   0.0000     0.0811865   429.9397       46.4689       47.8575      -28.2274       1.36513       7.23704       11.7330       15.3051       16.9080       17.4039       16.9581       16.0904
  22   4 1429.1402    0.1383  0.1249  9.2344  0.0000       12.0075  0.0189   0.0090   0.0237    0.0281   0.0000       23.7425   438.1617       1.02606       17.8391    -0.0430899      -3.19501       1.25396       1.39670       2.03136       2.45900       1.94024       1.93672       2.25024
  22   5 1611.3705    0.2209  0.2192  9.1554  0.0000       25.3712  0.0144   0.0093   0.0287    0.0369   0.0000       7.09768   439.2517       1.09257       18.2384      -1.43257      -2.44651       2.20123      0.906878       1.11604       1.27636       1.43428       1.21992       1.30146
  22   6 1781.5600    0.3810  0.2949  9.2010  0.0000       14.0708  0.0149   0.0125   0.0278    0.0460   0.0000       2.82049   439.7387     -0.915449       17.8597    -0.0516852      -3.12225     -0.270071      0.948324       1.23590       1.33415       1.36540       1.35676       1.17434
  22   7 1945.1362    0.5915  0.4432  9.3541  0.0000       8.30605  0.0178   0.0155   0.0333    0.0615   0.0000       1.41669   438.9795     -0.672532       13.9247      -1.50949     -0.920999       1.51572       1.11692       1.38310       1.46384       1.44997       1.48987       1.49209
  22   8 2104.9036    0.8121  0.7086  9.3670  0.0000       7.89196  0.0232   0.0177   0.0464    0.0964   0.0000      0.946935   440.2877      -1.46747       19.2239       1.40981    -0.0985800      0.602413       1.48903       1.96081       2.04491       2.18413       2.02441       2.10978
  22   9 2260.0616    1.1175  0.7685  9.9161  0.0000       5.59485  0.0233   0.0232   0.0488    0.1009   0.0000      0.834726   440.7738      0.665015       13.9332      -2.04522      -2.45080      0.935324       1.30182       1.75059       1.89079       1.94071       1.91033       1.73805
  22  10 2410.9937    1.5340  1.0419 10.3126 -0.0001       3.99863  0.0306   0.0288   0.0579    0.1382   0.0000      0.737405   438.7668       3.86060       12.5185      -2.12065      -2.31223      -1.80519       1.55552       1.99361       2.22228       2.42565       2.18071       2.11803
  22  11 2559.3420    1.9876  1.1047 10.8640  0.0000       3.06410  0.0317   0.0365   0.0616    0.1322   0.0000      0.720151   439.3679       3.93948       13.4706      -1.00474      -1.37366      -5.91830       1.76706       2.25866       2.39195       2.47328       2.43636       2.34368
  22  12 2707.2099    2.6458  0.8921 11.7587 -0.0003       1.68617  0.0259   0.0527   0.0535    0.1049   0.0000      0.741480   440.9680       2.19254       12.5620     -0.732835     -0.465792      -6.04882       1.47217       1.92175       1.97646       2.05949       1.99336       1.94842
  22  13 2854.8872    3.4748  0.8766 12.1565  0.0000       2.98940  0.0256   0.0687   0.0515    0.1142   0.0000      0.806549   437.6225       4.37186       15.9039      -4.77855      0.886288      -7.82161       1.41288       1.82590       1.97748       2.10598       2.09098       1.97712
  22  14 3001.4884    3.9237  0.9797 12.4974  0.0000      0.576186  0.0279   0.0749   0.0551    0.1190   0.0000      0.657286   439.4389       6.04131       9.27848      -2.25434     -0.183572      -6.65016       1.52863       2.02935       2.11996       2.19911       2.13936       2.06176
  22  15 3147.2110    4.1635  1.0095 12.8643  0.0000       2.81886  0.0298   0.0814   0.0589    0.1045   0.0000      0.763714   438.5546       3.31140       15.2230      -1.50665      -2.06891      -9.27253       1.59616       2.16538       2.29071       2.42413       2.32510       2.23501
  22  16 3292.4180    3.7581  1.5591 12.3997  0.0002      0.328063  0.0416   0.0585   0.0717    0.0886   0.0000      0.498324   440.2866       5.20083       14.5147      -7.09697      -3.43664      -3.91622       2.10506       2.67931       2.82012       3.13835       3.06235       2.76897
  22  17 3437.4964    3.3229  2.3291 11.8060  0.0000      0.867240  0.0517   0.0418   0.0903    0.0707   0.0000      0.251016   439.1411       1.61772       17.1496      -1.76599      -2.70676      -6.26494       2.66409       3.32114       3.57416       3.82935       3.86856       3.50930
  22  18 3582.5108    2.7431  3.4700 11.3142  0.0000      0.819236  0.0660   0.0295   0.1164    0.0563   0.0000      0.163280   440.5653       14.6822       6.85044      -14.7747     -0.382087      -9.34486       3.24275       4.28922       4.55133       4.84444       4.70041       4.43352
  22  19 3727.5769    2.3175  4.9458 10.7547  0.0000      0.884971  0.0807   0.0216   0.1468    0.0520   0.0000      0.110835   438.5658       20.7334       4.92276      -18.0328       1.42419      -6.52362       3.96032       5.12406       5.52179       5.82777       5.75834       5.47424
  22  20 3872.3591    1.9597  6.7378 10.4842  0.0000      0.518111  0.0996   0.0168   0.1850    0.0423   0.0000     0.0803447   437.3576       10.3639       14.3746     -0.447704      -10.1913      -11.6310       4.81897       6.17195       6.66418       6.99820       7.02795       6.64004
  22  21 4016.9385    1.6458  9.1171 10.2205  0.0000      0.395908  0.1309   0.0128   0.2368    0.0361   0.0000     0.0668937   449.4942       1.28004       9.85707      -16.2133       8.91591      -2.59416       6.01352       7.79965       8.35246       8.85383       8.72095       8.24353
  22  22 4161.4186    1.3855 11.8526 10.0916  0.0000      0.139480  0.1793   0.0102   0.3090    0.0321   0.0000     0.0675005   446.4330     -0.714139       23.8563       12.5760      -15.5708      -8.14920       7.38654       9.66495       10.4805       10.9934       10.7895       10.2455
  22  23 4305.7237    1.1882 14.7344 10.0057  0.0000     0.0226576  0.2425   0.0083   0.3910    0.0290   0.0000     0.0699088   436.7752      -2.19679      -9.70921      -20.9659      -1.82216       9.38987       9.10020       12.1315       13.0485       13.8389       13.5157       12.8081
  23   4 1449.6867    0.1538  0.1225  9.2730  0.0000       7.45056  0.0121   0.0093   0.0246    0.0278   0.0000       18.8732   438.5906    -0.0975253       19.3270      -2.16330     -0.544373       1.89685      0.912534      0.898151      0.937973       1.05693       1.03246       1.04842
  23   6 1804.2713    0.4051  0.3563  9.2635  0.0000       13.7179  0.0155   0.0124   0.0327    0.0463   0.0000       2.35188   439.3302      -1.03367       19.7696      0.555737      -2.88868      0.199014      0.918769       1.13139       1.35121       1.43144       1.37462       1.24929
  23   7 1969.7100    0.5791  0.5735  9.3968  0.0000       8.76393  0.0195   0.0138   0.0427    0.0636   0.0000       1.35767   438.9198      -4.08759       18.9209     -0.969937      -4.22814      -3.47822       1.09408       1.37460       1.53172       1.65475       1.49290       1.52030
  23   8 2131.1975    0.8825  0.6947  9.3739  0.0001       6.59208  0.0225   0.0182   0.0415    0.0998   0.0000      0.843369   439.3502      0.627826       14.4552      -1.38305      -3.27231     -0.758968       1.24154       1.70841       1.84660       2.01463       2.09967       1.94883
  23   9 2287.6117    1.2485  0.8360  9.9652  0.0000       4.81122  0.0251   0.0239   0.0473    0.1154   0.0000      0.769432   441.1736      -3.35586       12.5359      -1.13965     -0.421928      -2.67783       1.31828       1.72596       1.83179       1.99739       1.91858       1.82231
  23  10 2439.3398    1.6692  1.0795 10.2683  0.0000       3.95990  0.0303   0.0299   0.0576    0.1486   0.0000      0.668614   437.8582       2.48592       16.0933      0.696857     -0.146882      -1.97251       1.54745       2.09033       2.08977       2.32294       2.25603       2.24240
  23  11 2588.8714    2.1044  1.1644 10.9391  0.0000       3.91753  0.0335   0.0365   0.0603    0.1318   0.0000      0.776052   439.0365      0.184093       14.8421      -1.73737       3.57772      -4.24096       1.57410       2.06072       2.16288       2.22317       2.15960       2.14697
  23  12 2737.6806    2.8794  0.9310 11.7564  0.0000      0.740457  0.0264   0.0535   0.0513    0.1111   0.0000      0.682758   438.3852       2.51426       14.2436      -3.01975      -5.37799      -3.46108       1.36327       1.75452       1.93866       1.98594       1.97571       1.88324
  23  13 2886.2204    3.5474  0.9240 12.2547  0.0000       1.36292  0.0261   0.0664   0.0516    0.1145   0.0000      0.722557   437.6243       3.19107       16.3955      -1.34153       3.47344      -4.85407       1.39388       1.81741       1.97751       2.06005       1.97669       1.95349
  23  14 3033.5541    4.0762  0.9620 12.6207  0.0000     0.0863230  0.0286   0.0761   0.0516    0.1182   0.0000      0.664879   437.0603       4.10383       13.5756     -0.408539      -4.59942      -5.34345       1.52841       1.91839       2.18565       2.15584       2.13482       2.06139
  23  15 3179.8332    4.1836  1.1919 12.8489  0.0000       1.42245  0.0343   0.0740   0.0646    0.1154   0.0000      0.651237   439.0954       2.71132       14.2060       2.06722       1.92491      -3.21209       1.66158       2.15077       2.18584       2.43743       2.42165       2.29759
  23  16 3325.7407    3.8096  1.6998 12.3325  0.0002      0.430194  0.0420   0.0551   0.0728    0.0830   0.0000      0.401389   436.9973       8.13463       12.5369      -1.11655      0.176063      -8.19618       2.04632       2.67228       2.83816       2.86922       2.94474       2.77314
  23  17 3471.5816    3.2166  2.4485 11.8167  0.0000       1.04499  0.0522   0.0387   0.0924    0.0598   0.0000      0.249150   443.1665       1.74015       10.8588      -3.94948       1.32791      -10.1313       2.42274       3.06893       3.37786       3.51923       3.60605       3.44576
  23  18 3617.2037    2.6479  3.8703 11.1692  0.0000      0.972261  0.0681   0.0266   0.1196    0.0510   0.0000      0.139621   441.6397      0.988312       11.8683      -3.94251      -12.0089      -13.6449       3.14865       4.11440       4.40260       4.59576       4.48672       4.29516
  23  19 3762.9154    2.2369  5.6535 10.6378 -0.0007      0.869272  0.0858   0.0191   0.1514    0.0466   0.0000     0.0934190   439.9227       17.9265       5.91705      -1.51756      -10.2026      -10.4311       3.94131       5.12357       5.49320       5.66226       5.86280       5.46562
  23  20 3907.9547    1.8630  7.3004 10.4068  0.0000      0.474702  0.1034   0.0149   0.1911    0.0393   0.0000     0.0754015   450.2546       15.3233       8.94795      -9.35915      -2.10609      -10.8127       4.67209       6.06921       6.78558       6.98989       6.87794       6.61362
  23  21 4052.9049    1.5939 10.2647 10.2604  0.0000      0.274589  0.1449   0.0118   0.2533    0.0322   0.0000     0.0621381   429.5089       24.0237       23.9954      -7.13079      -2.15515      -16.8998       6.05602       7.96944       8.63014       9.01536       8.86622       8.55386
  23  22 4198.2063    1.3437 13.0285 10.1327  0.0006      0.191469  0.1993   0.0092   0.3306    0.0300   0.0000     0.0628883   432.0911      -4.83929       16.0462       3.80681       12.4657      -14.1880       7.71892       10.0633       10.9764       11.3691       11.4728       10.8770
  23  23 4344.2330    1.1031 15.4205 10.0509 -0.0002      0.364825  0.2601   0.0077   0.4137    0.0271   0.0000     0.0743904   433.4993       41.3582       9.00805      -21.5179      -9.10786       16.6482       9.15041       12.0427       13.1988       13.6555       13.7686       13.0066
  24   3 1271.0323    0.0997  0.1083  9.3653  0.0000       24.8146  0.0182   0.0082   0.0333    0.0264   0.0000       55.7915   438.1382    -0.0986606       20.9782       1.52517      -4.24379     -0.252072       1.08441       1.38094       1.29633       1.32559       1.55515       1.70625
  24   5 1653.7016    0.2843  0.2033  9.3350  0.0000       19.7249  0.0125   0.0109   0.0223    0.0351   0.0000       5.37660   441.1416      0.255044       20.1656      -1.32840      -4.54868      0.147665      0.823560      0.966276       1.03093       1.17021       1.17456       1.09514
  24   6 1826.3553    0.4573  0.3682  9.2730  0.0000       12.1287  0.0151   0.0132   0.0301    0.0490   0.0000       1.87353   439.4572      -1.04211       18.0856     -0.672963      -4.29713     -0.204793      0.937322       1.17291       1.35652       1.44118       1.46413       1.38049
  24   7 1993.6564    0.6403  0.5618  9.4845  0.0000       9.73090  0.0184   0.0153   0.0417    0.0660   0.0000       1.30270   439.7589      0.850628       16.9047      -1.67927     -0.211940      0.282102       1.06738       1.41544       1.57609       1.63720       1.58547       1.46119
  24   8 2156.8368    0.9408  0.6728  9.6255  0.0000       4.50591  0.0208   0.0196   0.0409    0.0913   0.0000      0.843432   438.0743       3.03457       15.6800      -1.57401      -1.50336      -2.37091       1.08747       1.38519       1.62386       1.65548       1.61638       1.51699
  24   9 2314.4525    1.2886  0.8792 10.0235  0.0000       5.27486  0.0251   0.0243   0.0488    0.1203   0.0000      0.773244   438.2739     -0.619742       14.5935      -2.36291      -2.98987      -1.09599       1.26274       1.64264       1.83449       1.85277       1.81389       1.78631
  24  10 2467.0785    1.7510  1.0307 10.7163  0.0000       1.15833  0.0300   0.0313   0.0547    0.1269   0.0000      0.717719   439.4178      0.431885       13.6230      0.213351      -3.63360     -0.795428       1.39185       1.87172       2.02598       2.05286       2.09192       1.96929
  24  11 2617.7814    2.2367  1.0599 11.3029  0.0000       2.56328  0.0304   0.0397   0.0556    0.1178   0.0000      0.674313   439.0722      0.103185       12.6827      -4.76783      -2.80264      -3.15412       1.47556       1.93484       2.00956       2.06638       2.17273       2.03927
  24  12 2767.7388    2.8971  1.0623 11.5800  0.0000       1.68891  0.0287   0.0502   0.0551    0.1290   0.0000      0.612060   438.7775       4.76979       15.9347      -4.89372      -2.20861      -1.87245       1.37277       1.83153       1.97579       2.11830       1.98791       1.93345
  24  13 2917.0905    3.6782  0.9617 12.5182  0.0000       3.64160  0.0272   0.0689   0.0524    0.1045   0.0000      0.898884   438.5813       3.19874       13.4135      0.968070      -3.01590      -3.44881       1.30941       1.69080       1.84085       1.92548       1.94663       1.87050
  24  14 3065.1203    4.0837  1.0661 12.4450  0.0000     -0.270927  0.0293   0.0706   0.0559    0.1296   0.0000      0.686064   436.8033       4.82666       14.4954      -3.93079      -3.48892      -4.77823       1.44860       1.79284       1.91292       2.12932       2.04120       2.03420
  24  15 3212.1525    4.1745  1.2669 12.4338  0.0000       1.00309  0.0329   0.0679   0.0608    0.1286   0.0000      0.459735   442.7433       4.36261       14.9264      -3.41417      -1.59163      -6.57719       1.54304       1.93354       2.13189       2.20705       2.18709       2.11190
  24  16 3358.7332    3.5328  1.9835 12.2667  0.0003      0.661561  0.0443   0.0474   0.0840    0.0685   0.0000      0.347191   440.6199       9.82523       12.8516      -4.96587      0.857516      -4.65022       2.11993       2.78994       3.07097       3.24707       3.17520       2.97726
  24  17 3505.0919    3.0262  2.7857 11.6958  0.0000      0.669262  0.0550   0.0336   0.0967    0.0547   0.0000      0.208809   446.2327     -0.916284       6.55540       3.40806     -0.775928      -12.2038       2.38968       3.12184       3.44654       3.60748       3.52833       3.47696
  24  18 3651.4233    2.5462  4.0781 11.1654  0.0000      0.758332  0.0671   0.0241   0.1240    0.0453   0.0000      0.130257   437.2443       7.44601       13.8658       2.19820      -5.09611      -5.25685       3.06930       3.90967       4.34861       4.56338       4.60104       4.34822
  24  19 3797.2727    2.1350  6.0399 10.7203  0.0000      0.479540  0.0894   0.0177   0.1596    0.0404   0.0000     0.0886529   432.4346      -2.37620       4.86776       1.90264       1.90916      -12.9819       3.95958       5.09142       5.61070       5.95388       5.86052       5.59839
  24  20 3942.9697    1.8265  8.1460 10.2967  0.0000      0.248929  0.1096   0.0137   0.2027    0.0395   0.0000     0.0657000   446.8783       1.91688       13.8423      -1.61357       5.06749      -21.5482       4.80610       6.22850       6.79977       7.09541       7.04709       6.87578
  25   4 1489.4579    0.1647  0.1251  9.2165  0.0000       18.3975  0.0120   0.0093   0.0225    0.0280   0.0000       17.0127   440.0733     -0.240045       20.2062    -0.0486553      -2.12287       2.21095      0.656904      0.760976      0.992587      0.947482      0.992512      0.927976
  25   5 1674.0992    0.2942  0.2416  9.1859  0.0000       15.6301  0.0136   0.0103   0.0239    0.0363   0.0000       4.33252   440.3723      -1.62219       20.3148     -0.415866      -1.73536     -0.252076      0.758239       1.00188       1.05281       1.11000       1.17824       1.11805
  25   6 1847.9152    0.4405  0.4211  9.2048  0.0000       8.40635  0.0171   0.0117   0.0334    0.0534   0.0000       1.81072   440.6710       2.26430       19.3161      -4.97378      -1.94552      0.502330      0.933558       1.21258       1.25485       1.40835       1.33836       1.44710
  25   7 2017.0416    0.6681  0.5546  9.3599 -0.0001       8.90825  0.0186   0.0150   0.0381    0.0683   0.0000       1.20385   439.7314     -0.451391       14.2924       1.06008      -1.58710      -3.54168      0.961736       1.35704       1.47558       1.53493       1.54187       1.59350
  25   8 2181.8361    0.9448  0.8096  9.7382  0.0000       4.98279  0.0237   0.0183   0.0469    0.0916   0.0000      0.829922   442.2479       1.28523       14.6385      -2.28978      -1.33055      0.415565       1.14703       1.50292       1.61142       1.72322       1.68176       1.68090
  25   9 2340.6961    1.3969  0.9259 10.3076  0.0000       5.45676  0.0273   0.0254   0.0479    0.1050   0.0000      0.712493   440.9139      0.379043       12.1743      -3.88742      -2.36369      0.892307       1.35214       1.76552       1.83910       1.99018       1.94443       1.85100
  25  10 2494.5517    1.8508  1.0155 10.9551  0.0000       4.18100  0.0295   0.0324   0.0517    0.1047   0.0000      0.730334   439.0910      -1.10465       14.3925       1.02127       2.00519      0.817087       1.34471       1.76480       1.85635       1.99614       1.97322       1.87587
  25  11 2646.3595    2.4312  1.0805 11.2846  0.0000       2.04870  0.0301   0.0417   0.0535    0.1305   0.0000      0.689462   438.5485       4.04566       16.6276      -3.08086   -0.00411557      -1.90857       1.36043       1.81115       1.92896       2.14586       2.01807       2.03215
  25  12 2797.4408    3.1878  0.9172 12.0756  0.0000       1.24081  0.0255   0.0584   0.0478    0.0957   0.0000      0.760518   437.9753      0.647185       15.8838       1.33649       1.61040      -5.54827       1.18525       1.54445       1.69902       1.80858       1.77460       1.71993
  25  13 2947.5247    3.8649  0.8690 12.5181  0.0000      0.516045  0.0242   0.0720   0.0469    0.0958   0.0000      0.654461   436.3149       3.07796       11.3285      -2.20283      -2.09686      -2.08841       1.12027       1.51895       1.59701       1.72187       1.67036       1.63407
  25  14 3096.3566    4.2752  1.0422 12.6906  0.0000       1.78149  0.0298   0.0752   0.0533    0.1191   0.0000      0.655849   438.5687       5.41525       12.7820      -1.28103     -0.590507      -4.20781       1.45910       1.87535       1.92100       2.04903       2.14518       2.15117
  25  15 3243.9654    3.9807  1.4504 12.5789  0.0000      0.505257  0.0366   0.0604   0.0678    0.0893   0.0000      0.592742   437.3405       5.67111       12.1217      -5.08647       2.29725      -4.92514       1.58144       2.02084       2.25375       2.35507       2.33758       2.31036
  25  16 3391.2439    3.5175  1.8550 12.2880 -0.0010      0.166590  0.0427   0.0473   0.0754    0.0700   0.0000      0.336639   439.2777       5.17424       13.5479      -2.22736      -3.16753      -5.25720       1.85042       2.43480       2.55766       2.86352       2.76047       2.67366
  25  17 3538.4831    2.8993  3.0775 11.5672  0.0001      0.714699  0.0558   0.0303   0.1023    0.0486   0.0000      0.166971   439.8313       7.31896       12.2730       1.58147      0.754000      -5.78393       2.34368       3.15859       3.42432       3.50760       3.58533       3.53354
  25  18 3685.4248    2.4549  4.6637 10.9261  0.0000      0.659036  0.0718   0.0211   0.1285    0.0422   0.0000      0.107770   434.1247     -0.208591       9.09881      -10.4551      -10.5204      -3.04099       3.08028       4.08205       4.38585       4.56568       4.64648       4.41976
  25  19 3831.7672    2.0085  6.3454 10.6981 -0.0000      0.501025  0.0916   0.0161   0.1672    0.0362   0.0000     0.0834228   438.6052       6.05386       19.1360      -5.77601       1.66494    -0.0212615       3.77868       5.03157       5.44300       5.80378       5.80850       5.60964
  25  20 3978.1182    1.7015  8.8832 10.3608 -0.0002      0.450609  0.1216   0.0124   0.2238    0.0332   0.0000     0.0705531   445.0535       4.97010       16.4935      -30.6681     -0.745078      -6.10231       4.88092       6.40119       6.96080       7.32961       7.38808       7.00277
  25  22 4270.0867    1.2251 13.9300 10.0409  0.0012    -0.0247348  0.2211   0.0079   0.3500    0.0285   0.0000     0.0694098   440.5689       8.21005       26.4225       7.24889       13.1193      -19.3313       7.60874       10.0708       11.0233       11.6438       11.5872       11.1303
  26   3 1307.4673    0.0965  0.0665  9.2621  0.0023       42.5126  0.0184   0.0084   0.0159    0.0263   0.0000       74.5867   440.3032     -0.923289       21.7636      -2.46285      -2.90379     -0.397830      0.905395       1.21514       1.46963       1.40062       1.66320       1.75147
  26   4 1508.7099    0.1671  0.1740  9.1964  0.0000       36.0676  0.0131   0.0080   0.0257    0.0310   0.0000       12.7028   440.9817     -0.523159       21.4982     0.0945146      -2.74165      -2.89758      0.715569      0.942674       1.05427       1.28680       1.10373       1.02864
  26   5 1694.0682    0.3142  0.2919  9.1551  0.0000       12.2780  0.0144   0.0099   0.0276    0.0403   0.0000       3.36941   440.1106      0.245908       19.3048     -0.715096      -1.40784     -0.804082      0.777961       1.06298       1.12153       1.18756       1.28258       1.21226
  26   6 1869.0952    0.4902  0.4088  9.3497  0.0000       14.1307  0.0154   0.0131   0.0318    0.0483   0.0000       1.83495   438.5413     -0.149218       19.0598      -1.45701      -1.19931       1.07653      0.770548       1.05623       1.09841       1.22220       1.12230       1.16129
  26   7 2039.8319    0.7108  0.6018  9.3650  0.0000       8.77900  0.0193   0.0153   0.0375    0.0737   0.0000       1.10482   441.4849      0.625732       17.7569      -1.45223      -4.15952      0.295494      0.979532       1.19283       1.32227       1.47311       1.50071       1.47594
  26   8 2206.1500    1.0359  0.8121  9.8645 -0.0004       5.67133  0.0245   0.0192   0.0437    0.0870   0.0000      0.864752   439.5454      -1.10322       18.3277     -0.896653      -5.25305     -0.765378       1.08994       1.44970       1.63407       1.67384       1.75320       1.71098
  26   9 2366.1344    1.4281  0.9647 10.4636  0.0000       3.71625  0.0264   0.0254   0.0520    0.0937   0.0000      0.791404   439.1435       1.59392       14.0298       1.06916      -1.48105      -2.37432       1.18157       1.51970       1.66764       1.73265       1.71206       1.69085
  26  10 2521.2909    1.9912  1.0306 10.9555  0.0000       2.12100  0.0276   0.0337   0.0534    0.1096   0.0000      0.688579   438.8650      -2.99314       14.7881      -1.34062      -1.62052      -2.66534       1.23645       1.64071       1.74417       1.80015       1.93426       1.85753
  26  11 2674.4748    2.5924  0.9016 11.7688  0.0000       2.03237  0.0260   0.0473   0.0470    0.1009   0.0000      0.699698   438.6362       1.06813       16.4082      -1.24896     -0.638681      -1.69735       1.23869       1.66252       1.72652       1.90933       1.95901       1.90566
  26  12 2826.6957    3.2897  0.9903 11.8947  0.0000       1.29014  0.0261   0.0561   0.0489    0.1218   0.0000      0.605930   438.2589       3.37920       16.5362      -2.61643     -0.759744      -7.38690       1.24206       1.55150       1.69663       1.82542       1.70070       1.74155
  26  13 2977.6178    3.9893  0.9257 12.4954  0.0000       1.37391  0.0251   0.0705   0.0467    0.1007   0.0000      0.706879   439.5379       4.38870       13.8401       1.17036      -6.41582      -4.44467       1.20789       1.52866       1.67648       1.94096       1.83307       1.85692
  26  14 3127.0453    4.1682  1.0859 12.9209  0.0000      0.217517  0.0318   0.0724   0.0550    0.1030   0.0000      0.752638   439.8076       4.58973       17.2171      -2.51683      -1.26477      -6.40482       1.44757       1.88919       2.09252       2.15646       2.28693       2.21154
  26  15 3275.5383    4.0176  1.3843 12.6837  0.0000      0.214521  0.0347   0.0614   0.0647    0.0882   0.0000      0.496611   435.7269      0.139528       11.7865      -1.83206       2.54719      -7.54661       1.46679       1.98149       2.12669       2.20612       2.25468       2.22811
  26  16 3423.4624    3.3121  2.1541 12.1112  0.0000      0.306731  0.0467   0.0410   0.0825    0.0643   0.0000      0.289827   438.1060       10.1413       15.8326      -7.60984       1.64062      -6.01440       1.98616       2.65588       2.82057       3.00090       2.96950       2.93687
  26  17 3571.1517    2.8074  3.2688 11.4403  0.0000      0.362531  0.0572   0.0284   0.1034    0.0506   0.0000      0.160783   436.6624       11.0886       11.6200      -7.03140      0.842836      -1.98951       2.44488       3.24503       3.48544       3.71936       3.62717       3.59796
  26  18 3718.7088    2.3810  4.9263 10.8672  0.0000      0.385822  0.0726   0.0196   0.1319    0.0405   0.0000     0.0954603   435.8931       4.20507       19.1258       5.64204       1.37620      -12.2227       3.06960       3.96208       4.38862       4.61799       4.68068       4.60057
  26  19 3865.9083    1.9157  6.8398 10.6670  0.0000      0.491010  0.0962   0.0150   0.1772    0.0340   0.0000     0.0772319   434.6108       9.53427       9.62274      -6.20453       2.11287      -5.65281       3.89429       5.10848       5.54767       5.90880       5.89011       5.67116
  26  20 4013.0010    1.6328  9.6179 10.3265  0.0000      0.427733  0.1298   0.0115   0.2342    0.0311   0.0000     0.0666758   439.8570       9.19370       5.61555      -7.24019      -4.65278      -4.24722       4.89911       6.42390       7.09835       7.41617       7.43071       7.16958
  26  21 4159.4154    1.3788 12.5369 10.1130 -0.0022      0.113333  0.1857   0.0086   0.3076    0.0290   0.0000     0.0681057   426.0900       10.4026       25.4633      -8.76123      -23.9647      -2.12195       6.34267       8.33462       9.25657       9.64392       9.64041       9.36144
  26  22 4305.8553    1.1432 15.3217 10.0840 -0.0004      0.111699  0.2557   0.0071   0.3906    0.0254   0.0000     0.0733381   434.3339      -9.03049       24.3030      -10.0402       12.2384      -17.3116       7.83667       10.4712       11.4662       12.1165       12.3350       11.9479
  27   3 1325.2287    0.0975  0.0634  9.3005  0.0000       90.4048  0.0122   0.0083   0.0177    0.0297   0.0000       70.6794   440.4443     0.0549049       19.7556      0.364927      -3.42706     -0.611861      0.720042      0.876652       1.00380       1.12420       1.14051       1.17949
  27   5 1713.6135    0.3184  0.2947  9.0982  0.0000       23.1609  0.0132   0.0101   0.0290    0.0397   0.0000       3.49280   440.3023       1.13226       18.1524      -1.09658      -2.24239     -0.760635      0.746063      0.937083       1.10080       1.17614       1.21751       1.34079
  27   6 1889.7996    0.5262  0.4593  9.2471  0.0000       9.95938  0.0169   0.0127   0.0323    0.0570   0.0000       1.51301   441.3552       1.09636       20.8288     -0.532277      -1.70957   -0.00231976      0.954435       1.31044       1.37793       1.51615       1.55193       1.35432
  27   7 2062.1896    0.7446  0.6905  9.4935  0.0000       8.57316  0.0210   0.0150   0.0423    0.0756   0.0000       1.01175   439.4915       1.16152       20.9131     -0.944603      -4.59215     -0.136582      0.982281       1.27449       1.43726       1.49773       1.49643       1.46995
  27   8 2229.8566    1.0793  0.8169  9.8842  0.0000       5.63481  0.0224   0.0200   0.0455    0.0928   0.0000      0.827789   442.4292     -0.417797       17.1978      0.187241      -1.15357      -2.34888       1.05142       1.31838       1.44477       1.57320       1.48801       1.47339
  27   9 2391.1183    1.5572  0.9416 10.7030  0.0000       3.43324  0.0260   0.0273   0.0504    0.0934   0.0000      0.729681   439.6963      0.380306       16.7622     -0.973792      -2.38074  -0.000730006       1.09791       1.56917       1.63001       1.83585       1.87792       1.77334
  27  10 2547.6740    2.0222  1.1586 11.0047  0.0000       2.96158  0.0304   0.0331   0.0574    0.1147   0.0000      0.689963   440.1649       3.96450       16.0796      -2.38524      -1.58485       2.39256       1.30381       1.65682       1.82329       1.88150       1.89467       1.92521
  27  11 2702.1716    2.7505  0.9948 11.7540  0.0000       2.26867  0.0262   0.0473   0.0505    0.1026   0.0000      0.786872   438.9242       3.37923       13.8910     -0.222805       1.35044      -2.49794       1.16033       1.48053       1.66199       1.68655       1.79363       1.72137
  27  12 2855.4318    3.5763  0.8883 12.2073  0.0000      0.199959  0.0245   0.0636   0.0449    0.1081   0.0000      0.682149   441.5934       3.13228       14.0041     -0.656877      -2.63757      -2.68720       1.09673       1.42507       1.47064       1.62789       1.57910       1.63175
  27  13 3007.1401    4.0902  0.9994 12.4253  0.0000       1.21022  0.0257   0.0686   0.0487    0.1100   0.0000      0.607106   440.0040       4.15701       13.9911      -6.41668      -2.05588      -2.58112       1.13199       1.43977       1.55928       1.72707       1.70403       1.68817
  27  14 3157.3123    4.2430  1.2610 12.5025  0.0038     0.0931433  0.0313   0.0662   0.0592    0.1103   0.0000      0.550250   439.1218       3.77098       12.3755      -1.89686      -7.19681      -3.75416       1.37314       1.69506       1.80921       1.97141       2.02897       1.92088
  27  15 3306.6885    3.8772  1.6848 12.3179 -0.0039      0.807432  0.0396   0.0515   0.0671    0.0808   0.0000      0.347644   439.7042       3.47528       12.8088      -4.65978      0.817068      -3.41883       1.59351       2.03840       2.37861       2.46922       2.39711       2.39730
  27  16 3455.5145    3.1881  2.4864 11.8894  0.0000       1.00491  0.0479   0.0363   0.0911    0.0591   0.0000      0.250961   438.4959       4.63762       17.2274      -2.27249       1.19959      -5.83795       1.88897       2.48025       2.69673       2.97928       2.82167       2.80223
  27  17 3603.7953    2.6672  3.6795 11.3527 -0.0000      0.454422  0.0614   0.0254   0.1105    0.0457   0.0000      0.155391   438.2101      -4.59261       12.0202      0.558577     -0.459588      -2.13278       2.46656       3.25218       3.55201       3.79356       3.74479       3.66764
  27  18 3751.8358    2.2545  5.4883 10.8387  0.0001      0.257754  0.0770   0.0177   0.1451    0.0367   0.0000     0.0902213   442.8469       3.89244       12.9331      -6.03615       4.43682      -15.7487       3.04506       3.91789       4.39263       4.65083       4.53661       4.46768
  27  19 3899.6177    1.9153  7.7686 10.5062  0.0000      0.340330  0.1014   0.0134   0.1849    0.0322   0.0000     0.0658364   438.8925       10.7279       4.95214      -6.47938      -6.84991      -17.6734       3.90520       5.12483       5.59824       5.98747       5.98682       5.98047
  27  20 4046.7391    1.5772 10.1304 10.3417  0.0000      0.220629  0.1384   0.0107   0.2454    0.0298   0.0000     0.0646872   444.9250       1.49451       18.9120       5.15410       14.0042      -7.17101       4.90473       6.52933       7.10458       7.49893       7.56384       7.26002
  27  21 4194.3626    1.3246 12.9837 10.1465  0.0000      0.287234  0.1911   0.0081   0.3098    0.0268   0.0000     0.0682178   424.5789      -2.00975       26.0174      -7.40039   -0.00664396       10.0623       6.05739       7.95000       8.85748       9.41802       9.46848       9.25709
  28   3 1342.6416    0.1082  0.0694  9.2633  0.0000       66.1926  0.0193   0.0093   0.0197    0.0279   0.0000       53.4915   440.2740     -0.737132       19.1144     -0.176708      -1.27479      0.759616       1.23356       1.20799      0.890847       1.44065       1.19244       1.04077
  28   4 1546.0566    0.2022  0.1859  9.2243  0.0000       29.2392  0.0122   0.0085   0.0261    0.0304   0.0000       8.75914   440.9115      -1.48400       19.5669     -0.104260      -1.64962     0.0950423      0.727896      0.997261       1.04149       1.02617      0.906527      0.858973
  28   5 1732.8010    0.3474  0.3038  9.2334  0.0000       20.5254  0.0143   0.0104   0.0270    0.0393   0.0000       3.37930   441.7921     -0.468898       17.7163     -0.501701      -1.96753    -0.0218652      0.842290       1.04295       1.16290       1.17852       1.18253       1.16122
  28   6 1910.2343    0.5376  0.4859  9.3005  0.0001       12.3207  0.0165   0.0124   0.0342    0.0545   0.0000       1.53912   438.8522      0.692292       17.3663       1.21749      -5.71638     -0.841866      0.795593      0.998088       1.15248       1.17858       1.22514       1.16093
  28   7 2083.9804    0.7837  0.6736  9.4770 -0.0003       7.65702  0.0196   0.0154   0.0393    0.0755   0.0000      0.968493   439.5711     -0.119544       18.6573     -0.117843      -1.52189     -0.516493      0.875459       1.16705       1.26313       1.37392       1.36076       1.40782
  28   8 2252.9657    1.1704  0.8411  9.9551  0.0000       6.16552  0.0229   0.0206   0.0435    0.0907   0.0000      0.765614   439.7762     -0.113433       17.9120      -1.85366      -3.57916    -0.0517809       1.04177       1.26752       1.43289       1.53696       1.50539       1.44868
  28   9 2415.4065    1.5765  1.1617 10.4204  0.0000       2.79430  0.0308   0.0249   0.0560    0.1184   0.0000      0.676574   440.6646      0.631337       15.2144      0.317260      -2.61253       2.52702       1.21854       1.58074       1.78411       1.88500       1.98660       1.94864
  28  10 2573.4741    2.0879  1.1386 11.4110  0.0000       2.82752  0.0317   0.0343   0.0566    0.0969   0.0000      0.726090   439.6634       1.16247       15.4165      -1.69600       1.01262      -2.26737       1.29554       1.77458       1.87668       2.05907       2.08087       2.04088
  28  11 2729.4927    2.8669  1.0223 11.6684 -0.0001       2.40262  0.0265   0.0475   0.0492    0.1109   0.0000      0.631558   438.9084       1.88737       17.7793      -2.93378     -0.347467       1.82042       1.10006       1.48432       1.56632       1.69199       1.66032       1.63548
  28  12 2883.8644    3.5275  0.9345 12.2494  0.0000       2.62415  0.0252   0.0609   0.0459    0.1114   0.0000      0.663458   442.0142       1.90563       15.6459      -2.60578       1.00873      -3.04411       1.12459       1.42570       1.54667       1.71934       1.76117       1.71060
  28  13 3036.3710    4.1419  1.0205 12.6208  0.0000       1.61610  0.0266   0.0682   0.0499    0.1037   0.0000      0.850534   437.4164     -0.664020       15.0948      -6.59480       2.09393     -0.453728       1.10484       1.38533       1.57839       1.63771       1.66324       1.60095
  28  14 3187.2555    4.1864  1.1758 12.8847  0.0000     -0.504249  0.0316   0.0684   0.0566    0.1026   0.0000      0.684644   439.6249       2.43651       13.1374      -4.12329      -2.29315      -5.83812       1.29400       1.62396       1.71029       1.85055       1.81109       1.80946
  28  15 3337.4824    3.6911  1.7740 12.4507  0.0000      0.906085  0.0398   0.0492   0.0717    0.0719   0.0000      0.310004   439.2313       7.05866       12.8836      -4.74420      0.423664      -4.26048       1.54809       2.09186       2.25729       2.43387       2.37629       2.33846
  28  16 3487.0995    3.0537  2.8246 11.8701 -0.0003       1.24449  0.0526   0.0332   0.0953    0.0528   0.0000      0.220627   440.0939       5.65840       12.3886      -7.96648      0.612659     -0.132663       2.03911       2.58455       2.79142       3.02225       3.08157       3.04357
  28  17 3635.9669    2.6141  4.1055 11.1690  0.0000      0.434787  0.0641   0.0228   0.1145    0.0439   0.0000      0.129696   439.6090       8.91087       14.1340       2.81902     -0.525377      -4.86978       2.50219       3.26085       3.61170       3.81973       3.82747       3.65816
  28  18 3784.7804    2.1329  5.3519 10.9112 -0.0000      0.504931  0.0782   0.0171   0.1425    0.0359   0.0000     0.0960049   443.0808       1.94561       18.5916      -2.46112      -10.5303      -12.2149       2.94842       3.93684       4.27632       4.60223       4.57494       4.47952
  28  19 3933.2518    1.8234  7.9505 10.4449 -0.0000      0.419487  0.1034   0.0124   0.1909    0.0323   0.0000     0.0674549   428.6868       16.9237       12.6293      -7.88546      -12.4431       5.15362       3.79300       5.02249       5.52520       5.77146       5.93537       5.70335
  28  20 4081.2025    1.5115 11.1937 10.2755 -0.0001      0.437427  0.1520   0.0096   0.2636    0.0289   0.0000     0.0684429   440.6631       5.51108       23.2465      -1.29122      -11.4228      0.672338       5.11896       6.84361       7.57083       7.97432       8.02492       7.80564
  29   4 1564.1533    0.2176  0.1724  9.2441  0.0000       25.0175  0.0115   0.0089   0.0208    0.0291   0.0000       8.43473   440.4541      0.749396       20.3872      0.211257      -2.02623     -0.498768      0.746655       1.21307       1.29718       1.25745       1.66719       1.63821
  29   5 1751.6131    0.3579  0.3373  9.1745 -0.0001       18.6979  0.0157   0.0100   0.0268    0.0404   0.0000       2.74789   440.6758     -0.614640       20.6870     -0.283452      -1.76776    -0.0690299      0.876544       1.04304       1.24092       1.20944       1.36744       1.41806
  29   6 1930.2977    0.5703  0.4838  9.2529  0.0000       11.6048  0.0158   0.0128   0.0327    0.0567   0.0000       1.39154   439.6533      0.235341       19.7312      -1.14668      -2.46758      0.888324      0.745068       1.04055       1.10886       1.19760       1.21215       1.17347
  29   7 2105.4446    0.8275  0.7048  9.6702  0.0003       7.57020  0.0205   0.0158   0.0398    0.0708   0.0000      0.994092   439.4948       1.16043       18.2945       1.22267      -3.01228      0.513781      0.909678       1.17902       1.22083       1.35356       1.33412       1.38942
  29   8 2275.4518    1.1529  0.9794 10.1670  0.0000       4.53301  0.0268   0.0192   0.0503    0.0876   0.0000      0.822045   438.9436      0.753516       19.9233     -0.780100      -2.52175       1.70613       1.05190       1.35491       1.46708       1.58977       1.59401       1.54002
  29   9 2439.2047    1.7271  1.1119 10.5900 -0.0001       3.09160  0.0278   0.0272   0.0538    0.1155   0.0000      0.645473   440.5785      -1.57451       12.0585     -0.870214     -0.378210      -1.43366       1.09339       1.45889       1.51189       1.74448       1.74888       1.68275
  29  10 2598.8103    2.3140  0.9789 11.6426  0.0000       4.58082  0.0253   0.0394   0.0498    0.0846   0.0000      0.800977   440.5240       2.77327       14.7690      -3.30607      -3.38301      -1.56740       1.02980       1.32898       1.45084       1.62224       1.57495       1.58214
  29  11 2756.2633    3.0118  0.9574 11.9363  0.0000      0.664721  0.0238   0.0505   0.0481    0.0962   0.0000      0.640230   441.1701       3.12006       14.9720      -3.22410      -1.68968     -0.989454      0.982375       1.27808       1.33314       1.52902       1.55248       1.55495
  29  12 2911.8076    3.7614  0.9918 12.1994  0.0000       2.74738  0.0248   0.0613   0.0472    0.1197   0.0000      0.621995   439.0186       2.66271       13.9739      -1.66650       1.52868      -3.37227       1.02068       1.33442       1.37307       1.53689       1.47092       1.50520
  29  13 3065.1047    4.2067  1.0452 12.8954  0.0000      0.139230  0.0279   0.0700   0.0517    0.0970   0.0000      0.784890   437.4806       4.71823       12.9738     -0.568462      -3.97772      -1.64185       1.14163       1.42404       1.54720       1.67312       1.66154       1.64839
  29  15 3367.9484    3.6453  1.9796 12.2436  0.0000       1.09575  0.0410   0.0439   0.0721    0.0621   0.0000      0.294893   438.8107       5.10344       13.2581      -6.38496     0.0221965      -4.13130       1.54665       1.91022       2.17829       2.38203       2.39077       2.35207
  29  16 3518.2771    3.0297  2.9043 11.7206  0.0000      0.991820  0.0519   0.0312   0.0930    0.0515   0.0000      0.195290   439.9275       2.84051       8.33658       1.29245       2.48919      -5.12280       1.89287       2.51067       2.70088       2.91846       2.89391       2.94687
  29  17 3668.1136    2.5078  4.4391 11.0271  0.0000      0.799469  0.0654   0.0210   0.1199    0.0433   0.0000      0.113393   434.0109       6.80989       18.3252      -5.36485      -1.15308      -3.91826       2.44882       3.21056       3.54779       3.80694       3.84803       3.75191
  29  18 3817.2974    2.1044  6.6005 10.5904  0.0000      0.521436  0.0871   0.0148   0.1535    0.0351   0.0000     0.0734511   447.3563       1.36983       16.7183      -4.45031      -7.58801      -11.5610       3.15957       4.09398       4.56518       4.87436       4.77444       4.69352
  29  19 3966.3368    1.7382  9.0161 10.4343  0.0000      0.465759  0.1168   0.0113   0.2092    0.0293   0.0000     0.0676178   440.1788      -1.63291       16.0841      -3.29083     -0.647780      -5.17578       4.03146       5.24453       5.90026       6.26544       6.34794       6.22623
  29  20 4114.3946    1.4834 12.1356 10.2390  0.0002      0.182483  0.1667   0.0087   0.2749    0.0276   0.0000     0.0657483   443.1226    0.00616279       9.05086       2.82662       5.86435      -1.23859       5.20906       6.85499       7.62561       8.10232       8.20510       8.01668
  29  21 4262.5563    1.1917 13.9952 10.1295 -0.0001     0.0361461  0.2254   0.0068   0.3494    0.0249   0.0000     0.0788409   420.8313      -1.05079       19.7262       13.0548       6.51216      -26.8357       6.45055       8.38190       9.55579       9.88630       9.91381       9.80748
  30   3 1376.6142    0.1233  0.1543  9.3215  0.0000       12.5398  0.0170   0.0070   0.0265    0.0252   0.0000       27.9568   440.7129     -0.662901       19.8427     -0.741598      -2.00394      0.579494      0.775179       1.00060       1.12543       1.27494       1.37902       1.50701
  30   4 1581.9383    0.2224  0.2265  9.2522  0.0000       16.5453  0.0133   0.0081   0.0268    0.0298   0.0000       6.74057   440.7034      -1.72785       20.9157       1.27120      -4.27482      -3.09273      0.700358      0.985600       1.03700       1.17569       1.15051       1.07963
  30   5 1770.0985    0.3973  0.3225  9.2485  0.0000       14.0728  0.0127   0.0109   0.0261    0.0400   0.0000       2.42678   439.7587      -2.27920       20.0770     -0.266817      -2.85109     -0.176667      0.614639      0.797451      0.895990      0.956158      0.913500      0.928908
  30   6 1950.0430    0.6107  0.5447  9.2192  0.0000       10.4658  0.0174   0.0127   0.0327    0.0622   0.0000       1.22694   441.2652       1.74648       21.7318      -1.37991      -2.25442      0.307767      0.762765      0.906777       1.13588       1.21082       1.24201       1.26315
  30   7 2126.4594    0.8930  0.7643  9.5224  0.0000       6.03443  0.0206   0.0159   0.0402    0.0843   0.0000      0.817850   440.0811      0.120250       19.9174      0.646827      -3.36723      -3.08509      0.853138       1.11448       1.25731       1.35311       1.40294       1.35609
  30   8 2297.4970    1.2538  0.9606 10.1593  0.0000       5.00469  0.0261   0.0206   0.0466    0.0973   0.0000      0.758128   439.5466     -0.167302       17.2803     -0.595448     -0.825662      -3.35524       1.08696       1.41449       1.52351       1.64109       1.69343       1.62823
  30   9 2462.4352    1.7934  1.0928 10.7152  0.0001       3.35918  0.0273   0.0280   0.0509    0.1118   0.0000      0.661554   439.5280      0.780864       15.6118      -3.17406      -2.08503     -0.744253       1.05304       1.39530       1.51227       1.60687       1.63658       1.61661
  30  10 2623.5895    2.3669  1.0481 11.4712  0.0000       1.85430  0.0267   0.0380   0.0511    0.1023   0.0000      0.711920   440.8966       1.97126       14.5523     -0.873345      -2.84002      -3.52008       1.07401       1.36650       1.47106       1.65723       1.60010       1.62688
  30  11 2782.5959    3.1628  0.9244 12.2707  0.0000       1.33401  0.0237   0.0536   0.0468    0.0840   0.0000      0.672909   439.5187       1.32730       15.1563      -1.31361      -3.58027      -2.84717      0.988516       1.24574       1.36793       1.46228       1.45825       1.46538
  30  12 2939.2439    3.8347  0.9426 12.6471  0.0017       1.94455  0.0233   0.0645   0.0465    0.0862   0.0000      0.661276   437.6074       4.55664       14.6117      0.378824      0.363428      -5.10712      0.910726       1.22794       1.32200       1.40040       1.42140       1.39683
  30  13 3093.4862    4.3524  1.0934 12.6190  0.0000      0.797684  0.0270   0.0677   0.0526    0.1183   0.0000      0.665937   439.3179      0.899501       15.5018     -0.893775      -2.97366      -3.93272       1.02897       1.35750       1.40125       1.59740       1.59902       1.59398
  30  14 3246.1097    4.0517  1.4961 12.6327  0.0012      0.633082  0.0346   0.0557   0.0629    0.0776   0.0000      0.444389   440.2020       1.78200       12.4885      -1.96622      -4.44250      -6.14111       1.31901       1.73211       1.87421       2.05487       2.06275       1.99888
  30  15 3397.9632    3.5322  2.0523 12.2453  0.0001      0.875759  0.0415   0.0418   0.0736    0.0597   0.0000      0.272269   440.0681       5.51361       16.2619      -4.10202       2.36199      -9.90223       1.50664       2.03194       2.11168       2.31873       2.35094       2.32034
  30  16 3549.1827    2.8643  3.2986 11.6584  0.0001       1.13990  0.0556   0.0271   0.0992    0.0439   0.0000      0.169686   440.4732       3.18933       14.9944       2.09915     0.0961645      -4.25605       1.96514       2.55959       2.90568       3.00218       3.11583       3.07069
  30  17 3699.5909    2.4136  4.8873 11.0098  0.0000      0.708427  0.0690   0.0193   0.1250    0.0390   0.0000      0.100812   435.2675       7.80171       12.5118      -7.73236      -3.83882      -16.0678       2.44318       3.27365       3.55009       3.86175       3.91512       3.82826
  30  18 3849.5141    2.0176  7.2613 10.5387  0.0001      0.470662  0.0923   0.0135   0.1656    0.0330   0.0000     0.0691523   433.9666      -1.49159       17.2990      0.113905     -0.825104      -9.51925       3.18922       4.23417       4.64702       5.04065       4.98892       4.98559
  30  19 3998.9485    1.7031  9.7308 10.3527  0.0000      0.390144  0.1230   0.0104   0.2186    0.0289   0.0000     0.0627778   442.6347      -5.33744       8.98054       2.64063       15.0770      -7.57281       3.90344       5.22221       5.74046       6.20679       6.09192       6.07320
  30  20 4148.1500    1.4220 12.3102 10.2546  0.0001      0.207613  0.1748   0.0082   0.2850    0.0267   0.0000     0.0650652   442.0831       1.88186       20.8401      -14.3861       2.97439      -4.05738       5.23024       6.96281       7.73203       8.18180       8.27664       8.15918
  30  21 4297.3575    1.1800 15.1172 10.1292  0.0004      0.371848  0.2339   0.0067   0.3563    0.0240   0.0000     0.0706111   430.4378       4.10940       28.6207      -8.46143       10.4517      -20.9185       6.36787       8.40668       9.28247       9.86130       10.0007       9.84156
  31   5 1788.2762    0.4058  0.4040  9.2293  0.0000       13.1500  0.0148   0.0100   0.0303    0.0424   0.0000       2.12928   441.0152   -0.00469992       19.9857      -1.14336      -3.27202      -1.82767      0.603548      0.822354      0.861515      0.977205      0.980916      0.991743
  31   6 1969.5337    0.6229  0.5672  9.3483  0.0000       9.97574  0.0171   0.0126   0.0342    0.0586   0.0000       1.19001   440.3102     -0.812392       21.5408     0.0959378      -4.20967       2.24916      0.786662       1.02993       1.15418       1.23332       1.25735       1.24283
  31   7 2147.1459    0.9338  0.7850  9.6486  0.0000       5.89473  0.0205   0.0163   0.0413    0.0825   0.0000      0.826857   439.5902    -0.0359445       18.0831      -1.35558     -0.259918      -1.15920      0.852660       1.08454       1.21172       1.24865       1.34572       1.33064
  31   8 2319.0530    1.3332  0.9891 10.3137  0.0000       4.61908  0.0247   0.0216   0.0493    0.0957   0.0000      0.750803   439.2492       1.30256       20.1796     -0.863695      -1.28321      -2.55274      0.965665       1.29993       1.40737       1.54813       1.55735       1.47691
  31   9 2485.0673    1.8717  1.1369 10.9793  0.0000       2.19269  0.0289   0.0289   0.0524    0.0996   0.0000      0.691811   438.8579       1.56878       18.3814     -0.344384     -0.697863      -1.38527       1.05358       1.37968       1.51999       1.70857       1.63909       1.68230
  31  10 2647.8918    2.4547  1.1367 11.6189 -0.0003       2.79538  0.0285   0.0381   0.0535    0.0996   0.0000      0.794682   439.5304      -1.14479       15.3310      -1.68130      -2.53012      -1.58167       1.03210       1.36863       1.50108       1.57021       1.63381       1.63520
  31  11 2808.4421    3.2463  0.9606 12.3162  0.0000      0.274336  0.0245   0.0530   0.0462    0.0903   0.0000      0.698295   440.7754      0.769015       16.2075    -0.0282718      -2.00980      -2.49507      0.932819       1.24583       1.31744       1.46082       1.55448       1.54052
  31  12 2966.2348    3.9630  1.0465 12.4818  0.0000      0.951117  0.0249   0.0620   0.0489    0.1031   0.0000      0.536514   438.6040       1.88278       14.1488      -2.80878      -2.59160      -3.54257      0.956456       1.24455       1.34696       1.46802       1.46949       1.40139
  31  13 3121.5187    4.2448  1.1960 12.7770  0.0000       1.28340  0.0304   0.0641   0.0548    0.1066   0.0000      0.640836   438.8355       3.37174       16.9047      -3.64434      -2.91883      -4.79925       1.05333       1.37227       1.44771       1.59701       1.63428       1.62815
  31  14 3274.9732    4.0684  1.5555 12.6379  0.0000      0.625055  0.0349   0.0546   0.0628    0.0819   0.0000      0.450711   438.5791       5.49266       14.2040       1.66616     -0.108453      -5.90067       1.24079       1.61085       1.76988       1.93965       1.95652       1.89605
  31  15 3427.5895    3.3115  2.3387 12.1119  0.0004      0.699269  0.0438   0.0359   0.0807    0.0517   0.0000      0.245011   439.3678       2.00173       15.1862      -1.69863     -0.863976      -8.07983       1.55521       2.04557       2.25053       2.40800       2.38685       2.35623
  31  16 3579.6461    2.7601  3.6698 11.4030 -0.0006      0.962199  0.0568   0.0241   0.1025    0.0431   0.0000      0.139769   438.3057       8.01152       17.9220      -2.89114      -7.98623     -0.847127       1.95456       2.60867       2.81286       3.05499       3.12822       3.07605
  31  17 3730.7499    2.3193  5.2287 10.9345  0.0000      0.579585  0.0714   0.0177   0.1295    0.0372   0.0000     0.0944358   440.3069       6.35162       15.8662      -9.70064      -2.64523      -1.54598       2.46613       3.27354       3.60721       3.85959       3.91480       3.86387
  31  18 3881.4489    1.9416  7.3641 10.5670  0.0000      0.465436  0.0916   0.0129   0.1706    0.0309   0.0000     0.0716755   438.8950       8.74983       18.7254      -2.65539       5.81027      -12.4139       3.11063       4.03928       4.45861       4.79392       4.96026       4.88370
  31  19 4031.0750    1.6185 10.4408 10.3472 -0.0000      0.170030  0.1356   0.0095   0.2339    0.0275   0.0000     0.0622061   441.2145      -3.71488       12.4601       8.53145     -0.834166      -13.9860       4.16343       5.43344       6.02041       6.41532       6.55885       6.44205
  31  20 4181.5349    1.3400 12.6011 10.2864  0.0000      0.487899  0.1824   0.0079   0.2934    0.0254   0.0000     0.0700880   431.6865       5.57561       16.7817       1.84422       6.24922      -6.29359       5.14149       6.77534       7.52095       8.10004       8.02058       8.06886
  32   4 1616.4665    0.2691  0.2108  9.1534  0.0000       29.4966  0.0108   0.0092   0.0209    0.0315   0.0000       5.16520   440.9993     -0.815066       20.9272      0.751351      -3.64420      0.377445      0.473078      0.668089      0.758966      0.788822      0.750757      0.747497
  32   5 1806.2127    0.4124  0.3970  9.3689  0.0000       16.2249  0.0144   0.0102   0.0295    0.0406   0.0000       2.33446   440.3213      -1.18655       19.3834     -0.315750      -2.62618     -0.667168      0.636066      0.805058      0.880409       1.01466      0.952933      0.942944
  32   6 1988.7700    0.6417  0.6474  9.4467 -0.0000       8.78758  0.0183   0.0124   0.0385    0.0612   0.0000       1.16631   441.7867     -0.322266       19.1794      -1.40039      -3.04366      -1.59868      0.751201      0.990056       1.12477       1.19649       1.19273       1.25480
  32   7 2167.4293    0.9575  0.8931  9.5912  0.0000       5.10132  0.0225   0.0158   0.0442    0.0954   0.0000      0.760689   440.5220       1.52973       17.8663     -0.298866       1.77234     -0.501515      0.877584       1.14312       1.22939       1.36094       1.44720       1.43473
  32   8 2340.2222    1.4101  0.9908 10.4160  0.0000       4.83425  0.0244   0.0224   0.0481    0.0911   0.0000      0.735426   443.1762       2.82371       18.4333       2.79696      -3.74163     -0.206326      0.915227       1.16153       1.26466       1.37581       1.44660       1.45594
  32   9 2507.4335    1.9520  1.0932 11.0907 -0.0000       3.48689  0.0270   0.0299   0.0494    0.0929   0.0000      0.665391   441.5028       3.55935       18.4882      -1.54445      -3.57261      -2.45882      0.957553       1.21056       1.39652       1.54066       1.54741       1.51613
  32  10 2671.8085    2.6153  1.0474 11.7602  0.0000       3.31780  0.0261   0.0408   0.0489    0.0889   0.0000      0.697836   440.0697     0.0155640       19.2608      0.847546      -2.60527      -1.73518      0.944152       1.22294       1.29393       1.47229       1.39375       1.46721
  32  11 2833.8399    3.3278  1.0077 12.1954  0.0000       2.52833  0.0247   0.0517   0.0462    0.0955   0.0000      0.646691   438.9209       2.29870       16.5596      -1.19018      -3.75086      -1.80862      0.905339       1.19029       1.29108       1.39636       1.48588       1.41904
  32  12 2992.8293    4.0975  0.9774 12.6799  0.0000       1.44403  0.0238   0.0644   0.0454    0.0964   0.0000      0.619223   438.9490       2.37382       14.7709     -0.739169      -2.15422      -3.18089      0.938907       1.17827       1.31042       1.35862       1.40693       1.40189
  32  13 3149.0441    4.2162  1.1768 12.8545  0.0000       1.06401  0.0290   0.0639   0.0528    0.0993   0.0000      0.674082   437.0048       2.61257       15.3866      -3.65309      -5.87508      -5.84290       1.04725       1.33593       1.45684       1.60303       1.61803       1.61644
  32  14 3303.4874    3.9340  1.6883 12.4112  0.0000      0.429237  0.0360   0.0486   0.0627    0.0733   0.0000      0.362571   440.1411       3.50066       12.8770      0.662490      -3.80507      -6.48767       1.23674       1.57729       1.70748       1.85117       1.87453       1.86884
  32  15 3456.9619    3.2523  2.4140 11.9525  0.0000       1.00840  0.0435   0.0339   0.0795    0.0509   0.0000      0.222869   441.6061      0.624624       14.2047      -1.60252       1.62424      -5.77811       1.51034       1.96768       2.11401       2.26105       2.34469       2.30038
  32  16 3609.8340    2.6698  3.9821 11.2442  0.0000      0.810231  0.0592   0.0219   0.1034    0.0403   0.0000      0.126536   440.1205       8.81711       13.5126       1.31936      -8.75567      -8.00012       1.97672       2.65083       2.85169       3.11567       3.16859       3.14812
  32  17 3761.6468    2.2347  5.5865 10.7766  0.0000      0.467842  0.0739   0.0159   0.1331    0.0358   0.0000     0.0874174   440.1958       5.40761       14.4341      -9.15519      -7.17360      -6.61222       2.44187       3.30377       3.63028       3.83775       3.94683       3.95210
  32  18 3912.9794    1.8468  7.8222 10.5664 -0.0000      0.401958  0.0986   0.0119   0.1796    0.0290   0.0000     0.0692143   438.9209     -0.340193      0.675898       1.57704       7.86914      -5.08858       3.13159       4.11515       4.61133       4.90835       5.08616       4.98801
  32  19 4063.9116    1.5679 10.8241 10.3518 -0.0002      0.344965  0.1431   0.0090   0.2425    0.0266   0.0000     0.0645235   441.3134     -0.325997       17.3030      -4.80454      -12.8236      -11.3811       4.18212       5.51268       6.15717       6.59585       6.80271       6.73400
  32  20 4213.9769    1.3190 13.8837 10.2184  0.0004      0.329584  0.2031   0.0071   0.3084    0.0244   0.0000     0.0703918   437.4472       5.95232       9.19807       18.0253     -0.904538      -11.4837       5.31428       7.03206       7.78969       8.43099       8.57946       8.59995
  33   4 1633.2466    0.2736  0.2218  9.2366  0.0000       25.2272  0.0107   0.0089   0.0210    0.0308   0.0000       5.15290   440.4476      0.321694       19.2859     -0.415269      -3.15158     -0.628493      0.487615      0.652086      0.770013      0.710726      0.733974      0.827245
  33   5 1823.9186    0.4319  0.4691  9.2815  0.0000       15.7406  0.0160   0.0098   0.0329    0.0430   0.0000       1.99819   440.1770      -1.81229       19.1434     -0.505661      -1.79680     -0.920152      0.658355      0.869602      0.949098       1.02249       1.05545      0.983604
  33   6 2007.7162    0.7023  0.6151  9.3015  0.0000       9.00563  0.0171   0.0133   0.0341    0.0672   0.0000       1.03836   441.1013      -1.83441       21.0489      -1.74339      -3.80497       1.24041      0.684588      0.895771      0.958150       1.07951       1.04367       1.06683
  33   7 2187.4552    1.0258  0.8796  9.5459  0.0000       5.22046  0.0223   0.0163   0.0418    0.1023   0.0000      0.739490   440.8082     -0.309513       20.9708      -2.55555     -0.583921     -0.511978      0.843048       1.12215       1.20274       1.32382       1.37512       1.34853
  33   8 2360.9418    1.4708  1.0239 10.5623  0.0001       4.40522  0.0257   0.0229   0.0479    0.0903   0.0000      0.761431   440.0439       1.53531       22.3733      -2.02529      -2.54795      -2.71139      0.875405       1.19915       1.26617       1.43841       1.41527       1.37351
  33   9 2529.2763    2.0598  1.1028 10.8991  0.0000       1.77544  0.0262   0.0304   0.0489    0.1122   0.0000      0.644659   439.9305      -1.37366       20.2740      -1.51061      -5.40231      -1.06599      0.945451       1.24590       1.35995       1.50152       1.50580       1.51367
  33  10 2695.1640    2.7735  1.1141 11.7206  0.0001       2.49291  0.0284   0.0412   0.0478    0.1030   0.0000      0.623837   439.3917      0.834329       17.0542      -1.82644      -4.39216      -4.01264      0.967836       1.21826       1.28731       1.45009       1.43452       1.40261
  33  11 2858.6950    3.5290  1.0120 12.2863  0.0000       2.93016  0.0241   0.0546   0.0459    0.0956   0.0000      0.721338   439.9074       1.27313       16.0706      -2.23916      -2.87401      -3.34054      0.873157       1.14455       1.25152       1.37783       1.40922       1.43343
  33  12 3018.8791    4.2722  1.0266 12.6751  0.0007      0.138856  0.0243   0.0650   0.0452    0.0963   0.0000      0.642529   438.0903       1.82551       15.7219      -2.04973     -0.956947      -4.66116      0.900495       1.13991       1.28318       1.36572       1.34218       1.39177
  33  13 3176.1764    4.3195  1.2276 12.8635  0.0000      0.566166  0.0286   0.0632   0.0547    0.0908   0.0000      0.517791   437.6011       5.22148       14.2985      -2.58942      -1.64705      -4.32317      0.955499       1.27460       1.37737       1.49914       1.46382       1.52939
  33  14 3331.6273    3.7627  1.9355 12.2464  0.0000       1.26665  0.0372   0.0428   0.0686    0.0633   0.0000      0.292625   441.1703       7.43120       13.4704     -0.609768       1.46543      -6.07057       1.25083       1.62377       1.73481       1.93505       1.95669       1.98490
  33  15 3486.0632    3.1923  2.8837 11.6764  0.0000      0.913825  0.0459   0.0300   0.0880    0.0499   0.0000      0.190907   440.5666       4.50158       12.3799       1.04195      -1.68780      -11.4207       1.50961       2.01012       2.18902       2.42599       2.46204       2.40139
  33  16 3639.4511    2.5988  4.1851 11.1103  0.0000      0.557234  0.0590   0.0202   0.1056    0.0393   0.0000      0.112755   441.6382       7.14757       11.8960     -0.299837       3.96425      -2.84969       1.93053       2.48994       2.78978       2.97307       3.01451       3.02187
  33  17 3792.4565    2.1444  5.9200 10.7749 -0.0000      0.667335  0.0758   0.0148   0.1394    0.0325   0.0000     0.0826499   438.5314       3.68501       10.9861      -1.26071      0.667824      -7.03488       2.43051       3.19797       3.56917       3.83787       3.85401       3.87917
  33  18 3944.1860    1.8229  8.5692 10.4476  0.0000      0.413900  0.1052   0.0109   0.1869    0.0284   0.0000     0.0665016   445.0022       8.47581       9.24991      -10.5634     -0.902259      -14.3076       3.17789       4.34615       4.72596       5.18336       5.08868       5.17315
  33  19 4095.5042    1.5304 11.8285 10.3231  0.0005      0.257075  0.1563   0.0082   0.2578    0.0257   0.0000     0.0636842   447.3895      -4.76864       16.0875      -13.3638       2.18522      -11.0499       4.26854       5.65414       6.20962       6.66753       6.78130       6.65708
  33  20 4246.4878    1.2607 14.0961 10.2197  0.0005      0.368776  0.2045   0.0068   0.3154    0.0234   0.0000     0.0702709   438.2817       3.75258       14.9399       16.4422       6.97194      -6.40550       5.12065       6.84557       7.71898       8.23982       8.47524       8.32215
  34   3 1441.1460    0.1565  0.1179  9.3080  0.0000       1.77833  0.0098   0.0076   0.0188    0.0233   0.0000       19.6021   440.5259     -0.872569       20.1070      -1.34496      -3.13266     0.0255217      0.433586      0.542646      0.555096      0.696928      0.757691      0.767003
  34   4 1649.7430    0.2818  0.2964  9.1924  0.0000       17.9174  0.0140   0.0082   0.0270    0.0322   0.0000       3.67485   440.9764      0.764384       21.1100     -0.387739      -3.38298     -0.222768      0.475235      0.755554      0.748840      0.814779      0.860002      0.875274
  34   5 1841.3013    0.4766  0.4307  9.2750  0.0000       13.1990  0.0143   0.0106   0.0286    0.0446   0.0000       1.70368   440.3243      0.743018       19.9860      0.209192      -3.08897      0.393871      0.547796      0.764438      0.827942      0.905257      0.900748      0.911511
  34   6 2026.4339    0.6998  0.6797  9.4354  0.0000       8.99451  0.0193   0.0126   0.0372    0.0681   0.0000       1.02103   441.7806      -1.96066       20.1057     -0.852064      -2.18113      0.670519      0.711781      0.932310       1.11395       1.16477       1.23571       1.24118
  34   7 2207.1915    1.0356  0.9173  9.8903  0.0000       6.19740  0.0237   0.0163   0.0440    0.0833   0.0000      0.858565   439.6888    -0.0676881       21.3247     -0.997629      -4.00871      -4.24899      0.821442       1.13619       1.21013       1.38616       1.40848       1.35332
  34   8 2381.4207    1.5679  1.0797 10.5462  0.0000       4.57898  0.0259   0.0234   0.0489    0.0987   0.0000      0.686397   440.1441      -1.13222       20.2608       1.31743      -1.62853      -3.01467      0.867302       1.17460       1.30290       1.37882       1.38573       1.38743
  34   9 2550.7592    2.1480  1.1450 11.2820  0.0000       2.86408  0.0273   0.0312   0.0518    0.0874   0.0000      0.706349   441.6262    -0.0837869       21.0062    -0.0483091      -3.99883      -2.76564      0.856664       1.16258       1.24728       1.35644       1.38503       1.41159
  34  10 2718.1026    2.8972  1.0883 11.7950 -0.0000       1.92702  0.0256   0.0426   0.0476    0.0971   0.0000      0.668583   439.4114       2.51103       17.0462     -0.395904     -0.109221      -4.59753      0.848673       1.16649       1.22427       1.38624       1.26314       1.34091
  34  11 2883.0399    3.7584  1.1134 12.0195 -0.0004      0.888528  0.0260   0.0538   0.0470    0.1170   0.0000      0.611415   438.4495       2.42267       16.8590      -1.33545      -1.96791      -2.05474      0.865481       1.17338       1.20625       1.37453       1.36525       1.37156
  34  12 3044.5313    4.2035  1.1499 12.6624  0.0000      0.720188  0.0278   0.0605   0.0488    0.0975   0.0000      0.614384   438.7967       2.95452       17.7230      -1.42847      -1.82397      -1.77270      0.897110       1.19751       1.27563       1.43568       1.39437       1.46581
  34  13 3202.9303    4.2319  1.3710 12.7706  0.0000      0.722381  0.0320   0.0566   0.0551    0.0803   0.0000      0.499105   440.1494       4.63851       17.0113      -2.05807      -2.75404      -4.65812       1.02794       1.39517       1.41912       1.63884       1.60231       1.62996
  34  14 3359.4278    3.7324  1.9407 12.3582  0.0000      0.852230  0.0370   0.0426   0.0677    0.0627   0.0000      0.294516   439.3424       2.94893       13.4100      -5.32357      -4.10184      -7.71968       1.21910       1.61998       1.80369       1.99116       1.95398       2.02110
  34  15 3514.7780    3.0624  3.0863 11.6611  0.0000      0.876483  0.0497   0.0275   0.0876    0.0450   0.0000      0.172351   439.9797      0.937381       12.6255     -0.546422    -0.0999633      -11.9479       1.54718       2.11304       2.30690       2.52894       2.50115       2.55849
  34  16 3669.0810    2.5262  4.5354 11.1678  0.0001      0.589926  0.0617   0.0191   0.1123    0.0354   0.0000      0.104492   440.9723       5.15297       20.5979      -1.66281      -2.26676      -7.36384       1.95630       2.61459       2.81150       3.12391       3.17403       3.21072
  34  17 3822.6121    2.0778  6.7883 10.6774  0.0000      0.575432  0.0847   0.0134   0.1477    0.0313   0.0000     0.0716201   437.2720       7.28005       19.2219      -10.8576      -6.21692      -2.06607       2.56386       3.42416       3.81377       4.08321       4.14887       4.18189
  34  18 3975.2238    1.7730  9.6667 10.3456 -0.0001      0.404651  0.1164   0.0097   0.2021    0.0278   0.0000     0.0619935   440.1694       13.1040       21.2782      -10.2017      -4.35285      -10.6735       3.36596       4.52800       4.91908       5.33580       5.51988       5.45445
  34  19 4126.6663    1.4476 12.1566 10.3011  0.0000      0.197226  0.1646   0.0076   0.2668    0.0248   0.0000     0.0702040   442.1240       14.7790       17.4665      -2.57123       1.42645      -10.4982       4.31438       5.70594       6.26566       6.87426       6.95261       6.98440
  35   2 1221.9411    0.0798  0.0895  9.3504  0.0000       4.51343  0.0169   0.0068   0.0238    0.0207   0.0000       93.2440   441.8246     -0.670448       19.6134     -0.351203      -3.18255      0.893845      0.702604      0.899834      0.928985       1.06059       1.03931       1.06239
  35   3 1456.6297    0.1625  0.1206  9.2305  0.0000       39.4270  0.0100   0.0076   0.0189    0.0251   0.0000       16.6500   441.4627      0.116332       19.9239     0.0626827      -2.56387     -0.528425      0.464783      0.609753      0.713984      0.792589      0.851644      0.732238
  35   4 1665.9957    0.3029  0.3379  9.2080  0.0000       16.4791  0.0140   0.0082   0.0282    0.0335   0.0000       3.25056   440.7993      -1.04027       19.4720    -0.0319708      -3.97577      -1.03342      0.554648      0.706701      0.867653      0.950036      0.953479      0.955741
  35   5 1858.5186    0.5096  0.3903  9.2301  0.0000       11.1363  0.0128   0.0115   0.0259    0.0460   0.0000       1.55945   440.9662     -0.499584       19.0246     -0.178764      -2.74421      0.436976      0.494008      0.664498      0.786109      0.789186      0.863040      0.844167
  35   6 2044.9526    0.7315  0.6905  9.4963  0.0000       9.64861  0.0189   0.0129   0.0361    0.0618   0.0000       1.03972   442.1307      0.283212       20.2410     -0.140299      -3.75439      -2.88790      0.696414      0.913318       1.04912       1.09880       1.12193       1.14420
  35   7 2226.6267    1.0740  0.8796 10.1254  0.0000       8.65776  0.0222   0.0174   0.0431    0.0738   0.0000      0.872041   441.8186      0.663794       18.5179       1.61639      -3.93880     -0.260775      0.781104       1.03003       1.18390       1.24987       1.31885       1.40843
  35   8 2401.4832    1.6665  1.0588 10.3835  0.0000       3.37928  0.0251   0.0238   0.0443    0.1099   0.0000      0.662999   439.6509      0.156320       18.2221      -3.04741      -2.09038      -2.60704      0.842340       1.09917       1.17414       1.29632       1.32544       1.38277
  35   9 2571.9201    2.2541  1.1612 11.2827  0.0000       1.54398  0.0290   0.0323   0.0490    0.1049   0.0000      0.688373   439.8839       1.45237       20.1961     -0.792596      -2.81958      -1.65969      0.924276       1.23857       1.31227       1.44023       1.43255       1.49830
  35  10 2740.6144    2.9664  1.0962 11.9818  0.0000       1.12354  0.0265   0.0430   0.0482    0.0880   0.0000      0.666916   441.8649       2.24559       18.6825     -0.638784      -2.72142      -2.10437      0.883247       1.13368       1.22522       1.34091       1.38661       1.38471
  35  11 2906.9670    3.8338  1.0846 12.1922  0.0000       1.33126  0.0244   0.0550   0.0465    0.1099   0.0000      0.571977   440.4975       1.06277       16.9386      -2.19836      -3.85226      -1.21462      0.825979       1.07300       1.14070       1.31068       1.32773       1.35033
  35  12 3069.7468    4.2686  1.0940 12.7840  0.0000       1.14732  0.0253   0.0620   0.0483    0.0898   0.0000      0.607739   440.2599       2.14227       14.1586      -3.82943      -2.60359      -4.27471      0.851858       1.13346       1.22231       1.32016       1.26108       1.35413
  35  13 3229.3521    4.1668  1.4351 12.7979  0.0000       1.16134  0.0327   0.0550   0.0563    0.0757   0.0000      0.487711   441.1419       4.40874       15.0590      -3.60638      -1.57339      -4.22869       1.02308       1.35459       1.49337       1.60264       1.65370       1.62271
  35  14 3386.8668    3.5575  2.0917 12.3160 -0.0005       1.33626  0.0380   0.0390   0.0723    0.0533   0.0000      0.294709   441.2214       6.13582       13.7537      -3.43316      -1.87910      -3.60150       1.19154       1.55414       1.73257       1.88121       1.92029       1.90372
  35  15 3543.0667    2.9718  3.3761 11.6454 -0.0003      0.621325  0.0515   0.0252   0.0915    0.0398   0.0000      0.156506   437.6596       7.13086       11.4193      -2.86291       1.13323      -3.00950       1.55270       2.10921       2.26119       2.52662       2.61989       2.54981
  35  16 3698.2671    2.4300  5.1734 10.9349 -0.0000      0.712816  0.0655   0.0169   0.1202    0.0334   0.0000     0.0854444   445.4983       4.27862       11.7629      -9.90160      -5.17791      -5.87628       1.93968       2.67248       2.85766       3.17659       3.21181       3.19731
  35  17 3852.5366    2.0187  7.2709 10.6398  0.0000      0.532097  0.0873   0.0124   0.1571    0.0293   0.0000     0.0715769   439.9827       7.12528       14.0281      -3.41076      -12.3190       1.66176       2.56224       3.42549       3.70321       4.08873       4.22232       4.19301
  35  18 4005.6776    1.6908  9.7139 10.3607  0.0000      0.293347  0.1198   0.0092   0.2056    0.0268   0.0000     0.0646277   435.2323       11.3668       10.4026       7.85023      -17.3139      -18.9066       3.30756       4.41840       4.86819       5.19584       5.38817       5.39967
  35  19 4158.5092    1.3771 12.7816 10.2769 -0.0011      0.255794  0.1823   0.0070   0.2837    0.0236   0.0000     0.0747915   434.2678      -2.10390       14.4664      -13.3924      -1.02858      -13.5304       4.50244       5.98680       6.66256       7.18571       7.29925       7.28653
  36   2 1235.6472    0.0881  0.0901  9.3676  0.0000       7.74928  0.0176   0.0072   0.0349    0.0208   0.0000       82.9780   441.0685     -0.218475       21.3999      0.785907      -2.29011     -0.404336      0.832822       1.47040       1.86972       1.69045       1.25441      0.797402
  36   3 1471.8402    0.1655  0.1340  9.2312  0.0000       39.6301  0.0105   0.0073   0.0177    0.0261   0.0000       14.8860   441.3257     -0.232322       19.7947      0.171389      -3.27641     -0.381952      0.412559      0.562401      0.650336      0.704759      0.771538      0.734184
  36   4 1681.9344    0.3027  0.2913  9.2475 -0.0002       19.3275  0.0125   0.0085   0.0251    0.0323   0.0000       3.59219   440.9830     -0.487002       21.6436      0.751816      -2.78365      0.194241      0.481876      0.663402      0.727568      0.770187      0.783130      0.797229
  36   5 1875.5070    0.5187  0.4497  9.3646  0.0000       14.1395  0.0140   0.0111   0.0287    0.0438   0.0000       1.59681   441.6630      0.920412       20.7815      0.435531      -4.38776      -1.70833      0.544867      0.689493      0.744518      0.802549      0.870609      0.915476
  36   6 2063.2081    0.7750  0.7062  9.4630  0.0000       7.21942  0.0177   0.0132   0.0371    0.0704   0.0000      0.927854   441.8870      0.340153       18.7945     -0.605275      -2.21182     -0.173834      0.632460      0.850802      0.922415       1.02184       1.07054       1.08720
  36   7 2245.6742    1.1439  0.9640  9.8584  0.0000       5.03717  0.0231   0.0170   0.0441    0.0935   0.0000      0.747918   439.3078       1.82468       21.0725     -0.396491      -1.74472      -1.71930      0.728154      0.984621       1.09904       1.19646       1.18250       1.19609
  36   8 2421.2686    1.6811  1.1421 10.7264  0.0000       3.07694  0.0274   0.0240   0.0488    0.0967   0.0000      0.664080   440.0978      0.266336       20.7089     -0.442238      -3.89605     -0.519614      0.836479       1.10739       1.19116       1.32412       1.27471       1.35211
  36   9 2592.9284    2.2845  1.1871 11.4107  0.0000       3.31490  0.0277   0.0328   0.0519    0.0956   0.0000      0.679375   440.7494       2.15591       18.7708       1.13765      -2.41169      -2.60971      0.867773       1.13230       1.25462       1.36822       1.41907       1.39228
  36  10 2762.8435    3.1097  1.0344 12.0671  0.0004       2.73883  0.0239   0.0454   0.0450    0.0862   0.0000      0.682523   441.5326       1.16650       19.3525     -0.474943      -3.04485      -1.27076      0.775391      0.992632       1.08914       1.22873       1.23316       1.27888
  36  11 2930.3798    4.0949  1.0898 12.0939 -0.0000       1.29573  0.0236   0.0574   0.0449    0.1258   0.0000      0.573259   441.0818       1.39693       16.7112     -0.694965     0.0652953      -3.53379      0.784105       1.04555       1.11569       1.28360       1.27232       1.27221
  36  12 3094.4374    4.5185  1.1453 12.9374  0.0000      0.998868  0.0264   0.0645   0.0494    0.0927   0.0000      0.645438   438.4208       2.88752       16.6795      0.160726      -1.63166      -4.98273      0.870320       1.11716       1.23444       1.26977       1.32974       1.35603
  36  13 3255.2141    4.1525  1.5444 12.7027  0.0000      0.571724  0.0316   0.0514   0.0585    0.0692   0.0000      0.418852   438.9613       3.99019       15.7004      -2.45727     -0.173630      -3.47076      0.984560       1.21337       1.41337       1.51120       1.50748       1.51780
  36  14 3413.9490    3.5029  2.2846 12.1899  0.0000      0.944542  0.0396   0.0352   0.0719    0.0484   0.0000      0.243755   438.5062       3.70573       18.1628      -5.30796      -4.71175      -4.16929       1.19488       1.56718       1.76018       1.86252       1.89398       1.93532
  36  15 3571.0485    2.8972  3.5967 11.4081 -0.0002      0.552809  0.0528   0.0230   0.0908    0.0406   0.0000      0.142076   440.0132       3.65679       21.5878       1.59037     -0.919114      -1.38824       1.55848       2.07365       2.29887       2.52425       2.56971       2.58655
  36  16 3726.8915    2.3701  5.4316 10.9388 -0.0002      0.357233  0.0681   0.0159   0.1225    0.0324   0.0000     0.0840938   438.8555       5.10312       18.5654      -5.25185      0.276425      -12.9501       1.99904       2.64032       2.93608       3.21431       3.26950       3.29050
  36  17 3881.9368    1.9628  7.7556 10.5591  0.0000      0.380016  0.0915   0.0115   0.1624    0.0293   0.0000     0.0649241   442.0618       11.3029       17.5787      -6.18800      -10.2316      -4.02509       2.60846       3.42515       3.81188       4.08022       4.25612       4.25759
  36  18 4036.1767    1.6216 10.7100 10.3885  0.0000      0.291620  0.1366   0.0083   0.2266    0.0257   0.0000     0.0630704   441.8820      -10.4934       19.0428      0.427429      -3.36112      -7.59190       3.45986       4.69616       5.10936       5.64199       5.72716       5.73809
  36  19 4190.4738    1.3395 13.6548 10.3231  0.0000      0.652856  0.1864   0.0069   0.2942    0.0222   0.0000     0.0704986   430.5115       8.00600       6.30315       13.9611       9.76499      -6.87805       4.36667       5.85096       6.52030       6.93548       7.18302       7.17298
  37   2 1249.2035    0.0904  0.0837  9.3464  0.0000       70.5853  0.0161   0.0070   0.0208    0.0232   0.0000       77.7897   441.3654      0.425275       21.5170     -0.220724      -2.90637      0.286202      0.483797      0.749518      0.645487      0.851379      0.832209      0.903992
  37   3 1486.8450    0.1761  0.1620  9.2274  0.0000       37.4082  0.0116   0.0071   0.0207    0.0267   0.0000       12.5311   441.0102     -0.300869       20.0872      0.633643      -2.35809      0.241321      0.577588      0.793440      0.796739      0.732752      0.695245      0.722347
  37   4 1697.6396    0.3161  0.3117  9.2318  0.0000       20.9963  0.0120   0.0085   0.0261    0.0322   0.0000       3.15038   441.5318      0.391873       20.8147      0.664037      -2.41300      0.809103      0.444665      0.605211      0.664305      0.697428      0.716799      0.708188
  37   5 1892.2805    0.5546  0.5059  9.2366  0.0000       10.1358  0.0146   0.0108   0.0295    0.0493   0.0000       1.31805   441.1787      0.156060       20.4590     -0.872997      -2.06988      0.395628      0.510212      0.701459      0.774323      0.859288      0.869687      0.894021
  37   6 2081.2622    0.8051  0.7911  9.4038  0.0000       8.08167  0.0205   0.0129   0.0371    0.0770   0.0000      0.855252   440.7388       1.88885       21.7292     -0.304096      -2.24888      0.469909      0.665283      0.877571      0.973652       1.06085       1.06610       1.06719
  37   7 2264.4964    1.2191  0.9717  9.9442  0.0001       5.50587  0.0218   0.0181   0.0444    0.0909   0.0000      0.726300   441.7845      0.405491       19.2916      -2.12163      0.608192     -0.862204      0.718934      0.930855       1.00257       1.16140       1.17429       1.16573
  37   8 2440.8347    1.7479  1.1627 10.8844  0.0000       3.36375  0.0277   0.0246   0.0494    0.0908   0.0000      0.690956   438.7055     -0.401782       19.0014     -0.803630      -4.59116      -2.04027      0.841610       1.09926       1.22334       1.33442       1.36940       1.39844
  37   9 2613.4889    2.3883  1.2481 11.2841  0.0000       2.70802  0.0284   0.0320   0.0501    0.0966   0.0000      0.606743   440.5137      0.964190       18.6553      0.613776      -2.63534     -0.635990      0.823378       1.08465       1.17266       1.32058       1.30527       1.33890
  37  10 2784.6909    3.2077  1.0765 12.1892  0.0000       2.50240  0.0240   0.0462   0.0474    0.0849   0.0000      0.656564   439.7816       1.38888       19.6520      -3.85188      -2.22351      -1.21692      0.726666       1.00172       1.09118       1.24413       1.15583       1.21961
  37  11 2953.4183    4.1411  1.0206 12.5034  0.0000       1.66083  0.0227   0.0589   0.0428    0.0915   0.0000      0.657785   441.3985       2.02028       18.2948      -1.79495      -4.89295      -1.34875      0.735127      0.956096       1.05880       1.13320       1.15328       1.17514
  37  12 3118.6463    4.4056  1.1590 13.0800  0.0002      0.473124  0.0277   0.0634   0.0485    0.0851   0.0000      0.620683   439.1457       1.83177       15.3289      -3.92438     -0.566922      -3.82818      0.837109       1.11386       1.21798       1.33864       1.35133       1.34848
  37  13 3280.9173    3.9947  1.7042 12.5600  0.0000       1.90513  0.0335   0.0458   0.0597    0.0595   0.0000      0.377140   440.2468       3.69874       15.2908      -3.10649    -0.0990557      -4.45431      0.961217       1.26844       1.43537       1.51247       1.58909       1.62470
  37  14 3440.5990    3.3746  2.5249 11.9350  0.0000      0.262928  0.0417   0.0315   0.0746    0.0468   0.0000      0.235186   441.2295       2.41559       13.5891      0.943946      -1.01192      -9.59947       1.21234       1.64485       1.80171       1.98335       2.01067       2.01263
  37  15 3598.7525    2.7631  3.8712 11.3707  0.0000      0.520425  0.0536   0.0213   0.0971    0.0376   0.0000      0.115221   440.9788       4.90042       15.6254       1.90152      -2.14383      -8.90484       1.53947       2.08708       2.29615       2.46285       2.51781       2.52734
  37  16 3755.6575    2.2567  5.7535 10.8819  0.0000      0.589852  0.0712   0.0146   0.1296    0.0310   0.0000     0.0860103   433.9078       7.91226       12.1433      -4.66929       2.28237      -12.7708       2.00964       2.67951       2.96608       3.24832       3.32432       3.32944
  37  17 3911.0319    1.8833  8.4912 10.5523 -0.0002      0.287919  0.1001   0.0104   0.1785    0.0268   0.0000     0.0683154   443.2744       10.6919       20.5924      -3.72902      -4.32494       2.54799       2.74947       3.64448       4.11827       4.44293       4.63100       4.56477
  37  18 4065.7061    1.5902 12.0031 10.3400  0.0012      0.179006  0.1559   0.0075   0.2469    0.0248   0.0000     0.0698955   444.3231       10.6438       10.8266      -12.1417      -6.80355      -14.4023       3.68494       4.96068       5.47928       5.97152       6.05152       6.06843
  38   2 1262.5571    0.0778  0.0902  9.3205  0.0000       93.6584  0.0147   0.0063   0.0274    0.0244   0.0000       89.2133   440.8532      0.937588       20.8109       1.05123      -4.09417    -0.0304374      0.554178      0.579338      0.750915      0.867918      0.899703      0.864036
  38   3 1501.5756    0.1785  0.1848  9.1950  0.0000       48.8962  0.0107   0.0068   0.0222    0.0262   0.0000       11.2035   442.2957     -0.711144       19.9709     -0.407569      -2.69624      0.536542      0.377855      0.520610      0.558515      0.655111      0.597780      0.714189
  38   4 1713.0679    0.3490  0.3030  9.1855  0.0000       14.0044  0.0120   0.0089   0.0229    0.0347   0.0000       2.76897   440.8662      0.154553       20.6561     -0.764344      -4.42886      0.802096      0.514456      0.733528      0.814094      0.897792      0.904110      0.862724
  38   5 1908.8996    0.5750  0.4964  9.3329  0.0001       11.4787  0.0146   0.0112   0.0287    0.0496   0.0000       1.33565   441.0353     0.0358007       21.6688     -0.350088      -2.92192      0.648120      0.523146      0.693967      0.701332      0.813444      0.864984      0.901575
  38   6 2099.0536    0.8500  0.7725  9.5554  0.0000       7.53377  0.0185   0.0137   0.0383    0.0704   0.0000      0.877848   442.9251      -1.37161       19.7214     -0.758648      -2.34497     -0.962502      0.614541      0.821837      0.883743      0.953150       1.02467       1.05412
  38   7 2283.0000    1.3046  1.0423  9.9414  0.0000       3.45322  0.0234   0.0183   0.0458    0.1057   0.0000      0.690682   441.8765       1.27848       21.2313      0.491234      -2.11347       1.00258      0.735511      0.996457       1.04676       1.19251       1.19138       1.22747
  38   8 2460.0579    1.8199  1.1962 10.8931  0.0000       2.97179  0.0267   0.0252   0.0513    0.0983   0.0000      0.661075   441.1499       2.59304       19.9692      -2.48596      -2.21494     -0.428949      0.783882       1.05827       1.16358       1.24401       1.33755       1.31570
  38   9 2633.8215    2.4771  1.2441 11.4504 -0.0056       1.67936  0.0276   0.0322   0.0503    0.0833   0.0000      0.610874   442.4741       1.85275       17.2404      -1.61087    -0.0468833      -3.08927      0.802684       1.07316       1.16391       1.31745       1.37241       1.36890
  38  10 2806.1780    3.3746  1.0945 12.0069  0.0000       1.41543  0.0235   0.0468   0.0464    0.1022   0.0000      0.622238   440.7279       2.08351       20.4729      -1.46460      -1.87896      -5.61222      0.757569      0.965205       1.05685       1.13971       1.18761       1.18427
  38  11 2976.0269    4.2104  1.0741 12.6164  0.0000      0.821242  0.0234   0.0588   0.0453    0.0917   0.0000      0.679674   440.2666       1.09156       18.0045      -1.97093    -0.0755394      -1.74868      0.705922      0.904008      0.996280       1.08214       1.11603       1.15436
  38  12 3142.4474    4.3914  1.1900 13.1251  0.0000      0.160522  0.0270   0.0617   0.0518    0.0811   0.0000      0.618381   441.1084       2.39166       17.2568     -0.931231    -0.0612569      -1.55620      0.782146       1.03684       1.12655       1.24046       1.23884       1.29042
  38  13 3305.9383    4.0005  1.8066 12.4837 -0.0000       1.10344  0.0338   0.0436   0.0593    0.0563   0.0000      0.305688   441.5431       7.25217       15.0349      -1.77311      -1.43433      -6.01966      0.985438       1.30800       1.48143       1.63819       1.66152       1.70016
  38  14 3466.9369    3.3013  2.7480 11.8606 -0.0001      0.404790  0.0431   0.0290   0.0779    0.0431   0.0000      0.198693   437.6987       2.02356       16.2311      -2.72048     -0.723633      -3.62802       1.18925       1.62498       1.77264       1.92949       1.95622       1.98706
  38  15 3626.0830    2.6436  4.2839 11.2896  0.0000      0.481700  0.0566   0.0192   0.1021    0.0342   0.0000      0.105963   437.5604       4.55136       9.27439      -1.54033      0.256151      -5.20148       1.60028       2.12680       2.31207       2.55089       2.61907       2.62769
  38  16 3783.8584    2.2891  6.4915 10.6936  0.0000      0.516742  0.0731   0.0135   0.1353    0.0302   0.0000     0.0682185   436.8394       1.15826       20.4228      -4.84864       4.11957      -8.99122       2.03991       2.70105       2.94960       3.25939       3.35619       3.28032
  38  17 3940.3295    1.8121  8.8001 10.5455 -0.0005      0.460138  0.1054   0.0098   0.1850    0.0260   0.0000     0.0682903   435.9689       4.47867       12.9568      -3.69962      -2.65048      -5.60342       2.70687       3.64928       4.05886       4.38438       4.51776       4.51472
  38  18 4095.6074    1.4866 11.5482 10.3904 -0.0005      0.273152  0.1549   0.0072   0.2487    0.0237   0.0000     0.0754384   442.0229       11.2759       11.2963      0.985992       19.4646      -7.11555       3.52573       4.74975       5.28539       5.77549       5.91700       5.94941
  39   2 1275.7340    0.1014  0.1157  9.2691  0.0000       63.9359  0.0131   0.0062   0.0248    0.0230   0.0000       51.9018   441.7568     -0.307348       20.6871      -1.03500      -4.58072      0.503977      0.430483      0.535304      0.615523      0.650299      0.712710      0.671373
  39   3 1516.0544    0.2046  0.1719  9.2111  0.0000       20.9782  0.0093   0.0075   0.0211    0.0241   0.0000       9.24026   441.2594     -0.127531       20.4912      0.168210      -3.47474     -0.517398      0.401059      0.455596      0.528858      0.562785      0.649960      0.703603
  39   4 1728.3079    0.3605  0.3221  9.2480  0.0000       19.2747  0.0117   0.0090   0.0241    0.0331   0.0000       2.71140   441.6986     0.0261038       19.2107     -0.455648      -2.51102      0.328478      0.426191      0.581513      0.630934      0.693164      0.699876      0.706677
  39   5 1925.2903    0.5814  0.5378  9.2538  0.0000       11.2829  0.0150   0.0109   0.0303    0.0520   0.0000       1.22708   441.6929     -0.358086       20.7348      0.728138      -2.39238     -0.847039      0.532099      0.690632      0.797601      0.850733      0.896247      0.881815
  39   6 2116.6952    0.8644  0.7979  9.6118  0.0000       7.47922  0.0196   0.0134   0.0378    0.0688   0.0000      0.893463   439.9982     -0.628848       20.3574      0.564050      -3.28155      0.877870      0.630813      0.801828      0.878911      0.939090      0.963252      0.974426
  39   7 2301.3998    1.3401  0.9450 10.2503 -0.0008       5.91964  0.0221   0.0194   0.0413    0.0830   0.0000      0.740308   440.7422       1.12713       20.0301      0.930053      -3.39987      -2.21698      0.664622      0.882014      0.932426       1.02243       1.06981       1.12987
  39   8 2479.1943    1.9157  1.1887 10.8267  0.0006       3.50651  0.0273   0.0257   0.0477    0.0974   0.0000      0.664438   440.7046       1.38749       21.7828       2.86910      -2.12253      -1.52692      0.781287       1.02855       1.12389       1.26661       1.33103       1.27716
  39   9 2654.0466    2.6232  1.2141 11.4269  0.0000       3.65191  0.0264   0.0346   0.0475    0.0975   0.0000      0.576167   440.7380      0.521344       19.1375     -0.402089      -2.31347      -2.17841      0.761226       1.02312       1.11294       1.25522       1.27129       1.30047
  39  10 2827.4423    3.3479  1.0872 12.2454  0.0000       2.14356  0.0251   0.0470   0.0444    0.0871   0.0000      0.651217   441.3188       1.80727       19.7571     -0.518222      -2.62963      -3.58644      0.742529      0.999141       1.05980       1.20797       1.21357       1.25910
  39  11 2998.2873    4.2307  1.1267 12.6691  0.0000       1.65862  0.0252   0.0576   0.0459    0.0859   0.0000      0.698060   440.8444       4.79873       19.5387      -1.28995      -4.39978      -2.94105      0.726608      0.955157       1.02121       1.15182       1.15805       1.15543
  39  12 3165.8753    4.3501  1.2803 12.8655  0.0000      0.446675  0.0277   0.0570   0.0506    0.0775   0.0000      0.558303   441.5518       3.28637       17.4801     -0.969740      -1.62113      -4.88390      0.781007       1.00965       1.11940       1.24262       1.23584       1.27615
  39  13 3330.6175    3.8854  1.9774 12.3168  0.0001       1.04195  0.0351   0.0406   0.0636    0.0549   0.0000      0.289411   441.5195       3.62110       18.8261      -2.66970      -2.27889      -5.39093       1.00018       1.29397       1.41093       1.60170       1.59271       1.64194
  39  14 3492.8581    3.1896  2.8435 11.8504  0.0000      0.640500  0.0435   0.0277   0.0805    0.0408   0.0000      0.193193   442.1319       1.94561       15.0153      -4.47161      -2.02914      -3.89759       1.23734       1.65493       1.86384       2.04724       2.08693       2.08939
  39  15 3653.1560    2.5876  4.6748 11.1546  0.0000      0.526461  0.0592   0.0177   0.1066    0.0324   0.0000      0.101511   444.0933       6.21393       14.5302      -3.86623       1.85967      -3.71569       1.61973       2.15343       2.42340       2.63861       2.68570       2.70976
  39  16 3811.6137    2.1399  6.8350 10.6215  0.0001      0.298380  0.0783   0.0123   0.1411    0.0291   0.0000     0.0694747   438.4019       3.83118       15.1156      -4.01966      -6.52564      -4.98504       2.10987       2.77314       3.07626       3.38389       3.51158       3.52650
  39  17 3969.1133    1.7724  9.7888 10.4651  0.0004      0.433158  0.1177   0.0089   0.2015    0.0251   0.0000     0.0642377   437.1048       2.88112       13.9231      -6.87242       10.6106      -10.0781       2.83234       3.85289       4.23009       4.62605       4.79873       4.82492
  39  18 4125.3570    1.4455 12.6737 10.3128  0.0000      0.411470  0.1711   0.0067   0.2673    0.0228   0.0000     0.0736730   436.7625       3.49583       6.45471       7.98138      -5.69088      -9.75891       3.79676       5.04302       5.64693       5.99091       6.30045       6.27338
  40   2 1288.7507    0.1020  0.0963  9.2645  0.0000       52.1568  0.0120   0.0063   0.0200    0.0217   0.0000       52.8900   441.0240     0.0893394       20.2532     -0.220064      -2.64041      0.458515      0.420672      0.639551      0.681188       1.00867      0.980573       1.05239
  40   3 1530.3210    0.2066  0.1604  9.2408  0.0002       16.5102  0.0087   0.0075   0.0179    0.0231   0.0000       9.20548   441.4568       1.19224       20.9832     -0.884109      -1.95452      0.286678      0.329183      0.476119      0.538163      0.638988      0.658694      0.641175
  40   4 1743.2994    0.3904  0.3613  9.1832  0.0000       15.4170  0.0115   0.0091   0.0257    0.0352   0.0000       2.25163   441.0837      0.208350       20.6594      0.211707      -2.48666     -0.346490      0.407466      0.530830      0.587163      0.642852      0.654922      0.680856
  40   5 1941.5214    0.6164  0.5647  9.3881  0.0000       11.5652  0.0163   0.0111   0.0292    0.0492   0.0000       1.24925   441.8490      0.557937       20.8739     -0.924703      -3.38990      -1.94923      0.500081      0.669739      0.705855      0.815414      0.797429      0.847485
  40   6 2134.1214    0.8928  0.8893  9.6744  0.0000       7.83133  0.0210   0.0135   0.0411    0.0749   0.0000      0.855555   440.7305      0.878914       20.1204      -2.39628      -3.41720      -2.23490      0.644310      0.840298      0.939843       1.03477       1.09323       1.10544
  40   7 2319.5044    1.3686  1.0392 10.3881  0.0000       5.85518  0.0234   0.0192   0.0455    0.0822   0.0000      0.757471   440.4542      0.641416       18.5507    -0.0962805      -2.63104      -1.61335      0.685424      0.922173      0.997472       1.07595       1.11215       1.12515
  40   8 2498.0083    1.9506  1.1568 11.1311 -0.0017       2.36891  0.0263   0.0263   0.0476    0.0849   0.0000      0.690778   441.1402      0.507080       18.8366     -0.411259      -3.86398     -0.957487      0.739932      0.953285       1.05183       1.18792       1.23698       1.22072
  40   9 2673.9193    2.6870  1.2002 11.6274  0.0000       2.79338  0.0266   0.0354   0.0491    0.0968   0.0000      0.661152   441.6118       1.28905       19.8566      -2.94844     -0.786807      -2.61302      0.757357      0.980447       1.04979       1.08881       1.17617       1.16921
  40  10 2848.3866    3.5903  1.0502 12.4927 -0.0004       1.54721  0.0233   0.0501   0.0441    0.0820   0.0000      0.656081   440.5688       2.83117       21.0427      -2.98466     -0.953149      -2.43803      0.689558      0.928218      0.980692       1.10814       1.13617       1.15711
  40  11 3020.1918    4.3086  1.0563 12.8934  0.0000       1.11795  0.0236   0.0599   0.0431    0.0804   0.0000      0.633060   440.9074       2.06634       21.0442     -0.247583      -4.80738      -3.32693      0.707637      0.925308      0.969708       1.09784       1.09162       1.14302
  40  12 3188.8724    4.4058  1.5581 12.5338 -0.0024      0.826990  0.0303   0.0499   0.0540    0.0670   0.0000      0.404465   440.8656       4.39417       19.2118      -2.70245      -1.61183      -3.32561      0.832881       1.10643       1.17133       1.35778       1.38887       1.38459
  40  13 3354.8333    3.7827  1.9695 12.3626  0.0000      0.756145  0.0351   0.0389   0.0622    0.0537   0.0000      0.287637   441.3777       4.41669       15.5621      -1.06834      0.469742      -5.24699      0.964481       1.26234       1.37272       1.49336       1.58096       1.62969
  40  14 3518.4920    3.1009  3.1461 11.7560  0.0000      0.984536  0.0457   0.0250   0.0833    0.0367   0.0000      0.168983   439.7951       5.01140       17.9227      -5.30701      -3.78245      -6.40616       1.22455       1.63447       1.79266       1.99717       2.05841       2.05228
  40  15 3679.7876    2.5427  4.9521 11.0110 -0.0000      0.451135  0.0594   0.0164   0.1090    0.0322   0.0000     0.0942588   440.5991       2.00924       14.3205      0.465637      -1.88479      -7.49820       1.62786       2.15203       2.36348       2.61168       2.69589       2.70068
  40  16 3839.2807    2.0569  7.5890 10.6520 -0.0002      0.352445  0.0871   0.0112   0.1537    0.0273   0.0000     0.0694487   437.9446       5.07853       13.9912      -6.83247     -0.761024      -9.28646       2.21487       2.89323       3.24562       3.49755       3.65709       3.69089
  40  17 3997.3129    1.7344 10.7066 10.4390  0.0005      0.274378  0.1307   0.0080   0.2133    0.0248   0.0000     0.0642817   441.5205       6.77352       16.4670      -7.46759      -6.93875      -5.60404       2.97906       3.98228       4.50287       4.83138       5.04035       4.98742
  40  18 4154.6510    1.4046 13.2403 10.3079 -0.0016      0.445543  0.1771   0.0063   0.2760    0.0221   0.0000     0.0733160   437.2351       6.09550       29.0152      -3.65454      -6.51518      -6.48596       3.73390       5.03226       5.59134       6.10494       6.38710       6.37472
  41   2 1301.5605    0.1030  0.0850  9.2833  0.0002       30.3711  0.0123   0.0072   0.0288    0.0202   0.0000       54.8151   441.8640     -0.782788       20.4703     -0.528028      -3.40798       1.12859      0.340794      0.477614      0.527836      0.734693       1.01072      0.970012
  41   3 1544.3697    0.2228  0.1873  9.2274  0.0000       15.5487  0.0095   0.0074   0.0182    0.0241   0.0000       7.24405   441.7935     -0.295273       20.9440      -1.15408      -2.94128      0.549414      0.343151      0.436079      0.476326      0.513093      0.511801      0.570767
  41   4 1758.0796    0.3925  0.3698  9.2197  0.0000       14.9611  0.0125   0.0088   0.0238    0.0356   0.0000       2.19238   441.4524     -0.400807       20.8314     -0.119197      -2.37750      0.823167      0.427183      0.577180      0.647165      0.757555      0.764853      0.783512
  41   5 1957.5420    0.6649  0.5786  9.2901  0.0000       9.01795  0.0144   0.0116   0.0302    0.0549   0.0000       1.03717   440.5360     -0.710918       20.6666      0.801882      -2.44289      0.488829      0.465755      0.602539      0.661096      0.746268      0.737712      0.780897
  41   6 2151.2564    0.9825  0.8881  9.5489  0.0000       6.54750  0.0197   0.0142   0.0400    0.0849   0.0000      0.774314   441.0155     0.0276733       19.3837      -1.52729      -2.14384      -1.69352      0.565187      0.762173      0.824408      0.913662      0.925645      0.919994
  41   7 2337.2836    1.4414  1.1246 10.2891  0.0000       4.07627  0.0250   0.0191   0.0458    0.0942   0.0000      0.687762   441.3852     -0.360790       20.3992     -0.475759      -2.82949      0.350821      0.703291      0.955826       1.04184       1.12558       1.15903       1.13279
  41   8 2516.6736    2.0684  1.2436 10.9464 -0.0008       3.01045  0.0263   0.0263   0.0486    0.0950   0.0000      0.589799   442.2479      0.787411       20.2416     -0.831710      -3.08819      -2.88841      0.736238      0.978860       1.06963       1.19153       1.21503       1.25555
  41   9 2693.6493    2.7784  1.1655 11.7605  0.0000       2.69424  0.0249   0.0369   0.0479    0.0911   0.0000      0.626672   441.8745       2.91645       21.9352     0.0752231      -4.55453     -0.906589      0.691721      0.897505      0.990881       1.05978       1.12052       1.14954
  41  10 2869.1129    3.6920  1.0497 12.4889  0.0000       2.90309  0.0225   0.0508   0.0441    0.0784   0.0000      0.794804   441.0338      0.639975       21.7874      -1.66555      -1.52020      -3.93486      0.637184      0.855320      0.940735       1.02922       1.07739       1.06867
  41  11 3041.7206    4.3454  1.1917 12.7364  0.0000     0.0116719  0.0260   0.0564   0.0456    0.0900   0.0000      0.651179   441.2019       2.20825       18.0407      -1.07134      -4.06984      -3.29000      0.717088      0.939619       1.03871       1.11820       1.15127       1.17674
  41  12 3211.5107    4.3745  1.4506 12.6622  0.0000      0.512392  0.0286   0.0510   0.0512    0.0702   0.0000      0.399573   441.3977       2.99776       20.0111     -0.152929      -3.10478      -6.22879      0.787220       1.03153       1.13923       1.23210       1.30067       1.31187
  41  13 3378.7275    3.7172  2.2658 12.1025  0.0000      0.487155  0.0363   0.0344   0.0674    0.0487   0.0000      0.232827   440.3034       4.59814       16.1489     -0.536284     -0.627007      -7.77864      0.943307       1.28776       1.40343       1.55922       1.55870       1.62278
  41  14 3543.6632    3.0223  3.7253 11.5220  0.0000      0.691817  0.0491   0.0221   0.0893    0.0350   0.0000      0.123068   441.3382       5.34280       17.3856      -4.05207      0.393794      -5.90605       1.30603       1.72059       1.92069       2.05974       2.17516       2.16850
  41  15 3706.1804    2.4237  5.5107 10.9916 -0.0002      0.536670  0.0652   0.0148   0.1169    0.0290   0.0000     0.0896270   443.6407       2.70258       16.6591      -3.80994       1.38976      -8.09578       1.67577       2.23415       2.46813       2.69311       2.76534       2.87244
  41  16 3866.3125    2.0312  8.1324 10.6203  0.0006      0.214017  0.0920   0.0105   0.1618    0.0268   0.0000     0.0700956   444.2209      -1.50826       20.6981      -3.17524     -0.979634      -7.29947       2.25267       3.02256       3.37005       3.65546       3.80554       3.77313
  41  17 4025.0638    1.6858 11.1151 10.4287  0.0000     0.0850839  0.1387   0.0075   0.2244    0.0247   0.0000     0.0666562   444.7468       4.65481       11.8884      -3.42755      -5.13015      0.961488       3.03821       3.97034       4.50568       4.82683       5.00974       5.10981
  41  18 4183.4683    1.3836 13.7594 10.2885  0.0011      0.356081  0.1859   0.0061   0.2763    0.0211   0.0000     0.0726444   436.6546       5.42151       20.4159       12.2836      -1.89180      -7.61032       3.72666       5.06224       5.66547       6.04828       6.22002       6.25037
  42   3 1558.2031    0.2237  0.1917  9.1775  0.0000       22.7004  0.0092   0.0073   0.0202    0.0249   0.0000       7.15517   442.1604     -0.149965       20.7001     -0.541591      -1.80532      0.422594      0.350914      0.475587      0.508233      0.498712      0.518734      0.542753
  42   4 1772.6858    0.4039  0.4087  9.2286  0.0000       14.5584  0.0132   0.0086   0.0261    0.0367   0.0000       2.01191   441.9814     -0.731672       21.1922      0.138213      -2.94609     -0.580635      0.429510      0.596202      0.653433      0.752495      0.765968      0.787396
  42   5 1973.4258    0.6369  0.6364  9.4358  0.0012       8.80950  0.0161   0.0109   0.0329    0.0528   0.0000       1.05465   441.6050     -0.242289       19.7095       1.65834      -3.14920     -0.419013      0.506482      0.676843      0.741448      0.801189      0.841578      0.841743
  42   6 2168.2957    0.9923  0.8514  9.8848 -0.0007       8.08361  0.0195   0.0146   0.0383    0.0664   0.0000      0.842389   441.8560      0.916289       21.4763     -0.256654      -4.09165     -0.716070      0.579064      0.777059      0.856804      0.967787      0.959496       1.00716
  42   7 2354.9889    1.4957  1.0793 10.4568  0.0001       4.91203  0.0236   0.0201   0.0445    0.0861   0.0000      0.685736   440.9862     -0.380985       19.8534      0.871778     -0.477535       1.61235      0.669238      0.912514      0.984905       1.11882       1.15300       1.21041
  42   8 2535.2045    2.0819  1.2175 11.1652  0.0000       3.67756  0.0255   0.0268   0.0487    0.0816   0.0000      0.634533   441.5961       2.51432       21.7347      -2.36027      -2.73675      -2.80233      0.679501      0.892688       1.00062       1.10254       1.14606       1.16915
  42   9 2713.2023    2.9355  1.1914 11.7557  0.0000       2.04515  0.0256   0.0377   0.0462    0.0951   0.0000      0.621839   440.4635      0.822712       22.0152       1.95277      -3.69245      -3.91293      0.671622      0.892288      0.972026       1.08848       1.09705       1.13165
  42  10 2889.5786    3.7991  1.0980 12.3050 -0.0002       2.44506  0.0236   0.0501   0.0428    0.0934   0.0000      0.765299   440.4766       3.08933       19.0966      -1.13321      -2.07813      -2.96784      0.632521      0.823179      0.909309       1.02999       1.06373       1.07330
  42  11 3063.0468    4.4211  1.1771 12.7524  0.0000     -0.183937  0.0250   0.0572   0.0463    0.0914   0.0000      0.590072   440.1043      0.676830       21.0936      -2.87364      -1.71806      -4.79348      0.662179      0.899657      0.976730       1.06299       1.07464       1.07425
  42  12 3233.8894    4.2113  1.5621 12.7524  0.0019       1.24255  0.0303   0.0481   0.0545    0.0593   0.0000      0.354773   441.3477     0.0162297       18.2181      -3.32893      -5.59187      -3.96854      0.831866       1.09991       1.26184       1.37153       1.44853       1.39201
  42  13 3402.3500    3.5554  2.3604 12.2608 -0.0000       1.03213  0.0380   0.0329   0.0697    0.0422   0.0000      0.255249   440.7760       2.14937       15.8250     0.0780064      0.562171      -6.32750      0.986781       1.32894       1.45466       1.58327       1.64267       1.64073
  42  14 3568.2873    2.9031  3.8256 11.4710 -0.0000      0.557080  0.0505   0.0208   0.0903    0.0344   0.0000      0.130721   439.9445       4.44942       14.9893      -1.53946      -1.84575      -5.04246       1.31883       1.75340       1.94173       2.08935       2.16211       2.18276
  42  15 3731.9425    2.3632  5.7682 10.9865 -0.0002      0.451403  0.0682   0.0141   0.1212    0.0278   0.0000     0.0857768   441.5640       3.06125       17.5773      -2.03406     -0.520122      -5.21929       1.69560       2.20914       2.50204       2.74165       2.82195       2.85224
  42  16 3893.5090    1.9146  8.0918 10.6563 -0.0004      0.339157  0.0962   0.0099   0.1650    0.0259   0.0000     0.0732432   437.6785       5.12393       16.9766      -3.04049      -1.62037      -9.11583       2.28391       2.98599       3.38310       3.73767       3.83244       3.92099
  42  17 4053.6023    1.6002 11.5998 10.4461 -0.0015      0.472640  0.1510   0.0071   0.2362    0.0233   0.0000     0.0745502   442.4302       6.09572       21.0688      -2.39816      -12.1050      -8.12778       3.14239       4.22935       4.71893       5.20160       5.34039       5.37755
  43   2 1326.7440    0.0970  0.0920  9.2892  0.0000       20.9953  0.0120   0.0060   0.0177    0.0205   0.0000       55.7275   441.3892    -0.0581642       21.2184     -0.470884      -3.13415     -0.481819      0.409479      0.505304      0.633390      0.557428      0.660891      0.662157
  43   3 1571.8327    0.2342  0.2241  9.1842  0.0000       28.4625  0.0115   0.0071   0.0195    0.0257   0.0000       6.11504   442.0761     -0.259434       21.4037      0.594100      -2.97373     -0.288812      0.406241      0.488068      0.580103      0.669013      0.667109      0.603639
  43   4 1787.0764    0.4316  0.4327  9.2079 -0.0004       14.5224  0.0134   0.0088   0.0257    0.0389   0.0000       1.82638   442.0777      0.253303       21.0640     -0.230671      -3.29469     -0.920838      0.441103      0.579120      0.648098      0.685088      0.746654      0.795586
  43   5 1989.1532    0.6685  0.7324  9.3441  0.0000       8.36721  0.0176   0.0105   0.0363    0.0594   0.0000      0.952059   442.0182      0.809183       21.4758     -0.812339      -3.21399      0.446070      0.508699      0.675948      0.777407      0.812420      0.829571      0.857998
  43   6 2185.0042    1.0121  0.9722  9.6879  0.0000       6.30319  0.0216   0.0139   0.0404    0.0802   0.0000      0.758109   441.6599       1.35488       19.8799      -1.99270      -2.21720     -0.719912      0.597993      0.756315      0.826361      0.931367      0.974436      0.963501
  43   7 2372.3803    1.5715  1.1476 10.5738  0.0000       4.21605  0.0248   0.0205   0.0449    0.0824   0.0000      0.669144   441.8741       2.68361       19.3448      0.531275      -2.02103      -3.52387      0.646908      0.826399      0.935280       1.01062       1.05770       1.07248
  43   8 2553.5048    2.1893  1.2990 10.9932  0.0000       2.65604  0.0269   0.0264   0.0470    0.0886   0.0000      0.544727   442.0686      0.477429       18.2492    -0.0627119      -2.77816      -2.96866      0.681491      0.943006       1.01994       1.10249       1.16790       1.14664
  43   9 2732.5075    2.9798  1.1760 11.8657  0.0000       2.39996  0.0251   0.0382   0.0458    0.0903   0.0000      0.613958   440.8348       2.31010       19.2807      -3.75050      -1.33726      -1.81231      0.647913      0.840540      0.916559       1.01245       1.04444       1.05929
  43  10 2909.8139    3.9587  1.1058 12.4307  0.0000       2.27391  0.0227   0.0516   0.0431    0.0877   0.0000      0.594657   442.3040       1.14314       20.5647     -0.374189      -2.15091      -1.81400      0.633752      0.830993      0.921037       1.01460       1.06218       1.06959
  43  11 3084.1560    4.4409  1.2585 12.7294  0.0008       1.50170  0.0264   0.0554   0.0454    0.0878   0.0000      0.563084   441.2040       2.31973       19.8453      -1.26452      -2.10715      -4.66361      0.682752      0.904456       1.01479       1.12038       1.14089       1.17342
  43  12 3255.8424    4.2918  1.6690 12.6246  0.0000      0.930716  0.0312   0.0463   0.0549    0.0602   0.0000      0.401012   440.7675       1.93886       19.3445     -0.876550      -1.66046      -5.09902      0.769920       1.02722       1.12911       1.22057       1.28277       1.33011
  43  13 3425.3810    3.4713  2.5623 12.2058  0.0000      0.691728  0.0394   0.0305   0.0727    0.0394   0.0000      0.218517   441.0818      0.878778       17.7982      -3.71173     -0.466254      -6.35223       1.01398       1.32794       1.46676       1.63964       1.67475       1.70486
  43  14 3592.8897    2.8499  3.9400 11.4638  0.0000      0.729573  0.0506   0.0202   0.0930    0.0340   0.0000      0.121960   441.7299      0.523646       14.6357      -3.87523      -2.64882      -1.92334       1.30565       1.68770       1.95196       2.10199       2.16995       2.20156
  43  15 3757.5247    2.3171  6.3741 10.8766  0.0000      0.506839  0.0711   0.0128   0.1321    0.0271   0.0000     0.0794866   443.6913       3.76190       20.4873      -1.03134      -1.07829      -7.05459       1.71768       2.25818       2.56408       2.80848       2.86087       2.91600
  43  16 3920.1790    1.9169  9.0373 10.5680  0.0020      0.465198  0.1063   0.0091   0.1778    0.0257   0.0000     0.0707934   441.4956       11.6621       14.4365      -2.39536      0.840067      0.282081       2.36615       3.20182       3.55450       3.86793       4.02849       4.04591
  43  17 4080.8289    1.5921 12.3959 10.4397  0.0006      0.306691  0.1584   0.0067   0.2420    0.0222   0.0000     0.0726816   440.8431       2.65623       9.29181       11.4612      -2.34367      -10.3221       3.12174       4.19154       4.72322       5.07653       5.35864       5.40593
  44   2 1339.1027    0.1172  0.0932  9.2764  0.0000       103.524  0.0096   0.0063   0.0167    0.0239   0.0000       39.6503   441.8587      0.364884       20.9111      0.480218      -2.50195      0.157674      0.330146      0.412285      0.496315      0.472861      0.507824      0.544882
  44   3 1585.2404    0.2329  0.2633  9.1915  0.0003       27.6006  0.0111   0.0067   0.0240    0.0259   0.0000       5.58693   442.5760     0.0310867       20.9236    -0.0778460      -2.58503     0.0735056      0.382565      0.535758      0.586225      0.599681      0.641302      0.662669
  44   4 1801.3159    0.4382  0.4463  9.2019  0.0000       13.7236  0.0134   0.0086   0.0263    0.0401   0.0000       1.75215   441.7947      0.255212       20.4438     0.0252141      -3.46274     -0.372572      0.420907      0.549256      0.618941      0.665045      0.712721      0.742299
  44   5 2004.7236    0.7068  0.7039  9.3584  0.0000       7.46043  0.0168   0.0111   0.0330    0.0606   0.0000      0.925519   441.9258      0.278083       21.1813     -0.205548      -3.14770     -0.654735      0.500435      0.648950      0.712038      0.795842      0.791456      0.776779
  44   6 2201.5353    1.0822  0.9665  9.8587  0.0000       5.00597  0.0219   0.0147   0.0395    0.0802   0.0000      0.777134   441.2291     -0.850439       20.4888      -2.11982      -3.29122      0.380634      0.590947      0.757561      0.858907      0.942542      0.987465      0.976105
  44   7 2389.5272    1.6444  1.1873 10.6048  0.0000       2.52523  0.0251   0.0209   0.0465    0.0903   0.0000      0.661053   440.4115      0.575156       21.4660     -0.889259      -4.54917      -3.21206      0.642008      0.850783      0.947543       1.04847       1.07808       1.10239
  44   8 2571.6087    2.2428  1.2660 11.2563  0.0000       2.41491  0.0254   0.0273   0.0477    0.0758   0.0000      0.556189   441.2955      0.370018       21.9339     -0.386861      -4.47511      -1.17162      0.644712      0.835523      0.932618       1.06006       1.10169       1.11908
  44   9 2751.7063    3.1248  1.1276 12.1207 -0.0001       2.65225  0.0244   0.0408   0.0432    0.0818   0.0000      0.627290   441.4562       2.53782       19.1432      -1.13873      -1.49277      -1.39878      0.633990      0.832225      0.925182       1.01668       1.04980       1.07022
  44  10 2929.8009    3.9922  1.1062 12.5829 -0.0000       1.80623  0.0232   0.0516   0.0443    0.0792   0.0000      0.697553   441.1198       1.30104       20.1220      -1.12816      -2.97306      -1.60059      0.597774      0.779027      0.848901      0.970931      0.968908      0.989924
  44  12 3277.5376    4.1834  1.7731 12.5443  0.0000      0.371733  0.0310   0.0428   0.0561    0.0559   0.0000      0.333370   440.9245       3.17864       15.6725      -1.32010      -2.11398      -1.15233      0.787641       1.05460       1.16440       1.24393       1.30927       1.31853
  44  13 3448.2027    3.4181  2.7874 12.0425  0.0000      0.700560  0.0413   0.0280   0.0742    0.0387   0.0000      0.182076   440.6825       2.54579       19.2554       1.31182      -2.21689     -0.863968       1.00226       1.35977       1.47269       1.67805       1.76907       1.75427
  44  14 3616.7677    2.7401  4.3963 11.4116 -0.0001      0.680995  0.0549   0.0181   0.0982    0.0303   0.0000      0.109951   442.2374       4.51719       17.0999      -3.58791      -4.75403      -2.44660       1.32300       1.77420       1.99228       2.17320       2.24387       2.28555
  44  15 3782.8139    2.2616  6.5948 10.8336  0.0000      0.552460  0.0742   0.0122   0.1332    0.0274   0.0000     0.0796282   441.8006      -1.39605       17.1842      -2.11627       1.58646      -8.13162       1.71913       2.32862       2.58636       2.81648       2.90203       2.97477
  44  16 3946.3726    1.8515  9.5260 10.5956 -0.0002      0.369403  0.1122   0.0085   0.1904    0.0247   0.0000     0.0766048   444.8339       4.10388       18.7526       2.87127      -9.07216      -6.75443       2.37450       3.18568       3.60403       3.88882       4.07547       4.14803
  44  17 4107.4806    1.5034 12.2613 10.4033 -0.0003     0.0835497  0.1634   0.0063   0.2455    0.0221   0.0000     0.0813909   437.2380       5.22547       6.54992      -1.08003      -3.95295      -15.1404       3.11884       4.26107       4.75329       5.13747       5.36204       5.39418
  45   2 1351.2727    0.1224  0.1313  9.2526 -0.0001       8.04098  0.0110   0.0058   0.0237    0.0203   0.0000       29.2441   441.4397      -1.12150       21.6658      0.777809      -2.61628      -1.57980      0.327131      0.397516      0.530249      0.574516      0.488862      0.601304
  45   3 1598.4334    0.2608  0.2538  9.1921  0.0000       16.6871  0.0103   0.0071   0.0216    0.0259   0.0000       4.65554   441.6339     -0.627843       21.3061     -0.166389      -2.46149      -1.09282      0.346627      0.435922      0.503551      0.542393      0.598086      0.591625
  45   4 1815.3737    0.4527  0.4845  9.1235  0.0000       15.9069  0.0140   0.0085   0.0270    0.0424   0.0000       1.65148   441.8236     -0.352445       21.5089     -0.594445      -2.56905      0.208462      0.415030      0.541954      0.611347      0.678101      0.689262      0.696655
  45   5 2020.0870    0.7232  0.7015  9.4721  0.0000       7.80291  0.0166   0.0112   0.0332    0.0574   0.0000      0.932633   442.3919    -0.0265670       20.1847     -0.878574      -1.83249       1.59118      0.477617      0.660619      0.725476      0.799107      0.820883      0.823762
  45   6 2217.9606    1.1181  0.9500 10.1079  0.0000       7.01779  0.0211   0.0155   0.0394    0.0677   0.0000      0.786359   442.2332       1.17411       20.7602     -0.144094     -0.857801      -2.88875      0.568058      0.748858      0.810600      0.894940      0.946336      0.958486
  45   7 2406.5903    1.6761  1.1825 10.7587  0.0000       3.42757  0.0253   0.0215   0.0458    0.0848   0.0000      0.688681   441.7245       1.23760       20.0303    0.00448250      -1.27900      -2.57222      0.616997      0.816848      0.890925       1.00142       1.04390       1.08602
  45   8 2589.5375    2.3269  1.2221 11.5598 -0.0006       2.41565  0.0252   0.0294   0.0482    0.0751   0.0000      0.666243   442.3107       1.76225       19.1220      -2.98111      -2.68056     -0.514212      0.622059      0.840597      0.929247       1.04137       1.11345       1.10584
  45   9 2770.6652    3.2140  1.2184 11.7959  0.0000       1.01542  0.0246   0.0392   0.0447    0.0924   0.0000      0.551560   441.5037       2.07340       22.6297      -1.72335      -3.90373      -1.19260      0.620559      0.800900      0.881475      0.943639       1.02636       1.04072
  45  10 2949.6244    4.1136  1.1547 12.4938  0.0000       2.52567  0.0237   0.0514   0.0431    0.0887   0.0000      0.585839   440.8282       2.47938       19.3496       1.20102      -1.47801      -2.59937      0.585266      0.770875      0.856717      0.968153      0.977055      0.998963
  45  11 3125.5131    4.4619  1.3894 12.7254 -0.0003      0.825629  0.0267   0.0510   0.0482    0.0677   0.0000      0.489153   440.2254       2.68984       19.1561      -2.33897      -1.87840      -2.04746      0.648500      0.843260      0.940248       1.05398       1.08215       1.09887
  45  12 3299.0455    4.1397  1.8636 12.5748  0.0000       1.06643  0.0323   0.0413   0.0587    0.0527   0.0000      0.329962   441.6748       4.01631       22.2928      -1.26378     -0.140500      -6.65027      0.760029       1.04391       1.17126       1.24953       1.31765       1.34771
  45  13 3470.7228    3.4223  3.1946 11.6612  0.0000      0.659923  0.0427   0.0250   0.0763    0.0385   0.0000      0.154232   442.7842       1.62682       17.1065      -1.22272     0.0476012      -2.56841       1.03049       1.36315       1.53497       1.65131       1.73761       1.77442
  45  14 3640.4452    2.6488  4.8127 11.2081  0.0000      0.620407  0.0570   0.0163   0.1042    0.0302   0.0000      0.101500   439.5493       1.52303       20.4100      -5.30020      -1.17248      -7.07207       1.38018       1.83363       2.01873       2.21717       2.29593       2.33594
  45  15 3807.6559    2.1871  7.1683 10.7765  0.0005      0.518350  0.0816   0.0112   0.1420    0.0274   0.0000     0.0774859   439.2008       6.55916       17.1328      0.168625      -4.11910      -4.76029       1.87008       2.47925       2.77315       3.02677       3.11574       3.17304
  45  16 3972.3499    1.7864 10.0948 10.5661  0.0001      0.454258  0.1249   0.0078   0.1999    0.0241   0.0000     0.0760657   438.9090       1.98389       13.1916      -11.6037      -8.23596      -1.38197       2.51383       3.36388       3.71943       4.09390       4.30521       4.36058
  46   1 1072.0052    0.0516  0.0266  9.4527 -0.0013       154.701  0.0155   0.0073   0.0176    0.0198   0.0000       511.187   439.5496     -0.722646       20.8980     -0.174997      -2.98528      0.794973      0.420277      0.490108      0.668256      0.837427      0.805610      0.858095
  46   2 1363.3177    0.1271  0.1453  9.2741  0.0000       34.2501  0.0116   0.0058   0.0207    0.0211   0.0000       26.1075   441.6555     -0.104664       21.0058     -0.494014      -3.00598     -0.382391      0.333053      0.417644      0.477185      0.552680      0.553047      0.521856
  46   3 1611.4386    0.2804  0.2027  9.2121  0.0003       19.0423  0.0090   0.0080   0.0166    0.0263   0.0000       4.65901   441.6086     -0.271052       21.4259    -0.0707950      -3.70694     -0.203990      0.286217      0.357156      0.453480      0.483831      0.503204      0.503265
  46   4 1829.2581    0.4734  0.4738  9.2444  0.0000       15.0117  0.0133   0.0088   0.0268    0.0412   0.0000       1.64443   441.5452    -0.0434032       20.4601     -0.212751      -3.68385     -0.459453      0.396247      0.528040      0.601840      0.691251      0.722170      0.697839
  46   5 2035.3513    0.7646  0.7182  9.4935  0.0000       9.07101  0.0159   0.0116   0.0331    0.0567   0.0000      0.933385   442.2856    -0.0497093       19.9452      0.651012      -3.15411      -1.88145      0.445340      0.620969      0.661227      0.763152      0.776664      0.783921
  46   6 2234.0845    1.1594  1.0322 10.0000  0.0000       4.15313  0.0224   0.0150   0.0412    0.0820   0.0000      0.724892   441.3083       1.59533       20.8522     -0.497586      -2.81194      0.144629      0.578306      0.785553      0.878555      0.953001      0.992817       1.03495
  46   7 2423.4374    1.7291  1.2917 10.7438  0.0000       3.53652  0.0261   0.0205   0.0473    0.0738   0.0000      0.581998   440.9618      0.949575       19.8220     -0.635186      -1.97672       1.15503      0.635978      0.823365      0.937160       1.03412       1.10805       1.09183
  46   8 2607.3781    2.4545  1.3234 11.3368  0.0005       2.80166  0.0262   0.0285   0.0473    0.0809   0.0000      0.566277   441.9898      0.620045       20.2528      -1.19123      -3.04849     -0.787493      0.615037      0.829880      0.915589       1.00567       1.03855       1.08402
  46   9 2789.4833    3.3167  1.1751 12.0056  0.0000       1.56818  0.0236   0.0412   0.0448    0.0942   0.0000      0.628209   441.4025      0.794332       21.8565     0.0870713      -1.64878      -1.30356      0.582673      0.777572      0.843589      0.938752      0.987392       1.01444
  46  10 2969.2150    4.1522  1.1945 12.7191  0.0000       1.35894  0.0243   0.0516   0.0453    0.0819   0.0000      0.586542   440.8118       1.95583       20.5108      -2.21403      -2.16312      -2.40608      0.601565      0.794002      0.879661      0.971016       1.04152       1.01929
  46  11 3145.9283    4.5352  1.2734 12.9348  0.0000       1.74793  0.0258   0.0543   0.0449    0.0728   0.0000      0.556379   442.1125       2.52284       20.7752      -1.50130     -0.913722      -3.50736      0.616318      0.830375      0.900396       1.01404       1.06114       1.07758
  46  12 3320.2858    4.1124  1.9947 12.2764  0.0000      0.453457  0.0316   0.0382   0.0576    0.0531   0.0000      0.282755   441.2609       4.31901       16.9779     -0.980666      -1.69107      -5.97461      0.767239      0.989476       1.09785       1.22220       1.27146       1.27399
  46  13 3492.9647    3.2611  3.3680 11.7135  0.0000      0.741703  0.0436   0.0234   0.0810    0.0358   0.0000      0.137694   441.4673       5.43399       17.1688     0.0675233      -2.40086      -7.33357       1.05164       1.38671       1.54924       1.71072       1.75071       1.81130
  46  14 3663.7597    2.6699  5.3101 11.1055  0.0007      0.644613  0.0599   0.0153   0.1084    0.0300   0.0000     0.0879115   441.7217       1.76423       20.8814      -2.52354     -0.357419      -4.79030       1.40608       1.87263       2.11110       2.33644       2.46724       2.52696
  46  15 3832.0831    2.0797  7.8598 10.8196 -0.0009      0.630723  0.0930   0.0102   0.1581    0.0265   0.0000     0.0809985   439.5151       3.84221       16.3983      -1.74487      -3.67275      -5.66339       1.96861       2.66682       2.99452       3.26593       3.38274       3.47680
  46  16 3998.1076    1.7187 10.4512 10.5823 -0.0013      0.564944  0.1285   0.0074   0.2074    0.0232   0.0000     0.0775657   438.6052       6.12956       23.9722      -3.63897      -9.81437      -7.62431       2.49372       3.37125       3.71348       4.12344       4.31917       4.38097
  47   2 1375.1978    0.1326  0.1409  9.2373  0.0000       54.4881  0.0115   0.0058   0.0185    0.0218   0.0000       25.1389   441.6459     -0.121967       20.9049     0.0480966      -2.63186      0.345442      0.400628      0.517310      0.590506      0.645385      0.669932      0.623186
  47   3 1624.2700    0.2817  0.2205  9.2310  0.0000       30.3502  0.0087   0.0078   0.0178    0.0257   0.0000       4.80036   441.6163     -0.332196       21.3553     -0.481150      -2.57686      0.672260      0.274794      0.349936      0.415756      0.447435      0.501514      0.510790
  47   4 1843.0148    0.4944  0.5153  9.2420  0.0000       13.9212  0.0135   0.0088   0.0292    0.0426   0.0000       1.52483   440.7167     -0.683690       20.8721      0.390612      -3.26999      0.870732      0.402820      0.548886      0.591605      0.677512      0.702789      0.751463
  47   5 2050.4148    0.7851  0.7608  9.5003  0.0000       6.23326  0.0164   0.0114   0.0351    0.0602   0.0000      0.862660   441.2489    -0.0349244       21.2542     -0.615337     -0.908072    -0.0296700      0.457640      0.623029      0.684581      0.765936      0.795311      0.780867
  47   6 2250.0990    1.2205  1.0832  9.8267  0.0000       6.11200  0.0225   0.0153   0.0417    0.0934   0.0000      0.712272   441.3678      0.777352       21.3875      -1.21604      -2.95582      0.445415      0.567390      0.734105      0.836415      0.913927      0.938109      0.925634
  47   7 2440.0974    1.8196  1.2449 10.7950  0.0000       2.42410  0.0251   0.0217   0.0454    0.0810   0.0000      0.602568   442.0262      0.775997       20.3495     -0.326026      -2.85937     -0.560904      0.582987      0.803231      0.860129      0.954282      0.978549       1.00199
  47   8 2625.0469    2.5904  1.2791 11.3990  0.0000       2.34454  0.0238   0.0302   0.0459    0.0800   0.0000      0.496893   442.1286     -0.217377       21.0002      -1.64957      -2.24143      -2.95040      0.571024      0.759930      0.854964      0.940420      0.990252       1.03838
  47   9 2808.2017    3.3366  1.2007 12.2515  0.0000       2.96540  0.0247   0.0414   0.0452    0.0829   0.0000      0.621298   441.5166       1.69057       19.3100     -0.831937      -3.29916      -1.97588      0.573197      0.754339      0.841468      0.922950      0.960366      0.988220
  47  10 2988.6587    4.2955  1.1932 12.7185  0.0000       1.74445  0.0241   0.0531   0.0450    0.0845   0.0000      0.489021   440.7896       1.60872       21.5852      -2.16572      -3.14976      -3.04562      0.580194      0.756221      0.859763      0.900645      0.958620       1.04193
  47  11 3165.9440    4.5054  1.4243 12.7083  0.0000     -0.593623  0.0264   0.0498   0.0483    0.0688   0.0000      0.315935   441.0035      0.332243       21.1135      -3.22784      -2.02953      -1.52035      0.627554      0.811822      0.925867       1.01461       1.03006       1.05379
  47  12 3341.2620    3.9416  2.1678 12.1994  0.0000      0.500884  0.0331   0.0345   0.0611    0.0482   0.0000      0.203717   443.0608       4.86071       18.7953      -2.43858      -4.78090      -5.90794      0.763326       1.04698       1.12888       1.24961       1.28336       1.33322
  47  13 3515.0295    3.1967  3.3458 11.6913  0.0000      0.792941  0.0442   0.0230   0.0790    0.0356   0.0000      0.146076   440.9253       3.82667       19.8075      -2.75857      -1.43380      -1.89407      0.985612       1.34277       1.49701       1.63979       1.72274       1.75696
  47  14 3686.6575    2.5241  5.5303 11.2024 -0.0007      0.490273  0.0639   0.0144   0.1144    0.0275   0.0000     0.0921088   440.3256       3.77471       12.4401      -1.21887      0.331063      -6.83689       1.44082       1.92799       2.13841       2.32204       2.45483       2.54387
  47  15 3856.2756    2.0923  8.2431 10.7478  0.0001      0.713627  0.0938   0.0098   0.1615    0.0263   0.0000     0.0797831   435.2638       6.67478       18.3217      -7.65136      -2.35439      -5.96377       1.95566       2.60620       2.91772       3.19991       3.26793       3.34774
  47  16 4022.8814    1.7034 11.4639 10.5718  0.0008      0.230155  0.1470   0.0068   0.2193    0.0220   0.0000     0.0798857   442.7519       2.53659       15.2818      -4.35559      -5.83285      -5.45457       2.68209       3.53933       3.99370       4.39073       4.57057       4.66803
  48   2 1386.9372    0.1311  0.1394  9.2585  0.0006       63.4947  0.0105   0.0057   0.0177    0.0219   0.0000       23.3101   442.0367     -0.158539       21.3656      0.187616      -3.50524     -0.778402      0.297705      0.384374      0.438168      0.492040      0.554542      0.498138
  48   3 1636.8997    0.2710  0.3061  9.2902  0.0000       20.4495  0.0114   0.0067   0.0239    0.0263   0.0000       4.20077   441.3578     0.0391649       21.1152     -0.441239      -2.79360      0.126729      0.339850      0.425214      0.465084      0.536944      0.536723      0.595830
  48   4 1856.6010    0.5093  0.5319  9.2765  0.0000       14.8668  0.0135   0.0089   0.0286    0.0416   0.0000       1.45811   442.1213      0.505127       21.4782     -0.175399      -3.53650     -0.134515      0.376147      0.490639      0.579973      0.634413      0.663040      0.668520
  48   5 2065.3963    0.8201  0.7632  9.6205  0.0000       7.89066  0.0166   0.0118   0.0339    0.0603   0.0000      0.880647   442.6334     0.0667717       21.1862     0.0442381      -3.24336     -0.234936      0.438191      0.572806      0.631757      0.693801      0.735871      0.761020
  48   6 2265.9303    1.2583  1.0290 10.0023  0.0000       6.80830  0.0209   0.0160   0.0407    0.0894   0.0000      0.716235   440.4653     -0.407357       21.8758       1.33393      -3.61247      -1.77631      0.509395      0.661069      0.750725      0.810229      0.861821      0.872760
  48   7 2456.6268    1.8678  1.2636 10.6486  0.0000       3.13204  0.0243   0.0216   0.0438    0.0864   0.0000      0.562073   441.1735       1.49474       21.7561      0.820477      -3.48122      -2.72004      0.576543      0.757634      0.830353      0.923534      0.967677      0.994857
  48   8 2642.5261    2.5860  1.2279 11.7745  0.0000       1.23408  0.0249   0.0311   0.0454    0.0725   0.0000      0.602071   441.6988       1.47609       21.0052      -1.35355      -1.04359      -3.47225      0.572944      0.765357      0.858235      0.919110      0.961440      0.995006
  48   9 2826.6088    3.5209  1.1797 12.2778  0.0000       2.06850  0.0239   0.0426   0.0428    0.0829   0.0000      0.577703   440.6798      0.815215       20.3785      -1.65910      -2.93826      -1.84588      0.545043      0.733012      0.800584      0.906762      0.909763      0.937382
  48  10 3007.8996    4.3653  1.1464 12.7059  0.0000       1.44843  0.0230   0.0528   0.0415    0.0852   0.0000      0.598596   442.0271       2.30341       19.8543     -0.958038      -3.16892      -3.00903      0.533752      0.702219      0.763317      0.858631      0.890979      0.940885
  48  11 3185.9928    4.4619  1.3929 12.9891 -0.0002      0.848355  0.0267   0.0504   0.0479    0.0607   0.0000      0.498226   441.1315       2.57548       20.4393     0.0649897     -0.261230      -2.85761      0.601873      0.819120      0.888305       1.00468       1.00376       1.07666
  48  12 3362.1520    3.8822  2.2790 12.3307  0.0000      0.898834  0.0345   0.0337   0.0645    0.0446   0.0000      0.263319   441.7009       1.78277       19.3879     -0.893425      -1.68264      -4.20657      0.780558       1.03603       1.16341       1.28341       1.32777       1.33628
  48  13 3536.5492    3.1488  3.7169 11.6624  0.0000      0.376957  0.0469   0.0212   0.0824    0.0334   0.0000      0.128419   442.1493       1.98666       17.6845      -2.21062      -2.17132      -6.82833       1.03712       1.42592       1.56634       1.74036       1.75832       1.83726
  48  14 3709.4190    2.4626  5.6268 11.1687 -0.0006      0.679655  0.0642   0.0138   0.1172    0.0282   0.0000     0.0906933   441.2324       5.70766       17.8521      -1.95171      -4.49684      -6.78534       1.41351       1.90487       2.11524       2.31131       2.44082       2.44273
  48  15 3879.8704    2.0483  8.8503 10.7736  0.0003      0.465446  0.1037   0.0090   0.1704    0.0258   0.0000     0.0838249   439.2021       1.76941       16.0955      -4.18734      -4.49531      -11.9104       2.02437       2.70679       3.06704       3.25698       3.44060       3.52822
  49   1 1101.2657    0.0487  0.0301  9.4550  0.0000       151.197  0.0187   0.0070   0.0130    0.0193   0.0000       602.252   441.2894     -0.743036       20.9963     -0.543800      -2.58622     0.0120284      0.571134      0.874828      0.923005      0.999276      0.988034       1.03856
  49   2 1398.5306    0.1465  0.1521  9.2511  0.0000       26.0916  0.0099   0.0058   0.0200    0.0202   0.0000       18.8256   441.3995      0.145896       20.8378      0.290887      -2.88389    -0.0941474      0.283309      0.376269      0.390166      0.462881      0.411048      0.459905
  49   3 1649.3374    0.3157  0.3115  9.1679  0.0000       16.4756  0.0108   0.0072   0.0213    0.0286   0.0000       3.03197   442.5051     -0.119203       20.0904     -0.202518      -2.26182      0.168742      0.320363      0.421995      0.503316      0.529021      0.547271      0.583577
  49   4 1870.0454    0.5132  0.5020  9.3552  0.0000       13.0643  0.0131   0.0091   0.0270    0.0408   0.0000       1.47461   442.6342     -0.395953       20.4063      -1.15006      -2.33124     -0.108671      0.364714      0.520517      0.570271      0.646520      0.647608      0.693736
  49   5 2080.1669    0.8321  0.8869  9.4026  0.0000       7.33052  0.0192   0.0112   0.0362    0.0734   0.0000      0.810328   442.6130     -0.464543       20.6258     -0.591834      -3.21857     -0.316374      0.477676      0.633931      0.702578      0.760922      0.793447      0.817230
  49   6 2281.5061    1.3093  1.0974 10.1310  0.0000       6.30553  0.0223   0.0162   0.0414    0.0811   0.0000      0.692330   441.9985       1.95453       21.3103     -0.920065      -3.54605     -0.571646      0.494938      0.692527      0.758450      0.867653      0.875457      0.914672
  49   7 2472.9619    1.9289  1.3336 10.6417  0.0000       2.27813  0.0245   0.0211   0.0457    0.0781   0.0000      0.524108   441.5063       2.81078       18.5002     -0.220853      -2.90862      -1.56549      0.555482      0.717811      0.814839      0.916950      0.937207      0.991774
  49   8 2659.9256    2.7571  1.3026 11.3782  0.0000       2.19088  0.0247   0.0308   0.0436    0.0887   0.0000      0.508774   442.2544       1.81287       21.8223      0.299721      -3.81969      -2.13643      0.562717      0.757113      0.824351      0.907467      0.932131      0.999242
  49   9 2844.9375    3.6408  1.1616 12.1113  0.0000       1.38862  0.0232   0.0435   0.0407    0.0994   0.0000      0.582870   441.3012       2.41073       20.3715      -2.50344      -5.14438      -3.51976      0.546736      0.710984      0.783188      0.885564      0.896630      0.915202
  49  10 3026.9107    4.3998  1.2058 12.8704  0.0000       1.01421  0.0231   0.0526   0.0450    0.0732   0.0000      0.569418   442.2217       2.22950       21.3347      -2.32420      -3.90648      -5.23353      0.550928      0.721372      0.789638      0.858230      0.892552      0.946664
  49  11 3205.8212    4.5207  1.4572 12.7738  0.0000      0.837988  0.0263   0.0483   0.0471    0.0654   0.0000      0.403815   441.3239       3.64822       20.5299      -2.34472      -2.75096      -3.21205      0.592142      0.790895      0.894006      0.970903       1.00511       1.03788
  49  12 3382.7201    3.8407  2.2869 12.2083  0.0000       1.16657  0.0338   0.0326   0.0619    0.0454   0.0000      0.239656   441.4947       6.96706       21.4948      -1.15004      0.584246      -5.27053      0.764520       1.02646       1.10022       1.23949       1.29568       1.33856
  49  13 3558.1045    3.0393  3.9242 11.4987  0.0000      0.392805  0.0473   0.0194   0.0857    0.0330   0.0000      0.125055   440.2351       2.83087       19.1330      -3.48393     -0.325490      -6.44827       1.07250       1.44767       1.59745       1.76385       1.82648       1.86930
  49  14 3731.7530    2.4464  6.5472 11.0197 -0.0004      0.538098  0.0722   0.0123   0.1287    0.0275   0.0000     0.0831721   439.1285       2.26372       20.6541      -2.17814      -7.30192      -2.02207       1.51140       2.01633       2.24051       2.44356       2.58693       2.61648
  49  15 3903.0235    1.9659  9.1767 10.8280  0.0000      0.321127  0.1128   0.0085   0.1819    0.0247   0.0000     0.0919008   440.4252       10.6551       20.6810      -1.43757     -0.629218      -7.69704       2.13099       2.89744       3.20531       3.47405       3.64554       3.67858
  50   2 1409.9654    0.1466  0.1483  9.2284  0.0000       36.1005  0.0097   0.0057   0.0169    0.0206   0.0000       18.4553   441.9449      0.216616       20.9651     -0.486781      -3.47093     0.0417619      0.250655      0.366166      0.368023      0.432203      0.397274      0.448678
  50   3 1661.6573    0.3071  0.3255  9.1692  0.0000       21.4333  0.0106   0.0070   0.0231    0.0286   0.0000       3.23284   441.3090     -0.588015       21.3843      0.452699      -2.82734     -0.507152      0.294978      0.394232      0.451748      0.498663      0.523944      0.516744
  50   4 1883.3744    0.5655  0.5967  9.3116  0.0004       9.79516  0.0145   0.0091   0.0291    0.0443   0.0000       1.20772   442.3857     -0.683742       21.3770     -0.533642      -1.89757     -0.397512      0.375418      0.493994      0.540782      0.593786      0.613430      0.637809
  50   5 2094.8209    0.8500  0.7976  9.7216 -0.0004       8.54173  0.0173   0.0118   0.0346    0.0589   0.0000      0.917730   441.5290     -0.928670       21.1321      0.337561      -2.66564      0.564488      0.452433      0.594285      0.680776      0.734872      0.740682      0.803790
  50   6 2296.8661    1.3159  1.2017 10.2166  0.0000       3.57698  0.0245   0.0159   0.0445    0.0849   0.0000      0.667574   441.3713    -0.0846476       22.0244     -0.953974      -3.36686      -1.24621      0.537702      0.717970      0.787911      0.907788      0.903583      0.922190
  50   7 2489.1657    1.9685  1.3341 10.9108  0.0000       2.99334  0.0250   0.0218   0.0464    0.0736   0.0000      0.534389   441.5087     0.0415247       20.2069      -1.05367      -3.36732     -0.324495      0.566462      0.730937      0.815611      0.910074      0.915370      0.963638
  50   8 2677.1187    2.7896  1.2354 11.6934  0.0000       1.64611  0.0235   0.0327   0.0444    0.0815   0.0000      0.565950   440.9013     -0.467617       22.2780      -1.67323      -2.79771      -1.70688      0.517683      0.702408      0.744397      0.864168      0.885980      0.927855
  50   9 2863.0951    3.7393  1.1367 12.4564  0.0000       1.59284  0.0224   0.0451   0.0425    0.0768   0.0000      0.639203   442.1164       2.32560       20.6023     -0.451446      -2.35123      -4.37244      0.504685      0.663972      0.731089      0.804308      0.852401      0.860982
  50  10 3045.7960    4.4870  1.2364 12.8156  0.0000      0.741515  0.0230   0.0523   0.0444    0.0757   0.0000      0.571336   440.9493       3.14431       20.5023      -1.34706      -3.14400      -2.62457      0.520850      0.682317      0.773914      0.844268      0.860347      0.900476
  50  11 3225.4315    4.4102  1.6265 12.6470 -0.0000      0.506421  0.0282   0.0439   0.0490    0.0573   0.0000      0.346790   440.7817       2.03261       20.2982      -2.52008      -3.22002      -3.80838      0.625307      0.829836      0.909869       1.01317       1.06863       1.08579
  50  12 3403.1151    3.7434  2.5839 12.0636 -0.0000      0.860406  0.0358   0.0294   0.0665    0.0413   0.0000      0.198973   440.5652       3.74111       20.4776      -1.02494      -2.64363      -2.53903      0.787038       1.02837       1.15465       1.25315       1.29578       1.33822
  50  13 3579.3935    2.9255  4.0770 11.5921 -0.0001      0.592016  0.0499   0.0186   0.0904    0.0305   0.0000      0.129164   442.4447       6.69478       14.6516      -1.64689     0.0869273      -4.70469       1.07459       1.43569       1.60985       1.76706       1.86051       1.91058
  50  14 3753.8016    2.3999  6.7843 10.9563  0.0003      0.462338  0.0754   0.0117   0.1323    0.0280   0.0000     0.0853567   438.6034       4.55492       19.7583      -5.15978      -5.54944      -5.15224       1.54528       2.04633       2.29905       2.55004       2.63300       2.70041
  50  15 3926.2707    1.8969  9.6087 10.8265  0.0002      0.401965  0.1213   0.0080   0.1937    0.0237   0.0000     0.0885085   438.8014       4.20520       17.4508     -0.522115      -2.19914      -7.00675       2.20018       2.88909       3.32217       3.57160       3.73615       3.84441
  51   1 1120.2100    0.0546  0.0234  9.4240  0.0001       205.635  0.0206   0.0113   0.0161    0.0192   0.0000       477.008   441.0487       1.30680       20.8136      -1.07338      -3.62280       1.42683      0.289001      0.639363      0.445677      0.822347       1.05337      0.704680
  51   2 1421.3041    0.1506  0.1526  9.2421  0.0000       46.0087  0.0087   0.0058   0.0190    0.0208   0.0000       17.0812   442.0597     -0.280287       20.9820      0.289848      -2.54682     -0.794871      0.263595      0.324928      0.350558      0.363917      0.408690      0.481624
  51   3 1673.7733    0.3259  0.3528  9.2097  0.0000       21.9260  0.0120   0.0071   0.0228    0.0287   0.0000       2.98710   441.9864      0.291882       20.6631      0.775646      -3.42802     -0.122775      0.340106      0.424281      0.456489      0.528042      0.610291      0.571581
  51   4 1896.5507    0.5762  0.6089  9.2864  0.0000       10.1448  0.0144   0.0090   0.0291    0.0465   0.0000       1.13911   441.6681      0.201267       20.3705      0.382997      -2.19491     -0.722714      0.387208      0.513142      0.564407      0.623431      0.648451      0.668452
  51   5 2109.3155    0.9019  0.8602  9.6429 -0.0000       9.55125  0.0175   0.0121   0.0361    0.0654   0.0000      0.856434   441.6636     -0.217162       21.0321     -0.134559      -2.48108      0.102832      0.419108      0.561142      0.606533      0.685447      0.722318      0.739984
  51   6 2312.0685    1.3844  1.1632 10.3639  0.0000       2.84278  0.0232   0.0166   0.0439    0.0805   0.0000      0.682892   441.3881     0.0281828       21.4611      -1.29947      -1.91022    -0.0835282      0.505408      0.675468      0.735842      0.817839      0.878149      0.901940
  51   7 2505.2019    2.0609  1.3452 11.0268  0.0000       3.58754  0.0255   0.0226   0.0449    0.0701   0.0000      0.535687   442.8938       2.07402       19.7073     -0.799726      -1.51606      -1.61646      0.539466      0.715569      0.786293      0.880625      0.900137      0.954344
  51   8 2694.2699    2.8519  1.2405 11.9275  0.0000       1.98315  0.0236   0.0334   0.0449    0.0712   0.0000      0.583350   441.8276       1.70248       21.1272       1.12247      -2.31787      -2.24560      0.514395      0.693200      0.761427      0.844715      0.890995      0.914483
  51   9 2881.1253    3.8658  1.1798 12.4739  0.0000       2.15345  0.0230   0.0459   0.0425    0.0856   0.0000      0.641093   441.3508      0.436399       20.3444      0.300734      -2.30439      -1.73648      0.490393      0.666646      0.724687      0.812690      0.844113      0.878842
  51  10 3064.4718    4.5248  1.2361 12.8110  0.0000      0.492572  0.0237   0.0516   0.0419    0.0780   0.0000      0.532040   441.5029      0.204549       21.1501      -1.97320      -2.82043      -3.58399      0.530932      0.686090      0.781781      0.870239      0.864949      0.918277
  51  11 3244.8858    4.3214  1.7287 12.6233 -0.0000       1.14790  0.0284   0.0418   0.0528    0.0547   0.0000      0.337753   443.2909       4.32693       18.8446     -0.966995      -1.30863      -3.92247      0.628201      0.819194      0.889325       1.03725       1.06074       1.08185
  51  12 3423.4471    3.6536  2.8575 12.0023  0.0000      0.676446  0.0376   0.0269   0.0691    0.0379   0.0000      0.177237   441.3662       2.10855       17.7894     -0.293157      -3.73844      -5.58094      0.804624       1.08462       1.20411       1.33853       1.37896       1.40395
  51  13 3600.4852    2.8491  4.4759 11.4389  0.0000      0.730294  0.0517   0.0170   0.0949    0.0304   0.0000      0.112838   442.0811       4.51292       23.8830      -6.10002      -2.38191      -4.51787       1.08843       1.46354       1.64070       1.81093       1.89902       1.94743
  51  14 3775.7366    2.3519  7.4321 10.9970  0.0009      0.328030  0.0833   0.0109   0.1417    0.0270   0.0000     0.0847803   440.9920       1.09600       18.5116      -3.63015      -6.15210      -4.68128       1.62388       2.11908       2.40824       2.65102       2.80594       2.85799
  51  15 3949.1754    1.8485 10.5648 10.8089 -0.0005      0.548380  0.1370   0.0074   0.2084    0.0230   0.0000     0.0857075   441.6898       2.23904       18.2033      -9.93634      -1.61775      -7.02303       2.34614       3.12276       3.50869       3.84274       4.04477       4.12767
  52   2 1432.4643    0.1572  0.1892  9.2017  0.0000       28.6119  0.0101   0.0054   0.0208    0.0209   0.0000       13.7714   441.8891    -0.0436644       21.0758     -0.565464      -3.56374     -0.320489      0.291031      0.340693      0.357498      0.411845      0.429902      0.410980
  52   3 1685.6928    0.3335  0.3488  9.2319  0.0000       17.2238  0.0115   0.0071   0.0220    0.0290   0.0000       2.89577   441.5342     -0.449039       20.7418      0.146846      -3.75288      0.566623      0.303399      0.443090      0.483792      0.575607      0.619583      0.625185
  52   4 1909.6190    0.5929  0.5865  9.3361  0.0000       10.7683  0.0136   0.0092   0.0281    0.0445   0.0000       1.16159   442.4180      0.688210       20.9418      0.533396      -3.02908     -0.866946      0.347307      0.465728      0.507431      0.572951      0.600365      0.615871
  52   5 2123.6515    0.9526  0.9133  9.6213  0.0000       7.32932  0.0183   0.0122   0.0362    0.0730   0.0000      0.757089   441.2928      0.210369       21.0452      -1.07193      -3.27067     -0.240195      0.420675      0.574351      0.648159      0.730856      0.733300      0.759961
  52   6 2327.2470    1.4444  1.2115 10.4394 -0.0003       4.08687  0.0244   0.0167   0.0424    0.0747   0.0000      0.649381   441.4427      0.647156       21.7745     -0.595716      -3.86589      -1.48998      0.511242      0.712834      0.782794      0.871999      0.902025      0.915966
  52   7 2521.0851    2.1408  1.2542 11.2787  0.0000       2.59211  0.0244   0.0245   0.0437    0.0753   0.0000      0.634867   442.9835      0.729747       19.7575      -1.03771      -2.95448      -1.57449      0.524178      0.697388      0.755859      0.830749      0.862502      0.913815
  52   8 2711.2344    2.9842  1.2085 11.9212 -0.0002       1.05589  0.0228   0.0341   0.0422    0.0749   0.0000      0.554524   441.8186      0.887425       21.4287      -1.53049      -3.55724      -2.06478      0.486906      0.668805      0.712002      0.803315      0.836985      0.868263
  52   9 2898.9597    3.8521  1.1620 12.4827  0.0000       1.68264  0.0227   0.0455   0.0407    0.0836   0.0000      0.609893   440.8644       1.08419       21.4825      0.356943      -3.97781      -2.16517      0.486017      0.642764      0.697878      0.782559      0.825262      0.843749
  52  10 3083.0809    4.5455  1.2246 13.0329  0.0000      0.454894  0.0240   0.0534   0.0430    0.0727   0.0000      0.577262   441.5485       1.52287       19.1827      -2.04446     -0.351678      -1.16296      0.496183      0.671821      0.722390      0.833546      0.824579      0.840987
  52  11 3264.2526    4.2662  1.9069 12.3941  0.0000      0.935080  0.0293   0.0382   0.0535    0.0554   0.0000      0.275547   441.9703       3.49576       19.0941      -3.36792      -2.61445      -4.30490      0.637542      0.830950      0.925664       1.00067       1.04817       1.11084
  52  12 3443.5653    3.4663  2.8740 12.1373  0.0000      0.616874  0.0391   0.0259   0.0706    0.0357   0.0000      0.186837   441.7555       4.03639       19.9934      -2.97213      -2.60638      -1.21643      0.813424       1.08685       1.19695       1.31081       1.37559       1.43079
  52  13 3621.3395    2.8126  4.7279 11.4165  0.0000      0.668791  0.0535   0.0162   0.0978    0.0295   0.0000      0.108697   443.1749       3.71681       19.4149      -3.80910     -0.739524      -3.21932       1.08848       1.47241       1.65093       1.80231       1.92972       1.97617
  52  14 3797.4749    2.2021  7.2347 11.0953 -0.0007      0.286552  0.0865   0.0105   0.1462    0.0261   0.0000     0.0943786   441.9640       7.49881       21.6320      -3.38356      -1.37097      -8.83492       1.63000       2.19740       2.46153       2.69038       2.84311       2.91061
  53   2 1443.5001    0.1660  0.1465  9.2998  0.0000       43.1734  0.0078   0.0059   0.0165    0.0204   0.0000       15.5600   442.5096     -0.397110       21.9052      0.361316      -3.89787    -0.0821159      0.214229      0.264178      0.304743      0.328737      0.351645      0.375050
  53   3 1697.5295    0.3475  0.3176  9.2714  0.0000       22.8272  0.0099   0.0076   0.0215    0.0281   0.0000       2.95373   441.6415     -0.586650       21.4232     -0.647127      -3.46909     -0.662944      0.291783      0.392363      0.433007      0.454425      0.455976      0.458973
  53   4 1922.5934    0.6046  0.6518  9.3124  0.0000       10.5950  0.0150   0.0089   0.0294    0.0467   0.0000       1.10152   441.3274      -1.20990       21.1482     -0.185049      -3.43592     -0.303164      0.373619      0.489206      0.544147      0.601347      0.636163      0.679974
  53   5 2137.7893    0.9654  0.9340  9.6657 -0.0000       6.60703  0.0186   0.0122   0.0372    0.0734   0.0000      0.781239   441.9304    -0.0731231       21.3168      -1.31605      -3.35758      0.712901      0.410867      0.564658      0.600242      0.694778      0.722250      0.762895
  53   6 2342.1539    1.4713  1.1713 10.6859 -0.0006       4.12870  0.0233   0.0177   0.0439    0.0717   0.0000      0.707465   441.8658      0.742678       20.6667       1.54262      -4.37080      -1.26297      0.493574      0.650564      0.715802      0.788399      0.830257      0.880921
  53   7 2536.8994    2.1600  1.3523 11.4312  0.0000       3.43024  0.0258   0.0239   0.0459    0.0605   0.0000      0.587775   443.3189       2.23587       19.8336      0.214655      -2.93695     -0.895547      0.529802      0.706943      0.771219      0.861309      0.927795      0.953441
  53   8 2728.0351    3.0291  1.3110 11.8511  0.0000       1.22924  0.0236   0.0331   0.0445    0.0740   0.0000      0.557310   442.0148       2.56625       21.0565     -0.631526      -2.86180     -0.810967      0.510214      0.666272      0.763197      0.857105      0.897333      0.919427
  53   9 2916.6276    3.9988  1.1941 12.6131  0.0000      0.869769  0.0227   0.0464   0.0428    0.0788   0.0000      0.588820   442.3062       2.38705       20.2815      -1.45296      -3.35876      -3.03000      0.475994      0.650405      0.709088      0.803145      0.827468      0.844882
  53  10 3101.5168    4.5239  1.3654 12.8720  0.0000       1.04677  0.0246   0.0492   0.0450    0.0660   0.0000      0.451390   441.3483       3.00004       20.0902      -1.32392     -0.870521      -2.59405      0.501602      0.691303      0.759439      0.831533      0.884002      0.927726
  53  11 3283.4356    4.1710  1.8242 12.6264  0.0000       1.28678  0.0289   0.0388   0.0532    0.0496   0.0000      0.334641   441.9137       1.80688       21.4532      -1.69239      -2.88174      -4.81088      0.616117      0.825193      0.895877      0.993453       1.05166       1.06821
  53  12 3463.4429    3.5003  3.1912 11.8702 -0.0001      0.404953  0.0395   0.0238   0.0718    0.0345   0.0000      0.155815   439.3693       1.61318       21.5996     -0.706323      -2.04096      -3.02663      0.815743       1.09877       1.22948       1.34389       1.41923       1.44607
  53  13 3642.1431    2.7323  5.1023 11.3680 -0.0003      0.545171  0.0566   0.0149   0.1033    0.0280   0.0000     0.0976933   442.7797       1.07321       21.2176      -5.66248      -2.65135      -5.95062       1.14141       1.51890       1.72729       1.86405       1.97845       2.00645
  53  14 3819.0598    2.1642  7.7689 11.0290 -0.0007      0.621867  0.0922   0.0097   0.1541    0.0259   0.0000     0.0998617   442.0084       8.45961       23.0555      -3.95743      -4.66315      -8.24275       1.69838       2.25518       2.53204       2.76692       2.90737       3.01636
  54   1 1147.9029    0.0651  0.0527  9.3888  0.0000       105.545  0.0129   0.0061   0.0172    0.0179   0.0000       223.718   440.7269     -0.991118       20.5142      0.878600      -3.32278     -0.924809      0.337067      0.417832      0.484995      0.515965      0.643404      0.779202
  54   2 1454.4056    0.1750  0.1664  9.2291  0.0001       39.7522  0.0077   0.0058   0.0186    0.0201   0.0000       12.8079   442.0573     -0.586994       21.4451      0.180902      -3.45132     0.0279084      0.210046      0.276283      0.325432      0.340925      0.351036      0.343384
  54   3 1709.1639    0.3595  0.3684  9.2097  0.0000       17.6136  0.0110   0.0072   0.0229    0.0300   0.0000       2.43604   442.4027     -0.467124       21.2019     -0.535098      -1.85302      0.307996      0.274514      0.369188      0.420442      0.443349      0.490377      0.490504
  54   4 1935.3963    0.6315  0.6503  9.2858  0.0000       9.51018  0.0146   0.0092   0.0290    0.0493   0.0000       1.02516   443.1964     -0.649733       21.8680    -0.0299350      -3.62529     -0.848575      0.365428      0.454873      0.483610      0.560151      0.599825      0.595467
  54   5 2151.8941    0.9738  0.9683  9.7540 -0.0001       8.08396  0.0198   0.0121   0.0374    0.0685   0.0000      0.841305   442.8147      0.663898       20.3186     -0.886368      -3.95459      -1.04990      0.410779      0.568117      0.609467      0.698537      0.735983      0.749010
  54   6 2356.8826    1.5562  1.2764 10.3946  0.0000       3.26586  0.0237   0.0169   0.0435    0.0739   0.0000      0.592816   441.9088       1.34784       21.4197      -1.34529      -5.31784      -1.04184      0.507939      0.679348      0.772058      0.818361      0.860663      0.887197
  54   7 2552.4993    2.2761  1.2846 11.3744  0.0000       2.16035  0.0234   0.0254   0.0436    0.0687   0.0000      0.548881   441.5369       2.03470       21.0974     -0.635660      -1.72067      -1.62718      0.484071      0.638148      0.714010      0.817181      0.846042      0.862396
  54   8 2744.7565    3.0768  1.2576 12.1128  0.0000       2.01804  0.0236   0.0351   0.0445    0.0736   0.0000      0.592729   442.3898      0.202889       20.0240      -1.26413      -2.54795      -1.81809      0.489462      0.656022      0.718396      0.807757      0.865922      0.905985
  54   9 2934.1801    4.1111  1.2722 12.4740  0.0000       1.18201  0.0228   0.0448   0.0417    0.0741   0.0000      0.584925   441.3391      0.507689       19.7475     -0.806529      -3.76876      -1.38631      0.483540      0.638401      0.684947      0.782558      0.860126      0.888089
  54  10 3119.6897    4.5594  1.3246 12.8782  0.0000     0.0209114  0.0237   0.0492   0.0431    0.0645   0.0000      0.484088   441.3406       2.08572       21.4192     -0.624022      -3.41873      -4.46691      0.497281      0.649620      0.720318      0.822397      0.830046      0.881558
  54  11 3302.4023    4.2507  2.0298 12.4471  0.0000      0.711642  0.0301   0.0364   0.0553    0.0468   0.0000      0.263266   442.8416       3.88407       21.2745      -3.46148    -0.0320333      -2.27121      0.627261      0.847327      0.942060       1.03876       1.10373       1.10022
  54  12 3483.2236    3.3843  3.3068 11.7937 -0.0000      0.182536  0.0408   0.0225   0.0749    0.0351   0.0000      0.153317   441.8628       3.37647       19.6183      -1.80734      -5.04758      -3.89846      0.842660       1.11320       1.23013       1.35108       1.44142       1.47710
  54  13 3662.5856    2.6518  5.5993 11.2631 -0.0006      0.487108  0.0623   0.0138   0.1106    0.0287   0.0000     0.0907327   439.7748       2.73922       18.8828     -0.915651      -1.46011      -9.44275       1.20522       1.63671       1.82059       2.02557       2.12305       2.17597
  54  14 3840.4007    2.1501  8.7196 10.9347 -0.0002      0.622083  0.1035   0.0088   0.1648    0.0253   0.0000     0.0930900   443.9122       6.51966       22.0829      -3.62185     -0.160685      -9.37285       1.76852       2.34688       2.64755       2.89940       3.01384       3.16832
  55   3 1720.6700    0.3861  0.3945  9.1308  0.0000       16.5693  0.0112   0.0073   0.0221    0.0318   0.0000       2.06728   442.3446     -0.417390       21.6065     -0.447429      -2.89716     -0.368789      0.288251      0.370963      0.430392      0.463543      0.498952      0.504370
  55   4 1948.1435    0.6448  0.6802  9.3187  0.0003       9.59656  0.0149   0.0092   0.0296    0.0497   0.0000       1.00469   442.5936     -0.188281       20.7212      0.390382      -2.57805       1.07072      0.345049      0.451087      0.504699      0.575047      0.604818      0.611774
  55   5 2165.8263    1.0154  0.9480  9.7970  0.0000       7.57764  0.0187   0.0125   0.0367    0.0696   0.0000      0.781565   441.9202      0.967160       20.8793      -1.34544      -3.72072     -0.636556      0.401473      0.525400      0.594699      0.656435      0.712768      0.734571
  55   6 2371.4824    1.5870  1.2422 10.6858  0.0005       4.36992  0.0237   0.0180   0.0440    0.0706   0.0000      0.676942   442.9030       1.23018       20.7538      -2.09045      -3.57814     -0.942311      0.475717      0.629079      0.696898      0.800616      0.856643      0.893051
  55   7 2567.9899    2.2934  1.3837 11.1726 -0.0002       1.41826  0.0238   0.0236   0.0450    0.0667   0.0000      0.491211   441.9737       1.30723       21.3440     -0.494057      -2.47827      -2.99629      0.478401      0.645842      0.716283      0.813310      0.884276      0.884859
  55   8 2761.3252    3.2078  1.2755 11.9373  0.0000       1.61370  0.0230   0.0345   0.0417    0.0724   0.0000      0.536619   441.7358       1.30474       20.3342      -1.04187      -2.84187      -1.73519      0.480335      0.634983      0.694711      0.812169      0.833178      0.862934
  55   9 2951.5388    4.1844  1.1851 12.7337  0.0004      0.688022  0.0222   0.0478   0.0422    0.0750   0.0000      0.627664   441.7003       2.05213       21.3713     -0.828943      -2.98605      -2.05584      0.462705      0.624480      0.674165      0.757924      0.773593      0.793263
  55  10 3137.8910    4.5480  1.3849 12.8083  0.0000      0.691087  0.0239   0.0475   0.0444    0.0624   0.0000      0.447965   441.5202       1.12583       22.2477    -0.0564539      -2.52929      -3.35557      0.481438      0.641340      0.705014      0.793371      0.813633      0.848627
  55  11 3321.2815    4.0095  2.1138 12.4419  0.0000      0.579071  0.0316   0.0332   0.0558    0.0417   0.0000      0.267900   441.4204       1.17016       20.3905      -1.66606      -2.45897      -3.89336      0.617777      0.835656      0.928303       1.02060       1.05817       1.10889
  55  12 3502.9422    3.2579  3.5117 11.7441 -0.0002      0.474203  0.0422   0.0208   0.0781    0.0332   0.0000      0.139304   441.3552       3.34062       19.8032      0.479151      -2.65362      -4.26074      0.840542       1.10155       1.24804       1.35380       1.45000       1.47525
  55  13 3683.0585    2.6349  5.8525 11.1242  0.0000      0.622169  0.0641   0.0130   0.1108    0.0294   0.0000     0.0978366   442.2535       3.99914       19.7874      -1.64854      -4.60371      -8.19219       1.20823       1.63989       1.81299       1.98411       2.12839       2.17762
  55  14 3860.9432    2.1330  8.9223 10.9150  0.0029     0.0214270  0.1066   0.0084   0.1694    0.0247   0.0000     0.0930660   440.0455       1.15655       16.9295      0.835690     -0.407671      -10.5949       1.74114       2.35318       2.64955       2.91380       3.04628       3.13037
  56   1 1165.9158    0.0739  0.0873  9.3874 -0.0037       30.3085  0.0184   0.0056   0.0231    0.0166   0.0000       141.956   440.6882     -0.574752       20.3864      0.668430      -4.38841     -0.657106      0.458147      0.656650      0.697948      0.585598      0.670464      0.699461
  56   2 1475.8074    0.1917  0.1781  9.2499  0.0000       20.5056  0.0081   0.0059   0.0176    0.0195   0.0000       10.2784   441.6826    -0.0743562       21.3977      0.111782      -3.88096      0.329940      0.219141      0.260315      0.315874      0.326337      0.360296      0.380698
  56   3 1732.0267    0.3950  0.3796  9.2374  0.0000       17.8450  0.0106   0.0076   0.0220    0.0307   0.0000       2.09485   442.0874     -0.107530       20.8090    -0.0486574      -3.26387     -0.603206      0.265272      0.341065      0.398549      0.451294      0.497797      0.492341
  56   4 1960.7488    0.6655  0.6652  9.3482  0.0000       9.98386  0.0145   0.0094   0.0279    0.0494   0.0000      0.998039   442.2087     -0.649860       21.7348     -0.968162      -2.73420     -0.839527      0.343780      0.436980      0.502489      0.547825      0.593316      0.613903
  56   5 2179.5611    1.0491  1.0767  9.8033  0.0000       7.46152  0.0208   0.0122   0.0404    0.0723   0.0000      0.767248   442.5551      0.453108       21.9563      -1.07192      -2.45649     -0.272880      0.416566      0.568250      0.655756      0.722769      0.762297      0.771381
  56   6 2385.9535    1.6544  1.3060 10.5675  0.0000       3.35465  0.0240   0.0177   0.0427    0.0730   0.0000      0.571945   441.9002     -0.150028       20.6633     -0.238990      -2.30650     -0.376533      0.476014      0.623539      0.705653      0.797740      0.828783      0.843848
  56   7 2583.4362    2.3731  1.3949 11.4093  0.0008       3.07925  0.0245   0.0246   0.0446    0.0613   0.0000      0.499639   441.8413       1.76273       22.2433      -1.99275      -3.59709      0.161726      0.485281      0.646581      0.695610      0.805398      0.817132      0.851963
  56   8 2777.7980    3.3326  1.2611 12.0122  0.0000       1.89741  0.0229   0.0364   0.0414    0.0783   0.0000      0.540522   441.8034      0.557753       20.6742      -1.55001      -2.98009      -3.36518      0.444664      0.613926      0.658168      0.752069      0.762938      0.795008
  56   9 2968.8421    4.2490  1.1990 12.7419  0.0000       1.87730  0.0227   0.0476   0.0408    0.0764   0.0000      0.661516   442.4855       3.42433       20.9280      -1.67416      -4.07341      -2.35388      0.458609      0.613277      0.690391      0.752908      0.812175      0.839381
  56  10 3155.8097    4.5377  1.3938 13.0626 -0.0004      0.400935  0.0246   0.0477   0.0454    0.0562   0.0000      0.487205   441.1025       2.53698       21.0017      -1.75305      -2.93180      -3.57686      0.486844      0.658350      0.729347      0.808724      0.859405      0.856964
  56  11 3340.0515    4.0073  2.2701 12.2948  0.0000       1.02443  0.0320   0.0316   0.0573    0.0438   0.0000      0.215917   441.5521       2.74652       19.4226      0.485363      -4.15881      -5.40577      0.642729      0.848212      0.949886       1.07063       1.14795       1.15690
  56  12 3522.5070    3.1840  3.9635 11.6332 -0.0002      0.844565  0.0448   0.0190   0.0840    0.0313   0.0000      0.132892   442.4740       3.40922       19.5662      -1.74826      -2.08331      -6.62115      0.870394       1.14559       1.29530       1.41763       1.48063       1.52589
  56  13 3703.2011    2.5925  6.1827 11.1722  0.0013      0.347817  0.0670   0.0125   0.1181    0.0284   0.0000     0.0951269   442.2880       1.76684       20.2205      -2.83812      -5.36334      -6.53579       1.24136       1.63178       1.84524       2.03904       2.16140       2.20508
  56  14 3882.3489    1.9714  8.8558 11.0113 -0.0019      0.484588  0.1163   0.0081   0.1790    0.0243   0.0000      0.103222   440.6914       2.59834       23.4475      -3.78907     -0.734320      -7.55679       1.82973       2.50458       2.78785       3.05202       3.21332       3.30280
  57   1 1174.7386    0.0625  0.0675  9.3906 -0.0208      0.694188  0.0156   0.0055   0.0187    0.0164   0.0000       171.680   440.6265      0.296194       20.7887     -0.878387      -2.94326       1.78690      0.371863      0.462593      0.466805      0.576860      0.620543      0.566326
  57   2 1486.3186    0.1954  0.1926  9.2332  0.0000       16.5688  0.0084   0.0057   0.0180    0.0198   0.0000       7.86776   441.9082     -0.545314       21.0847      0.119470      -3.49146     0.0765375      0.216806      0.269600      0.306732      0.339475      0.339617      0.351674
  57   3 1743.2763    0.4090  0.4216  9.2415  0.0000       15.1960  0.0112   0.0074   0.0234    0.0310   0.0000       1.92628   442.0991     -0.263022       20.9767     -0.276812      -3.64426     -0.590290      0.276082      0.362310      0.407554      0.429840      0.476399      0.489943
  57   4 1973.2432    0.6754  0.7367  9.4443  0.0000       9.58088  0.0160   0.0092   0.0305    0.0508   0.0000      0.999950   442.0863      0.385314       20.5178       1.04277      -5.25400      -2.55432      0.342310      0.467140      0.503479      0.579112      0.583398      0.614441
  57   5 2193.1637    1.1222  1.0165  9.9835  0.0000       6.21927  0.0193   0.0133   0.0377    0.0698   0.0000      0.744594   441.9237       1.08279       19.7420      -2.27810      -2.16758     -0.787680      0.402554      0.528779      0.599955      0.672407      0.688891      0.715024
  57   6 2400.2652    1.7038  1.3685 10.4791  0.0000       3.15270  0.0238   0.0173   0.0437    0.0738   0.0000      0.519097   441.9119    -0.0934818       21.9492     -0.322641      -2.04493      0.847457      0.459106      0.618891      0.680095      0.774617      0.824252      0.833230
  57   7 2598.7123    2.4348  1.4402 11.3965  0.0000       2.47524  0.0251   0.0247   0.0450    0.0654   0.0000      0.530281   441.4198       1.26440       21.2699      -1.62411      -2.49935     -0.868943      0.476961      0.636694      0.726802      0.806268      0.847070      0.879210
  57   8 2794.0701    3.3909  1.2801 12.0407  0.0001      0.619327  0.0220   0.0358   0.0425    0.0751   0.0000      0.505064   442.6022       1.30240       20.3267      -1.41315      -1.46497      -2.79796      0.437337      0.576500      0.632376      0.713642      0.730302      0.765183
  57   9 2985.9492    4.3407  1.2377 12.7541  0.0006       1.42024  0.0222   0.0476   0.0414    0.0729   0.0000      0.484326   442.0985       1.35046       20.2062     -0.617907      -3.58132      -3.26824      0.444101      0.588594      0.636868      0.703518      0.734564      0.796018
  57  10 3173.7043    4.4081  1.5607 12.6729  0.0011       1.47751  0.0256   0.0420   0.0467    0.0553   0.0000      0.388808   441.8756       2.05709       22.5236      -2.26961      -2.78941      -3.56399      0.498363      0.649529      0.714146      0.799051      0.858416      0.874051
  57  11 3358.7592    3.9418  2.3861 12.2667  0.0000       1.08282  0.0323   0.0303   0.0595    0.0414   0.0000      0.228932   442.6306       1.25581       20.0174      -1.50689      -3.97359      -5.53498      0.630824      0.832378      0.910147       1.01396       1.06720       1.10962
  57  12 3541.8277    3.0745  4.0732 11.6323 -0.0001      0.650433  0.0465   0.0179   0.0842    0.0300   0.0000      0.134504   440.9516       2.01913       20.4456      -1.83595      -3.75028      -6.33235      0.875330       1.16320       1.31690       1.44582       1.54246       1.56998
  57  13 3723.2216    2.4479  6.2264 11.2445 -0.0007      0.271483  0.0703   0.0117   0.1244    0.0271   0.0000      0.100616   443.5209       5.99830       19.0004     -0.667681      -1.02351      -5.67893       1.23316       1.67304       1.86690       2.08272       2.18400       2.25261
  57  14 3903.3010    2.0123  9.8182 10.9647  0.0004      0.717731  0.1214   0.0079   0.1853    0.0234   0.0000     0.0905868   441.1027       2.13972       17.2705       1.60026      -4.25634      -6.02281       1.87769       2.50021       2.83292       3.08719       3.24583       3.37421
  58   1 1183.5536    0.0832  0.0772  9.3589  0.0000       109.582  0.0115   0.0055   0.0160    0.0186   0.0000       107.524   440.5235     -0.411797       20.8789      0.196509      -3.70703     -0.382886      0.252352      0.352760      0.399126      0.449988      0.483294      0.480134
  58   2 1496.7217    0.2030  0.1806  9.2452  0.0000       29.6955  0.0088   0.0060   0.0157    0.0200   0.0000       9.14097   441.9086     -0.686784       20.7575     -0.264554      -4.01421      0.254874      0.237922      0.328771      0.397913      0.432835      0.437683      0.453027
  58   3 1754.3564    0.4066  0.4013  9.2177  0.0000       14.2165  0.0109   0.0074   0.0219    0.0314   0.0000       1.90036   441.9631     -0.155882       21.9523     0.0518388      -2.37420     -0.599662      0.254147      0.340741      0.386226      0.433574      0.445625      0.476536
  58   4 1985.6401    0.7243  0.7138  9.3954  0.0000       8.78265  0.0155   0.0097   0.0284    0.0546   0.0000      0.924161   441.6504      0.883458       21.1661     -0.104109      -4.06039     0.0748741      0.360000      0.476728      0.542333      0.596582      0.619157      0.650095
  58   5 2206.6660    1.1161  1.0050 10.1896  0.0001       6.42361  0.0194   0.0135   0.0376    0.0630   0.0000      0.771327   442.6940      0.110293       20.5975     -0.393312      -2.18245      0.877871      0.399193      0.527129      0.578795      0.657545      0.671295      0.689550
  58   6 2414.4358    1.7285  1.4034 10.7154  0.0000       3.11821  0.0244   0.0175   0.0447    0.0628   0.0000      0.521970   441.8072      0.686872       20.0046     -0.226977      -2.52913      -1.05806      0.465028      0.638351      0.696709      0.772408      0.810096      0.820943
  58   7 2613.8688    2.5022  1.3738 11.4910  0.0000       2.35099  0.0242   0.0259   0.0441    0.0677   0.0000      0.518705   441.9455       1.11155       20.9499     -0.748556      -3.50325      -3.63661      0.459050      0.616522      0.673411      0.759188      0.799902      0.835504
  58   8 2810.3002    3.4209  1.2734 12.2624  0.0000       2.11673  0.0227   0.0364   0.0416    0.0641   0.0000      0.580062   441.7750       2.65074       21.3737      0.535110      -1.54597      -3.32725      0.448490      0.592741      0.655688      0.739856      0.763269      0.786285
  58   9 3002.8879    4.3642  1.2483 12.9397  0.0000      0.754659  0.0226   0.0479   0.0418    0.0652   0.0000      0.539803   441.9973       1.82751       20.4114      -1.78481      -2.86958     -0.810767      0.432553      0.584051      0.627886      0.713835      0.754622      0.783376
  58  10 3191.4135    4.5087  1.6013 12.8268  0.0000       1.77693  0.0259   0.0430   0.0471    0.0541   0.0000      0.370735   441.1768       3.01268       21.1001      -1.07991      -3.18019      -4.22293      0.496041      0.665227      0.722638      0.812589      0.845632      0.866699
  58  11 3377.1183    3.8682  2.5816 12.1440  0.0000      0.590130  0.0337   0.0281   0.0611    0.0390   0.0000      0.211895   441.3992       2.15570       19.5360     -0.827422      -2.99824      -5.59204      0.629775      0.838123      0.933428       1.02606       1.09600       1.12645
  58  12 3561.1327    3.0523  4.3376 11.4805  0.0000      0.658089  0.0478   0.0170   0.0862    0.0311   0.0000      0.107524   441.3678       2.30915       20.9108      -4.04837     -0.864624      -7.05685      0.896532       1.18797       1.33077       1.46416       1.56547       1.59724
  58  13 3743.3732    2.3946  6.5892 11.1930 -0.0019      0.828371  0.0751   0.0110   0.1307    0.0268   0.0000      0.107173   443.0304       3.68329       23.6110      -4.28528      -3.19606      -3.10412       1.26654       1.71999       1.90223       2.12478       2.20222       2.30099
  59   1 1192.2447    0.0704  0.0747  9.3351  0.0000       58.5831  0.0139   0.0055   0.0174    0.0165   0.0000       137.475   440.3511     -0.577160       20.5281      0.723025      -3.65250      0.740246      0.293759      0.430461      0.473482      0.558112      0.469347      0.562099
  59   2 1506.9866    0.2051  0.2131  9.1768  0.0000       19.1325  0.0086   0.0056   0.0182    0.0206   0.0000       7.86942   442.2721      0.139686       21.3268      0.363947      -3.67722     -0.521979      0.214463      0.270673      0.316605      0.347457      0.372338      0.358720
  59   3 1765.3431    0.4291  0.4359  9.1960  0.0000       13.0048  0.0115   0.0073   0.0222    0.0336   0.0000       1.75221   442.5362     -0.284008       20.9646      0.112139      -3.54346     -0.760968      0.260288      0.354000      0.390158      0.416021      0.434782      0.444433
  59   4 1997.9621    0.7069  0.7748  9.5024 -0.0000       9.43493  0.0160   0.0094   0.0322    0.0511   0.0000      0.983560   442.5165    -0.0246433       22.5319       1.11810      -4.20509      -1.03972      0.355416      0.485004      0.536673      0.590529      0.614039      0.653459
  59   5 2219.9838    1.1536  1.0844  9.9598  0.0000       4.86305  0.0208   0.0131   0.0386    0.0762   0.0000      0.746075   442.3525     -0.314826       21.7166      0.585711      -3.09311      0.330033      0.408538      0.535607      0.588080      0.649619      0.675440      0.713971
  59   6 2428.4642    1.7997  1.3969 10.6204  0.0000       2.61375  0.0237   0.0178   0.0443    0.0699   0.0000      0.496069   442.1261      0.722165       20.8090     -0.841893      -1.73864     -0.720873      0.464221      0.626977      0.708308      0.802200      0.844219      0.844785
  59   7 2629.0378    2.6058  1.3348 11.6139  0.0000       3.44536  0.0234   0.0268   0.0416    0.0638   0.0000      0.498109   442.1861      0.627069       20.8663      -1.64128      -1.76562      -1.01129      0.456486      0.598825      0.653544      0.725124      0.778752      0.794744
  59   8 2826.3396    3.5540  1.2962 12.2236  0.0000       2.46842  0.0225   0.0371   0.0414    0.0681   0.0000      0.559086   442.6159       1.43082       21.1994     -0.186565      -2.71527      -1.75570      0.417318      0.560868      0.638402      0.691643      0.725418      0.755695
  59   9 3019.7172    4.4759  1.2597 12.7389  0.0005      0.854333  0.0220   0.0467   0.0399    0.0652   0.0000      0.529505   441.7080       2.44953       21.4266      -1.12856      -2.55762      -1.92018      0.425995      0.558632      0.617909      0.688882      0.701810      0.726093
  59  10 3208.9544    4.4362  1.7122 12.7050 -0.0000      0.918604  0.0262   0.0404   0.0486    0.0512   0.0000      0.347372   441.9160       3.07146       20.6365      -1.33086      -3.06962      -2.76888      0.499533      0.642826      0.742187      0.832898      0.855666      0.901110
  59  11 3395.4539    3.7190  2.5778 12.2802  0.0002      0.442269  0.0341   0.0273   0.0631    0.0363   0.0000      0.214784   442.8483       1.74686       19.2998      -2.40372      -4.46638      -2.52384      0.633129      0.844741      0.932830       1.05410       1.11957       1.15858
  59  12 3580.2038    2.9925  4.4662 11.5499  0.0002      0.565138  0.0496   0.0165   0.0885    0.0294   0.0000      0.110306   441.9282       1.71919       18.0472      0.155183     -0.974852      -8.17291      0.906500       1.20687       1.37374       1.51377       1.59608       1.65348
  59  13 3762.9998    2.4594  7.4341 11.0605  0.0028      0.516016  0.0826   0.0103   0.1366    0.0277   0.0000     0.0920160   440.2743       2.68067       25.0372      -4.81824      -1.32390      -3.82861       1.34775       1.80731       2.03270       2.24843       2.40745       2.46193
  60   2 1517.0997    0.2085  0.2393  9.2355  0.0000       32.5892  0.0092   0.0055   0.0204    0.0210   0.0000       7.30826   442.0869    -0.0647374       20.7925     -0.175760      -3.78531     -0.451787      0.218858      0.293083      0.319824      0.366273      0.388397      0.419170
  60   3 1776.2040    0.4420  0.4786  9.1996  0.0000       16.9872  0.0118   0.0073   0.0243    0.0345   0.0000       1.71125   442.0589     -0.188536       21.8953     0.0274972      -2.95377      0.825900      0.278443      0.345618      0.406749      0.483738      0.522960      0.518211
  60   4 2010.1707    0.7401  0.7845  9.5368  0.0000       9.11132  0.0162   0.0096   0.0311    0.0546   0.0000      0.941463   441.4153     -0.184739       22.0617      -1.14565      -3.27016     -0.842477      0.343719      0.459373      0.510337      0.574798      0.612505      0.623976
  60   5 2233.2581    1.1913  1.0883 10.3529  0.0000       7.27365  0.0210   0.0139   0.0392    0.0631   0.0000      0.761750   441.7183      0.688939       21.0761      0.367515      -2.10070     -0.957726      0.380559      0.521022      0.577259      0.653903      0.675410      0.706142
  60   6 2442.4574    1.8038  1.3750 10.9838  0.0000       5.08223  0.0250   0.0186   0.0443    0.0611   0.0000      0.602833   442.0075       1.91231       20.1759     -0.290124      -3.21757      -1.51253      0.449763      0.591485      0.653703      0.743070      0.777921      0.796819
  60   7 2643.9681    2.7050  1.3166 11.7395  0.0000       2.52885  0.0228   0.0281   0.0424    0.0638   0.0000      0.562598   442.3492      0.957960       20.0495      -1.04271      -1.66814     -0.262132      0.424919      0.572218      0.630382      0.727150      0.743724      0.799435
  60   8 2842.2845    3.6345  1.2776 12.4202  0.0000      0.981916  0.0224   0.0381   0.0410    0.0643   0.0000      0.623575   441.6886       1.01107       20.7823      -1.16484      -2.34993      -3.80467      0.408262      0.546293      0.616529      0.682697      0.695764      0.728161
  60   9 3036.3920    4.5899  1.2974 12.6599 -0.0001      0.137195  0.0221   0.0470   0.0401    0.0770   0.0000      0.468373   441.8412       2.77252       21.7808      -1.33082      -2.60723      -3.51331      0.412489      0.552792      0.604859      0.686900      0.709929      0.727298
  60  10 3226.4120    4.5259  1.7914 12.5228  0.0000      0.722978  0.0268   0.0386   0.0468    0.0532   0.0000      0.274265   441.9423       2.84033       20.8974      -2.04125      -1.21077      -3.45384      0.492102      0.670982      0.748160      0.824970      0.868106      0.896802
  60  11 3413.7050    3.7344  2.8167 11.9669  0.0000      0.714595  0.0349   0.0251   0.0628    0.0386   0.0000      0.171937   441.5840       2.72772       20.8241      0.392207      -1.22143      -6.38188      0.628548      0.849124      0.938888       1.05277       1.09582       1.11933
  60  12 3599.1335    2.9160  4.6751 11.5861  0.0001      0.679253  0.0514   0.0156   0.0920    0.0281   0.0000      0.119018   442.2336       3.34387       20.0105      -2.10640      -3.18948      -6.15052      0.906850       1.18722       1.35390       1.49048       1.60194       1.65893
  60  13 3782.5013    2.3096  7.7225 11.1264 -0.0021      0.210939  0.0910   0.0094   0.1461    0.0266   0.0000      0.103026   442.3271       1.93677       19.7195      -5.52206      -5.24222      -1.32260       1.42192       1.89878       2.17004       2.37335       2.54457       2.61173
  61   2 1527.1357    0.2206  0.2252  9.2023  0.0000       26.4381  0.0090   0.0057   0.0175    0.0210   0.0000       7.05345   441.8960     -0.596418       21.4217      0.741008      -3.66440      0.195113      0.205771      0.264982      0.287730      0.322096      0.329952      0.365809
  61   3 1786.9421    0.4541  0.5042  9.2788  0.0000       15.4932  0.0122   0.0074   0.0248    0.0341   0.0000       1.65076   442.1867    -0.0565322       21.3634      0.158754      -3.17545      0.346526      0.270679      0.361326      0.404251      0.455640      0.491372      0.511190
  61   4 2022.2732    0.7673  0.8165  9.5315  0.0000       9.22147  0.0159   0.0097   0.0333    0.0556   0.0000      0.905965   442.3996      0.263592       21.1502     -0.301895      -3.39799      -1.46165      0.322414      0.440326      0.491402      0.555275      0.577639      0.609509
  61   5 2246.2731    1.2350  1.1309 10.2593  0.0000       5.33985  0.0215   0.0137   0.0404    0.0670   0.0000      0.749500   442.4420       1.19706       20.6736       1.85280      -3.24050      -1.65627      0.382019      0.523592      0.560081      0.642265      0.671762      0.690198
  61   6 2456.2477    1.8890  1.3954 10.7840  0.0000       4.41929  0.0243   0.0185   0.0424    0.0639   0.0000      0.530395   442.2312     0.0965589       20.9574       1.29235      -2.14986      -1.32282      0.427339      0.580857      0.614751      0.698090      0.730161      0.764613
  61   7 2658.7753    2.7588  1.3599 11.5636  0.0000       2.22257  0.0226   0.0275   0.0413    0.0699   0.0000      0.499612   442.2393       1.66025       21.1808      0.151762      -4.10067      -1.76041      0.420308      0.566634      0.629628      0.715888      0.743743      0.766596
  61   8 2858.0861    3.7317  1.2831 12.3132  0.0000       1.04076  0.0218   0.0387   0.0410    0.0712   0.0000      0.518355   442.2359       1.95592       20.6913     -0.316212      -2.84399      -2.55340      0.406139      0.543212      0.582712      0.658122      0.698738      0.728113
  61   9 3053.0260    4.5373  1.2793 12.8694 -0.0007       1.27017  0.0225   0.0470   0.0409    0.0657   0.0000      0.571068   441.5710       2.48379       20.6762      -1.34485      -3.67147      -4.13215      0.412331      0.552202      0.587432      0.659277      0.694918      0.726122
  61  10 3243.6401    4.4238  1.7639 12.7565  0.0000      0.174598  0.0272   0.0388   0.0476    0.0471   0.0000      0.336834   441.6089       2.01878       22.3835      -1.78385      -4.49300      -3.67033      0.486917      0.643886      0.738004      0.816001      0.839596      0.882277
  61  11 3431.8497    3.5937  2.9791 12.0696  0.0000      0.741229  0.0370   0.0237   0.0657    0.0331   0.0000      0.163905   441.9291       3.74269       19.0697      -3.29813      -1.67779      -4.70648      0.649120      0.883420      0.971234       1.07437       1.15900       1.18025
  61  12 3617.9750    2.9001  5.0238 11.4354  0.0000      0.426580  0.0536   0.0148   0.0970    0.0289   0.0000      0.107935   442.0653       4.87747       20.7874      -1.42195      -1.22547      -5.05067      0.942328       1.25527       1.39440       1.56138       1.65209       1.71042
  61  13 3802.2339    2.2740  7.8937 11.0977  0.0000      0.515462  0.0922   0.0091   0.1497    0.0258   0.0000     0.0999689   441.7305       2.09127       19.6333      -1.41001      -4.74536      -6.79703       1.40697       1.88988       2.14731       2.36931       2.48684       2.57732
  62   1 1217.8594    0.0834  0.0748  9.3459  0.0000       43.7369  0.0122   0.0052   0.0158    0.0159   0.0000       102.198   441.4273     -0.624410       20.6610      0.104627      -3.67362     -0.723538      0.322152      0.459262      0.487902      0.542890      0.575882      0.548941
  62   2 1537.0436    0.2328  0.2203  9.2312  0.0000       30.7295  0.0079   0.0060   0.0186    0.0210   0.0000       6.76950   442.3393     -0.169488       21.5496     -0.161930      -3.57536      -1.08274      0.181472      0.256922      0.275448      0.316044      0.331490      0.340758
  62   3 1797.5662    0.4708  0.5261  9.2521  0.0000       13.4377  0.0127   0.0073   0.0247    0.0360   0.0000       1.51863   442.4490      0.326998       21.6830      0.143450      -3.71650     -0.996525      0.284211      0.356471      0.413780      0.457975      0.470135      0.492269
  62   4 2034.2611    0.8037  0.8603  9.4811  0.0000       8.33443  0.0164   0.0098   0.0325    0.0590   0.0000      0.859014   442.4944      0.716112       21.0088     -0.625238      -2.77584      -1.71457      0.323291      0.445444      0.486979      0.543466      0.582098      0.599247
  62   5 2259.2286    1.2462  1.1549 10.4371 -0.0002       5.76360  0.0218   0.0141   0.0412    0.0638   0.0000      0.769148   442.5258     -0.280082       21.1995      -1.03385      -1.57349      -1.06992      0.385939      0.515987      0.591649      0.662082      0.690199      0.721721
  62   6 2469.9181    1.9538  1.4560 10.8995  0.0004       3.25690  0.0237   0.0188   0.0445    0.0618   0.0000      0.484384   441.2131       1.22787       20.9614     -0.699172      -3.52853      0.133665      0.433442      0.588354      0.651842      0.718790      0.762596      0.782076
  62   7 2673.5195    2.7592  1.3562 11.8500  0.0000       1.62382  0.0230   0.0279   0.0422    0.0621   0.0000      0.501317   443.3306       1.36266       20.3061      -1.16799      -2.96043     -0.278573      0.414095      0.555099      0.605267      0.671125      0.704097      0.741068
  62   8 2873.8542    3.8150  1.2761 12.5366 -0.0000       1.70522  0.0218   0.0391   0.0405    0.0614   0.0000      0.503740   441.8464       2.58686       20.1638     -0.379055      -3.68780      -2.20566      0.392261      0.517179      0.577128      0.646865      0.645471      0.700152
  62   9 3069.5076    4.5850  1.3979 12.7291  0.0000       2.11295  0.0229   0.0441   0.0410    0.0624   0.0000      0.452016   441.5587       2.65373       20.5620      -2.09329      -2.85972      -1.33795      0.407896      0.542245      0.607204      0.676121      0.710401      0.727501
  62  10 3260.9025    4.3879  1.9277 12.5743  0.0000      0.787287  0.0278   0.0358   0.0496    0.0456   0.0000      0.298503   441.9617       2.13281       21.9334      -1.73194      -1.74645      -3.23610      0.482317      0.668805      0.721580      0.802742      0.850255      0.885066
  62  11 3449.8483    3.5616  3.1530 11.9555  0.0000      0.725767  0.0372   0.0224   0.0677    0.0336   0.0000      0.158923   441.7451       2.19073       20.3297      -2.72307       1.01762      -5.88974      0.658211      0.863496      0.975799       1.08531       1.12177       1.17227
  62  12 3636.7036    2.7744  5.3087 11.3841 -0.0012      0.623985  0.0580   0.0135   0.1018    0.0292   0.0000      0.112804   441.0547       1.87778       20.1590      -2.69196    -0.0796659      -4.40574      0.969898       1.30519       1.45085       1.61420       1.69374       1.75625
  62  13 3821.5514    2.2183  8.3589 11.1377  0.0006      0.326727  0.1001   0.0086   0.1574    0.0249   0.0000      0.104242   441.1060      0.369881       23.3092      -3.72425       3.04335      -6.24417       1.45634       1.93341       2.20924       2.43301       2.54278       2.66743
  63   1 1226.2319    0.0903  0.0970  9.3038  0.0000       55.7257  0.0103   0.0049   0.0205    0.0164   0.0000       79.5597   440.3440     -0.728436       20.8192     0.0719110      -3.74292     -0.504589      0.212692      0.323532      0.345188      0.410593      0.411431      0.423989
  63   2 1546.8111    0.2263  0.2517  9.1823  0.0000       31.6086  0.0089   0.0055   0.0197    0.0216   0.0000       6.40586   441.9879     0.0173441       20.7601      0.108723      -2.99508     0.0566631      0.208000      0.274459      0.317885      0.341757      0.373339      0.410740
  63   3 1808.0895    0.4825  0.5438  9.2337  0.0000       12.3187  0.0123   0.0074   0.0254    0.0361   0.0000       1.41982   441.6985     0.0731790       20.8821     -0.107811      -3.30966     -0.775732      0.264376      0.351048      0.392663      0.434200      0.477932      0.482675
  63   4 2046.1769    0.8159  0.8726  9.5168 -0.0003       9.53196  0.0174   0.0098   0.0316    0.0591   0.0000      0.855228   442.5308     -0.407452       21.7275      0.893681      -3.36789     -0.989191      0.344461      0.447141      0.504420      0.562654      0.586620      0.632889
  63   5 2272.0313    1.3160  1.2183 10.3434  0.0000       5.64872  0.0220   0.0140   0.0404    0.0632   0.0000      0.678719   442.2225      0.768950       20.6097      -1.41424      -5.25622      -1.95085      0.380853      0.513093      0.568360      0.634414      0.664128      0.691433
  63   6 2483.4573    2.0019  1.4771 11.0589  0.0000       2.75272  0.0243   0.0191   0.0442    0.0566   0.0000      0.490363   442.1549       1.26251       22.6487     -0.240688      -3.24119      -1.33957      0.434319      0.572755      0.632764      0.724235      0.753782      0.800508
  63   7 2688.1383    2.8421  1.4206 11.8030 -0.0003       1.96350  0.0234   0.0273   0.0434    0.0574   0.0000      0.507217   442.4242      0.518246       20.8370     -0.388580      -2.74924      -2.06557      0.406489      0.544315      0.607547      0.681924      0.691662      0.725172
  63   8 2889.3937    3.9505  1.2871 12.3697  0.0000       1.12286  0.0214   0.0397   0.0393    0.0705   0.0000      0.490561   442.1554      0.892156       20.9977      -1.11876      -3.09333      -2.73157      0.384917      0.497750      0.565889      0.635296      0.656318      0.671716
  63   9 3085.8162    4.6095  1.4023 12.8405  0.0000       1.59609  0.0234   0.0444   0.0409    0.0580   0.0000      0.472630   441.4376       1.76592       20.9310      -1.24388      -3.47509      -3.82521      0.409929      0.545160      0.597055      0.674338      0.700922      0.748649
  63  10 3277.9941    4.3486  1.9987 12.4413  0.0000      0.429237  0.0274   0.0344   0.0508    0.0465   0.0000      0.273751   441.5384       2.80075       21.9420      -2.45076      -2.46535      -4.27510      0.485993      0.646136      0.713504      0.801883      0.850898      0.882622
  63  11 3467.7727    3.4970  3.4643 11.8669  0.0000      0.811946  0.0393   0.0210   0.0717    0.0324   0.0000      0.137318   441.6430       2.62654       19.9966      -1.20929      -3.01912      -4.72680      0.695097      0.930649       1.04397       1.13598       1.21489       1.27095
  63  12 3655.3211    2.7678  5.8973 11.2613  0.0011      0.602682  0.0627   0.0125   0.1093    0.0292   0.0000      0.104608   441.7529       2.05838       22.1000     -0.250634      -1.83672      -6.71932       1.00975       1.36705       1.52548       1.69646       1.79274       1.84414
  63  13 3840.8632    2.1332  8.6929 11.0958 -0.0014      0.422787  0.1069   0.0081   0.1670    0.0245   0.0000      0.108137   441.8514       2.53475       19.7323     -0.257671      -5.12555      -6.95029       1.51176       2.03713       2.30651       2.52131       2.69136       2.79501
  64   1 1234.5507    0.0887  0.0960  9.3007 -0.0057    -0.0200855  0.0113   0.0050   0.0174    0.0157   0.0000       68.3508   440.5564     0.0855963       21.0975     0.0918741      -4.13778      0.744552      0.231197      0.308732      0.377537      0.402388      0.413950      0.441859
  64   2 1556.4964    0.2382  0.2634  9.2048  0.0000       29.2630  0.0096   0.0056   0.0186    0.0216   0.0000       4.91259   441.8700     -0.455753       21.2773     -0.385940      -2.98806      0.134693      0.208138      0.261095      0.301579      0.328323      0.377460      0.381835
  64   3 1818.5273    0.5119  0.5458  9.2378  0.0000       12.7851  0.0124   0.0077   0.0243    0.0374   0.0000       1.33431   441.9238     -0.355500       21.2188      0.142327      -2.78386    -0.0406452      0.255563      0.333365      0.394681      0.418787      0.446921      0.449860
  64   4 2057.9754    0.8322  0.9136  9.5969  0.0000       7.34292  0.0175   0.0099   0.0333    0.0581   0.0000      0.858329   442.4429      0.211379       21.8839      0.267366      -2.99124      0.356966      0.331010      0.447921      0.495345      0.565834      0.592576      0.619141
  64   5 2284.6947    1.3617  1.2421 10.3155  0.0000       3.74807  0.0228   0.0143   0.0397    0.0702   0.0000      0.656446   442.6625    -0.0639977       21.6463     0.0748377      -3.30954     -0.537422      0.398894      0.520003      0.583190      0.636072      0.679735      0.706359
  64   6 2496.9382    2.1010  1.4410 10.9797  0.0000       2.55966  0.0236   0.0198   0.0426    0.0649   0.0000      0.472294   442.5368      0.662367       20.4899     -0.466630      -3.50270      -1.82274      0.411701      0.563286      0.620808      0.703416      0.741141      0.767706
  64   7 2702.7817    2.9072  1.3935 11.9260 -0.0001       2.95477  0.0233   0.0282   0.0420    0.0551   0.0000      0.507805   441.9931       1.00181       21.5629      -1.73451      -1.93575      -1.63065      0.407102      0.550796      0.614247      0.689169      0.736021      0.759344
  64   8 2904.8882    4.0307  1.2160 12.7090  0.0000       1.57034  0.0216   0.0423   0.0388    0.0645   0.0000      0.590234   442.1894       1.48904       21.8836      -1.91982      -3.06765      -2.22710      0.374847      0.508882      0.546171      0.614846      0.646050      0.687322
  64   9 3102.0359    4.6886  1.4464 12.6862  0.0000       1.39439  0.0224   0.0438   0.0411    0.0600   0.0000      0.405172   442.6578       1.52281       20.7663      -1.31102      -1.54338      -4.63490      0.396093      0.526117      0.586022      0.671599      0.689544      0.714506
  64  10 3295.0551    4.2745  2.1469 12.2859  0.0003      0.981051  0.0286   0.0319   0.0512    0.0449   0.0000      0.255399   443.2992       1.58513       20.7621     -0.420824      -2.90631      -3.45210      0.507624      0.667724      0.736352      0.809305      0.876455      0.905269
  64  11 3485.4704    3.4605  3.6831 11.6585 -0.0001      0.448041  0.0399   0.0196   0.0720    0.0337   0.0000      0.129984   442.1554       1.53259       21.2481      -2.56097      -1.54009      -3.32653      0.701909      0.930447       1.03827       1.14579       1.20715       1.26259
  64  12 3673.7290    2.6767  6.2269 11.2960 -0.0008      0.436942  0.0679   0.0117   0.1170    0.0281   0.0000      0.102160   441.5692       5.57508       20.8479     -0.628182      0.519222      -4.46767       1.05209       1.43110       1.58856       1.76368       1.86858       1.94721
  64  13 3860.3458    2.1301  9.1185 11.0650  0.0008      0.658672  0.1109   0.0080   0.1684    0.0237   0.0000      0.100827   439.8922       3.21316       19.1106     -0.807517       2.78430      -5.52140       1.51359       2.05250       2.32488       2.55550       2.70208       2.80033
  65   1 1242.7841    0.0915  0.0885  9.3123  0.0000       13.8573  0.0125   0.0050   0.0158    0.0156   0.0000       78.4997   440.9764     0.0169690       21.0189     -0.469966      -3.80315      0.255993      0.278378      0.335536      0.327712      0.351032      0.401801      0.463337
  65   2 1566.0496    0.2487  0.2836  9.1617  0.0000       22.2628  0.0093   0.0055   0.0197    0.0222   0.0000       4.85212   441.9062     -0.388401       21.3404      0.141349      -3.68382     -0.634523      0.208139      0.272208      0.316373      0.358004      0.390378      0.404401
  65   3 1828.8540    0.5180  0.5592  9.2049  0.0002       10.5318  0.0120   0.0076   0.0256    0.0383   0.0000       1.26947   441.9285      0.235971       22.3524     0.0254233      -3.13507     0.0660584      0.254981      0.324597      0.399594      0.425342      0.458876      0.458087
  65   4 2069.6989    0.8518  0.9236  9.6048  0.0000       8.66176  0.0170   0.0099   0.0344    0.0568   0.0000      0.861619   442.6411     -0.909623       21.5550     -0.189044      -3.52817     -0.294223      0.307283      0.413564      0.465504      0.515430      0.538227      0.561468
  65   5 2297.2570    1.4143  1.3435 10.1624  0.0000       3.79911  0.0226   0.0138   0.0407    0.0684   0.0000      0.557243   442.8956      0.384119       21.5474      0.434755      -3.47744      -1.27266      0.399631      0.529364      0.593066      0.668356      0.700125      0.722325
  65   6 2510.2656    2.1493  1.4893 11.0368 -0.0002       2.65887  0.0240   0.0198   0.0428    0.0605   0.0000      0.464323   443.0737      0.244899       20.5166      0.645683      -2.84689      -1.48751      0.418736      0.552553      0.611429      0.692527      0.755525      0.765501
  65   7 2717.2132    3.0193  1.4383 11.8007  0.0000       2.56056  0.0228   0.0286   0.0429    0.0628   0.0000      0.454193   442.2589      0.850471       21.5674     -0.322180      -2.68962     0.0271023      0.390908      0.518724      0.579727      0.668624      0.688056      0.722010
  65   8 2920.2721    4.0900  1.2349 12.7368  0.0000       2.70434  0.0212   0.0423   0.0390    0.0641   0.0000      0.594867   442.4971       1.64403       21.7356      0.508234      -3.08578      -2.62744      0.363069      0.474023      0.528338      0.605788      0.636775      0.671972
  65   9 3118.0677    4.6424  1.4348 12.8473 -0.0037      0.718464  0.0223   0.0434   0.0427    0.0537   0.0000      0.496775   442.4782       1.71264       21.8204      -1.45525      -2.74058      -3.25568      0.381362      0.524509      0.582929      0.653227      0.689717      0.711426
  65  10 3311.8177    4.2060  2.1704 12.2979  0.0000      0.150381  0.0281   0.0313   0.0525    0.0433   0.0000      0.250550   441.7636       2.82367       21.5749     -0.148495      -2.53613      -3.97269      0.489611      0.643870      0.728205      0.802129      0.849273      0.882038
  65  11 3503.0316    3.3652  3.6452 11.7433  0.0000      0.143436  0.0407   0.0191   0.0730    0.0320   0.0000      0.127746   441.0756       2.88923       20.1461      -2.62745      -2.48937      -5.95440      0.683768      0.919343       1.03321       1.15321       1.22139       1.26866
  65  12 3692.2480    2.6602  6.5768 11.2705  0.0018      0.424499  0.0716   0.0110   0.1213    0.0273   0.0000     0.0999800   440.9050       1.79570       20.5960      -2.63204      -5.15628      -6.03096       1.07947       1.45121       1.63457       1.79063       1.92476       1.99519
  66   1 1250.9567    0.0963  0.1204  9.3015  0.0000       62.6263  0.0110   0.0048   0.0209    0.0167   0.0000       57.4137   440.9145     -0.888865       21.3192      0.176567      -3.69493     -0.305399      0.243366      0.265564      0.319188      0.377067      0.411886      0.441904
  66   2 1575.4991    0.2487  0.2818  9.2030  0.0000       21.9384  0.0093   0.0055   0.0199    0.0221   0.0000       5.00953   442.0245     -0.299942       21.6098     -0.333797      -3.10122      0.244329      0.199491      0.258827      0.310280      0.336976      0.378199      0.379871
  66   3 1839.0832    0.5268  0.6408  9.2269  0.0000       11.3544  0.0134   0.0073   0.0280    0.0402   0.0000       1.22326   442.0674     -0.570300       20.9186      0.397950      -3.72680     -0.149526      0.266567      0.352046      0.397700      0.436495      0.429293      0.470397
  66   4 2081.3042    0.8869  0.8990  9.7498  0.0000       7.56605  0.0169   0.0104   0.0326    0.0559   0.0000      0.866146   442.6644      0.494922       21.8539     -0.646153      -2.70409      0.110223      0.324282      0.432454      0.490046      0.539859      0.571541      0.578366
  66   5 2309.6898    1.4189  1.2792 10.4057  0.0000       3.70701  0.0223   0.0143   0.0405    0.0657   0.0000      0.629384   443.0769      0.251438       21.1967     -0.536471      -2.98909      -1.83448      0.379258      0.496807      0.553692      0.629044      0.675489      0.708994
  66   6 2523.5406    2.2048  1.5359 11.0448  0.0000       2.30911  0.0241   0.0197   0.0432    0.0588   0.0000      0.449787   442.5574       1.50132       21.7240     -0.540562      -2.40239     -0.799188      0.402542      0.545600      0.597467      0.681901      0.744525      0.757553
  66   7 2731.5366    3.1603  1.4087 11.8459  0.0000       1.53306  0.0224   0.0293   0.0406    0.0616   0.0000      0.448019   442.0372       1.64591       21.7232     -0.751711      -2.72688      -1.75793      0.372847      0.510124      0.563297      0.661422      0.705113      0.720695
  66   8 2935.5216    4.1827  1.2770 12.7115  0.0000       2.29584  0.0211   0.0421   0.0392    0.0603   0.0000      0.519083   441.9704       1.24674       20.5269     -0.559540      -3.19972      -1.47126      0.346052      0.473393      0.522072      0.591698      0.601998      0.637930
  66   9 3134.0853    4.6174  1.4625 12.8295  0.0000       1.28162  0.0228   0.0428   0.0417    0.0543   0.0000      0.441374   442.4860      0.806297       21.9176     -0.880802      -2.70234      -3.22744      0.386497      0.513281      0.567577      0.634530      0.673196      0.696017
  66  10 3328.6241    4.0669  2.4391 12.3463 -0.0002      0.819401  0.0316   0.0285   0.0556    0.0380   0.0000      0.221671   442.5718       2.00270       20.6670      -1.42222      -1.61546      -3.82525      0.515644      0.708892      0.780404      0.863610      0.923266      0.947877
  66  11 3520.7593    3.2346  4.0390 11.7040  0.0000      0.735978  0.0440   0.0171   0.0787    0.0292   0.0000      0.134943   442.3712       2.82814       21.0758      -3.90969      -3.19665      -3.63265      0.707759      0.938433       1.05924       1.16833       1.24412       1.30624
  66  12 3710.3542    2.5385  6.6974 11.3292 -0.0015      0.391640  0.0763   0.0105   0.1276    0.0266   0.0000      0.113316   440.0553       4.05700       19.0303      -4.09561    -0.0814450      0.645151       1.12205       1.51562       1.70215       1.90126       1.99128       2.06901
  67   2 1584.8392    0.2658  0.2997  9.2061  0.0000       29.4275  0.0102   0.0057   0.0194    0.0224   0.0000       4.43028   442.0115     -0.315133       20.8392      0.452396      -3.48756     -0.732188      0.251403      0.340776      0.390769      0.419524      0.439312      0.416624
  67   3 1849.2318    0.5271  0.6038  9.2777  0.0000       12.2245  0.0126   0.0074   0.0264    0.0391   0.0000       1.25401   442.1224     -0.385159       21.2647      0.601324      -2.99869     -0.694559      0.245909      0.324237      0.371368      0.401856      0.442508      0.449658
  67   4 2092.8326    0.9090  0.9850  9.7302  0.0000       7.24066  0.0179   0.0102   0.0352    0.0614   0.0000      0.788255   442.0743    -0.0338341       21.0635     0.0156219      -4.17526     -0.589278      0.331304      0.449198      0.489431      0.548645      0.579245      0.611713
  67   5 2322.0436    1.4666  1.3482 10.4421  0.0000       5.08861  0.0230   0.0143   0.0406    0.0621   0.0000      0.574816   442.7905      0.450420       20.6141      0.918653      -1.97885      -1.96439      0.381700      0.526761      0.580209      0.651502      0.693266      0.709672
  67   6 2536.7212    2.2250  1.5756 10.9168  0.0000       2.51513  0.0236   0.0192   0.0438    0.0613   0.0000      0.407345   441.7866      0.931541       21.5499      0.340982      -3.85113      -2.44068      0.393364      0.522825      0.586860      0.668199      0.702315      0.725468
  67   7 2745.8827    3.1201  1.3795 12.2365  0.0000       3.15278  0.0233   0.0303   0.0418    0.0535   0.0000      0.547931   442.5876       1.22441       21.1355     -0.738416      -2.47995      -1.24833      0.371078      0.510012      0.552768      0.613798      0.645260      0.667853
  67   8 2950.5744    4.2731  1.3436 12.6278  0.0000       1.43562  0.0217   0.0407   0.0388    0.0604   0.0000      0.610858   442.2960       1.39289       20.6777      -1.32862      -2.44440      -2.12423      0.355122      0.484004      0.536721      0.619235      0.619360      0.662694
  67   9 3149.8588    4.6252  1.5877 12.8282  0.0000     -0.230930  0.0241   0.0406   0.0433    0.0504   0.0000      0.393555   442.5870       2.34712       20.8748      -1.95870      -3.19126      -3.02536      0.394167      0.522830      0.584078      0.647419      0.686513      0.742079
  67  10 3345.2404    3.9932  2.5187 12.4290 -0.0000      0.549313  0.0317   0.0276   0.0584    0.0347   0.0000      0.195000   442.0421       1.94080       21.3591    -0.0611943      -1.96706      -4.71277      0.509823      0.688739      0.753485      0.848007      0.900130      0.926330
  67  11 3538.0206    3.2096  4.3843 11.5881  0.0000      0.357725  0.0458   0.0162   0.0826    0.0304   0.0000      0.114323   439.5430       3.72641       22.7865     0.0986986      -4.46842      -3.55377      0.721199      0.962572       1.11013       1.22031       1.28420       1.35158
  67  12 3728.7340    2.5441  6.9931 11.3044  0.0006      0.610865  0.0773   0.0102   0.1294    0.0267   0.0000      0.104549   442.8000       1.35725       19.2217      -1.14439      -4.36292      -7.65376       1.09761       1.47965       1.65407       1.83979       1.93864       2.01100
  68   1 1267.0693    0.1049  0.1070  9.3272  0.0000       86.8153  0.0093   0.0048   0.0160    0.0171   0.0000       53.0423   440.6899     -0.371374       20.6933      0.325278      -3.79635    -0.0145674      0.189282      0.262173      0.306695      0.315341      0.352146      0.357887
  68   2 1594.0598    0.2667  0.2992  9.2197  0.0000       24.2050  0.0096   0.0056   0.0189    0.0227   0.0000       4.45508   442.1418     -0.183743       20.8213      0.530860      -4.43622     -0.173732      0.193166      0.259703      0.279134      0.324947      0.340372      0.361445
  68   3 1859.2794    0.5498  0.6538  9.2825  0.0000       9.98823  0.0131   0.0073   0.0274    0.0406   0.0000       1.17006   442.3145     -0.185244       21.0916     -0.372960      -3.93317      0.550826      0.249841      0.328621      0.378745      0.416620      0.460136      0.483031
  68   4 2104.2541    0.9259  0.9927  9.8194  0.0000       6.97919  0.0184   0.0104   0.0342    0.0614   0.0000      0.814276   442.2192      0.123688       21.0266     -0.858685      -2.87672      -1.30765      0.314938      0.421883      0.474403      0.533273      0.547188      0.573137
  68   5 2334.2249    1.5088  1.3016 10.6300  0.0000       3.82084  0.0222   0.0150   0.0404    0.0618   0.0000      0.610656   442.2557      0.645463       20.7131     -0.272832      -2.83892     0.0981476      0.365761      0.487994      0.562817      0.622819      0.634773      0.669283
  68   6 2549.8614    2.2902  1.4884 11.3634  0.0002       3.17200  0.0236   0.0210   0.0430    0.0558   0.0000      0.492320   442.6297       1.63237       21.5617     -0.515724      -3.26410      -2.06942      0.387132      0.507352      0.568404      0.651085      0.694180      0.734657
  68   7 2759.9203    3.2538  1.4274 12.1026 -0.0001       1.68415  0.0225   0.0300   0.0412    0.0568   0.0000      0.517313   442.9181       1.46593       20.7393     -0.414056      -2.02563      -1.85305      0.365714      0.485859      0.555104      0.608120      0.638565      0.656306
  68   8 2965.5841    4.3839  1.3167 12.7301  0.0002      0.611434  0.0216   0.0423   0.0386    0.0638   0.0000      0.527692   441.8723       1.92053       22.1036      -1.18912      -3.19475      -3.42759      0.355920      0.467354      0.527900      0.598403      0.618283      0.654415
  68   9 3165.6850    4.6626  1.6267 12.8352  0.0000      0.687930  0.0238   0.0399   0.0437    0.0484   0.0000      0.352892   441.9420       2.69066       20.4813      -1.15363      -3.70412      -2.13102      0.403933      0.533817      0.602773      0.659552      0.701804      0.721731
  68  10 3361.8052    3.9748  2.5445 12.3858  0.0000      0.510760  0.0312   0.0270   0.0585    0.0359   0.0000      0.207664   443.1501       3.15237       19.1095      -1.23607      -3.14551      -5.22566      0.503720      0.671685      0.751140      0.854763      0.914243      0.940659
  68  11 3555.4701    3.1488  4.5617 11.5804  0.0000      0.501868  0.0478   0.0155   0.0849    0.0304   0.0000      0.115453   443.1193       1.49638       21.3662      -2.25754      -2.54576      -5.21873      0.753953      0.987112       1.10444       1.24708       1.31519       1.34227
  68  12 3746.6045    2.4403  7.2482 11.3790  0.0002      0.378986  0.0837   0.0097   0.1343    0.0257   0.0000      0.112496   443.3528      0.455910       22.8080       1.25926      -3.04341      -8.39786       1.14392       1.52151       1.73634       1.92257       2.05280       2.13948
  69   1 1275.0124    0.1128  0.1176  9.2773  0.0000       51.8200  0.0096   0.0047   0.0160    0.0162   0.0000       41.3548   440.8625      0.172435       21.6783      0.190034      -4.22024    0.00597539      0.182515      0.282664      0.291698      0.324930      0.348575      0.432475
  69   2 1603.1968    0.2780  0.3061  9.1561  0.0000       25.8435  0.0091   0.0056   0.0195    0.0235   0.0000       4.12672   441.7021     -0.440232       21.4838     -0.171871      -3.61000     -0.570634      0.180674      0.242705      0.263568      0.310504      0.315720      0.327996
  69   3 1869.2775    0.5820  0.6310  9.2920  0.0000       10.9935  0.0126   0.0078   0.0263    0.0413   0.0000       1.13295   441.9809    0.00757759       21.4342     -0.280965      -4.11734     -0.236648      0.238350      0.325802      0.369146      0.407299      0.437658      0.444862
  69   4 2115.5607    0.9643  0.9488  9.8660  0.0000       7.19818  0.0174   0.0108   0.0328    0.0587   0.0000      0.821603   442.7091      0.336179       21.0871    -0.0972192      -3.84065      -1.32211      0.296921      0.399370      0.454394      0.504699      0.538492      0.554833
  69   5 2346.3424    1.5477  1.3931 10.5065  0.0000       4.24285  0.0225   0.0146   0.0418    0.0590   0.0000      0.541678   442.7752      0.256131       22.3617      0.548621      -2.63309      -1.41527      0.367622      0.485200      0.539834      0.618066      0.636472      0.669995
  69   6 2562.8106    2.3443  1.5040 11.1839 -0.0004       3.48974  0.0229   0.0207   0.0418    0.0580   0.0000      0.441225   441.5491       1.80081       20.4111     -0.401644      -3.98929      -1.25452      0.372019      0.503926      0.559854      0.641415      0.658765      0.674699
  69   7 2774.0201    3.3329  1.3264 12.2455  0.0001       1.80027  0.0213   0.0324   0.0392    0.0576   0.0000      0.518888   441.9325       1.19878       21.6341      -1.35323      -3.02666      -2.08113      0.361177      0.476848      0.528571      0.600715      0.631924      0.676408
  69   8 2980.4892    4.3399  1.3878 12.5875  0.0012       1.26934  0.0217   0.0400   0.0396    0.0627   0.0000      0.504934   441.9110       1.95690       21.0944      -1.65766      -3.35163      -1.82750      0.350514      0.455595      0.515738      0.577481      0.627254      0.653104
  69   9 3181.2929    4.5480  1.6698 12.8735  0.0000      0.402518  0.0243   0.0391   0.0455    0.0464   0.0000      0.365423   441.6441       2.10955       21.0667     -0.746662      -2.55363      -2.87240      0.392698      0.530213      0.594414      0.653320      0.695174      0.728719
  69  10 3378.3318    3.9563  2.6676 12.2505  0.0000      0.867691  0.0317   0.0257   0.0596    0.0347   0.0000      0.193251   442.4900       2.78823       19.6428      -2.34573      -1.50549      -5.10203      0.490836      0.660175      0.729934      0.819434      0.863147      0.909734
  69  11 3572.6300    3.0627  4.6586 11.6634 -0.0009      0.395280  0.0498   0.0150   0.0883    0.0280   0.0000      0.127049   441.3053       2.79278       19.0072     -0.136611      -2.20960      -3.92477      0.747122       1.01632       1.12797       1.27842       1.33860       1.38370
  69  12 3764.5359    2.3542  7.3114 11.3456 -0.0011      0.431282  0.0869   0.0094   0.1376    0.0253   0.0000      0.114971   442.7056       1.38481       18.6652       1.93607      -8.56945      -3.65835       1.16553       1.58315       1.74907       1.97997       2.10257       2.20054
  70   1 1282.9014    0.1067  0.1031  9.2788 -0.0006       50.7741  0.0100   0.0049   0.0141    0.0158   0.0000       49.6652   440.6666     -0.503027       21.2748     -0.292857      -3.37017     -0.103650      0.237856      0.328577      0.441505      0.476270      0.565241      0.524350
  70   2 1612.2143    0.2876  0.3148  9.1775  0.0000       33.0916  0.0093   0.0057   0.0192    0.0230   0.0000       3.90115   441.9214     -0.256485       21.2282     -0.555309      -3.75628      0.626593      0.183105      0.253347      0.287635      0.320680      0.342166      0.355864
  70   3 1879.1811    0.5872  0.6305  9.4137  0.0000       11.7071  0.0128   0.0078   0.0256    0.0384   0.0000       1.20627   442.0665      0.570249       21.2027      0.610627      -3.84711      0.541276      0.244159      0.314471      0.364291      0.394360      0.420512      0.455951
  70   4 2126.8167    0.9777  1.0953  9.7751  0.0000       7.69723  0.0191   0.0105   0.0375    0.0650   0.0000      0.795620   442.7566       1.18976       21.9134    -0.0680322      -3.26214     -0.871017      0.324829      0.435262      0.492896      0.539349      0.575618      0.595619
  70   5 2358.3025    1.5982  1.3851 10.4954  0.0000       3.76284  0.0223   0.0148   0.0413    0.0611   0.0000      0.552886   441.9633      0.176554       20.4148      0.287003      -2.16923     -0.588961      0.354784      0.473527      0.537652      0.601023      0.627975      0.667226
  70   6 2575.6906    2.3893  1.5486 11.4051  0.0000       2.69210  0.0238   0.0212   0.0437    0.0535   0.0000      0.457904   441.9994      0.883741       21.2578     -0.853548      -3.69732      -1.87039      0.373547      0.496394      0.559621      0.623359      0.666355      0.688695
  70   7 2788.0016    3.4018  1.3937 12.0847  0.0000       1.86523  0.0216   0.0310   0.0400    0.0575   0.0000      0.508023   442.8460       1.22788       21.0509      -1.88499      -3.11339      -1.13439      0.344993      0.465954      0.512333      0.580992      0.631357      0.652321
  70   8 2995.2469    4.3265  1.2480 13.1566  0.0000      0.736934  0.0214   0.0439   0.0395    0.0538   0.0000      0.637995   442.3821       1.15385       21.3901      -1.33889      -3.14603      -2.56449      0.336415      0.451529      0.497217      0.566979      0.588400      0.617863
  70   9 3196.8667    4.5483  1.7420 12.8311  0.0002      0.453473  0.0252   0.0377   0.0452    0.0457   0.0000      0.335561   442.2366       1.77760       20.5889      -2.24614      -1.31252      -2.57173      0.398518      0.522279      0.593806      0.667470      0.701270      0.736566
  70  10 3394.6688    3.8306  2.7956 12.1568  0.0000      0.792619  0.0333   0.0241   0.0593    0.0350   0.0000      0.177827   442.5574       2.32629       20.4686     -0.587647      -2.86919      -4.23880      0.534660      0.699781      0.782702      0.876112      0.936542      0.970347
  70  11 3589.7828    3.0213  4.8392 11.5683  0.0000      0.654932  0.0508   0.0142   0.0912    0.0287   0.0000      0.119249   440.5716       3.08659       18.8743     -0.233580      -4.32885      -3.13413      0.758828       1.01903       1.15428       1.27250       1.36076       1.42328
  70  12 3782.5642    2.3442  7.6832 11.3077  0.0006      0.691080  0.0899   0.0091   0.1441    0.0255   0.0000      0.116892   441.7415       3.80071       19.5909      0.980374      -2.37826      -6.99876       1.18700       1.58037       1.79517       2.00508       2.13124       2.19978
  71   1 1290.7441    0.1143  0.1543  9.3032  0.0000       27.3419  0.0099   0.0046   0.0206    0.0158   0.0000       34.4479   440.6370     0.0481211       20.9574     -0.180926      -3.75384     0.0225035      0.181860      0.245104      0.299073      0.312700      0.342128      0.350321
  71   2 1621.1160    0.2971  0.3368  9.1601  0.0000       22.7568  0.0096   0.0056   0.0194    0.0237   0.0000       3.38928   441.6145     -0.218908       21.3421      0.250511      -3.36354     -0.546897      0.185379      0.243411      0.274982      0.322150      0.305898      0.348052
  71   3 1888.9529    0.5871  0.7065  9.2955  0.0000       9.73545  0.0138   0.0075   0.0281    0.0439   0.0000       1.06932   442.2042      0.198476       20.6579     -0.112803      -3.35494     -0.649810      0.247094      0.333777      0.373096      0.414592      0.439861      0.477201
  71   4 2137.9693    1.0124  1.1133  9.8712  0.0000       7.09873  0.0194   0.0107   0.0371    0.0626   0.0000      0.757060   442.5981      0.958074       21.8949     -0.418037      -2.63022     -0.465537      0.313438      0.416127      0.464478      0.528347      0.556340      0.590397
  71   5 2370.1645    1.6511  1.4232 10.6798  0.0000       4.55503  0.0227   0.0150   0.0421    0.0542   0.0000      0.557794   441.9973   -0.00182746       21.6939     -0.740311      -2.89377      -1.44914      0.342645      0.469513      0.524785      0.593989      0.619681      0.641055
  71   6 2588.5121    2.4705  1.5452 11.3678  0.0000       2.75666  0.0232   0.0213   0.0425    0.0539   0.0000      0.453772   442.2524      0.439610       21.0882     -0.984128      -3.17089      -2.64682      0.363117      0.480206      0.536710      0.606393      0.632635      0.674530
  71   7 2801.8836    3.5113  1.4484 11.9444  0.0000       1.88973  0.0217   0.0305   0.0393    0.0603   0.0000      0.437592   442.9526      0.844902       21.0313      -1.33565      -1.27950      -1.70706      0.350922      0.462406      0.518998      0.567624      0.612526      0.634468
  71   8 3009.9957    4.4385  1.3664 12.9368 -0.0000       1.20933  0.0216   0.0420   0.0401    0.0546   0.0000      0.493072   442.0662       1.53611       20.5314     -0.917400      -3.10109      -1.46323      0.336250      0.459369      0.512356      0.575221      0.602639      0.623425
  71   9 3212.3049    4.5434  1.8077 12.6574  0.0001       1.04894  0.0249   0.0360   0.0453    0.0456   0.0000      0.308465   442.3554       1.57745       20.4492      -2.28317      -2.78034      -2.80204      0.390439      0.531776      0.573866      0.647859      0.691494      0.749789
  71  10 3410.8703    3.7488  3.1142 12.0353 -0.0001      0.770984  0.0345   0.0221   0.0640    0.0332   0.0000      0.167308   443.1381       3.07347       21.1146     -0.492643      -1.97266      -4.97913      0.532731      0.720128      0.806365      0.896494      0.961972       1.00481
  71  11 3606.8273    2.9971  5.3864 11.4963  0.0018      0.546128  0.0556   0.0132   0.0966    0.0286   0.0000      0.110513   443.5963       3.55983       18.7992      0.262053      -3.49521      -1.60265      0.798124       1.07854       1.21337       1.35221       1.43589       1.48572
  71  12 3800.2242    2.3021  8.3493 11.2959  0.0004      0.629085  0.1009   0.0086   0.1518    0.0244   0.0000      0.115685   440.4710       1.58709       20.9851     -0.267175      -6.31506      -7.67066       1.25277       1.67949       1.90072       2.12376       2.27245       2.35475
  72   2 1629.9130    0.3013  0.3336  9.1838  0.0000       19.7775  0.0092   0.0057   0.0201    0.0242   0.0000       3.36482   441.7242    0.00915945       21.2216     0.0690158      -2.87227     0.0891915      0.183970      0.249162      0.295110      0.317595      0.347523      0.346111
  72   3 1898.7149    0.6139  0.6948  9.4270 -0.0002       10.1822  0.0136   0.0077   0.0276    0.0412   0.0000       1.13638   441.6212     0.0189325       20.8934    -0.0630363      -3.52528      0.532236      0.253255      0.334808      0.375353      0.417672      0.448017      0.474754
  72   4 2148.9796    1.0253  1.1011  9.8664  0.0000       4.78942  0.0193   0.0107   0.0364    0.0652   0.0000      0.772584   442.4208     0.0313515       21.3248     -0.140856      -3.75417     -0.682190      0.316445      0.418011      0.458015      0.524573      0.559524      0.587295
  72   5 2381.9574    1.6633  1.4832 10.7283  0.0000       4.05412  0.0233   0.0149   0.0425    0.0531   0.0000      0.514097   442.6611      0.398377       20.7711     -0.184763      -2.73181      -1.19635      0.369522      0.493950      0.564135      0.615510      0.665675      0.690774
  72   6 2601.2305    2.5385  1.5571 11.4226  0.0000       2.51192  0.0233   0.0219   0.0421    0.0553   0.0000      0.440940   442.1071      0.526368       21.3008     -0.515162      -2.48026     -0.644711      0.356129      0.464957      0.526332      0.585316      0.636650      0.666524
  72   7 2815.6530    3.6536  1.4262 12.2302  0.0000       1.66928  0.0216   0.0326   0.0395    0.0570   0.0000      0.489620   442.0445      0.697479       22.5954      -1.70634      -3.80251      -2.70824      0.336375      0.445887      0.505046      0.560890      0.597754      0.609300
  72   8 3024.5432    4.4904  1.4402 12.7216 -0.0001      0.754994  0.0218   0.0401   0.0400    0.0551   0.0000      0.459069   442.1983       2.19737       20.6087      -1.77224      -2.54879      -2.47321      0.339205      0.462751      0.505840      0.584414      0.608581      0.639748
  72   9 3227.5957    4.5968  1.9027 12.6209 -0.0000      0.517014  0.0254   0.0350   0.0454    0.0449   0.0000      0.270627   442.1071       1.98325       20.2284      -1.64812      -3.32005      -3.70408      0.391793      0.522385      0.595951      0.653900      0.688096      0.724790
  72  10 3427.0890    3.6754  3.2130 12.0840  0.0000      0.750507  0.0356   0.0215   0.0657    0.0318   0.0000      0.164391   442.2354       3.25210       21.5403      -2.57471      -2.58772      -2.54976      0.538462      0.723990      0.821443      0.912617      0.966430      0.994294
  72  11 3623.5625    2.8475  5.4381 11.5822 -0.0007      0.191789  0.0590   0.0127   0.1012    0.0279   0.0000      0.125629   442.2945       1.30053       22.4203      -1.80187      -1.68879      -2.86670      0.820749       1.11038       1.24429       1.37259       1.47651       1.51292
  73   1 1306.2124    0.1206  0.1339  9.3156  0.0000       40.1096  0.0092   0.0047   0.0167    0.0158   0.0000       33.9130   440.7421     -0.110273       21.4443     -0.165968      -3.65917    -0.0104016      0.166369      0.226982      0.276083      0.286396      0.317419      0.349848
  73   2 1638.6595    0.3184  0.3695  9.1765  0.0000       24.5219  0.0098   0.0057   0.0199    0.0246   0.0000       2.99380   441.5078     -0.367323       21.5683     -0.533571      -3.71786     -0.479314      0.190782      0.240987      0.279268      0.310108      0.328405      0.350516
  73   3 1908.3973    0.6345  0.7156  9.3944  0.0002       10.5445  0.0138   0.0078   0.0277    0.0434   0.0000       1.06461   442.1588     -0.120802       21.2762      0.104807      -2.70463     -0.455179      0.229044      0.324119      0.351506      0.409284      0.419291      0.440239
  73   4 2159.9880    1.0570  1.1069 10.0220  0.0000       7.42848  0.0198   0.0110   0.0362    0.0605   0.0000      0.805196   442.8583      0.811769       21.4114     -0.190950      -4.24366     -0.450143      0.301179      0.408088      0.446568      0.506874      0.539803      0.565696
  73   5 2393.5911    1.7166  1.4388 10.7692  0.0000       3.90835  0.0228   0.0155   0.0411    0.0569   0.0000      0.552436   442.1670      0.316065       22.3310      0.637094      -3.74819      -1.66903      0.350069      0.461989      0.525541      0.575119      0.602176      0.626461
  73   6 2613.8594    2.6048  1.5724 11.4672  0.0000       1.71149  0.0230   0.0217   0.0417    0.0496   0.0000      0.426137   442.3642      0.830602       21.4908      -1.54452      -3.22559      -2.02928      0.345110      0.458624      0.519551      0.564840      0.606824      0.645719
  73   7 2829.3496    3.6057  1.4233 12.4668  0.0000       1.66851  0.0221   0.0331   0.0407    0.0525   0.0000      0.477725   442.4989      0.689626       21.4255      -1.60574      -3.57677      -2.02265      0.332753      0.455311      0.493621      0.573821      0.582890      0.633681
  73   8 3039.0437    4.6060  1.4660 12.7669  0.0000       1.31105  0.0218   0.0403   0.0397    0.0541   0.0000      0.493442   442.4128       1.67980       20.7203      -1.27852      -2.49905      -1.96126      0.336761      0.450832      0.495945      0.567023      0.607389      0.629751
  73   9 3242.8186    4.5197  1.9407 12.6820  0.0000    -0.0744197  0.0258   0.0340   0.0461    0.0415   0.0000      0.292638   441.8484       2.06088       20.8736      -1.82987      -1.76345      -2.61215      0.391290      0.530834      0.585377      0.667049      0.697915      0.734258
  73  10 3443.0971    3.6231  3.3804 12.0388 -0.0000      0.552902  0.0374   0.0202   0.0659    0.0304   0.0000      0.136534   442.2300       3.97590       20.8727      -1.40705      -2.76878      -5.54535      0.550502      0.733182      0.823931      0.913020      0.981964       1.02011
  73  11 3640.6101    2.7842  5.6674 11.5679 -0.0025      0.674041  0.0629   0.0120   0.1064    0.0278   0.0000      0.124197   442.2330       4.94475       19.4326      -3.58424      -2.62845      -4.32353      0.845187       1.14320       1.28761       1.43351       1.52251       1.59706
  74   1 1313.8555    0.1266  0.1192  9.2439  0.0000       17.4693  0.0081   0.0046   0.0140    0.0156   0.0000       32.1742   440.6818     -0.328809       21.4718     -0.182020      -4.02988      0.224800      0.149197      0.167813      0.214831      0.256231      0.235891      0.251644
  74   2 1647.2505    0.3316  0.3801  9.2119  0.0000       19.8263  0.0102   0.0058   0.0200    0.0250   0.0000       2.79763   441.4771     -0.139212       21.7347      0.557029      -3.56093     -0.226613      0.189544      0.252865      0.281692      0.300456      0.330444      0.355533
  74   3 1918.0157    0.6360  0.7585  9.3036  0.0000       10.5405  0.0144   0.0076   0.0280    0.0481   0.0000       1.03107   442.3946      0.178947       21.7210      0.253304      -2.99524     -0.227679      0.252325      0.333954      0.377610      0.412524      0.438670      0.456047
  74   4 2170.7938    1.0967  1.1142  9.8787 -0.0001       5.65813  0.0192   0.0110   0.0356    0.0671   0.0000      0.761321   442.2046    -0.0504675       20.7145      0.233216      -3.00167     -0.689615      0.292717      0.386766      0.441684      0.502707      0.517798      0.551136
  74   5 2405.1691    1.7764  1.4482 10.8121  0.0001       3.76191  0.0222   0.0158   0.0409    0.0536   0.0000      0.527479   442.0269      0.190934       21.6589     -0.543342      -3.64997      -1.44120      0.338032      0.456410      0.511566      0.579984      0.614146      0.647072
  74   6 2626.4431    2.6759  1.5914 11.4323  0.0000       1.32661  0.0234   0.0219   0.0412    0.0532   0.0000      0.427588   442.7910       2.06312       21.9517      0.128303      -1.45948      -1.31741      0.350916      0.478446      0.529591      0.603090      0.629748      0.654114
  74   7 2842.9148    3.7205  1.4887 12.2677  0.0000       1.09389  0.0219   0.0322   0.0400    0.0545   0.0000      0.445281   442.5093       1.56702       21.6436      -1.05753      -2.94243      -2.11876      0.338400      0.442135      0.497368      0.562914      0.602595      0.641786
  74   8 3053.3942    4.6144  1.4341 12.7903  0.0000      0.550802  0.0217   0.0410   0.0390    0.0575   0.0000      0.484537   442.8529       1.30593       21.2581     -0.412291      -3.77109      -2.77516      0.330107      0.433493      0.491554      0.549582      0.592436      0.602098
  74   9 3258.0170    4.4317  1.9993 12.6301 -0.0003     0.0781516  0.0265   0.0327   0.0475    0.0419   0.0000      0.276644   442.8798       1.86880       20.9521      -2.61529      -2.35140      -2.41179      0.396230      0.530032      0.594202      0.661824      0.708584      0.736438
  74  10 3459.0360    3.6034  3.5893 11.9446  0.0000      0.441407  0.0382   0.0193   0.0688    0.0305   0.0000      0.127945   442.9832       2.00427       21.3520      -1.27814      -2.99245      -2.36191      0.556603      0.741483      0.821511      0.921430      0.966904       1.02604
  74  11 3657.4256    2.8172  6.1250 11.4650  0.0030      0.859237  0.0659   0.0114   0.1102    0.0278   0.0000      0.115045   440.4623       3.05176       19.5464      -1.02651      -4.85142      -5.67196      0.875135       1.16211       1.31741       1.47825       1.57308       1.63711
  75   1 1321.4478    0.1280  0.1265  9.2290  0.0000       73.3278  0.0075   0.0047   0.0153    0.0166   0.0000       30.7324   440.6549     -0.218723       21.4728      0.319816      -3.43165     -0.172233      0.145154      0.180233      0.223331      0.239285      0.272591      0.295031
  75   2 1655.7772    0.3300  0.3680  9.1359  0.0000       19.8634  0.0095   0.0057   0.0194    0.0250   0.0000       2.86411   441.7446    -0.0978386       21.3233     -0.179504      -3.43245     -0.211553      0.174820      0.237899      0.263260      0.297033      0.314291      0.339362
  75   3 1927.5693    0.6604  0.7961  9.2445  0.0000       10.4048  0.0147   0.0077   0.0291    0.0503   0.0000      0.993064   442.1912     -0.116987       21.6697     -0.173498      -4.21229      -1.52964      0.246548      0.331402      0.369840      0.415829      0.438681      0.461344
  75   4 2181.5983    1.1169  1.1927  9.9100  0.0000       7.00144  0.0203   0.0110   0.0379    0.0670   0.0000      0.774993   442.4586     -0.328619       21.4856      0.183899      -3.94612     -0.506685      0.296261      0.397627      0.447203      0.492379      0.533236      0.554886
  75   5 2416.5760    1.7962  1.6007 10.6560  0.0000       2.73080  0.0234   0.0150   0.0427    0.0533   0.0000      0.441369   442.7409       1.02134       22.1143      -1.97546      -2.13715      -1.00837      0.344874      0.469605      0.519020      0.598997      0.614734      0.652001
  75   6 2638.9421    2.7088  1.5362 11.6133 -0.0000       2.42320  0.0222   0.0230   0.0424    0.0509   0.0000      0.469816   442.8149       1.49207       21.1755      -1.16445      -3.35361      -1.97852      0.331967      0.437114      0.491044      0.544610      0.583847      0.614099
  75   7 2856.4411    3.7339  1.4237 12.2636  0.0000      0.814630  0.0219   0.0325   0.0384    0.0559   0.0000      0.464263   442.4283       1.28356       20.5694      -1.03472      -3.79407      -3.25072      0.313162      0.434464      0.481173      0.540978      0.557413      0.589365
  75   8 3067.7000    4.5990  1.4942 12.8641  0.0000       1.22945  0.0225   0.0397   0.0405    0.0489   0.0000      0.420170   441.9722       2.55229       20.9742     -0.669102      -2.62685      -4.20139      0.319762      0.429030      0.478917      0.532712      0.571305      0.590954
  75   9 3273.1927    4.3719  2.1275 12.5150  0.0001       1.09430  0.0267   0.0307   0.0493    0.0384   0.0000      0.285024   442.2964       2.70499       21.3017      -1.36332      -2.99166      -4.57141      0.398134      0.531408      0.593763      0.677449      0.710025      0.737900
  75  10 3474.8426    3.5198  3.8312 11.8285  0.0000      0.169304  0.0399   0.0181   0.0726    0.0306   0.0000      0.144567   442.0340       3.55406       20.8490      -1.38214      -1.34949      -6.70019      0.570968      0.763066      0.861638      0.947712       1.02277       1.06748
  75  11 3673.7893    2.7318  6.2928 11.4407 -0.0016      0.380810  0.0691   0.0109   0.1143    0.0275   0.0000      0.113148   440.8290       2.09957       21.3506      -3.60567      -1.48204      -4.73349      0.895402       1.20161       1.35066       1.51427       1.60428       1.69079
  76   1 1328.9803    0.1313  0.1673  9.2084  0.0000       36.3816  0.0091   0.0044   0.0177    0.0159   0.0000       24.3328   440.8374     -0.415180       21.1563     -0.177170      -3.66692     -0.105525      0.154879      0.207941      0.248853      0.278709      0.286818      0.308188
  76   2 1664.2440    0.3482  0.3786  9.1645  0.0000       23.6201  0.0093   0.0059   0.0200    0.0252   0.0000       2.70094   441.3872    -0.0745030       21.3689     -0.166516      -4.13088      0.354539      0.171868      0.225641      0.262340      0.278532      0.304072      0.309465
  76   3 1937.0080    0.6708  0.8670  9.2588  0.0000       9.21437  0.0154   0.0075   0.0317    0.0512   0.0000      0.983306   441.8105     -0.419144       21.1043     -0.273428      -3.76654      -1.01107      0.247778      0.330701      0.364916      0.403831      0.444517      0.455209
  76   4 2192.2736    1.1592  1.1992 10.0554  0.0000       6.66583  0.0208   0.0117   0.0372    0.0690   0.0000      0.774329   442.3516      0.434179       21.1028      0.203930      -4.09093      -1.66468      0.297444      0.403589      0.444500      0.506489      0.536466      0.558328
  76   5 2427.9937    1.8372  1.5555 10.8033  0.0000       2.40268  0.0235   0.0153   0.0423    0.0522   0.0000      0.521691   442.2774      0.515136       21.2522      -1.07281      -2.63198      -1.27048      0.338400      0.452303      0.501442      0.546738      0.585482      0.619618
  76   6 2651.3296    2.7215  1.6482 11.4470  0.0000       1.03832  0.0231   0.0217   0.0433    0.0504   0.0000      0.409953   442.6513       1.32357       21.8198     -0.809677      -3.87916      -1.36185      0.340207      0.452327      0.511507      0.559306      0.599764      0.623402
  76   7 2869.8721    3.8551  1.4476 12.2420  0.0000       1.42207  0.0208   0.0328   0.0385    0.0555   0.0000      0.427287   442.3513       1.50215       20.8704      -1.14024      -2.73756      -3.10188      0.307987      0.401236      0.457500      0.509319      0.542762      0.580728
  76   8 3081.8479    4.6965  1.5696 12.6665 -0.0001      0.637470  0.0220   0.0386   0.0402    0.0504   0.0000      0.380872   442.3307       1.64071       20.8812      0.414562      -3.64143      -1.07673      0.318047      0.437618      0.472622      0.529187      0.574215      0.599423
  76   9 3288.0910    4.2632  2.1920 12.6493  0.0002      0.698151  0.0280   0.0300   0.0508    0.0359   0.0000      0.260996   443.6039       2.12323       20.9752     -0.883201      -2.56168      -4.63507      0.394903      0.538058      0.588670      0.678613      0.702363      0.737397
  76  10 3490.6812    3.4249  3.8283 11.8982  0.0000      0.485495  0.0408   0.0177   0.0727    0.0299   0.0000      0.143772   443.2191       2.87157       22.3418     -0.995130      -2.91763      -4.34033      0.578551      0.771030      0.874415      0.967878       1.03527       1.06629
  76  11 3690.4002    2.6767  6.6893 11.4525  0.0006      0.519692  0.0744   0.0102   0.1197    0.0264   0.0000      0.119255   442.2130       2.61509       19.2141      -3.11987      -2.17088      -5.14167      0.912969       1.22671       1.38761       1.54131       1.60826       1.66856
  77   1 1336.4273    0.1353  0.1544  9.2638  0.0006       35.3670  0.0089   0.0045   0.0173    0.0156   0.0000       24.4171   440.5975    -0.0807463       20.8971      0.472476      -3.86213     -0.371815      0.184111      0.269823      0.289261      0.304964      0.327843      0.319491
  77   2 1672.5829    0.3398  0.3865  9.2220 -0.0000       20.7417  0.0096   0.0057   0.0208    0.0253   0.0000       2.79076   441.3405    -0.0604826       21.4868     -0.187749      -3.85113    -0.0602950      0.178854      0.242239      0.281390      0.304368      0.306671      0.338984
  77   3 1946.4306    0.6877  0.7917  9.4321 -0.0001       10.9640  0.0145   0.0079   0.0283    0.0467   0.0000       1.01783   441.7782      0.151816       21.1978     -0.108060      -3.87737      -1.00262      0.234223      0.319095      0.363419      0.406142      0.432136      0.462808
  77   4 2202.8727    1.1590  1.2071 10.2873  0.0000       5.56254  0.0204   0.0115   0.0385    0.0554   0.0000      0.743978   442.8096      0.599446       22.1097     -0.980622      -4.58268     -0.756175      0.301185      0.412468      0.451557      0.524749      0.557560      0.586778
  77   5 2439.2651    1.9083  1.6061 10.7154  0.0000       3.21965  0.0231   0.0154   0.0430    0.0555   0.0000      0.451943   442.3173       1.30588       21.6603     -0.404332      -2.99773    -0.0288998      0.327407      0.450914      0.497488      0.551170      0.595430      0.623213
  77   6 2663.7436    2.7556  1.5568 11.7054  0.0000       2.79664  0.0229   0.0227   0.0424    0.0512   0.0000      0.550848   442.5611       1.26766       20.6432     -0.979595      -3.42078      -1.56370      0.322088      0.440850      0.487031      0.564110      0.582294      0.613633
  77   7 2883.1572    3.8981  1.4276 12.4610 -0.0001      0.149430  0.0210   0.0340   0.0400    0.0553   0.0000      0.553726   442.8606       1.69037       20.4335      -1.96703      -3.24227     -0.606409      0.304414      0.402144      0.456221      0.507475      0.545535      0.567093
  77   8 3095.9357    4.7039  1.5666 12.7434 -0.0001     0.0723152  0.0219   0.0383   0.0401    0.0496   0.0000      0.336352   441.9062       1.26121       21.0301      -1.91024      -3.25046      -2.57232      0.321723      0.421689      0.468300      0.528431      0.555474      0.591427
  77   9 3302.9668    4.3094  2.3898 12.4868 -0.0000      0.690361  0.0287   0.0283   0.0520    0.0363   0.0000      0.214475   442.7557       1.90854       20.9226      -1.44462      -4.35318      -4.15138      0.408166      0.556449      0.620560      0.710294      0.741782      0.780685
  77  10 3506.3405    3.3848  4.1356 11.8466  0.0000      0.248937  0.0435   0.0167   0.0767    0.0301   0.0000      0.144219   443.4829       3.67178       20.0382      -1.65404      -1.72458      -5.68365      0.594374      0.795635      0.888880       1.00636       1.06930       1.11893
  77  11 3706.6658    2.5876  7.0590 11.5478  0.0010      0.159597  0.0816   0.0097   0.1286    0.0250   0.0000      0.119668   443.1640       1.26419       19.2209      -2.95616      -1.86545      -3.52358      0.974533       1.30242       1.49080       1.65459       1.76874       1.82504
  78   1 1343.8272    0.1424  0.2046  9.2552  0.0000       28.1868  0.0104   0.0044   0.0197    0.0159   0.0000       18.6036   440.7412   -0.00954193       21.4534     0.0137339      -2.96186      0.508879      0.196648      0.250291      0.290627      0.319231      0.328995      0.405160
  78   2 1680.8348    0.3576  0.4307  9.1856  0.0000       19.9500  0.0107   0.0056   0.0202    0.0268   0.0000       2.42295   441.7441     -0.589538       21.4233     -0.100322      -3.58287     0.0230178      0.187902      0.250972      0.289208      0.311734      0.324660      0.353654
  78   3 1955.7499    0.6800  0.8628  9.4800 -0.0004       9.97015  0.0158   0.0077   0.0311    0.0482   0.0000       1.02676   441.9450      0.293522       21.1292      0.223472      -4.03873     -0.212033      0.243215      0.335347      0.377061      0.428260      0.446458      0.461403
  78   4 2213.3322    1.2088  1.3556 10.0178  0.0000       4.53512  0.0213   0.0109   0.0387    0.0597   0.0000      0.594998   442.2133      0.622976       21.0997     -0.282427      -3.24668     0.0585560      0.312401      0.407243      0.468216      0.517651      0.555123      0.576759
  78   5 2450.5142    1.9235  1.6109 11.0079  0.0000       3.56461  0.0234   0.0158   0.0440    0.0483   0.0000      0.462429   442.7287      0.418766       21.9576      0.145771      -3.37686     -0.132665      0.330281      0.440369      0.494290      0.556066      0.601312      0.631552
  78   6 2676.0900    2.8771  1.5839 11.7356 -0.0004       3.61741  0.0226   0.0232   0.0417    0.0495   0.0000      0.431867   442.8750       1.16152       20.9159      -1.02911      -4.14028      -1.68074      0.321684      0.430032      0.478807      0.534078      0.560069      0.585593
  78   7 2896.4543    3.9927  1.4478 12.4222  0.0000       2.25222  0.0212   0.0338   0.0385    0.0547   0.0000      0.503200   442.8000       1.30668       21.4916      -1.43958      -2.36354      -1.19862      0.303383      0.403378      0.453560      0.501055      0.530988      0.561908
  78   8 3109.9393    4.6405  1.5228 13.0231  0.0000      0.391163  0.0224   0.0393   0.0403    0.0471   0.0000      0.440583   442.7552       1.50750       20.7516     -0.537065      -3.01123      -2.77517      0.319208      0.432946      0.486418      0.536500      0.573649      0.599085
  78   9 3317.8032    4.1652  2.3894 12.6395  0.0000      0.721729  0.0291   0.0277   0.0534    0.0338   0.0000      0.227307   442.2066       2.08310       21.6478      -1.17262      -2.59233      -3.24665      0.413114      0.548470      0.608610      0.689819      0.723848      0.754223
  78  10 3521.9971    3.3224  4.3108 11.8317  0.0000      0.567340  0.0450   0.0160   0.0799    0.0302   0.0000      0.139242   443.6898       3.08498       20.3832      -1.79473      -2.02500      -2.11555      0.606524      0.816803      0.926158       1.03873       1.10146       1.16724
  78  11 3723.0690    2.4846  7.2544 11.6131 -0.0034      0.366992  0.0874   0.0094   0.1358    0.0239   0.0000      0.132413   442.2686       1.64809       19.3122      -3.06176     -0.889089      -9.61325       1.01936       1.35572       1.55985       1.71551       1.83904       1.92240
  79   1 1351.1749    0.1251  0.1745  9.2525  0.0000       8.53762  0.0096   0.0042   0.0196    0.0155   0.0000       25.5448   440.4945     -0.508924       21.6556      0.406688      -3.52629     -0.490798      0.150167      0.188896      0.250224      0.257445      0.276580      0.280957
  79   2 1689.0145    0.3668  0.4141  9.2112  0.0000       21.1669  0.0098   0.0059   0.0208    0.0263   0.0000       2.37252   441.4870     0.0859407       21.6119     -0.604439      -4.02881    -0.0711008      0.167999      0.224498      0.245965      0.285567      0.300306      0.312550
  79   3 1965.0601    0.6961  0.8839  9.4276  0.0000       11.0010  0.0158   0.0076   0.0314    0.0485   0.0000       1.05123   442.0405      0.146723       21.5788      0.114801      -2.84699     0.0680691      0.243030      0.327359      0.374643      0.404812      0.426539      0.458263
  79   4 2223.7561    1.2312  1.3324 10.0628  0.0000       4.28756  0.0203   0.0111   0.0391    0.0574   0.0000      0.611039   441.8814      0.521895       21.6046     0.0903691      -3.78613     0.0749293      0.295336      0.395864      0.442557      0.502519      0.518238      0.547436
  79   5 2461.6592    1.9842  1.6660 10.8912  0.0000       3.09947  0.0239   0.0157   0.0426    0.0511   0.0000      0.426698   442.5744      0.617099       21.1277      0.791784      -3.32988      -1.10358      0.327392      0.447989      0.496500      0.566243      0.587449      0.624630
  79   6 2688.2823    2.9813  1.6232 11.5401 -0.0027       2.74072  0.0223   0.0234   0.0404    0.0526   0.0000      0.382202   442.8621      0.741856       21.9398      -1.05952      -2.76131      -1.96225      0.320585      0.435429      0.481438      0.544266      0.588316      0.600756
  79   7 2909.6258    4.0536  1.4347 12.4890 -0.0027       1.80290  0.0212   0.0342   0.0382    0.0511   0.0000      0.476851   442.7678       1.50357       21.5906      -1.18955      -3.07204      -1.74530      0.298909      0.400215      0.442466      0.508883      0.516512      0.551935
  79   8 3123.8793    4.6045  1.6840 12.8177  0.0000      0.900776  0.0233   0.0360   0.0418    0.0441   0.0000      0.380282   442.4128       2.35293       21.0506      -1.62000      -2.69660      -2.83857      0.321506      0.434708      0.487532      0.547670      0.583016      0.616063
  79   9 3332.4860    4.1432  2.6488 12.3398 -0.0000      0.511744  0.0303   0.0252   0.0548    0.0344   0.0000      0.204059   442.5702       1.72076       21.6731      -2.41236      -2.57322      -2.33876      0.422796      0.565419      0.643887      0.707093      0.771448      0.805134
  79  10 3537.5397    3.2316  4.4538 11.8132 -0.0009      0.510894  0.0475   0.0152   0.0820    0.0294   0.0000      0.133688   443.4074       1.26302       19.2715      -1.21793      -1.92324      -4.35704      0.624980      0.842096      0.946150       1.03491       1.10955       1.16497
  79  11 3739.4337    2.4585  7.2145 11.5525 -0.0007      0.660744  0.0863   0.0092   0.1333    0.0238   0.0000      0.129305   442.3226      0.840075       20.1853      -1.52154      -2.51893      -3.74223      0.977762       1.33895       1.50516       1.68614       1.75847       1.84403
  80   1 1358.4704    0.1359  0.1904  9.2132  0.0000       46.9612  0.0096   0.0043   0.0188    0.0165   0.0000       20.8378   440.4706     -0.337115       21.5233      0.132480      -3.79174     0.0334784      0.166499      0.201439      0.255623      0.278026      0.334592      0.327752
  80   2 1697.0891    0.3721  0.4679  9.2488  0.0000       19.4517  0.0111   0.0057   0.0218    0.0259   0.0000       2.29150   441.1717      0.245264       21.0114     -0.673210      -3.38326      0.215632      0.185571      0.245837      0.283385      0.309245      0.327699      0.345621
  80   3 1974.2737    0.7236  0.8724  9.4817 -0.0001       10.9268  0.0157   0.0079   0.0303    0.0490   0.0000       1.01525   442.4460     -0.172018       21.0385     -0.344979      -3.16981      0.230546      0.240035      0.314548      0.364089      0.404946      0.423981      0.451429
  80   4 2234.0506    1.2481  1.3199 10.2713  0.0000       4.16665  0.0216   0.0116   0.0387    0.0566   0.0000      0.687247   442.1415      0.580627       21.2102     0.0425093      -3.73182     -0.653978      0.296048      0.401037      0.456464      0.518088      0.545925      0.559786
  80   5 2472.6493    2.0191  1.7214 10.9132 -0.0000       2.78949  0.0241   0.0155   0.0439    0.0483   0.0000      0.431658   442.7606      0.457023       21.4849      -1.32083      -4.08751      -1.58089      0.337540      0.456317      0.506225      0.567194      0.621674      0.650187
  80   6 2700.3522    3.0216  1.5684 11.7948  0.0000       1.65029  0.0216   0.0243   0.0406    0.0499   0.0000      0.396316   442.5135      0.680566       20.9101      -1.42998      -3.71777      -1.52284      0.304919      0.408262      0.456519      0.502378      0.544023      0.561413
  80   7 2922.6958    4.1377  1.4159 12.6179  0.0000       2.04412  0.0210   0.0355   0.0372    0.0517   0.0000      0.454803   442.9840       2.07686       21.0336      -1.14685      -3.11702      -2.30138      0.289434      0.392726      0.439839      0.483842      0.522199      0.542376
  80   8 3137.7248    4.6955  1.7060 12.7037  0.0000       1.32768  0.0230   0.0359   0.0405    0.0452   0.0000      0.352346   442.6076       2.43309       21.2362     -0.975013      -3.50735      -2.51199      0.317771      0.420228      0.481205      0.526499      0.564191      0.590311
  80   9 3347.2024    4.1240  2.7860 12.2524  0.0005      0.876509  0.0304   0.0243   0.0569    0.0340   0.0000      0.191149   442.3746       3.53344       20.9999      -1.29949      -3.57409      -2.70427      0.418899      0.565472      0.634586      0.710549      0.747093      0.789467
  80  10 3553.0179    3.2455  4.7495 11.7257  0.0013      0.728686  0.0489   0.0147   0.0867    0.0305   0.0000      0.133607   442.8660       2.15649       19.2063     -0.527611      -2.36974      -3.42198      0.633601      0.841855      0.963273       1.06382       1.13883       1.19540
  80  11 3755.5707    2.4467  7.7366 11.5137  0.0010      0.521981  0.0926   0.0088   0.1419    0.0233   0.0000      0.130211   441.9901       2.32459       20.9291      -2.21578      -1.53660      -3.42651       1.03070       1.39626       1.59241       1.76676       1.89179       1.96783
  81   1 1365.7153    0.1389  0.1575  9.2022  0.0000       59.6753  0.0078   0.0043   0.0158    0.0167   0.0000       21.7836   440.6689     -0.187489       21.2398      0.189550      -3.52793     -0.388712      0.119145      0.172166      0.192831      0.222264      0.226756      0.241446
  81   2 1705.0687    0.3836  0.4721  9.1851  0.0000       13.0448  0.0108   0.0058   0.0217    0.0289   0.0000       2.04417   441.4953     -0.151229       20.8652     0.0538882      -3.77493     -0.281123      0.187842      0.244581      0.279911      0.302194      0.315903      0.331070
  81   3 1983.4271    0.7531  0.8935  9.4027  0.0000       9.89626  0.0153   0.0079   0.0306    0.0542   0.0000      0.937654   441.6815      0.364633       21.9698     -0.246793      -3.25821     -0.340996      0.228728      0.309188      0.349130      0.384328      0.411233      0.424111
  81   4 2244.3217    1.2805  1.3030 10.1686  0.0000       5.37860  0.0207   0.0116   0.0380    0.0611   0.0000      0.645754   442.4803      0.211691       21.9227    -0.0417832      -4.15561      -1.42047      0.278430      0.382756      0.422465      0.483112      0.496795      0.529016
  81   5 2483.6599    2.0576  1.6040 11.0886  0.0000       3.34586  0.0230   0.0164   0.0431    0.0493   0.0000      0.490415   442.6635      0.207237       22.0189     -0.682587      -3.86625      -1.34541      0.311197      0.425219      0.474830      0.539418      0.563796      0.600704
  81   6 2712.4284    3.1406  1.5867 11.8492  0.0000       1.65117  0.0218   0.0248   0.0405    0.0492   0.0000      0.445021   442.8997       1.00809       21.4504     -0.499153      -3.76802      -3.27288      0.305759      0.400105      0.447808      0.501150      0.537801      0.553564
  81   7 2935.6235    4.2428  1.5158 12.5261 -0.0006      0.791616  0.0210   0.0344   0.0388    0.0504   0.0000      0.444252   442.1696       1.22193       21.3708      -1.33749      -2.76820      -2.10965      0.300762      0.398077      0.446490      0.503742      0.527231      0.551375
  81   8 3151.4049    4.7286  1.7623 12.7873  0.0001      0.294528  0.0231   0.0353   0.0421    0.0427   0.0000      0.341454   442.5324       2.18980       21.8845     -0.646911      -3.75879      -2.29782      0.316035      0.415567      0.467448      0.529368      0.552562      0.574894
  81   9 3361.6487    4.0433  2.8426 12.2675  0.0000      0.260040  0.0313   0.0233   0.0560    0.0331   0.0000      0.169336   442.1104       2.08047       20.2970      -1.77803      -2.65068      -3.46485      0.424511      0.574589      0.643943      0.712384      0.758930      0.803421
  81  10 3568.3363    3.1404  4.8837 11.7804 -0.0005      0.556389  0.0511   0.0140   0.0899    0.0292   0.0000      0.123961   444.1872       2.48823       18.7652      -1.23954      -2.49702      -3.00314      0.653077      0.877459      0.985275       1.10327       1.17200       1.23088
  82   1 1372.9045    0.1506  0.1990  9.2227  0.0000       52.4422  0.0085   0.0043   0.0189    0.0166   0.0000       16.8634   440.6804      0.145334       21.3554     0.0938603      -3.32960      0.719859      0.151155      0.201448      0.257893      0.291874      0.329599      0.344617
  82   2 1713.0271    0.3974  0.4876  9.2146  0.0000       17.8796  0.0107   0.0058   0.0220    0.0286   0.0000       2.02221   441.3570      0.168984       21.7767     -0.163027      -3.76388     -0.175629      0.181516      0.227600      0.262126      0.298294      0.315044      0.334587
  82   3 1992.5483    0.7511  0.9037  9.5516  0.0000       11.8977  0.0158   0.0080   0.0311    0.0514   0.0000       1.00376   441.8085     0.0293324       21.6332     -0.377104      -3.99497      -1.30709      0.231651      0.313213      0.352364      0.389993      0.408639      0.433965
  82   4 2254.4312    1.2873  1.3780 10.4501  0.0000       4.14659  0.0226   0.0115   0.0404    0.0522   0.0000      0.682749   442.3387      0.158567       21.4952      0.142419      -2.68634     0.0390272      0.292633      0.400948      0.441693      0.501992      0.540977      0.561333
  82   5 2494.5536    2.1119  1.6949 10.9899  0.0010       3.76280  0.0230   0.0161   0.0436    0.0500   0.0000      0.418235   442.4722       1.45674       22.0354   -0.00101747      -2.75651     -0.325501      0.311982      0.414752      0.464316      0.532238      0.553625      0.587967
  82   6 2724.4374    3.1428  1.6075 11.8648  0.0001       2.47054  0.0220   0.0246   0.0408    0.0499   0.0000      0.441477   442.8010       1.61102       21.1841     -0.626810      -3.12392      -1.88898      0.296436      0.407054      0.442300      0.504330      0.547056      0.560088
  82   7 2948.5293    4.3217  1.5005 12.4315 -0.0011      0.691243  0.0209   0.0344   0.0375    0.0533   0.0000      0.435420   442.6153       2.08454       20.8885      -1.70762      -3.96869      -1.48923      0.278949      0.378593      0.421726      0.483532      0.501722      0.527580
  82   8 3165.0862    4.7647  1.8437 12.5090 -0.0000      0.626739  0.0230   0.0339   0.0427    0.0482   0.0000      0.308141   442.9490       1.68819       21.7845     -0.561750      -3.43931      -3.26151      0.312018      0.421505      0.475881      0.538349      0.577772      0.594354
  82   9 3376.1478    3.9933  2.9804 12.1827  0.0003      0.328938  0.0324   0.0222   0.0579    0.0339   0.0000      0.177946   443.6184       2.20490       21.3268      -1.30009      -2.42625      -3.87728      0.425901      0.573151      0.641812      0.714289      0.772941      0.798251
  82  10 3583.5674    3.0885  5.3674 11.7782  0.0000      0.340569  0.0582   0.0129   0.0967    0.0286   0.0000      0.127812   442.2955       1.93395       19.5290      -4.25601      -2.35298      -3.99106      0.707085      0.943618       1.07116       1.20692       1.27889       1.32734
  83   1 1380.0379    0.1486  0.1851  9.2040  0.0000       46.1946  0.0089   0.0043   0.0160    0.0162   0.0000       17.6238   440.3116     -0.140205       21.4726      0.302739      -3.94001      0.286267      0.143600      0.186632      0.205959      0.253602      0.250696      0.281610
  83   2 1720.8675    0.4111  0.4701  9.2035  0.0002       16.9303  0.0102   0.0060   0.0214    0.0295   0.0000       1.98836   441.4195     -0.132777       21.4429     -0.372100      -3.19813     -0.239240      0.168503      0.220533      0.256436      0.277160      0.292176      0.309601
  83   3 2001.6011    0.7604  0.9464  9.6209  0.0000       10.5874  0.0167   0.0080   0.0318    0.0484   0.0000      0.995623   442.1610      0.879393       21.2439     -0.449086      -3.62496      0.284098      0.231589      0.309566      0.346548      0.397173      0.418500      0.445189
  83   4 2264.5904    1.3289  1.3996 10.3112  0.0000       6.86549  0.0212   0.0116   0.0397    0.0518   0.0000      0.618884   442.3385      0.336789       21.7989     -0.811178      -3.96350      -1.19879      0.283285      0.375856      0.424002      0.476168      0.507141      0.517358
  83   5 2505.3735    2.1812  1.6844 10.9951  0.0029       3.39034  0.0235   0.0164   0.0414    0.0519   0.0000      0.430560   442.6796      0.659993       21.0368     -0.136636      -3.36527      -1.30059      0.306974      0.422919      0.462693      0.537010      0.568262      0.595071
  83   6 2736.3575    3.1892  1.6410 11.9526  0.0002       2.11309  0.0223   0.0247   0.0407    0.0449   0.0000      0.418438   442.4582       1.34957       20.9957      0.261292      -2.87167      -1.96048      0.293113      0.395108      0.441238      0.491813      0.528843      0.550254
  83   7 2961.3420    4.3809  1.4215 12.7069 -0.0001      0.990219  0.0205   0.0367   0.0379    0.0538   0.0000      0.491078   442.8882       1.89000       21.1753      -1.74614      -3.36204      -1.92688      0.270477      0.374455      0.410643      0.459050      0.488686      0.504060
  83   8 3178.6598    4.5727  1.7584 12.9257  0.0000      0.735773  0.0238   0.0347   0.0430    0.0405   0.0000      0.351144   442.6377       1.49969       21.1477      -1.51621      -3.00330      -2.80663      0.319014      0.426729      0.476626      0.535652      0.576359      0.605870
  83   9 3390.5995    3.9162  2.9302 12.3066 -0.0000      0.705045  0.0325   0.0222   0.0585    0.0316   0.0000      0.182451   442.8923       2.46861       21.5285      -1.22163      -2.99056      -2.43547      0.425662      0.568767      0.640577      0.714418      0.767070      0.806702
  83  10 3598.9321    2.9667  5.2818 11.7839 -0.0002       1.01371  0.0579   0.0127   0.0974    0.0283   0.0000      0.141743   442.3442      0.934221       20.8031      -1.79798      -2.21258      -3.35694      0.675453      0.924844       1.04716       1.16332       1.24329       1.28889
  84   0  933.0216    0.0325  0.0112  9.5356 -0.0002       124.955  0.0118   0.0060   0.0079    0.0126   0.0000       3611.84   436.8224     -0.290200       20.3385     -0.237824      -4.02429      -1.12601      0.186894      0.261566      0.296336      0.314753      0.332805      0.291163
  84   1 1387.1164    0.1486  0.1980  9.1975  0.0000       46.2205  0.0084   0.0042   0.0187    0.0162   0.0000       16.9780   440.5996     -0.211514       21.1278    -0.0649566      -4.04681      0.584725      0.148181      0.189811      0.216363      0.244063      0.241526      0.259822
  84   2 1728.6403    0.4150  0.5023  9.1792 -0.0002       19.3173  0.0107   0.0058   0.0221    0.0298   0.0000       1.96327   441.2634     -0.170741       21.5585      0.227173      -3.40888      0.312107      0.169819      0.229884      0.266895      0.300206      0.321776      0.344952
  84   3 2010.5651    0.7950  1.0399  9.4372  0.0000       8.73986  0.0176   0.0079   0.0327    0.0570   0.0000      0.882906   442.2906     -0.109459       21.4910     -0.206317      -4.54417     -0.509850      0.242718      0.329156      0.362516      0.409937      0.424356      0.461499
  84   4 2274.4891    1.3608  1.5109 10.3076  0.0000       3.64798  0.0222   0.0112   0.0402    0.0488   0.0000      0.522091   442.9682      0.305188       21.1965      -1.05303      -4.13320      0.256736      0.293654      0.392930      0.432237      0.495052      0.528467      0.548484
  84   5 2516.1298    2.1993  1.7189 11.1231 -0.0000       3.31503  0.0235   0.0165   0.0431    0.0475   0.0000      0.433175   443.1564      0.610339       21.4165     -0.792063      -3.29720      -1.34740      0.306232      0.414889      0.455780      0.529138      0.542879      0.571892
  84   6 2748.1735    3.2564  1.5240 12.1135  0.0000       1.46139  0.0219   0.0263   0.0391    0.0469   0.0000      0.455494   443.4561      0.913067       20.8839     -0.982054      -3.73665      -1.95498      0.289791      0.389538      0.431263      0.484453      0.520148      0.543088
  84   7 2974.1304    4.4206  1.5639 12.3948  0.0004       1.94485  0.0208   0.0345   0.0395    0.0553   0.0000      0.391472   442.4370       1.96284       20.5381     -0.959641      -2.97053      -2.26003      0.272197      0.359743      0.404543      0.465862      0.492392      0.515480
  84   8 3192.1424    4.6783  1.9070 12.7033  0.0000       1.35717  0.0238   0.0329   0.0447    0.0406   0.0000      0.338808   442.6727       2.38115       21.7460      -1.70641      -3.74769      -1.98037      0.311183      0.414577      0.472102      0.531190      0.560876      0.586635
  84   9 3404.8407    3.8618  3.2641 12.1851 -0.0001      0.438112  0.0346   0.0205   0.0622    0.0306   0.0000      0.183047   443.1803       2.44404       22.5779      -2.29145      -2.58882      -3.80535      0.448395      0.596502      0.673599      0.762215      0.802839      0.848101
  84  10 3613.8504    3.0314  5.8699 11.7534  0.0021      0.289897  0.0630   0.0119   0.1033    0.0269   0.0000      0.126404   441.6399       1.09017       23.0277     -0.826080      -1.67044      -4.15952      0.712529      0.972127       1.08587       1.23159       1.30576       1.37503
  85   1 1394.1253    0.1605  0.1785  9.1812  0.0001       30.6340  0.0076   0.0044   0.0152    0.0159   0.0000       15.3671   440.6166     -0.180345       21.2251     -0.183235      -3.32108      0.270262      0.124401      0.160660      0.193666      0.222413      0.243421      0.247074
  85   2 1736.3266    0.4266  0.5150  9.2047  0.0000       19.6497  0.0107   0.0059   0.0224    0.0301   0.0000       1.88829   441.3902     -0.367611       21.3918      0.524619      -3.71165    -0.0980008      0.166835      0.227281      0.254870      0.293857      0.302224      0.320379
  85   3 2019.4416    0.8251  1.0214  9.4705  0.0000       6.18093  0.0169   0.0081   0.0323    0.0574   0.0000      0.867398   442.4392     -0.282520       20.9755     0.0738604      -3.73281      0.214735      0.225066      0.312554      0.338368      0.394378      0.412665      0.432314
  85   4 2284.3904    1.3930  1.4448 10.3580  0.0000       4.09395  0.0214   0.0116   0.0392    0.0514   0.0000      0.548712   442.3238      0.432314       21.5424     -0.446502      -3.37154     -0.515352      0.281422      0.372464      0.413581      0.469318      0.503311      0.523813
  85   5 2526.7944    2.2564  1.6713 11.2463  0.0000       3.27012  0.0231   0.0173   0.0422    0.0472   0.0000      0.440519   442.2975       1.17781       21.7400     -0.687940      -4.22223      -1.74244      0.300282      0.410316      0.448657      0.520614      0.554022      0.585441
  85   6 2759.9877    3.3418  1.5862 12.0331  0.0000       1.82479  0.0211   0.0258   0.0401    0.0467   0.0000      0.414031   442.7277       1.52824       21.0887      -1.36651      -2.44458      -1.92479      0.280968      0.369440      0.415085      0.470288      0.507039      0.525016
  85   7 2986.7472    4.4520  1.5262 12.7171  0.0000       1.67590  0.0207   0.0355   0.0387    0.0478   0.0000      0.404483   443.1272       1.34309       20.5699      -1.39544      -3.85065      -3.25690      0.279462      0.373957      0.410907      0.466722      0.490019      0.516746
  85   8 3205.6206    4.6247  1.9623 12.8125 -0.0001       1.38624  0.0245   0.0324   0.0452    0.0377   0.0000      0.310402   443.1504       1.84983       20.5335     -0.553985      -3.39860      -2.43982      0.317567      0.422121      0.469398      0.534492      0.565185      0.596604
  85   9 3419.1943    3.7671  3.3834 12.1740 -0.0000      0.964359  0.0355   0.0197   0.0646    0.0305   0.0000      0.188520   442.9855       3.07277       22.1416      -1.45585      -1.57794      -2.68015      0.454301      0.599128      0.677090      0.771477      0.800672      0.834457
  85  10 3628.7197    2.8196  5.9779 11.8473 -0.0018      0.106090  0.0703   0.0111   0.1114    0.0255   0.0000      0.154628   441.6701       1.12590       19.7107      -1.28957      -4.37953      -3.39164      0.767748       1.03774       1.17756       1.31043       1.39727       1.47015
  86   0  943.7283    0.0277  0.0048  9.5232  0.0000       226.493  0.0065   0.0062   0.0046    0.0125   0.0000       7583.68   436.5931    -0.0665170       22.1448       1.22291      -4.32907     -0.303268      0.114963      0.167164      0.183346      0.239044      0.239836      0.320507
  86   1 1401.1213    0.1571  0.1942  9.1536  0.0000       45.1068  0.0083   0.0042   0.0158    0.0164   0.0000       14.9693   440.3081     0.0391149       21.5412     -0.201696      -4.06549     -0.641670      0.126653      0.165098      0.198251      0.223449      0.226811      0.245583
  86   2 1743.9593    0.4317  0.5692  9.1686  0.0002       15.4100  0.0117   0.0057   0.0237    0.0315   0.0000       1.73366   441.2772      0.405933       21.4318     -0.192824      -3.67776     -0.312992      0.177009      0.234041      0.280451      0.303264      0.333462      0.345264
  86   3 2028.3429    0.8184  1.0505  9.5444  0.0000       8.82073  0.0172   0.0081   0.0341    0.0564   0.0000      0.913748   442.2274    0.00285954       21.3023     -0.129059      -2.80439      0.132854      0.231670      0.311382      0.354018      0.379597      0.416032      0.446200
  86   4 2294.1741    1.4236  1.5704 10.3004  0.0000       3.39359  0.0224   0.0113   0.0406    0.0504   0.0000      0.502382   442.8914     -0.484674       21.6558      0.973106      -3.47697     -0.226928      0.296532      0.398432      0.451625      0.509202      0.530499      0.547006
  86   5 2537.4304    2.3054  1.7779 11.0890  0.0000       2.49938  0.0231   0.0166   0.0427    0.0479   0.0000      0.379577   442.5365      0.307303       21.7952     -0.162226      -2.43310      -1.89061      0.298081      0.407015      0.458408      0.508053      0.536430      0.560893
  86   6 2771.7028    3.3329  1.5452 12.3050  0.0004       1.87427  0.0217   0.0272   0.0404    0.0447   0.0000      0.480205   442.4916       1.80579       21.7836     -0.866686      -3.27488      -1.06446      0.282570      0.376586      0.418763      0.473239      0.509837      0.518428
  86   7 2999.2687    4.5343  1.5081 12.7167  0.0000      0.850398  0.0203   0.0358   0.0376    0.0480   0.0000      0.403760   442.4791      0.969386       20.9577     -0.895573      -2.41771      -1.61610      0.267735      0.361682      0.394334      0.449978      0.481692      0.503596
  86   8 3218.9461    4.6085  1.9984 12.6650  0.0002      0.963547  0.0247   0.0312   0.0441    0.0392   0.0000      0.288656   443.3979       2.29874       20.8333     -0.998030      -3.85323      -3.64172      0.324783      0.441045      0.485814      0.541449      0.581213      0.611085
  86   9 3433.2783    3.7179  3.5260 12.1479  0.0000      0.403855  0.0364   0.0190   0.0673    0.0302   0.0000      0.159598   442.8389       2.36988       20.9583      -2.53191      -2.68121      -4.21372      0.456325      0.606846      0.689272      0.775802      0.829394      0.869760
  86  10 3643.9400    2.8089  5.9881 11.8527 -0.0003      0.938500  0.0686   0.0113   0.1122    0.0255   0.0000      0.144315   442.4471     -0.170338       21.3354      -1.57737      -4.97400      -4.04536      0.754987       1.02221       1.16045       1.29979       1.37650       1.44149
  87   1 1408.0511    0.1579  0.2089  9.2027  0.0000       51.2838  0.0088   0.0042   0.0169    0.0165   0.0000       14.4697   440.5016      0.239160       21.2154     -0.633744      -3.78548      0.306852      0.141759      0.194802      0.212237      0.239593      0.267835      0.264526
  87   2 1751.5125    0.4468  0.5483  9.2285  0.0000       16.5660  0.0112   0.0059   0.0225    0.0315   0.0000       1.70828   441.1484      0.156758       20.9639      0.557192      -3.44112     -0.193782      0.172328      0.231421      0.255792      0.303944      0.318241      0.324968
  87   3 2037.1806    0.8337  1.0040  9.7907  0.0000       9.37633  0.0170   0.0085   0.0326    0.0498   0.0000      0.945668   441.9655    -0.0917370       20.9973      0.883753      -3.30685      0.277602      0.225586      0.304670      0.343170      0.392790      0.408044      0.424218
  87   4 2303.8833    1.4812  1.5028 10.4305  0.0000       3.77124  0.0224   0.0120   0.0390    0.0532   0.0000      0.576866   442.6954      0.506886       21.5926     -0.438285      -3.61515      -1.51356      0.281294      0.379789      0.418867      0.472098      0.498839      0.534643
  87   5 2547.9443    2.3544  1.7942 11.3581  0.0002       1.73764  0.0237   0.0172   0.0434    0.0429   0.0000      0.402644   442.2311      0.308353       22.0236      0.491915      -3.65329      -1.72124      0.301820      0.404024      0.459492      0.513953      0.536620      0.571371
  87   6 2783.3522    3.3943  1.6529 12.0897  0.0000       1.48948  0.0219   0.0256   0.0408    0.0459   0.0000      0.419482   443.2171       1.04232       21.2230      -1.22312      -2.09751      -2.00773      0.279578      0.370865      0.416766      0.466192      0.497052      0.529146
  87   7 3011.7574    4.5284  1.5612 12.8148 -0.0001      0.735138  0.0215   0.0355   0.0388    0.0461   0.0000      0.416963   442.6587       1.74422       22.0836     -0.797657      -3.38083      -1.66473      0.273683      0.374727      0.408994      0.466516      0.493277      0.521353
  87   8 3232.2182    4.5413  2.1705 12.5373  0.0001       1.11166  0.0250   0.0292   0.0465    0.0392   0.0000      0.247865   442.7421       2.13853       20.6319     -0.410266      -4.35691      -3.18710      0.331798      0.437852      0.494994      0.546936      0.584035      0.605235
  87   9 3447.4100    3.6806  3.7950 12.0979  0.0000      0.567061  0.0388   0.0179   0.0704    0.0305   0.0000      0.162851   442.2918       2.51911       21.5763     -0.730201      -2.56858      -4.17662      0.477038      0.645196      0.724833      0.822277      0.889045      0.918612
  87  10 3658.5877    2.7939  6.5542 11.8380  0.0005      0.442188  0.0764   0.0106   0.1180    0.0252   0.0000      0.142385   443.5940      0.890542       21.6429      -1.74276      -2.98002      -5.27497      0.793438       1.07765       1.20702       1.35943       1.43214       1.49993
  88   1 1414.9114    0.1673  0.2357  9.1772  0.0002       39.1471  0.0093   0.0042   0.0183    0.0166   0.0000       12.0534   440.5537      0.131422       21.2782      0.246598      -3.70399     -0.252110      0.148791      0.199926      0.231253      0.246190      0.281365      0.297324
  88   2 1758.9894    0.4557  0.5661  9.1632  0.0000       16.7575  0.0112   0.0059   0.0227    0.0317   0.0000       1.64370   441.1580     -0.463222       20.8479     -0.174063      -4.02417     -0.154971      0.174484      0.236075      0.274517      0.296169      0.328652      0.346533
  88   3 2045.9348    0.8547  1.0827  9.6421  0.0000       6.95078  0.0178   0.0082   0.0340    0.0538   0.0000      0.907556   442.1848     -0.307733       21.4640     -0.593525      -3.95599     -0.655838      0.230608      0.307999      0.352478      0.393549      0.420734      0.437692
  88   4 2313.4972    1.4994  1.6125 10.3945  0.0000       3.02237  0.0226   0.0116   0.0416    0.0498   0.0000      0.523739   442.0886      0.319965       22.1110     -0.185162      -3.38345   -0.00387764      0.279930      0.381494      0.425980      0.479703      0.504045      0.533891
  88   5 2558.4114    2.3519  1.7825 11.3795 -0.0003       1.65805  0.0242   0.0172   0.0434    0.0438   0.0000      0.405399   442.3217      0.942456       21.0204      -1.44461      -3.61545     -0.618162      0.303085      0.403377      0.458730      0.504431      0.544850      0.566191
  88   6 2795.0108    3.4885  1.5841 12.2765  0.0000       2.21184  0.0217   0.0272   0.0393    0.0435   0.0000      0.462313   442.7886       1.53087       21.0229      -1.06434      -2.59417     -0.790261      0.273993      0.371441      0.412129      0.466414      0.485661      0.521505
  88   7 3024.1881    4.5873  1.5950 12.6896 -0.0000      0.473614  0.0212   0.0350   0.0387    0.0490   0.0000      0.417685   442.9246       1.53096       21.3862     -0.576941      -3.59943      -2.52189      0.269364      0.356628      0.400948      0.457198      0.481063      0.526421
  88   8 3245.3396    4.5337  2.2669 12.4655  0.0000      0.604905  0.0260   0.0281   0.0469    0.0384   0.0000      0.229688   442.2844       2.38559       21.5276     -0.685445      -3.32552      -3.35554      0.327625      0.438677      0.500050      0.556281      0.590263      0.632055
  88   9 3461.4502    3.6016  3.8979 12.1058  0.0001      0.726826  0.0401   0.0174   0.0725    0.0295   0.0000      0.157904   442.5167       3.38129       21.4787     -0.631946      -2.46760      -3.31937      0.479214      0.639139      0.733112      0.808534      0.866406      0.903984
  88  10 3673.5243    2.7613  6.9488 11.7455  0.0015      0.434538  0.0806   0.0101   0.1240    0.0250   0.0000      0.142062   442.6694       1.43888       20.9096      0.409883     -0.469715      -4.92913      0.826182       1.11598       1.26537       1.40769       1.50846       1.58200
  89   1 1421.7507    0.1695  0.2001  9.1978  0.0000       31.6311  0.0079   0.0043   0.0163    0.0164   0.0000       13.0727   440.3621     0.0915161       21.1294      0.298384      -4.05213     0.0461252      0.131035      0.167677      0.183800      0.223269      0.224334      0.240691
  89   2 1766.4063    0.4579  0.5846  9.2374 -0.0001       13.2605  0.0115   0.0059   0.0244    0.0331   0.0000       1.61671   441.2581    -0.0205823       21.1841      0.613927      -3.90728    -0.0634855      0.172169      0.219415      0.255108      0.290959      0.305165      0.311276
  89   3 2054.6742    0.8741  1.0174  9.8116  0.0000       9.11578  0.0166   0.0086   0.0329    0.0502   0.0000      0.965270   441.6454      0.372813       21.3876    -0.0477675      -3.53524     -0.693292      0.218429      0.288935      0.329603      0.369262      0.394462      0.411971
  89   4 2323.0736    1.4998  1.5649 10.5646  0.0000       3.26565  0.0225   0.0118   0.0414    0.0474   0.0000      0.537725   442.6359      0.635222       21.0486     -0.293075      -3.62501     -0.329406      0.280814      0.373211      0.427868      0.485504      0.506294      0.534119
  89   5 2568.8972    2.4154  1.7281 11.5132  0.0000       2.75864  0.0238   0.0178   0.0425    0.0422   0.0000      0.462433   441.7182      0.801965       21.2289      0.497881      -3.28801      -1.58634      0.285351      0.382548      0.432460      0.493076      0.526700      0.543149
  89   6 2806.4911    3.5172  1.6662 12.1486 -0.0001       1.04166  0.0217   0.0261   0.0402    0.0457   0.0000      0.387301   443.3489       1.14153       21.2865     -0.874558      -3.46302      -2.50276      0.269467      0.362021      0.403986      0.451871      0.482284      0.510021
  89   7 3036.5682    4.6071  1.6247 12.6498  0.0000       1.80269  0.0208   0.0340   0.0393    0.0458   0.0000      0.385595   443.0754      0.991292       21.4568      0.284874      -2.65623      -3.08977      0.262420      0.351847      0.392046      0.435045      0.473761      0.491470
  89   8 3258.4738    4.5043  2.4369 12.4149  0.0000      0.579680  0.0268   0.0264   0.0489    0.0365   0.0000      0.250892   443.3695       1.67701       19.8593      -1.43639      -2.12349      -2.77594      0.332216      0.447181      0.503716      0.567099      0.604391      0.638419
  89   9 3475.2720    3.5336  4.0105 12.1700  0.0000      0.151994  0.0423   0.0169   0.0755    0.0291   0.0000      0.163388   443.3220      0.948290       21.4013     -0.353955      -4.36751      -5.87151      0.497479      0.668524      0.749870      0.839938      0.892038      0.937392
  89  10 3688.2734    2.6410  7.0006 11.7855 -0.0010      0.451466  0.0857   0.0096   0.1284    0.0239   0.0000      0.141701   442.2133     -0.112716       23.9546      0.373218      -3.47956      -6.29637      0.853598       1.14640       1.31898       1.47086       1.57148       1.66234
  90   1 1428.5246    0.1710  0.2584  9.1493  0.0000       50.1655  0.0094   0.0040   0.0191    0.0171   0.0000       10.8888   440.3060      0.312296       21.4582     0.0637840      -4.30945     -0.512650      0.144901      0.194200      0.217706      0.254126      0.252490      0.283786
  90   2 1773.7662    0.4673  0.6436  9.2094  0.0000       15.8238  0.0123   0.0058   0.0256    0.0344   0.0000       1.55615   441.2169      0.297303       21.2326     -0.306404      -3.70056      0.476867      0.184208      0.250503      0.282632      0.311379      0.334834      0.342654
  90   3 2063.3444    0.8916  1.1128  9.6887  0.0000       7.95178  0.0183   0.0084   0.0340    0.0568   0.0000      0.869352   442.3594      0.615964       21.2119      0.504755      -4.24291    -0.0402022      0.227367      0.311283      0.359730      0.400173      0.426464      0.453569
  90   4 2332.6634    1.5458  1.5829 10.5425  0.0000       4.52185  0.0226   0.0118   0.0410    0.0484   0.0000      0.547094   443.0050      0.491851       21.3770      0.380968      -3.51040     0.0360748      0.276165      0.376125      0.419707      0.473874      0.509015      0.528099
  90   5 2579.2394    2.5011  1.8811 11.3092  0.0000       2.36621  0.0236   0.0173   0.0432    0.0446   0.0000      0.383587   442.3714       1.06083       20.8860     -0.971495      -3.48041      -1.81383      0.295580      0.393902      0.438972      0.501456      0.515362      0.549844
  90   6 2817.9191    3.6076  1.6397 12.3290  0.0000      0.887553  0.0216   0.0270   0.0402    0.0417   0.0000      0.412045   442.5228      0.320524       21.9889     -0.462079      -4.01520      -2.25557      0.266024      0.358337      0.394541      0.446889      0.466788      0.496929
  90   7 3048.8213    4.7190  1.6144 12.7643  0.0001       1.38154  0.0213   0.0353   0.0382    0.0476   0.0000      0.387033   442.5163       1.71877       21.4840      -1.49065      -3.40773      -2.71979      0.262505      0.347751      0.385837      0.444155      0.464150      0.490719
  90   8 3271.5387    4.4261  2.3529 12.6030  0.0002      0.492180  0.0268   0.0270   0.0494    0.0350   0.0000      0.237822   442.9214       2.44636       21.0875     -0.825047      -3.03173      -3.31383      0.324748      0.435533      0.488707      0.553070      0.588221      0.617184
  90   9 3489.3864    3.4530  4.1428 12.1332 -0.0013       1.33306  0.0436   0.0162   0.0775    0.0292   0.0000      0.157648   442.6835       3.40639       21.5057      -1.27964      -3.07121      -2.55840      0.509897      0.678410      0.772821      0.865036      0.924335      0.972992
  91   1 1435.2574    0.1871  0.2300  9.1786  0.0000       36.0177  0.0083   0.0043   0.0163    0.0166   0.0000       10.0837   440.3275     -0.268297       21.6736    -0.0458518      -3.78950      0.243707      0.126909      0.168634      0.189171      0.209047      0.203873      0.225920
  91   2 1781.0882    0.4765  0.6675  9.2865  0.0000       15.5846  0.0125   0.0058   0.0265    0.0332   0.0000       1.52123   441.1042    -0.0179567       21.7569    -0.0329324      -4.06181     -0.457107      0.169893      0.227837      0.261396      0.283832      0.308633      0.319244
  91   3 2071.9361    0.9092  1.0771  9.9336 -0.0000       7.54884  0.0179   0.0088   0.0335    0.0508   0.0000      0.896842   442.0955      0.161244       21.3320      0.149994      -4.35846     -0.734193      0.226678      0.311329      0.336576      0.388243      0.403836      0.419625
  91   4 2342.0814    1.5945  1.6172 10.6401  0.0000       5.17588  0.0230   0.0122   0.0412    0.0470   0.0000      0.554576   442.3289     0.0731596       21.1437     -0.591417      -4.20517      0.655896      0.267924      0.368560      0.416892      0.459368      0.502343      0.521434
  91   5 2589.5246    2.4876  1.7339 11.6160  0.0000       1.65484  0.0233   0.0183   0.0430    0.0421   0.0000      0.469007   442.0680       1.23351       21.4996     -0.753248      -3.13706      -1.02303      0.280133      0.371051      0.422866      0.472258      0.497585      0.523333
  91   6 2829.3373    3.7246  1.6198 12.2764  0.0000       1.08672  0.0213   0.0277   0.0395    0.0467   0.0000      0.428761   442.5422      0.475047       21.1192     -0.343604      -3.89093      -2.28735      0.256531      0.343200      0.373904      0.438388      0.454311      0.471620
  91   7 3060.9512    4.7315  1.7239 12.5726 -0.0000      0.758587  0.0213   0.0334   0.0396    0.0477   0.0000      0.345258   442.8290       1.07468       21.5501     -0.175144      -3.27950      -2.08436      0.258105      0.355105      0.393221      0.447268      0.470925      0.492582
  91   8 3284.5272    4.4561  2.5484 12.4029  0.0000      0.647991  0.0277   0.0254   0.0500    0.0363   0.0000      0.210209   442.4472       2.56826       21.4291      0.265999      -3.25811      -3.17624      0.336152      0.458368      0.504903      0.586203      0.628243      0.656425
  91   9 3503.0564    3.4555  4.6874 12.0682  0.0005      0.626078  0.0488   0.0150   0.0843    0.0292   0.0000      0.142869   442.8476       2.74629       21.1950     -0.218485      -1.88269      -3.70966      0.544540      0.726001      0.824048      0.908039      0.990432       1.04391
  92   1 1441.9337    0.1843  0.2152  9.1936  0.0000       43.0782  0.0080   0.0043   0.0149    0.0164   0.0000       10.5781   440.1713      0.219192       21.2190     -0.418231      -3.53263     -0.252610      0.119742      0.149719      0.178532      0.203407      0.212588      0.224553
  92   2 1788.2748    0.4892  0.6272  9.2728  0.0000       11.7886  0.0120   0.0059   0.0234    0.0331   0.0000       1.48400   441.0927     -0.198555       21.4191      0.336472      -4.04312     -0.254103      0.169985      0.224851      0.249890      0.278563      0.306769      0.324094
  92   3 2080.5074    0.9135  1.1401  9.8210  0.0000       8.10904  0.0187   0.0087   0.0344    0.0556   0.0000      0.877598   441.9730    -0.0738591       21.2660      0.490742      -3.65873     -0.129564      0.223799      0.305438      0.340651      0.387802      0.409256      0.436566
  92   4 2351.4425    1.5982  1.7165 10.5992  0.0005       4.01824  0.0234   0.0117   0.0432    0.0462   0.0000      0.491026   442.0986      0.259955       21.5670     -0.752384      -4.08921     -0.127421      0.279154      0.377180      0.425154      0.480262      0.506375      0.531063
  92   5 2599.8410    2.5622  1.7942 11.4790  0.0000       2.50327  0.0236   0.0181   0.0424    0.0450   0.0000      0.430948   442.6408      0.718183       21.0722     -0.548772      -3.66908      -1.49560      0.282219      0.373489      0.421744      0.468281      0.504646      0.519677
  92   6 2840.6524    3.8052  1.6360 12.2621  0.0000       1.11211  0.0212   0.0278   0.0383    0.0463   0.0000      0.404135   442.6546      0.758908       21.2253     -0.831877      -3.73677      -1.99765      0.257711      0.347460      0.380563      0.432703      0.460718      0.485011
  92   7 3073.0878    4.7188  1.6640 12.7276  0.0000      0.878703  0.0215   0.0341   0.0384    0.0469   0.0000      0.380039   442.7668       2.12810       21.9018      -1.38013      -2.18516      -2.78913      0.259446      0.350276      0.396723      0.440949      0.472768      0.493020
  92   8 3297.4288    4.3498  2.5834 12.5243  0.0000      0.504451  0.0283   0.0251   0.0523    0.0344   0.0000      0.230530   442.9132       2.47292       20.3205     -0.467498      -2.53826      -3.34917      0.336314      0.460852      0.511546      0.579073      0.613603      0.643291
  92   9 3516.7488    3.3981  4.7505 12.0679  0.0020      0.328502  0.0502   0.0145   0.0865    0.0290   0.0000      0.151816   443.2484       1.97216       19.6451     -0.563550     -0.101271      -2.96573      0.543870      0.734017      0.832075      0.933821      0.991690       1.04420
  93   1 1448.5857    0.1879  0.2404  9.2123 -0.0002       29.0907  0.0082   0.0042   0.0168    0.0162   0.0000       9.79814   440.1664     -0.171178       21.3266      0.253241      -3.94394     -0.198469      0.121216      0.162991      0.181500      0.210761      0.207401      0.230511
  93   2 1795.4388    0.5091  0.6613  9.2390  0.0000       11.8415  0.0121   0.0059   0.0242    0.0359   0.0000       1.37317   441.0462     -0.261609       21.3674      0.224114      -4.05786     -0.459875      0.169652      0.226849      0.257002      0.286715      0.307578      0.319688
  93   3 2088.9707    0.9288  1.2728  9.8872  0.0000       6.16327  0.0200   0.0083   0.0369    0.0491   0.0000      0.773102   441.9643    -0.0678845       20.6019     -0.493802      -3.55725     0.0536803      0.234608      0.325479      0.358240      0.406513      0.427972      0.447931
  93   4 2360.7517    1.6472  1.7507 10.6342 -0.0001       4.39973  0.0232   0.0118   0.0425    0.0444   0.0000      0.458630   442.4588     -0.121097       22.1711      0.703447      -4.10700      -1.21440      0.276359      0.377493      0.416242      0.476427      0.508440      0.541717
  93   5 2610.0104    2.6044  1.8283 11.5064  0.0000       2.34294  0.0231   0.0180   0.0429    0.0432   0.0000      0.416344   442.1547      0.930432       21.8088     -0.527715      -3.04839      -1.18397      0.278692      0.371390      0.423646      0.471221      0.504387      0.536295
  93   6 2851.9141    3.7877  1.6161 12.3214  0.0000      0.899367  0.0214   0.0280   0.0382    0.0475   0.0000      0.421612   442.7660       1.68203       21.8446     -0.783750      -2.90828      -1.67110      0.252476      0.335446      0.377981      0.431280      0.465827      0.488274
  93   7 3085.1289    4.6841  1.6843 13.0033 -0.0001       1.20053  0.0218   0.0339   0.0398    0.0387   0.0000      0.372368   442.7505       1.74525       21.7228      -1.51181      -3.64813      -1.95749      0.259941      0.346792      0.389326      0.439667      0.476436      0.484177
  93   8 3310.3067    4.3314  2.6398 12.5710  0.0000      0.816322  0.0291   0.0247   0.0524    0.0334   0.0000      0.222369   442.9656       2.34985       21.1412      -1.53208      -2.31902      -3.69301      0.344912      0.462472      0.512201      0.578554      0.629656      0.673122
  93   9 3530.5352    3.2637  4.6798 12.1367 -0.0030      0.801882  0.0511   0.0140   0.0878    0.0278   0.0000      0.169306   442.4185       3.46939       21.7465      -1.76560      -2.98503      -2.05797      0.543456      0.739302      0.837119      0.918823      0.999022       1.04020
  94   0  985.4273    0.0487  0.0464  9.4824  0.0000       197.597  0.0144   0.0053   0.0172    0.0133   0.0000       657.245   436.3269     -0.167027       21.3203     -0.222817      -4.84383     -0.114432      0.173063      0.246436      0.329965      0.285432      0.314008      0.331498
  94   1 1455.1602    0.1930  0.2448  9.1951  0.0000       30.0269  0.0085   0.0042   0.0164    0.0161   0.0000       9.12603   440.3063     0.0785709       21.0496      0.175910      -3.59252     -0.439214      0.115425      0.169761      0.186112      0.209634      0.216350      0.247764
  94   2 1802.5582    0.5116  0.7168  9.2431  0.0000       13.2057  0.0133   0.0058   0.0258    0.0361   0.0000       1.39273   441.2785      0.371689       21.2786     -0.469633      -4.02117      0.299905      0.173232      0.238342      0.265887      0.305265      0.324978      0.341356
  94   3 2097.4159    0.9673  1.1959  9.9107  0.0000       6.05709  0.0191   0.0089   0.0358    0.0565   0.0000      0.889447   442.2329      0.264356       21.5441      0.124461      -3.51559     -0.603767      0.229487      0.304671      0.342749      0.390606      0.407178      0.431038
  94   4 2369.8417    1.6840  1.8216 10.6886  0.0000       2.19143  0.0238   0.0118   0.0438    0.0434   0.0000      0.440007   441.9497      0.518621       20.2740      0.442413      -4.22693     -0.339912      0.282279      0.376464      0.430121      0.479549      0.508097      0.528785
  94   5 2620.1655    2.6697  1.8572 11.5476  0.0000       2.13597  0.0237   0.0182   0.0426    0.0425   0.0000      0.393203   442.1222      0.845135       21.3978      0.469697      -3.25638     -0.533822      0.276087      0.374588      0.419194      0.479074      0.509370      0.537130
  94   6 2863.1227    3.9200  1.6102 12.3421  0.0000       1.08710  0.0209   0.0287   0.0382    0.0468   0.0000      0.404033   442.8314      0.999813       20.9638      -1.39441      -4.01867      -2.13811      0.241404      0.323963      0.365797      0.418056      0.437623      0.467089
[truncated: 194,971 more chars]
